# Supplementary material for: Targeted protein degradation in Escherichia coli using CLIPPERs
Source: EMBO Rep. 2025 Jun 25;26(16):3994–4016. doi: 10.1038/s44319-025-00510-9 (PMC12373786; doi:10.1038/s44319-025-00510-9)
Supplement: Supplementary file 4 — Source data Fig. 1 [file 44319_2025_510_MOESM4_ESM.zip]

Archive with 3 entries (1 files):
- Fig1/
- Fig1/Fig1D/
- Fig1/Fig1D/BW25113_eGFP_degradation_fluorencence_curves.xlsx
