# Supplementary material for: Targeted protein degradation in Escherichia coli using CLIPPERs
Source: EMBO Rep. 2025 Jun 25;26(16):3994–4016. doi: 10.1038/s44319-025-00510-9 (PMC12373786; doi:10.1038/s44319-025-00510-9)
Supplement: Supplementary file 4 — Source data Fig. 1 [file 44319_2025_510_MOESM4_ESM.zip › Fig1/Fig1D/BW25113_eGFP_degradation_fluorencence_curves.xlsx]

## Sheet: Replicate 1
Fluorescence
Time	Temperature	HisTEV	HisTEV	eGFP	eGFP	ssrA	ssrA	AANDENY	AANDENY	2xAANDENY	2xAANDENY	XB	XB	sXB	sXB	IGF	IGF	IGL	IGL
0	30.1 °C	176	171	21744	23307	8704	8753	21177	26279	19487	20563	15255	14404	16264	15179	20599	22712	20996	20009
1057	29.9 °C	178	171	21620	21771	7889	7940	21509	22122	18123	18337	12902	12560	13985	13410	18852	18450	17693	17264
2114	29.9 °C	179	174	22849	21659	7321	7389	22021	22543	18695	18453	13278	12281	14715	13648	19374	19013	18813	18015
3171	30.1 °C	185	181	24055	23398	7489	6727	24690	23753	20805	20007	13764	13287	15588	14814	21062	20676	19929	18989
4228	29.9 °C	191	191	24546	24190	6602	6198	25512	25149	21597	20355	14035	13624	16571	15697	21769	20837	20753	19709
5285	30.0 °C	201	194	25377	25505	6013	5605	27104	25748	22591	21587	14441	13728	17200	16372	22392	21565	21451	20509
6342	29.8 °C	206	205	26718	25033	5401	5021	27543	27093	23226	21832	14520	13696	17770	16792	22798	21787	21925	20993
7399	30.0 °C	213	208	27255	26163	4795	4642	28248	27891	23488	22158	14672	13537	18227	17231	22950	22101	22162	21279
8456	30.1 °C	224	216	26748	25872	4229	4134	28342	27132	23475	22114	14363	13278	18383	17235	22895	21946	22251	21468
9513	29.9 °C	227	227	27913	26210	3710	3665	29083	27930	23503	22559	14190	13437	18715	17634	23178	22102	22530	21740
10570	30.1 °C	238	237	28281	26313	3286	3195	29089	28279	23121	22287	14201	13163	18867	18061	22833	21817	22538	21678
11627	30.1 °C	253	244	28134	26811	2859	2814	29501	28507	23195	21801	14042	13167	18907	17680	22704	21610	22672	21390
12684	30.0 °C	260	253	28359	26945	2481	2447	29379	27924	23294	21924	13730	13371	18979	17886	22581	21266	22279	21476
13741	29.9 °C	267	263	28367	26848	2180	2064	28684	28051	22638	21289	13557	12748	19024	17726	21925	20873	22132	21081
14798	29.9 °C	275	269	28125	26491	1913	1812	29355	28466	22191	21704	13313	12656	19083	18218	21641	20780	21980	21058
15855	30.0 °C	284	278	28128	26317	1686	1654	29170	28339	21966	21437	13074	12087	19038	17519	21153	20362	21440	21098
16912	30.2 °C	292	285	27644	26835	1501	1459	28414	27938	22060	20713	12628	11761	18876	17565	20641	19804	21477	20780
17969	30.1 °C	300	294	28258	26602	1349	1328	28998	28235	22018	20844	12762	11875	19105	17648	20831	19817	21308	20522
19026	30.1 °C	311	305	28461	26681	1229	1157	28819	28123	21877	20781	12383	11572	19167	17614	20757	19669	21526	20545
20083	30.2 °C	317	314	28118	26391	1128	1090	29204	27552	21665	20517	12078	11233	19018	17409	19657	18921	20925	20545
21140	30.0 °C	329	322	28599	27251	1048	1008	29259	28095	21730	20068	12383	11607	19138	17975	19835	19458	21268	20536
22197	30.2 °C	338	332	28487	27402	980	953	29503	28029	21288	20326	11956	11385	19443	17616	19621	19194	21208	19960
23254	30.0 °C	346	338	29230	27222	928	889	29110	28410	21151	20038	12095	11316	19455	17600	19653	18986	21198	20185
24310	30.0 °C	352	348	28728	27222	871	853	28394	27424	21412	19900	12083	11186	19558	17494	19218	18395	21655	19821
25367	30.0 °C	359	351	29013	27210	839	789	28682	28272	20848	19733	11806	10648	19923	17795	19896	18161	22133	20325
26424	29.9 °C	365	356	29525	27069	809	764	28884	28301	20892	19424	12093	10760	20040	17859	19682	17583	22522	20138
OD600
Time	Temperature	HisTEV	HisTEV	eGFP	eGFP	ssrA	ssrA	AANDENY	AANDENY	2xAANDENY	2xAANDENY	XB	XB	sXB	sXB	IGF	IGF	IGL	IGL
0	30.1 °C	0.0945	0.097	0.1277	0.1382	0.1202	0.1272	0.125	0.1445	0.1266	0.1368	0.1291	0.1358	0.1338	0.1308	0.1235	0.1362	0.1276	0.1245
1057	29.9 °C	0.097	0.0956	0.128	0.1283	0.1201	0.1223	0.1265	0.1276	0.1258	0.1276	0.1236	0.1284	0.1304	0.1253	0.12	0.122	0.1229	0.1239
2114	29.9 °C	0.1053	0.105	0.1402	0.1433	0.1278	0.1327	0.1312	0.1405	0.1318	0.1366	0.1454	0.128	0.1386	0.1306	0.1255	0.1272	0.1384	0.1343
3171	30.1 °C	0.112	0.1087	0.1462	0.1421	0.1401	0.1202	0.1493	0.1366	0.1489	0.1458	0.1509	0.1425	0.1476	0.1429	0.1418	0.1413	0.1435	0.1406
4228	29.9 °C	0.1145	0.1138	0.1475	0.1435	0.1368	0.1234	0.1498	0.1457	0.1535	0.1447	0.1497	0.1477	0.1485	0.1461	0.1446	0.1401	0.1444	0.1394
5285	30.0 °C	0.1128	0.1094	0.151	0.146	0.1431	0.1247	0.1494	0.14	0.153	0.1444	0.1556	0.1397	0.1528	0.1444	0.1446	0.14	0.1459	0.1408
6342	29.8 °C	0.1176	0.1175	0.1503	0.1391	0.1425	0.1259	0.1494	0.1464	0.1536	0.1424	0.1557	0.1399	0.1495	0.1414	0.1443	0.1381	0.1466	0.1423
7399	30.0 °C	0.1199	0.1203	0.1522	0.1466	0.1393	0.1354	0.1467	0.1482	0.1539	0.1469	0.1557	0.1407	0.1514	0.1441	0.1455	0.1413	0.1459	0.1421
8456	30.1 °C	0.1202	0.12	0.1523	0.1431	0.1395	0.1388	0.1499	0.1402	0.1532	0.145	0.1534	0.1391	0.1517	0.1435	0.1452	0.1385	0.1476	0.1429
9513	29.9 °C	0.1223	0.1216	0.1499	0.1431	0.1388	0.1387	0.1467	0.1468	0.1544	0.1442	0.155	0.1417	0.1552	0.1414	0.1462	0.14	0.1475	0.1458
10570	30.1 °C	0.1213	0.1195	0.1538	0.1438	0.1422	0.1378	0.1477	0.148	0.1541	0.1452	0.1582	0.1449	0.154	0.147	0.1467	0.1396	0.1486	0.1467
11627	30.1 °C	0.121	0.1131	0.1527	0.1478	0.139	0.1378	0.1522	0.1479	0.1511	0.1425	0.1553	0.1464	0.1555	0.1438	0.1476	0.1433	0.1476	0.142
12684	30.0 °C	0.1231	0.1217	0.1528	0.1462	0.1455	0.1353	0.1497	0.145	0.1543	0.1439	0.1552	0.1494	0.157	0.1449	0.1471	0.1415	0.1495	0.1467
13741	29.9 °C	0.1262	0.1248	0.1525	0.1471	0.1445	0.1304	0.1519	0.1468	0.1546	0.1456	0.1577	0.1511	0.1547	0.1404	0.1482	0.1407	0.1522	0.141
14798	29.9 °C	0.125	0.1239	0.1554	0.1453	0.1442	0.1318	0.1555	0.1484	0.1513	0.1481	0.1604	0.1525	0.1587	0.1469	0.1494	0.1408	0.1494	0.1486
15855	30.0 °C	0.1293	0.1234	0.1558	0.1471	0.1466	0.1423	0.1534	0.1485	0.152	0.149	0.1628	0.1442	0.1564	0.1459	0.1495	0.1414	0.1504	0.1503
16912	30.2 °C	0.1279	0.1266	0.1619	0.1475	0.1508	0.1437	0.1548	0.1482	0.1586	0.1477	0.1676	0.1487	0.1527	0.1455	0.1504	0.1417	0.1521	0.1499
17969	30.1 °C	0.1341	0.1342	0.1523	0.1504	0.1464	0.1406	0.1555	0.1522	0.1631	0.1476	0.1627	0.1541	0.1605	0.1425	0.1523	0.1422	0.1531	0.1464
19026	30.1 °C	0.1364	0.1339	0.1574	0.1507	0.1509	0.1379	0.1577	0.1522	0.1625	0.15	0.1665	0.1489	0.1557	0.1458	0.1521	0.1446	0.1552	0.1541
20083	30.2 °C	0.1355	0.139	0.1645	0.1519	0.1578	0.1472	0.1603	0.1528	0.165	0.1518	0.1673	0.1529	0.1647	0.1479	0.153	0.1462	0.1566	0.1563
21140	30.0 °C	0.1403	0.137	0.16	0.1588	0.1527	0.1421	0.1604	0.1533	0.1672	0.1547	0.1717	0.1616	0.1675	0.1544	0.1587	0.1473	0.161	0.1572
22197	30.2 °C	0.1454	0.141	0.1642	0.1595	0.158	0.1515	0.1626	0.1568	0.1687	0.157	0.1712	0.1635	0.1656	0.1522	0.1568	0.1464	0.164	0.1516
23254	30.0 °C	0.146	0.1433	0.1746	0.1619	0.1588	0.1445	0.165	0.1553	0.1689	0.163	0.1748	0.1662	0.174	0.1536	0.1662	0.1491	0.1678	0.16
24310	30.0 °C	0.1524	0.1469	0.1737	0.1635	0.1604	0.1555	0.1653	0.1604	0.1758	0.1641	0.1809	0.1707	0.1734	0.146	0.1663	0.1521	0.1712	0.1571
25367	30.0 °C	0.154	0.1535	0.1772	0.1665	0.1739	0.1493	0.1726	0.1668	0.1762	0.1649	0.1826	0.1588	0.1798	0.1593	0.1736	0.1558	0.1796	0.1647
26424	29.9 °C	0.1614	0.1568	0.1859	0.1669	0.1779	0.1546	0.178	0.169	0.1806	0.1724	0.193	0.1657	0.1818	0.1689	0.1748	0.1565	0.1897	0.1658
Normalised fluorescence
Time	Temperature	HisTEV	HisTEV	eGFP	eGFP	ssrA	ssrA	AANDENY	AANDENY	2xAANDENY	2xAANDENY	XB	XB	sXB	sXB	IGF	IGF	IGL	IGL
0	30.1 °C	1862.43	1762.89	170274	168647	72412.6	68812.9	169416	181862	153926	150314	118164	106068	121555	116047	166794	166755	164545	160715
1057	29.9 °C	1835.05	1788.7	168906	169688	65686.9	64922.3	170032	173370	144062	143707	104385	97819.3	107247	107023	157100	151230	143963	139338
2114	29.9 °C	1699.91	1657.14	162974	151144	57284.8	55682	167843	160448	141844	135088	91320.5	95945.3	106169	104502	154375	149473	135932	134140
3171	30.1 °C	1651.79	1665.13	164535	164659	53454.7	55965.1	165372	173887	139725	137222	91212.7	93242.1	105610	103667	148533	146327	138878	135057
4228	29.9 °C	1668.12	1678.38	166414	168571	48260.2	50226.9	170307	172608	140697	140670	93754.2	92241	111589	107440	150546	148729	143719	141385
5285	30.0 °C	1781.91	1773.31	168060	174692	42019.6	44947.9	181419	183914	147654	149494	92808.5	98267.7	112565	113380	154855	154036	147025	145661
6342	29.8 °C	1751.7	1744.68	177764	179964	37901.8	39880.9	184357	185061	151211	153315	93256.3	97898.5	118863	118755	157990	157762	149557	147526
7399	30.0 °C	1776.48	1729.01	179074	178465	34422.1	34283.6	192556	188198	152619	150837	94232.5	96211.8	120390	119577	157732	156412	151899	149747
8456	30.1 °C	1863.56	1800	175627	180797	30315.4	29783.9	189073	193524	153231	152510	93631	95456.5	121180	120105	157679	158455	150752	150231
9513	29.9 °C	1856.09	1866.78	186211	183159	26729.1	26423.9	198248	190259	152222	156442	91548.4	94827.1	120586	124710	158536	157871	152746	149108
10570	30.1 °C	1962.08	1983.26	183882	182983	23108.3	23185.8	196947	191074	150039	153492	89766.1	90842	122513	122864	155644	156282	151669	147771
11627	30.1 °C	2090.91	2157.38	184244	181401	20568.3	20420.9	193830	192745	153508	152989	90418.5	89938.5	121588	122949	153821	150803	153604	150634
12684	30.0 °C	2112.1	2078.88	185596	184302	17051.5	18085.7	196253	192579	150966	152356	88466.5	89498	120885	123437	153508	150290	149023	146394
13741	29.9 °C	2115.69	2107.37	186013	182515	15086.5	15828.2	188835	191083	146429	146216	85967	84368	122973	126254	147942	148351	145414	149511
14798	29.9 °C	2200	2171.11	180985	182319	13266.3	13748.1	188778	191819	146669	146550	82998.8	82990.2	120246	124016	144853	147585	147122	141709
15855	30.0 °C	2196.44	2252.84	180539	178906	11500.7	11623.3	190156	190835	144513	143872	80307.1	83821.1	121726	120075	141492	144003	142553	140373
16912	30.2 °C	2283.03	2251.18	170747	181932	9953.58	10153.1	183553	188516	139092	140237	75346.1	79092.1	123615	120722	137241	139760	141203	138626
17969	30.1 °C	2237.14	2190.76	185542	176875	9214.48	9445.23	186482	185512	134997	141220	78438.8	77060.4	119034	123846	136776	139360	139177	140178
19026	30.1 °C	2280.06	2277.82	180820	177047	8144.47	8390.14	182746	184777	134628	138540	74372.4	77716.6	123102	120809	136469	136024	138698	133323
20083	30.2 °C	2339.48	2258.99	170930	173739	7148.29	7404.89	182183	180314	131303	135158	72193.7	73466.3	115471	117708	128477	129419	133621	131446
21140	30.0 °C	2344.98	2350.36	178744	171606	6863.13	7093.6	182413	183268	129964	129722	72120	71825.5	114257	116418	124984	132098	132099	130636
22197	30.2 °C	2324.62	2354.61	173490	171799	6202.53	6290.43	181445	178756	126189	129465	69836.4	69633	117409	115742	125134	131107	129317	131662
23254	30.0 °C	2369.86	2358.69	167411	168141	5843.83	6152.25	176424	182936	125228	122933	69193.4	68086.6	111810	114583	118249	127337	126329	126156
24310	30.0 °C	2309.71	2368.96	165389	166495	5430.17	5485.53	171773	170973	121797	121268	66793.8	65530.2	112791	119822	115562	120940	126489	126168
25367	30.0 °C	2331.17	2286.64	163730	163423	4824.61	5284.66	166176	169496	118320	119666	64655	67052.9	110806	111707	114608	116566	123235	123406
26424	29.9 °C	2261.46	2270.41	158822	162187	4547.5	4941.79	162270	167462	115681	112668	62658	64936.6	110231	105737	112597	112351	118724	121460
Background subtraction
Time	Temperature	HisTEV	HisTEV	eGFP	eGFP	ssrA	ssrA	AANDENY	AANDENY	2xAANDENY	2xAANDENY	XB	XB	sXB	sXB	IGF	IGF	IGL	IGL
0	30.1 °C	49.7736	-49.7736	168461	166834	70600	67000.2	167603	180049	152113	148502	116352	104255	119742	114235	164981	164942	162733	158902
1057	29.9 °C	23.1743	-23.1743	167094	167876	63875.1	63110.4	168220	171558	142250	141895	102573	96007.4	105435	105211	155288	149418	142151	137526
2114	29.9 °C	21.3811	-21.3811	161296	149466	55606.3	54003.5	166164	158770	140165	133409	89642	94266.8	104490	102824	152696	147795	134254	132461
3171	30.1 °C	-6.67384	6.67384	162876	163000	51796.2	54306.6	163713	172229	138066	135564	89554.3	91583.6	103951	102008	146875	144669	137220	133398
4228	29.9 °C	-5.13043	5.13043	164740	166898	46587	48553.7	168634	170935	139024	138997	92080.9	90567.8	109916	105767	148873	147056	142046	139711
5285	30.0 °C	4.30297	-4.30297	166282	172914	40242	43170.3	179641	182137	145876	147717	91030.9	96490.1	110788	111602	153077	152258	145248	143883
6342	29.8 °C	3.50991	-3.50991	176016	178216	36153.6	38132.7	182609	183313	149463	151566	91508.1	96150.3	117115	117007	156242	156014	147808	145778
7399	30.0 °C	23.7348	-23.7348	177321	176712	32669.4	32530.9	190803	186446	150866	149085	92479.8	94459.1	118637	117824	155979	154659	150146	147994
8456	30.1 °C	31.7804	-31.7804	173795	178965	28483.6	27952.1	187241	191692	151399	150679	91799.2	93624.7	119348	118273	155847	156623	148920	148399
9513	29.9 °C	-5.34237	5.34237	184349	181297	24867.7	24562.5	196387	188397	150360	154581	89687	92965.7	118725	122849	156675	156010	150884	147247
10570	30.1 °C	-10.5931	10.5931	181909	181011	21135.6	21213.1	194974	189102	148066	151519	87793.4	88869.3	120540	120891	153672	154310	149696	145798
11627	30.1 °C	-33.2369	33.2369	182119	179276	18444.2	18296.8	191706	190621	151383	150865	88294.4	87814.4	119464	120824	151697	148678	151480	148510
12684	30.0 °C	16.6107	-16.6107	183500	182207	14956.1	15990.2	194157	190484	148870	150260	86371	87402.5	118790	121341	151412	148194	146928	144299
13741	29.9 °C	4.15879	-4.15879	183902	180404	12975	13716.7	186723	188972	144318	144104	83855.5	82256.4	120862	124142	145830	146240	143302	147399
14798	29.9 °C	14.4471	-14.4471	178799	180134	11080.7	11562.6	186593	189634	144483	144364	80813.2	80804.6	118060	121831	142667	145400	144936	139524
15855	30.0 °C	-28.197	28.197	178315	176681	9276.04	9398.69	187932	188610	142289	141648	78082.5	81596.4	119502	117851	139267	141778	140329	138148
16912	30.2 °C	15.9244	-15.9244	168480	179665	7686.47	7885.99	181286	186248	136825	137970	73079	76825	121348	118455	134974	137493	138936	136359
17969	30.1 °C	23.1882	-23.1882	183328	174661	7000.53	7231.29	184268	183299	132783	139006	76224.9	74846.4	116820	121632	134562	137146	136963	137964
19026	30.1 °C	1.11969	-1.11969	178541	174768	5865.53	6111.2	180467	182498	132349	136261	72093.4	75437.6	120823	118530	134190	133745	136420	131044
20083	30.2 °C	40.2453	-40.2453	168631	171440	4849.05	5105.65	179884	178015	129004	132859	69894.4	71167.1	113171	115409	126178	127119	131321	129147
21140	30.0 °C	-2.69496	2.69496	176396	169258	4515.46	4745.93	180065	180920	127616	127374	69772.3	69477.8	111909	114071	122637	129750	129752	128288
22197	30.2 °C	-14.9941	14.9941	171150	169460	3862.92	3950.81	179106	176417	123849	127125	67496.8	67293.4	115070	113403	122794	128767	126977	129323
23254	30.0 °C	5.58747	-5.58747	165047	165777	3479.55	3787.97	174060	180572	122864	120568	66829.1	65722.4	109446	112219	115885	124973	123965	123792
24310	30.0 °C	-29.6236	29.6236	163049	164156	3090.84	3146.2	169433	168633	119458	118928	64454.5	63190.8	110452	117483	113223	118601	124150	123829
25367	30.0 °C	22.2619	-22.2619	161421	161115	2515.7	2975.75	163867	167187	116011	117358	62346.1	64744	108498	109399	112299	114257	120926	121097
26424	29.9 °C	-4.47298	4.47298	156556	159921	2281.56	2675.85	160004	165196	113415	110402	60392.1	62670.7	107965	103471	110331	110086	116458	119194
Mean
Time	Temperature	HisTEV	eGFP	ssrA	AANDENY	2xAANDENY	XB	sXB	IGF	IGL
0	30.1 °C	-1.13687e-13	167648	68800.1	173826	150307	110303	116988	164961	160817
1057	29.9 °C	1.13687e-13	167485	63492.7	169889	142073	99290.3	105323	152353	139838
2114	29.9 °C	0	155381	54804.9	162467	136787	91954.4	103657	150245	133358
3171	30.1 °C	1.13687e-13	162938	53051.4	167971	136815	90569	102980	145772	135309
4228	29.9 °C	1.13687e-13	165819	47570.3	169784	139010	91324.3	107841	147965	140878
5285	30.0 °C	0	169598	41706.1	180889	146796	93760.5	111195	152668	144565
6342	29.8 °C	0	177116	37143.1	182961	150515	93829.2	117061	156128	146793
7399	30.0 °C	0	177017	32600.1	188625	149975	93469.4	118230	155319	149070
8456	30.1 °C	0	176380	28217.9	189466	151039	92712	118810	156235	148660
9513	29.9 °C	-1.13687e-13	182823	24715.1	192392	152471	91326.3	120787	156342	149066
10570	30.1 °C	0	181460	21174.4	192038	149793	88331.4	120716	153991	147747
11627	30.1 °C	0	180698	18370.5	191164	151124	88054.4	120144	150188	149995
12684	30.0 °C	0	182853	15473.1	192320	149565	86886.8	120066	149803	145613
13741	29.9 °C	2.27374e-13	182153	13345.8	187847	144211	83056	122502	146035	145351
14798	29.9 °C	2.27374e-13	179466	11321.6	188113	144424	80808.9	119945	144033	142230
15855	30.0 °C	-2.27374e-13	177498	9337.37	188271	141968	79839.5	118676	140523	139238
16912	30.2 °C	2.27374e-13	174073	7786.23	183767	137397	74952	119901	136233	137647
17969	30.1 °C	2.27374e-13	178994	7115.91	183783	135894	75535.6	119226	135854	137463
19026	30.1 °C	0	176654	5988.36	181482	134305	73765.5	119677	133968	133732
20083	30.2 °C	-2.27374e-13	170035	4977.35	178950	130931	70530.8	114290	126649	130234
21140	30.0 °C	0	172827	4630.69	180493	127495	69625.1	112990	126193	129020
22197	30.2 °C	2.27374e-13	170305	3906.86	177761	125487	67395.1	114236	125781	128150
23254	30.0 °C	2.27374e-13	165412	3633.76	177316	121716	66275.7	110833	120429	123878
24310	30.0 °C	0	163603	3118.52	169033	119193	63822.7	113967	115912	123989
25367	30.0 °C	0	161268	2745.73	165527	116684	63545	108948	113278	121012
26424	29.9 °C	0	158239	2478.71	162600	111909	61531.4	105718	110208	117826
%
Time	Temperature	HisTEV	eGFP	ssrA	AANDENY	2xAANDENY	XB	sXB	IGF	IGL
0	30.1 °C		1	1	1	1	1	1	1	1
1057	29.9 °C		0.999031	0.922858	0.977349	0.945214	0.900157	0.900288	0.923566	0.869548
2114	29.9 °C		0.926829	0.796581	0.934653	0.91005	0.83365	0.886046	0.910791	0.829248
3171	30.1 °C		0.971908	0.771095	0.966316	0.910235	0.82109	0.880258	0.88367	0.841382
4228	29.9 °C		0.989093	0.691428	0.976748	0.924841	0.827938	0.921814	0.896965	0.876014
5285	30.0 °C		1.01163	0.606192	1.04063	0.976641	0.850024	0.950478	0.925474	0.89894
6342	29.8 °C		1.05648	0.53987	1.05255	1.00138	0.850647	1.00062	0.946452	0.912794
7399	30.0 °C		1.05588	0.473838	1.08513	0.99779	0.847385	1.01062	0.941548	0.926951
8456	30.1 °C		1.05209	0.410143	1.08998	1.00487	0.840519	1.01558	0.947101	0.9244
9513	29.9 °C		1.09052	0.35923	1.10681	1.01439	0.827956	1.03247	0.947751	0.926924
10570	30.1 °C		1.08239	0.307766	1.10477	0.996576	0.800804	1.03186	0.933494	0.918726
11627	30.1 °C		1.07784	0.267012	1.09974	1.00544	0.798293	1.02698	0.910441	0.932703
12684	30.0 °C		1.0907	0.2249	1.1064	0.995062	0.787707	1.0263	0.908111	0.905456
13741	29.9 °C		1.08652	0.19398	1.08066	0.959441	0.752978	1.04713	0.885267	0.903824
14798	29.9 °C		1.0705	0.164559	1.08219	0.960856	0.732606	1.02528	0.873134	0.884419
15855	30.0 °C		1.05875	0.135717	1.0831	0.944519	0.723817	1.01443	0.851851	0.865815
16912	30.2 °C		1.03832	0.113172	1.05719	0.914109	0.679508	1.0249	0.825849	0.855923
17969	30.1 °C		1.06768	0.103429	1.05728	0.904109	0.684799	1.01913	0.823551	0.854779
19026	30.1 °C		1.05372	0.08704	1.04404	0.893535	0.668752	1.02298	0.812114	0.831573
20083	30.2 °C		1.01424	0.0723451	1.02947	0.87109	0.639425	0.976935	0.767747	0.809825
21140	30.0 °C		1.03089	0.0673065	1.03835	0.848231	0.631215	0.965822	0.764987	0.802276
22197	30.2 °C		1.01585	0.0567857	1.02264	0.83487	0.610998	0.976476	0.762485	0.796866
23254	30.0 °C		0.986662	0.0528162	1.02008	0.80978	0.60085	0.947381	0.730043	0.770304
24310	30.0 °C		0.975871	0.0453272	0.972427	0.792996	0.57861	0.974176	0.70266	0.770995
25367	30.0 °C		0.961945	0.0399088	0.952258	0.776305	0.576094	0.931273	0.686695	0.752478
26424	29.9 °C		0.943875	0.0360277	0.935416	0.744532	0.557838	0.903664	0.668086	0.732669

## Sheet: Replicate 2
Fluorescence
Time	Temperature	HisTEV	HisTEV	eGFP	eGFP	ssrA	ssrA	AANDENY	AANDENY	2xAANDENY	2xAANDENY	XB	XB	sXB	sXB	IGF	IGF	IGL	IGL
0	30.1 °C	174	176	19326	21251	9536	10870	22672	26666	20684	23941	14008	17440	15605	15781	18367	22391	21177	24252
1057	29.9 °C	184	184	21093	20612	8944	9223	24113	25759	20932	21342	14000	14494	14928	14508	20414	19821	20976	21319
2114	29.9 °C	185	179	22566	21365	8877	8845	26064	27100	22469	22377	14489	14538	16067	14975	21688	20465	22056	22039
3171	30.1 °C	191	193	23847	22810	8420	8453	27424	28628	23871	23791	14778	14796	16824	15928	22594	21361	23219	22942
4228	29.9 °C	200	199	24801	23600	7787	7793	28483	29823	24980	24785	14897	14729	17552	16442	23158	22071	23974	23675
5285	30.0 °C	206	197	25174	23868	7033	7123	29450	30835	25593	25324	14754	14672	18011	16890	23342	22334	24485	23960
6342	29.8 °C	214	212	25699	24281	6257	6404	30317	31618	25814	25782	14596	14525	18331	17279	23520	22369	24875	24246
7399	30.0 °C	228	226	26060	24644	5571	5637	30794	31977	26304	25999	14334	14260	18793	17580	23614	22519	25015	24634
8456	30.1 °C	237	237	26114	24818	4892	5016	31401	32636	26329	26281	13945	14019	19073	17737	23677	22378	25036	24533
9513	29.9 °C	253	250	26373	24915	4339	4402	31460	32935	26069	26031	13672	13672	19110	17841	22990	22225	24997	24548
10570	30.1 °C	266	260	26343	24822	3813	3902	30855	33143	25624	25952	13291	13237	18809	18030	22741	21949	24910	24553
11627	30.1 °C	282	277	26246	24934	3322	3391	31054	33014	25562	25794	12981	13025	18783	17798	22527	21462	24774	24345
12684	30.0 °C	290	284	26190	24873	2927	2972	31308	33249	24965	25417	12511	12578	18672	17907	21834	21083	24354	24182
13741	29.9 °C	308	297	26112	24801	2551	2623	31549	33143	25417	25206	12284	12255	18915	17784	21716	20492	24285	23762
14798	29.9 °C	321	312	25884	24391	2251	2284	31401	32649	24574	24661	11924	11921	18670	17565	20920	20236	24019	23507
15855	30.0 °C	332	327	26170	24509	1980	2035	31113	32762	24881	24768	11798	11599	18781	17692	21009	19715	23841	23179
16912	30.2 °C	347	342	26116	24600	1761	1834	30595	32924	24229	24349	11452	11328	18607	17505	20458	19336	23444	23029
17969	30.1 °C	360	353	25815	24337	1576	1643	31100	32555	23352	23203	10860	10965	18199	17340	19467	18696	23251	22645
19026	30.1 °C	377	373	25717	24703	1443	1497	31097	32646	23569	23014	10955	10765	18401	17528	19257	18636	23295	22614
20083	30.2 °C	388	384	25881	24518	1319	1363	31231	32577	23966	22952	10756	10549	18615	17400	18944	18372	23147	22346
21140	30.0 °C	403	393	26218	24402	1222	1240	31290	32446	23499	23153	10757	10288	18439	17360	18870	17954	22988	21892
22197	30.2 °C	419	410	26275	24420	1142	1153	30726	32078	22649	22305	10452	10111	17766	17166	18274	17430	22792	21806
23254	30.0 °C	431	423	26478	24571	1078	1091	31160	32494	23021	22389	10354	9908	18600	17350	18141	17286	19797	21872
24310	30.0 °C	447	437	26789	24451	1026	1045	31572	31993	22854	22085	10256	9732	18548	17320	17964	17049	21506	21508
25367	30.0 °C	456	447	26605	24231	983	1001	31179	32116	22486	22085	10022	9592	18228	17296	17664	16682	19308	21450
26424	29.9 °C	472	461	26949	24366	961	952	31378	32291	21919	21599	9715	9363	17826	16923	17237	16123	19502	21450
OD600
Time	Temperature	HisTEV	HisTEV	eGFP	eGFP	ssrA	ssrA	AANDENY	AANDENY	2xAANDENY	2xAANDENY	XB	XB	sXB	sXB	IGF	IGF	IGL	IGL
0	30.1 °C	0.0822	0.0882	0.1243	0.137	0.111	0.1268	0.1215	0.1338	0.1213	0.1378	0.1243	0.1412	0.1247	0.1369	0.1219	0.1362	0.1264	0.144
1057	29.9 °C	0.0838	0.0836	0.1231	0.1208	0.1082	0.1119	0.1171	0.1215	0.1183	0.1193	0.1206	0.1256	0.12	0.1197	0.1213	0.1198	0.1214	0.1241
2114	29.9 °C	0.0974	0.0967	0.138	0.1376	0.1251	0.1247	0.1308	0.1335	0.1325	0.1326	0.135	0.137	0.134	0.1284	0.1369	0.1309	0.13	0.1333
3171	30.1 °C	0.1022	0.1005	0.148	0.1364	0.1282	0.1289	0.1343	0.1388	0.1359	0.1369	0.1428	0.1412	0.1419	0.1366	0.1411	0.1373	0.1381	0.1396
4228	29.9 °C	0.1045	0.106	0.1458	0.1391	0.132	0.1275	0.1351	0.1391	0.1371	0.1372	0.1457	0.1436	0.1435	0.1338	0.1433	0.139	0.1401	0.1414
5285	30.0 °C	0.1055	0.1058	0.1487	0.1381	0.1322	0.1284	0.1353	0.1381	0.1373	0.1344	0.1443	0.1426	0.1422	0.1336	0.1412	0.1403	0.1381	0.1389
6342	29.8 °C	0.1075	0.1066	0.1488	0.1399	0.1308	0.1275	0.1351	0.1389	0.1355	0.137	0.1449	0.1425	0.1435	0.1332	0.1415	0.1382	0.1412	0.1367
7399	30.0 °C	0.1076	0.1043	0.1484	0.1378	0.1333	0.1251	0.1359	0.134	0.1363	0.135	0.1441	0.1392	0.1419	0.1356	0.1408	0.1369	0.1388	0.1392
8456	30.1 °C	0.1091	0.1039	0.1475	0.1438	0.1322	0.1289	0.1366	0.1404	0.1353	0.1367	0.1447	0.1404	0.1429	0.1335	0.1409	0.1387	0.1392	0.1384
9513	29.9 °C	0.1095	0.1064	0.1523	0.1357	0.1344	0.1284	0.1337	0.1371	0.1349	0.1358	0.146	0.139	0.143	0.1348	0.1407	0.1377	0.1385	0.1385
10570	30.1 °C	0.109	0.1076	0.1476	0.1397	0.135	0.129	0.1362	0.1397	0.1372	0.1324	0.144	0.1417	0.1413	0.1368	0.1412	0.1392	0.1402	0.1386
11627	30.1 °C	0.1117	0.1096	0.1508	0.138	0.133	0.1297	0.1376	0.1402	0.1375	0.1349	0.1463	0.142	0.1417	0.1359	0.1404	0.1374	0.1398	0.1371
12684	30.0 °C	0.1127	0.1095	0.1511	0.145	0.1344	0.1314	0.1371	0.1405	0.1374	0.1392	0.1471	0.1434	0.1408	0.1374	0.1425	0.1394	0.1387	0.1368
13741	29.9 °C	0.1141	0.1143	0.1499	0.1434	0.1337	0.1282	0.1377	0.1383	0.1371	0.1387	0.1453	0.1441	0.1415	0.1317	0.1421	0.1413	0.1396	0.1391
14798	29.9 °C	0.1169	0.1092	0.1502	0.142	0.1362	0.1293	0.1384	0.1414	0.1367	0.1372	0.1467	0.1452	0.1428	0.1314	0.1426	0.1418	0.1412	0.1387
15855	30.0 °C	0.1181	0.1129	0.1513	0.1476	0.1352	0.1285	0.1385	0.1412	0.1371	0.1385	0.1464	0.1428	0.1431	0.1365	0.1441	0.141	0.1412	0.1372
16912	30.2 °C	0.1209	0.117	0.1544	0.1406	0.1377	0.1328	0.1379	0.1401	0.1383	0.1344	0.148	0.1442	0.1446	0.1343	0.1438	0.1416	0.1412	0.1395
17969	30.1 °C	0.1207	0.1155	0.1554	0.1472	0.1398	0.1323	0.1382	0.1412	0.1395	0.137	0.1484	0.1447	0.1444	0.1356	0.1446	0.1437	0.1446	0.1396
19026	30.1 °C	0.1216	0.1154	0.1558	0.1455	0.14	0.1312	0.1403	0.1414	0.1368	0.136	0.1536	0.1459	0.1458	0.1395	0.146	0.1436	0.1464	0.1404
20083	30.2 °C	0.123	0.1196	0.1621	0.1473	0.142	0.1373	0.1407	0.1495	0.1417	0.1394	0.1533	0.1484	0.1481	0.1381	0.1488	0.1434	0.1468	0.141
21140	30.0 °C	0.1249	0.1208	0.1598	0.1551	0.1423	0.14	0.1441	0.1447	0.147	0.1444	0.1587	0.1465	0.1492	0.1414	0.1502	0.1449	0.1477	0.1402
22197	30.2 °C	0.1261	0.1253	0.1612	0.1482	0.1429	0.1365	0.1456	0.144	0.1462	0.1431	0.1598	0.1486	0.1517	0.1437	0.1585	0.1457	0.1513	0.1425
23254	30.0 °C	0.1311	0.1276	0.1713	0.1496	0.1459	0.1437	0.1502	0.1481	0.145	0.1421	0.1646	0.1489	0.1563	0.1389	0.1579	0.1478	0.1229	0.1459
24310	30.0 °C	0.1363	0.1291	0.1767	0.1593	0.148	0.1435	0.1533	0.1528	0.1469	0.1448	0.1721	0.1522	0.1642	0.1428	0.1647	0.1511	0.1454	0.148
25367	30.0 °C	0.1372	0.1292	0.1785	0.1539	0.1541	0.1446	0.1612	0.1532	0.1476	0.1423	0.164	0.1539	0.1624	0.1468	0.1677	0.1536	0.1235	0.1513
26424	29.9 °C	0.1415	0.1332	0.1768	0.1546	0.1544	0.1467	0.1606	0.1549	0.1526	0.1458	0.1684	0.1552	0.161	0.1445	0.1666	0.1536	0.1293	0.1543
Normalised fluorescence
Time	Temperature	HisTEV	HisTEV	eGFP	eGFP	ssrA	ssrA	AANDENY	AANDENY	2xAANDENY	2xAANDENY	XB	XB	sXB	sXB	IGF	IGF	IGL	IGL
0	30.1 °C	2116.79	1995.46	155479	155117	85909.9	85725.6	186601	199297	170519	173737	112695	123513	125140	115274	150673	164398	167540	168417
1057	29.9 °C	2195.7	2200.96	171348	170629	82661.7	82421.8	205918	212008	176940	178894	116086	115398	124400	121203	168293	165451	172784	171789
2114	29.9 °C	1899.38	1851.09	163522	155269	70959.2	70930.2	199266	202996	169577	168756	107326	106117	119903	116628	158422	156341	169662	165334
3171	30.1 °C	1868.88	1920.4	161128	167229	65678.6	65578	204200	206254	175651	173784	103487	104788	118562	116603	160128	155579	168132	164341
4228	29.9 °C	1913.88	1877.36	170103	169662	58992.4	61121.6	210829	214400	182203	180649	102244	102570	122314	122885	161605	158784	171121	167433
5285	30.0 °C	1952.61	1862	169294	172831	53199.7	55475.1	217664	223280	186402	188423	102245	102889	126660	126422	165312	159187	177299	172498
6342	29.8 °C	1990.7	1988.74	172708	173560	47836.4	50227.5	224404	227631	190509	188190	100732	101930	127742	129722	166219	161860	176169	177366
7399	30.0 °C	2118.96	2166.83	175606	178839	41792.9	45060	226593	238634	192986	192585	99472.6	102443	132438	129646	167713	164492	180223	176968
8456	30.1 °C	2172.32	2281.04	177044	172587	37004.5	38913.9	229876	232450	194597	192253	96371.8	99850.4	133471	132861	168041	161341	179856	177262
9513	29.9 °C	2310.5	2349.62	173165	183604	32284.2	34283.5	235303	240226	193247	191686	93643.8	98359.7	133636	132352	163397	161402	180484	177242
10570	30.1 °C	2440.37	2416.36	178476	177681	28244.4	30248.1	226542	237244	186764	196012	92298.6	93415.7	133114	131798	161055	157680	177675	177150
11627	30.1 °C	2524.62	2527.37	174045	180681	24977.4	26144.9	225683	235478	185905	191208	88728.6	91725.4	132555	130964	160449	156201	177210	177571
12684	30.0 °C	2573.2	2593.61	173329	171538	21778.3	22618	228359	236648	181696	182593	85051	87712.7	132614	130328	153221	151241	175588	176769
13741	29.9 °C	2699.39	2598.43	174196	172950	19080	20460.2	229114	239646	185390	181730	84542.3	85045.1	133675	135034	152822	145025	173961	170827
14798	29.9 °C	2745.94	2857.14	172330	171768	16527.2	17664.3	226886	230898	179766	179745	81281.5	82100.6	130742	133676	146704	142708	170106	169481
15855	30.0 °C	2811.18	2896.37	172968	166050	14645	15836.6	224643	232025	181481	178830	80587.4	81225.5	131244	129612	145795	139823	168846	168943
16912	30.2 °C	2870.14	2923.08	169145	174964	12788.7	13810.2	221864	235004	175192	181168	77378.4	78557.6	128679	130343	142267	136554	166034	165082
17969	30.1 °C	2982.6	3056.28	166120	165333	11273.2	12418.7	225036	230559	167398	169365	73180.6	75777.5	126032	127876	134627	130104	160795	162213
19026	30.1 °C	3100.33	3232.24	165064	169780	10307.1	11410.1	221646	230877	172288	169221	71321.6	73783.4	126207	125649	131897	129777	159119	161068
20083	30.2 °C	3154.47	3210.7	159661	166449	9288.73	9927.17	221969	217906	169132	164648	70163.1	71084.9	125692	125996	127312	128117	157677	158482
21140	30.0 °C	3226.58	3253.31	164068	157331	8587.49	8857.14	217141	224229	159857	160339	67782	70225.3	123586	122772	125632	123906	155640	156148
22197	30.2 °C	3322.76	3272.15	162996	164777	7991.6	8446.89	211030	222764	154918	155870	65406.8	68041.7	117113	119457	115293	119629	150641	153025
23254	30.0 °C	3287.57	3315.05	154571	164245	7388.62	7592.21	207457	219406	158766	157558	62904	66541.3	119002	124910	114889	116955	161082	149911
24310	30.0 °C	3279.53	3384.97	151607	153490	6932.43	7282.23	205949	209378	155575	152521	59593.3	63942.2	112960	121289	109071	112833	147909	145324
25367	30.0 °C	3323.62	3459.75	149048	157446	6378.97	6922.54	193418	209634	152344	155200	61109.8	62326.2	112241	117820	105331	108607	156340	141771
26424	29.9 °C	3335.69	3460.96	152426	157607	6224.09	6489.43	195380	208464	143637	148141	57690	60328.6	110720	117114	103463	104967	150828	139015
Background subtraction
Time	Temperature	HisTEV	HisTEV	eGFP	eGFP	ssrA	ssrA	AANDENY	AANDENY	2xAANDENY	2xAANDENY	XB	XB	sXB	sXB	IGF	IGF	IGL	IGL
0	30.1 °C	60.6617	-60.6617	153423	153061	83853.8	83669.4	184545	197241	168463	171681	110639	121457	123084	113218	148617	162342	165483	166361
1057	29.9 °C	-2.62644	2.62644	169150	168431	80463.4	80223.5	203720	209810	174742	176695	113888	113200	122202	119005	166095	163252	170586	169591
2114	29.9 °C	24.1491	-24.1491	161647	153394	69084	69055	197391	201121	167702	166880	105451	104242	118028	114752	156547	154465	167786	163459
3171	30.1 °C	-25.7567	25.7567	159234	165334	63784	63683.3	202305	204359	173757	171889	101593	102893	116668	114709	158233	153684	166237	162446
4228	29.9 °C	18.2586	-18.2586	168207	167766	57096.8	59226	208933	212504	180307	178753	100349	100674	120418	120989	159709	156889	169225	165537
5285	30.0 °C	45.3014	-45.3014	167387	170924	51292.4	53567.8	215757	221373	184495	186515	100338	100982	124752	124515	163404	157280	175392	170591
6342	29.8 °C	0.977355	-0.977355	170719	171570	45846.7	48237.7	222414	225642	188520	186200	98741.8	99940.1	125752	127733	164229	159870	174179	175377
7399	30.0 °C	-23.9337	23.9337	173464	176696	39650.1	42917.1	224450	236491	190843	190442	97329.7	100300	130295	127503	165570	162349	178080	174825
8456	30.1 °C	-54.3602	54.3602	174817	170360	34777.9	36687.2	227649	230223	192371	190026	94145.1	97623.7	131244	130635	165814	159114	177630	175035
9513	29.9 °C	-19.5609	19.5609	170835	181273	29954.2	31953.4	232973	237896	190917	189356	91313.8	96029.6	131306	130022	161067	159072	178154	174912
10570	30.1 °C	12.005	-12.005	176047	175252	25816.1	27819.7	224113	234816	184335	193584	89870.2	90987.3	130686	129370	158627	155251	175246	174722
11627	30.1 °C	-1.37637	1.37637	171519	178155	22451.4	23619	223157	232952	183379	188682	86202.6	89199.4	130029	128438	157923	153675	174684	175045
12684	30.0 °C	-10.2021	10.2021	170746	168955	19194.9	20034.6	225775	234064	179112	180010	82467.6	85129.3	130030	127744	150638	148658	173004	174186
13741	29.9 °C	50.4807	-50.4807	171547	170301	16431.1	17811.3	226465	236997	182741	179081	81893.4	82396.2	131026	132385	150173	142376	171312	168178
14798	29.9 °C	-55.6031	55.6031	169529	168966	13725.6	14862.8	224084	228097	176964	176943	78480	79299	127941	130874	143903	139906	167305	166679
15855	30.0 °C	-42.5957	42.5957	170114	163196	11791.2	12982.8	221789	229172	178627	175977	77733.7	78371.7	128390	126758	142941	136969	165992	166089
16912	30.2 °C	-26.4682	26.4682	166248	172068	9892.06	10913.6	218967	232107	172295	178272	74481.8	75661	125783	127446	139370	133657	163137	162186
17969	30.1 °C	-36.8378	36.8378	163100	162313	8253.81	9399.31	222017	227540	164378	166346	70161.2	72758	123012	124857	131607	127085	157776	159194
19026	30.1 °C	-65.9534	65.9534	161898	166614	7140.86	8243.78	218480	227711	169122	166054	68155.3	70617.1	123041	122482	128731	126611	155953	157902
20083	30.2 °C	-28.1154	28.1154	156478	163267	6106.15	6744.58	218786	214724	165949	161466	66980.5	67902.3	122510	122813	124129	124935	154495	155300
21140	30.0 °C	-13.365	13.365	160828	154091	5347.54	5617.2	213901	220989	156617	157099	64542	66985.3	120346	119532	122393	120666	152400	152908
22197	30.2 °C	25.3064	-25.3064	159699	161480	4694.15	5149.43	207733	219466	151620	152573	62109.3	64744.3	113815	116160	111996	116332	147344	149727
23254	30.0 °C	-13.7401	13.7401	151270	160943	4087.32	4290.9	204155	216105	155464	154257	59602.7	63240	115701	121609	111588	113654	157781	146610
24310	30.0 °C	-52.7212	52.7212	148275	150158	3600.18	3949.98	202617	206046	152243	149188	56261	60609.9	109628	117956	105739	109500	144577	141992
25367	30.0 °C	-68.0686	68.0686	145656	154055	2987.29	3530.86	190026	206243	148952	151809	57718.1	58934.5	108850	114428	101939	105215	152948	138380
26424	29.9 °C	-62.636	62.636	149028	154208	2825.77	3091.11	191982	205065	140239	144743	54291.7	56930.3	107322	113716	100065	101569	147429	135617
Mean
Time	Temperature	HisTEV	eGFP	ssrA	AANDENY	2xAANDENY	XB	sXB	IGF	IGL
0	30.1 °C	1.13687e-13	153242	83761.6	190893	170072	116048	118151	155479	165922
1057	29.9 °C	0	168790	80343.4	206765	175718	113544	120603	164674	170088
2114	29.9 °C	0	157520	69069.5	199256	167291	104846	116390	155506	165622
3171	30.1 °C	1.13687e-13	162284	63733.7	203332	172823	102243	115688	155959	164342
4228	29.9 °C	-1.13687e-13	167987	58161.4	210719	179530	100511	120704	158299	167381
5285	30.0 °C	0	169155	52430.1	218565	185505	100660	124634	160342	172991
6342	29.8 °C	0	171144	47042.2	224028	187360	99341	126742	162050	174778
7399	30.0 °C	-2.27374e-13	175080	41283.6	230471	190643	98814.7	128899	163960	176453
8456	30.1 °C	2.27374e-13	172589	35732.5	228936	191198	95884.4	130940	162464	176332
9513	29.9 °C	0	176054	30953.8	235434	190137	93671.7	130664	160069	176533
10570	30.1 °C	0	175650	26817.9	229465	188960	90428.8	130028	156939	174984
11627	30.1 °C	0	174837	23035.2	228055	186031	87701	129233	155799	174865
12684	30.0 °C	2.27374e-13	169850	19614.7	229920	179561	83798.4	128887	149648	173595
13741	29.9 °C	0	170924	17121.2	231731	180911	82144.8	131706	146274	169745
14798	29.9 °C	-2.27374e-13	169247	14294.2	226090	176954	78889.5	129408	141905	166992
15855	30.0 °C	2.27374e-13	166655	12387	225480	177302	78052.7	127574	139955	166041
16912	30.2 °C	2.27374e-13	169158	10402.8	225537	175283	75071.4	126614	136514	162662
17969	30.1 °C	-2.27374e-13	162707	8826.56	224778	165362	71459.6	123935	129346	158485
19026	30.1 °C	0	164256	7692.32	223095	167588	69386.2	122762	127671	156927
20083	30.2 °C	-2.27374e-13	159872	6425.36	216755	163708	67441.4	122661	124532	154897
21140	30.0 °C	2.27374e-13	157459	5482.37	217445	156858	65763.7	119939	121529	152654
22197	30.2 °C	-2.27374e-13	160589	4921.79	213600	152097	63426.8	114988	114164	148535
23254	30.0 °C	0	156106	4189.11	210130	154860	61421.3	118655	112621	152195
24310	30.0 °C	2.27374e-13	149217	3775.08	204331	150716	58435.5	113792	107620	143285
25367	30.0 °C	0	149855	3259.08	198135	150381	58326.3	111639	103577	145664
26424	29.9 °C	2.27374e-13	151618	2958.44	198523	142491	55611	110519	100817	141523
%
Time	Temperature	HisTEV	eGFP	ssrA	AANDENY	2xAANDENY	XB	sXB	IGF	IGL
0	30.1 °C		1	1	1	1	1	1	1	1
1057	29.9 °C		1.10147	0.959192	1.08314	1.0332	0.978423	1.02075	1.05914	1.02511
2114	29.9 °C		1.02792	0.824596	1.04381	0.983648	0.903474	0.985096	1.00017	0.998195
3171	30.1 °C		1.05901	0.760893	1.06516	1.01617	0.881041	0.979155	1.00308	0.990476
4228	29.9 °C		1.09622	0.694368	1.10386	1.05561	0.86612	1.0216	1.01814	1.00879
5285	30.0 °C		1.10385	0.625944	1.14496	1.09074	0.867401	1.05487	1.03128	1.04261
6342	29.8 °C		1.11683	0.56162	1.17358	1.10165	0.856035	1.07272	1.04226	1.05337
7399	30.0 °C		1.14251	0.49287	1.20733	1.12095	0.8515	1.09097	1.05455	1.06347
8456	30.1 °C		1.12625	0.426598	1.19929	1.12422	0.82625	1.10824	1.04493	1.06274
9513	29.9 °C		1.14887	0.369546	1.23333	1.11798	0.807182	1.10591	1.02952	1.06395
10570	30.1 °C		1.14623	0.320169	1.20206	1.11106	0.779237	1.10052	1.00939	1.05462
11627	30.1 °C		1.14092	0.275009	1.19467	1.09383	0.755732	1.0938	1.00206	1.0539
12684	30.0 °C		1.10838	0.234173	1.20444	1.05579	0.722103	1.09087	0.962493	1.04624
13741	29.9 °C		1.11539	0.204404	1.21393	1.06373	0.707853	1.11472	0.940798	1.02304
14798	29.9 °C		1.10445	0.170654	1.18438	1.04046	0.679802	1.09527	0.912691	1.00645
15855	30.0 °C		1.08753	0.147884	1.18119	1.04251	0.672591	1.07975	0.900152	1.00071
16912	30.2 °C		1.10387	0.124196	1.18148	1.03064	0.6469	1.07163	0.878019	0.98035
17969	30.1 °C		1.06177	0.105377	1.17751	0.972304	0.615777	1.04895	0.831919	0.955177
19026	30.1 °C		1.07187	0.0918359	1.16869	0.985393	0.597911	1.03902	0.821145	0.94579
20083	30.2 °C		1.04327	0.0767101	1.13548	0.962577	0.581152	1.03817	0.800955	0.933554
21140	30.0 °C		1.02752	0.0654521	1.13909	0.922304	0.566695	1.01513	0.781644	0.920036
22197	30.2 °C		1.04795	0.0587595	1.11895	0.894306	0.546557	0.973225	0.734271	0.895212
23254	30.0 °C		1.0187	0.0500123	1.10077	0.910557	0.529276	1.00426	0.724347	0.91727
24310	30.0 °C		0.973734	0.0450693	1.0704	0.886187	0.503547	0.963106	0.69218	0.863566
25367	30.0 °C		0.977902	0.038909	1.03794	0.884216	0.502606	0.944885	0.66618	0.877907
26424	29.9 °C		0.989407	0.0353197	1.03997	0.837825	0.479208	0.935405	0.648428	0.852948

## Sheet: Replicate 3
Fluorescence
Time	Temperature	HisTEV	HisTEV	eGFP	eGFP	ssrA	ssrA	AANDENY	AANDENY	2xAANDENY	2xAANDENY	XB	XB	sXB	sXB	IGF	IGF	IGL	IGL
0	30.1 °C	185	189	18728	19080	4674	4965	18137	20687	21904	22176	14402	13107	15783	14529	16958	17293	21363	17700
1057	29.9 °C	198	193	19586	18946	4602	4778	20410	20699	22450	21686	11791	11833	14665	14364	17174	16366	18806	18335
2114	29.9 °C	197	190	20445	19871	4219	4300	20862	21117	23100	22099	11566	11746	14801	14646	17060	16432	18682	18407
3171	30.1 °C	205	195	21170	20027	3837	3904	21809	21900	24117	22790	11605	11716	15244	15052	17767	16645	19620	18729
4228	29.9 °C	210	203	21576	20890	3434	3429	22276	22362	24439	23564	11326	11438	15506	14886	17771	16511	19937	18874
5285	30.0 °C	223	217	22056	21188	3005	2998	22999	22723	24878	24005	11177	11168	15582	15248	17546	16434	19892	19071
6342	29.8 °C	235	229	22202	21257	2580	2594	23400	22965	24870	23877	10804	10806	15556	15114	17042	16202	19835	18965
7399	30.0 °C	242	237	22185	21126	2190	2232	22825	22851	24688	23928	10434	10459	15182	14935	16462	15710	19698	18610
8456	30.1 °C	257	247	22291	21131	1931	1964	22891	22782	24532	23500	10088	10154	15029	15007	16142	15294	19303	18411
9513	29.9 °C	271	266	22294	21056	1695	1707	23247	22721	24652	23579	9759	9843	14945	14470	15868	14913	19276	18264
10570	30.1 °C	289	278	21919	21067	1503	1513	22638	22559	24253	23532	9485	9573	14802	14749	15210	14449	19067	18025
11627	30.1 °C	303	296	22178	21096	1345	1346	22938	22486	23895	23051	9150	9167	14561	14386	14695	13955	18429	17758
12684	30.0 °C	324	310	21888	21141	1209	1213	23055	22287	23519	22873	8881	8873	14455	14103	14236	13585	18210	17406
13741	29.9 °C	340	326	21757	20944	1101	1108	22797	22135	23164	22435	8530	8663	14322	13895	13870	13058	17892	17190
14798	29.9 °C	358	345	21931	20698	1024	1044	22018	22199	22766	22114	8406	8476	13925	13716	13361	12650	17822	16991
15855	30.0 °C	367	364	21630	20634	947	944	22244	21677	22234	21526	8017	8043	13734	13752	12820	12209	17281	16466
16912	30.2 °C	386	380	21718	20593	898	901	22212	21890	22076	21475	7806	7983	13660	13420	12653	11986	16968	16114
17969	30.1 °C	405	402	21369	20617	855	865	21801	21564	21847	21219	7662	7710	13525	13453	12123	11564	16945	15852
19026	30.1 °C	420	417	21390	20675	819	837	21491	21383	21606	20834	7541	7530	13377	13408	12007	11342	16825	15899
20083	30.2 °C	436	429	21357	20429	792	812	21794	21209	21372	20707	7324	7428	13471	13089	11759	10975	16585	15651
21140	30.0 °C	453	447	21514	20401	769	795	21235	21446	20926	20411	7285	7258	13217	13141	11398	10579	16802	15454
22197	30.2 °C	466	462	21713	20505	765	778	21579	21413	20933	20058	7171	7086	13163	13161	11310	10430	16867	15187
23254	30.0 °C	482	479	21794	20333	748	753	21119	21086	20680	19851	7011	6794	13218	12752	11124	10103	16713	14881
24310	30.0 °C	492	492	21911	20279	739	757	21230	20870	20636	19492	6804	6712	13186	12618	10963	9869	16429	15093
25367	30.0 °C	510	503	22013	20375	736	751	21320	20861	20165	19382	6763	6701	13224	12547	10721	9719	16423	15210
26424	29.9 °C	524	518	22040	20449	726	752	21527	21007	19899	19261	6702	6548	13057	12693	10603	9503	16387	15014
OD600
Time	Temperature	HisTEV	HisTEV	eGFP	eGFP	ssrA	ssrA	AANDENY	AANDENY	2xAANDENY	2xAANDENY	XB	XB	sXB	sXB	IGF	IGF	IGL	IGL
0	30.1 °C	0.0907	0.0948	0.1219	0.1198	0.1078	0.108	0.118	0.1219	0.1166	0.1201	0.1168	0.1255	0.121	0.1279	0.1185	0.1181	0.1208	0.1206
1057	29.9 °C	0.0887	0.0904	0.1152	0.1125	0.103	0.1052	0.1139	0.1153	0.1126	0.1132	0.1123	0.1149	0.1169	0.1174	0.1154	0.1128	0.1146	0.1141
2114	29.9 °C	0.1052	0.0986	0.1314	0.1299	0.126	0.1202	0.1248	0.1266	0.1239	0.1242	0.1214	0.128	0.1242	0.1299	0.1196	0.1228	0.118	0.1225
3171	30.1 °C	0.1099	0.1016	0.1436	0.1261	0.1302	0.1231	0.1344	0.131	0.1341	0.1293	0.1322	0.1343	0.137	0.1382	0.1367	0.1279	0.1339	0.1286
4228	29.9 °C	0.1103	0.1105	0.1409	0.1353	0.136	0.1269	0.1309	0.1322	0.1358	0.1277	0.1378	0.1367	0.1391	0.1313	0.138	0.1309	0.1357	0.1326
5285	30.0 °C	0.1131	0.1012	0.143	0.135	0.1307	0.1222	0.1353	0.1346	0.1371	0.1309	0.136	0.1364	0.1412	0.1374	0.1412	0.1306	0.1382	0.1321
6342	29.8 °C	0.1177	0.1092	0.145	0.1339	0.1388	0.1228	0.1407	0.1345	0.1344	0.1288	0.1375	0.1343	0.1385	0.1332	0.1377	0.1328	0.139	0.1306
7399	30.0 °C	0.1158	0.1104	0.1475	0.1343	0.1346	0.1237	0.1394	0.1342	0.1362	0.131	0.14	0.133	0.139	0.1371	0.141	0.1305	0.1395	0.1319
8456	30.1 °C	0.1176	0.1084	0.1483	0.1336	0.1375	0.1255	0.1358	0.1324	0.135	0.1268	0.1396	0.1339	0.1392	0.1392	0.1406	0.1319	0.1401	0.1321
9513	29.9 °C	0.1146	0.1115	0.1487	0.1344	0.1388	0.1258	0.142	0.1311	0.1361	0.1283	0.1384	0.1356	0.14	0.1349	0.1424	0.1313	0.1396	0.1333
10570	30.1 °C	0.119	0.1063	0.1461	0.1343	0.1381	0.1296	0.1368	0.1319	0.1365	0.1298	0.1403	0.14	0.1405	0.1356	0.1434	0.1315	0.1401	0.1334
11627	30.1 °C	0.1198	0.1185	0.1452	0.1357	0.1425	0.1296	0.1424	0.1305	0.135	0.1303	0.143	0.1403	0.138	0.1356	0.1437	0.1313	0.1405	0.1314
12684	30.0 °C	0.1227	0.1141	0.1478	0.1402	0.1392	0.126	0.1423	0.1339	0.1337	0.1275	0.1404	0.1412	0.142	0.1344	0.1409	0.1322	0.1409	0.1331
13741	29.9 °C	0.122	0.1127	0.1483	0.1421	0.142	0.1287	0.1433	0.1332	0.1331	0.1305	0.1422	0.1417	0.1417	0.1367	0.1439	0.1327	0.1421	0.134
14798	29.9 °C	0.1241	0.1143	0.1511	0.1367	0.1454	0.1335	0.1389	0.1365	0.1333	0.1295	0.1417	0.1401	0.1406	0.1356	0.1411	0.1334	0.1412	0.1338
15855	30.0 °C	0.1259	0.1191	0.1493	0.1412	0.1459	0.1289	0.1438	0.1323	0.1362	0.1313	0.1417	0.1379	0.1422	0.1389	0.1421	0.1341	0.1432	0.1353
16912	30.2 °C	0.127	0.1181	0.1488	0.1398	0.1482	0.1371	0.1458	0.1396	0.1374	0.1304	0.146	0.1414	0.1388	0.1395	0.1464	0.1334	0.1441	0.1344
17969	30.1 °C	0.1303	0.1227	0.1514	0.1452	0.1503	0.1326	0.1384	0.1366	0.1354	0.1319	0.1474	0.1444	0.1416	0.1398	0.1453	0.1343	0.1463	0.1352
19026	30.1 °C	0.1297	0.1186	0.1523	0.1459	0.1441	0.1337	0.1406	0.1352	0.1415	0.1327	0.148	0.1431	0.1436	0.1416	0.1472	0.1353	0.1481	0.1337
20083	30.2 °C	0.1325	0.1227	0.153	0.1436	0.1512	0.1351	0.1451	0.138	0.1432	0.1341	0.1454	0.1439	0.1431	0.1413	0.1487	0.1364	0.1478	0.1356
21140	30.0 °C	0.1367	0.1241	0.151	0.1465	0.1547	0.1377	0.1406	0.1408	0.1391	0.1322	0.1493	0.1462	0.1473	0.1434	0.1488	0.1374	0.1535	0.1381
22197	30.2 °C	0.1389	0.1301	0.1601	0.1456	0.1619	0.1453	0.1415	0.1411	0.1394	0.1363	0.1514	0.1481	0.1495	0.1436	0.1566	0.1381	0.1572	0.1396
23254	30.0 °C	0.1437	0.1329	0.1589	0.1496	0.1568	0.141	0.1502	0.1413	0.1434	0.1379	0.1497	0.1491	0.1467	0.1456	0.1611	0.1392	0.1571	0.1389
24310	30.0 °C	0.1424	0.1294	0.1603	0.1472	0.1575	0.1487	0.1458	0.1396	0.1443	0.1354	0.1532	0.1475	0.1533	0.1431	0.1677	0.1412	0.1633	0.1471
25367	30.0 °C	0.1481	0.131	0.1675	0.1489	0.1634	0.1458	0.1459	0.1411	0.146	0.1376	0.1566	0.1517	0.1634	0.1455	0.1647	0.1424	0.1573	0.1481
26424	29.9 °C	0.1493	0.1402	0.1703	0.1515	0.171	0.1468	0.1538	0.1458	0.1492	0.14	0.1676	0.1511	0.1674	0.15	0.1661	0.1437	0.1703	0.1535
Normalised fluorescence
Time	Temperature	HisTEV	HisTEV	eGFP	eGFP	ssrA	ssrA	AANDENY	AANDENY	2xAANDENY	2xAANDENY	XB	XB	sXB	sXB	IGF	IGF	IGL	IGL
0	30.1 °C	2039.69	1993.67	153634	159265	43358.1	45972.2	153703	169705	187856	184646	123305	104438	130438	113597	143105	146427	176846	146766
1057	29.9 °C	2232.24	2134.96	170017	168409	44679.6	45418.3	179192	179523	199378	191572	104996	102985	125449	122351	148821	145089	164101	160692
2114	29.9 °C	1872.62	1926.98	155594	152972	33484.1	35773.7	167163	166801	186441	177931	95271.8	91765.6	119171	112748	142642	133811	158322	150261
3171	30.1 °C	1865.33	1919.29	147423	158818	29470	31714.1	162269	167176	179843	176257	87783.7	87237.5	111270	108915	129971	130141	146527	145638
4228	29.9 °C	1903.9	1837.1	153130	154398	25250	27021.3	170176	169153	179963	184526	82191.6	83672.3	111474	113374	128775	126134	146920	142338
5285	30.0 °C	1971.71	2144.27	154238	156948	22991.6	24533.6	169985	168819	181459	183384	82183.8	81876.8	110354	110975	124263	125835	143936	144368
6342	29.8 °C	1996.6	2097.07	153117	158753	18587.9	21123.8	166311	170743	185045	185380	78574.5	80461.7	112318	113468	123762	122003	142698	145214
7399	30.0 °C	2089.81	2146.74	150407	157305	16270.4	18043.7	163737	170276	181263	182656	74528.6	78639.1	109223	108935	116752	120383	141204	141092
8456	30.1 °C	2185.37	2278.6	150310	158166	14043.6	15649.4	168564	172069	181719	185331	72263.6	75832.7	107967	107809	114808	115951	137780	139372
9513	29.9 °C	2364.75	2385.65	149926	156667	12211.8	13569.2	163711	173310	181132	183780	70513	72588.5	106750	107265	111433	113580	138080	137014
10570	30.1 °C	2428.57	2615.24	150027	156865	10883.4	11674.4	165482	171031	177678	181294	67605.1	68378.6	105352	108768	106067	109878	136096	135120
11627	30.1 °C	2529.22	2497.89	152741	155461	9438.6	10385.8	161081	172307	177000	176907	63986	65338.6	105514	106091	102262	106283	131167	135145
12684	30.0 °C	2640.59	2716.91	148092	150792	8685.34	9626.98	162017	166445	175909	179396	63255	62839.9	101796	104933	101036	102761	129241	130774
13741	29.9 °C	2786.89	2892.64	146709	147389	7753.52	8609.17	159086	166179	174035	171916	59985.9	61136.2	101073	101646	96386.4	98402.4	125911	128284
14798	29.9 °C	2884.77	3018.37	145142	151412	7042.64	7820.22	158517	162630	170788	170764	59322.5	60499.6	99039.8	101150	94691.7	94827.6	126218	126988
15855	30.0 °C	2915.01	3056.26	144876	146133	6490.75	7323.51	154687	163847	163245	163945	56577.3	58324.9	96582.3	99006.5	90218.2	91044	120677	121700
16912	30.2 °C	3039.37	3217.61	145954	147303	6059.38	6571.85	152346	156805	160670	164686	53465.8	56456.9	98415	96200.7	86427.6	89850.1	117752	119896
17969	30.1 °C	3108.21	3276.28	141143	141990	5688.62	6523.38	157522	157862	161352	160872	51981	53393.4	95515.5	96230.3	83434.3	86105.7	115824	117249
19026	30.1 °C	3238.24	3516.02	140446	141707	5683.55	6260.28	152852	158158	152693	157001	50952.7	52620.5	93154.6	94689.3	81569.3	83828.5	113606	118915
20083	30.2 °C	3290.57	3496.33	139588	142263	5238.1	6010.36	150200	153688	149246	154415	50371.4	51619.2	94137	92632.7	79078.7	80461.9	112212	115420
21140	30.0 °C	3313.83	3601.93	142477	139256	4970.91	5773.42	151031	152315	150439	154395	48794.4	49644.3	89728.4	91638.8	76599.5	76994.2	109459	111904
22197	30.2 °C	3354.93	3551.11	135621	140831	4725.14	5354.44	152502	151758	150165	147161	47364.6	47846	88046.8	91650.4	72222.2	75525	107296	108789
23254	30.0 °C	3354.21	3604.21	137155	135916	4770.41	5340.43	140606	149229	144212	143952	46833.7	45566.7	90102.2	87582.4	69050.3	72579	106384	107135
24310	30.0 °C	3455.06	3802.16	136687	137765	4692.06	5090.79	145610	149499	143008	143959	44412.5	45505.1	86014.4	88176.1	65372.7	69893.8	100606	102604
25367	30.0 °C	3443.62	3839.69	131421	136837	4504.28	5150.89	146127	147845	138116	140858	43186.5	44172.7	80930.2	86233.7	65094.1	68251.4	104406	102701
26424	29.9 °C	3509.71	3694.72	129419	134977	4245.61	5122.62	139967	144081	133371	137579	39988.1	43335.5	77998.8	84620	63835	66130.8	96224.3	97811.1
Background subtraction
Time	Temperature	HisTEV	HisTEV	eGFP	eGFP	ssrA	ssrA	AANDENY	AANDENY	2xAANDENY	2xAANDENY	XB	XB	sXB	sXB	IGF	IGF	IGL	IGL
0	30.1 °C	23.0102	-23.0102	151617	157249	41341.4	43955.5	151687	167688	185839	182629	121288	102422	128421	111580	141089	144410	174829	144749
1057	29.9 °C	48.6439	-48.6439	167834	166225	42496	43234.7	177009	177339	197195	189389	102812	100802	123266	120167	146638	142905	161918	158509
2114	29.9 °C	-27.1771	27.1771	153694	151072	31584.3	33873.9	165264	164901	184541	176031	93372	89865.8	117271	110848	140742	131911	156422	148361
3171	30.1 °C	-26.9796	26.9796	145531	156926	27577.7	29821.7	160377	165283	177951	174364	85891.3	85345.2	109378	107022	128078	128248	144635	143745
4228	29.9 °C	33.3972	-33.3972	151259	152527	23379.5	25150.8	168305	167282	178093	182656	80321.1	81801.8	109603	111503	126905	124264	145049	140467
5285	30.0 °C	-86.2812	86.2812	152180	154890	20933.6	22475.6	167927	166761	179401	181326	80125.8	79818.8	108296	108917	122205	123777	141878	142310
6342	29.8 °C	-50.234	50.234	151070	156706	16541.1	19076.9	164264	168697	182998	183334	76527.7	78414.8	110271	111422	121715	119956	140651	143168
7399	30.0 °C	-28.4646	28.4646	148289	155186	14152.2	15925.4	161619	168157	179145	180538	72410.3	76520.8	107105	106817	114633	118265	139086	138973
8456	30.1 °C	-46.6118	46.6118	148078	155934	11811.7	13417.4	166332	169838	179487	183099	70031.6	73600.7	105735	105577	112576	113719	135548	137140
9513	29.9 °C	-10.4516	10.4516	147551	154291	9836.62	11194	161336	170935	178756	181405	68137.8	70213.3	104375	104889	109057	111204	135705	134639
10570	30.1 °C	-93.3342	93.3342	147505	154343	8361.51	9152.48	162961	168509	175156	178772	65083.2	65856.7	102830	106247	103545	107356	133574	132598
11627	30.1 °C	15.6625	-15.6625	150227	152947	6925.04	7872.25	158568	169793	174486	174394	61472.5	62825	103001	103578	99748.1	103770	128654	132631
12684	30.0 °C	-38.1641	38.1641	145413	148113	6006.59	6948.23	159338	163766	173230	176717	60576.2	60161.2	99117	102254	98357.4	100082	126562	128095
13741	29.9 °C	-52.875	52.875	143870	144549	4913.76	5769.41	156246	163339	171195	169076	57146.2	58296.4	98232.9	98806.2	93546.6	95562.7	123072	125444
14798	29.9 °C	-66.8012	66.8012	142191	148460	4091.07	4868.65	155565	159678	167836	167813	56370.9	57548.1	96088.3	98198.9	91740.1	91876	123267	124036
15855	30.0 °C	-70.6217	70.6217	141890	143148	3505.11	4337.87	151701	160862	160260	160960	53591.6	55339.2	93596.6	96020.8	87232.5	88058.4	117692	118714
16912	30.2 °C	-89.1211	89.1211	142826	144175	2930.89	3443.35	149217	153677	157541	161557	50337.3	53328.4	95286.5	93072.2	83299.1	86721.6	114623	116767
17969	30.1 °C	-84.0359	84.0359	137950	138798	2496.38	3331.13	154329	154670	158159	157680	48788.8	50201.1	92323.3	93038.1	80242	82913.5	112631	114056
19026	30.1 °C	-138.889	138.889	137069	138330	2306.42	2883.15	149475	154781	149315	153624	47575.6	49243.4	89777.5	91312.1	78192.2	80451.4	110229	115538
20083	30.2 °C	-102.883	102.883	136195	138870	1844.65	2616.91	146806	150295	145852	151021	46977.9	48225.7	90743.5	89239.2	75685.2	77068.4	108819	112027
21140	30.0 °C	-144.054	144.054	139019	135798	1513.03	2315.54	147573	148857	146981	150937	45336.5	46186.4	86270.6	88180.9	73141.6	73536.3	106001	108447
22197	30.2 °C	-98.0915	98.0915	132168	137378	1272.12	1901.42	149049	148305	146712	143708	43911.6	44393	84593.8	88197.4	68769.2	72072	103843	105336
23254	30.0 °C	-125.002	125.002	133676	132437	1291.2	1861.21	137127	145749	140733	140473	43354.5	42087.5	86623	84103.2	65571.1	69099.8	102905	103655
24310	30.0 °C	-173.554	173.554	133059	134136	1063.45	1462.18	141982	145870	139379	140330	40783.9	41876.5	82385.7	84547.5	61744.1	66265.2	96977.6	98975.1
25367	30.0 °C	-198.038	198.038	127779	133195	862.627	1509.23	142486	144204	134475	137216	39544.8	40531.1	77288.6	82592	61452.5	64609.7	100764	99059.2
26424	29.9 °C	-92.5049	92.5049	125816	131375	643.397	1520.4	136365	140479	129769	133976	36385.8	39733.3	74396.6	81017.8	60232.8	62528.6	92622.1	94208.9
Mean
Time	Temperature	HisTEV	eGFP	ssrA	AANDENY	2xAANDENY	XB	sXB	IGF	IGL
0	30.1 °C	1.13687e-13	154433	42648.5	159687	184234	111855	120001	142749	159789
1057	29.9 °C	-2.27374e-13	167030	42865.3	177174	193292	101807	121716	144771	160213
2114	29.9 °C	1.13687e-13	152383	32729.1	165082	180286	91618.9	114060	136327	152392
3171	30.1 °C	1.13687e-13	151229	28699.7	162830	176158	85618.3	108200	128163	144190
4228	29.9 °C	-1.13687e-13	151893	24265.1	167794	180374	81061.4	110553	125584	142758
5285	30.0 °C	-1.13687e-13	153535	21704.6	167344	180364	79972.3	108607	122991	142094
6342	29.8 °C	-1.13687e-13	153888	17809	166481	183166	77471.3	110846	120836	141909
7399	30.0 °C	0	151737	15038.8	164888	179841	74465.6	106961	116449	139030
8456	30.1 °C	-2.27374e-13	152006	12614.5	168085	181293	71816.2	105656	113148	136344
9513	29.9 °C	-2.27374e-13	150921	10515.3	166136	180081	69175.6	104632	110131	135172
10570	30.1 °C	0	150924	8756.99	165735	176964	65469.9	104538	105451	133086
11627	30.1 °C	0	151587	7398.65	164180	174440	62148.7	103289	101759	130642
12684	30.0 °C	2.27374e-13	146763	6477.41	161552	174974	60368.7	100686	99219.8	127328
13741	29.9 °C	0	144210	5341.58	159792	170135	57721.3	98519.6	94554.6	124258
14798	29.9 °C	0	145325	4479.86	157622	167825	56959.5	97143.6	91808.1	123652
15855	30.0 °C	0	142519	3921.49	156282	160610	54465.4	94808.7	87645.4	118203
16912	30.2 °C	0	143500	3187.12	151447	159549	51832.8	94179.4	85010.3	115695
17969	30.1 °C	2.27374e-13	138374	2913.75	154500	157919	49494.9	92680.7	81577.8	113344
19026	30.1 °C	0	137699	2594.79	152128	151470	48409.5	90544.8	79321.8	112883
20083	30.2 °C	0	137532	2230.78	148551	148437	47601.8	89991.4	76376.8	110423
21140	30.0 °C	0	137409	1914.29	148215	148959	45761.5	87225.7	73338.9	107224
22197	30.2 °C	0	134773	1586.77	148677	145210	44152.3	86395.6	70420.6	104590
23254	30.0 °C	2.27374e-13	133056	1576.2	141438	140603	42721	85363.1	67335.4	103280
24310	30.0 °C	-2.27374e-13	133598	1262.82	143926	139855	41330.2	83466.6	64004.6	97976.3
25367	30.0 °C	0	130487	1185.93	143345	135845	40037.9	79940.3	63031.1	99911.6
26424	29.9 °C	-2.27374e-13	128596	1081.9	138422	131873	38059.6	77707.2	61380.7	93415.5
%
Time	Temperature	HisTEV	eGFP	ssrA	AANDENY	2xAANDENY	XB	sXB	IGF	IGL
0	30.1 °C		1	1	1	1	1	1	1	1
1057	29.9 °C		1.08157	1.00508	1.10951	1.04916	0.910169	1.0143	1.01416	1.00265
2114	29.9 °C		0.986723	0.767416	1.03379	0.978568	0.819088	0.950493	0.955008	0.953704
3171	30.1 °C		0.97925	0.672937	1.01968	0.956161	0.765441	0.901662	0.897821	0.902376
4228	29.9 °C		0.983554	0.568957	1.05076	0.979048	0.724702	0.921273	0.879754	0.893415
5285	30.0 °C		0.994184	0.508918	1.04795	0.97899	0.714965	0.905051	0.861587	0.889259
6342	29.8 °C		0.996471	0.417577	1.04254	0.9942	0.692605	0.923714	0.846487	0.888102
7399	30.0 °C		0.982544	0.352622	1.03257	0.976156	0.665734	0.891335	0.815759	0.870081
8456	30.1 °C		0.984285	0.295779	1.05259	0.984034	0.642048	0.880462	0.792632	0.853273
9513	29.9 °C		0.977259	0.246557	1.04038	0.977454	0.61844	0.87193	0.771498	0.845939
10570	30.1 °C		0.97728	0.20533	1.03787	0.960538	0.585312	0.87115	0.738712	0.832883
11627	30.1 °C		0.981572	0.17348	1.02814	0.946838	0.55562	0.860741	0.71285	0.817591
12684	30.0 °C		0.950335	0.151879	1.01168	0.949734	0.539706	0.839043	0.695063	0.796852
13741	29.9 °C		0.933799	0.125247	1.00066	0.923473	0.516038	0.820992	0.662382	0.777634
14798	29.9 °C		0.941026	0.105042	0.987066	0.91093	0.509227	0.809526	0.643141	0.77384
15855	30.0 °C		0.922853	0.0919492	0.978672	0.871768	0.48693	0.790069	0.613981	0.739742
16912	30.2 °C		0.929207	0.07473	0.948397	0.866012	0.463394	0.784824	0.595521	0.724048
17969	30.1 °C		0.896014	0.0683202	0.967514	0.857166	0.442493	0.772335	0.571475	0.709333
19026	30.1 °C		0.891645	0.0608413	0.952662	0.822157	0.432789	0.754536	0.555671	0.706451
20083	30.2 °C		0.890562	0.0523062	0.93026	0.805695	0.425568	0.749924	0.535041	0.691053
21140	30.0 °C		0.889761	0.0448852	0.92816	0.808529	0.409115	0.726877	0.51376	0.671033
22197	30.2 °C		0.872697	0.0372057	0.931049	0.78818	0.394729	0.71996	0.493316	0.654548
23254	30.0 °C		0.86158	0.0369581	0.885718	0.763174	0.381932	0.711356	0.471704	0.646353
24310	30.0 °C		0.865084	0.0296099	0.901298	0.759112	0.369499	0.695552	0.44837	0.613159
25367	30.0 °C		0.844943	0.0278071	0.897659	0.737351	0.357945	0.666166	0.441551	0.62527
26424	29.9 °C		0.832694	0.0253678	0.866831	0.715788	0.340259	0.647557	0.429989	0.584616
