# Supplementary material for: Targeted protein degradation in Escherichia coli using CLIPPERs
Source: EMBO Rep. 2025 Jun 25;26(16):3994–4016. doi: 10.1038/s44319-025-00510-9 (PMC12373786; doi:10.1038/s44319-025-00510-9)
Supplement: Supplementary file 5 — Source data Fig. 2 [file 44319_2025_510_MOESM5_ESM.zip]

Archive with 43 entries (31 files):
- Fig2/
- Fig2/Fig2B/
- Fig2/Fig2B/Fig2B.pdf
- Fig2/Fig2B/Fig2B.pptx
- Fig2/Fig2B/Plate_drop_test_20C.tif
- Fig2/Fig2B/Plate_drop_test_37C.tif
- Fig2/Fig2B/Plate_drop_test_42C.tif
- Fig2/Fig2B/Plate_drop_test_45C.tif
- Fig2/Fig2C/
- Fig2/Fig2C/Growth_curves_BW25113_30C.xlsx
- Fig2/Fig2D/
- Fig2/Fig2D/Growth_curves_BW25113_42C.xlsx
- Fig2/Fig2E/
- Fig2/Fig2E/Final_OD_BW25113_42C_arabinose_gradient.xlsx
- Fig2/Fig2F/
- Fig2/Fig2F/BacGlo_42C.xlsx
- Fig2/Fig2G/
- Fig2/Fig2G/Fig2G.xlsx
- Fig2/Fig2G/western blot/
- Fig2/Fig2G/western blot/n1/
- Fig2/Fig2G/western blot/n1/western_blot_enolase_0h_1h_n1.tif
- Fig2/Fig2G/western blot/n1/western_blot_enolase_2h_6h_n1.tif
- Fig2/Fig2G/western blot/n1/western_blot_GroEL_0h_1h_n1.tif
- Fig2/Fig2G/western blot/n1/western_blot_GroEL_2h_6h_n1.tif
- Fig2/Fig2G/western blot/n1/western_blot_stainfree_0h_1h_n1.tif
- Fig2/Fig2G/western blot/n1/western_blot_stainfree_2h_6h_n1.tif
- Fig2/Fig2G/western blot/n2/
- Fig2/Fig2G/western blot/n2/western_blot_enolase_0h_1h_n2.tif
- Fig2/Fig2G/western blot/n2/western_blot_GroEL_0h_1h_n2.tif
- Fig2/Fig2G/western blot/n2/western_blot_stainfree_0h_1h_n2.tif
- Fig2/Fig2G/western blot/n2/western_blot_stainfree_2h_6h_n2.tif
- Fig2/Fig2G/western blot/n2/western_enolase_2h_6h_n2.tif
- Fig2/Fig2G/western blot/n2/western_GroEL_2h_6h_n2.tif
- Fig2/Fig2G/western blot/n3/
- Fig2/Fig2G/western blot/n3/western_blot_enolase_0h_1h_n3.tif
- Fig2/Fig2G/western blot/n3/western_blot_GroEL_0h_1h_n3.tif
- Fig2/Fig2G/western blot/n3/western_blot_stainfree_0h_1h_n3.tif
- Fig2/Fig2G/western blot/n3/western_blot_stainfree_2h_6h_n3.tif
- Fig2/Fig2G/western blot/n3/western_enolase_2h_6h_n3.tif
- Fig2/Fig2G/western blot/n3/western_GroEL_2h_6h_n3.tif
- Fig2/Fig2H/
- Fig2/Fig2H/western_blot_enolase.tif
- Fig2/Fig2H/western_blot_GroEL.tif
