# Supplementary material for: Targeted protein degradation in Escherichia coli using CLIPPERs
Source: EMBO Rep. 2025 Jun 25;26(16):3994–4016. doi: 10.1038/s44319-025-00510-9 (PMC12373786; doi:10.1038/s44319-025-00510-9)
Supplement: Supplementary file 5 — Source data Fig. 2 [file 44319_2025_510_MOESM5_ESM.zip › Fig2/Fig2C/Growth_curves_BW25113_30C.xlsx]

## Sheet: n 1
Mean OD replicate 1	-Ara									+Ara								Replicate SD 1	-Ara									+Ara
Time s	Temp	LB	Myc	Anchor-Linker	Linker-Bait	GroTAC1	GroTAC2		Time s	Temp	LB	Myc	Anchor-Linker	Linker-Bait	GroTAC1	GroTAC2		Time s	Temp	LB	Myc	Anchor-Linker	Linker-Bait	GroTAC1	GroTAC2		Time s	Temp	LB	Myc	Anchor-Linker	Linker-Bait	GroTAC1	GroTAC2
0s	30.0 °C	0.09865	0.09635	0.0954	0.1	0.10085	0.09945		0s	30.0 °C	0.0974	0.1004	0.09955	0.0986	0.10235	0.10015		0s	30.0 °C	0.0019092	0.0010607	0.00042426	0.0021213	0.0026163	0.0060104		0s	30.0 °C	0.0033941	0.0043841	0.0024749	0.0031113	0.0044548	0.0045962
1840s	30.0 °C	0.0984	0.09595	0.0953	0.1	0.10125	0.09705		1840s	30.0 °C	0.09585	0.09895	0.101	0.0998	0.10205	0.10135		1840s	30.0 °C	0.0021213	0.00091924	0.00028284	0.0024042	0.0028991	0.0020506		1840s	30.0 °C	0.0014849	0.0024749	0.0011314	0.0041012	0.0034648	0.0034648
3681s	30.0 °C	0.09855	0.09585	0.09545	0.1003	0.1013	0.09855		3681s	30.0 °C	0.0963	0.10005	0.10225	0.103	0.10335	0.10495		3681s	30.0 °C	0.002192	0.0006364	7.0711e-05	0.0029698	0.0032527	0.0040305		3681s	30.0 °C	0.0016971	0.0036062	0.00035355	0.0067882	0.0047376	0.0045962
5521s	30.1 °C	0.0982	0.0958	0.0955	0.10025	0.1014	0.0992		5521s	30.1 °C	0.0959	0.099	0.10295	0.1028	0.1044	0.1045		5521s	30.1 °C	0.0018385	0.00056569	0.00014142	0.0030406	0.0032527	0.0048083		5521s	30.1 °C	0.0015556	0.002687	0.0014849	0.0067882	0.0048083	0.0046669
7361s	29.9 °C	0.09845	0.09575	0.0956	0.10095	0.1016	0.09985		7361s	29.9 °C	0.0953	0.0976	0.1022	0.1029	0.10365	0.10355		7361s	29.9 °C	0.0024749	0.00035355	0.00056569	0.0038891	0.0035355	0.0057276		7361s	29.9 °C	0.00098995	0.00070711	0.00084853	0.0057983	0.0050205	0.0053033
9201s	30.1 °C	0.098	0.0956	0.09565	0.1009	0.102	0.10175		9201s	30.1 °C	0.0951	0.0974	0.10175	0.10235	0.1036	0.1047		9201s	30.1 °C	0.0019799	0.00042426	0.0006364	0.0039598	0.0041012	0.0084146		9201s	30.1 °C	0.00070711	0.00056569	0.00035355	0.0060104	0.0048083	0.0046669
11042s	30.1 °C	0.09835	0.0956	0.0956	0.1016	0.10165	0.0993		11042s	30.1 °C	0.0952	0.09725	0.10175	0.1028	0.1037	0.10585		11042s	30.1 °C	0.0026163	0.00056569	0.00042426	0.0038184	0.0036062	0.0048083		11042s	30.1 °C	0.00084853	0.00049497	0.00021213	0.0056569	0.0048083	0.0016263
12882s	30.1 °C	0.09795	0.096	0.09635	0.1017	0.10305	0.10095		12882s	30.1 °C	0.0956	0.0979	0.10225	0.10205	0.1023	0.103		12882s	30.1 °C	0.0019092	0.00014142	0.0010607	0.0050912	0.0055861	0.0072832		12882s	30.1 °C	0.0015556	0.0011314	0.00091924	0.0065761	0.0032527	0.0042426
14722s	30.0 °C	0.0979	0.096	0.0965	0.102	0.10305	0.1013		14722s	30.0 °C	0.0953	0.09805	0.10225	0.10265	0.1037	0.10425		14722s	30.0 °C	0.0019799	0.00056569	0.00056569	0.0050912	0.0054447	0.0076368		14722s	30.0 °C	0.00098995	0.0012021	0.0006364	0.005869	0.0042426	0.0040305
16563s	30.1 °C	0.09865	0.09655	0.09745	0.1027	0.10335	0.10165		16563s	30.1 °C	0.09515	0.0978	0.10205	0.1026	0.10295	0.1039		16562s	30.1 °C	0.0028991	0.0006364	0.00077782	0.0055154	0.0051619	0.0077075		16562s	30.1 °C	0.00077782	0.00042426	0.00049497	0.0060811	0.0034648	0.0050912
18403s	30.0 °C	0.09795	0.0973	0.09825	0.1032	0.1045	0.1023		18403s	30.0 °C	0.09535	0.09895	0.103	0.10275	0.104	0.10355		18403s	30.0 °C	0.0020506	0.00098995	7.0711e-05	0.0056569	0.0056569	0.0076368		18403s	30.0 °C	0.0012021	0.0013435	0	0.005869	0.0041012	0.004879
20243s	29.9 °C	0.0979	0.0988	0.1005	0.10355	0.10645	0.1025		20243s	29.9 °C	0.0951	0.099	0.10385	0.10295	0.10495	0.10445		20243s	29.9 °C	0.0021213	0.0015556	0.00042426	0.0050205	0.0055861	0.0059397		20243s	29.9 °C	0.00098995	0	0.0006364	0.0054447	0.0033234	0.0045962
22083s	29.9 °C	0.098	0.1018	0.10485	0.10595	0.11	0.10595		22083s	29.9 °C	0.0953	0.10175	0.10655	0.10425	0.1067	0.10575		22083s	29.9 °C	0.0021213	0.002687	0.0010607	0.0055861	0.0056569	0.0070004		22083s	29.9 °C	0.0014142	0.0006364	0.00049497	0.0055861	0.002687	0.0034648
23924s	30.0 °C	0.0979	0.1069	0.1137	0.1098	0.1147	0.10935		23924s	30.0 °C	0.09505	0.1043	0.112	0.10705	0.11055	0.1087		23923s	30.0 °C	0.0021213	0.0046669	0.0024042	0.0052326	0.0022627	0.0044548		23923s	30.0 °C	0.00077782	0.00098995	0.00014142	0.0051619	0.002192	0.0059397
25764s	30.1 °C	0.0979	0.11645	0.1305	0.1173	0.12595	0.1183		25764s	30.1 °C	0.09515	0.10955	0.1218	0.11235	0.1192	0.1144		25764s	30.1 °C	0.0019799	0.0072832	0.003677	0.0056569	0.00077782	0.0042426		25764s	30.1 °C	0.0010607	0.0023335	0.00084853	0.0041719	0.00042426	0.0035355
27604s	30.0 °C	0.09795	0.13235	0.16015	0.1315	0.1459	0.13535		27604s	30.0 °C	0.09505	0.1188	0.1396	0.12115	0.1335	0.1232		27604s	30.0 °C	0.0020506	0.01096	0.0054447	0.0062225	0.0032527	0.0074246		27604s	30.0 °C	0.0010607	0.0032527	0.0011314	0.0044548	0.0015556	0.0042426
29444s	29.9 °C	0.09785	0.1622	0.20905	0.15715	0.1805	0.1649		29444s	29.9 °C	0.09515	0.1351	0.1718	0.13895	0.1622	0.14165		29444s	29.9 °C	0.0020506	0.018102	0.004879	0.0061518	0.0084853	0.0070711		29444s	29.9 °C	0.0012021	0.0045255	0.0038184	0.0040305	0.0035355	0.0038891
31285s	30.1 °C	0.098	0.21645	0.27935	0.20315	0.2379	0.2205		31285s	30.1 °C	0.0952	0.16635	0.22415	0.16925	0.21075	0.17705		31284s	30.1 °C	0.0021213	0.030476	0.002192	0.0045962	0.015415	0.0076368		31284s	30.1 °C	0.0011314	0.0091217	0.0050205	0.0016263	0.0092631	0.0019092
33125s	30.1 °C	0.09805	0.29275	0.3704	0.2739	0.314	0.29605		33125s	30.1 °C	0.09505	0.22335	0.2933	0.22475	0.27835	0.23835		33125s	30.1 °C	0.002192	0.041649	0.00028284	0.0059397	0.018668	0.0040305		33125s	30.1 °C	0.00091924	0.017466	0.0059397	0.0017678	0.012657	0.00035355
34965s	30.0 °C	0.098	0.3811	0.4295	0.36145	0.407	0.3853		34965s	30.0 °C	0.0953	0.29675	0.37595	0.29435	0.3605	0.31065		34965s	30.0 °C	0.0022627	0.03578	0.0012728	0.0020506	0.014284	0.0029698		34965s	30.0 °C	0.0011314	0.021142	0.0070004	0.0044548	0.016688	0.0013435
36805s	30.0 °C	0.098	0.45875	0.48915	0.4298	0.464	0.4503		36805s	30.0 °C	0.0951	0.38415	0.42075	0.37645	0.40335	0.38125		36805s	30.0 °C	0.0022627	0.03882	0.0014849	0.00014142	0.016829	0.0086267		36805s	30.0 °C	0.0011314	0.01789	0.0062933	0.0038891	0.016476	0.0068589
38646s	30.0 °C	0.098	0.5436	0.5489	0.48835	0.53385	0.5313		38646s	30.0 °C	0.0951	0.44365	0.4709	0.4244	0.44505	0.43425		38645s	30.0 °C	0.0022627	0.036628	0.0022627	0.003182	0.021425	0.0097581		38645s	30.0 °C	0.00098995	0.01591	0.0073539	0.0065054	0.02086	0.010112
40486s	29.9 °C	0.09805	0.6209	0.60375	0.5482	0.60145	0.6168		40486s	29.9 °C	0.09525	0.5099	0.5242	0.4797	0.4914	0.4999		40486s	29.9 °C	0.0023335	0.03182	0.0019092	0.0014142	0.024254	0.0096167		40486s	29.9 °C	0.0010607	0.012021	0.0096167	0.0086267	0.022203	0.0069296
42326s	30.1 °C	0.0981	0.6988	0.6587	0.60575	0.6606	0.69915		42326s	30.1 °C	0.09515	0.5785	0.57175	0.5296	0.53675	0.56775		42326s	30.1 °C	0.0024042	0.031678	0.00070711	0.0019092	0.025456	0.0060104		42326s	30.1 °C	0.0010607	0.0094752	0.0092631	0.013294	0.015627	0.0074246
44166s	30.1 °C	0.098	0.7638	0.70605	0.66005	0.71835	0.76865		44166s	30.1 °C	0.09515	0.64065	0.61	0.5737	0.5693	0.6237		44166s	30.1 °C	0.0021213	0.02687	0.00077782	0.0010607	0.028638	0.007566		44166s	30.1 °C	0.0010607	0.0082731	0.011031	0.01895	0.0029698	0.0062225
46007s	30.0 °C	0.0981	0.8283	0.75975	0.70725	0.7698	0.8249		46007s	30.0 °C	0.0951	0.7007	0.64675	0.60865	0.6045	0.66925		46007s	30.0 °C	0.0022627	0.032951	0.0054447	0.0010607	0.031396	0.0043841		46007s	30.0 °C	0.00098995	0.0084853	0.010536	0.021567	0.00028284	0.0070004
47847s	29.9 °C	0.09825	0.8881	0.7949	0.75815	0.8211	0.88935		47847s	29.9 °C	0.09505	0.75445	0.67905	0.64695	0.6381	0.70265		47847s	29.9 °C	0.0024749	0.021072	0.0048083	0.0019092	0.028001	0.003182		47847s	29.9 °C	0.00091924	0.0057276	0.011809	0.026375	0.0012728	0.011667
49687s	29.8 °C	0.0982	0.92495	0.82625	0.801	0.85475	0.931		49687s	29.8 °C	0.095	0.8139	0.71295	0.6786	0.6775	0.73655		49687s	29.8 °C	0.0024042	0.021142	0.0067175	0.0019799	0.026658	0.0031113		49687s	29.8 °C	0.00084853	0.0049497	0.0061518	0.027719	0.0015556	0.0078489
51527s	29.8 °C	0.09815	0.96295	0.85575	0.83375	0.8858	0.96915		51527s	29.8 °C	0.09505	0.86025	0.7394	0.7149	0.7121	0.77225		51527s	29.8 °C	0.0023335	0.019304	0.0081317	0.0012021	0.02489	0.0040305		51527s	29.8 °C	0.00077782	0.005869	0.0048083	0.030123	0.0076368	0.01294
53368s	29.9 °C	0.0982	0.9949	0.88125	0.8611	0.9113	1.0009		53368s	29.9 °C	0.095	0.8957	0.7576	0.72975	0.72035	0.7961		53368s	29.9 °C	0.0024042	0.01895	0.0084146	0.0014142	0.023617	0.0038891		53368s	29.9 °C	0.00084853	0.005374	0.0060811	0.034436	0.0054447	0.014142
55208s	29.9 °C	0.09825	1.0265	0.90675	0.88755	0.9367	1.0303		55208s	29.9 °C	0.09495	0.9286	0.77905	0.74505	0.7335	0.8179		55208s	29.9 °C	0.0026163	0.019375	0.008556	0.00077782	0.02093	0.0034648		55208s	29.9 °C	0.00077782	0.0043841	0.0082731	0.034295	0.0079196	0.012728
57048s	30.0 °C	0.0983	1.0538	0.9284	0.91075	0.9587	1.0539		57048s	30.0 °C	0.09505	0.95465	0.7956	0.7612	0.74475	0.83455		57048s	30.0 °C	0.0024042	0.018314	0.0083439	0.0030406	0.016971	0.00028284		57048s	30.0 °C	0.00091924	0.002192	0.010607	0.037194	0.0070004	0.014071
58888s	29.9 °C	0.09825	1.0792	0.9476	0.93095	0.9782	1.0731		58888s	29.9 °C	0.09505	0.97505	0.80835	0.77705	0.75355	0.84575		58888s	29.9 °C	0.0024749	0.015556	0.0056569	0.0024749	0.015415	0.003677		58888s	29.9 °C	0.00077782	0.0026163	0.010536	0.037547	0.0079903	0.014779
Mean OD replicate 2	-Ara									+Ara								Replicate SD 2	-Ara									+Ara
Time s	Temp	LB	Myc	Anchor-Linker	Linker-Bait	GroTAC1	GroTAC2		Time s	Temp	LB	Myc	Anchor-Linker	Linker-Bait	GroTAC1	GroTAC2		Time s	Temp	LB	Myc	Anchor-Linker	Linker-Bait	GroTAC1	GroTAC2		Time s	Temp	LB	Myc	Anchor-Linker	Linker-Bait	GroTAC1	GroTAC2
0s	30.0 °C	0.09795	0.096	0.09545	0.10215	0.1079	0.1006		0s	30.0 °C	0.09575	0.0956	0.09905	0.0988	0.1021	0.10735		0s	30.0 °C	0.00077782	0.00070711	0.0024749	0.0033234	0.0094752	0.0060811		0s	30.0 °C	7.0711e-05	0.00042426	0.0017678	0.0011314	0.00042426	0.0057276
1840s	29.9 °C	0.09755	0.09595	0.09535	0.1019	0.1072	0.10255		1840s	29.9 °C	0.0957	0.096	0.0994	0.0988	0.1011	0.10765		1840s	29.9 °C	0.00077782	0.00035355	0.0010607	0.0035355	0.011031	0.0096874		1840s	29.9 °C	0.00028284	0.00014142	0.0011314	0.0019799	0.00014142	0.0053033
3681s	30.0 °C	0.0976	0.09575	0.09515	0.10175	0.1075	0.10365		3681s	30.0 °C	0.0957	0.09565	0.09895	0.0984	0.101	0.1081		3681s	30.0 °C	0.00056569	0.00021213	0.0010607	0.0034648	0.011597	0.011243		3681s	30.0 °C	0.00042426	0.00049497	0.0017678	0.0015556	0.00014142	0.0057983
5521s	30.0 °C	0.09745	0.0958	0.0953	0.1018	0.1078	0.1029		5521s	30.0 °C	0.0961	0.0969	0.1	0.09935	0.1021	0.1071		5521s	30.0 °C	0.00049497	0	0.00070711	0.003677	0.012021	0.010324		5521s	30.0 °C	0.00028284	0.0011314	0	0.0030406	0.0016971	0.003677
7361s	30.0 °C	0.0974	0.09575	0.09685	0.10175	0.108	0.1036		7361s	30.0 °C	0.09565	0.09685	0.09985	0.09885	0.10165	0.10715		7361s	30.0 °C	0.00042426	7.0711e-05	0.0028991	0.0034648	0.012445	0.011314		7361s	30.0 °C	7.0711e-05	0.00077782	0.00021213	0.0023335	0.0010607	0.0038891
9202s	29.9 °C	0.09745	0.0959	0.0973	0.1025	0.1083	0.1029		9202s	29.9 °C	0.096	0.0972	0.1003	0.09945	0.10255	0.1075		9202s	29.9 °C	0.00049497	0.00014142	0.003677	0.0042426	0.012445	0.010041		9202s	29.9 °C	0	0.00084853	0.00028284	0.003182	0.0020506	0.0038184
11042s	30.0 °C	0.09745	0.09595	0.0971	0.1019	0.10815	0.10275		11042s	30.0 °C	0.09575	0.09675	0.09955	0.0992	0.1021	0.1071		11042s	30.0 °C	0.00049497	0.00035355	0.0035355	0.0032527	0.012233	0.0096874		11042s	30.0 °C	0.00021213	7.0711e-05	0.0012021	0.002687	0.0012728	0.0031113
12882s	30.0 °C	0.0974	0.09605	0.097	0.1021	0.109	0.1027		12882s	30.0 °C	0.09575	0.09705	0.09985	0.09895	0.1022	0.10725		12882s	30.0 °C	0.00056569	0.00035355	0.0032527	0.0032527	0.013011	0.0096167		12882s	30.0 °C	7.0711e-05	7.0711e-05	0.0012021	0.002192	0.0012728	0.0027577
14723s	29.9 °C	0.09755	0.09645	0.0976	0.10215	0.1089	0.1024		14723s	29.9 °C	0.09575	0.0975	0.09985	0.09885	0.1022	0.1073		14723s	29.9 °C	0.00049497	0.00049497	0.0035355	0.003182	0.012021	0.0086267		14723s	29.9 °C	0.00021213	0.00042426	0.0017678	0.0014849	0.00042426	0.0032527
16563s	30.1 °C	0.09765	0.09755	0.09835	0.1031	0.1102	0.1038		16563s	30.1 °C	0.0959	0.09895	0.10125	0.09985	0.1033	0.1078		16563s	30.1 °C	0.00049497	0.00077782	0.0033234	0.0031113	0.012162	0.0096167		16563s	30.1 °C	0.00028284	0.00049497	0.0013435	0.0017678	0.00056569	0.0029698
18403s	30.0 °C	0.09765	0.0993	0.0998	0.1042	0.1118	0.1041		18403s	30.0 °C	0.09605	0.1008	0.1022	0.101	0.10455	0.1086		18403s	30.0 °C	0.0006364	0.0011314	0.0033941	0.0033941	0.011597	0.0083439		18403s	30.0 °C	0.00035355	0.0011314	0.0025456	0.0016971	0.00035355	0.0032527
20244s	29.9 °C	0.09765	0.10275	0.1029	0.10635	0.11595	0.1064		20244s	29.9 °C	0.0961	0.105	0.1064	0.1031	0.10785	0.1104		20244s	29.9 °C	0.0006364	0.0016263	0.003677	0.0033234	0.011809	0.0084853		20244s	29.9 °C	0.00014142	0.0011314	0.00098995	0.0016971	0.00077782	0.003677
22084s	30.0 °C	0.09785	0.10905	0.10735	0.1109	0.12375	0.1105		22084s	30.0 °C	0.09625	0.11205	0.1121	0.1074	0.1136	0.11405		22084s	30.0 °C	0.0006364	0.0027577	0.0034648	0.0035355	0.011384	0.0079196		22084s	30.0 °C	7.0711e-05	0.0016263	0.0012728	0.0016971	0.0011314	0.0043134
23924s	30.2 °C	0.09785	0.11975	0.11545	0.11975	0.1379	0.1189		23924s	30.2 °C	0.09655	0.12305	0.12035	0.11545	0.1249	0.12085		23924s	30.2 °C	0.0006364	0.0041719	0.0044548	0.0037477	0.010324	0.0062225		23924s	30.2 °C	0.00035355	0.0014849	0.0014849	0.0012021	0.0011314	0.0043134
25765s	30.3 °C	0.0979	0.13715	0.1291	0.13715	0.1643	0.13475		25765s	30.3 °C	0.09655	0.14035	0.1317	0.13085	0.1465	0.1344		25765s	30.3 °C	0.00070711	0.0057276	0.0062225	0.0036062	0.0086267	0.0034648		25765s	30.3 °C	7.0711e-05	0.002192	0.0014142	0.00049497	0.0015556	0.0052326
27605s	30.0 °C	0.0981	0.17185	0.1563	0.16875	0.21085	0.1657		27605s	30.0 °C	0.09665	0.174	0.15565	0.1591	0.18695	0.1601		27605s	30.0 °C	0.00056569	0.010253	0.0082024	0.0028991	0.0064347	0.0016971		27605s	30.0 °C	7.0711e-05	0.0018385	0.0026163	0.00070711	0.0030406	0.0066468
29445s	30.0 °C	0.098	0.23305	0.20635	0.22145	0.2812	0.21725		29445s	30.0 °C	0.09685	0.23455	0.19915	0.20535	0.25135	0.2039		29445s	30.0 °C	0.00070711	0.014496	0.01195	7.0711e-05	0.0041012	0.0092631		29445s	30.0 °C	7.0711e-05	0.002192	0.005869	0.00077782	0.0027577	0.008061
31286s	30.0 °C	0.09815	0.3163	0.2831	0.29715	0.3657	0.2925		31286s	30.0 °C	0.097	0.3125	0.26775	0.27515	0.32365	0.2696		31286s	30.0 °C	0.00077782	0.016971	0.015698	7.0711e-05	0.00070711	0.013435		31286s	30.0 °C	0	0.0073539	0.0079903	0.0013435	0.0028991	0.0056569
33126s	30.2 °C	0.09815	0.4115	0.38295	0.3875	0.4468	0.3883		33126s	30.2 °C	0.09705	0.40755	0.3535	0.3534	0.3927	0.3454		33126s	30.2 °C	0.00077782	0.0073539	0.013789	0.002687	0.0043841	0.015839		33126s	30.2 °C	7.0711e-05	0.0033234	0.011172	0.0029698	0.0011314	0.0066468
34966s	29.9 °C	0.0982	0.49025	0.46135	0.44935	0.50455	0.44935		34966s	29.9 °C	0.0971	0.469	0.4301	0.4194	0.43395	0.3956		34966s	29.9 °C	0.00070711	0.011809	0.013364	0.011243	0.004879	0.008556		34966s	29.9 °C	0.00014142	0.0046669	0.0015556	0.0015556	0.0020506	0.0043841
36807s	30.0 °C	0.0981	0.5751	0.54955	0.5085	0.56815	0.5114		36807s	30.0 °C	0.097	0.53595	0.49325	0.47165	0.47425	0.435		36807s	30.0 °C	0.00070711	0.011597	0.013789	0.015415	0.0038891	0.0089095		36807s	30.0 °C	0	0.0057276	0.0026163	0.00021213	0.0034648	0.0038184
38647s	30.2 °C	0.0982	0.65475	0.6314	0.5686	0.6199	0.5692		38647s	30.2 °C	0.097	0.60425	0.56325	0.5277	0.51225	0.47355		38647s	30.2 °C	0.00070711	0.010819	0.014566	0.022486	0.0046669	0.0038184		38647s	30.2 °C	0	0.0038891	0.0006364	0.00028284	0.002192	0.0064347
40487s	30.0 °C	0.09815	0.7246	0.69945	0.62035	0.6749	0.6193		40487s	30.0 °C	0.0969	0.6626	0.6245	0.5754	0.54745	0.5065		40487s	30.0 °C	0.00035355	0.008061	0.0169	0.023688	0.0049497	0.0048083		40487s	30.0 °C	0	0.0016971	0.0012728	0.0024042	0.0047376	0.0066468
42327s	30.1 °C	0.0981	0.78685	0.76285	0.67505	0.7238	0.67275		42327s	30.1 °C	0.09695	0.71905	0.6803	0.6115	0.57815	0.53925		42327s	30.1 °C	0.00070711	0.005869	0.016334	0.023264	0.0041012	0.0037477		42327s	30.1 °C	7.0711e-05	0.00091924	0.0060811	0.00028284	0.011102	0.011384
44168s	30.0 °C	0.0982	0.84635	0.8179	0.7226	0.76355	0.71755		44168s	30.0 °C	0.097	0.77955	0.7323	0.657	0.60945	0.56805		44168s	30.0 °C	0.00070711	0.0096874	0.020789	0.020365	0.008556	0.002192		44168s	30.0 °C	0	0.0050205	0.00056569	0.00084853	0.012657	0.012374
46008s	29.9 °C	0.0982	0.90485	0.8817	0.77015	0.8048	0.7636		46008s	29.9 °C	0.09695	0.83955	0.78025	0.6938	0.6366	0.5952		46008s	29.9 °C	0.00042426	0.010819	0.016546	0.011384	0.0091924	0.0082024		46008s	29.9 °C	7.0711e-05	0.0065761	0.0028991	0.0011314	0.014284	0.012587
47848s	30.0 °C	0.0981	0.94255	0.9233	0.8105	0.83585	0.80055		47848s	30.0 °C	0.09695	0.8869	0.8348	0.73955	0.6677	0.625		47848s	30.0 °C	0.00042426	0.013506	0.011031	0.013576	0.0095459	0.007566		47848s	30.0 °C	7.0711e-05	0.0089095	0.0014142	0.0033234	0.0096167	0.013859
49689s	30.0 °C	0.09815	0.97995	0.9599	0.8422	0.86445	0.83135		49689s	30.0 °C	0.09685	0.9272	0.87935	0.7612	0.68285	0.64535		49689s	30.0 °C	0.00049497	0.014637	0.013152	0.014142	0.011667	0.0077075		49689s	30.0 °C	7.0711e-05	0.011031	0.0010607	0.00070711	0.0088388	0.011809
51529s	30.0 °C	0.09825	1.0122	0.99215	0.8703	0.89025	0.8621		51529s	30.0 °C	0.09685	0.9527	0.9122	0.77515	0.69155	0.6583		51529s	30.0 °C	0.00035355	0.017041	0.011667	0.0084853	0.011102	0.0066468		51529s	30.0 °C	7.0711e-05	0.010324	0.0025456	0.0024749	0.0077075	0.011597
53369s	30.0 °C	0.0982	1.0447	1.0265	0.89765	0.91505	0.8854		53369s	30.0 °C	0.0968	0.9876	0.94315	0.79345	0.70045	0.665		53369s	30.0 °C	0.00042426	0.019516	0.0098995	0.01195	0.01393	0.010607		53369s	30.0 °C	0	0.012728	0.0036062	0.0012021	0.0081317	0.010889
55210s	29.9 °C	0.0983	1.0736	1.053	0.9225	0.93945	0.90895		55210s	29.9 °C	0.0968	1.01	0.96465	0.8092	0.7077	0.67165		55210s	29.9 °C	0.00014142	0.021991	0.012657	0.013152	0.015627	0.011809		55210s	29.9 °C	0	0.010819	0.0045962	0.0018385	0.0079196	0.010536
57050s	30.2 °C	0.0981	1.0962	1.0739	0.94405	0.9598	0.93145		57050s	30.2 °C	0.09675	1.0332	0.9888	0.82495	0.7145	0.6779		57050s	30.2 °C	0.00028284	0.023193	0.013081	0.012374	0.015839	0.01294		57050s	30.2 °C	7.0711e-05	0.011879	0.00070711	0.0010607	0.0055154	0.0086267
58890s	30.1 °C	0.0982	1.1187	1.0982	0.96535	0.9793	0.9514		58890s	30.1 °C	0.0968	1.0546	1.0121	0.8389	0.72105	0.67975		58890s	30.1 °C	0.00042426	0.021284	0.012304	0.01492	0.015698	0.013859		58890s	30.1 °C	0.00014142	0.012374	0.005374	0.00042426	0.0077075	0.0088388
Mean OD replicate 3	-Ara									+Ara								Replicate SD 3	-Ara									+Ara
Time s	Temp	LB	Myc	Anchor-Linker	Linker-Bait	GroTAC1	GroTAC2		Time s	Temp	LB	Myc	Anchor-Linker	Linker-Bait	GroTAC1	GroTAC2		Time s	Temp	LB	Myc	Anchor-Linker	Linker-Bait	GroTAC1	GroTAC2		Time s	Temp	LB	Myc	Anchor-Linker	Linker-Bait	GroTAC1	GroTAC2
0s	30.0 °C	0.0982	0.09775	0.09655	0.10065	0.1011	0.0995		0s	30.0 °C	0.09475	0.09835	0.09975	0.09695	0.1012	0.097		0s	30.0 °C	0.00014142	0.0010607	0.0006364	0.0027577	0.0032527	0.0073539		0s	30.0 °C	7.0711e-05	0.00091924	0.003182	0.00049497	0.005374	0.0015556
1840s	30.1 °C	0.09815	0.0992	0.0973	0.10105	0.10365	0.09805		1840s	30.1 °C	0.09635	0.10035	0.10245	0.0991	0.1043	0.1023		1840s	30.1 °C	0.00021213	0.0022627	0.00028284	0.0026163	0.0010607	0.0027577		1840s	30.1 °C	0.002192	0.0010607	0.0030406	0.0028284	0.0015556	0.0056569
3681s	30.1 °C	0.09825	0.0982	0.0973	0.1013	0.1026	0.09775		3681s	30.1 °C	0.0953	0.09885	0.10075	0.10075	0.1042	0.1018		3681s	30.1 °C	0.00021213	0.00056569	0.00098995	0.0029698	0.0028284	0.0036062		3681s	30.1 °C	0.00042426	0.0006364	0.0023335	0.0024749	0.0011314	0.0060811
5521s	29.9 °C	0.09815	0.09825	0.09755	0.10155	0.10305	0.09795		5521s	29.9 °C	0.09555	0.0991	0.1014	0.10025	0.10465	0.1037		5521s	29.9 °C	7.0711e-05	0.00035355	0.0010607	0.0033234	0.0026163	0.0038891		5521s	29.9 °C	0.0006364	0.00070711	0.0021213	0.0030406	0.0016263	0.0052326
7361s	29.9 °C	0.09815	0.0984	0.09775	0.1018	0.1029	0.0982		7361s	29.9 °C	0.0959	0.0995	0.10065	0.0996	0.1044	0.1042		7361s	29.9 °C	7.0711e-05	0.00028284	0.0012021	0.0032527	0.0031113	0.0039598		7361s	29.9 °C	0.00070711	0.00070711	0.0034648	0.0018385	0.0011314	0.0042426
9201s	30.0 °C	0.0982	0.09865	0.0981	0.10205	0.10315	0.09845		9201s	30.0 °C	0.0957	0.09945	0.1008	0.09955	0.1043	0.1033		9201s	30.0 °C	0	0.00035355	0.0011314	0.003182	0.0028991	0.0038891		9201s	30.0 °C	0.00028284	0.0012021	0.0039598	0.0013435	0.00084853	0.0042426
11042s	29.9 °C	0.0982	0.0992	0.09865	0.10245	0.1035	0.09905		11042s	29.9 °C	0.0958	0.10005	0.1006	0.0998	0.10425	0.10515		11042s	29.9 °C	0	0.00042426	0.0013435	0.003182	0.0031113	0.0038891		11042s	29.9 °C	0.00042426	0.00091924	0.0033941	0.00070711	7.0711e-05	0.002192
12882s	29.9 °C	0.09825	0.1	0.09955	0.10285	0.1043	0.1001		12882s	29.9 °C	0.09575	0.1015	0.10175	0.10075	0.10555	0.10575		12882s	29.9 °C	7.0711e-05	0.00014142	0.0013435	0.003182	0.0032527	0.0041012		12882s	29.9 °C	0.00035355	0.00098995	0.003182	0.0017678	0.00035355	0.0033234
14722s	30.0 °C	0.0983	0.1016	0.1012	0.1039	0.1058	0.10205		14722s	30.0 °C	0.0958	0.10405	0.10365	0.10245	0.10645	0.1065		14722s	30.0 °C	0.00014142	0	0.0014142	0.0032527	0.0032527	0.0040305		14722s	30.0 °C	0.00056569	0.0012021	0.0028991	0.00049497	0.00049497	0.0042426
16562s	30.1 °C	0.0984	0.1048	0.10475	0.10605	0.10915	0.1063		16562s	30.1 °C	0.0958	0.10855	0.10705	0.1058	0.10925	0.1093		16562s	30.1 °C	0.00028284	0.00014142	0.0013435	0.003182	0.0030406	0.0038184		16562s	30.1 °C	0.00028284	0.0020506	0.0030406	0.00028284	0.00091924	0.0049497
18403s	29.9 °C	0.09835	0.11165	0.11235	0.11045	0.11555	0.1147		18403s	29.9 °C	0.0958	0.1172	0.11435	0.1119	0.1147	0.1179		18403s	29.9 °C	0.00035355	0.00077782	0.0012021	0.0033234	0.0030406	0.0038184		18403s	29.9 °C	0.00042426	0.0025456	0.0026163	0.00014142	0.0018385	0.00070711
20243s	29.9 °C	0.09835	0.123	0.1273	0.1189	0.1285	0.1315		20243s	29.9 °C	0.09595	0.12915	0.12795	0.12175	0.1265	0.12945		20243s	29.9 °C	0.00035355	0.0014142	0	0.0032527	0.0025456	0.0029698		20243s	29.9 °C	0.00049497	0.0012021	0.0019092	0.0012021	0.0012728	0.00091924
22083s	30.0 °C	0.0985	0.14325	0.1547	0.1369	0.153	0.1635		22083s	30.0 °C	0.09585	0.1517	0.15185	0.1399	0.14825	0.15305		22083s	30.0 °C	0.00042426	0.0065761	0.0031113	0.0025456	0.0014142	0.0015556		22083s	30.0 °C	0.00035355	0.0028284	0.0017678	0.002687	0.0013435	0.0041719
23923s	30.1 °C	0.0984	0.1834	0.20555	0.16975	0.1984	0.22035		23923s	30.1 °C	0.09585	0.19675	0.1956	0.1769	0.18965	0.19885		23923s	30.1 °C	0.00042426	0.012304	0.0086974	0.0010607	0.00042426	0.0012021		23923s	30.1 °C	0.00035355	0.0077075	0.00014142	0.0021213	0.002192	0.013223
25764s	30.0 °C	0.0985	0.2485	0.27505	0.2272	0.2642	0.29755		25764s	30.0 °C	0.09585	0.26535	0.26045	0.24015	0.25175	0.2612		25764s	30.0 °C	0.00042426	0.016263	0.011667	0.0014142	0.0019799	0.0012021		25764s	30.0 °C	0.00035355	0.0078489	0.003182	0.0034648	0.0045962	0.0098995
27604s	30.0 °C	0.0986	0.33475	0.3609	0.3037	0.35265	0.3726		27604s	30.0 °C	0.09595	0.35055	0.3353	0.31755	0.3263	0.33515		27604s	30.0 °C	0.00070711	0.027789	0.0056569	0.0032527	0.0014849	0.0042426		27604s	30.0 °C	0.00035355	0.0092631	0.0016971	0.0054447	0.0038184	0.0071418
29444s	29.9 °C	0.0987	0.4201	0.41085	0.37875	0.4035	0.44315		29444s	29.9 °C	0.096	0.41545	0.38795	0.38815	0.37035	0.38635		29444s	29.9 °C	0.00056569	0.012869	0.0068589	0.0091217	0.0055154	0.0038891		29444s	29.9 °C	0.00028284	0.0036062	0.0010607	0.01294	0.0088388	0.00021213
31284s	30.1 °C	0.0987	0.50005	0.4668	0.4467	0.4579	0.5186		31284s	30.1 °C	0.09585	0.4841	0.4327	0.4489	0.40865	0.444		31284s	30.1 °C	0.00070711	0.022274	0.0083439	0.0065054	0.0025456	0.0021213		31284s	30.1 °C	0.00021213	0.0032527	0.00014142	0.013576	0.0096874	0.0031113
33125s	30.0 °C	0.0986	0.58395	0.52685	0.52965	0.51905	0.59575		33125s	30.0 °C	0.09595	0.55025	0.47695	0.51725	0.45125	0.50195		33125s	30.0 °C	0.00084853	0.026517	0.0028991	0.0082731	0.0024749	0.003182		33125s	30.0 °C	0.00021213	0.0012021	0.0012021	0.012374	0.0064347	0.002192
34965s	30.1 °C	0.0987	0.66215	0.58335	0.6083	0.5764	0.67205		34965s	30.1 °C	0.096	0.60905	0.5161	0.5801	0.49345	0.55425		34965s	30.1 °C	0.00084853	0.02284	0.0041719	0.0039598	0.006364	0.00091924		34965s	30.1 °C	0.00028284	0.00021213	0.0015556	0.011172	0.0081317	0.0016263
36805s	30.1 °C	0.09875	0.7328	0.63615	0.68665	0.6296	0.73525		36805s	30.1 °C	0.09605	0.6709	0.54905	0.6349	0.5298	0.6077		36805s	30.1 °C	0.00091924	0.032103	0.0045962	0.0012021	0.010041	0.002192		36805s	30.1 °C	0.00035355	0.0062225	0.00021213	0.006364	0.0082024	0.0059397
38645s	30.1 °C	0.0987	0.796	0.69675	0.7531	0.68435	0.81405		38645s	30.1 °C	0.09605	0.7328	0.5866	0.6857	0.5621	0.6495		38645s	30.1 °C	0.0011314	0.042285	0.014354	0.0052326	0.021142	0.0045962		38645s	30.1 °C	0.00021213	0.014284	0.0021213	0.0041012	0.013435	0.0029698
40486s	30.1 °C	0.099	0.86575	0.74385	0.83385	0.7357	0.8677		40486s	30.1 °C	0.0961	0.7886	0.6267	0.73755	0.5912	0.6875		40486s	30.1 °C	0.0012728	0.041224	0.00091924	0.012799	0.013011	0.0046669		40486s	30.1 °C	0.00028284	0.0052326	0.0035355	0.0028991	0.010607	0.0084853
42326s	30.0 °C	0.09895	0.9129	0.7787	0.8883	0.77105	0.90995		42326s	30.0 °C	0.09615	0.83645	0.66225	0.7817	0.61035	0.7171		42326s	30.0 °C	0.0012021	0.03776	0.0028284	0.016546	0.011243	0.0084146		42326s	30.0 °C	0.00021213	0.00091924	0.0028991	0.0048083	0.016758	0.010889
44166s	29.9 °C	0.09905	0.9552	0.80915	0.93205	0.8041	0.9519		44166s	29.9 °C	0.0961	0.8805	0.6885	0.8205	0.625	0.74025		44166s	29.9 °C	0.0010607	0.038467	0.0024749	0.018031	0.0094752	0.0077782		44166s	29.9 °C	0.00042426	0.0046669	0.0028284	0.0049497	0.014849	0.012092
46007s	29.9 °C	0.099	0.9943	0.83635	0.97505	0.8327	0.98715		46007s	29.9 °C	0.09615	0.9184	0.7092	0.8478	0.63325	0.75865		46007s	29.9 °C	0.0012728	0.041436	0.0014849	0.023688	0.0076368	0.0098288		46007s	29.9 °C	0.00021213	0.0083439	0.0029698	0.010041	0.015768	0.01096
47847s	29.9 °C	0.09905	1.0284	0.86435	1.0122	0.8609	1.0213		47847s	29.9 °C	0.0962	0.9536	0.72775	0.87665	0.6416	0.77235		47847s	29.9 °C	0.0013435	0.037477	0.0037477	0.027931	0.0077782	0.017961		47847s	29.9 °C	0.00014142	0.013435	0.0028991	0.014354	0.014284	0.011102
49687s	29.9 °C	0.0991	1.0538	0.8878	1.0416	0.88595	1.0431		49687s	29.9 °C	0.0962	0.9809	0.7419	0.90185	0.64745	0.7854		49687s	29.9 °C	0.0012728	0.03486	0.0025456	0.035143	0.0064347	0.018526		49687s	29.9 °C	0.00014142	0.015415	0.0025456	0.021001	0.016193	0.011879
51527s	30.1 °C	0.09915	1.0806	0.90895	1.0616	0.9086	1.0616		51527s	30.1 °C	0.09625	1.007	0.7557	0.9273	0.65835	0.80045		51527s	30.1 °C	0.0013435	0.029416	0.0017678	0.044618	0.0065054	0.021779		51527s	30.1 °C	7.0711e-05	0.020294	0.00098995	0.026729	0.01096	0.010394
53368s	30.0 °C	0.09905	1.0955	0.9247	1.0832	0.92905	1.0734		53368s	30.0 °C	0.0962	1.0262	0.76995	0.9475	0.66105	0.8089		53368s	30.0 °C	0.0012021	0.030335	0.00084853	0.048225	0.005869	0.027789		53368s	30.0 °C	0	0.02093	0.0013435	0.028709	0.015627	0.010748
55208s	30.1 °C	0.0991	1.1092	0.93835	1.079	0.94235	1.0745		55208s	30.1 °C	0.09625	1.0389	0.78175	0.96015	0.6655	0.8099		55208s	30.1 °C	0.0014142	0.028426	0.0013435	0.081176	0.0040305	0.04674		55208s	30.1 °C	7.0711e-05	0.017112	0.0027577	0.026375	0.015698	0.011879
57048s	30.0 °C	0.0991	1.133	0.9508	1.0798	0.95495	1.0837		57048s	30.0 °C	0.0963	1.0548	0.7934	0.9773	0.67225	0.8217		57048s	30.0 °C	0.0012728	0.0239	0.00084853	0.10338	0.0047376	0.057841		57048s	30.0 °C	0	0.018738	0.0028284	0.02786	0.019445	0.010748
58888s	29.9 °C	0.09915	1.1484	0.96205	1.0902	0.97115	1.0912		58888s	29.9 °C	0.09635	1.0679	0.80415	0.98545	0.6751	0.82745		58888s	29.9 °C	0.0013435	0.028355	0.0020506	0.1149	0.0024749	0.06463		58888s	29.9 °C	7.0711e-05	0.016971	0.00021213	0.025809	0.017536	0.0096874
Mean OD replicate 4	-Ara									+Ara								Replicate SD 4	-Ara									+Ara
Time s	Temp	LB	Myc	Anchor-Linker	Linker-Bait	GroTAC1	GroTAC2		Time s	Temp	LB	Myc	Anchor-Linker	Linker-Bait	GroTAC1	GroTAC2		Time s	Temp	LB	Myc	Anchor-Linker	Linker-Bait	GroTAC1	GroTAC2		Time s	Temp	LB	Myc	Anchor-Linker	Linker-Bait	GroTAC1	GroTAC2
0s	30.2 °C	0.10395	0.1003	0.0982	0.10455	0.1061	0.1043		0s	30.2 °C	0.09895	0.1139	0.11965	0.1104	0.1168	0.11375		0s	30.2 °C	0.0053033	0.0021213	0.0012728	0.0006364	0.0025456	0.0077782		0s	30.2 °C	0.0027577	0.017253	0.013789	0.0083439	0.0057983	0.0019092
1840s	29.8 °C	0.10435	0.1004	0.0988	0.10555	0.1076	0.10505		1840s	29.8 °C	0.1003	0.11135	0.11935	0.11095	0.11475	0.1207		1840s	29.8 °C	0.005869	0.0021213	0.0012728	0.0014849	0.0028284	0.0077075		1840s	29.8 °C	0.0012728	0.0081317	0.011667	0.0078489	0.0051619	0.0083439
3681s	30.1 °C	0.10445	0.10065	0.099	0.1059	0.10835	0.1052		3681s	30.1 °C	0.1007	0.11295	0.12075	0.11165	0.11545	0.12105		3681s	30.1 °C	0.0060104	0.0027577	0.0012728	0.0018385	0.0038891	0.0076368		3681s	30.1 °C	0.0021213	0.0062933	0.013506	0.008556	0.0057276	0.0086974
5521s	29.9 °C	0.1044	0.10035	0.09915	0.1062	0.10825	0.1059		5521s	29.9 °C	0.0997	0.11375	0.1214	0.1129	0.11725	0.1223		5521s	29.9 °C	0.0062225	0.0023335	0.0013435	0.0019799	0.0036062	0.0084853		5521s	29.9 °C	0.00056569	0.0061518	0.014425	0.0097581	0.0077075	0.0093338
7361s	29.9 °C	0.10445	0.10045	0.09925	0.1066	0.10875	0.10555		7361s	29.9 °C	0.09865	0.1135	0.12065	0.11235	0.116	0.1212		7361s	29.9 °C	0.0064347	0.0023335	0.0013435	0.0022627	0.0038891	0.0077075		7361s	29.9 °C	0.0010607	0.0069296	0.013647	0.0086974	0.0060811	0.0084853
9202s	29.9 °C	0.1044	0.10075	0.09985	0.1071	0.10915	0.1064		9202s	29.9 °C	0.0981	0.1125	0.1208	0.11235	0.1156	0.121		9202s	29.9 °C	0.006364	0.0023335	0.0017678	0.0028284	0.0041719	0.0084853		9202s	29.9 °C	0.0016971	0.0074953	0.013859	0.0084146	0.0052326	0.008061
11042s	29.9 °C	0.1044	0.1016	0.10005	0.10745	0.10915	0.1069		11042s	29.9 °C	0.0981	0.113	0.12005	0.11235	0.116	0.12145		11042s	29.9 °C	0.006364	0.0022627	0.0013435	0.0024749	0.0038891	0.0083439		11042s	29.9 °C	0.0015556	0.0074953	0.012233	0.0079903	0.0055154	0.0086974
12882s	29.9 °C	0.1045	0.1041	0.10135	0.10905	0.11	0.1093		12882s	29.9 °C	0.0984	0.1147	0.12245	0.11455	0.11705	0.12305		12882s	29.9 °C	0.006364	0.0029698	0.0014849	0.0030406	0.003677	0.0097581		12882s	29.9 °C	0.0014142	0.0070711	0.013789	0.0071418	0.0053033	0.0068589
14723s	30.0 °C	0.10445	0.10695	0.10315	0.11035	0.11155	0.11005		14723s	30.0 °C	0.0982	0.11595	0.12375	0.11495	0.11815	0.124		14723s	30.0 °C	0.0062933	0.002192	0.0010607	0.0028991	0.0038891	0.0079903		14723s	30.0 °C	0.0014142	0.0089803	0.013364	0.0070004	0.0050205	0.0082024
16563s	29.9 °C	0.1046	0.1123	0.10775	0.11495	0.1156	0.116		16563s	29.9 °C	0.0984	0.12045	0.1269	0.11785	0.12115	0.1276		16563s	29.9 °C	0.0062225	0.00014142	0.0014849	0.004879	0.0052326	0.010465		16563s	29.9 °C	0.0011314	0.010112	0.012728	0.0074246	0.0053033	0.008061
18403s	29.9 °C	0.1046	0.12185	0.1147	0.1213	0.12065	0.12125		18403s	29.9 °C	0.09845	0.12585	0.13285	0.1234	0.1262	0.1339		18403s	29.9 °C	0.0060811	0.00077782	0.00070711	0.0043841	0.0038891	0.005869		18403s	29.9 °C	0.00091924	0.013647	0.011243	0.0060811	0.0046669	0.0072125
20244s	30.0 °C	0.10455	0.13635	0.12985	0.1347	0.13295	0.1373		20244s	30.0 °C	0.09875	0.13705	0.1451	0.13405	0.13725	0.14665		20244s	30.0 °C	0.0061518	0.0030406	0.0027577	0.0045255	0.0044548	0.0048083		20244s	30.0 °C	0.0006364	0.014496	0.0097581	0.0028991	0.0041719	0.0040305
22084s	30.0 °C	0.10465	0.1642	0.15855	0.15885	0.15695	0.1667		22084s	30.0 °C	0.0988	0.15815	0.16725	0.1523	0.15685	0.16835		22084s	30.0 °C	0.0062933	0.0069296	0.0062933	0.00077782	0.0047376	0.00028284		22084s	30.0 °C	0.00056569	0.016193	0.0070004	0.005374	0.00049497	0.00021213
23924s	30.1 °C	0.10475	0.21505	0.2068	0.20265	0.2006	0.21805		23924s	30.1 °C	0.09835	0.19465	0.20525	0.1846	0.19695	0.21185		23924s	30.1 °C	0.0060104	0.010536	0.010889	0.00049497	0.0032527	0.0060104		23924s	30.1 °C	0.0010607	0.024961	0.0024749	0.017395	0.0006364	0.0054447
25764s	30.1 °C	0.1047	0.29	0.2772	0.2694	0.26995	0.2915		25764s	30.1 °C	0.0986	0.2588	0.26875	0.2404	0.2611	0.2765		25764s	30.1 °C	0.0059397	0.012445	0.010748	0	0.0054447	0.010041		25764s	30.1 °C	0.00070711	0.031537	7.0711e-05	0.028284	0.0022627	0.0043841
27605s	30.0 °C	0.10485	0.39185	0.3643	0.3602	0.36005	0.37485		27605s	30.0 °C	0.0985	0.3365	0.33915	0.31415	0.33285	0.3527		27605s	30.0 °C	0.005869	0.013223	0.017112	0.0019799	0.0020506	0.00077782		27605s	30.0 °C	0.00098995	0.041436	0.0016263	0.037406	0.0044548	0.0067882
29445s	29.9 °C	0.10485	0.46465	0.42335	0.43195	0.4206	0.4412		29445s	29.9 °C	0.098	0.40245	0.3982	0.3899	0.3869	0.411		29445s	29.9 °C	0.005869	0.0094045	0.013081	0.0088388	0.0069296	0.009051		29445s	29.9 °C	0.0014142	0.042073	0.0039598	0.022486	0.00042426	0.010182
31285s	29.9 °C	0.10495	0.5474	0.4843	0.5129	0.47965	0.5256		31285s	29.9 °C	0.0982	0.4601	0.43885	0.4512	0.4274	0.47025		31285s	29.9 °C	0.0057276	0.011172	0.014425	0.0055154	0.0028991	0.012162		31285s	29.9 °C	0.0014142	0.03677	0.0028991	0.023335	0.0022627	0.0043134
33126s	29.9 °C	0.105	0.6272	0.5442	0.59555	0.5422	0.6109		33126s	29.9 °C	0.0981	0.5258	0.4866	0.5136	0.46935	0.53445		33126s	29.9 °C	0.0057983	0.015556	0.014708	0.00021213	0.00070711	0.0093338		33126s	29.9 °C	0.0014142	0.03578	0.0032527	0.027577	0.002192	0.0041719
34966s	30.1 °C	0.10505	0.7007	0.6003	0.67345	0.5951	0.6892		34966s	30.1 °C	0.0982	0.5913	0.5315	0.5815	0.5144	0.5992		34966s	30.1 °C	0.0057276	0.012162	0.013576	0.0050205	0.0025456	0.013718		34966s	30.1 °C	0.0014142	0.036628	0.0065054	0.018102	0.0043841	0.0041012
36806s	29.9 °C	0.1051	0.7635	0.65415	0.7428	0.6482	0.7554		36806s	29.9 °C	0.0981	0.64725	0.56845	0.64295	0.54865	0.65215		36806s	29.9 °C	0.0056569	0.015274	0.012516	0.0014142	0.0072125	0.013435		36806s	29.9 °C	0.0012728	0.039386	0.0079903	0.0051619	0.0006364	0.0054447
38647s	29.9 °C	0.1052	0.83045	0.7031	0.8036	0.69605	0.8299		38647s	29.9 °C	0.0982	0.69965	0.60585	0.6918	0.5848	0.6846		38647s	29.9 °C	0.0056569	0.016051	0.013718	0.0031113	0.013647	0.031254		38647s	29.9 °C	0.0014142	0.044336	0.0078489	0.0019799	0.00014142	0.0097581
40487s	29.9 °C	0.1053	0.88825	0.7559	0.8698	0.7478	0.8898		40487s	29.9 °C	0.0981	0.7522	0.64055	0.73525	0.6129	0.71615		40487s	29.9 °C	0.0056569	0.014354	0.008061	0.0045255	0.013152	0.019658		40487s	29.9 °C	0.0014142	0.044689	0.0037477	0.013223	0.00014142	0.0096874
42327s	29.9 °C	0.1054	0.9301	0.78865	0.914	0.7832	0.93075		42327s	29.9 °C	0.09805	0.81365	0.6828	0.7834	0.6415	0.75845		42327s	29.9 °C	0.0056569	0.015698	0.0086974	0.0031113	0.013859	0.022274		42327s	29.9 °C	0.0012021	0.038254	0.0033941	0.031396	0.0031113	0.0060104
44168s	30.1 °C	0.1054	0.9703	0.8187	0.95125	0.8144	0.96885		44168s	30.1 °C	0.09815	0.857	0.7073	0.82905	0.657	0.79025		44168s	30.1 °C	0.0056569	0.019375	0.0062225	0.0050205	0.013859	0.02284		44168s	30.1 °C	0.0013435	0.037194	0.011172	0.029062	0.0039598	0.0068589
46008s	29.9 °C	0.10545	1.0098	0.847	0.98655	0.84525	1.0023		46008s	29.9 °C	0.0982	0.90035	0.73185	0.8653	0.6691	0.8204		46008s	29.9 °C	0.0054447	0.018102	0.0049497	0.0089803	0.016051	0.021072		46008s	29.9 °C	0.0012728	0.024678	0.013789	0.037194	0.00056569	0.016263
47848s	29.9 °C	0.10545	1.0399	0.87365	1.0174	0.8715	1.0327		47848s	29.9 °C	0.0982	0.92175	0.7549	0.89185	0.6802	0.84375		47848s	29.9 °C	0.0054447	0.025032	0.0040305	0.011809	0.014991	0.019233		47848s	29.9 °C	0.0014142	0.013789	0.014708	0.052962	0.0018385	0.031325
49689s	30.0 °C	0.10555	1.0683	0.896	1.0436	0.8958	1.0584		49689s	30.0 °C	0.0982	0.9488	0.7731	0.914	0.6886	0.86295		49689s	30.0 °C	0.0054447	0.025102	0.0048083	0.015415	0.014142	0.019163		49689s	30.0 °C	0.0014142	0.0048083	0.016405	0.040305	0.002687	0.04179
51529s	29.9 °C	0.10555	1.0949	0.9165	1.0675	0.91845	1.0746		51529s	29.9 °C	0.0981	0.97435	0.78885	0.9352	0.695	0.8815		51529s	29.9 °C	0.0054447	0.026375	0.005374	0.018809	0.013647	0.017112		51529s	29.9 °C	0.0011314	0.00091924	0.015061	0.03776	0.0011314	0.050346
53369s	29.9 °C	0.10565	1.1147	0.9364	1.0896	0.93805	1.088		53369s	29.9 °C	0.09835	0.98915	0.8001	0.9439	0.7021	0.8926		53369s	29.9 °C	0.0054447	0.032456	0.0033941	0.02086	0.011809	0.010324		53369s	29.9 °C	0.0013435	0.00077782	0.017536	0.029981	0.0011314	0.051619
55210s	30.2 °C	0.1056	1.1325	0.94985	1.1056	0.9534	1.0972		55210s	30.2 °C	0.09805	1.0053	0.81065	0.9562	0.70755	0.9039		55210s	30.2 °C	0.0055154	0.033941	0.0050205	0.023264	0.010748	0.0084146		55210s	30.2 °C	0.0010607	0.0041719	0.016193	0.033375	0.0012021	0.053033
57050s	29.8 °C	0.10565	1.1474	0.9634	1.1202	0.9715	1.1082		57050s	29.8 °C	0.09835	1.0187	0.82485	0.9658	0.6995	0.91265		57050s	29.8 °C	0.0054447	0.038679	0.0045255	0.025739	0.013435	0.0015556		57050s	29.8 °C	0.0013435	0.0050205	0.011809	0.027294	0.019516	0.053104
58890s	30.0 °C	0.10565	1.1621	0.97445	1.1341	0.98475	1.1227		58890s	30.0 °C	0.0983	1.0287	0.8308	0.9815	0.7013	0.9194		58890s	30.0 °C	0.0055861	0.042073	0.0071418	0.031608	0.008556	0.0034648		58890s	30.0 °C	0.0012728	0.0068589	0.015132	0.02192	0.026587	0.051619
Mean OD replicate 5	-Ara									+Ara								Replicate SD 5	-Ara									+Ara
Time s	Temp	LB	Myc	Anchor-Linker	Linker-Bait	GroTAC1	GroTAC2		Time s	Temp	LB	Myc	Anchor-Linker	Linker-Bait	GroTAC1	GroTAC2		Time s	Temp	LB	Myc	Anchor-Linker	Linker-Bait	GroTAC1	GroTAC2		Time s	Temp	LB	Myc	Anchor-Linker	Linker-Bait	GroTAC1	GroTAC2
0s	30.0 °C	0.1042	0.1096	0.11605	0.1188	0.1084	0.10025		0s	30.0 °C	0.10705	0.109	0.1065	0.1042	0.10385	0.10265		0s	30.0 °C	0.0046669	0.0056569	0.0070004	0.0028284	0.0031113	0.0024749		0s	30.0 °C	0.00077782	0.0065054	0.0039598	0.00014142	0.0047376	0.002192
1840s	30.0 °C	0.10425	0.1101	0.1166	0.1174	0.10775	0.1002		1840s	30.0 °C	0.1075	0.1111	0.11195	0.1082	0.1079	0.10865		1840s	30.0 °C	0.0041719	0.006364	0.0070711	0.00084853	0.0014849	0.0022627		1840s	30.0 °C	0.00098995	0.0052326	0.00077782	0.0019799	0.0025456	0.00091924
3681s	29.9 °C	0.1044	0.1102	0.1166	0.1177	0.1079	0.1004		3681s	29.9 °C	0.10815	0.11125	0.10995	0.10605	0.1074	0.1091		3681s	29.9 °C	0.0042426	0.0069296	0.0076368	0.0011314	0.0018385	0.0025456		3681s	29.9 °C	0.0019092	0.0057276	0.0010607	0.002192	0.0012728	0.003677
5521s	30.0 °C	0.10445	0.11035	0.11735	0.11805	0.10835	0.1008		5521s	30.0 °C	0.1073	0.11095	0.11025	0.1064	0.10765	0.1101		5521s	30.0 °C	0.0041719	0.0070004	0.0077075	0.0013435	0.0020506	0.0029698		5521s	30.0 °C	0.00042426	0.0074246	0.002192	0.0018385	7.0711e-05	0.0035355
7361s	30.1 °C	0.10455	0.11055	0.11725	0.11825	0.10855	0.101		7361s	30.1 °C	0.1073	0.111	0.1096	0.10645	0.10765	0.1119		7361s	30.1 °C	0.0041719	0.0070004	0.0078489	0.0013435	0.002192	0.0029698		7361s	30.1 °C	0.00028284	0.0082024	0.0033941	0.0016263	0.0012021	0.0039598
9202s	29.9 °C	0.1046	0.1105	0.11745	0.11875	0.10885	0.1011		9202s	29.9 °C	0.1074	0.1112	0.10875	0.1067	0.1087	0.11035		9202s	29.9 °C	0.0041012	0.0069296	0.0081317	0.0017678	0.0023335	0.0029698		9202s	29.9 °C	0.00042426	0.0086267	0.0040305	0.0012728	0.00042426	0.0016263
11042s	30.1 °C	0.10455	0.111	0.1181	0.11955	0.10945	0.1016		11042s	30.1 °C	0.10735	0.1119	0.1095	0.10725	0.10885	0.11565		11042s	30.1 °C	0.0038891	0.0067882	0.0084853	0.002192	0.0024749	0.0033941		11042s	30.1 °C	7.0711e-05	0.0087681	0.0035355	0.0010607	0.0014849	0.0020506
12882s	30.1 °C	0.10475	0.1112	0.11835	0.12	0.1099	0.10205		12882s	30.1 °C	0.10775	0.11315	0.1101	0.10755	0.1085	0.1181		12882s	30.1 °C	0.0038891	0.0065054	0.008556	0.0025456	0.0025456	0.0033234		12882s	30.1 °C	0.00049497	0.0084146	0.0033941	0.00077782	0.0025456	0.0079196
14722s	30.0 °C	0.10465	0.11235	0.1192	0.1207	0.1107	0.10305		14722s	30.0 °C	0.10735	0.11475	0.11075	0.10825	0.10935	0.1125		14722s	30.0 °C	0.0038891	0.0062933	0.0079196	0.0018385	0.0022627	0.0033234		14722s	30.0 °C	7.0711e-05	0.0086974	0.0040305	7.0711e-05	0.002192	0.00028284
16563s	30.3 °C	0.10465	0.11475	0.1212	0.12345	0.11255	0.10495		16563s	30.3 °C	0.1073	0.118	0.11215	0.1107	0.11135	0.1162		16563s	30.3 °C	0.0038891	0.0055861	0.0077782	0.0023335	0.0023335	0.0033234		16563s	30.3 °C	0.00014142	0.0096167	0.0040305	0.00014142	0.0030406	0.0031113
18403s	29.9 °C	0.1046	0.12115	0.1239	0.128	0.1165	0.10925		18403s	29.9 °C	0.1074	0.1243	0.1152	0.11525	0.11525	0.1182		18403s	29.9 °C	0.0039598	0.0057276	0.0065054	0.0024042	0.0024042	0.0040305		18403s	29.9 °C	0	0.010748	0.0042426	0.00035355	0.0028991	0.00098995
20243s	29.9 °C	0.10485	0.13155	0.13105	0.1368	0.12405	0.1165		20243s	29.9 °C	0.1074	0.13515	0.1211	0.1235	0.1249	0.1287		20243s	29.9 °C	0.0037477	0.0047376	0.0054447	0.002687	0.0017678	0.0042426		20243s	29.9 °C	0.00014142	0.011667	0.0049497	0.00014142	0.0057983	0.0069296
22084s	30.0 °C	0.1048	0.1459	0.1412	0.15035	0.1383	0.13085		22084s	30.0 °C	0.1074	0.14985	0.13215	0.1359	0.14	0.1425		22084s	30.0 °C	0.0038184	0.0045255	0.0018385	0.0020506	0.00028284	0.0051619		22084s	30.0 °C	0	0.0099702	0.0065761	0.0022627	0.0094752	0.0077782
23924s	30.1 °C	0.10465	0.1741	0.16265	0.1761	0.1654	0.15685		23924s	30.1 °C	0.10735	0.17795	0.1538	0.16015	0.16775	0.1631		23924s	30.1 °C	0.0040305	0.0028284	0.0026163	0.00070711	0.0016971	0.0062933		23924s	30.1 °C	7.0711e-05	0.0099702	0.0098995	0.0050205	0.01294	0.0025456
25764s	29.8 °C	0.1048	0.22905	0.20035	0.226	0.2133	0.2055		25764s	29.8 °C	0.10745	0.23595	0.1933	0.20835	0.2168	0.2017		25764s	29.8 °C	0.0039598	0.0062933	0.0081317	0.0011314	0.006364	0.0098995		25764s	29.8 °C	0.00021213	0.010394	0.015698	0.0089803	0.015839	0.0016971
27605s	30.0 °C	0.10515	0.3069	0.26245	0.29905	0.28365	0.27785		27605s	30.0 °C	0.1075	0.31195	0.2573	0.27975	0.28205	0.2672		27605s	30.0 °C	0.0036062	0.009051	0.010394	0.00021213	0.0067175	0.013506		27605s	30.0 °C	0.00028284	0.01096	0.02291	0.010394	0.017183	0.00028284
29445s	29.9 °C	0.1049	0.4125	0.3377	0.3987	0.37065	0.3757		29445s	29.9 °C	0.10745	0.399	0.3322	0.364	0.35695	0.3463		29445s	29.9 °C	0.0039598	0.0086267	0.013435	0.0031113	0.0061518	0.013294		29445s	29.9 °C	0.00021213	0.015556	0.030264	0.0096167	0.018314	0.0038184
31285s	30.0 °C	0.10475	0.4843	0.4112	0.4749	0.42815	0.4344		31285s	30.0 °C	0.10755	0.45995	0.3974	0.42445	0.39525	0.39385		31285s	30.0 °C	0.0043134	0.0073539	0.0083439	0.0041012	0.00035355	0.011597		31285s	30.0 °C	0.00021213	0.012092	0.014284	0.0030406	0.026375	0.014779
33125s	30.1 °C	0.1049	0.56935	0.47105	0.55885	0.49145	0.5145		33125s	30.1 °C	0.10765	0.5309	0.4459	0.4946	0.43825	0.4533		33125s	30.1 °C	0.0039598	0.0092631	0.016758	0.0081317	0.0023335	0.0097581		33125s	30.1 °C	0.00021213	0.0032527	0.016405	0.0069296	0.030476	0.0079196
34966s	30.0 °C	0.1047	0.65485	0.53525	0.63895	0.5577	0.5919		34966s	30.0 °C	0.10765	0.5939	0.49825	0.558	0.48395	0.5084		34966s	30.0 °C	0.0043841	0.0095459	0.02185	0.0082731	0.003677	0.0060811		34966s	30.0 °C	0.00021213	0.0050912	0.016476	0.0052326	0.032739	0.014284
36806s	30.2 °C	0.1047	0.7316	0.5924	0.7127	0.6135	0.65985		36806s	30.2 °C	0.1077	0.64955	0.5438	0.61825	0.5211	0.5676		36806s	30.2 °C	0.0043841	0.0066468	0.024466	0.012445	0.0074953	0.0041719		36806s	30.2 °C	0.00028284	0.0044548	0.011738	0.011809	0.026304	0.0050912
38646s	30.0 °C	0.1049	0.8046	0.6503	0.78475	0.6691	0.72065		38646s	30.0 °C	0.10765	0.7082	0.58725	0.6872	0.5573	0.6295		38646s	30.0 °C	0.0042426	0.0029698	0.022062	0.011667	0.0056569	0.0026163		38646s	30.0 °C	0.00035355	0.00028284	0.015344	0.0089095	0.018526	0.0065054
40487s	29.9 °C	0.1048	0.87575	0.7005	0.8516	0.72495	0.7909		40487s	29.9 °C	0.1078	0.7673	0.62765	0.73555	0.59065	0.66245		40487s	29.9 °C	0.0043841	0.0041719	0.022062	0.017536	0.021001	0.0024042		40487s	29.9 °C	0.00028284	0.0045255	0.016758	0.008556	0.023122	0.014213
42327s	29.9 °C	0.10495	0.9413	0.76545	0.92115	0.77675	0.8576		42327s	29.9 °C	0.1078	0.81845	0.67435	0.7883	0.62165	0.70955		42327s	29.9 °C	0.0044548	0.00098995	0.017748	0.011667	0.012092	0.005374		42327s	29.9 °C	0.00042426	0.0078489	0.024112	0.00014142	0.018738	0.0086974
44167s	30.1 °C	0.10485	0.9863	0.8024	0.96805	0.81325	0.90465		44167s	30.1 °C	0.1078	0.86655	0.7115	0.8302	0.643	0.75055		44167s	30.1 °C	0.0043134	0.0016971	0.014991	0.015203	0.012374	0.0062933		44167s	30.1 °C	0.00028284	0.0043134	0.021779	0.00014142	0.02489	0.010253
46008s	29.9 °C	0.10495	1.0248	0.8379	1.0076	0.84685	0.9475		46008s	29.9 °C	0.1078	0.9049	0.7447	0.8598	0.658	0.7673		46008s	29.9 °C	0.0044548	0.00056569	0.013011	0.013435	0.0079903	0.006364		46008s	29.9 °C	0.00028284	0.0041012	0.01994	0.0042426	0.021355	0.025456
47848s	30.1 °C	0.10495	1.0626	0.8692	1.0446	0.8773	0.9888		47848s	30.1 °C	0.1079	0.9355	0.7701	0.8827	0.66885	0.7876		47848s	30.1 °C	0.0044548	0.0015556	0.0098995	0.011738	0.005374	0.0045255		47848s	30.1 °C	0.00028284	0.0043841	0.024466	0.00014142	0.022557	0.029133
49688s	30.0 °C	0.10505	1.0981	0.9034	1.078	0.9044	1.0236		49688s	30.0 °C	0.1079	0.96415	0.7944	0.90575	0.67975	0.80365		49688s	30.0 °C	0.0044548	0.0013435	0.0024042	0.012869	0.0049497	0.004879		49688s	30.0 °C	0.00042426	0.005869	0.022627	0.0006364	0.024537	0.035143
51529s	30.2 °C	0.1052	1.1271	0.924	1.107	0.92965	1.0503		51529s	30.2 °C	0.108	0.9904	0.81405	0.9259	0.6894	0.81525		51529s	30.2 °C	0.0045255	0.00077782	0.0048083	0.013789	0.0019092	0.00042426		51529s	30.2 °C	0.00028284	0.008061	0.022981	0.0029698	0.023193	0.038254
53369s	29.9 °C	0.10515	1.1503	0.9448	1.1322	0.9489	1.072		53369s	29.9 °C	0.10795	1.0138	0.8299	0.9437	0.69765	0.8306		53369s	29.9 °C	0.0044548	0.00014142	0.0038184	0.014991	0.0021213	0.0017678		53369s	29.9 °C	0.00035355	0.0094752	0.023052	0.00014142	0.023829	0.041154
55209s	30.0 °C	0.10525	1.1703	0.9662	1.1548	0.96735	1.0935		55209s	30.0 °C	0.10805	1.0321	0.8438	0.9612	0.7046	0.83875		55209s	30.0 °C	0.0044548	0.0023335	0.0033941	0.017748	0.0014849	0.00091924		55209s	30.0 °C	0.00035355	0.0089095	0.021779	0.00070711	0.02489	0.049002
57049s	29.9 °C	0.10525	1.1823	0.9799	1.171	0.98335	1.1067		57049s	29.9 °C	0.10805	1.0491	0.84905	0.9682	0.7124	0.84335		57049s	29.9 °C	0.0044548	0.0045962	0.0019799	0.017961	0.0012021	0.0016263		57049s	29.9 °C	0.00021213	0.010253	0.032739	0.0012728	0.024607	0.042356
58890s	30.0 °C	0.10525	1.1958	0.9925	1.1868	0.99465	1.1074		58890s	30.0 °C	0.10805	1.0655	0.8605	0.9813	0.71755	0.8562		58890s	30.0 °C	0.0045962	0.0064347	0.00028284	0.018526	0.0013435	0.0043841		58890s	30.0 °C	7.0711e-05	0.011243	0.033093	0.002687	0.025668	0.039174
MEAN value
-Ara							+Ara
Time s	Myc	Anchor-Linker	Linker-Bait	GroTAC1	GroTAC2		Time s	Myc	Anchor-Linker	Linker-Bait	GroTAC1	GroTAC2
0s	-0.00059	-0.00026	0.00464	0.00428	0.00023		0s	0.00467	0.00612	0.00301	0.00648	0.0054
1840s	-0.00022	0.00013	0.00464	0.00495	4e-05		1840s	0.00441	0.00769	0.00423	0.00688	0.00899
3681s	-0.00052	5e-05	0.00474	0.00488	0.00046		3681s	0.00452	0.0073	0.00474	0.00705	0.00977
5521s	-0.00042	0.00044	0.00504	0.00524	0.00082		5521s	0.00503	0.00829	0.00543	0.0083	0.01063
7361s	-0.00042	0.00074	0.00527	0.00536	0.00104		7361s	0.00513	0.00803	0.00547	0.00811	0.01104
9202s	-0.00025	0.00114	0.00573	0.00576	0.00159		9202s	0.00509	0.00802	0.00562	0.00849	0.01091
11042s	8e-05	0.00131	0.006	0.00579	0.00133		11042s	0.00535	0.00785	0.00584	0.00854	0.0126
12882s	0.0009	0.00195	0.00657	0.00668	0.00245		12882s	0.00621	0.00863	0.00612	0.00847	0.01278
14722s	0.0021	0.00296	0.00725	0.00743	0.0032		14722s	0.00758	0.00957	0.00695	0.00949	0.01243
16563s	0.0044	0.00511	0.00926	0.00938	0.00575		16563s	0.01024	0.01137	0.00885	0.01109	0.01445
18403s	0.00962	0.00917	0.0128	0.01317	0.00969		18403s	0.01481	0.01491	0.01225	0.01433	0.01782
20243s	0.01783	0.01766	0.0194	0.02092	0.01818		20243s	0.02241	0.02222	0.01841	0.02163	0.02527
22084s	0.03208	0.03257	0.03183	0.03564	0.03474		22084s	0.03598	0.03526	0.02923	0.03436	0.03802
23924s	0.05913	0.06012	0.0549	0.06269	0.06399		23924s	0.06071	0.05877	0.0502	0.05933	0.06204
25764s	0.10347	0.10168	0.09465	0.10678	0.10876		25764s	0.10328	0.09648	0.0877	0.10035	0.09892
27605s	0.16661	0.15989	0.15171	0.16969	0.16434		27605s	0.15963	0.14667	0.13961	0.1536	0.14894
29445s	0.23764	0.2166	0.21674	0.23043	0.22758		29445s	0.21862	0.19917	0.19858	0.20686	0.19915
31285s	0.31199	0.28404	0.28605	0.29295	0.29741		31285s	0.27784	0.25341	0.25503	0.25438	0.25219
33125s	0.39601	0.35815	0.36815	0.36176	0.38016		33125s	0.34881	0.31249	0.32196	0.30722	0.31593
34966s	0.47688	0.42102	0.44537	0.42722	0.45663		34966s	0.41315	0.37153	0.38782	0.3584	0.37477
36806s	0.55142	0.48335	0.51516	0.48376	0.52151		36806s	0.47877	0.41627	0.45005	0.39664	0.42995
38646s	0.62488	0.54509	0.57868	0.53965	0.59202		38646s	0.53891	0.46397	0.50456	0.4335	0.47548
40487s	0.69399	0.59963	0.6437	0.5959	0.65584		40487s	0.59729	0.50989	0.55386	0.46789	0.51567
42327s	0.75289	0.64977	0.69975	0.64198	0.71294		42327s	0.6544	0.55547	0.60008	0.49886	0.5596
44167s	0.80329	0.68974	0.7457	0.68163	0.76122		44167s	0.70601	0.59108	0.64325	0.52191	0.59572
46008s	0.85127	0.7314	0.78818	0.71874	0.80395		46008s	0.75394	0.62371	0.67623	0.54145	0.62332
47848s	0.89115	0.76392	0.82741	0.75217	0.84538		47848s	0.79158	0.65446	0.70868	0.56043	0.64741
49688s	0.92381	0.79346	0.86007	0.77986	0.87628		49688s	0.82816	0.68151	0.73345	0.5764	0.66795
51529s	0.95429	0.81821	0.88677	0.80529	0.90229		51529s	0.85809	0.70319	0.75684	0.59043	0.6867
53369s	0.97877	0.84148	0.9115	0.82722	0.92269		53369s	0.88363	0.72128	0.7728	0.59746	0.69978
55209s	1.00112	0.86153	0.92859	0.84655	0.93959		55209s	0.90416	0.73716	0.78754	0.60495	0.7096
57049s	1.02126	0.878	0.94388	0.86438	0.95551		57049s	0.92319	0.75144	0.80059	0.60978	0.71913
58890s	1.03954	0.89366	0.96018	0.88031	0.96786		58890s	0.93944	0.76427	0.81393	0.6148	0.7268
SEM
-Ara							+Ara
Time s	Myc	Anchor-Linker	Linker-Bait	GroTAC1	GroTAC2		Time s	Myc	Anchor-Linker	Linker-Bait	GroTAC1	GroTAC2
0s	0.00158172	0.00310388	0.00256259	0.00146497	0.00111384		0s	0.00264805	0.00375522	0.00233995	0.00335662	0.00346255
1840s	0.00172116	0.00314971	0.00219781	0.00126085	0.00147846		1840s	0.00178216	0.00286746	0.00169149	0.00227039	0.00333044
3681s	0.00169474	0.00312286	0.00219365	0.00128224	0.00161798		3681s	0.00205168	0.0032746	0.0021663	0.0025161	0.0032295
5521s	0.00171498	0.00320372	0.00218949	0.00130608	0.00146549		5521s	0.0023138	0.00342861	0.00232258	0.0027815	0.0032787
7361s	0.00174919	0.0031159	0.0021441	0.0013358	0.00156216		7361s	0.00247303	0.0035686	0.00245457	0.00274096	0.0030778
9202s	0.00167608	0.00304041	0.00214573	0.00128378	0.00154008		9202s	0.00237752	0.00376983	0.00249918	0.00261392	0.00331769
11042s	0.00173527	0.00317673	0.00226638	0.00127322	0.00133834		11042s	0.00247856	0.00359649	0.00243112	0.00266437	0.00273843
12882s	0.00152315	0.00300233	0.00217661	0.00124163	0.00142881		12882s	0.00266526	0.00392793	0.00274256	0.00293439	0.00304231
14722s	0.00172047	0.00299964	0.00222407	0.00106261	0.00126224		14722s	0.00283926	0.0040815	0.00271767	0.00297731	0.00351876
16563s	0.00234393	0.00312664	0.00261201	0.00139002	0.00192315		16563s	0.00357276	0.00442822	0.00290994	0.00328274	0.00379645
18403s	0.00379986	0.00356909	0.00334757	0.00188326	0.00280368		18403s	0.00465388	0.00535307	0.00368975	0.00393207	0.00499366
20243s	0.00620092	0.00565498	0.00537559	0.00389861	0.00613338		20243s	0.0067918	0.00732811	0.0054172	0.00555699	0.00696203
22084s	0.0105646	0.0105398	0.00909605	0.00803602	0.0121299		22084s	0.0106351	0.0113917	0.00879592	0.0092365	0.0112683
23924s	0.0190961	0.0196808	0.0163271	0.0159904	0.0229501		23924s	0.0184366	0.0188672	0.0153248	0.0167515	0.0201635
25764s	0.0321159	0.0319359	0.0278415	0.0271314	0.0369365		25764s	0.0313836	0.0306743	0.0265767	0.027741	0.0322098
27605s	0.0483047	0.0448837	0.0423699	0.040354	0.0493617		27605s	0.0460453	0.0421581	0.0402542	0.0388049	0.0454098
29445s	0.0580462	0.0461536	0.0527333	0.0436621	0.0569486		29445s	0.055373	0.0468319	0.0514275	0.0420666	0.0522684
31285s	0.0615764	0.0430211	0.0574773	0.0424669	0.0601856		31285s	0.059759	0.0437172	0.055542	0.0388355	0.0548126
33125s	0.061623	0.0348489	0.0589443	0.0394859	0.0598531		33125s	0.0604092	0.0369635	0.0566173	0.0335024	0.053789
34966s	0.0598815	0.0324133	0.0587936	0.032842	0.0594214		34966s	0.0584098	0.0285324	0.0557778	0.0267739	0.0523497
36806s	0.057386	0.0289614	0.0606308	0.0319539	0.0597004		36806s	0.0527935	0.025768	0.0522865	0.0252518	0.0510421
38646s	0.0537248	0.0270249	0.0622473	0.0286677	0.0605042		38646s	0.0522124	0.0230628	0.0533682	0.0239307	0.0494499
40487s	0.0514691	0.0259652	0.0654807	0.0258333	0.0579403		40487s	0.0502582	0.0205587	0.0521765	0.0207509	0.0454491
42327s	0.0464361	0.0227052	0.0653526	0.0219791	0.0526651		42327s	0.0472174	0.0201132	0.0528167	0.0173765	0.0430287
44167s	0.041619	0.0207382	0.0632054	0.0173703	0.0493282		44167s	0.0436076	0.020315	0.0522442	0.0140722	0.0411709
46008s	0.0361305	0.0196473	0.0612453	0.0133489	0.0460208		46008s	0.0393615	0.0213659	0.0512116	0.00998306	0.0391673
47848s	0.0317797	0.0203726	0.0584735	0.009384	0.0432822		47848s	0.0347318	0.0250083	0.047796	0.00741621	0.0369674
49688s	0.0303728	0.0212104	0.0564854	0.00794953	0.0415921		49688s	0.0286635	0.0279193	0.046568	0.00699498	0.0357491
51529s	0.0284374	0.0218247	0.0550565	0.00681952	0.0387644		51529s	0.0248268	0.0300983	0.0450621	0.00909079	0.0359564
53369s	0.0258965	0.0237916	0.0540907	0.00554397	0.0366983		53369s	0.0219364	0.0329597	0.0448743	0.00994827	0.0366944
55209s	0.0232476	0.0247873	0.0513139	0.00417747	0.0339393		55209s	0.018628	0.0340361	0.0445292	0.0112475	0.0374576
57049s	0.0206796	0.0254678	0.0490237	0.00378274	0.0316959		57049s	0.0170196	0.0360866	0.0434729	0.0120531	0.0379549
58890s	0.0184086	0.0272735	0.0475658	0.002774	0.0294757		58890s	0.0162901	0.0385655	0.0427392	0.0131642	0.0391349

## Sheet: n 2
Mean OD replicate 1	-Ara									+Ara								Replicate SD 1	-Ara									+Ara
Time s	Temp	LB	Myc	Anchor-Linker	Linker-Bait	GroTAC1	GroTAC2		Time s	Temp	LB	Myc	Anchor-Linker	Linker-Bait	GroTAC1	GroTAC2		Time s	Temp	LB	Myc	Anchor-Linker	Linker-Bait	GroTAC1	GroTAC2		Time s	Temp	LB	Myc	Anchor-Linker	Linker-Bait	GroTAC1	GroTAC2
0s	30.1 °C	0.0955	0.092	0.09145	0.0953	0.0945	0.09115		0s	30.1 °C	0.0924	0.09205	0.093	0.09345	0.0982	0.0931		0s	30.1 °C	0.0016971	0.0011314	0.0017678	0.00084853	0.0016971	0.0016263		0s	30.1 °C	0.002687	0.00049497	0.0035355	0.00035355	0.0028284	0.00042426
1814s	30.0 °C	0.096	0.09275	0.09255	0.0967	0.09605	0.09215		1814s	30.0 °C	0.09275	0.0928	0.0957	0.09655	0.09815	0.09435		1814s	30.0 °C	0.0018385	0.0010607	0.0016263	0.00084853	0.0013435	0.0013435		1814s	30.0 °C	0.002192	0.00042426	0.0015556	0.0030406	0.0012021	0.00049497
3627s	29.8 °C	0.09625	0.0928	0.0926	0.09675	0.09625	0.09235		3627s	29.8 °C	0.0929	0.093	0.09665	0.0985	0.0994	0.09475		3627s	29.8 °C	0.0017678	0.00098995	0.0012728	0.0006364	0.0013435	0.0014849		3627s	29.8 °C	0.0024042	0.00028284	0.0006364	0.0055154	0.0028284	0.00021213
5441s	30.0 °C	0.09635	0.09295	0.09265	0.09665	0.0963	0.0923		5441s	30.0 °C	0.09435	0.09305	0.09665	0.09795	0.1	0.0948		5441s	30.0 °C	0.0016263	0.00091924	0.0010607	0.0006364	0.0014142	0.0016971		5441s	30.0 °C	0.0038891	0.00035355	0.00035355	0.0054447	0.0039598	0.00042426
7255s	30.4 °C	0.09645	0.09335	0.0928	0.09695	0.0965	0.0926		7255s	30.4 °C	0.09435	0.0936	0.09615	0.0982	0.10025	0.0951		7255s	30.4 °C	0.0014849	0.0010607	0.0011314	0.0006364	0.0014142	0.0016971		7255s	30.4 °C	0.0036062	0.00014142	0.0010607	0.0056569	0.0043134	0.00042426
9068s	30.6 °C	0.0964	0.09345	0.0928	0.0969	0.09635	0.09275		9068s	30.6 °C	0.0935	0.09345	0.0953	0.0978	0.09935	0.09515		9068s	30.6 °C	0.0014142	0.0010607	0.0011314	0.00070711	0.0013435	0.0017678		9068s	30.6 °C	0.0024042	0.00021213	0.0022627	0.0045255	0.0028991	7.0711e-05
10882s	30.8 °C	0.0963	0.094	0.09325	0.0973	0.0967	0.0929		10882s	30.8 °C	0.09335	0.0938	0.0976	0.09895	0.09965	0.09515		10882s	30.8 °C	0.0014142	0.00084853	0.0010607	0.00084853	0.0012728	0.0018385		10882s	30.8 °C	0.0020506	0.00042426	0	0.0045962	0.0028991	0.00021213
12696s	31.3 °C	0.0964	0.0953	0.0942	0.09815	0.09725	0.0933		12696s	31.3 °C	0.0933	0.09455	0.0977	0.0981	0.0996	0.09535		12696s	31.3 °C	0.0012728	0.00042426	0.00084853	0.00091924	0.0012021	0.0016971		12696s	31.3 °C	0.0019799	0.0006364	0.0014142	0.0042426	0.0016971	7.0711e-05
14509s	31.1 °C	0.0964	0.09795	0.09615	0.10015	0.0987	0.0947		14509s	31.1 °C	0.09345	0.09685	0.09975	0.1004	0.10235	0.0964		14509s	31.1 °C	0.0011314	0.00021213	0.0006364	0.00091924	0.00056569	0.0018385		14509s	31.1 °C	0.002192	0.00077782	0.0017678	0.0046669	0.0028991	0
16323s	31.4 °C	0.0965	0.1037	0.10045	0.1041	0.1016	0.09715		16323s	31.4 °C	0.0937	0.10075	0.10435	0.10485	0.1068	0.09845		16323s	31.4 °C	0.0011314	0.00028284	0.0006364	0.00042426	0.00028284	0.0012021		16323s	31.4 °C	0.0024042	0.0017678	0.002192	0.0055861	0.0035355	0.00049497
18137s	31.2 °C	0.0964	0.1152	0.10945	0.11215	0.1078	0.1029		18137s	31.2 °C	0.0936	0.10865	0.11375	0.112	0.1142	0.10285		18137s	31.2 °C	0.0011314	0.00070711	0.00049497	0.0013435	0.0019799	0.00070711		18137s	31.2 °C	0.0022627	0.0034648	0.0024749	0.0056569	0.0025456	0.00091924
19950s	31.2 °C	0.0965	0.13925	0.12715	0.13	0.1215	0.1152		19950s	31.2 °C	0.09355	0.12465	0.1317	0.12755	0.13115	0.11255		19950s	31.2 °C	0.00098995	0.0024749	0.00021213	0.0038184	0.0057983	0.0012728		19950s	31.2 °C	0.002192	0.005869	0.0050912	0.0053033	0.0010607	0.0014849
21764s	31.3 °C	0.09665	0.1832	0.1601	0.1654	0.1486	0.13935		21764s	31.3 °C	0.09345	0.1532	0.16465	0.1598	0.1644	0.1322		21764s	31.3 °C	0.00091924	0.0046669	0.00056569	0.010324	0.014425	0.0041719		21764s	31.3 °C	0.002192	0.010182	0.0074246	0.0083439	0.0016971	0.0043841
23578s	31.3 °C	0.0965	0.25455	0.2162	0.2273	0.2011	0.18825		23578s	31.3 °C	0.0935	0.2021	0.2188	0.2141	0.2279	0.17215		23578s	31.3 °C	0.00084853	0.0053033	0.00042426	0.01994	0.02786	0.013789		23578s	31.3 °C	0.0021213	0.011455	0.0096167	0.014566	0.0048083	0.0086974
25391s	31.3 °C	0.0966	0.34775	0.2932	0.31365	0.2774	0.2593		25391s	31.3 °C	0.0936	0.27445	0.29115	0.28715	0.30215	0.23635		25391s	31.3 °C	0.00070711	0.0092631	0.0021213	0.034436	0.035072	0.020365		25391s	31.3 °C	0.0021213	0.01195	0.01096	0.0169	0.0070004	0.0086974
27205s	31.5 °C	0.09655	0.43	0.39255	0.3993	0.37435	0.3492		27205s	31.5 °C	0.0939	0.367	0.3831	0.3769	0.37305	0.3158		27205s	31.5 °C	0.00077782	0.0069296	0.010394	0.013435	0.028072	0.01895		27205s	31.5 °C	0.0025456	0.008061	0.0069296	0.014142	0.0051619	0.012728
29019s	31.7 °C	0.09655	0.5051	0.45995	0.4669	0.44735	0.40935		29019s	31.7 °C	0.09355	0.43235	0.43835	0.43075	0.41975	0.36415		29019s	31.7 °C	0.00077782	0.0065054	0.012092	0.015274	0.028921	0.028355		29019s	31.7 °C	0.002192	0.015486	0.0064347	0.0092631	0.0094045	0.012374
30832s	31.7 °C	0.09655	0.57815	0.5356	0.53585	0.523	0.47385		30832s	31.7 °C	0.09365	0.4913	0.49605	0.4902	0.4687	0.40555		30832s	31.7 °C	0.00091924	0.011102	0.015839	0.0088388	0.027294	0.035002		30832s	31.7 °C	0.0020506	0.016546	0.0067175	0.0052326	0.011597	0.017607
32646s	31.5 °C	0.09665	0.6382	0.59565	0.5922	0.58605	0.53275		32646s	31.5 °C	0.0937	0.5482	0.5482	0.53925	0.5112	0.44755		32646s	31.5 °C	0.00077782	0.012728	0.015768	0.0046669	0.024537	0.033305		32646s	31.5 °C	0.0021213	0.021779	0.010889	0.0027577	0.012304	0.021567
34460s	31.3 °C	0.0966	0.69345	0.6497	0.6455	0.64455	0.58975		34460s	31.3 °C	0.09365	0.5919	0.5892	0.57955	0.5473	0.4852		34460s	31.3 °C	0.00084853	0.017324	0.013859	0.0012728	0.022981	0.025668		34460s	31.3 °C	0.0020506	0.022627	0.010465	0.0045962	0.013011	0.027294
36273s	31.2 °C	0.09655	0.75305	0.70185	0.69625	0.698	0.64225		36273s	31.2 °C	0.0936	0.6386	0.63275	0.61895	0.58005	0.5193		36273s	31.2 °C	0.00077782	0.0072832	0.0094045	0.00077782	0.02291	0.021991		36273s	31.2 °C	0.0021213	0.021779	0.0094045	0.0044548	0.01393	0.027436
38087s	31.2 °C	0.0967	0.7968	0.7578	0.7495	0.75195	0.69875		38087s	31.2 °C	0.09365	0.67965	0.67135	0.6569	0.6169	0.55245		38087s	31.2 °C	0.00070711	0.012162	0.0052326	0.0074953	0.01888	0.018314		38087s	31.2 °C	0.0020506	0.019587	0.0092631	0.0028284	0.0067882	0.025527
39901s	31.5 °C	0.09665	0.83395	0.7969	0.7881	0.79775	0.7469		39901s	31.5 °C	0.0938	0.7275	0.71515	0.69505	0.65415	0.59125		39901s	31.5 °C	0.0006364	0.01195	0.0045255	0.0082024	0.012799	0.0091924		39901s	31.5 °C	0.0022627	0.015556	0.010253	0.0026163	0.01294	0.024537
41714s	31.4 °C	0.09675	0.8657	0.83105	0.82105	0.83165	0.7823		41714s	31.4 °C	0.0937	0.7537	0.73895	0.7176	0.6691	0.6169		41714s	31.4 °C	0.0006364	0.012304	0.0034648	0.010536	0.012233	0.0098995		41714s	31.4 °C	0.0021213	0.015556	0.0062933	0.0045255	0.012445	0.022486
43528s	31.4 °C	0.09665	0.8941	0.86015	0.8501	0.8619	0.813		43528s	31.4 °C	0.0938	0.7773	0.76145	0.74005	0.68415	0.6331		43528s	31.4 °C	0.0006364	0.011597	0.0036062	0.013435	0.0093338	0.0073539		43528s	31.4 °C	0.0021213	0.012587	0.0064347	0.0023335	0.012516	0.019233
45342s	31.3 °C	0.0968	0.9202	0.8892	0.87885	0.8922	0.84225		45342s	31.3 °C	0.0938	0.80115	0.78315	0.7601	0.69785	0.64485		45342s	31.3 °C	0.00056569	0.010041	0.0066468	0.014213	0.0073539	0.008556		45342s	31.3 °C	0.0021213	0.011526	0.0053033	0.00028284	0.014354	0.017607
47156s	31.2 °C	0.09675	0.94055	0.9099	0.9008	0.9156	0.86425		47156s	31.2 °C	0.0939	0.82275	0.8022	0.7785	0.71095	0.6542		47156s	31.2 °C	0.00077782	0.010819	0.0050912	0.011879	0.0060811	0.008556		47156s	31.2 °C	0.0022627	0.010677	0.0031113	0.0011314	0.012657	0.018385
48969s	31.2 °C	0.09675	0.95755	0.93075	0.9231	0.9379	0.88635		48969s	31.2 °C	0.0939	0.844	0.81975	0.79645	0.7226	0.66335		48969s	31.2 °C	0.0006364	0.011667	0.008556	0.014001	0.0035355	0.0064347		48969s	31.2 °C	0.0022627	0.0065054	0.0020506	0.0017678	0.012587	0.017041
50783s	31.1 °C	0.0968	0.97505	0.9472	0.94025	0.9564	0.9056		50783s	31.1 °C	0.09395	0.86175	0.835	0.8116	0.7313	0.67265		50783s	31.1 °C	0.00056569	0.01393	0.009051	0.012092	0.0018385	0.0073539		50783s	31.1 °C	0.002192	0.0040305	0.00028284	0.0025456	0.012728	0.017466
52597s	31.1 °C	0.0968	0.98855	0.96245	0.95615	0.9726	0.919		52597s	31.1 °C	0.0939	0.87895	0.85405	0.82755	0.7424	0.67765		52597s	31.1 °C	0.00056569	0.013789	0.010536	0.012233	0.0028284	0.0050912		52597s	31.1 °C	0.0021213	0.0019092	0.0062933	0.0055861	0.012162	0.01492
54410s	31.2 °C	0.0969	1.0012	0.9738	0.9683	0.9843	0.93115		54410s	31.2 °C	0.094	0.8931	0.86245	0.8391	0.75305	0.682		54410s	31.2 °C	0.00056569	0.01195	0.011738	0.012445	0.003677	0.0040305		54410s	31.2 °C	0.0021213	0.00056569	0.003182	0.0049497	0.010677	0.014284
56227s	31.1 °C	0.0969	1.0153	0.99075	0.98225	0.99765	0.94275		56227s	31.1 °C	0.09405	0.90575	0.87455	0.85	0.75955	0.68565		56227s	31.1 °C	0.00056569	0.017678	0.0072832	0.011809	0.0038891	0.0051619		56227s	31.1 °C	0.002192	0.0028991	0.0053033	0.006364	0.012657	0.014779
58040s	31.2 °C	0.09695	1.022	1.0008	0.9958	1.0119	0.95705		58040s	31.2 °C	0.09415	0.9177	0.886	0.8613	0.77155	0.6907		58040s	31.2 °C	0.00049497	0.018526	0.0056569	0.010465	0.0083439	0.0043134		58040s	31.2 °C	0.002192	0.0021213	0.0066468	0.0069296	0.0078489	0.015274
Mean OD replicate 2	-Ara									+Ara								Replicate SD 2	-Ara									+Ara
Time s	Temp	LB	Myc	Anchor-Linker	Linker-Bait	GroTAC1	GroTAC2		Time s	Temp	LB	Myc	Anchor-Linker	Linker-Bait	GroTAC1	GroTAC2		Time s	Temp	LB	Myc	Anchor-Linker	Linker-Bait	GroTAC1	GroTAC2		Time s	Temp	LB	Myc	Anchor-Linker	Linker-Bait	GroTAC1	GroTAC2
0s	30.0 °C	0.10805	0.10825	0.10775	0.1056	0.1243	0.1129		0s	30.0 °C	0.1041	0.10315	0.1053	0.1078	0.1158	0.1101		0s	30.0 °C	0.0034648	0.002192	0.0082731	0.0083439	0.018102	0.0046669		0s	30.0 °C	0.013859	0.007566	0.0049497	0.0046669	0.0022627	0.013576
1823s	29.8 °C	0.11715	0.1156	0.11715	0.11765	0.1357	0.1193		1823s	29.8 °C	0.11885	0.12095	0.1224	0.12425	0.1292	0.1223		1823s	29.8 °C	0.0077075	0.0072125	0.0094045	0.004879	0.014849	0.0041012		1823s	29.8 °C	0.021284	0.017748	0.013011	0.0099702	0.015132	0.029274
3646s	29.9 °C	0.1141	0.11575	0.116	0.1162	0.13455	0.12085		3646s	29.9 °C	0.1155	0.1235	0.12275	0.12425	0.1286	0.12155		3646s	29.9 °C	0.010748	0.0082731	0.011879	0.0073539	0.014071	0.003182		3646s	29.9 °C	0.014708	0.016546	0.014496	0.0077075	0.013294	0.027931
5470s	30.1 °C	0.11605	0.1156	0.1184	0.11825	0.1365	0.1196		5470s	30.1 °C	0.12165	0.12135	0.1229	0.12245	0.12215	0.118		5470s	30.1 °C	0.0072832	0.0098995	0.0098995	0.0057276	0.011172	0.0041012		5470s	30.1 °C	0.021425	0.01195	0.010465	0.013789	0.010112	0.023193
7293s	30.2 °C	0.11735	0.1173	0.11745	0.1165	0.13905	0.1248		7293s	30.2 °C	0.1195	0.12165	0.12215	0.1227	0.13025	0.11945		7293s	30.2 °C	0.0065761	0.0066468	0.010253	0.0057983	0.0071418	0.0094752		7293s	30.2 °C	0.021496	0.014213	0.012092	0.012728	0.014213	0.024961
9116s	29.9 °C	0.116	0.1176	0.1167	0.11885	0.13665	0.124		9116s	29.9 °C	0.12025	0.12315	0.12195	0.1224	0.1251	0.1224		9116s	29.9 °C	0.006364	0.0065054	0.010465	0.0040305	0.0094045	0.0077782		9116s	29.9 °C	0.020294	0.014637	0.010677	0.015274	0.014142	0.028991
10939s	30.0 °C	0.11585	0.118	0.1194	0.1184	0.137	0.12275		10939s	30.0 °C	0.11815	0.12265	0.1233	0.1214	0.1225	0.11775		10939s	30.0 °C	0.0041719	0.0035355	0.0046669	0.0012728	0.0076368	0.007566		10939s	30.0 °C	0.018314	0.015061	0.014425	0.016122	0.0076368	0.022274
12762s	30.1 °C	0.1151	0.11855	0.12065	0.11895	0.138	0.1235		12762s	30.1 °C	0.1191	0.12275	0.1234	0.12135	0.12365	0.11855		12762s	30.1 °C	0.006364	0.0062933	0.0060104	0.0020506	0.0076368	0.0077782		12762s	30.1 °C	0.017112	0.012092	0.011738	0.014213	0.0016263	0.022698
14586s	29.9 °C	0.11435	0.1192	0.12055	0.11605	0.13755	0.12675		14586s	29.9 °C	0.11985	0.12445	0.1254	0.1196	0.12535	0.12115		14586s	29.9 °C	0.0055861	0.0033941	0.0053033	0.0047376	0.008556	0.0091217		14586s	29.9 °C	0.018455	0.015061	0.013435	0.012445	0.0070004	0.025244
16409s	30.0 °C	0.1149	0.1238	0.1229	0.11985	0.1405	0.12745		16409s	30.0 °C	0.12035	0.1282	0.12715	0.121	0.128	0.1225		16409s	30.0 °C	0.0084853	0.0052326	0.0087681	0.0044548	0.008061	0.008556		16409s	30.0 °C	0.019728	0.016263	0.013223	0.013435	0.0066468	0.024607
18232s	30.1 °C	0.11445	0.12655	0.1257	0.12215	0.14505	0.13025		18232s	30.1 °C	0.11785	0.13045	0.131	0.1232	0.1302	0.1243		18232s	30.1 °C	0.0081317	0.010536	0.0079196	0.0033234	0.0062933	0.0050205		18232s	30.1 °C	0.016334	0.011526	0.013152	0.014284	0.0083439	0.022769
20055s	30.1 °C	0.1141	0.1373	0.13465	0.12905	0.15325	0.14155		20055s	30.1 °C	0.1185	0.1376	0.141	0.12835	0.13795	0.134		20055s	30.1 °C	0.0066468	0.008061	0.0091217	0.0012021	0.0038891	0.0071418		20055s	30.1 °C	0.020082	0.012304	0.015556	0.017041	0.0074246	0.027153
21878s	30.0 °C	0.1129	0.157	0.15395	0.13565	0.16725	0.15635		21878s	30.0 °C	0.1182	0.15625	0.15915	0.13545	0.1492	0.14875		21878s	30.0 °C	0.0084853	0.0079196	0.0057276	0.0033234	0.00021213	0.0094045		21878s	30.0 °C	0.016688	0.012516	0.019304	0.017183	0.0065054	0.030052
23701s	29.8 °C	0.1129	0.19275	0.17975	0.1501	0.19315	0.1854		23701s	29.8 °C	0.1164	0.18385	0.18895	0.1497	0.17455	0.17205		23701s	29.8 °C	0.0093338	0.0045962	0.011384	0.0043841	0.0062933	0.0096167		23701s	29.8 °C	0.015698	0.011243	0.023122	0.018526	0.012799	0.029062
25525s	29.9 °C	0.112	0.2542	0.23265	0.1802	0.2428	0.24165		25525s	29.9 °C	0.11945	0.23765	0.2416	0.1774	0.21795	0.22075		25525s	29.9 °C	0.0066468	0.00014142	0.011384	0.0016971	0.020648	0.014213		25525s	29.9 °C	0.020011	0.014071	0.027719	0.023052	0.015203	0.037547
27348s	29.9 °C	0.1128	0.32985	0.30135	0.2284	0.31185	0.31115		27348s	29.9 °C	0.119	0.3078	0.31135	0.22475	0.2807	0.2835		27348s	29.9 °C	0.009051	0.0024749	0.014071	0.0022627	0.025951	0.024678		27348s	29.9 °C	0.017112	0.018243	0.035002	0.028496	0.013152	0.039598
29171s	29.8 °C	0.11435	0.3972	0.38155	0.2982	0.3952	0.4003		29171s	29.8 °C	0.12	0.3795	0.3866	0.2846	0.3566	0.35725		29171s	29.8 °C	0.0094045	0.0056569	0.012516	0.0029698	0.026446	0.02192		29171s	29.8 °C	0.019799	0.0239	0.041436	0.026446	0.017819	0.034578
30994s	29.7 °C	0.11395	0.4537	0.43335	0.3822	0.4612	0.4586		30994s	29.7 °C	0.1201	0.4177	0.42825	0.35845	0.40355	0.40105		30994s	29.7 °C	0.0094045	0.0019799	0.011667	0.015415	0.012162	0.019375		30994s	29.7 °C	0.01994	0.029416	0.053811	0.023405	0.017183	0.029062
32817s	30.1 °C	0.11435	0.5255	0.49885	0.4398	0.53055	0.52035		32817s	30.1 °C	0.1186	0.4678	0.4782	0.4012	0.4533	0.44735		32817s	30.1 °C	0.0092631	0.0035355	0.0070004	0.02291	0.013081	0.021991		32817s	30.1 °C	0.019375	0.030688	0.063074	0.016405	0.021213	0.036133
34641s	29.9 °C	0.1124	0.5916	0.5653	0.5025	0.5998	0.5859		34641s	29.9 °C	0.11665	0.51515	0.5242	0.4493	0.5128	0.50285		34641s	29.9 °C	0.0059397	0.0073539	0.0046669	0.026729	0.0060811	0.01895		34641s	29.9 °C	0.016617	0.037689	0.068024	0.016263	0.023759	0.036133
36464s	30.1 °C	0.11435	0.65105	0.6254	0.56875	0.665	0.64355		36464s	30.1 °C	0.1181	0.5613	0.5656	0.50465	0.5659	0.5552		36464s	30.1 °C	0.0081317	0.010536	0.0062225	0.034012	0.00014142	0.01789		36464s	30.1 °C	0.016971	0.035355	0.063498	0.0082731	0.02984	0.029557
38287s	29.9 °C	0.11225	0.70995	0.67705	0.62585	0.72	0.69875		38287s	29.9 °C	0.11635	0.6082	0.6083	0.5462	0.61245	0.6101		38287s	29.9 °C	0.0067175	0.0017678	0.0072832	0.032315	0.0039598	0.015768		38287s	29.9 °C	0.01591	0.03479	0.055437	0.00098995	0.027365	0.028001
40110s	30.2 °C	0.1134	0.7815	0.7484	0.68045	0.7776	0.75645		40110s	30.2 °C	0.1167	0.6622	0.65825	0.59245	0.6547	0.6537		40110s	30.2 °C	0.0094752	0.0065054	0.0083439	0.033305	0.0049497	0.024961		40110s	30.2 °C	0.013435	0.028284	0.046315	0.0072832	0.02291	0.022486
41933s	29.9 °C	0.1127	0.82655	0.80375	0.73915	0.8318	0.80875		41933s	29.9 °C	0.1184	0.7074	0.7001	0.63555	0.69725	0.69005		41933s	29.9 °C	0.0094752	0.013506	0.012092	0.018455	0.0093338	0.014071		41933s	29.9 °C	0.017395	0.032668	0.044123	0.0094045	0.015061	0.0095459
43757s	30.0 °C	0.11195	0.86365	0.843	0.7959	0.86995	0.8445		43757s	30.0 °C	0.11645	0.7459	0.73755	0.67875	0.7339	0.71785		43757s	30.0 °C	0.0081317	0.013081	0.011172	0.026022	0.010253	0.011879		43757s	30.0 °C	0.014496	0.030547	0.041224	0.01591	0.022062	0.014071
45580s	29.9 °C	0.11345	0.8989	0.87925	0.8358	0.904	0.8779		45580s	29.9 °C	0.1161	0.7807	0.7703	0.71425	0.76035	0.74095		45580s	29.9 °C	0.0062933	0.014001	0.012516	0.024183	0.010889	0.011738		45580s	29.9 °C	0.014849	0.03083	0.039881	0.0169	0.023405	0.011243
47403s	30.0 °C	0.11235	0.9286	0.90975	0.87045	0.934	0.9085		47403s	30.0 °C	0.1168	0.8118	0.8	0.7443	0.7757	0.76035		47403s	30.0 °C	0.0057276	0.014284	0.013647	0.023122	0.012021	0.010324		47403s	30.0 °C	0.015415	0.028143	0.036062	0.020789	0.020506	0.0079903
49226s	29.9 °C	0.1116	0.9553	0.9375	0.901	0.96075	0.9344		49226s	29.9 °C	0.1186	0.8373	0.8236	0.76935	0.78795	0.77445		49226s	29.9 °C	0.0059397	0.015556	0.014566	0.022486	0.012374	0.010041		49226s	29.9 °C	0.018385	0.025314	0.036628	0.022274	0.019445	0.0036062
51049s	30.2 °C	0.1132	0.978	0.9615	0.92915	0.98375	0.95835		51049s	30.2 °C	0.11395	0.85835	0.84465	0.79065	0.7972	0.78385		51049s	30.2 °C	0.0049497	0.015981	0.014991	0.023688	0.014354	0.0084146		51049s	30.2 °C	0.012092	0.019445	0.03387	0.02185	0.021355	0.00077782
52872s	30.0 °C	0.1127	0.99785	0.98255	0.95445	1.0049	0.98		52872s	30.0 °C	0.11585	0.87675	0.86175	0.8085	0.8069	0.7936		52872s	30.0 °C	0.0060811	0.017041	0.015344	0.023688	0.017112	0.0082024		52872s	30.0 °C	0.017041	0.013789	0.031042	0.020789	0.02291	0.0032527
54696s	29.8 °C	0.1114	1.014	0.99905	0.97655	1.0211	0.9966		54696s	29.8 °C	0.11665	0.89465	0.877	0.8243	0.81255	0.79875		54696s	29.8 °C	0.0077782	0.020153	0.018738	0.025668	0.01888	0.0077782		54696s	29.8 °C	0.0169	0.0045962	0.030264	0.018809	0.025244	0.0038891
56519s	30.0 °C	0.1115	1.0271	1.0124	0.99505	1.035	1.0104		56519s	30.0 °C	0.1146	0.90945	0.8901	0.8382	0.8143	0.8013		56519s	30.0 °C	0.0084853	0.019092	0.018809	0.026941	0.021637	0.0067175		56519s	30.0 °C	0.014566	0.00049497	0.032103	0.018243	0.033234	0.0016971
58342s	29.9 °C	0.1136	1.0446	1.0295	1.0123	1.05	1.0261		58342s	29.9 °C	0.1162	0.925	0.9038	0.85085	0.82355	0.803		58342s	29.9 °C	0.0052326	0.018102	0.018455	0.026163	0.019375	0.0065761		58342s	29.9 °C	0.018526	0.0042426	0.034224	0.017607	0.031608	0.0039598
Mean OD replicate 3	-Ara									+Ara								Replicate SD 3	-Ara									+Ara
Time s	Temp	LB	Myc	Anchor-Linker	Linker-Bait	GroTAC1	GroTAC2		Time s	Temp	LB	Myc	Anchor-Linker	Linker-Bait	GroTAC1	GroTAC2		Time s	Temp	LB	Myc	Anchor-Linker	Linker-Bait	GroTAC1	GroTAC2		Time s	Temp	LB	Myc	Anchor-Linker	Linker-Bait	GroTAC1	GroTAC2
0s	30.1 °C	0.1082	0.1216	0.1274	0.14105	0.1452	0.16375		0s	30.1 °C	0.128	0.15845	0.1753	0.1613	0.1651	0.16915		0s	30.1 °C	0.0097581	0.011597	0.010324	0.034578	0.033093	0.020294		0s	30.1 °C	0.0087681	0.0091217	0.014566	0.0093338	0.015556	0.0062933
1814s	30.1 °C	0.1091	0.12245	0.12775	0.14815	0.14425	0.16525		1814s	30.1 °C	0.128	0.15705	0.1735	0.16245	0.168	0.1798		1814s	30.1 °C	0.010041	0.012092	0.0096874	0.024961	0.031325	0.021425		1814s	30.1 °C	0.0072125	0.0055861	0.017678	0.0077075	0.013576	0.00084853
3628s	30.0 °C	0.1089	0.1226	0.12805	0.15045	0.1445	0.1662		3628s	30.0 °C	0.12835	0.1587	0.1738	0.16355	0.16855	0.1793		3628s	30.0 °C	0.0098995	0.012162	0.0094045	0.021567	0.03182	0.022627		3628s	30.0 °C	0.0072832	0.0079196	0.016971	0.0062933	0.013506	0.0015556
5441s	29.9 °C	0.10875	0.12285	0.12855	0.1475	0.14515	0.1652		5441s	29.9 °C	0.12935	0.1593	0.17415	0.16385	0.16865	0.1803		5441s	29.9 °C	0.0099702	0.011809	0.0089803	0.025314	0.032315	0.020789		5441s	29.9 °C	0.0084146	0.0084853	0.016617	0.0055861	0.012233	0.0052326
7255s	30.0 °C	0.1086	0.12305	0.12865	0.14715	0.1453	0.16525		7255s	30.0 °C	0.13025	0.1601	0.1752	0.1643	0.16955	0.1827		7255s	30.0 °C	0.0096167	0.011667	0.0092631	0.024961	0.032385	0.020577		7255s	30.0 °C	0.0098288	0.0093338	0.015556	0.0052326	0.01195	0.0028284
9069s	29.9 °C	0.1087	0.12295	0.1293	0.14695	0.14585	0.16595		9069s	29.9 °C	0.12985	0.16005	0.17515	0.16525	0.1697	0.1813		9069s	29.9 °C	0.0098995	0.012092	0.0087681	0.025385	0.033022	0.021567		9069s	29.9 °C	0.0091217	0.0089803	0.015768	0.0038891	0.0098995	0.0032527
10883s	30.2 °C	0.1087	0.1234	0.12875	0.1501	0.14565	0.1663		10883s	30.2 °C	0.1307	0.16115	0.17715	0.1659	0.1696	0.1823		10883s	30.2 °C	0.0097581	0.012021	0.0096874	0.021355	0.032456	0.021496		10883s	30.2 °C	0.010324	0.0099702	0.013364	0.003677	0.010889	0.0059397
12697s	30.0 °C	0.1086	0.12395	0.12925	0.14615	0.14665	0.1669		12697s	30.0 °C	0.1291	0.1632	0.17665	0.16555	0.17105	0.1805		12697s	30.0 °C	0.010041	0.012092	0.0096874	0.027082	0.03288	0.021213		12697s	30.0 °C	0.0086267	0.012162	0.014779	0.0045962	0.012233	0.005374
14510s	30.0 °C	0.10855	0.1251	0.13005	0.1457	0.1479	0.1681		14510s	30.0 °C	0.1309	0.16315	0.17705	0.16755	0.1722	0.1855		14510s	30.0 °C	0.0099702	0.012021	0.0098288	0.027436	0.03281	0.021072		14510s	30.0 °C	0.011314	0.010536	0.015344	0.0030406	0.010748	0.0062225
16324s	30.2 °C	0.10855	0.12755	0.1322	0.1476	0.1501	0.17045		16324s	30.2 °C	0.1308	0.16555	0.1804	0.1694	0.1746	0.1873		16324s	30.2 °C	0.0099702	0.011667	0.0093338	0.027436	0.032668	0.020718		16324s	30.2 °C	0.011172	0.01096	0.013435	0.0033941	0.011738	0.0065054
18138s	30.0 °C	0.10865	0.13245	0.1367	0.1521	0.15545	0.1754		18138s	30.0 °C	0.13085	0.17075	0.1826	0.1721	0.18015	0.19155		18138s	30.0 °C	0.0098288	0.011667	0.0079196	0.02687	0.032739	0.020082		18138s	30.0 °C	0.010819	0.012374	0.015274	0.0045255	0.011526	0.0037477
19952s	29.9 °C	0.1086	0.1418	0.1448	0.16095	0.1663	0.1851		19952s	29.9 °C	0.13005	0.17845	0.1901	0.1797	0.19105	0.204		19952s	29.9 °C	0.0097581	0.011031	0.006364	0.027931	0.033234	0.018385		19952s	29.9 °C	0.0096874	0.011243	0.014991	0.0048083	0.013081	0.0070711
21766s	30.2 °C	0.1086	0.16005	0.1609	0.17905	0.1866	0.2059		21766s	30.2 °C	0.13075	0.19485	0.2062	0.1941	0.21165	0.2208		21766s	30.2 °C	0.0096167	0.011526	0.0046669	0.027931	0.0338	0.020223		21766s	30.2 °C	0.011102	0.011384	0.012445	0.0059397	0.015203	0.0062225
23579s	30.1 °C	0.10865	0.19445	0.19015	0.21115	0.22485	0.24055		23579s	30.1 °C	0.1305	0.2259	0.23205	0.2217	0.24975	0.2482		23579s	30.1 °C	0.0096874	0.011809	0.00049497	0.026517	0.034719	0.017466		23579s	30.1 °C	0.010324	0.011879	0.014496	0.0073539	0.013506	0.0087681
25393s	29.9 °C	0.1084	0.25585	0.24135	0.26445	0.29115	0.29885		25393s	29.9 °C	0.1307	0.2828	0.28	0.2695	0.3099	0.3053		25393s	29.9 °C	0.0097581	0.012092	0.0054447	0.025668	0.035285	0.013081		25393s	29.9 °C	0.010748	0.016546	0.014566	0.010182	0.013859	0.0012728
27207s	29.9 °C	0.10845	0.3367	0.31675	0.3372	0.37475	0.3785		27207s	29.9 °C	0.1292	0.35285	0.3474	0.33285	0.3788	0.37795		27207s	29.9 °C	0.0099702	0.015698	0.0089803	0.028284	0.035992	0.011314		27207s	29.9 °C	0.0084853	0.016051	0.01895	0.012657	0.015556	0.0012021
29021s	29.9 °C	0.10835	0.42595	0.4119	0.4351	0.4488	0.46145		29021s	29.9 °C	0.13075	0.4428	0.43855	0.4159	0.45075	0.45255		29021s	29.9 °C	0.0098288	0.0169	0.0069296	0.028567	0.041719	0.0084146		29021s	29.9 °C	0.010819	0.022627	0.022557	0.010324	0.017748	0.0023335
30835s	30.0 °C	0.10845	0.48965	0.47815	0.496	0.51045	0.52165		30835s	30.0 °C	0.1316	0.4964	0.4921	0.4661	0.49725	0.4958		30835s	30.0 °C	0.0098288	0.015061	0.011667	0.033234	0.047305	0.0024749		30835s	30.0 °C	0.012304	0.028284	0.020365	0.0049497	0.013081	0.0079196
32649s	29.9 °C	0.1085	0.5637	0.5542	0.5668	0.58055	0.59185		32649s	29.9 °C	0.13065	0.5628	0.549	0.52305	0.5533	0.54695		32649s	29.9 °C	0.0098995	0.014566	0.011738	0.036345	0.054235	0.0064347		32649s	29.9 °C	0.010677	0.041012	0.016688	7.0711e-05	0.0038184	0.02086
34462s	29.9 °C	0.10835	0.63345	0.6267	0.6362	0.64135	0.6524		34462s	29.9 °C	0.1312	0.62455	0.61075	0.5804	0.60335	0.59595		34462s	29.9 °C	0.0099702	0.0099702	0.010607	0.038891	0.059326	0.0052326		34462s	29.9 °C	0.011455	0.044901	0.011384	0.0074953	0.00091924	0.031042
36276s	30.0 °C	0.10855	0.6926	0.6911	0.69705	0.6967	0.70765		36276s	30.0 °C	0.1318	0.67815	0.6613	0.6245	0.64845	0.63955		36276s	30.0 °C	0.0095459	0.0072125	0.011314	0.03783	0.061094	0.013081		36276s	30.0 °C	0.012162	0.050841	0.0069296	0.015981	0.0034648	0.031608
38090s	29.9 °C	0.10835	0.74595	0.7485	0.75345	0.74735	0.7582		38090s	29.9 °C	0.13125	0.73075	0.7125	0.6736	0.6886	0.68675		38090s	29.9 °C	0.0098288	0.007566	0.0048083	0.041083	0.063145	0.013011		38090s	29.9 °C	0.011667	0.053245	0.0039598	0.021213	0.0065054	0.032739
39904s	30.0 °C	0.10825	0.8106	0.80235	0.8076	0.8121	0.809		39904s	30.0 °C	0.131	0.7872	0.766	0.7226	0.72405	0.72455		39904s	30.0 °C	0.0099702	0.013152	0.0040305	0.042568	0.065761	0.0059397		39904s	30.0 °C	0.011172	0.061943	0.0038184	0.028567	0.0060104	0.037123
41718s	30.0 °C	0.1085	0.8589	0.86655	0.8711	0.8568	0.86225		41718s	30.0 °C	0.13075	0.8401	0.82305	0.7724	0.7642	0.758		41718s	30.0 °C	0.0098995	0.02291	0.0077075	0.047659	0.067458	0.0094045		41718s	30.0 °C	0.01096	0.048225	0.0012021	0.022769	0.018243	0.039739
43531s	30.1 °C	0.10835	0.8925	0.90095	0.9067	0.8897	0.8989		43531s	30.1 °C	0.13045	0.873	0.8547	0.80295	0.78665	0.7799		43531s	30.1 °C	0.0099702	0.021213	0.0078489	0.043982	0.065902	0.010889		43531s	30.1 °C	0.011102	0.040164	0.005374	0.01195	0.00035355	0.035921
45345s	30.1 °C	0.1083	0.92425	0.93405	0.94065	0.92055	0.9285		45345s	30.1 °C	0.1281	0.9018	0.88495	0.8286	0.8008	0.8002		45345s	30.1 °C	0.0097581	0.024961	0.011243	0.044336	0.066114	0.0091924		45345s	30.1 °C	0.0072125	0.033941	0.0086974	0.0076368	0.0019799	0.042992
47159s	29.9 °C	0.10855	0.9513	0.9604	0.97155	0.94805	0.9558		47159s	29.9 °C	0.1308	0.9224	0.90745	0.8481	0.8092	0.80055		47159s	29.9 °C	0.0095459	0.025314	0.016263	0.04476	0.067812	0.0093338		47159s	29.9 °C	0.010889	0.028567	0.013364	0.0082024	0.0014142	0.03387
48973s	30.0 °C	0.10835	0.9772	0.9844	0.99715	0.97385	0.98205		48973s	30.0 °C	0.13045	0.9377	0.92285	0.86285	0.8197	0.8073		48973s	30.0 °C	0.0098288	0.026729	0.018102	0.044194	0.066114	0.0064347		48973s	30.0 °C	0.011102	0.026304	0.014637	0.0060104	0.0031113	0.034507
50787s	30.0 °C	0.10835	0.99815	1.0047	1.0201	0.9934	1.0035		50787s	30.0 °C	0.13035	0.95295	0.9393	0.87795	0.82995	0.81445		50787s	30.0 °C	0.0096874	0.027082	0.016051	0.042568	0.06463	0.0025456		50787s	30.0 °C	0.010536	0.025668	0.014991	0.0071418	0.002192	0.036133
52600s	29.8 °C	0.1084	1.0166	1.0233	1.0377	1.0107	1.0232		52600s	29.8 °C	0.12735	0.96495	0.9546	0.89265	0.83925	0.82685		52600s	29.8 °C	0.0096167	0.02786	0.018455	0.042144	0.063286	0		52600s	29.8 °C	0.0061518	0.023264	0.014425	0.007566	0.0012021	0.046598
54414s	29.8 °C	0.1083	1.0331	1.027	1.0556	1.0198	1.0414		54414s	29.8 °C	0.12895	0.97725	0.9684	0.90535	0.8491	0.83245		54414s	29.8 °C	0.0096167	0.028284	0.036275	0.041083	0.05176	0.00035355		54414s	29.8 °C	0.0088388	0.02284	0.010041	0.0082731	0.0021213	0.047588
56228s	30.0 °C	0.10815	1.0475	1.0304	1.0685	1.0293	1.055		56228s	30.0 °C	0.12895	0.9881	0.9798	0.9164	0.8559	0.8366		56228s	30.0 °C	0.0098288	0.023122	0.044901	0.038608	0.043204	0.0012728		56228s	30.0 °C	0.0089803	0.019092	0.0084853	0.0082024	0.0014142	0.050912
58042s	29.9 °C	0.10825	1.059	1.0418	1.0758	1.0364	1.07		58042s	29.9 °C	0.13125	1.0013	0.99275	0.92775	0.86235	0.83455		58042s	29.9 °C	0.0099702	0.027082	0.047023	0.032385	0.035567	7.0711e-05		58042s	29.9 °C	0.011667	0.01294	0.0074246	0.010394	0.0010607	0.043063
MEAN value
-Ara							+Ara
Time s	Myc	Anchor-Linker	Linker-Bait	GroTAC1	GroTAC2		Time s	Myc	Anchor-Linker	Linker-Bait	GroTAC1	GroTAC2
0s	0.00336667	0.00495	0.0100667	0.0174167	0.0186833		0s	0.00971667	0.0163667	0.0126833	0.0182	0.01595
1840s	0.00285	0.00506667	0.0134167	0.0179167	0.01815		1840s	0.0104	0.0173333	0.01455	0.0185833	0.01895
3681s	0.00396667	0.0058	0.0147167	0.0186833	0.02005		3681s	0.0128167	0.0188167	0.0165167	0.0199333	0.0196167
5521s	0.00341667	0.00615	0.01375	0.0189333	0.01865		5521s	0.00945	0.0161167	0.0129667	0.01515	0.0159167
7361s	0.00376667	0.0055	0.0127333	0.0194833	0.0200833		7361s	0.0104167	0.0164667	0.0137	0.01865	0.0177167
9202s	0.0043	0.0059	0.0138667	0.01925	0.0205333		9202s	0.0110167	0.0162667	0.01395	0.01685	0.0184167
11042s	0.00485	0.00685	0.0149833	0.0195	0.0203667		11042s	0.0118	0.0186167	0.0146833	0.0165167	0.0176667
12882s	0.0059	0.008	0.0143833	0.0206	0.0212		12882s	0.013	0.01875	0.0145	0.0176	0.0176333
14722s	0.00765	0.00915	0.0142	0.0216167	0.0234167		14722s	0.0134167	0.0193333	0.01445	0.0185667	0.0196167
16563s	0.0117	0.0118667	0.0172	0.0240833	0.0250333		16563s	0.01655	0.02235	0.0168	0.0215167	0.0211333
18403s	0.0182333	0.01745	0.0223	0.0296	0.0296833		18403s	0.0225167	0.02835	0.0216667	0.0274167	0.0254667
20243s	0.03305	0.0291333	0.0336	0.0406167	0.0408833		20243s	0.0328667	0.0402333	0.0311667	0.03935	0.03615
22084s	0.0607	0.0522667	0.0539833	0.0614333	0.06115		22084s	0.0539667	0.0625333	0.0489833	0.06095	0.0531167
23924s	0.1079	0.08935	0.0901667	0.10035	0.0987167		23924s	0.0904833	0.0998	0.0817	0.103933	0.084
25764s	0.180267	0.150067	0.1471	0.164783	0.160933		25764s	0.150383	0.156333	0.1301	0.162083	0.13955
27605s	0.259583	0.23095	0.2157	0.247717	0.24035		27605s	0.228517	0.23325	0.197467	0.23015	0.211717
29445s	0.336333	0.311383	0.29365	0.324033	0.317283		29445s	0.30345	0.3064	0.262317	0.294267	0.27655
31285s	0.40085	0.37605	0.365033	0.3919	0.378383		31285s	0.35335	0.357017	0.323133	0.341383	0.319017
33125s	0.4693	0.443067	0.426433	0.459217	0.441817		33125s	0.41195	0.410817	0.373517	0.391617	0.3663
34966s	0.533717	0.508117	0.48895	0.522783	0.503567		34966s	0.463367	0.460883	0.422583	0.44065	0.414167
36806s	0.592417	0.5663	0.547533	0.580083	0.558		36806s	0.511517	0.505383	0.4682	0.483633	0.45685
38646s	0.645133	0.622017	0.603833	0.634	0.6128		38646s	0.559117	0.5503	0.511817	0.525567	0.502683
40487s	0.702583	0.67645	0.652617	0.689717	0.664683		40487s	0.6118	0.5993	0.5562	0.5638	0.542667
42327s	0.7444	0.7278	0.70445	0.7341	0.711783		42327s	0.652783	0.63975	0.594233	0.5959	0.574033
44167s	0.777767	0.762383	0.74525	0.7682	0.746483		44167s	0.685167	0.671	0.627017	0.621333	0.596717
46008s	0.808267	0.79465	0.778917	0.7994	0.7767		46008s	0.715217	0.700133	0.654983	0.640333	0.616
47848s	0.834267	0.8208	0.808383	0.826667	0.803633		47848s	0.738483	0.722717	0.676467	0.65145	0.624533
49688s	0.857783	0.845317	0.83485	0.851933	0.8287		49688s	0.758683	0.741083	0.695233	0.662433	0.63405
51529s	0.877617	0.865017	0.85705	0.871733	0.8497		51529s	0.778267	0.760233	0.713983	0.6734	0.644233
53369s	0.895033	0.883467	0.8768	0.8901	0.8681		53369s	0.794517	0.777767	0.730533	0.683817	0.653667
55209s	0.910567	0.894417	0.894617	0.902867	0.884183		55209s	0.808467	0.789417	0.74305	0.6917	0.657867
57049s	0.92445	0.905667	0.90975	0.915133	0.8972		57049s	0.8219	0.802283	0.755667	0.697383	0.661983
58890s	0.9356	0.917767	0.9217	0.9265	0.91145		58890s	0.834133	0.81365	0.7661	0.705283	0.662217
SEM
-Ara							+Ara
Time s	Myc	Anchor-Linker	Linker-Bait	GroTAC1	GroTAC2		Time s	Myc	Anchor-Linker	Linker-Bait	GroTAC1	GroTAC2
0s	0.00512911	0.00720677	0.0114102	0.0109852	0.0186237		0s	0.0103681	0.0154676	0.0103367	0.00960226	0.0126926
1840s	0.00527289	0.0068643	0.0128168	0.0101374	0.0190788		1840s	0.00934376	0.0140844	0.00996071	0.0108033	0.0164337
3681s	0.00508448	0.00686458	0.0134246	0.0103147	0.018877		3681s	0.00905844	0.0133549	0.00938582	0.0103109	0.0157135
5521s	0.00540912	0.00704492	0.012512	0.0105495	0.0190269		5521s	0.0102541	0.0143449	0.010797	0.0121662	0.0175566
7361s	0.00541374	0.0073551	0.0129142	0.0106378	0.0185721		7361s	0.00975266	0.0142438	0.0101767	0.0104195	0.0173682
9202s	0.00514547	0.00745408	0.0122105	0.0107615	0.0186638		9202s	0.0096294	0.0145167	0.0107429	0.0115036	0.0165173
11042s	0.00508978	0.0068695	0.0132159	0.0105833	0.0188526		11042s	0.00939801	0.0139191	0.0102807	0.0112058	0.0169785
12882s	0.00490416	0.00670901	0.0115992	0.0108001	0.0188447		12882s	0.0105727	0.0144	0.0109997	0.0121855	0.0169
14722s	0.00455082	0.00644961	0.0114902	0.0107247	0.0185195		14722s	0.00942304	0.0134101	0.0112929	0.011409	0.0174982
16563s	0.00368284	0.00600655	0.0109518	0.0105495	0.0187507		16563s	0.00910293	0.0136703	0.0113136	0.0112522	0.0176993
18403s	0.00338936	0.00532541	0.0108273	0.0102313	0.0187268		18403s	0.00872039	0.0118732	0.0104914	0.0111979	0.0176352
20243s	0.0056441	0.00458097	0.0107966	0.00946812	0.0179866		20243s	0.00850418	0.0108897	0.0115763	0.0120263	0.018927
22084s	0.013098	0.00646634	0.0156244	0.00831226	0.0180763		22084s	0.00805679	0.0108612	0.0158903	0.015248	0.0186178
23924s	0.0251338	0.0157533	0.0277148	0.0105932	0.0174975		23924s	0.0121307	0.0152527	0.0256451	0.0233057	0.0181109
25764s	0.0354741	0.023536	0.0432017	0.017001	0.0175737		25764s	0.0181059	0.0220484	0.0393853	0.0329013	0.0212203
27605s	0.0370746	0.0330209	0.0544182	0.0245587	0.0215924		27605s	0.0244567	0.0289532	0.051261	0.035272	0.0248481
29445s	0.0374759	0.0280454	0.0563243	0.0217974	0.0195137		29445s	0.0232923	0.0225852	0.0511166	0.0288888	0.0245881
31285s	0.0421108	0.0346856	0.0506451	0.0234142	0.0197961		31285s	0.0294439	0.0272633	0.0460207	0.0290935	0.0242942
33125s	0.0382977	0.0330795	0.051624	0.0220838	0.0225112		33125s	0.0320315	0.027653	0.0479778	0.0284971	0.0260288
34966s	0.0342348	0.0293743	0.0497971	0.0182104	0.0210215		34966s	0.0324642	0.0270637	0.0461979	0.0228819	0.0253388
36806s	0.0348354	0.0283949	0.0466788	0.0152092	0.0210948		36806s	0.0341606	0.0290754	0.0418989	0.0199251	0.0256619
38646s	0.0297993	0.0292406	0.0451714	0.0139381	0.0190611		38646s	0.0338584	0.029193	0.041425	0.0177193	0.02827
40487s	0.0199767	0.0208009	0.0428441	0.012783	0.0181527		40487s	0.0337803	0.0291426	0.0403213	0.0159849	0.027886
42327s	0.0161864	0.0196124	0.0405369	0.0084388	0.0212011		42327s	0.0349289	0.0320457	0.0388808	0.0188014	0.0300603
44167s	0.0135871	0.0177767	0.033278	0.00690006	0.0225242		44167s	0.0326598	0.0298239	0.0332338	0.0191082	0.0318837
46008s	0.0116093	0.0173426	0.0317929	0.00657578	0.0224309		46008s	0.0317391	0.030119	0.0300828	0.0199141	0.0352232
47848s	0.00901343	0.0161771	0.0303594	0.00646738	0.0233239		47848s	0.0282989	0.0279231	0.0262401	0.0180977	0.0329952
49688s	0.00741521	0.0155435	0.0290073	0.00716568	0.0244562		49688s	0.0259199	0.0263548	0.0238525	0.0178181	0.032864
51529s	0.00722382	0.0156784	0.0284788	0.00737057	0.0250307		51529s	0.0231731	0.0245409	0.020549	0.0186327	0.0330221
53369s	0.00685349	0.0157634	0.0267372	0.00772161	0.0267343		53369s	0.0226417	0.0250813	0.0210301	0.0186559	0.0355177
55209s	0.00713357	0.012532	0.0264034	0.00775077	0.0285401		55209s	0.0208273	0.0251257	0.0198729	0.0177626	0.0354754
57049s	0.00749372	0.00853778	0.0253053	0.00722359	0.0291686		57049s	0.0192497	0.0243262	0.0184325	0.0177769	0.0357075
58890s	0.00776729	0.0086243	0.022925	0.0062468	0.0293485		58890s	0.0184562	0.0239564	0.0178623	0.0155363	0.033177

## Sheet: n 3
Mean OD replicate 1	-Ara									+Ara								Replicate SD 1	-Ara									+Ara
Time s	Temp	LB	Myc	Anchor-Linker	Linker-Bait	GroTAC1	GroTAC2		Time s	Temp	LB	Myc	Anchor-Linker	Linker-Bait	GroTAC1	GroTAC2		Time s	Temp	LB	Myc	Anchor-Linker	Linker-Bait	GroTAC1	GroTAC2		Time s	Temp	LB	Myc	Anchor-Linker	Linker-Bait	GroTAC1	GroTAC2
0s	29.9 °C	0.1078	0.10585	0.11015	0.10855	0.09745	0.0953		0s	29.9 °C	0.1269	0.1402	0.13215	0.10535	0.1048	0.0969		0s	29.9 °C	0.0028284	0.0020506	0.00021213	0.00021213	0.0020506	0.0028284		0s	29.9 °C	0.0028284	0.030688	0.011243	0.011809	0.0073539	0.00084853
1814s	30.0 °C	0.1089	0.1069	0.11185	0.11035	0.09925	0.0971		1814s	30.0 °C	0.1245	0.1435	0.1366	0.10665	0.1034	0.10205		1814s	30.0 °C	0.0032527	0.0014142	0.00021213	0.00021213	0.0020506	0.00014142		1814s	30.0 °C	0	0.029133	0.0096167	0.010536	0.0028284	0.0047376
3627s	29.9 °C	0.1086	0.1068	0.11175	0.1106	0.09915	0.09585		3627s	29.9 °C	0.12385	0.142	0.1363	0.10805	0.1037	0.1012		3627s	29.9 °C	0.0031113	0.0015556	0.00035355	0.00042426	0.0017678	0.0016263		3627s	29.9 °C	0.0010607	0.03083	0.0098995	0.010394	0.0028284	0.0035355
5441s	29.9 °C	0.10855	0.1068	0.11175	0.11045	0.09905	0.09595		5441s	29.9 °C	0.1239	0.1418	0.13545	0.1072	0.1038	0.1006		5441s	29.9 °C	0.0030406	0.0014142	0.00035355	0.00021213	0.0017678	0.0019092		5441s	29.9 °C	0.0011314	0.031254	0.0096874	0.011455	0.0035355	0.0025456
7254s	30.0 °C	0.10845	0.1067	0.1117	0.1103	0.09915	0.0965		7254s	30.0 °C	0.12385	0.1422	0.1361	0.1077	0.1042	0.09915		7254s	30.0 °C	0.0030406	0.0015556	0.00042426	0.00028284	0.0017678	0.00098995		7254s	30.0 °C	0.0010607	0.029981	0.0096167	0.012162	0.0043841	0.0010607
9068s	29.7 °C	0.1084	0.10675	0.1117	0.11035	0.09925	0.0959		9068s	29.7 °C	0.12385	0.14265	0.13465	0.10765	0.1039	0.0995		9068s	29.7 °C	0.0029698	0.0014849	0.00028284	0.00021213	0.0019092	0.0018385		9068s	29.7 °C	0.0012021	0.030476	0.0099702	0.012092	0.0039598	0.0011314
10882s	29.9 °C	0.10825	0.1067	0.11165	0.1104	0.09925	0.096		10882s	29.9 °C	0.12385	0.1418	0.13535	0.1082	0.1045	0.09925		10882s	29.9 °C	0.0028991	0.0014142	0.00049497	0.00028284	0.0019092	0.0019799		10882s	29.9 °C	0.0010607	0.030688	0.0091217	0.012869	0.0046669	0.00077782
12695s	30.1 °C	0.10825	0.107	0.1121	0.1106	0.09955	0.09615		12695s	30.1 °C	0.12395	0.1418	0.1359	0.10775	0.10385	0.09955		12695s	30.1 °C	0.0030406	0.0012728	0	0.00028284	0.0020506	0.0020506		12695s	30.1 °C	0.0012021	0.031537	0.010324	0.012092	0.0034648	0.0012021
14509s	30.0 °C	0.10815	0.10765	0.1126	0.11105	0.0999	0.09635		14509s	30.0 °C	0.12395	0.1422	0.136	0.1076	0.1039	0.0989		14509s	30.0 °C	0.0030406	0.0013435	0.00028284	0.00035355	0.0019799	0.0019092		14509s	30.0 °C	0.0010607	0.031537	0.010041	0.011597	0.0031113	0.00014142
16323s	30.0 °C	0.10815	0.1088	0.1131	0.11185	0.10075	0.09725		16323s	30.0 °C	0.124	0.1424	0.13555	0.1071	0.1041	0.09975		16323s	30.0 °C	0.0027577	0.0015556	0	0.00035355	0.0019092	0.0019092		16323s	30.0 °C	0.0011314	0.032385	0.01195	0.0098995	0.002687	0.00049497
18136s	29.9 °C	0.1081	0.111	0.1148	0.11355	0.10245	0.0981		18136s	29.9 °C	0.12395	0.14385	0.1376	0.1095	0.1056	0.10055		18136s	29.9 °C	0.002687	0.0022627	0.00084853	0.00035355	0.0019092	0.0024042		18136s	29.9 °C	0.0010607	0.032456	0.010465	0.011455	0.0031113	7.0711e-05
19950s	30.1 °C	0.10805	0.1153	0.11725	0.11695	0.10605	0.1006		19950s	30.1 °C	0.12385	0.14685	0.1383	0.1116	0.1076	0.1021		19950s	30.1 °C	0.0027577	0.0035355	0.0012021	0.00049497	0.0020506	0.0024042		19950s	30.1 °C	0.0010607	0.033305	0.012021	0.010182	0.0028284	0.00014142
21763s	30.0 °C	0.1081	0.1238	0.1229	0.12345	0.11265	0.10505		21763s	30.0 °C	0.12395	0.15255	0.144	0.11785	0.1128	0.10725		21763s	30.0 °C	0.002687	0.0052326	0.0022627	0.00091924	0.002192	0.0030406		21763s	30.0 °C	0.0010607	0.034436	0.012021	0.011243	0.0035355	0.0010607
23577s	29.8 °C	0.108	0.1393	0.13345	0.13625	0.1258	0.1153		23577s	29.8 °C	0.12395	0.1632	0.15255	0.1283	0.122	0.11595		23577s	29.8 °C	0.002687	0.0069296	0.0041719	0.002192	0.0021213	0.0022627		23577s	29.8 °C	0.0010607	0.036204	0.012657	0.010324	0.0032527	0.0024749
25391s	29.9 °C	0.108	0.16595	0.152	0.1602	0.15035	0.13295		25391s	29.9 °C	0.1239	0.1827	0.1678	0.14795	0.14085	0.1285		25391s	29.9 °C	0.0025456	0.0072832	0.0060811	0.0043841	0.0020506	0.0044548		25391s	29.9 °C	0.0011314	0.038608	0.015556	0.010253	0.0053033	0.00084853
27204s	30.0 °C	0.10805	0.21025	0.18535	0.20375	0.19445	0.16625		27204s	30.0 °C	0.12395	0.21805	0.19715	0.18415	0.1751	0.1562		27204s	30.0 °C	0.0024749	0.0053033	0.0077075	0.0095459	0.0019092	0.0054447		27204s	30.0 °C	0.0010607	0.043911	0.019021	0.0092631	0.0089095	0.00098995
29018s	30.0 °C	0.1081	0.27575	0.2387	0.2686	0.26215	0.2267		29018s	30.0 °C	0.12405	0.27575	0.2467	0.24625	0.23295	0.20575		29018s	30.0 °C	0.0024042	0.0024749	0.0096167	0.012445	0.0026163	0.0084853		29018s	30.0 °C	0.0012021	0.050134	0.023476	0.0084146	0.010253	0.0006364
30832s	29.9 °C	0.108	0.35905	0.3118	0.35345	0.3503	0.30475		30832s	29.9 °C	0.124	0.3456	0.31445	0.3194	0.3018	0.2646		30832s	29.9 °C	0.0024042	0.0072832	0.011879	0.018314	0.00014142	0.010536		30832s	29.9 °C	0.0011314	0.051053	0.02284	0.0086267	0.010748	0.0038184
32645s	29.9 °C	0.10795	0.42105	0.3989	0.41835	0.4135	0.38395		32645s	29.9 °C	0.12405	0.41515	0.39205	0.3853	0.36305	0.3371		32645s	29.9 °C	0.0023335	0.0013435	0.013435	0.0057276	0.008061	0.0078489		32645s	29.9 °C	0.0010607	0.04971	0.022132	0.0077782	0.008556	0.0032527
34459s	29.9 °C	0.10805	0.478	0.4543	0.47365	0.47285	0.43945		34459s	29.9 °C	0.1241	0.4594	0.44185	0.4313	0.4017	0.37415		34459s	29.9 °C	0.0023335	0.00028284	0.015415	0.0047376	0.01096	0.0082731		34459s	29.9 °C	0.0011314	0.050063	0.015486	0.0077782	0.013576	0.0043134
36273s	30.0 °C	0.10805	0.53515	0.5143	0.5312	0.5349	0.4942		36273s	30.0 °C	0.12395	0.5066	0.48825	0.4828	0.4433	0.4087		36273s	30.0 °C	0.0023335	0.00021213	0.016688	0.0039598	0.012445	0.0070711		36273s	30.0 °C	0.0010607	0.050629	0.013506	0.0089095	0.017395	0.0056569
38086s	30.0 °C	0.108	0.58965	0.5706	0.5845	0.5933	0.54655		38086s	30.0 °C	0.1241	0.5523	0.5359	0.53025	0.49335	0.44365		38086s	30.0 °C	0.0024042	0.0012021	0.017253	0.0015556	0.013435	0.012092		38086s	30.0 °C	0.0011314	0.045679	0.0087681	0.011809	0.021425	0.0091217
39900s	30.0 °C	0.10795	0.645	0.624	0.63975	0.64795	0.6011		39900s	30.0 °C	0.12385	0.58885	0.57575	0.56755	0.53915	0.4886		39900s	30.0 °C	0.0023335	0.0052326	0.018243	0.0019092	0.0086974	0.010182		39900s	30.0 °C	0.00077782	0.046033	0.0077075	0.014637	0.016193	0.020223
41714s	29.9 °C	0.10795	0.695	0.67735	0.688	0.69625	0.6497		41714s	29.9 °C	0.12415	0.6207	0.60835	0.60335	0.5794	0.5309		41714s	29.9 °C	0.0023335	0.0087681	0.017466	0.00098995	0.0044548	0.0083439		41714s	29.9 °C	0.0010607	0.042992	0.0098288	0.01393	0.019516	0.017536
43527s	29.8 °C	0.108	0.75045	0.7248	0.7525	0.75745	0.70165		43527s	29.8 °C	0.1241	0.65585	0.64395	0.63185	0.6161	0.5653		43527s	29.8 °C	0.0024042	0.018455	0.018102	0.0043841	0.0010607	0.014354		43527s	29.8 °C	0.0011314	0.039386	0.011243	0.014496	0.020365	0.017112
45341s	30.1 °C	0.10795	0.79135	0.7873	0.79495	0.79895	0.7535		45341s	30.1 °C	0.1241	0.69585	0.6799	0.66765	0.64705	0.5874		45341s	30.1 °C	0.0023335	0.014496	0.016829	0.0026163	0.0020506	0.010889		45341s	30.1 °C	0.0011314	0.037972	0.014849	0.015203	0.021708	0.020506
47154s	29.9 °C	0.10805	0.82265	0.82275	0.82985	0.83365	0.7876		47154s	29.9 °C	0.12405	0.72675	0.7162	0.68865	0.67105	0.60845		47154s	29.9 °C	0.0023335	0.016617	0.016476	0.0038891	0.0014849	0.011172		47154s	29.9 °C	0.00091924	0.035709	0.011172	0.014354	0.03486	0.019445
48968s	29.9 °C	0.108	0.8523	0.8553	0.8617	0.8639	0.81835		48968s	29.9 °C	0.12415	0.7556	0.7455	0.70665	0.68875	0.6199		48968s	29.9 °C	0.0022627	0.016688	0.016405	0.005374	0.00070711	0.011384		48968s	29.9 °C	0.00091924	0.031113	0.011455	0.012799	0.040234	0.020365
50782s	30.0 °C	0.10835	0.8796	0.8857	0.88875	0.89165	0.84745		50782s	30.0 °C	0.12405	0.7788	0.77145	0.72355	0.70285	0.62765		50782s	30.0 °C	0.0017678	0.016263	0.016122	0.0043134	0.0019092	0.010677		50782s	30.0 °C	0.00091924	0.027294	0.0094045	0.01195	0.039103	0.020435
52595s	29.9 °C	0.1083	0.90365	0.91305	0.9151	0.9166	0.8732		52595s	29.9 °C	0.12405	0.7971	0.7924	0.7387	0.7141	0.636		52595s	29.9 °C	0.0018385	0.01591	0.01591	0.005374	0.002687	0.0097581		52595s	29.9 °C	0.00091924	0.026446	0.008061	0.012021	0.038608	0.01895
54409s	30.0 °C	0.10835	0.926	0.9377	0.9367	0.9386	0.8965		54409s	30.0 °C	0.12415	0.81085	0.80725	0.7522	0.72355	0.6375		54409s	30.0 °C	0.0017678	0.013718	0.016546	0.006364	0.0032527	0.0097581		54409s	30.0 °C	0.0010607	0.025527	0.0072832	0.012869	0.039244	0.013435
56223s	29.8 °C	0.1084	0.94605	0.9588	0.95615	0.95825	0.9172		56223s	29.8 °C	0.1243	0.8227	0.8207	0.761	0.73305	0.63995		56223s	29.8 °C	0.0016971	0.011102	0.016546	0.0081317	0.0045962	0.0094752		56223s	29.8 °C	0.0011314	0.027294	0.0076368	0.0065054	0.040659	0.0081317
58036s	29.8 °C	0.10835	0.96075	0.97665	0.9718	0.97555	0.9348		58036s	29.8 °C	0.12425	0.8307	0.82995	0.767	0.73715	0.62165		58036s	29.8 °C	0.0016263	0.0086974	0.016476	0.010748	0.0057276	0.011172		58036s	29.8 °C	0.0010607	0.027719	0.0089803	0.014142	0.045043	0.0082731
Mean OD replicate 2	-Ara									+Ara								Replicate SD 2	-Ara									+Ara
Time s	Temp	LB	Myc	Anchor-Linker	Linker-Bait	GroTAC1	GroTAC2		Time s	Temp	LB	Myc	Anchor-Linker	Linker-Bait	GroTAC1	GroTAC2		Time s	Temp	LB	Myc	Anchor-Linker	Linker-Bait	GroTAC1	GroTAC2		Time s	Temp	LB	Myc	Anchor-Linker	Linker-Bait	GroTAC1	GroTAC2
0s	29.9 °C	0.09895	0.099	0.0958	0.09505	0.09465	0.09695		0s	29.9 °C	0.0946	0.097	0.0974	0.0954	0.1027	0.09525		0s	29.9 °C	0.0028991	0.0015556	0.0012728	0.00035355	0.0006364	0.0016263		0s	29.9 °C	0.0019799	0.003677	0.00028284	0.0018385	0.0024042	0.0010607
1823s	29.9 °C	0.1129	0.1114	0.1099	0.10895	0.109	0.1149		1823s	29.9 °C	0.115	0.1062	0.10215	0.10465	0.108	0.0991		1823s	29.9 °C	0.008061	0.0069296	0.011031	0.010394	0.0097581	0.013718		1823s	29.9 °C	0.011031	0.0014142	0.002192	0.0060104	0.0074953	0.0031113
3646s	29.8 °C	0.1103	0.11035	0.1093	0.10745	0.1083	0.11495		3646s	29.8 °C	0.11585	0.10855	0.1042	0.1044	0.1125	0.09935		3646s	29.8 °C	0.0073539	0.0081317	0.010182	0.0082731	0.0098995	0.011526		3646s	29.8 °C	0.01096	0.0064347	0.00098995	0.0033941	0.013011	0.0038891
5470s	29.8 °C	0.1094	0.1091	0.1101	0.10695	0.10545	0.1164		5470s	29.8 °C	0.1139	0.10235	0.1012	0.0986	0.10685	0.1001		5470s	29.8 °C	0.0067882	0.0072125	0.010748	0.0079903	0.0094045	0.015556		5470s	29.8 °C	0.011879	0.00049497	0.0014142	0.0033941	0.0028991	0.0056569
7293s	30.0 °C	0.1042	0.10845	0.1072	0.10495	0.10415	0.1156		7293s	30.0 °C	0.11345	0.1039	0.10215	0.10115	0.1023	0.1009		7293s	30.0 °C	0.00084853	0.0040305	0.0065054	0.0044548	0.0064347	0.012728		7293s	30.0 °C	0.0084146	0.00098995	0.002192	0.0043134	0.0024042	0.006364
9116s	29.9 °C	0.1041	0.1038	0.10435	0.10185	0.1023	0.11805		9116s	29.9 °C	0.1137	0.10305	0.1022	0.0993	0.10535	0.1011		9116s	29.9 °C	0	0.00042426	0.0026163	0.00021213	0.0062225	0.016617		9116s	29.9 °C	0.011314	0.0006364	0.0012728	0.0025456	0.0016263	0.0065054
10939s	29.9 °C	0.1034	0.1083	0.1079	0.10735	0.10355	0.11745		10939s	29.9 °C	0.113	0.10405	0.10165	0.0983	0.10615	0.1003		10939s	29.9 °C	0.0011314	0.0052326	0.0070711	0.0088388	0.0061518	0.014354		10939s	29.9 °C	0.010041	0.00049497	0.0034648	0.0024042	0.0037477	0.0045255
12762s	30.0 °C	0.1012	0.10575	0.10745	0.1052	0.10185	0.11375		12762s	30.0 °C	0.11425	0.10435	0.1031	0.09975	0.1034	0.10175		12762s	30.0 °C	0.0041012	0.00049497	0.0053033	0.0033941	0.0041719	0.013647		12762s	30.0 °C	0.011243	0.00049497	0.0028284	0.003182	0.0028284	0.0054447
14586s	29.9 °C	0.1024	0.1056	0.1082	0.10515	0.10255	0.1139		14586s	29.9 °C	0.11365	0.10345	0.1051	0.10065	0.10445	0.10305		14586s	29.9 °C	0.0024042	0.0014142	0.0045255	0.0012021	0.0037477	0.0048083		14586s	29.9 °C	0.01096	0.00077782	0.0021213	0.0012021	0.0019092	0.0045962
16409s	30.0 °C	0.1025	0.10845	0.11365	0.10865	0.10615	0.1141		16409s	30.0 °C	0.11375	0.10875	0.10885	0.1039	0.10765	0.10695		16409s	30.0 °C	0.0024042	0.0016263	0.0079903	0.0038891	0.0041719	0.0052326		16409s	30.0 °C	0.011526	0.0023335	0.0014849	0.0012728	0.0026163	0.0068589
18232s	29.9 °C	0.1022	0.1142	0.117	0.11255	0.11215	0.1194		18232s	29.9 °C	0.1146	0.1128	0.1155	0.108	0.1123	0.1134		18232s	29.9 °C	0.0022627	0.0015556	0.0057983	0.0024749	0.0054447	0.0073539		18232s	29.9 °C	0.013576	0.002687	0	0.00056569	0.0035355	0.0074953
20055s	30.0 °C	0.10175	0.1283	0.12785	0.12395	0.12465	0.13665		20055s	30.0 °C	0.1115	0.1211	0.1258	0.11685	0.12305	0.12475		20055s	30.0 °C	0.0026163	0.0021213	0.0057276	0.0036062	0.0072832	0.015344		20055s	30.0 °C	0.011738	0.0016971	0.00070711	0.0040305	0.0050205	0.0089803
21878s	29.9 °C	0.1012	0.14715	0.14905	0.14085	0.1472	0.1578		21878s	29.9 °C	0.11035	0.1382	0.14815	0.1346	0.1428	0.14695		21878s	29.9 °C	0.0031113	0.00049497	0.0053033	7.0711e-05	0.010465	0.014566		21878s	29.9 °C	0.0086974	0.0016971	0.0006364	0.0073539	0.0074953	0.010394
23702s	30.2 °C	0.1011	0.1855	0.1879	0.17225	0.18735	0.19385		23702s	30.2 °C	0.1091	0.16885	0.18845	0.167	0.17945	0.1876		23702s	30.2 °C	0.0042426	0.00098995	0.0031113	0.0044548	0.015627	0.013364		23702s	30.2 °C	0.0059397	0.0010607	0.0017678	0.012728	0.011243	0.012869
25525s	30.1 °C	0.09955	0.2518	0.2545	0.22775	0.2488	0.255		25525s	30.1 °C	0.11145	0.2246	0.25195	0.2216	0.2406	0.25185		25525s	30.1 °C	0.0043134	0.0055154	0.0055154	0.0070004	0.018809	0.020506		25525s	30.1 °C	0.010536	0.0029698	0.0045962	0.020506	0.016688	0.017183
27348s	30.0 °C	0.1001	0.3347	0.3417	0.30155	0.32985	0.3358		27348s	30.0 °C	0.11085	0.2949	0.33015	0.2907	0.3107	0.3197		27348s	30.0 °C	0.005374	0.005374	0.0052326	0.01393	0.026375	0.013718		27348s	30.0 °C	0.0099702	0.00056569	0.0070004	0.022345	0.021072	0.019092
29171s	29.9 °C	0.0998	0.4094	0.40945	0.38825	0.3948	0.40235		29171s	29.9 °C	0.10985	0.3751	0.3869	0.3684	0.366	0.3781		29171s	29.9 °C	0.0050912	0.0035355	0.00077782	0.01591	0.013294	0.011809		29171s	29.9 °C	0.0092631	0.0072125	0.0097581	0.017819	0.023052	0.019516
30994s	29.9 °C	0.1006	0.46935	0.46685	0.44335	0.44925	0.4606		30994s	29.9 °C	0.1107	0.4214	0.4295	0.41625	0.4033	0.41325		30994s	29.9 °C	0.0049497	0.0028991	0.0012021	0.020435	0.013223	0.010324		30994s	29.9 °C	0.010607	0.012162	0.014425	0.016193	0.027153	0.022981
32818s	30.1 °C	0.10055	0.5315	0.5272	0.5024	0.5077	0.5197		32818s	30.1 °C	0.1112	0.46685	0.4771	0.4633	0.44635	0.44995		32818s	30.1 °C	0.0044548	0.0015556	0.0033941	0.026587	0.014142	0.0018385		32818s	30.1 °C	0.0093338	0.014213	0.017961	0.027011	0.030193	0.027648
34641s	30.1 °C	0.09945	0.59145	0.5877	0.56385	0.5683	0.5747		34641s	30.1 °C	0.10635	0.51335	0.52145	0.522	0.4939	0.49025		34641s	30.1 °C	0.0060104	0.0060104	0.0077782	0.034295	0.0059397	0.0062225		34641s	30.1 °C	0.004879	0.011243	0.021708	0.019658	0.033234	0.022557
36464s	29.9 °C	0.0999	0.64325	0.6394	0.61715	0.6227	0.63315		36464s	29.9 °C	0.11055	0.5573	0.56365	0.5628	0.54325	0.52785		36464s	29.9 °C	0.003677	0.0045962	0.0086267	0.035567	0.0059397	0.015344		36464s	29.9 °C	0.010536	0.0060811	0.012799	0.022486	0.029204	0.0084146
38287s	30.0 °C	0.0994	0.6894	0.68475	0.6675	0.6707	0.68835		38287s	30.0 °C	0.10765	0.594	0.60255	0.6034	0.58715	0.56925		38287s	30.0 °C	0.0056569	0.0069296	0.010394	0.039457	0.0050912	0.025102		38287s	30.0 °C	0.0074246	0.010324	0.01195	0.013294	0.029486	0.0023335
40110s	30.1 °C	0.0996	0.7417	0.7428	0.7131	0.7277	0.7606		40110s	30.1 °C	0.10565	0.63035	0.64415	0.635	0.6242	0.60205		40110s	30.1 °C	0.0052326	0.00042426	0.012445	0.040729	0.010748	0.035355		40110s	30.1 °C	0.0061518	0.020435	0.0078489	0.0073539	0.033093	0.0006364
41934s	30.0 °C	0.1011	0.78885	0.78475	0.7711	0.7741	0.8012		41934s	30.0 °C	0.10675	0.66995	0.6877	0.6746	0.66225	0.63405		41934s	30.0 °C	0.0041012	0.0091217	0.011384	0.040164	0.0031113	0.036345		41934s	30.0 °C	0.0072832	0.022132	0.010324	0.0028284	0.036699	0.0010607
43757s	29.9 °C	0.0998	0.82375	0.82005	0.80895	0.8114	0.8362		43757s	29.9 °C	0.1046	0.70805	0.7194	0.7021	0.6861	0.64855		43757s	29.9 °C	0.0055154	0.0086974	0.011384	0.036699	0.0022627	0.034224		43757s	29.9 °C	0.0055154	0.020294	0.014284	0.0018385	0.041719	0.0068589
45580s	29.8 °C	0.0995	0.85465	0.85085	0.8414	0.84295	0.8721		45580s	29.8 °C	0.10815	0.73705	0.748	0.7246	0.7074	0.6568		45580s	29.8 °C	0.0057983	0.010677	0.012092	0.035921	0.0014849	0.031961		45580s	29.8 °C	0.010677	0.019728	0.012162	0.011172	0.043699	0.018102
47403s	29.8 °C	0.09955	0.88225	0.8787	0.87115	0.87225	0.9017		47403s	29.8 °C	0.1058	0.7605	0.7693	0.74015	0.72215	0.6687		47403s	29.8 °C	0.0057276	0.013081	0.013576	0.03783	0.00021213	0.040588		47403s	29.8 °C	0.006364	0.017253	0.006364	0.015627	0.041931	0.015556
49226s	30.0 °C	0.09945	0.90725	0.9038	0.89785	0.8981	0.92495		49226s	30.0 °C	0.10355	0.7795	0.7867	0.76045	0.7362	0.67955		49226s	30.0 °C	0.0051619	0.015768	0.015415	0.038396	0.00084853	0.038679		49226s	30.0 °C	0.0027577	0.020223	0.0056569	0.020011	0.040588	0.014354
51050s	30.0 °C	0.09935	0.93015	0.92605	0.9222	0.9211	0.95095		51050s	30.0 °C	0.10425	0.79215	0.7997	0.777	0.74555	0.6847		51050s	30.0 °C	0.0053033	0.015203	0.013647	0.037335	0.00014142	0.034153		51050s	30.0 °C	0.0036062	0.023122	0.0049497	0.023617	0.040234	0.010182
52873s	30.0 °C	0.09905	0.95045	0.9461	0.94395	0.9421	0.96615		52873s	30.0 °C	0.10405	0.8019	0.81025	0.78755	0.7575	0.68725		52873s	30.0 °C	0.0045962	0.016476	0.014001	0.036275	0	0.039669		52873s	30.0 °C	0.00077782	0.024042	0.002192	0.019587	0.038608	0.017041
54696s	30.0 °C	0.09935	0.96715	0.96295	0.96165	0.9576	0.9833		54696s	30.0 °C	0.1047	0.80915	0.82185	0.80045	0.76265	0.6885		54696s	30.0 °C	0.0051619	0.017748	0.014354	0.035709	0.00056569	0.040588		54696s	30.0 °C	0.0032527	0.02284	0.0010607	0.022415	0.03486	0.010889
56519s	30.0 °C	0.09885	0.9825	0.97665	0.9773	0.97155	1.0002		56519s	30.0 °C	0.1062	0.8154	0.833	0.80645	0.7677	0.69175		56519s	30.0 °C	0.0041719	0.018385	0.014354	0.035497	0.0023335	0.040022		56519s	30.0 °C	0.0066468	0.020648	0.00070711	0.029911	0.03281	0.012799
58342s	29.8 °C	0.09985	0.9995	0.9931	0.9932	0.988	1.0129		58342s	29.8 °C	0.1162	0.925	0.9038	0.85085	0.82355	0.803		58342s	29.8 °C	0.0051619	0.018102	0.014284	0.038467	0.0015556	0.037689		58342s	29.8 °C	0.00091924	0.02093	0.0053033	0.041719	0.030335	0.0073539
MEAN value
-Ara							+Ara
Time s	Myc	Anchor-Linker	Linker-Bait	GroTAC1	GroTAC2		Time s	Myc	Anchor-Linker	Linker-Bait	GroTAC1	GroTAC2
0s	-0.00095	-0.0004	-0.001575	-0.007325	-0.00725		0s	0.00785	0.004025	-0.010375	-0.007	-0.014675
1840s	-0.00175	-2.5e-05	-0.00125	-0.006775	-0.0049		1840s	0.0051	-0.000375	-0.0141	-0.01405	-0.019175
3681s	-0.000875	0.001075	-0.000425	-0.005725	-0.00405		3681s	0.005425	0.0004	-0.013625	-0.01175	-0.019575
5521s	-0.001025	0.00195	-0.000275	-0.006725	-0.0028		5521s	0.003175	-0.000575	-0.016	-0.013575	-0.01855
7361s	0.00125	0.003125	0.0013	-0.004675	-0.000275		7361s	0.0044	0.000475	-0.014225	-0.0154	-0.018625
9202s	-0.000975	0.001775	-0.00015	-0.005475	0.000725		9202s	0.004075	-0.00035	-0.0153	-0.01415	-0.018475
11042s	0.001675	0.00395	0.00305	-0.004425	0.0009		11042s	0.0045	7.5e-05	-0.015175	-0.0131	-0.01865
12882s	0.00165	0.00505	0.003175	-0.004025	0.000225		12882s	0.003975	0.0004	-0.01535	-0.015475	-0.01845
14722s	0.00135	0.005125	0.002825	-0.00405	-0.00015		14722s	0.004025	0.00175	-0.014675	-0.014625	-0.017825
16563s	0.0033	0.00805	0.004925	-0.001875	0.00035		16563s	0.0067	0.003325	-0.013375	-0.013	-0.015525
18403s	0.00745	0.01075	0.0079	0.00215	0.0036		18403s	0.00905	0.007275	-0.010525	-0.010325	-0.0123
20243s	0.0169	0.01765	0.01555	0.01045	0.013725		20243s	0.0163	0.014375	-0.00345	-0.00235	-0.00425
22084s	0.030825	0.031325	0.0275	0.025275	0.026775		22084s	0.028225	0.028925	0.009075	0.01065	0.00995
23924s	0.05785	0.056125	0.0497	0.052025	0.050025		23924s	0.0495	0.053975	0.031125	0.0342	0.03525
25764s	0.1051	0.099475	0.0902	0.0958	0.0902		25764s	0.085975	0.0922	0.0671	0.07305	0.0725
27605s	0.1684	0.15945	0.148575	0.158075	0.14695		27605s	0.139075	0.14625	0.120025	0.1255	0.12055
29445s	0.238625	0.220125	0.224475	0.224525	0.210575		29445s	0.208475	0.19985	0.190375	0.182525	0.174975
31285s	0.3099	0.285025	0.2941	0.295475	0.278375		31285s	0.26615	0.254625	0.250475	0.2352	0.221575
33125s	0.372025	0.3588	0.356125	0.35635	0.347575		33125s	0.323375	0.31695	0.306675	0.287075	0.2759
34966s	0.430975	0.41725	0.415	0.416825	0.403325		34966s	0.37115	0.366425	0.361425	0.332575	0.316975
36806s	0.485225	0.472875	0.4702	0.474825	0.4597		36806s	0.4147	0.4087	0.40555	0.376025	0.351025
38646s	0.535825	0.523975	0.5223	0.5283	0.51375		38646s	0.457275	0.45335	0.45095	0.424375	0.390575
40487s	0.589575	0.579625	0.57265	0.58405	0.577075		40487s	0.49485	0.4952	0.486525	0.466925	0.430575
42327s	0.6374	0.626525	0.625025	0.63065	0.620925		42327s	0.529875	0.532575	0.523525	0.505375	0.467025
44167s	0.6832	0.668525	0.676825	0.680525	0.665025		44167s	0.5676	0.567325	0.552625	0.53675	0.492575
46008s	0.719275	0.71535	0.71445	0.717225	0.709075		46008s	0.600325	0.597825	0.58	0.5611	0.505975
47848s	0.74865	0.746925	0.7467	0.74915	0.74085		47848s	0.6287	0.627825	0.599475	0.581675	0.52365
49688s	0.77605	0.775825	0.77605	0.777275	0.767925		49688s	0.6537	0.65225	0.6197	0.598625	0.535875
51529s	0.801025	0.802025	0.801625	0.802525	0.79535		51529s	0.671325	0.671425	0.636125	0.61005	0.542025
53369s	0.823375	0.8259	0.82585	0.825675	0.816		53369s	0.68545	0.687275	0.649075	0.62175	0.547575
55209s	0.842725	0.846475	0.845325	0.84425	0.83605		55209s	0.695575	0.700125	0.6619	0.628675	0.548575
57049s	0.86065	0.8641	0.8631	0.861275	0.855075		57049s	0.7038	0.7116	0.668475	0.635125	0.5506
58890s	0.876025	0.880775	0.8784	0.877675	0.86975		58890s	0.757625	0.74665	0.6887	0.660125	0.5921
SEM
-Ara							+Ara
Time s	Myc	Anchor-Linker	Linker-Bait	GroTAC1	GroTAC2		Time s	Myc	Anchor-Linker	Linker-Bait	GroTAC1	GroTAC2
0s	0.001	0.00275	0.002325	0.003025	0.00525		0s	0.00545	0.001225	0.011175	0.0151	0.015325
1840s	0.00025	0.002975	0.0027	0.002875	0.0069		1840s	0.0139	0.012475	0.00375	0.00705	0.003275
3681s	0.000925	0.002075	0.002425	0.003725	0.0087		3681s	0.012725	0.01205	0.002175	0.0084	0.003075
5521s	0.000725	0.00125	0.002175	0.002775	0.0098		5521s	0.014725	0.012125	0.0007	0.006525	0.00475
7361s	0.003	0.000125	0.00055	0.004625	0.011675		7361s	0.01395	0.011775	0.001925	0.00425	0.006075
9202s	0.000675	0.001525	0.0021	0.003675	0.013225		9202s	0.014725	0.01115	0.0009	0.0058	0.005875
11042s	0.003225	0.00055	0.0009	0.004575	0.01315		11042s	0.01345	0.011425	0.000475	0.00625	0.00595
12882s	0.0029	0.0012	0.000825	0.004675	0.012325		12882s	0.013875	0.01155	0.00085	0.004625	0.00595
14722s	0.00185	0.000675	7.5e-05	0.0042	0.01165		14722s	0.014225	0.0103	0.001675	0.005425	0.007225
16563s	0.00265	0.0031	0.001225	0.005525	0.01125		16563s	0.0117	0.008225	0.003525	0.0069	0.008725
18403s	0.00455	0.00405	0.00245	0.0078	0.0136		18403s	0.01085	0.006375	0.003925	0.008025	0.0111
20243s	0.00965	0.00845	0.00665	0.01245	0.021175		20243s	0.0067	7.5e-05	0.0088	0.0139	0.0175
22084s	0.015125	0.016525	0.01215	0.020725	0.029825		22084s	0.000375	0.008875	0.015175	0.0218	0.02665
23924s	0.02655	0.030675	0.02145	0.034225	0.042725		23924s	0.01025	0.025375	0.026775	0.03615	0.04325
25764s	0.04715	0.055475	0.038	0.05345	0.06525		25764s	0.027175	0.0483	0.04305	0.0561	0.0679
27605s	0.0662	0.08215	0.052875	0.071675	0.08875		27605s	0.044975	0.07305	0.059825	0.07435	0.0883
29445s	0.070975	0.089525	0.063975	0.070475	0.091975		29445s	0.056775	0.0772	0.068175	0.073625	0.093275
31285s	0.05885	0.081225	0.04865	0.053175	0.081625		31285s	0.04455	0.064175	0.055075	0.0574	0.080975
33125s	0.058925	0.06785	0.045725	0.0508	0.071575		33125s	0.032275	0.04895	0.045425	0.048075	0.06285
34966s	0.061025	0.071	0.0494	0.052025	0.071925		34966s	0.03585	0.048675	0.054225	0.054975	0.066925
36806s	0.058125	0.066625	0.04705	0.047975	0.07355		36806s	0.03205	0.0444	0.0467	0.056675	0.066275
38646s	0.054175	0.061375	0.0458	0.043	0.0752		38646s	0.029075	0.04155	0.0448	0.055125	0.071025
40487s	0.052525	0.063575	0.04085	0.04405	0.083925		40487s	0.02985	0.0433	0.042825	0.051625	0.065825
42327s	0.05035	0.057125	0.044975	0.04235	0.079175		42327s	0.033325	0.048375	0.044325	0.050125	0.060275
44167s	0.04075	0.051725	0.032325	0.031075	0.071375		44167s	0.03585	0.047475	0.044875	0.04475	0.051375
46008s	0.035875	0.036	0.02745	0.026225	0.063525		46008s	0.028575	0.042025	0.03645	0.03815	0.042675
47848s	0.03405	0.032225	0.0249	0.02355	0.0613		47848s	0.026	0.035675	0.034875	0.034675	0.03925
49688s	0.03175	0.028525	0.02235	0.021375	0.057575		49688s	0.02225	0.0309	0.0372	0.034025	0.040125
51529s	0.029775	0.024675	0.021225	0.019225	0.05625		51529s	0.016575	0.024025	0.036625	0.03125	0.038425
53369s	0.028025	0.02115	0.01905	0.017375	0.0511		53369s	0.0124	0.018925	0.034425	0.0317	0.035625
55209s	0.025075	0.017125	0.016975	0.014	0.0479		55209s	0.008875	0.017025	0.03385	0.029275	0.035225
57049s	0.023	0.0137	0.01535	0.011425	0.046275		57049s	0.0054	0.0152	0.031775	0.026375	0.03495
58890s	0.023625	0.012475	0.01495	0.010475	0.0433		58890s	0.051175	0.04095	0.04595	0.047225	0.0947
