# Supplementary material for: Targeted protein degradation in Escherichia coli using CLIPPERs
Source: EMBO Rep. 2025 Jun 25;26(16):3994–4016. doi: 10.1038/s44319-025-00510-9 (PMC12373786; doi:10.1038/s44319-025-00510-9)
Supplement: Supplementary file 5 — Source data Fig. 2 [file 44319_2025_510_MOESM5_ESM.zip › Fig2/Fig2D/Growth_curves_BW25113_42C.xlsx]

## Sheet: n 1
Mean OD replicate 1	-Ara									+Ara								Replicate SD 1	-Ara									+Ara
Time s	Temp	LB	Myc	Anchor-Linker	Linker-Bait	GroTAC1	GroTAC2		Time s	Temp	LB	Myc	Anchor-Linker	Linker-Bait	GroTAC1	GroTAC2		Time s	Temp	LB	Myc	Anchor-Linker	Linker-Bait	GroTAC1	GroTAC2		Time s	Temp	LB	Myc	Anchor-Linker	Linker-Bait	GroTAC1	GroTAC2
0s	41.8 °C	0.09225	0.09425	0.09475	0.10055	0.09295	0.0917		0s	41.8 °C	0.10175	0.09935	0.09865	0.1021	0.09725	0.09595		0s	41.8 °C	0.0006364	0.00021213	0.00077782	0.0062933	0.00091924	0.00042426		0s	41.8 °C	0.007566	0.0053033	0.0034648	0.0086267	0.00049497	0.0020506
1832s	42.1 °C	0.0933	0.096	0.0965	0.10315	0.09405	0.0931		1832s	42.1 °C	0.10115	0.10035	0.10205	0.1069	0.10365	0.0991		1832s	42.1 °C	0.00070711	0.00014142	0.0011314	0.0079903	0.00021213	0.00042426		1832s	42.1 °C	0.0054447	0.0054447	0.0061518	0.013011	0.0051619	0.0035355
3664s	42.0 °C	0.09465	0.0961	0.09635	0.10325	0.09445	0.09435		3664s	42.0 °C	0.10495	0.10405	0.10385	0.109	0.10365	0.09955		3664s	42.0 °C	0.0026163	0.00042426	0.00091924	0.007566	0.00035355	0.002192		3664s	42.0 °C	0.010677	0.010536	0.0086974	0.015556	0.0055861	0.00049497
5496s	41.9 °C	0.09355	0.0961	0.09615	0.10415	0.0949	0.0944		5496s	41.9 °C	0.1052	0.10395	0.10465	0.10985	0.10435	0.1006		5496s	41.9 °C	0.0010607	0.00042426	0.00049497	0.0091217	0.00042426	0.0018385		5496s	41.9 °C	0.011738	0.010112	0.0096874	0.016758	0.0064347	0.00070711
7328s	42.0 °C	0.0934	0.09725	0.09645	0.1048	0.0971	0.09465		7328s	42.0 °C	0.10485	0.1045	0.1045	0.1092	0.10375	0.1039		7328s	42.0 °C	0.00098995	0.0012021	0.00021213	0.0077782	0.0031113	0.0016263		7328s	42.0 °C	0.010536	0.0097581	0.0089095	0.014708	0.0037477	0.0043841
9160s	42.0 °C	0.09345	0.09935	0.09775	0.10575	0.09745	0.0981		9160s	42.0 °C	0.10405	0.1077	0.1066	0.11245	0.10665	0.1059		9160s	42.0 °C	0.0010607	0.00035355	0.00035355	0.0072832	0.0013435	0.0032527		9160s	42.0 °C	0.010112	0.0096167	0.0094752	0.01591	0.0044548	0.0014142
10993s	41.9 °C	0.0936	0.1074	0.10245	0.11475	0.1054	0.1049		10993s	41.9 °C	0.1061	0.11525	0.11025	0.1184	0.11385	0.11645		10993s	41.9 °C	0.0011314	0.0012728	0.0006364	0.0050205	0.0077782	0.0014142		10993s	41.9 °C	0.012445	0.0086974	0.0081317	0.014849	0.0040305	0.0023335
12825s	42.3 °C	0.09345	0.1253	0.11545	0.13605	0.1192	0.12755		12825s	42.3 °C	0.1064	0.13355	0.12245	0.1335	0.13095	0.13645		12825s	42.3 °C	0.0012021	0.0021213	0.0026163	0.0094045	0.011031	0.002192		12825s	42.3 °C	0.012587	0.0077075	0.0062933	0.013435	0.00049497	0.0010607
14657s	42.3 °C	0.09365	0.1692	0.1478	0.1809	0.15165	0.1732		14657s	42.3 °C	0.1055	0.18255	0.1559	0.1733	0.1738	0.18765		14657s	42.3 °C	0.00091924	0.0014142	0.0043841	0.010607	0.01591	0.0059397		14657s	42.3 °C	0.011314	0.0050205	0.0028284	0.012162	0.0012728	0.0028991
16489s	42.1 °C	0.0936	0.24575	0.214	0.26045	0.22785	0.2585		16489s	42.1 °C	0.10605	0.26055	0.22495	0.24705	0.2492	0.2668		16489s	42.1 °C	0.0012728	0.007566	0.0074953	0.010253	0.024112	0.0066468		16489s	42.1 °C	0.012092	0.00077782	0.0024749	0.011384	0.00014142	0.0067882
18321s	42.0 °C	0.0935	0.36245	0.3025	0.3676	0.32435	0.3758		18321s	42.0 °C	0.10565	0.36995	0.3131	0.34365	0.3296	0.3624		18321s	42.0 °C	0.0011314	0.0065761	0.011031	0.011879	0.024112	0.0067882		18321s	42.0 °C	0.01195	0.0036062	0.0035355	0.012799	0.005374	0.0062225
20153s	42.0 °C	0.0938	0.46285	0.41845	0.47965	0.43395	0.47615		20153s	42.0 °C	0.10515	0.4468	0.4034	0.4288	0.3965	0.42125		20153s	42.0 °C	0.0014142	0.021001	0.0047376	0.01195	0.026799	0.012516		20153s	42.0 °C	0.01096	0.0056569	0.0050912	0.0096167	0.0019799	0.003182
21985s	42.1 °C	0.0935	0.53945	0.4942	0.55935	0.5036	0.5563		21985s	42.1 °C	0.10565	0.51155	0.46095	0.4932	0.43545	0.46645		21985s	42.1 °C	0.0011314	0.017466	0.00028284	0.014213	0.024749	0.012304		21985s	42.1 °C	0.011809	0.011667	0.0064347	0.0089095	0.0014849	0.0072832
23817s	42.3 °C	0.09385	0.59405	0.54365	0.6164	0.5535	0.61635		23817s	42.3 °C	0.1054	0.5527	0.4989	0.54625	0.46755	0.5021		23817s	42.3 °C	0.0014849	0.020011	0.0047376	0.014425	0.02687	0.019445		23817s	42.3 °C	0.011314	0.0057983	0.0091924	0.0070004	0.0013435	0.011314
25649s	42.0 °C	0.09385	0.64305	0.5846	0.6613	0.5922	0.66325		25649s	42.0 °C	0.1053	0.5948	0.5317	0.59195	0.4946	0.5259		25649s	42.0 °C	0.0013435	0.021001	0.0077782	0.0062225	0.026729	0.028638		25649s	42.0 °C	0.011172	0.0011314	0.011455	0.0057276	0.0043841	0.018526
27481s	41.8 °C	0.09345	0.6854	0.61995	0.70255	0.6259	0.70515		27481s	41.8 °C	0.10565	0.63315	0.55775	0.6203	0.50665	0.5403		27481s	41.8 °C	0.0010607	0.015274	0.0040305	0.0053033	0.029133	0.026941		27481s	41.8 °C	0.011667	0.0016263	0.013081	0.006364	0.0055861	0.020365
29313s	42.1 °C	0.0939	0.7216	0.65555	0.7343	0.65625	0.7345		29313s	42.1 °C	0.105	0.6646	0.57815	0.6484	0.51245	0.5509		29313s	42.1 °C	0.0015556	0.013294	0.004879	0.0045255	0.028072	0.018668		29313s	42.1 °C	0.010748	0.002687	0.015344	0.011738	0.0030406	0.02093
31146s	42.1 °C	0.0937	0.7557	0.68055	0.75925	0.6862	0.76695		31146s	42.1 °C	0.10555	0.68645	0.59345	0.6668	0.5135	0.55745		31146s	42.1 °C	0.0011314	0.0074953	0.0037477	0.0064347	0.02489	0.022274		31146s	42.1 °C	0.012092	0.0038891	0.015627	0.016405	0.00098995	0.023688
32978s	41.9 °C	0.0935	0.782	0.71255	0.78735	0.7093	0.7998		32978s	41.9 °C	0.1054	0.71115	0.61095	0.6823	0.5138	0.55985		32978s	41.9 °C	0.00098995	0.0048083	0.0043134	0.0054447	0.024183	0.025032		32978s	41.9 °C	0.011172	0.0054447	0.014071	0.016688	0.002687	0.023829
34810s	41.9 °C	0.0935	0.8047	0.73	0.80585	0.72835	0.82705		34810s	41.9 °C	0.10575	0.72785	0.61885	0.6911	0.50965	0.5601		34810s	41.9 °C	0.00098995	0.00042426	0.0031113	0.0061518	0.021284	0.029628		34810s	41.9 °C	0.012374	0.0055861	0.012799	0.018809	0.0034648	0.023052
36642s	41.9 °C	0.09375	0.82605	0.7466	0.82415	0.7467	0.85435		36642s	41.9 °C	0.1048	0.7421	0.6251	0.6983	0.50505	0.55915		36642s	41.9 °C	0.0010607	0.0037477	0.002687	0.0050205	0.019658	0.036557		36642s	41.9 °C	0.011031	0.0070711	0.011031	0.022345	0.0041719	0.023122
38474s	41.8 °C	0.0935	0.84595	0.7618	0.84115	0.7635	0.8812		38474s	41.8 °C	0.106	0.7544	0.6312	0.70245	0.50045	0.55775		38474s	41.8 °C	0.00098995	0.0074246	0.00042426	0.0040305	0.018243	0.043841		38474s	41.8 °C	0.012162	0.0070711	0.010182	0.025527	0.0041719	0.023264
40306s	41.9 °C	0.0939	0.86685	0.7778	0.85825	0.77995	0.9074		40306s	41.9 °C	0.1056	0.76565	0.63595	0.70665	0.49655	0.5563		40306s	41.9 °C	0.0014142	0.0078489	0.0014142	0.0019092	0.016758	0.052467		40306s	41.9 °C	0.012162	0.0081317	0.0099702	0.028355	0.0036062	0.024324
42138s	41.9 °C	0.09405	0.88555	0.79215	0.87495	0.79565	0.9337		42138s	41.9 °C	0.10595	0.77635	0.64005	0.7089	0.4925	0.55345		42138s	41.9 °C	0.00091924	0.01096	0.0033234	0.00091924	0.016193	0.060104		42138s	41.9 °C	0.01195	0.0068589	0.010253	0.029416	0.0033941	0.023829
43970s	42.1 °C	0.0937	0.903	0.80675	0.89055	0.8103	0.959		43970s	42.1 °C	0.1058	0.7846	0.64385	0.71075	0.49005	0.5537		43970s	42.1 °C	0.0011314	0.012587	0.0041719	0.0006364	0.014284	0.071701		43970s	42.1 °C	0.011879	0.0073539	0.010112	0.031183	0.0040305	0.019658
45802s	42.1 °C	0.0947	0.9192	0.81975	0.9036	0.8244	0.98275		45802s	42.1 °C	0.1064	0.7919	0.646	0.71135	0.48605	0.555		45802s	42.1 °C	0.0012728	0.015698	0.0057276	0.0014142	0.012728	0.082519		45802s	42.1 °C	0.012587	0.0070711	0.0091924	0.03288	0.0036062	0.016405
47634s	42.0 °C	0.0935	0.93365	0.83305	0.9147	0.83785	1.0075		47634s	42.0 °C	0.10595	0.7969	0.64855	0.70975	0.48255	0.55675		47634s	42.0 °C	0.0011314	0.021284	0.0095459	0.0021213	0.0086974	0.096308		47634s	42.0 °C	0.01195	0.0077782	0.0081317	0.034436	0.0034648	0.012374
49467s	42.0 °C	0.0933	0.95045	0.8474	0.92785	0.8516	1.0308		49467s	42.0 °C	0.10525	0.80125	0.6496	0.7097	0.47965	0.5594		49467s	42.0 °C	0.00084853	0.027224	0.012021	0.0023335	0.0072125	0.1043		49467s	42.0 °C	0.011667	0.0082731	0.0083439	0.035638	0.0034648	0.010041
51299s	42.1 °C	0.0936	0.9673	0.8604	0.94115	0.865	1.0521		51299s	42.1 °C	0.10545	0.8074	0.65155	0.70965	0.4776	0.559		51299s	42.1 °C	0.0012728	0.031961	0.013859	0.0020506	0.0049497	0.11179		51299s	42.1 °C	0.01195	0.0077782	0.0084146	0.03783	0.0029698	0.010324
53131s	42.3 °C	0.09385	0.98345	0.87275	0.95585	0.87685	1.0694		53131s	42.3 °C	0.10535	0.8115	0.65165	0.7112	0.4755	0.55935		53131s	42.3 °C	0.0014849	0.034436	0.015486	0.0012021	0.0028991	0.11144		53131s	42.3 °C	0.011243	0.006364	0.0074246	0.039315	0.0031113	0.011384
54963s	42.0 °C	0.0936	0.99655	0.8828	0.9681	0.88725	1.0816		54963s	42.0 °C	0.10555	0.81425	0.65135	0.70995	0.47415	0.5612		54963s	42.0 °C	0.0014142	0.037123	0.018385	0.0025456	0.00049497	0.11158		54963s	42.0 °C	0.011526	0.0060104	0.0077075	0.03981	0.0026163	0.011879
56795s	42.3 °C	0.0942	1.0152	0.8932	0.98085	0.89735	1.0933		56795s	42.3 °C	0.1048	0.81855	0.65165	0.70915	0.4734	0.56565		56795s	42.3 °C	0.0022627	0.04773	0.02093	0.0053033	0.0019092	0.10939		56795s	42.3 °C	0.011172	0.0051619	0.0068589	0.040941	0.002687	0.010394
58627s	42.2 °C	0.0937	1.0299	0.9017	0.99205	0.9055	1.1021		58627s	42.2 °C	0.10535	0.82165	0.651	0.7074	0.47295	0.56945		58627s	42.2 °C	0.0015556	0.05374	0.024042	0.007566	0.0043841	0.10486		58627s	42.2 °C	0.011384	0.0044548	0.0070711	0.040729	0.0026163	0.013647
Mean OD replicate 2	-Ara									+Ara								Replicate SD 2	-Ara									+Ara
Time s	Temp	LB	Myc	Anchor-Linker	Linker-Bait	GroTAC1	GroTAC2		Time s	Temp	LB	Myc	Anchor-Linker	Linker-Bait	GroTAC1	GroTAC2		Time s	Temp	LB	Myc	Anchor-Linker	Linker-Bait	GroTAC1	GroTAC2		Time s	Temp	LB	Myc	Anchor-Linker	Linker-Bait	GroTAC1	GroTAC2
0s	42.0 °C	0.09515	0.09305	0.0918	0.0963	0.09645	0.0921		0s	42.0 °C	0.0963	0.0947	0.0982	0.0963	0.09925	0.0941		0s	42.0 °C	0.0013435	0.00021213	0.00028284	0.00070711	0.0038891	0.0021213		0s	42.0 °C	0.0046669	0.0022627	0.0012728	0.0011314	0.0043134	0.00084853
1822s	42.0 °C	0.09545	0.09275	0.0922	0.09715	0.09615	0.0927		1822s	42.0 °C	0.09195	0.0942	0.09625	0.09515	0.09935	0.09425		1822s	42.0 °C	0.00091924	0.0013435	0.00056569	0.00035355	0.0023335	0.0016971		1822s	42.0 °C	0.00035355	0.00070711	0.00049497	0.0006364	0.0030406	0.0010607
3644s	41.7 °C	0.0959	0.09295	0.0926	0.0975	0.0964	0.09285		3644s	41.7 °C	0.09215	0.09585	0.09815	0.0977	0.09935	0.0945		3644s	41.7 °C	0.0011314	0.00091924	0.00014142	0.00084853	0.0024042	0.0019092		3644s	41.7 °C	0.00035355	0.0028991	0.0019092	0.0028284	0.0027577	0.0012728
5467s	42.0 °C	0.09545	0.09325	0.0926	0.09785	0.0966	0.09315		5467s	42.0 °C	0.0923	0.09625	0.0981	0.09975	0.09965	0.0956		5467s	42.0 °C	0.00035355	0.00091924	0.00056569	0.00091924	0.0021213	0.0019092		5467s	42.0 °C	0.00042426	0.0028991	0.0022627	0.0017678	0.0023335	0.00070711
7289s	42.1 °C	0.0957	0.0944	0.0938	0.09875	0.09765	0.0943		7289s	42.1 °C	0.0923	0.09755	0.0993	0.10015	0.1008	0.09735		7289s	42.1 °C	0.00028284	0.0011314	0.00014142	0.0013435	0.0023335	0.0022627		7289s	42.1 °C	0.00042426	0.0036062	0.0032527	0.0038891	0.0031113	7.0711e-05
9111s	42.0 °C	0.0956	0.0978	0.09655	0.1012	0.10065	0.09675		9111s	42.0 °C	0.0924	0.09975	0.10155	0.10145	0.10255	0.0987		9111s	42.0 °C	0.00014142	0.0018385	0.00035355	0.0015556	0.0038891	0.002192		9111s	42.0 °C	0.00042426	0.0036062	0.0034648	0.0050205	0.0034648	0.0031113
10933s	41.8 °C	0.0957	0.1083	0.1041	0.10925	0.1068	0.104		10933s	41.8 °C	0.0925	0.11075	0.10755	0.10965	0.1079	0.10985		10933s	41.8 °C	0.00028284	0.0042426	0	0.00077782	0.0041012	0.0038184		10933s	41.8 °C	0.00056569	0.005869	0.0037477	0.0041719	0.0031113	0.0055861
12755s	41.8 °C	0.09555	0.1296	0.12515	0.13035	0.125	0.11645		12755s	41.8 °C	0.09235	0.1361	0.1242	0.12745	0.1236	0.11775		12755s	41.8 °C	0.00035355	0.0073539	0.0013435	0.0045962	0.0035355	0.0026163		12755s	41.8 °C	0.0006364	0.0069296	0.0056569	0.0023335	0.0012728	0.0064347
14578s	42.1 °C	0.0959	0.1783	0.16785	0.16925	0.1647	0.1457		14578s	42.1 °C	0.09245	0.18985	0.16425	0.16925	0.16195	0.1473		14578s	42.1 °C	0.00084853	0.015698	0.0023335	0.0099702	0.00084853	0.00056569		14578s	42.1 °C	0.00049497	0.012799	0.010253	0.00035355	0.0034648	0.009051
16400s	41.9 °C	0.09595	0.26855	0.2492	0.24675	0.2419	0.21615		16400s	41.9 °C	0.09265	0.2801	0.2366	0.25215	0.2307	0.21835		16400s	41.9 °C	0.00077782	0.018173	0.010889	0.01591	0.00084853	0.0026163		16400s	41.9 °C	0.00035355	0.015556	0.011455	0.0020506	0.012021	0.0043134
18222s	41.8 °C	0.09625	0.3931	0.35305	0.3556	0.3464	0.3179		18222s	41.8 °C	0.09255	0.39445	0.33285	0.35535	0.3107	0.30535		18222s	41.8 °C	0.0012021	0.023759	0.020294	0.025739	0.010465	0.00042426		18222s	41.8 °C	0.00035355	0.022698	0.011526	0.003182	0.030123	0.0050205
20044s	42.4 °C	0.0961	0.5112	0.47225	0.47815	0.45555	0.4386		20044s	42.4 °C	0.09265	0.4864	0.42435	0.45155	0.3769	0.3904		20044s	42.4 °C	0.00098995	0.010324	0.022557	0.023122	0.0060104	0.00084853		20044s	42.4 °C	0.00021213	0.0089095	0.0041719	0.00091924	0.021213	0.0018385
21866s	41.8 °C	0.0962	0.59705	0.5468	0.56705	0.5248	0.533		21866s	41.8 °C	0.09275	0.5549	0.48215	0.5177	0.4229	0.4484		21866s	41.8 °C	0.00084853	0.0028991	0.027577	0.0082731	0.00084853	0.006364		21866s	41.8 °C	0.00021213	0.0077782	0.0014849	0.0015556	0.019516	0.0042426
23689s	42.0 °C	0.0963	0.6651	0.59735	0.64125	0.57075	0.60995		23689s	42.0 °C	0.0927	0.6075	0.5257	0.57335	0.46015	0.4984		23689s	42.0 °C	0.0012728	0.00084853	0.028496	0.010536	0.0006364	0.0072832		23689s	42.0 °C	0.00014142	0.010465	0.00056569	0.00049497	0.016334	0.0050912
25511s	42.0 °C	0.09625	0.71545	0.63415	0.6939	0.6015	0.66135		25511s	42.0 °C	0.0927	0.63845	0.56125	0.6034	0.48755	0.5323		25511s	42.0 °C	0.0010607	0.0027577	0.028355	0.0049497	0.00028284	0.0047376		25511s	42.0 °C	0.00028284	0.015344	0.014354	0.003677	0.010677	0.0035355
27333s	42.2 °C	0.0963	0.7674	0.66705	0.71655	0.6326	0.69625		27333s	42.2 °C	0.0928	0.6762	0.58635	0.63715	0.50905	0.55345		27333s	42.2 °C	0.00084853	0.012728	0.03486	0.0017678	0.0077782	0.0065761		27333s	42.2 °C	0.00028284	0.016546	0.0094045	0.0043134	0.0067175	0.002192
29155s	41.9 °C	0.0966	0.80445	0.70765	0.7575	0.6664	0.7396		29155s	41.9 °C	0.0929	0.7137	0.6057	0.6665	0.52515	0.5702		29155s	41.9 °C	0.0011314	0.0050205	0.03288	0.0025456	0.0055154	0.0052326		29155s	41.9 °C	0.00028284	0.0096167	0.0094752	0.0016971	0.005869	0.00098995
30977s	41.8 °C	0.09655	0.84605	0.74635	0.7963	0.70225	0.77435		30977s	41.8 °C	0.0929	0.7559	0.6303	0.69495	0.5333	0.58565		30977s	41.8 °C	0.0010607	0.0040305	0.030193	0.0048083	0.0060104	0.003182		30977s	41.8 °C	0.00042426	0.0031113	0.0083439	0.0038891	0.0011314	0.0074246
32800s	41.9 °C	0.0965	0.8799	0.7718	0.83625	0.7285	0.8137		32800s	41.9 °C	0.0929	0.7883	0.645	0.7225	0.535	0.59215		32800s	41.9 °C	0.0011314	0.0033941	0.02885	0.0027577	0.0056569	0.00098995		32800s	41.9 °C	0.00042426	0.0025456	0.0084853	0.0033941	0.0033941	0.010112
34622s	42.0 °C	0.0964	0.9108	0.7943	0.8674	0.751	0.8418		34622s	42.0 °C	0.093	0.8134	0.6556	0.7394	0.53175	0.59625		34622s	42.0 °C	0.00098995	0.0024042	0.029133	0.0032527	0.0050912	0.0018385		34622s	42.0 °C	0.00042426	0.00028284	0.009051	0.0028284	0.0024749	0.0089803
36444s	42.0 °C	0.09655	0.9374	0.81565	0.89555	0.7716	0.8682		36444s	42.0 °C	0.09305	0.8352	0.66575	0.754	0.5293	0.601		36444s	42.0 °C	0.0010607	0.00014142	0.027224	0.0026163	0.002687	0.0014142		36444s	42.0 °C	0.00035355	0.00056569	0.0088388	0.0012728	0.0022627	0.0066468
38266s	41.8 °C	0.09665	0.9628	0.8346	0.92155	0.79135	0.8919		38266s	41.8 °C	0.09315	0.8546	0.67415	0.7667	0.5271	0.6044		38266s	41.8 °C	0.0010607	0.00056569	0.026163	0.0043134	0.0024749	0.0043841		38266s	41.8 °C	0.00035355	0.0015556	0.0086974	0.0022627	0.0011314	0.0056569
40088s	41.9 °C	0.09615	0.9863	0.85195	0.9452	0.8106	0.91435		40088s	41.9 °C	0.0932	0.87235	0.68165	0.77685	0.525	0.6055		40088s	41.9 °C	0.00035355	0.0014142	0.025527	0.0043841	0.0012728	0.0060104		40088s	41.9 °C	0.00028284	0.002192	0.0094045	0.0030406	0.00042426	0.0032527
41911s	42.0 °C	0.0963	1.0073	0.87085	0.9676	0.8293	0.9353		41911s	42.0 °C	0.09335	0.88985	0.68985	0.7854	0.5234	0.60515		41911s	42.0 °C	0.00042426	0.0022627	0.024254	0.006364	0.00056569	0.0067882		41911s	42.0 °C	0.00035355	0.00035355	0.0088388	0.0038184	0.00098995	0.0010607
43733s	41.8 °C	0.09635	1.0284	0.887	0.98935	0.84695	0.95635		43733s	41.8 °C	0.0933	0.90845	0.69595	0.792	0.52155	0.60665		43733s	41.8 °C	0.00035355	0.0043134	0.024607	0.0082731	0.00021213	0.0079903		43733s	41.8 °C	0.00028284	0.0026163	0.0092631	0.0041012	0.0017678	0.0017678
45555s	41.9 °C	0.0964	1.048	0.90575	1.0101	0.8652	0.97555		45555s	41.9 °C	0.0933	0.92615	0.7016	0.79695	0.5196	0.6056		45555s	41.9 °C	0.00070711	0.0074246	0.024678	0.012021	0.00070711	0.0096874		45555s	41.9 °C	0.00028284	0.008556	0.010182	0.0043134	0.0022627	0.0019799
47377s	42.1 °C	0.0968	1.0669	0.92185	1.0316	0.882	0.99375		47377s	42.1 °C	0.09335	0.9428	0.7075	0.8026	0.5178	0.60775		47377s	42.1 °C	0.0014142	0.01096	0.023971	0.017819	0.00084853	0.011384		47377s	42.1 °C	0.00035355	0.014284	0.0096167	0.003677	0.0032527	0.0041719
49199s	42.0 °C	0.09625	1.0848	0.936	1.0519	0.89655	1.0119		49199s	42.0 °C	0.0934	0.9583	0.71175	0.8075	0.51605	0.60845		49199s	42.0 °C	0.0006364	0.013718	0.025597	0.024042	0.0006364	0.013435		49199s	42.0 °C	0.00028284	0.021355	0.0098288	0.0046669	0.0038891	0.0023335
51022s	42.0 °C	0.0964	1.1007	0.9487	1.0696	0.9099	1.0292		51022s	42.0 °C	0.09335	0.9698	0.71635	0.81205	0.5147	0.60915		51022s	42.0 °C	0.00070711	0.018455	0.026022	0.029698	0.00084853	0.014637		51022s	42.0 °C	0.00035355	0.022627	0.010112	0.0040305	0.0045255	0.002192
52844s	42.0 °C	0.09635	1.1171	0.96175	1.0865	0.92315	1.0485		52844s	42.0 °C	0.0934	0.9828	0.7212	0.81845	0.51325	0.6135		52844s	42.0 °C	0.00049497	0.022132	0.026517	0.033163	0.00091924	0.017183		52844s	42.0 °C	0.00042426	0.024042	0.0096167	0.0050205	0.0055861	0.0048083
54666s	42.0 °C	0.09635	1.1327	0.9726	1.1003	0.934	1.0651		54666s	42.0 °C	0.09355	0.99375	0.7235	0.82395	0.51145	0.6156		54666s	42.0 °C	0.00077782	0.026658	0.027719	0.032527	0.00098995	0.02086		54666s	42.0 °C	0.00035355	0.024819	0.010041	0.0043134	0.0065761	0.0028284
56488s	41.9 °C	0.09615	1.1479	0.98545	1.1147	0.9437	1.0814		56488s	41.9 °C	0.0935	1.0027	0.7256	0.8298	0.5099	0.621		56488s	41.9 °C	0.0006364	0.032739	0.031183	0.033941	0.00042426	0.027719		56488s	41.9 °C	0.00042426	0.027506	0.010182	0.0035355	0.0077782	0.0042426
58310s	42.0 °C	0.09645	1.1609	0.9927	1.1268	0.9569	1.0961		58310s	42.0 °C	0.09345	1.0107	0.7284	0.83405	0.50855	0.6261		58310s	42.0 °C	0.0010607	0.02984	0.030547	0.034295	0.0028284	0.031113		58310s	42.0 °C	0.00049497	0.026941	0.0087681	0.0043134	0.0091217	0.0067882
Mean OD replicate 3	-Ara									+Ara								Replicate SD 3	-Ara									+Ara
Time s	Temp	LB	Myc	Anchor-Linker	Linker-Bait	GroTAC1	GroTAC2		Time s	Temp	LB	Myc	Anchor-Linker	Linker-Bait	GroTAC1	GroTAC2		Time s	Temp	LB	Myc	Anchor-Linker	Linker-Bait	GroTAC1	GroTAC2		Time s	Temp	LB	Myc	Anchor-Linker	Linker-Bait	GroTAC1	GroTAC2
0s	41.8 °C	0.0966	0.10015	0.09755	0.10075	0.1003	0.10195		0s	41.8 °C	0.1	0.0972	0.09985	0.09855	0.10765	0.09765		0s	41.8 °C	0.002687	0.0028991	0.003182	0.0062933	0.0046669	0.003182		0s	41.8 °C	0.00084853	0.0016971	7.0711e-05	0.0020506	0.012374	0.0010607
1823s	41.9 °C	0.0987	0.1057	0.1033	0.10885	0.1081	0.1114		1823s	41.9 °C	0.0995	0.10005	0.1031	0.10305	0.1098	0.1091		1823s	41.9 °C	0.0052326	0.0060811	0.0015556	0.0053033	0.0066468	0.00042426		1823s	41.9 °C	0.0033941	0.0014849	0.0022627	0.00077782	0.0076368	0.011031
3646s	41.8 °C	0.09655	0.10115	0.09995	0.10295	0.10475	0.10865		3646s	41.8 °C	0.09915	0.09815	0.1016	0.10215	0.10545	0.1038		3646s	41.8 °C	0.0020506	0.0034648	0.0028991	0.0057276	0.0050205	0.0017678		3646s	41.8 °C	0.0023335	0.0013435	0.0022627	0.0036062	0.0006364	0.0035355
5469s	41.8 °C	0.09615	0.0998	0.0982	0.10115	0.1067	0.1109		5469s	41.8 °C	0.1048	0.09845	0.1018	0.10145	0.1065	0.10255		5469s	41.8 °C	0.0013435	0.0012728	0.0025456	0.0062933	0.00098995	0.0077782		5469s	41.8 °C	0.010465	0.0013435	0.0028284	0.0028991	0.0014142	0.0023335
7293s	42.0 °C	0.09615	0.1004	0.0984	0.10165	0.10415	0.1115		7293s	42.0 °C	0.1011	0.09925	0.1029	0.1025	0.1033	0.1028		7293s	42.0 °C	0.0014849	0.0011314	0.0022627	0.0061518	0.0036062	0.0070711		7293s	42.0 °C	0.0055154	0.0010607	0.0028284	0.0035355	0.0035355	0.00014142
9116s	41.8 °C	0.0959	0.10355	0.101	0.10435	0.10525	0.11225		9116s	41.8 °C	0.1006	0.10235	0.1055	0.10475	0.10585	0.10665		9116s	41.8 °C	0.00098995	0.0013435	0.0028284	0.0067175	0.0045962	0.0036062		9116s	41.8 °C	0.0045255	0.0006364	0.0032527	0.0036062	0.0034648	0.0006364
10939s	42.0 °C	0.0958	0.11385	0.1083	0.1137	0.1121	0.12195		10939s	42.0 °C	0.1051	0.11185	0.11465	0.1142	0.1139	0.11915		10939s	42.0 °C	0.00070711	0.0013435	0.0033941	0.0089095	0.0055154	0.0026163		10939s	42.0 °C	0.011172	0.0006364	0.0050205	0.0073539	0.0032527	0.00049497
12762s	41.9 °C	0.096	0.1401	0.1312	0.1383	0.13415	0.149		12762s	41.9 °C	0.1049	0.13415	0.1409	0.1371	0.1366	0.14785		12762s	41.9 °C	0.00084853	0.00042426	0.0069296	0.016263	0.0077075	0.00098995		12762s	41.9 °C	0.010889	0.0019092	0.0091924	0.015839	0.0022627	0.0026163
14585s	41.8 °C	0.0958	0.1973	0.1913	0.19725	0.18705	0.2091		14585s	41.8 °C	0.1049	0.18515	0.20775	0.1919	0.1918	0.21675		14585s	41.8 °C	0.00070711	0.0057983	0.016688	0.027365	0.011384	0.0084853		14585s	41.8 °C	0.010607	0.004879	0.01492	0.03281	0.005374	0.0057276
16408s	41.8 °C	0.09635	0.2921	0.28485	0.28655	0.27275	0.30375		16408s	41.8 °C	0.10595	0.2718	0.2968	0.2799	0.27125	0.30275		16408s	41.8 °C	0.0013435	0.0041012	0.027648	0.036982	0.017324	0.0079903		16408s	41.8 °C	0.01195	0.0069296	0.014142	0.042426	0.0082731	0.0027577
18231s	42.0 °C	0.09555	0.428	0.4059	0.4107	0.39645	0.42585		18231s	42.0 °C	0.1057	0.3941	0.4031	0.39795	0.36455	0.39245		18231s	42.0 °C	0.00021213	0.002687	0.017112	0.048932	0.022132	0.0071418		18231s	42.0 °C	0.011455	0.0093338	0.012304	0.04575	0.0079903	0.0037477
20054s	42.1 °C	0.0955	0.52845	0.4908	0.4949	0.4847	0.51415		20054s	42.1 °C	0.10945	0.479	0.47125	0.47945	0.4203	0.44675		20054s	42.1 °C	0.00014142	0.0036062	0.0019799	0.057983	0.014001	0.0043134		20054s	42.1 °C	0.0169	0.0056569	0.01492	0.041931	0.0070711	0.0051619
21878s	42.1 °C	0.0954	0.6133	0.54815	0.56125	0.54315	0.5775		21878s	42.1 °C	0.1093	0.5582	0.5262	0.55395	0.47135	0.50015		21878s	42.1 °C	0	0.0059397	0.011667	0.067246	0.0099702	0.0050912		21878s	42.1 °C	0.016829	0.006364	0.014142	0.040376	0.0091217	0.0045962
23701s	42.0 °C	0.09565	0.67775	0.58985	0.6154	0.5836	0.62905		23701s	42.0 °C	0.10965	0.62735	0.57005	0.612	0.5083	0.5443		23701s	42.0 °C	0.00021213	0.0026163	0.0019092	0.071276	0.010607	0.0082731		23701s	42.0 °C	0.017183	0.011384	0.016758	0.042285	0.013718	0.0033941
25524s	41.9 °C	0.09535	0.7332	0.62835	0.66315	0.6229	0.6698		25524s	41.9 °C	0.1115	0.68115	0.60295	0.6552	0.53295	0.5753		25524s	41.9 °C	7.0711e-05	0.0067882	0.004879	0.0647	0.016546	0.0072125		25524s	41.9 °C	0.019516	0.027365	0.021001	0.045962	0.0072832	0.0072125
27347s	42.1 °C	0.09555	0.7694	0.65875	0.6979	0.65475	0.7029		27347s	42.1 °C	0.1115	0.7072	0.62585	0.68485	0.5507	0.5907		27347s	42.1 °C	7.0711e-05	0.0019799	0.0043134	0.052043	0.012657	0.0074953		27347s	42.1 °C	0.019516	0.012021	0.01888	0.036982	0.014566	0.0042426
29170s	41.9 °C	0.0954	0.82505	0.70415	0.762	0.68935	0.7481		29170s	41.9 °C	0.11065	0.75555	0.6557	0.7142	0.56295	0.6059		29170s	41.9 °C	0.00014142	0.0071418	0.0061518	0.032244	0.010536	0.0091924		29170s	41.9 °C	0.018597	0.033446	0.019092	0.037335	0.018455	0.0032527
30993s	42.0 °C	0.09545	0.8694	0.7362	0.81295	0.72505	0.79975		30993s	42.0 °C	0.11115	0.7983	0.67375	0.7427	0.5639	0.6182		30993s	42.0 °C	7.0711e-05	0.0042426	0.0055154	0.024961	0.0081317	0.010819		30993s	42.0 °C	0.019021	0.030264	0.016334	0.025032	0.014566	0.0012728
32816s	41.9 °C	0.0955	0.9109	0.7677	0.8581	0.75705	0.84525		32816s	41.9 °C	0.1108	0.8318	0.6904	0.76335	0.56135	0.6262		32816s	41.9 °C	0.00014142	0.00014142	0.009051	0.027153	0.011667	0.010536		32816s	41.9 °C	0.018385	0.033234	0.013152	0.020577	0.01096	0.00098995
34639s	41.8 °C	0.0959	0.9472	0.7943	0.89805	0.78515	0.8825		34639s	41.8 °C	0.1103	0.8599	0.70315	0.7774	0.5576	0.63215		34639s	41.8 °C	0.00028284	0.0032527	0.013435	0.027506	0.014213	0.011597		34639s	41.8 °C	0.017961	0.035497	0.012092	0.018385	0.011879	0.0016263
36463s	41.8 °C	0.0956	0.9776	0.8166	0.93085	0.80885	0.9129		36463s	41.8 °C	0.10965	0.88245	0.7164	0.78995	0.55545	0.63685		36463s	41.8 °C	0.00014142	0.0038184	0.014991	0.02284	0.01294	0.010889		36463s	41.8 °C	0.016617	0.03684	0.012728	0.018031	0.014213	0.0010607
38286s	42.0 °C	0.0956	1.0066	0.83615	0.96185	0.8287	0.9385		38286s	42.0 °C	0.1131	0.90445	0.72765	0.8044	0.5532	0.6401		38286s	42.0 °C	0.00028284	0.0055861	0.018314	0.016617	0.013718	0.012162		38286s	42.0 °C	0.021496	0.037265	0.011384	0.013294	0.014425	0
40109s	42.1 °C	0.09555	1.034	0.85545	0.98855	0.84625	0.95965		40109s	42.1 °C	0.1121	0.92125	0.73675	0.81425	0.551	0.64005		40109s	42.1 °C	0.00049497	0.0091217	0.020011	0.011243	0.01492	0.01591		40109s	42.1 °C	0.01994	0.035426	0.010819	0.01096	0.014566	0.0026163
41932s	42.0 °C	0.0956	1.0616	0.87485	1.0143	0.8632	0.9807		41932s	42.0 °C	0.1121	0.9355	0.74515	0.82235	0.548	0.63925		41932s	42.0 °C	0.00056569	0.010607	0.023547	0.005869	0.015556	0.019658		41932s	42.0 °C	0.020082	0.034648	0.010112	0.011526	0.014991	0.0026163
43755s	41.9 °C	0.09565	1.0842	0.89055	1.0349	0.8826	0.99965		43755s	41.9 °C	0.1113	0.9495	0.75235	0.8274	0.5472	0.637		43755s	41.9 °C	0.00049497	0.014991	0.026517	0.0044548	0.016829	0.021708		43755s	41.9 °C	0.01895	0.03677	0.0099702	0.010748	0.016122	0.0039598
45578s	42.1 °C	0.0956	1.1034	0.9057	1.0559	0.8974	1.0203		45578s	42.1 °C	0.11125	0.963	0.7605	0.83215	0.5449	0.63615		45578s	42.1 °C	0.00056569	0.016758	0.028567	0.0031113	0.018526	0.024749		45578s	42.1 °C	0.018738	0.040022	0.0098995	0.008556	0.017678	0.0036062
47401s	41.8 °C	0.09575	1.122	0.91915	1.0753	0.91145	1.0378		47401s	41.8 °C	0.11165	0.9787	0.76595	0.8394	0.5437	0.63565		47401s	41.8 °C	0.00049497	0.021637	0.032315	7.0711e-05	0.021142	0.027577		47401s	41.8 °C	0.019304	0.045679	0.01096	0.0055154	0.017819	0.0044548
49225s	41.9 °C	0.09575	1.14	0.9335	1.0946	0.9244	1.0545		49225s	41.9 °C	0.1107	0.99065	0.77115	0.8433	0.5417	0.6368		49225s	41.9 °C	0.00049497	0.022627	0.0338	0.0043134	0.022345	0.030688		49225s	41.9 °C	0.018102	0.04872	0.0099702	0.0018385	0.018243	0.0062225
51048s	41.7 °C	0.09585	1.1575	0.94845	1.114	0.9363	1.0689		51048s	41.7 °C	0.1111	1.0058	0.7775	0.8488	0.5405	0.64005		51048s	41.7 °C	0.00049497	0.022627	0.035426	0.0096874	0.026022	0.032668		51048s	41.7 °C	0.018668	0.054235	0.0097581	0	0.01895	0.011243
52871s	41.9 °C	0.0959	1.1728	0.96085	1.1312	0.9481	1.0834		52871s	41.9 °C	0.11105	1.0236	0.78165	0.8568	0.53995	0.6425		52871s	41.9 °C	0.00042426	0.026658	0.0408	0.012728	0.027153	0.034153		52871s	41.9 °C	0.018597	0.062084	0.0098288	0.0033941	0.021142	0.015698
54694s	42.1 °C	0.09585	1.1809	0.9665	1.1445	0.961	1.0978		54694s	42.1 °C	0.10945	1.0377	0.78665	0.8624	0.53755	0.64495		54694s	42.1 °C	0.00049497	0.029416	0.042709	0.0064347	0.024749	0.036628		54694s	42.1 °C	0.016334	0.066468	0.0092631	0.0065054	0.020718	0.01789
56517s	42.0 °C	0.09585	1.1873	0.969	1.1556	0.9702	1.1136		56517s	42.0 °C	0.1102	1.0546	0.7896	0.87295	0.53635	0.6508		56517s	42.0 °C	0.00049497	0.030335	0.045113	0.0054447	0.030971	0.037477		56517s	42.0 °C	0.017395	0.07467	0.0097581	0.013364	0.021001	0.025173
58340s	41.9 °C	0.09595	1.1929	0.96925	1.1626	0.9738	1.1276		58340s	41.9 °C	0.11235	1.0644	0.79225	0.8781	0.53515	0.65665		58340s	41.9 °C	0.00049497	0.032739	0.046457	0.0043134	0.03281	0.039457		58340s	41.9 °C	0.020435	0.075448	0.010253	0.019799	0.021991	0.026941
MEAN value
-Ara							+Ara
Time s	Myc	Anchor-Linker	Linker-Bait	GroTAC1	GroTAC2		Time s	Myc	Anchor-Linker	Linker-Bait	GroTAC1	GroTAC2
0s	0.00115	3.33333e-05	0.00453333	0.0019	0.000583333		0s	-0.00226667	-0.00045	-0.000366667	0.00203333	-0.00345
1840s	0.00233333	0.00151667	0.00723333	0.00361667	0.00325		1840s	0.000666667	0.00293333	0.00416667	0.00673333	0.00328333
3681s	0.00103333	0.0006	0.00553333	0.00283333	0.00291667		3681s	0.0006	0.00245	0.0042	0.00406667	0.000533333
5521s	0.00133333	0.0006	0.006	0.00435	0.00443333		5521s	-0.00121667	0.00075	0.00291667	0.00273333	-0.00118333
7361s	0.00226667	0.00113333	0.00665	0.00455	0.00506667		7361s	0.00101667	0.00281667	0.00453333	0.0032	0.00193333
9202s	0.00525	0.00345	0.00878333	0.00613333	0.00738333		9202s	0.00425	0.00553333	0.0072	0.006	0.00473333
11042s	0.0148167	0.00991667	0.0175333	0.0130667	0.01525		11042s	0.0113833	0.00958333	0.01285	0.01065	0.0139167
12882s	0.0366667	0.0289333	0.0399	0.0311167	0.036		12882s	0.0333833	0.0279667	0.0314667	0.0291667	0.0328
14722s	0.0864833	0.0738667	0.08735	0.0726833	0.0808833		14722s	0.0849	0.0750167	0.0772	0.0749	0.08295
16563s	0.1735	0.15405	0.169283	0.1522	0.164167		16563s	0.169267	0.151233	0.15815	0.148833	0.161083
18403s	0.299417	0.258717	0.282867	0.260633	0.278083		18403s	0.284867	0.248383	0.26435	0.23365	0.2521
20243s	0.4057	0.365367	0.3891	0.362933	0.381167		20243s	0.368317	0.330583	0.35085	0.295483	0.31705
22084s	0.488233	0.434683	0.467517	0.428817	0.460567		22084s	0.438983	0.3872	0.41905	0.340667	0.3691
23924s	0.550367	0.481683	0.529083	0.474017	0.523183		23924s	0.493267	0.428967	0.474617	0.376083	0.41235
25764s	0.602083	0.52055	0.577633	0.510383	0.56965		25764s	0.534967	0.462133	0.513683	0.401867	0.441333
27605s	0.645633	0.553483	0.610567	0.54265	0.606333		27605s	0.568867	0.486667	0.544117	0.418817	0.458167
29445s	0.6884	0.593817	0.655967	0.575367	0.645433		29445s	0.608433	0.510333	0.573517	0.430667	0.472817
31285s	0.728483	0.6258	0.694267	0.609267	0.685117		31285s	0.643683	0.5293	0.598283	0.4337	0.4839
33125s	0.762433	0.655517	0.732067	0.63645	0.724417		33125s	0.67405	0.54575	0.619683	0.433683	0.4897
34966s	0.7923	0.6776	0.761833	0.659567	0.755183		34966s	0.697367	0.556183	0.63295	0.429983	0.49315
36806s	0.818383	0.69765	0.788217	0.680417	0.783183		36806s	0.717417	0.566583	0.644917	0.427433	0.4965
38646s	0.8432	0.7156	0.812933	0.699267	0.808617		38646s	0.733733	0.573583	0.653767	0.422833	0.496667
40487s	0.867183	0.7332	0.835467	0.717067	0.831933		40487s	0.74945	0.58115	0.662283	0.42055	0.496983
42327s	0.8895	0.750633	0.856967	0.734067	0.854583		42327s	0.763433	0.587883	0.668417	0.4175	0.495483
44167s	0.909967	0.7662	0.876367	0.751383	0.876433		44167s	0.777383	0.593917	0.67325	0.416133	0.49565
46008s	0.927967	0.7815	0.8943	0.766767	0.8973		46008s	0.790033	0.59905	0.6765	0.4132	0.495267
47848s	0.9455	0.796	0.91185	0.78175	0.917667		47848s	0.802483	0.603683	0.680267	0.411033	0.4964
49688s	0.963317	0.810533	0.929683	0.79575	0.9373		49688s	0.813617	0.607717	0.683717	0.40935	0.498433
51529s	0.979883	0.8239	0.9463	0.80845	0.954783		51529s	0.824367	0.611833	0.686867	0.407633	0.499433
53369s	0.99575	0.836417	0.962483	0.820667	0.971733		53369s	0.836033	0.6149	0.692217	0.4063	0.50185
55209s	1.00812	0.845367	0.9757	0.83215	0.986233		55209s	0.845717	0.61765	0.695917	0.404867	0.5044
57049s	1.0214	0.853817	0.988317	0.841683	1.0007		57049s	0.855783	0.61945	0.701133	0.403717	0.50965
58890s	1.03253	0.859183	0.99845	0.850033	1.01323		58890s	0.861867	0.620167	0.7028	0.401833	0.513683
SEM
-Ara							+Ara
Time s	Myc	Anchor-Linker	Linker-Bait	GroTAC1	GroTAC2		Time s	Myc	Anchor-Linker	Linker-Bait	GroTAC1	GroTAC2
0s	0.00168548	0.00174984	0.00207291	0.000916515	0.0024902		0s	0.000352767	0.00145115	0.000551009	0.00353722	0.0011758
1840s	0.00280614	0.00241736	0.00276802	0.0028917	0.004782		1840s	0.000882389	0.00103655	0.000798088	0.00227621	0.00339882
3681s	0.00218943	0.0020108	0.00206667	0.00269093	0.00465979		3681s	0.00155027	0.00204959	0.000739932	0.00269588	0.00304006
5521s	0.00179498	0.00173229	0.00241937	0.00310054	0.00523787		5521s	0.0029734	0.00262218	0.00323591	0.00242287	0.00234207
7361s	0.00178707	0.00153415	0.00247807	0.00179745	0.00519826		7361s	0.0021605	0.00218181	0.00186421	0.00281603	0.00173598
9202s	0.0016065	0.00127115	0.00194129	0.00163665	0.00459577		9202s	0.00164418	0.00193139	0.0015365	0.00221152	0.00144347
11042s	0.00165336	0.00129818	0.00220158	0.00162925	0.00551838		11042s	0.00350254	0.0031466	0.00234005	0.00239426	0.00202183
12882s	0.00377054	0.00382506	0.00255147	0.00367529	0.00931504		12882s	0.00521866	0.00607758	0.00233833	0.00231199	0.00524952
14722s	0.00776436	0.0119751	0.00811193	0.00979287	0.018343		14722s	0.0063179	0.0152262	0.00554617	0.00600999	0.0164593
16563s	0.0125943	0.0196628	0.0114387	0.0125625	0.0251751		16563s	0.00966404	0.021087	0.00953577	0.00836393	0.0205255
18403s	0.0183757	0.0292729	0.0166938	0.02089	0.0314353		18403s	0.010997	0.026279	0.0156798	0.0127108	0.0214738
20243s	0.0190357	0.0210955	0.00526553	0.0142662	0.0219906		20243s	0.0150526	0.0183538	0.0139724	0.00795201	0.011427
22084s	0.021707	0.017003	0.00166667	0.0108692	0.0131246		22084s	0.0169781	0.0178164	0.0167452	0.0106921	0.0109761
23924s	0.0253755	0.0160638	0.0079744	0.00817238	0.00571156		23924s	0.0229986	0.0194174	0.018008	0.0113866	0.0114487
25764s	0.0269842	0.014967	0.0100088	0.00881142	0.00270201		25764s	0.0237572	0.0190504	0.0165363	0.00992188	0.0125008
27605s	0.0268534	0.0136666	0.00521906	0.0083493	0.00342981		27605s	0.0209859	0.0182966	0.0169456	0.0111018	0.0129203
29445s	0.0309956	0.016097	0.00795536	0.00953731	0.0036988		29445s	0.0253885	0.0207924	0.0173639	0.0129713	0.0144214
31285s	0.0339827	0.0196494	0.0152452	0.0108573	0.00968118		31285s	0.0321565	0.0219411	0.0203811	0.0133595	0.0165239
33125s	0.0381034	0.0182553	0.0202148	0.013393	0.0130516		33125s	0.0349405	0.0216109	0.0223941	0.0128749	0.0182312
34966s	0.0419258	0.0205505	0.0263251	0.0158991	0.0160765		34966s	0.0385658	0.0232443	0.0245387	0.0132732	0.0201293
36806s	0.0446508	0.0224067	0.0307441	0.0176127	0.017354		36806s	0.0410238	0.0251427	0.0263082	0.0138684	0.0217953
38646s	0.047186	0.0236619	0.0347558	0.018358	0.0172797		38646s	0.043531	0.0260583	0.0291128	0.0143023	0.0229139
40487s	0.0491364	0.0246784	0.037754	0.0187087	0.0161405		40487s	0.0455312	0.0274657	0.0310789	0.0149412	0.0235785
42327s	0.0515081	0.0263017	0.0404199	0.01906	0.0152595		42327s	0.0471604	0.0288875	0.0331523	0.0155669	0.0243974
44167s	0.05291	0.0266033	0.0419402	0.0203121	0.013868		44167s	0.0497388	0.0300525	0.0345174	0.0160939	0.0241397
46008s	0.0542175	0.0282258	0.0447689	0.0208383	0.0139388		46008s	0.0525507	0.0319893	0.0361199	0.0169087	0.0236151
47848s	0.0551125	0.028229	0.04713	0.0206691	0.0131477		47848s	0.0559976	0.0326669	0.0386045	0.0173559	0.0229678
49688s	0.0554651	0.0282226	0.0491743	0.0204353	0.0124423		49688s	0.0589686	0.0339343	0.0399915	0.0176405	0.0223703
51529s	0.055613	0.0285501	0.0510516	0.0200923	0.0117668		51529s	0.0614346	0.0351736	0.0416957	0.0178932	0.0232536
53369s	0.055495	0.0287586	0.0519047	0.0202103	0.0103816		53369s	0.0652846	0.0364574	0.0435948	0.0182628	0.0241483
55209s	0.0544302	0.0281298	0.0522194	0.0208227	0.00962464		55209s	0.0689852	0.0384272	0.046219	0.0183708	0.0246823
57049s	0.0514916	0.027802	0.0522061	0.0207619	0.00941599		57049s	0.0717399	0.0387831	0.0489903	0.0177825	0.0246913
58890s	0.0490719	0.0264353	0.0511352	0.0197655	0.00954849		58890s	0.0734734	0.0394532	0.0508955	0.0172604	0.0250187

## Sheet: n 2
Mean OD replicate 1	-Ara									+Ara								Replicate SD 1	-Ara									+Ara
Time s	Temp	LB	Myc	Anchor-Linker	Linker-Bait	GroTAC1	GroTAC2		Time s	Temp	LB	Myc	Anchor-Linker	Linker-Bait	GroTAC1	GroTAC2		Time s	Temp	LB	Myc	Anchor-Linker	Linker-Bait	GroTAC1	GroTAC2		Time s	Temp	LB	Myc	Anchor-Linker	Linker-Bait	GroTAC1	GroTAC2
0s	41.8 °C	0.1007	0.1043	0.09345	0.0975	0.09735	0.09635		0s	41.8 °C	0.1039	0.1003	0.10215	0.0959	0.0981	0.09475		0s	41.8 °C	0.0074953	0.00070711	7.0711e-05	0.002687	0.0026163	0.002192		0s	41.8 °C	0.0019799	0.0069296	0.0064347	0.0011314	0.00070711	0.003182
1832s	42.1 °C	0.10435	0.10745	0.101	0.1063	0.10415	0.11085		1832s	42.1 °C	0.10325	0.102	0.10785	0.11215	0.1135	0.1084		1832s	42.1 °C	0.012799	0.0012021	0.0028284	0.0065054	0.0077075	0.00077782		1832s	42.1 °C	0.0020506	0.0050912	0.00077782	0.0036062	0.0049497	0.011738
3664s	42.0 °C	0.1019	0.10635	0.09895	0.1068	0.1001	0.1086		3664s	42.0 °C	0.1008	0.09965	0.108	0.1153	0.11585	0.112		3664s	42.0 °C	0.0094752	0.00077782	0.0012021	0.0022627	0.0048083	0.00070711		3664s	42.0 °C	0.0041012	0.0065761	0.0018385	0.0060811	0.011102	0.015839
5496s	41.9 °C	0.1017	0.1063	0.0985	0.1057	0.102	0.1082		5496s	41.9 °C	0.1007	0.09985	0.10965	0.1165	0.115	0.1132		5496s	41.9 °C	0.0091924	0.00042426	0.00098995	0.0029698	0.0060811	0.00070711		5496s	41.9 °C	0.0046669	0.0062933	0.0023335	0.0059397	0.010748	0.014001
7328s	42.0 °C	0.1022	0.1063	0.0962	0.10355	0.1029	0.10725		7328s	42.0 °C	0.1009	0.10105	0.10625	0.114	0.11615	0.11305		7328s	42.0 °C	0.0096167	0.00070711	0.00084853	0.0047376	0.006364	0.00091924		7328s	42.0 °C	0.0042426	0.0067175	0.0016263	0.0038184	0.0086974	0.015061
9160s	42.0 °C	0.10135	0.1078	0.09875	0.1068	0.1033	0.11085		9160s	42.0 °C	0.1015	0.1037	0.10745	0.11805	0.1206	0.1184		9160s	42.0 °C	0.0084146	0.00084853	0.00021213	0.0035355	0.0060811	0.0012021		9160s	42.0 °C	0.0035355	0.0060811	0.00077782	0.0017678	0.0033941	0.0084853
10993s	41.9 °C	0.10175	0.11345	0.10405	0.11035	0.10575	0.11335		10993s	41.9 °C	0.10145	0.1099	0.1144	0.1177	0.11565	0.12545		10993s	41.9 °C	0.0086974	0.00091924	0.002192	0.0036062	0.0062933	0.0010607		10993s	41.9 °C	0.0034648	0.0031113	0.00056569	0.0066468	0.0027577	0.0055861
12825s	42.3 °C	0.10135	0.12995	0.1217	0.1284	0.11205	0.1264		12825s	42.3 °C	0.1013	0.13115	0.13205	0.1387	0.1287	0.14485		12825s	42.3 °C	0.0081317	0.0019092	0.0069296	0.0015556	0.004879	0.0022627		12825s	42.3 °C	0.003677	0.0006364	0.0050205	0.013294	0.0077782	0.0050205
14657s	42.3 °C	0.1012	0.17785	0.17115	0.1832	0.1376	0.172		14657s	42.3 °C	0.1025	0.1854	0.17855	0.18605	0.15295	0.1987		14657s	42.3 °C	0.0079196	0.0068589	0.016334	0.0024042	0.005374	0.010748		14657s	42.3 °C	0.0024042	0.006364	0.0019092	0.032456	0.01096	0.0083439
16489s	42.1 °C	0.1016	0.2595	0.2588	0.272	0.1983	0.2495		16489s	42.1 °C	0.1012	0.2639	0.26105	0.26235	0.21115	0.2762		16489s	42.1 °C	0.0083439	0.0056569	0.025314	0.0060811	0.0045255	0.0098995		16489s	42.1 °C	0.0042426	0.014849	0.010253	0.046033	0.01492	0.0016971
18321s	42.0 °C	0.10135	0.3837	0.3796	0.39485	0.2931	0.37115		18321s	42.0 °C	0.1015	0.37165	0.3597	0.3641	0.29	0.36145		18321s	42.0 °C	0.0078489	0.0015556	0.024183	0.0065761	0.0069296	0.0079903		18321s	42.0 °C	0.0039598	0.012516	0.00084853	0.039457	0.0094752	0.01096
20153s	42.0 °C	0.1014	0.4696	0.4604	0.478	0.423	0.46505		20153s	42.0 °C	0.10135	0.43985	0.4249	0.43835	0.3832	0.4046		20153s	42.0 °C	0.008061	0.0022627	0.03578	0.011738	0.0067882	0.0006364		20153s	42.0 °C	0.0036062	0.010819	0.0032527	0.049285	0.018385	0.013011
21985s	42.1 °C	0.10125	0.52745	0.49895	0.5276	0.50645	0.5163		21985s	42.1 °C	0.10145	0.4931	0.47135	0.49245	0.43885	0.4405		21985s	42.1 °C	0.0077075	0.014071	0.042356	0.0079196	0.0099702	0.016263		21985s	42.1 °C	0.0037477	0.012869	0.0037477	0.048154	0.030052	0.018668
23817s	42.3 °C	0.1013	0.57295	0.52695	0.56485	0.5537	0.5568		23817s	42.3 °C	0.10105	0.53095	0.49835	0.52385	0.48515	0.4646		23817s	42.3 °C	0.0076368	0.019445	0.03486	0.00091924	0.009051	0.023193		23817s	42.3 °C	0.0044548	0.021284	0.0070004	0.036699	0.043487	0.019233
25649s	42.0 °C	0.10115	0.6155	0.5579	0.60195	0.58755	0.5974		25649s	42.0 °C	0.1014	0.56115	0.5191	0.5512	0.51475	0.47835		25649s	42.0 °C	0.007566	0.02291	0.029557	0.0030406	0.01195	0.028001		25649s	42.0 °C	0.0038184	0.026658	0.010889	0.021355	0.058336	0.024537
27481s	41.8 °C	0.10105	0.6611	0.58845	0.63375	0.6255	0.6308		27481s	41.8 °C	0.101	0.5795	0.53895	0.5695	0.53085	0.48655		27481s	41.8 °C	0.0074246	0.026022	0.029486	0.0040305	0.015981	0.030688		27481s	41.8 °C	0.0045255	0.028001	0.0045962	0.022345	0.071206	0.021567
29313s	42.1 °C	0.1012	0.7033	0.63155	0.6728	0.65495	0.66495		29313s	42.1 °C	0.1013	0.612	0.561	0.5839	0.54325	0.4854		29313s	42.1 °C	0.0074953	0.030264	0.022274	0.0032527	0.016334	0.025102		29313s	42.1 °C	0.0046669	0.030406	0.0025456	0.023617	0.067104	0.021779
31146s	42.1 °C	0.10115	0.7388	0.6647	0.70175	0.69	0.69295		31146s	42.1 °C	0.10165	0.63715	0.5791	0.5956	0.5473	0.47265		31146s	42.1 °C	0.0074246	0.031961	0.017253	0.0038891	0.013576	0.027648		31146s	42.1 °C	0.0033234	0.031749	0.0024042	0.019233	0.070428	0.030901
32978s	41.9 °C	0.1013	0.76925	0.6974	0.7309	0.72175	0.72155		32978s	41.9 °C	0.1017	0.65595	0.59305	0.6011	0.5407	0.46875		32978s	41.9 °C	0.0074953	0.035002	0.013718	0.0052326	0.012092	0.027224		32978s	41.9 °C	0.003677	0.032173	0.0023335	0.016263	0.071135	0.032315
34810s	41.9 °C	0.10125	0.7965	0.7265	0.75555	0.74915	0.7477		34810s	41.9 °C	0.10115	0.67065	0.60315	0.60415	0.53795	0.4718		34810s	41.9 °C	0.0072832	0.038608	0.010889	0.0091217	0.012516	0.02687		34810s	41.9 °C	0.0044548	0.034719	0.00035355	0.017183	0.07064	0.033375
36642s	41.9 °C	0.10115	0.82115	0.7499	0.7762	0.7728	0.77065		36642s	41.9 °C	0.102	0.68355	0.61015	0.6064	0.53595	0.4732		36642s	41.9 °C	0.0074246	0.040941	0.0082024	0.0098995	0.013576	0.025809		36642s	41.9 °C	0.0045255	0.036416	0.0006364	0.016122	0.070074	0.034224
38474s	41.8 °C	0.10145	0.84485	0.7721	0.79565	0.7927	0.78955		38474s	41.8 °C	0.1015	0.69545	0.6159	0.60945	0.5341	0.47485		38474s	41.8 °C	0.007566	0.044194	0.0057983	0.012374	0.014001	0.026658		38474s	41.8 °C	0.0043841	0.037689	0.00028284	0.017183	0.071418	0.034295
40306s	41.9 °C	0.10155	0.866	0.79105	0.81245	0.8104	0.8079		40306s	41.9 °C	0.10125	0.70735	0.6229	0.61295	0.53105	0.47615		40306s	41.9 °C	0.007566	0.047093	0.0054447	0.013081	0.013859	0.027719		40306s	41.9 °C	0.0041719	0.037265	0.00014142	0.01789	0.07163	0.034578
42138s	41.9 °C	0.10155	0.8881	0.8102	0.83115	0.82835	0.8259		42138s	41.9 °C	0.1003	0.7166	0.62745	0.61505	0.5298	0.4769		42138s	41.9 °C	0.0074246	0.047235	0.0046669	0.014071	0.015344	0.028567		42138s	41.9 °C	0.0056569	0.038042	0.00021213	0.0169	0.070852	0.035072
43970s	42.1 °C	0.10145	0.90675	0.82745	0.84835	0.84525	0.84195		43970s	42.1 °C	0.1	0.72635	0.63215	0.6176	0.5277	0.47865		43970s	42.1 °C	0.0074246	0.049427	0.0020506	0.016476	0.01492	0.028496		43970s	42.1 °C	0.0067882	0.038679	7.0711e-05	0.016829	0.071135	0.034295
45802s	42.1 °C	0.1016	0.92365	0.84195	0.8635	0.86155	0.85785		45802s	42.1 °C	0.10025	0.7331	0.63315	0.6183	0.5219	0.4769		45802s	42.1 °C	0.0073539	0.050558	0.00077782	0.020082	0.016476	0.029769		45802s	42.1 °C	0.0060104	0.039174	0.00091924	0.015839	0.07467	0.034648
47634s	42.0 °C	0.10165	0.94065	0.85565	0.8783	0.87725	0.87315		47634s	42.0 °C	0.1001	0.7392	0.63595	0.62085	0.51755	0.47715		47634s	42.0 °C	0.007566	0.053104	0.0024749	0.0239	0.020153	0.031891		47634s	42.0 °C	0.0069296	0.038467	0.00077782	0.015768	0.078984	0.032456
49467s	42.0 °C	0.10165	0.9592	0.8679	0.8905	0.89065	0.8864		49467s	42.0 °C	0.09995	0.7469	0.63935	0.6212	0.51325	0.4777		49467s	42.0 °C	0.007566	0.05473	0.0048083	0.026729	0.022274	0.034224		49467s	42.0 °C	0.0068589	0.039032	0.002192	0.014991	0.081388	0.032244
51299s	42.1 °C	0.10175	0.97515	0.88035	0.9033	0.90345	0.8993		51299s	42.1 °C	0.0999	0.75255	0.6416	0.62045	0.50945	0.479		51299s	42.1 °C	0.0077075	0.04872	0.0062933	0.028426	0.023547	0.034365		51299s	42.1 °C	0.0062225	0.039244	0.0033941	0.017324	0.086055	0.030406
53131s	42.3 °C	0.10185	0.98335	0.89475	0.9165	0.9149	0.9108		53131s	42.3 °C	0.09975	0.75795	0.6439	0.6205	0.5077	0.48065		53131s	42.3 °C	0.0078489	0.046033	0.0072832	0.028991	0.024324	0.033093		53131s	42.3 °C	0.0060104	0.038679	0.0038184	0.016829	0.086408	0.029911
54963s	42.0 °C	0.1019	0.9871	0.90085	0.9285	0.92495	0.9217		54963s	42.0 °C	0.1	0.76225	0.64505	0.6191	0.5048	0.4836		54963s	42.0 °C	0.0079196	0.046245	0.0054447	0.031961	0.026375	0.034931		54963s	42.0 °C	0.0062225	0.038679	0.0037477	0.018526	0.088388	0.028284
56795s	42.3 °C	0.102	0.99155	0.90415	0.93545	0.93785	0.934		56795s	42.3 °C	0.0997	0.7678	0.64655	0.61825	0.505	0.48845		56795s	42.3 °C	0.0077782	0.04377	0.003182	0.035709	0.024961	0.034507		56795s	42.3 °C	0.0060811	0.037901	0.0033234	0.018597	0.08853	0.025809
58627s	42.2 °C	0.10195	0.99255	0.9059	0.9384	0.947	0.94665		58627s	42.2 °C	0.0999	0.77195	0.6473	0.61535	0.5029	0.4916		58627s	42.2 °C	0.0077075	0.044336	0.0029698	0.037335	0.028426	0.03387		58627s	42.2 °C	0.0062225	0.037406	0.0032527	0.018455	0.087823	0.021779
Mean OD replicate 2	-Ara									+Ara								Replicate SD 2	-Ara									+Ara
Time s	Temp	LB	Myc	Anchor-Linker	Linker-Bait	GroTAC1	GroTAC2		Time s	Temp	LB	Myc	Anchor-Linker	Linker-Bait	GroTAC1	GroTAC2		Time s	Temp	LB	Myc	Anchor-Linker	Linker-Bait	GroTAC1	GroTAC2		Time s	Temp	LB	Myc	Anchor-Linker	Linker-Bait	GroTAC1	GroTAC2
0s	42.0 °C	0.0922	0.09275	0.0938	0.09175	0.09045	0.09005		0s	42.0 °C	0.09535	0.0978	0.09535	0.09885	0.10045	0.09285		0s	42.0 °C	0.0011314	0.00077782	0	7.0711e-05	0.0016263	0.0014849		0s	42.0 °C	0.0012021	0.0050912	0.0012021	0.0079903	0.0051619	0.00035355
1822s	42.0 °C	0.09335	0.0935	0.09565	0.0938	0.0925	0.1003		1822s	42.0 °C	0.09625	0.09805	0.09735	0.10305	0.1038	0.09485		1822s	42.0 °C	0.0012021	0	0.00021213	0.00084853	0.0019799	0.013011		1822s	42.0 °C	0.00021213	0.0044548	0.0027577	0.011384	0.0086267	0.00021213
3644s	41.7 °C	0.09445	0.09385	0.09565	0.0939	0.0964	0.09845		3644s	41.7 °C	0.09715	0.09825	0.09955	0.1073	0.10365	0.0953		3644s	41.7 °C	0.0028991	0.00049497	0.00021213	0.00098995	0.003677	0.010394		3644s	41.7 °C	0.0012021	0.0044548	0.0057276	0.016971	0.0081317	0.00014142
5467s	42.0 °C	0.09435	0.0941	0.09605	0.094	0.0958	0.0978		5467s	42.0 °C	0.0973	0.1016	0.10315	0.1092	0.1042	0.09565		5467s	42.0 °C	0.0026163	0.00028284	0.00021213	0.00070711	0.0021213	0.0086267		5467s	42.0 °C	0.00070711	0.0082024	0.010112	0.018668	0.0082024	0.00049497
7289s	42.1 °C	0.09565	0.09505	0.09695	0.09465	0.09685	0.0955		7289s	42.1 °C	0.09795	0.1018	0.1045	0.11025	0.10485	0.09645		7289s	42.1 °C	0.0041719	0.00021213	0.00021213	0.0006364	0.0023335	0.0046669		7289s	42.1 °C	0.0013435	0.0074953	0.010748	0.019021	0.0081317	0.00049497
9111s	42.0 °C	0.0949	0.09765	0.1001	0.09705	0.09785	0.09615		9111s	42.0 °C	0.09825	0.1054	0.10725	0.11185	0.107	0.0974		9111s	42.0 °C	0.0031113	0.00021213	0.00070711	0.00021213	0.00049497	0.0027577		9111s	42.0 °C	0.0027577	0.011314	0.01195	0.018314	0.0076368	0.00056569
10933s	41.8 °C	0.09585	0.10495	0.1094	0.10385	0.1054	0.10265		10933s	41.8 °C	0.0992	0.1123	0.11605	0.1194	0.1166	0.1025		10933s	41.8 °C	0.0043134	0.0012021	0.0021213	0.0014849	0.0014142	0.0041719		10933s	41.8 °C	0.003677	0.013859	0.01393	0.016688	0.0096167	0.0025456
12755s	41.8 °C	0.096	0.1228	0.13085	0.1212	0.1212	0.11995		12755s	41.8 °C	0.09855	0.12805	0.1339	0.13765	0.1387	0.1165		12755s	41.8 °C	0.0049497	0.00098995	0.0047376	0.0038184	0.0082024	0.0067175		12755s	41.8 °C	0.0028991	0.016617	0.015556	0.018173	0.013576	0.0050912
14578s	42.1 °C	0.09595	0.16335	0.17575	0.1606	0.15715	0.15965		14578s	42.1 °C	0.0985	0.16305	0.17245	0.17645	0.18345	0.1482		14578s	42.1 °C	0.0047376	0.003182	0.007566	0.0066468	0.019163	0.012799		14578s	42.1 °C	0.0028284	0.024395	0.019304	0.023547	0.023122	0.0079196
16400s	41.9 °C	0.09575	0.24145	0.2542	0.23955	0.22745	0.2371		16400s	41.9 °C	0.09795	0.22755	0.24615	0.2478	0.25445	0.2141		16400s	41.9 °C	0.0044548	0.0041719	0.011031	0.01096	0.028779	0.019658		16400s	41.9 °C	0.0016263	0.034153	0.022698	0.027436	0.029911	0.012162
18222s	41.8 °C	0.0962	0.35215	0.36395	0.34635	0.33275	0.34205		18222s	41.8 °C	0.09855	0.3168	0.3401	0.33495	0.33675	0.28765		18222s	41.8 °C	0.0052326	0.0043134	0.018597	0.018314	0.037406	0.029486		18222s	41.8 °C	0.0030406	0.048508	0.029557	0.034436	0.041224	0.0089803
20044s	42.4 °C	0.09475	0.45845	0.46645	0.46825	0.441	0.45635		20044s	42.4 °C	0.09895	0.4132	0.42775	0.42745	0.40645	0.3542		20044s	42.4 °C	0.003182	0.00035355	0.017607	0.011667	0.047518	0.028072		20044s	42.4 °C	0.0033234	0.039598	0.017466	0.030052	0.027648	0.016829
21866s	41.8 °C	0.09675	0.52625	0.52985	0.54385	0.507	0.52845		21866s	41.8 °C	0.0988	0.4844	0.4883	0.4869	0.4544	0.3986		21866s	41.8 °C	0.0060104	0.0047376	0.014354	0.0010607	0.050205	0.029486		21866s	41.8 °C	0.0028284	0.033375	0.011879	0.029416	0.029557	0.0097581
23689s	42.0 °C	0.09555	0.57015	0.5708	0.59515	0.56195	0.584		23689s	42.0 °C	0.0999	0.53385	0.53005	0.5286	0.4953	0.437		23689s	42.0 °C	0.0043134	0.0034648	0.012869	0.0023335	0.044194	0.031961		23689s	42.0 °C	0.0045255	0.025527	0.0067175	0.02291	0.026587	0.012445
25511s	42.0 °C	0.09535	0.60385	0.60255	0.63435	0.6098	0.62365		25511s	42.0 °C	0.0994	0.5704	0.56345	0.5613	0.52415	0.45765		25511s	42.0 °C	0.0041719	0.011102	0.013081	0.0044548	0.02687	0.024537		25511s	42.0 °C	0.0039598	0.023476	0.0068589	0.0239	0.023971	0.022698
27333s	42.2 °C	0.09525	0.64035	0.63945	0.6721	0.6545	0.6587		27333s	42.2 °C	0.09735	0.6015	0.58745	0.5885	0.53965	0.4752		27333s	42.2 °C	0.0040305	0.012516	0.015061	0.0021213	0.023052	0.017253		27333s	42.2 °C	0.0012021	0.019092	0.0028991	0.019092	0.019728	0.028001
29155s	41.9 °C	0.0948	0.6687	0.6689	0.7029	0.69035	0.69195		29155s	41.9 °C	0.0984	0.6279	0.608	0.60905	0.55	0.4874		29155s	41.9 °C	0.0032527	0.011172	0.013011	0.0011314	0.016193	0.014071		29155s	41.9 °C	0.0025456	0.015274	0.0049497	0.012657	0.013576	0.024183
30977s	41.8 °C	0.09495	0.6938	0.69375	0.7344	0.7284	0.72425		30977s	41.8 °C	0.10015	0.6474	0.62615	0.62485	0.5566	0.49005		30977s	41.8 °C	0.0036062	0.0082024	0.014071	0.00042426	0.016122	0.018597		30977s	41.8 °C	0.0047376	0.014425	0.0014849	0.013647	0.0091924	0.01591
32800s	41.9 °C	0.0942	0.72405	0.7231	0.7637	0.759	0.7548		32800s	41.9 °C	0.10185	0.6671	0.6405	0.6364	0.55515	0.4893		32800s	41.9 °C	0.0024042	0.0071418	0.014566	0.0033941	0.014566	0.017961		32800s	41.9 °C	0.0074246	0.014425	0.005374	0.011172	0.0094045	0.0087681
34622s	42.0 °C	0.09535	0.74715	0.74325	0.7875	0.7856	0.78375		34622s	42.0 °C	0.0997	0.68225	0.65015	0.6417	0.55225	0.49135		34622s	42.0 °C	0.0038891	0.007566	0.013223	0.0045255	0.013294	0.020577		34622s	42.0 °C	0.0041012	0.01096	0.0044548	0.011879	0.0088388	0.0027577
36444s	42.0 °C	0.09715	0.76835	0.7619	0.80715	0.8046	0.8079		36444s	42.0 °C	0.1019	0.69425	0.6597	0.6458	0.54945	0.49315		36444s	42.0 °C	0.0064347	0.007566	0.013435	0.0062933	0.015132	0.022769		36444s	42.0 °C	0.0069296	0.010112	0.002687	0.013859	0.010819	0.00035355
38266s	41.8 °C	0.09525	0.7879	0.78	0.8265	0.8239	0.83145		38266s	41.8 °C	0.10085	0.704	0.66595	0.6477	0.5462	0.49485		38266s	41.8 °C	0.0036062	0.0056569	0.012021	0.0072125	0.014284	0.025102		38266s	41.8 °C	0.0051619	0.0097581	0.0013435	0.014425	0.011031	0.0047376
40088s	41.9 °C	0.095	0.80635	0.79765	0.8448	0.84005	0.85235		40088s	41.9 °C	0.1014	0.7133	0.67105	0.64875	0.54335	0.49545		40088s	41.9 °C	0.0032527	0.003182	0.011243	0.0093338	0.018173	0.027648		40088s	41.9 °C	0.0066468	0.010607	0.0012021	0.01492	0.011102	0.0078489
41911s	42.0 °C	0.09775	0.8248	0.81525	0.8612	0.8539	0.8723		41911s	42.0 °C	0.1024	0.722	0.6755	0.65015	0.5408	0.49605		41911s	42.0 °C	0.0068589	0.0016971	0.010253	0.011031	0.022769	0.031113		41911s	42.0 °C	0.0073539	0.012445	0.0029698	0.016334	0.012021	0.0095459
43733s	41.8 °C	0.09625	0.8406	0.82985	0.87595	0.86715	0.89095		43733s	41.8 °C	0.1035	0.72955	0.67955	0.6509	0.53845	0.4964		43733s	41.8 °C	0.0047376	0.00056569	0.0098288	0.011809	0.025385	0.033163		43733s	41.8 °C	0.0089095	0.01195	0.003182	0.016829	0.011809	0.0096167
45555s	41.9 °C	0.09665	0.85605	0.8451	0.89035	0.8808	0.9087		45555s	41.9 °C	0.10265	0.7364	0.68325	0.6515	0.53635	0.49565		45555s	41.9 °C	0.0053033	0.0037477	0.010182	0.012799	0.031396	0.034083		45555s	41.9 °C	0.0072832	0.011455	0.0038891	0.016405	0.011809	0.0065761
47377s	42.1 °C	0.09695	0.87135	0.85985	0.90455	0.89335	0.9239		47377s	42.1 °C	0.1022	0.74285	0.6858	0.65135	0.53385	0.49245		47377s	42.1 °C	0.0057276	0.0060104	0.0092631	0.013364	0.034012	0.033093		47377s	42.1 °C	0.0074953	0.013081	0.0042426	0.017183	0.01294	0.004879
49199s	42.0 °C	0.0964	0.88635	0.87445	0.91915	0.9059	0.938		49199s	42.0 °C	0.10135	0.7482	0.68765	0.6509	0.5322	0.4903		49199s	42.0 °C	0.0049497	0.0099702	0.0081317	0.013789	0.034931	0.026304		49199s	42.0 °C	0.0064347	0.012021	0.0044548	0.017395	0.013294	0.00042426
51022s	42.0 °C	0.0955	0.90095	0.8879	0.9327	0.91855	0.94855		51022s	42.0 °C	0.10145	0.753	0.68905	0.65015	0.5304	0.48865		51022s	42.0 °C	0.003677	0.011809	0.0060811	0.015132	0.038396	0.022274		51022s	42.0 °C	0.0064347	0.012021	0.0044548	0.017183	0.013576	0.0038891
52844s	42.0 °C	0.0963	0.9155	0.9016	0.9455	0.93005	0.9605		52844s	42.0 °C	0.10115	0.7585	0.69075	0.64915	0.5292	0.4895		52844s	42.0 °C	0.0048083	0.012728	0.0060811	0.014708	0.040093	0.020789		52844s	42.0 °C	0.0054447	0.011738	0.0043134	0.016193	0.012587	0.0041012
54666s	42.0 °C	0.0979	0.92725	0.91145	0.95495	0.9381	0.9704		54666s	42.0 °C	0.10305	0.7632	0.6918	0.6483	0.5284	0.49185		54666s	42.0 °C	0.0067882	0.013506	0.004879	0.015768	0.042144	0.01895		54666s	42.0 °C	0.0078489	0.011172	0.0035355	0.017678	0.013859	0.004879
56488s	41.9 °C	0.09465	0.93775	0.9202	0.96455	0.9455	0.98045		56488s	41.9 °C	0.10085	0.7666	0.69205	0.64665	0.52755	0.4916		56488s	41.9 °C	0.0023335	0.01591	0.0024042	0.018173	0.045821	0.017748		56488s	41.9 °C	0.0055861	0.011031	0.0044548	0.018455	0.01591	0.0089095
58310s	42.0 °C	0.0956	0.94875	0.9296	0.9736	0.9565	0.98735		58310s	42.0 °C	0.1018	0.7708	0.6919	0.64465	0.5265	0.4963		58310s	42.0 °C	0.0035355	0.017466	0.0014142	0.020223	0.049922	0.0088388		58310s	42.0 °C	0.0066468	0.011879	0.0050912	0.018314	0.015981	0.010465
Mean OD replicate 3	-Ara									+Ara								Replicate SD 3	-Ara									+Ara
Time s	Temp	LB	Myc	Anchor-Linker	Linker-Bait	GroTAC1	GroTAC2		Time s	Temp	LB	Myc	Anchor-Linker	Linker-Bait	GroTAC1	GroTAC2		Time s	Temp	LB	Myc	Anchor-Linker	Linker-Bait	GroTAC1	GroTAC2		Time s	Temp	LB	Myc	Anchor-Linker	Linker-Bait	GroTAC1	GroTAC2
0s	41.8 °C	0.1004	0.09835	0.0982	0.0972	0.0972	0.0951		0s	41.8 °C	0.1012	0.09915	0.10245	0.10315	0.0993	0.097		0s	41.8 °C	0.0052326	0.0012021	0.0014142	0	0.00070711	0.0022627		0s	41.8 °C	0.0076368	0.0041719	0.0057276	0.0023335	0.0055154	0.00056569
1823s	41.9 °C	0.10845	0.10745	0.1062	0.10805	0.1057	0.09845		1823s	41.9 °C	0.11035	0.1095	0.1116	0.11245	0.10805	0.12195		1823s	41.9 °C	0.011384	0.011809	0.010889	0.0094045	0.0098995	0.0038891		1823s	41.9 °C	0.007566	0.0087681	0.0077782	0.012233	0.0096874	0.034153
3646s	41.8 °C	0.10645	0.10775	0.10695	0.111	0.1074	0.10285		3646s	41.8 °C	0.106	0.10685	0.112	0.11245	0.10855	0.1192		3646s	41.8 °C	0.0071418	0.012657	0.011809	0.0021213	0.0050912	0.0099702		3646s	41.8 °C	0.0021213	0.0050205	0.0077782	0.011384	0.0094045	0.030406
5469s	41.8 °C	0.1135	0.1115	0.11405	0.1153	0.113	0.1014		5469s	41.8 °C	0.1047	0.1047	0.111	0.113	0.11055	0.1208		5469s	41.8 °C	0.0041012	0.010748	0.0038891	0.0041012	0.0031113	0.0067882		5469s	41.8 °C	0.0016971	0.0028284	0.0059397	0.012869	0.012799	0.03182
7293s	42.0 °C	0.1124	0.1104	0.111	0.1164	0.1128	0.10395		7293s	42.0 °C	0.10215	0.1069	0.11105	0.11305	0.1105	0.12395		7293s	42.0 °C	0.0029698	0.010748	0.010465	0.0025456	0.0032527	0.0095459		7293s	42.0 °C	0.0026163	0.0032527	0.004879	0.0094045	0.011314	0.03387
9116s	41.8 °C	0.1131	0.11565	0.1135	0.1173	0.11455	0.10785		9116s	41.8 °C	0.1025	0.10925	0.11385	0.1156	0.11345	0.1281		9116s	41.8 °C	0.0012728	0.011243	0.0097581	0.0035355	0.0017678	0.0095459		9116s	41.8 °C	0.0022627	0.0033234	0.0053033	0.0087681	0.0088388	0.031396
10939s	42.0 °C	0.11065	0.1281	0.1208	0.1256	0.12715	0.12095		10939s	42.0 °C	0.10435	0.1206	0.1242	0.1282	0.1279	0.14595		10939s	42.0 °C	0.0057276	0.011455	0.013859	0.0066468	0.0067175	0.010536		10939s	42.0 °C	0.0019092	0.0049497	0.0074953	0.011597	0.013011	0.038537
12762s	41.9 °C	0.11085	0.1667	0.1468	0.15745	0.15625	0.1519		12762s	41.9 °C	0.1014	0.15115	0.149	0.1588	0.15535	0.17285		12762s	41.9 °C	0.0040305	0.0089095	0.015556	0.0074246	0.0071418	0.010465		12762s	41.9 °C	0.0031113	0.0054447	0.0091924	0.008061	0.0074246	0.034012
14585s	41.8 °C	0.11145	0.25055	0.207	0.23065	0.223	0.22325		14585s	41.8 °C	0.1018	0.2233	0.20755	0.2268	0.21705	0.23635		14585s	41.8 °C	0.0006364	0.0040305	0.015556	0.011526	0.014708	0.011809		14585s	41.8 °C	0.0029698	0.0065054	0.005869	0.0046669	0.0043134	0.030335
16408s	41.8 °C	0.11025	0.3519	0.29905	0.32995	0.31895	0.3204		16408s	41.8 °C	0.1003	0.31015	0.29195	0.31585	0.29915	0.3165		16408s	41.8 °C	0.0055861	0.0031113	0.017466	0.015203	0.021567	0.0079196		16408s	41.8 °C	0.0038184	0.0030406	0.003182	0.00049497	0.0065761	0.042568
18231s	42.0 °C	0.11205	0.4789	0.4225	0.45325	0.44305	0.4399		18231s	42.0 °C	0.10045	0.41495	0.39745	0.411	0.38305	0.3871		18231s	42.0 °C	0.0086974	0.0033941	0.015132	0.016476	0.023971	0.00084853		18231s	42.0 °C	0.0019092	0.0044548	0.0086974	0.012445	0.012799	0.044265
20054s	42.1 °C	0.1089	0.5565	0.50615	0.5325	0.5243	0.51465		20054s	42.1 °C	0.0997	0.48295	0.4641	0.47455	0.43645	0.4361		20054s	42.1 °C	0.0046669	0.010465	0.0091217	0.02192	0.020789	0.0072832		20054s	42.1 °C	0.0024042	0.0044548	0.010607	0.015486	0.016617	0.05275
21878s	42.1 °C	0.11055	0.6075	0.5548	0.5808	0.5784	0.562		21878s	42.1 °C	0.0997	0.53355	0.5131	0.51975	0.48365	0.4767		21878s	42.1 °C	0.0062933	0.010607	0.009051	0.028284	0.018385	0.011879		21878s	42.1 °C	0.0032527	0.0012021	0.010748	0.01789	0.015203	0.054447
23701s	42.0 °C	0.10855	0.64345	0.58685	0.61985	0.6159	0.59875		23701s	42.0 °C	0.1009	0.57025	0.5463	0.5513	0.5172	0.50635		23701s	42.0 °C	0.0036062	0.005869	0.012092	0.027224	0.017819	0.016051		23701s	42.0 °C	0.00028284	0.0053033	0.0096167	0.016546	0.015274	0.057064
25524s	41.9 °C	0.1118	0.68035	0.62245	0.65375	0.65235	0.63605		25524s	41.9 °C	0.0985	0.6051	0.576	0.5772	0.5349	0.5262		25524s	41.9 °C	0.0084853	0.0061518	0.012799	0.027648	0.018173	0.01591		25524s	41.9 °C	0.0029698	0.0066468	0.011455	0.019233	0.014425	0.05374
27347s	42.1 °C	0.11065	0.70665	0.6494	0.68195	0.682	0.66575		27347s	42.1 °C	0.09995	0.6256	0.5983	0.59375	0.54555	0.5404		27347s	42.1 °C	0.0067175	0.0081317	0.011597	0.027365	0.016971	0.014354		27347s	42.1 °C	0.0017678	0.0096167	0.0056569	0.018738	0.011526	0.048649
29170s	41.9 °C	0.1113	0.73975	0.6785	0.7118	0.7075	0.6971		29170s	41.9 °C	0.0993	0.65065	0.615	0.61095	0.5583	0.5461		29170s	41.9 °C	0.0082024	0.010536	0.0073539	0.024183	0.015132	0.011738		29170s	41.9 °C	0.0025456	0.022274	0.00042426	0.0079903	0.0055154	0.04681
30993s	42.0 °C	0.11295	0.77015	0.70965	0.73925	0.73935	0.72985		30993s	42.0 °C	0.09875	0.6732	0.63425	0.6248	0.56145	0.54735		30993s	42.0 °C	0.0098288	0.0072832	0.0096874	0.027506	0.014071	0.0086974		30993s	42.0 °C	0.0024749	0.019658	0.0006364	0.012728	0.0079903	0.039952
32816s	41.9 °C	0.11425	0.799	0.73705	0.7664	0.76895	0.75865		32816s	41.9 °C	0.0993	0.6897	0.6447	0.6308	0.5615	0.5492		32816s	41.9 °C	0.011809	0.0070711	0.0099702	0.027577	0.012374	0.0089803		32816s	41.9 °C	0.0022627	0.017961	0.0011314	0.013576	0.0048083	0.038184
34639s	41.8 °C	0.1146	0.82335	0.75955	0.7869	0.79005	0.7815		34639s	41.8 °C	0.09895	0.7035	0.6528	0.6351	0.5587	0.5469		34639s	41.8 °C	0.012162	0.0026163	0.013223	0.028001	0.0089803	0.0069296		34639s	41.8 °C	0.002192	0.019092	0.00042426	0.012162	0.003677	0.036487
36463s	41.8 °C	0.1149	0.84245	0.77985	0.80705	0.8111	0.80625		36463s	41.8 °C	0.09915	0.71635	0.65985	0.638	0.55625	0.5448		36463s	41.8 °C	0.013011	0.00091924	0.011809	0.026941	0.0077782	0.0050205		36463s	41.8 °C	0.0023335	0.020294	0.002192	0.011314	0.0012021	0.035921
38286s	42.0 °C	0.11345	0.8578	0.79705	0.8238	0.8264	0.82505		38286s	42.0 °C	0.0983	0.72815	0.6674	0.64065	0.55625	0.54405		38286s	42.0 °C	0.010536	0.0032527	0.014637	0.028426	0.0046669	0.0061518		38286s	42.0 °C	0.0028284	0.021142	0.0032527	0.0092631	0.0016263	0.033446
40109s	42.1 °C	0.11375	0.87165	0.8116	0.83915	0.84055	0.8424		40109s	42.1 °C	0.0987	0.73855	0.67345	0.64175	0.5542	0.54035		40109s	42.1 °C	0.011384	0.0064347	0.015274	0.029486	0.0023335	0.0062225		40109s	42.1 °C	0.0025456	0.022415	0.0041719	0.0077075	0.003677	0.03486
41932s	42.0 °C	0.11265	0.8858	0.82705	0.85605	0.85545	0.86025		41932s	42.0 °C	0.09875	0.74795	0.6777	0.6434	0.5541	0.53555		41932s	42.0 °C	0.0095459	0.010041	0.015768	0.030476	0.0012021	0.0054447		41932s	42.0 °C	0.003182	0.024961	0.006364	0.0045255	0.0072125	0.036416
43755s	41.9 °C	0.11375	0.89995	0.8415	0.86945	0.8682	0.87675		43755s	41.9 °C	0.09865	0.757	0.6812	0.6444	0.55265	0.53035		43755s	41.9 °C	0.011243	0.012516	0.016263	0.030759	0.0031113	0.0060104		43755s	41.9 °C	0.003182	0.025314	0.0056569	0.0035355	0.0099702	0.039244
45578s	42.1 °C	0.1135	0.9141	0.85595	0.8861	0.8805	0.8946		45578s	42.1 °C	0.0988	0.7645	0.6844	0.6439	0.5515	0.5232		45578s	42.1 °C	0.010607	0.015556	0.016476	0.031537	0.005374	0.0065054		45578s	42.1 °C	0.0028284	0.026446	0.0066468	0.0025456	0.011314	0.045113
47401s	41.8 °C	0.11475	0.9274	0.86985	0.89845	0.89355	0.90975		47401s	41.8 °C	0.09865	0.77165	0.68725	0.6443	0.5522	0.5191		47401s	41.8 °C	0.012374	0.019092	0.019304	0.031891	0.0065761	0.0074246		47401s	41.8 °C	0.0026163	0.026799	0.0065761	0.0025456	0.015274	0.050487
49225s	41.9 °C	0.1157	0.93945	0.8823	0.91175	0.906	0.92515		49225s	41.9 °C	0.0987	0.77775	0.6889	0.64245	0.55	0.51635		49225s	41.9 °C	0.013859	0.020435	0.019375	0.032739	0.009051	0.0079903		49225s	41.9 °C	0.0029698	0.026517	0.0065054	0.0016263	0.015839	0.04872
51048s	41.7 °C	0.11365	0.95	0.89225	0.921	0.91425	0.9377		51048s	41.7 °C	0.09835	0.7837	0.6905	0.64135	0.54985	0.518		51048s	41.7 °C	0.01096	0.02489	0.021708	0.033941	0.011667	0.0076368		51048s	41.7 °C	0.0026163	0.025314	0.0056569	0.003182	0.018031	0.048932
52871s	41.9 °C	0.113	0.95985	0.90205	0.93065	0.9232	0.95115		52871s	41.9 °C	0.0982	0.79085	0.6931	0.64165	0.5498	0.5176		52871s	41.9 °C	0.010041	0.026941	0.02284	0.034719	0.012587	0.0089803		52871s	41.9 °C	0.002687	0.028355	0.0079196	0.00091924	0.018385	0.050912
54694s	42.1 °C	0.1141	0.9703	0.91135	0.9411	0.93235	0.96435		54694s	42.1 °C	0.0991	0.7958	0.6932	0.63875	0.5473	0.51795		54694s	42.1 °C	0.011314	0.02885	0.022557	0.034365	0.014637	0.0095459		54694s	42.1 °C	0.0035355	0.028426	0.0079196	0.0010607	0.019658	0.052538
56517s	42.0 °C	0.1117	0.97815	0.91805	0.9508	0.93965	0.9761		56517s	42.0 °C	0.09845	0.80125	0.69425	0.63765	0.54745	0.51865		56517s	42.0 °C	0.008061	0.031891	0.024819	0.033093	0.016617	0.0076368		56517s	42.0 °C	0.003182	0.029911	0.0086974	0.00077782	0.019163	0.051548
58340s	41.9 °C	0.11315	0.9889	0.92725	0.95905	0.949	0.98585		58340s	41.9 °C	0.09945	0.8065	0.69515	0.63555	0.5455	0.52125		58340s	41.9 °C	0.0099702	0.03083	0.023688	0.039103	0.016829	0.013223		58340s	41.9 °C	0.0040305	0.030547	0.0096874	0.0023335	0.018809	0.052397
MEAN value
-Ara							+Ara
Time s	Myc	Anchor-Linker	Linker-Bait	GroTAC1	GroTAC2		Time s	Myc	Anchor-Linker	Linker-Bait	GroTAC1	GroTAC2
0s	0.0007	-0.00261667	-0.00228333	-0.00276667	-0.00393333		0s	-0.00106667	-0.000166667	-0.00085	-0.000866667	-0.00528333
1840s	0.00075	-0.0011	0.000666667	-0.00126667	0.00115		1840s	-0.0001	0.00231667	0.00593333	0.00516667	0.00511667
3681s	0.00171667	-0.000416667	0.00296667	0.000366667	0.00236667		3681s	0.000266667	0.0052	0.0103667	0.00803333	0.00751667
5521s	0.000783333	-0.000316667	0.00181667	0.000416667	-0.000716667		5521s	0.00115	0.00703333	0.012	0.00901667	0.00898333
7361s	0.0005	-0.00203333	0.00145	0.000766667	-0.00118333		7361s	0.00291667	0.00693333	0.0121	0.0101667	0.0108167
9202s	0.00391667	0.001	0.00393333	0.00211667	0.00183333		9202s	0.00536667	0.00876667	0.0144167	0.0129333	0.0138833
11042s	0.01275	0.00866667	0.0105167	0.0100167	0.00956667		11042s	0.0126	0.01655	0.0201	0.0183833	0.0229667
12882s	0.0370833	0.0303833	0.03295	0.0271	0.0300167		12882s	0.0363667	0.0379	0.0446333	0.0405	0.0443167
14722s	0.0943833	0.0817667	0.0886167	0.0697167	0.0821		14722s	0.08965	0.08525	0.0955	0.08355	0.0934833
16563s	0.18175	0.16815	0.177967	0.1457	0.166467		16563s	0.167383	0.166567	0.175517	0.1551	0.169117
18403s	0.301717	0.285483	0.29495	0.2531	0.281167		18403s	0.267633	0.265583	0.26985	0.236433	0.245233
20243s	0.393167	0.375983	0.391233	0.361083	0.377		20243s	0.345333	0.338917	0.346783	0.3087	0.2983
22084s	0.450883	0.425017	0.4479	0.427767	0.432733		22084s	0.4037	0.390933	0.399717	0.358983	0.338617
23924s	0.493717	0.459733	0.491483	0.475383	0.47805		23924s	0.4444	0.424283	0.433967	0.3986	0.3687
25764s	0.530467	0.491533	0.52725	0.5138	0.516267		25764s	0.479117	0.453083	0.463467	0.424833	0.387633
27605s	0.56705	0.52345	0.560283	0.551683	0.549433		27605s	0.502767	0.475467	0.484483	0.43925	0.401283
29445s	0.601483	0.557217	0.5934	0.581833	0.582233		29445s	0.530517	0.495	0.501633	0.45085	0.406633
31285s	0.631233	0.58635	0.622117	0.616233	0.612667		31285s	0.5524	0.512983	0.5149	0.454933	0.403167
33125s	0.66085	0.615933	0.650417	0.64665	0.64175		33125s	0.569967	0.525133	0.521817	0.4515	0.401467
34966s	0.685267	0.639367	0.672917	0.6712	0.66725		34966s	0.585533	0.535433	0.52705	0.4497	0.403417
36806s	0.70625	0.659483	0.6924	0.691767	0.690533		36806s	0.597033	0.542217	0.52905	0.4462	0.4027
38646s	0.7268	0.679667	0.711933	0.71095	0.711967		38646s	0.608983	0.549533	0.532383	0.4453	0.404367
40487s	0.744567	0.696667	0.7287	0.7269	0.730783		40487s	0.619283	0.55535	0.534033	0.442417	0.403533
42327s	0.76225	0.713517	0.745483	0.741917	0.748833		42327s	0.628367	0.559733	0.535717	0.441083	0.40235
44167s	0.778617	0.729117	0.760767	0.756383	0.766067		44167s	0.636917	0.563583	0.536917	0.438883	0.401083
46008s	0.794017	0.74375	0.776067	0.770367	0.783133		46008s	0.6441	0.566367	0.537333	0.436017	0.398017
47848s	0.808683	0.757333	0.789317	0.7836	0.797817		47848s	0.650917	0.56935	0.538517	0.434217	0.395917
49688s	0.82375	0.7703	0.80255	0.796267	0.811933		49688s	0.657617	0.571967	0.538183	0.431817	0.394783
51529s	0.8384	0.7832	0.815367	0.80845	0.824883		51529s	0.663183	0.573817	0.537417	0.43	0.395317
53369s	0.849183	0.79575	0.827167	0.819	0.8371		53369s	0.6694	0.576217	0.5374	0.4292	0.396217
55209s	0.856917	0.80325	0.836883	0.827167	0.847517		55209s	0.673033	0.575967	0.534667	0.426117	0.397083
57049s	0.866367	0.81135	0.847483	0.838217	0.860733		57049s	0.678883	0.57795	0.534517	0.427	0.3999
58890s	0.873167	0.81735	0.85345	0.847267	0.869717		58890s	0.6827	0.577733	0.531467	0.424583	0.402667
SEM
-Ara							+Ara
Time s	Myc	Anchor-Linker	Linker-Bait	GroTAC1	GroTAC2		Time s	Myc	Anchor-Linker	Linker-Bait	GroTAC1	GroTAC2
0s	0.00163274	0.00256326	0.000916667	0.000510174	0.000932887		0s	0.00181437	0.000870026	0.00360289	0.0031887	0.00199465
1840s	0.001221	0.0017294	0.000686982	0.000765034	0.00557651		1840s	0.000956992	0.00114249	0.00201025	0.00381383	0.00375281
3681s	0.00147262	0.00128268	0.00176123	0.00112114	0.00308347		3681s	0.000712	0.00144222	0.00232636	0.00368899	0.00471879
5521s	0.00197407	0.0014794	0.00125576	0.000565931	0.00575936		5521s	0.001594	0.000967098	0.00216564	0.002659	0.00541728
7361s	0.00184481	0.00213099	0.00144424	0.000233333	0.00393121		7361s	0.00140752	0.00104257	0.00064291	0.0025759	0.00675909
9202s	0.00126798	0.00227156	0.000961914	0.000440959	0.00426794		9202s	0.00158754	0.00156321	0.00107639	0.00314806	0.00778301
11042s	0.00246695	0.00333121	0.00222342	0.00361598	0.00143333		11042s	0.0022655	0.0019975	0.0021945	0.00274353	0.0110683
12882s	0.00939771	0.00502671	0.00684586	0.010062	0.0055258		12882s	0.00669243	0.0050285	0.00640217	0.00766632	0.0154489
14722s	0.0225172	0.00745522	0.016091	0.0221079	0.0149908		14722s	0.0167829	0.0102679	0.0148383	0.0187192	0.0245317
16563s	0.0301564	0.0103313	0.0222347	0.0330807	0.0219234		16563s	0.0232842	0.0129847	0.0202807	0.0256728	0.0290314
18403s	0.0334465	0.0128461	0.0262939	0.0410409	0.0243441		18403s	0.0278135	0.0164272	0.02171	0.0271787	0.0291058
20243s	0.0272477	0.0112476	0.0162081	0.0280751	0.0143872		20243s	0.0202095	0.0128315	0.0142462	0.0158596	0.0235564
22084s	0.023053	0.0140325	0.0126791	0.0200946	0.0105205		22084s	0.0151758	0.0125778	0.0102011	0.0135439	0.0222868
23924s	0.0206093	0.0170644	0.0143692	0.0164864	0.0112863		23924s	0.0125297	0.0141917	0.00839133	0.00943204	0.0198983
25764s	0.0191164	0.0174202	0.0132524	0.0156351	0.0100764		25764s	0.0141202	0.0181127	0.00837941	0.00665409	0.0207479
27605s	0.0151047	0.0180935	0.0138844	0.0140575	0.0101326		27605s	0.0136286	0.0189089	0.0080282	0.00479557	0.0197091
29445s	0.0157502	0.0135802	0.0111186	0.0140429	0.00980528		29445s	0.0117456	0.0177376	0.00952104	0.00493618	0.0201331
31285s	0.017147	0.0114161	0.0114084	0.0138421	0.0110303		31285s	0.011535	0.0179771	0.0104822	0.00497999	0.0233627
33125s	0.016241	0.0100718	0.0115507	0.0134205	0.0117232		33125s	0.0106988	0.0170037	0.0112429	0.00675747	0.0249224
34966s	0.0171812	0.00710952	0.0109307	0.0124087	0.0121112		34966s	0.0102274	0.0167455	0.012143	0.00677661	0.0230771
36806s	0.01766	0.00536698	0.01009	0.0105696	0.0119148		36806s	0.0105543	0.0170539	0.0124109	0.00671683	0.0222413
38646s	0.0170772	0.00452054	0.0107247	0.0108427	0.0138865		38646s	0.010766	0.0176046	0.0122855	0.00731796	0.0215332
40487s	0.0167156	0.00384191	0.01135	0.0104502	0.014761		40487s	0.0104187	0.0169142	0.0112354	0.00742262	0.0198439
42327s	0.0180201	0.00259267	0.00982702	0.00848412	0.0145046		42327s	0.0104601	0.016379	0.0105215	0.0075819	0.0179144
44167s	0.0179987	0.00229789	0.00980159	0.00788259	0.0157211		44167s	0.010717	0.0158283	0.00967007	0.00784274	0.0158514
46008s	0.0183826	0.00242693	0.00934208	0.00718589	0.0161401		46008s	0.0108031	0.0167955	0.00970225	0.0090379	0.0140106
47848s	0.0187536	0.00280139	0.00936547	0.00646632	0.0160689		47848s	0.0110507	0.0168121	0.00894061	0.0104999	0.0128449
49688s	0.0195144	0.00387632	0.0103116	0.0066273	0.0164581		49688s	0.0107167	0.0163222	0.00863063	0.0109803	0.0118817
51529s	0.0196422	0.0046	0.0110443	0.0073069	0.0160269		51529s	0.0110879	0.016112	0.00859236	0.0121213	0.0123893
53369s	0.0180223	0.00490264	0.0110507	0.00742075	0.0159579		53369s	0.0116276	0.0161062	0.00842798	0.0126138	0.0117895
55209s	0.0161265	0.00517333	0.010084	0.00666235	0.0152744		55209s	0.0118489	0.0155353	0.00794944	0.0125344	0.0109864
57049s	0.013409	0.00720278	0.0113264	0.00671574	0.0156386		57049s	0.0119776	0.0156066	0.00820753	0.012616	0.0101664
58890s	0.0108878	0.00882558	0.0125745	0.00731576	0.0136638		58890s	0.0122068	0.0152526	0.00824198	0.0124276	0.00960075

## Sheet: n 3
Mean OD replicate 1	-Ara									+Ara								Replicate SD 1	-Ara									+Ara
Time s	Temp	LB	Myc	Anchor-Linker	Linker-Bait	GroTAC1	GroTAC2		Time s	Temp	LB	Myc	Anchor-Linker	Linker-Bait	GroTAC1	GroTAC2		Time s	Temp	LB	Myc	Anchor-Linker	Linker-Bait	GroTAC1	GroTAC2		Time s	Temp	LB	Myc	Anchor-Linker	Linker-Bait	GroTAC1	GroTAC2
0s	41.7 °C	0.0959	0.0973	0.0976	0.09755	0.09515	0.0952		0s	41.7 °C	0.1023	0.1021	0.1012	0.1056	0.0999	0.0981		0s	41.7 °C	0.0015556	0.00028284	0.00014142	0.0016263	0.00049497	0.0024042		0s	41.7 °C	0.005374	0.005374	0.0048083	0.0086267	0.00056569	0.0018385
1814s	41.8 °C	0.0968	0.09865	0.0985	0.1003	0.0978	0.0994		1814s	41.8 °C	0.10445	0.1047	0.10385	0.11	0.1053	0.1115		1814s	41.8 °C	0.0016971	0.0006364	0.00042426	0.00098995	0.0022627	0.0065054		1814s	41.8 °C	0.0067175	0.0077782	0.0068589	0.012162	0.003677	0.012162
3628s	42.0 °C	0.09665	0.0986	0.09885	0.1018	0.09965	0.0991		3628s	42.0 °C	0.1052	0.1059	0.1056	0.11215	0.10955	0.1174		3628s	42.0 °C	0.0016263	0.00014142	0.0006364	0.0043841	0.0044548	0.0050912		3628s	42.0 °C	0.0076368	0.0093338	0.0093338	0.015344	0.0047376	0.0046669
5441s	42.0 °C	0.09665	0.09885	0.099	0.1014	0.1009	0.10025		5441s	42.0 °C	0.10515	0.10575	0.1051	0.1119	0.10965	0.1163		5441s	42.0 °C	0.0017678	0.00035355	0.00070711	0.0031113	0.0056569	0.0067175		5441s	42.0 °C	0.0077075	0.0091217	0.0086267	0.015132	0.0051619	0.011314
7255s	41.9 °C	0.0964	0.09875	0.0993	0.10205	0.10085	0.0996		7255s	41.9 °C	0.10535	0.10615	0.1056	0.11225	0.10885	0.1177		7255s	41.9 °C	0.0016971	7.0711e-05	0.00056569	0.0027577	0.0051619	0.0050912		7255s	41.9 °C	0.0079903	0.0088388	0.0086267	0.01492	0.0026163	0.0055154
9069s	41.7 °C	0.0965	0.10095	0.10215	0.1028	0.1013	0.0993		9069s	41.7 °C	0.10475	0.10765	0.1078	0.1141	0.1102	0.1198		9069s	41.7 °C	0.0016971	0.00077782	0.0019092	0.0021213	0.0042426	0.002687		9069s	41.7 °C	0.0070004	0.0092631	0.0094752	0.014566	0.0021213	0.0039598
10883s	42.1 °C	0.09635	0.10585	0.1073	0.11025	0.10685	0.1034		10883s	42.1 °C	0.1041	0.112	0.1126	0.12015	0.1143	0.1226		10883s	42.1 °C	0.0016263	0.00021213	0.00070711	0.0028991	0.0072832	0.00098995		10883s	42.1 °C	0.006364	0.0084853	0.0094752	0.015061	0.0024042	0.0039598
12697s	42.1 °C	0.0963	0.12095	0.12435	0.1298	0.11995	0.1179		12697s	42.1 °C	0.1052	0.12855	0.13045	0.13945	0.13085	0.1312		12697s	42.1 °C	0.0016971	7.0711e-05	0.00091924	0.0028284	0.012516	0.00042426		12697s	42.1 °C	0.008061	0.010394	0.010677	0.016476	0.0033234	0.010182
14511s	41.9 °C	0.0963	0.15975	0.16365	0.1761	0.151	0.15675		14511s	41.9 °C	0.10405	0.17025	0.1758	0.1864	0.17385	0.18085		14511s	41.9 °C	0.0016971	0.0017678	0.00021213	0.0021213	0.014425	0.0020506		14511s	41.9 °C	0.0062933	0.010394	0.0097581	0.018668	0.00021213	0.0010607
16324s	42.2 °C	0.09625	0.2339	0.2394	0.2578	0.22205	0.23085		16324s	42.2 °C	0.10505	0.2488	0.2548	0.26205	0.2437	0.252		16324s	42.2 °C	0.0017678	0.0042426	0.0024042	0.0072125	0.023688	0.00021213		16324s	42.2 °C	0.007566	0.0089095	0.0059397	0.022415	0.0041012	0.00084853
18138s	41.9 °C	0.09615	0.33825	0.3428	0.3699	0.32405	0.33535		18138s	41.9 °C	0.10455	0.3508	0.36115	0.36625	0.33075	0.337		18138s	41.9 °C	0.0016263	0.0064347	0.00084853	0.0091924	0.022557	0.00049497		18138s	41.9 °C	0.007566	0.014708	0.0098288	0.032315	0.013081	0.013718
19952s	41.8 °C	0.096	0.44255	0.441	0.46355	0.42505	0.4381		19952s	41.8 °C	0.1046	0.45235	0.4521	0.4429	0.4186	0.40065		19952s	41.8 °C	0.0018385	0.0081317	0.0043841	0.010536	0.033729	0.0021213		19952s	41.8 °C	0.0077782	0.017041	0.012728	0.033093	0.015839	0.0057276
21766s	42.3 °C	0.0961	0.5102	0.50335	0.52495	0.4931	0.4984		21766s	42.3 °C	0.1042	0.52	0.5155	0.5011	0.4751	0.44615		21766s	42.3 °C	0.0019799	0.010041	0.0098288	0.012233	0.039174	0.0025456		21766s	42.3 °C	0.0067882	0.023052	0.017961	0.03776	0.019375	0.015768
23580s	42.0 °C	0.096	0.5597	0.5548	0.57715	0.5406	0.55595		23580s	42.0 °C	0.10475	0.5673	0.5592	0.54135	0.523	0.4738		23580s	42.0 °C	0.0016971	0.010324	0.012445	0.013223	0.046245	0.0050205		23580s	42.0 °C	0.007566	0.023759	0.015981	0.038396	0.022627	0.010041
25393s	42.0 °C	0.09595	0.6001	0.59715	0.6154	0.57435	0.6017		25393s	42.0 °C	0.1047	0.60735	0.59755	0.574	0.55365	0.515		25393s	42.0 °C	0.0017678	0.011455	0.014637	0.014566	0.044053	0.0076368		25393s	42.0 °C	0.0074953	0.022698	0.013081	0.041012	0.022132	0.017678
27207s	42.0 °C	0.0963	0.6397	0.63805	0.66335	0.61065	0.641		27207s	42.0 °C	0.10435	0.63715	0.6251	0.59525	0.57125	0.5328		27207s	42.0 °C	0.0021213	0.013718	0.019304	0.004879	0.0408	0.012162		27207s	42.0 °C	0.0070004	0.015768	0.0062225	0.029486	0.018314	0.017112
29021s	42.0 °C	0.096	0.66955	0.66825	0.69255	0.64225	0.67055		29021s	42.0 °C	0.10365	0.6569	0.6439	0.6082	0.5797	0.5366		29021s	42.0 °C	0.0014142	0.011667	0.017324	0.0038891	0.037265	0.013223		29021s	42.0 °C	0.0065761	0.016546	0.0057983	0.026304	0.015556	0.009051
30835s	41.9 °C	0.0961	0.70585	0.7023	0.72635	0.67645	0.70885		30835s	41.9 °C	0.1035	0.6749	0.6574	0.6116	0.577	0.5405		30835s	41.9 °C	0.0014142	0.011102	0.017395	0.0028991	0.031325	0.008556		30835s	41.9 °C	0.0059397	0.011172	0.00028284	0.012021	0.0072125	0.0086267
32649s	42.0 °C	0.0959	0.73455	0.7278	0.75035	0.7067	0.734		32649s	42.0 °C	0.10395	0.6893	0.6674	0.6116	0.5706	0.52965		32649s	42.0 °C	0.0018385	0.0092631	0.013718	0.0012021	0.02984	0.017536		32649s	42.0 °C	0.0072832	0.0082024	0.0049497	0.0087681	0.009051	0.0094045
34462s	41.9 °C	0.09575	0.7577	0.75115	0.77315	0.73355	0.75925		34462s	41.9 °C	0.104	0.69975	0.67515	0.61105	0.5635	0.52655		34462s	41.9 °C	0.0017678	0.0089095	0.014071	0.0023335	0.029345	0.01888		34462s	41.9 °C	0.0069296	0.0062933	0.0082731	0.0088388	0.011879	0.01294
36276s	42.3 °C	0.09585	0.7771	0.77115	0.79265	0.7576	0.7837		36276s	42.3 °C	0.1037	0.70645	0.67955	0.61055	0.55995	0.52465		36276s	42.3 °C	0.0019092	0.0082024	0.012516	0.0013435	0.025456	0.023052		36276s	42.3 °C	0.006364	0.0062933	0.010677	0.0094045	0.011667	0.012374
38090s	41.6 °C	0.0957	0.79575	0.78985	0.80965	0.77835	0.8056		38090s	41.6 °C	0.10415	0.71505	0.68465	0.61075	0.5563	0.5223		38090s	41.6 °C	0.0016971	0.0071418	0.0099702	0.0036062	0.025385	0.02786		38090s	41.6 °C	0.0071418	0.0043134	0.01294	0.0081317	0.012728	0.011597
39904s	42.0 °C	0.0956	0.81275	0.8074	0.8252	0.79655	0.8267		39904s	42.0 °C	0.1048	0.72155	0.6886	0.61065	0.55245	0.519		39904s	42.0 °C	0.0016971	0.0053033	0.0082024	0.0035355	0.022132	0.032951		39904s	42.0 °C	0.0079196	0.0043134	0.014142	0.0070004	0.012233	0.012587
41718s	41.9 °C	0.0957	0.82825	0.8245	0.8414	0.81535	0.84645		41718s	41.9 °C	0.10345	0.7278	0.69155	0.6097	0.5496	0.51725		41718s	41.9 °C	0.0014142	0.0026163	0.0069296	0.0031113	0.020294	0.038254		41718s	41.9 °C	0.0065761	0.0025456	0.01294	0.0060811	0.012587	0.01294
43531s	41.7 °C	0.09555	0.84355	0.8407	0.8548	0.8309	0.86395		43531s	41.7 °C	0.10385	0.7331	0.6955	0.6089	0.54645	0.5135		43531s	41.7 °C	0.0014849	0.00077782	0.0035355	0.0052326	0.015981	0.042921		43531s	41.7 °C	0.0067175	0.0032527	0.014001	0.0045255	0.013789	0.014425
45345s	42.1 °C	0.09555	0.8599	0.8568	0.8696	0.8471	0.8806		45345s	42.1 °C	0.10335	0.7386	0.6983	0.6084	0.5446	0.51185		45345s	42.1 °C	0.0016263	0.002687	0.0024042	0.0052326	0.014425	0.045538		45345s	42.1 °C	0.0061518	0.0024042	0.014425	0.002687	0.013152	0.014213
47159s	42.0 °C	0.09535	0.8755	0.87285	0.8851	0.8635	0.89725		47159s	42.0 °C	0.10325	0.74285	0.7014	0.6068	0.54265	0.5095		47159s	42.0 °C	0.0014849	0.0041012	0.0013435	0.0065054	0.0091924	0.045467		47159s	42.0 °C	0.0064347	0.0028991	0.014142	0.0024042	0.012374	0.014708
48973s	41.9 °C	0.09545	0.8893	0.8857	0.89705	0.8759	0.91085		48973s	41.9 °C	0.10275	0.7476	0.70245	0.60435	0.53885	0.50695		48973s	41.9 °C	0.0014849	0.0062225	0.003677	0.0077075	0.0073539	0.047588		48973s	41.9 °C	0.0061518	0.0016971	0.015627	0.0014849	0.012657	0.015768
50787s	42.3 °C	0.09535	0.9024	0.89845	0.90955	0.8895	0.9239		50787s	42.3 °C	0.1032	0.75125	0.7044	0.60225	0.53665	0.50555		50787s	42.3 °C	0.0014849	0.0091924	0.0055861	0.0078489	0.0062225	0.047659		50787s	42.3 °C	0.0066468	0.0020506	0.015698	0.00077782	0.01195	0.015768
52601s	41.9 °C	0.09555	0.91415	0.9097	0.91995	0.9003	0.9338		52601s	41.9 °C	0.1031	0.7549	0.7055	0.6003	0.5345	0.5052		52601s	41.9 °C	0.0017678	0.011102	0.0060811	0.0081317	0.0050912	0.045962		52601s	41.9 °C	0.0059397	0.00084853	0.015981	0.00042426	0.012162	0.014142
54414s	42.0 °C	0.0953	0.924	0.9186	0.9296	0.90965	0.9467		54414s	42.0 °C	0.1032	0.7573	0.7059	0.5976	0.5327	0.5043		54414s	42.0 °C	0.0015556	0.014001	0.008061	0.0098995	0.0043134	0.048649		54414s	42.0 °C	0.0069296	0.0011314	0.016263	0.00042426	0.011455	0.013435
56228s	41.9 °C	0.0954	0.93345	0.92655	0.9377	0.91765	0.95865		56228s	41.9 °C	0.1028	0.76025	0.70675	0.59525	0.5307	0.50385		56228s	41.9 °C	0.0018385	0.0169	0.010253	0.011738	0.0023335	0.051831		56228s	41.9 °C	0.006364	0.00035355	0.01789	0.0014849	0.0091924	0.013647
58042s	41.8 °C	0.09515	0.94435	0.9342	0.9454	0.9269	0.9619		58042s	41.8 °C	0.1029	0.76165	0.70545	0.5919	0.52745	0.5031		58042s	41.8 °C	0.0016263	0.022981	0.012304	0.014142	0	0.042709		58042s	41.8 °C	0.0067882	0.0026163	0.019304	0.002687	0.0096874	0.011455
Mean OD replicate 2	-Ara									+Ara								Replicate SD 2	-Ara									+Ara
Time s	Temp	LB	Myc	Anchor-Linker	Linker-Bait	GroTAC1	GroTAC2		Time s	Temp	LB	Myc	Anchor-Linker	Linker-Bait	GroTAC1	GroTAC2		Time s	Temp	LB	Myc	Anchor-Linker	Linker-Bait	GroTAC1	GroTAC2		Time s	Temp	LB	Myc	Anchor-Linker	Linker-Bait	GroTAC1	GroTAC2
0s	41.8 °C	0.10305	0.1013	0.1014	0.1011	0.0997	0.0956		0s	41.8 °C	0.0964	0.0972	0.09865	0.0984	0.10065	0.09965		0s	41.8 °C	0.0054447	0.0049497	0.0082024	0.00098995	0.0012728	0.0014142		0s	41.8 °C	0.0012728	0.0011314	0.0012021	0.00098995	0.0010607	0.0026163
1814s	41.9 °C	0.1024	0.1005	0.10105	0.1003	0.09995	0.09435		1814s	41.9 °C	0.09635	0.09765	0.0987	0.09825	0.0989	0.0972		1814s	41.9 °C	0.0052326	0.0049497	0.0079903	0.0015556	0.0024749	0.002192		1814s	41.9 °C	0.00077782	0.0012021	0.0024042	0.00077782	0.00084853	0.00014142
3627s	41.8 °C	0.1015	0.1001	0.1011	0.1	0.10055	0.0944		3627s	41.8 °C	0.09645	0.09905	0.10125	0.0982	0.10105	0.0971		3627s	41.8 °C	0.0046669	0.0046669	0.0074953	0.0016971	0.0038891	0.0024042		3627s	41.8 °C	0.0006364	0.0030406	0.0037477	0.00042426	0.0024749	0
5441s	42.0 °C	0.1012	0.1001	0.1009	0.0999	0.10075	0.09435		5441s	42.0 °C	0.09645	0.09915	0.1012	0.09855	0.10095	0.09735		5441s	42.0 °C	0.0046669	0.0048083	0.0074953	0.0016971	0.0041719	0.002192		5441s	42.0 °C	0.0006364	0.0027577	0.0049497	0.00021213	0.0024749	0.00035355
7254s	42.0 °C	0.101	0.1008	0.10125	0.1004	0.1013	0.0947		7254s	42.0 °C	0.0964	0.099	0.1008	0.09845	0.1005	0.09725		7254s	42.0 °C	0.0045255	0.0049497	0.007566	0.0016971	0.0043841	0.0019799		7254s	42.0 °C	0.00056569	0.0014142	0.0038184	0.00049497	0.0015556	0.00021213
9068s	41.7 °C	0.10115	0.1038	0.10295	0.1029	0.10355	0.09655		9068s	41.7 °C	0.0964	0.1016	0.10285	0.10035	0.10225	0.09965		9068s	41.7 °C	0.0045962	0.0048083	0.0074246	0.0025456	0.0038891	0.0020506		9068s	41.7 °C	0.00056569	0.0014142	0.0041719	0.0012021	0.00077782	0.0012021
10881s	42.0 °C	0.1011	0.1128	0.1089	0.1107	0.1108	0.1016		10881s	42.0 °C	0.09645	0.1106	0.1071	0.1061	0.1073	0.10365		10881s	42.0 °C	0.0048083	0.0046669	0.0065054	0.005374	0.0015556	0.0016971		10881s	42.0 °C	0.0006364	0.0031113	0.0021213	0.0018385	0.00098995	0.00035355
12695s	41.8 °C	0.10115	0.13935	0.12545	0.1329	0.13175	0.11575		12695s	41.8 °C	0.0963	0.13365	0.12475	0.12395	0.1215	0.11725		12695s	41.8 °C	0.004879	0.0034648	0.0037477	0.010465	0.0016263	0.0012021		12695s	41.8 °C	0.00056569	0.0071418	0.0023335	0.0067175	0.0076368	0.0030406
14509s	41.9 °C	0.1012	0.20105	0.16525	0.181	0.1826	0.1544		14509s	41.9 °C	0.0963	0.18315	0.16165	0.16405	0.15975	0.1597		14509s	41.9 °C	0.0050912	0.0014849	0.0010607	0.016829	0.0033941	0.00098995		14509s	41.9 °C	0.00056569	0.012657	0.0014849	0.014779	0.017748	0.011172
16322s	42.0 °C	0.1012	0.2897	0.23685	0.263	0.26405	0.23055		16322s	42.0 °C	0.09625	0.2576	0.22875	0.2315	0.23015	0.2289		16322s	42.0 °C	0.0052326	0.005374	0.0026163	0.019233	0.005869	0.0047376		16322s	42.0 °C	0.00049497	0.013718	0.0006364	0.016405	0.023122	0.0094752
18136s	41.9 °C	0.1011	0.4147	0.33555	0.3799	0.3784	0.34065		18136s	41.9 °C	0.09635	0.3568	0.31255	0.31525	0.31465	0.3094		18136s	41.9 °C	0.0052326	0.011314	0.0044548	0.025173	0.00056569	0.0079903		18136s	41.9 °C	0.00049497	0.012021	0.0014849	0.017324	0.026517	0.012869
19949s	41.9 °C	0.10115	0.49955	0.44705	0.47185	0.4669	0.43405		19949s	41.9 °C	0.0962	0.4433	0.4102	0.4028	0.3847	0.36415		19949s	41.9 °C	0.0054447	0.012092	0.0045962	0.018738	0.0024042	0.0010607		19949s	41.9 °C	0.00056569	0.0032527	0.0029698	0.0050912	0.018102	0.0014849
21763s	41.9 °C	0.1012	0.5641	0.5219	0.5301	0.5296	0.4938		21763s	41.9 °C	0.09625	0.5113	0.4764	0.46455	0.4421	0.40835		21763s	41.9 °C	0.005374	0.0096167	0.0067882	0.016688	0.0045255	0.0018385		21763s	41.9 °C	0.00049497	0.0041012	0.0057983	0.00091924	0.017678	0.0010607
23576s	41.9 °C	0.10125	0.6109	0.5798	0.57355	0.57925	0.5367		23576s	41.9 °C	0.09625	0.564	0.5293	0.5155	0.4849	0.4408		23576s	41.9 °C	0.0054447	0.0060811	0.0042426	0.017041	0.0028991	0.0059397		23576s	41.9 °C	0.0006364	0.0093338	0.011597	0.0091924	0.0098995	0.0012728
25390s	42.0 °C	0.1014	0.649	0.6071	0.60855	0.61455	0.56305		25390s	42.0 °C	0.0962	0.6103	0.56975	0.5564	0.51765	0.46795		25390s	42.0 °C	0.0056569	0.0042426	0.0076368	0.027931	0.0041719	0.0034648		25390s	42.0 °C	0.00056569	0.015556	0.016758	0.016688	0.0067175	0.0045962
27203s	42.0 °C	0.1014	0.67565	0.642	0.64745	0.64555	0.60125		27203s	42.0 °C	0.0963	0.63955	0.6029	0.58575	0.5364	0.48075		27203s	42.0 °C	0.0055154	0.01096	0.0069296	0.034295	0.0045962	0.013647		27203s	42.0 °C	0.00070711	0.020011	0.019233	0.017324	0.0062225	0.0095459
29017s	41.9 °C	0.1016	0.7231	0.67335	0.67395	0.67405	0.63165		29017s	41.9 °C	0.09625	0.6695	0.6237	0.6052	0.55135	0.4906		29017s	41.9 °C	0.0056569	0.0022627	0.0088388	0.035002	0.0067175	0.011667		29017s	41.9 °C	0.0006364	0.026729	0.02291	0.024607	0.0013435	0.012304
30831s	42.3 °C	0.10155	0.75435	0.71175	0.7066	0.70885	0.6683		30831s	42.3 °C	0.0962	0.69255	0.64835	0.62175	0.55455	0.4922		30831s	42.3 °C	0.0055861	0.0028991	0.0078489	0.034365	0.0079903	0.018102		30831s	42.3 °C	0.00056569	0.026234	0.023688	0.019728	0.0026163	0.011597
32644s	42.2 °C	0.10165	0.7825	0.74105	0.7353	0.7354	0.697		32644s	42.2 °C	0.0962	0.71055	0.66445	0.62965	0.5513	0.4913		32644s	42.2 °C	0.0055861	0.0035355	0.0072832	0.0338	0.0096167	0.020365		32644s	42.2 °C	0.00056569	0.028214	0.024819	0.018597	0.0016971	0.012587
34458s	41.8 °C	0.1017	0.8063	0.7653	0.7608	0.7586	0.72485		34458s	41.8 °C	0.09605	0.7258	0.6756	0.63435	0.5492	0.4917		34458s	41.8 °C	0.0055154	0.0029698	0.008061	0.033658	0.010607	0.022415		34458s	41.8 °C	0.00049497	0.030406	0.025173	0.019163	0.00042426	0.012869
36271s	42.0 °C	0.10165	0.82835	0.7876	0.7843	0.78025	0.7491		36271s	42.0 °C	0.0962	0.73935	0.6857	0.63825	0.54625	0.491		36271s	42.0 °C	0.0054447	0.002192	0.008061	0.030971	0.0091217	0.023476		36271s	42.0 °C	0.00070711	0.03288	0.025739	0.019021	0.0010607	0.012728
38085s	41.8 °C	0.1017	0.84885	0.80715	0.80625	0.80075	0.77205		38085s	41.8 °C	0.09615	0.75075	0.69345	0.6407	0.54305	0.49095		38085s	41.8 °C	0.0055154	0.0017678	0.0070004	0.029204	0.0077075	0.024112		38085s	41.8 °C	0.0006364	0.03486	0.027506	0.01994	0.00077782	0.015061
39898s	41.9 °C	0.1017	0.8668	0.8261	0.82595	0.8191	0.7955		39898s	41.9 °C	0.0961	0.7622	0.70145	0.64325	0.54065	0.49015		39898s	41.9 °C	0.0055154	0.0016971	0.0074953	0.026092	0.0057983	0.026587		39898s	41.9 °C	0.00056569	0.037052	0.029062	0.022415	0.0023335	0.017324
41712s	42.1 °C	0.10175	0.8856	0.8456	0.8456	0.8375	0.8165		41712s	42.1 °C	0.0961	0.7727	0.70925	0.64515	0.53885	0.4882		41712s	42.1 °C	0.0054447	0.0018385	0.0079196	0.023335	0.0038184	0.028001		41712s	42.1 °C	0.00056569	0.038467	0.029628	0.023405	0.0037477	0.015981
43526s	41.9 °C	0.10175	0.90435	0.86345	0.86415	0.85435	0.8366		43526s	41.9 °C	0.0961	0.7818	0.7151	0.64645	0.53565	0.48685		43526s	41.9 °C	0.0054447	7.0711e-05	0.0072832	0.021142	0.0017678	0.028284		43526s	41.9 °C	0.00056569	0.039881	0.029274	0.024254	0.0047376	0.016476
45339s	41.8 °C	0.10165	0.921	0.88235	0.88245	0.8723	0.85805		45339s	41.8 °C	0.0961	0.7906	0.72085	0.64725	0.5331	0.4857		45339s	41.8 °C	0.0054447	0.00070711	0.0099702	0.017466	0.0012728	0.029628		45339s	41.8 °C	0.00056569	0.041578	0.030618	0.025809	0.0059397	0.016122
47153s	42.1 °C	0.10185	0.93625	0.8985	0.89925	0.88845	0.87655		47153s	42.1 °C	0.0961	0.79865	0.7261	0.64775	0.5311	0.48345		47153s	42.1 °C	0.0055861	0.0026163	0.011879	0.013789	0.0040305	0.028355		47153s	42.1 °C	0.00056569	0.04278	0.031396	0.026375	0.006364	0.014213
48966s	42.0 °C	0.1018	0.95015	0.9132	0.91375	0.90295	0.8942		48966s	42.0 °C	0.0961	0.8059	0.73075	0.6478	0.5287	0.4817		48966s	42.0 °C	0.0055154	0.0044548	0.014425	0.010394	0.0061518	0.027436		48966s	42.0 °C	0.00056569	0.044265	0.032032	0.027294	0.0074953	0.013294
50780s	42.0 °C	0.10185	0.9631	0.9257	0.9267	0.9159	0.9101		50780s	42.0 °C	0.09605	0.81245	0.73405	0.64665	0.5264	0.48065		50780s	42.0 °C	0.0055861	0.0067882	0.017112	0.0079196	0.0086267	0.02687		50780s	42.0 °C	0.0006364	0.045891	0.032739	0.028921	0.0086267	0.011384
52593s	42.0 °C	0.102	0.97615	0.93775	0.93875	0.92795	0.92505		52593s	42.0 °C	0.0962	0.81865	0.7382	0.64565	0.5247	0.48005		52593s	42.0 °C	0.0056569	0.0095459	0.01888	0.004879	0.01195	0.027506		52593s	42.0 °C	0.00056569	0.046174	0.033375	0.029486	0.0091924	0.013223
54407s	42.0 °C	0.102	0.99095	0.951	0.95005	0.9393	0.93975		54407s	42.0 °C	0.0962	0.8239	0.7414	0.6444	0.5232	0.47885		54407s	42.0 °C	0.0057983	0.012374	0.022769	0.0019092	0.015132	0.026658		54407s	42.0 °C	0.00056569	0.047376	0.033234	0.031678	0.011172	0.01294
56220s	41.9 °C	0.1019	0.9991	0.96345	0.9649	0.95275	0.94955		56220s	41.9 °C	0.0961	0.82855	0.74335	0.64215	0.5211	0.4776		56220s	41.9 °C	0.0057983	0.011172	0.022557	0.00042426	0.018031	0.020577		56220s	41.9 °C	0.00056569	0.048861	0.033729	0.033163	0.012304	0.013576
58034s	41.8 °C	0.10185	1.0052	0.96855	0.97035	0.9619	0.95915		58034s	41.8 °C	0.0961	0.83285	0.7451	0.63985	0.519	0.4776		58034s	41.8 °C	0.005869	0.01294	0.024112	0.0020506	0.014001	0.010819		58034s	41.8 °C	0.00056569	0.049144	0.033375	0.034578	0.012869	0.014284
Mean OD replicate 3	-Ara									+Ara								Replicate SD 3	-Ara									+Ara
Time s	Temp	LB	Myc	Anchor-Linker	Linker-Bait	GroTAC1	GroTAC2		Time s	Temp	LB	Myc	Anchor-Linker	Linker-Bait	GroTAC1	GroTAC2		Time s	Temp	LB	Myc	Anchor-Linker	Linker-Bait	GroTAC1	GroTAC2		Time s	Temp	LB	Myc	Anchor-Linker	Linker-Bait	GroTAC1	GroTAC2
0s	41.8 °C	0.09625	0.09625	0.09455	0.09515	0.0944	0.09855		0s	41.8 °C	0.09345	0.0953	0.1007	0.1004	0.1023	0.1021		0s	41.8 °C	0.0020506	0.0014849	0.0010607	0.0010607	0	0.0034648		0s	41.8 °C	0.0013435	0.00042426	0.0046669	0.0062225	0.010465	0.0086267
1832s	42.1 °C	0.109	0.1084	0.1066	0.1095	0.10515	0.11025		1832s	42.1 °C	0.0996	0.1102	0.111	0.11045	0.1125	0.11315		1832s	42.1 °C	0.0042426	0.005374	0.0048083	0.00070711	0.0043134	0.0067175		1832s	42.1 °C	0.00056569	0.0011314	0.0041012	0.0061518	0.0048083	0.023547
3664s	42.0 °C	0.1076	0.10955	0.11065	0.1108	0.1063	0.1222		3664s	42.0 °C	0.10275	0.11515	0.11335	0.11255	0.1147	0.11145		3664s	42.0 °C	0.006364	0.0034648	0.002192	0.0021213	0.0028284	0.014001		3664s	42.0 °C	0.0041719	0.0084146	0.0065761	0.0077075	0.0031113	0.021142
5496s	41.9 °C	0.1053	0.10915	0.10655	0.1095	0.1065	0.123		5496s	41.9 °C	0.1031	0.11565	0.11325	0.11265	0.11235	0.11295		5496s	41.9 °C	0.0084853	0.0047376	0.0010607	0.002687	0.00098995	0.010182		5496s	41.9 °C	0.0039598	0.0077075	0.0065761	0.0094045	0.0026163	0.02284
7328s	42.0 °C	0.10555	0.10605	0.1071	0.10905	0.1088	0.11965		7328s	42.0 °C	0.1028	0.1135	0.11295	0.11375	0.1146	0.11565		7328s	42.0 °C	0.0054447	0.0068589	0.00070711	0.0034648	0.0055154	0.013364		7328s	42.0 °C	0.0042426	0.0062225	0.0072832	0.0089803	0.0048083	0.025385
9160s	42.0 °C	0.1055	0.11145	0.11	0.1113	0.10955	0.12525		9160s	42.0 °C	0.1053	0.11715	0.11495	0.1167	0.11425	0.11645		9160s	42.0 °C	0.0065054	0.0055861	0.00070711	0.0012728	0.0028991	0.018314		9160s	42.0 °C	0.0015556	0.004879	0.0064347	0.0082024	0.0041719	0.022415
10993s	41.9 °C	0.1094	0.1228	0.11615	0.11875	0.11525	0.1326		10993s	41.9 °C	0.1097	0.12575	0.122	0.12295	0.1233	0.1249		10993s	41.9 °C	0.00070711	0.0019799	0.0023335	0.0017678	0.0026163	0.014849		10993s	41.9 °C	0.0070711	0.0065761	0.010324	0.0041719	0.0049497	0.024466
12825s	42.3 °C	0.1081	0.15145	0.13505	0.14615	0.13485	0.15455		12825s	42.3 °C	0.1138	0.1459	0.1413	0.1505	0.14135	0.1447		12825s	42.3 °C	0.0039598	0.0013435	0.0057276	0.00049497	0.0030406	0.0054447		12825s	42.3 °C	0.0084853	0.0070711	0.016546	0.0096167	0.012799	0.023193
14657s	42.3 °C	0.1067	0.21305	0.1806	0.20625	0.17875	0.19835		14657s	42.3 °C	0.10935	0.203	0.19575	0.2119	0.18975	0.1888		14657s	42.3 °C	0.003677	0.0047376	0.0014142	0.0027577	0.0169	0.0054447		14657s	42.3 °C	0.0026163	0.0035355	0.017041	0.0091924	0.0169	0.016546
16489s	42.1 °C	0.10555	0.30445	0.2607	0.2894	0.2591	0.2759		16489s	42.1 °C	0.11335	0.28595	0.27355	0.29005	0.2618	0.263		16489s	42.1 °C	0.00091924	7.0711e-05	0.0015556	0.0039598	0.025314	0.0062225		16489s	42.1 °C	0.0062933	0.0047376	0.019445	0.0071418	0.023617	0.011738
18321s	42.0 °C	0.1075	0.42635	0.3733	0.4129	0.3712	0.38935		18321s	42.0 °C	0.11255	0.3862	0.3741	0.38925	0.35225	0.34445		18321s	42.0 °C	0.00014142	0.0057276	0.0072125	0.0093338	0.047518	0.004879		18321s	42.0 °C	0.0036062	0.0035355	0.020365	0.0098288	0.020718	0.0084146
20153s	42.0 °C	0.10825	0.5057	0.46505	0.4977	0.4693	0.47945		20153s	42.0 °C	0.11285	0.45305	0.43895	0.4503	0.40615	0.38925		20153s	42.0 °C	0.0014849	0.0031113	0.0095459	0.0060811	0.026587	0.0088388		20153s	42.0 °C	0.0053033	0.0017678	0.02185	0.0096167	0.018314	0.008556
21985s	42.1 °C	0.1028	0.56	0.5223	0.55665	0.53615	0.54475		21985s	42.1 °C	0.11175	0.49955	0.48245	0.49325	0.45085	0.43005		21985s	42.1 °C	0.0048083	0.0065054	0.0086267	0.012799	0.02284	7.0711e-05		21985s	42.1 °C	0.0024749	0.0045962	0.022415	0.011102	0.012092	0.0084146
23817s	42.3 °C	0.1043	0.6043	0.56985	0.6003	0.57925	0.59645		23817s	42.3 °C	0.11125	0.5357	0.51665	0.5226	0.4777	0.45605		23817s	42.3 °C	0.0016971	0.0094752	0.0095459	0.011455	0.017466	0.00035355		23817s	42.3 °C	0.0027577	0.00070711	0.024819	0.014142	0.014991	0.0036062
25649s	42.0 °C	0.1032	0.64905	0.61385	0.6429	0.61725	0.6339		25649s	42.0 °C	0.1102	0.5686	0.54715	0.55025	0.4949	0.47845		25649s	42.0 °C	0.0045255	0.01195	7.0711e-05	0.015274	0.018314	0.0082024		25649s	42.0 °C	0.00098995	0.0059397	0.028214	0.013789	0.017395	0.0033234
27481s	41.8 °C	0.1052	0.68245	0.65235	0.67555	0.65325	0.6701		27481s	41.8 °C	0.10995	0.59715	0.5733	0.57425	0.50725	0.4858		27481s	41.8 °C	0.00084853	0.011526	0.0016263	0.012799	0.016758	0.0065054		27481s	41.8 °C	0.0024749	0.0081317	0.028426	0.014637	0.015344	0.0018385
29313s	42.1 °C	0.10715	0.7173	0.68345	0.70795	0.68385	0.7028		29313s	42.1 °C	0.1095	0.61885	0.5904	0.59	0.51485	0.49		29313s	42.1 °C	0.0037477	0.014708	0.0040305	0.017607	0.017748	0.0045255		29313s	42.1 °C	0.0059397	0.00035355	0.024324	0.0087681	0.01888	0.0029698
31146s	42.1 °C	0.1034	0.7428	0.7114	0.7347	0.7129	0.7315		31146s	42.1 °C	0.11095	0.64235	0.6108	0.5997	0.5167	0.4903		31146s	42.1 °C	0.0042426	0.013576	0.0038184	0.017112	0.017819	0.0042426		31146s	42.1 °C	0.0016263	0.00035355	0.020365	0.009051	0.02588	0.0038184
32978s	41.9 °C	0.10925	0.76675	0.7353	0.75855	0.7382	0.75865		32978s	41.9 °C	0.11225	0.65675	0.62255	0.6031	0.5145	0.48895		32978s	41.9 °C	0.0044548	0.015768	0.0048083	0.021001	0.017819	0.008556		32978s	41.9 °C	0.005869	0.0023335	0.018455	0.0074953	0.027294	0.0044548
34810s	41.9 °C	0.1059	0.7856	0.75465	0.77725	0.7596	0.779		34810s	41.9 °C	0.11085	0.6688	0.6337	0.6047	0.51165	0.48905		34810s	41.9 °C	0.00014142	0.016829	0.0062933	0.02185	0.019092	0.0050912		34810s	41.9 °C	0.0065761	0.0032527	0.016829	0.0070711	0.026375	0.0045962
36642s	41.9 °C	0.1084	0.8023	0.773	0.7956	0.78025	0.80025		36642s	41.9 °C	0.1087	0.67975	0.64105	0.60545	0.5082	0.48715		36642s	41.9 °C	0.0032527	0.016688	0.0066468	0.021779	0.019445	0.0067175		36642s	41.9 °C	0.0042426	0.0055861	0.013789	0.0061518	0.027294	0.0033234
38474s	41.8 °C	0.1057	0.8175	0.7885	0.81195	0.798	0.81975		38474s	41.8 °C	0.11275	0.6895	0.64915	0.6066	0.50615	0.48615		38474s	41.8 °C	0.00098995	0.016546	0.006364	0.021425	0.019516	0.0082731		38474s	41.8 °C	0.0045962	0.0072125	0.01195	0.0052326	0.026658	0.0047376
40306s	41.9 °C	0.10805	0.83435	0.8061	0.82945	0.81675	0.83985		40306s	41.9 °C	0.1122	0.6997	0.6558	0.60685	0.50305	0.4853		40306s	41.9 °C	0.0016263	0.015768	0.0066468	0.022274	0.01987	0.007566		40306s	41.9 °C	0.0029698	0.0067882	0.012445	0.0044548	0.027506	0.0045255
42138s	41.9 °C	0.10825	0.84865	0.82075	0.84405	0.833	0.8582		42138s	41.9 °C	0.10995	0.7072	0.6595	0.60575	0.5005	0.4859		42138s	41.9 °C	0.0028991	0.015627	0.0077075	0.022415	0.020506	0.0086267		42138s	41.9 °C	0.0012021	0.0079196	0.012162	0.0038891	0.028143	0.00070711
43970s	42.1 °C	0.10865	0.86395	0.836	0.85965	0.85045	0.8776		43970s	42.1 °C	0.1112	0.716	0.6657	0.60605	0.498	0.4871		43970s	42.1 °C	0.0040305	0.014071	0.006364	0.020718	0.019587	0.011172		43970s	42.1 °C	0.0046669	0.0082024	0.012162	0.0037477	0.029698	0.0024042
45802s	42.1 °C	0.1077	0.8782	0.84915	0.8743	0.86515	0.89585		45802s	42.1 °C	0.1131	0.72155	0.66835	0.6062	0.49715	0.48865		45802s	42.1 °C	0.0019799	0.015415	0.0094045	0.022345	0.021001	0.012092		45802s	42.1 °C	0.0052326	0.0089803	0.011102	0.0022627	0.029345	0.0082731
47634s	42.0 °C	0.1061	0.89105	0.86395	0.88765	0.8801	0.9115		47634s	42.0 °C	0.11025	0.7276	0.67125	0.60475	0.4947	0.48575		47634s	42.0 °C	0.00084853	0.016193	0.010819	0.021001	0.021355	0.012869		47634s	42.0 °C	0.0033234	0.010607	0.011102	0.00077782	0.02885	0.0078489
49467s	42.0 °C	0.1069	0.90325	0.87645	0.89925	0.8939	0.927		49467s	42.0 °C	0.1132	0.73515	0.67385	0.6031	0.4928	0.48815		49467s	42.0 °C	0.0018385	0.015203	0.010677	0.02086	0.020789	0.012869		49467s	42.0 °C	0.0049497	0.010677	0.010677	0.00042426	0.029698	0.01096
51299s	42.1 °C	0.1085	0.9148	0.88895	0.9113	0.907	0.9413		51299s	42.1 °C	0.11275	0.7408	0.6761	0.60205	0.4918	0.4925		51299s	42.1 °C	0.003677	0.013859	0.010112	0.020223	0.01994	0.012869		51299s	42.1 °C	0.0013435	0.011031	0.011455	0.00049497	0.029557	0.017678
53131s	42.3 °C	0.1081	0.92485	0.8993	0.92175	0.91835	0.9546		53131s	42.3 °C	0.11095	0.746	0.6778	0.6008	0.48975	0.4946		53131s	42.3 °C	0.0041012	0.013364	0.010324	0.01888	0.019021	0.013859		53131s	42.3 °C	0.0033234	0.011597	0.010465	0.0014142	0.029345	0.020506
54963s	42.0 °C	0.10825	0.9339	0.90835	0.93045	0.92775	0.9675		54963s	42.0 °C	0.11485	0.7509	0.6794	0.59805	0.48885	0.4944		54963s	42.0 °C	0.0037477	0.013859	0.011243	0.019304	0.01987	0.015556		54963s	42.0 °C	0.0012021	0.010889	0.010465	0.0010607	0.029345	0.019092
56795s	42.3 °C	0.109	0.94365	0.9189	0.94	0.9375	0.98205		56795s	42.3 °C	0.11055	0.7559	0.6816	0.5968	0.4882	0.4967		56795s	42.3 °C	0.0043841	0.013647	0.011455	0.018385	0.019233	0.018031		56795s	42.3 °C	0.0026163	0.010748	0.010465	0.0016971	0.030406	0.020082
58627s	42.2 °C	0.10865	0.9531	0.92725	0.94885	0.9459	0.99305		58627s	42.2 °C	0.1063	0.75835	0.6812	0.5919	0.4864	0.50005		58627s	42.2 °C	0.0034648	0.014425	0.013081	0.01987	0.020365	0.012657		58627s	42.2 °C	0.0016971	0.011384	0.0093338	0.00084853	0.029557	0.024395
MEAN value
-Ara							+Ara
Time s	Myc	Anchor-Linker	Linker-Bait	GroTAC1	GroTAC2		Time s	Myc	Anchor-Linker	Linker-Bait	GroTAC1	GroTAC2
0s	-0.000116667	-0.00055	-0.000466667	-0.00198333	-0.00195		0s	0.000816667	0.0028	0.00408333	0.00356667	0.00256667
1840s	-0.000216667	-0.000683333	0.000633333	-0.00176667	-0.0014		1840s	0.00405	0.00438333	0.0061	0.00543333	0.00715
3681s	0.000833333	0.00161667	0.00228333	0.00025	0.00331667		3681s	0.00523333	0.00526667	0.00616667	0.00696667	0.00718333
5521s	0.00165	0.0011	0.00255	0.00166667	0.00481667		5521s	0.00528333	0.00495	0.00613333	0.00608333	0.0073
7361s	0.000883333	0.00156667	0.00285	0.00266667	0.00366667		7361s	0.0047	0.00493333	0.00663333	0.00646667	0.00868333
9202s	0.00435	0.00398333	0.00461667	0.00375	0.00598333		9202s	0.00665	0.00638333	0.00823333	0.00675	0.00981667
11042s	0.0115333	0.0085	0.01095	0.00868333	0.01025		11042s	0.0127	0.0104833	0.0129833	0.01155	0.0136333
12882s	0.0354	0.0264333	0.0344333	0.027	0.02755		12882s	0.0309333	0.0270667	0.0328667	0.0261333	0.02595
14722s	0.0898833	0.0684333	0.0863833	0.0693833	0.0684333		14722s	0.0822333	0.0745	0.0842167	0.0712167	0.0732167
16563s	0.175017	0.14465	0.169067	0.1474	0.144767		16563s	0.159233	0.147483	0.156317	0.140333	0.143083
18403s	0.291517	0.248967	0.285983	0.2563	0.253533		18403s	0.260117	0.244783	0.252433	0.228067	0.2258
20243s	0.3808	0.349233	0.3759	0.35195	0.348733		20243s	0.345017	0.3292	0.32745	0.2986	0.280133
22084s	0.444733	0.415817	0.4372	0.419583	0.412283		22084s	0.406217	0.387383	0.382233	0.35195	0.324117
23924s	0.491117	0.467633	0.48315	0.46585	0.462517		23924s	0.451583	0.430967	0.4224	0.391117	0.3528
25764s	0.532533	0.50585	0.5221	0.501867	0.499367		25764s	0.491717	0.467783	0.456517	0.418367	0.383433
27605s	0.564967	0.543167	0.56115	0.535517	0.536483		27605s	0.521083	0.4969	0.48155	0.434767	0.39625
29445s	0.601733	0.573433	0.5899	0.565133	0.56675		29445s	0.545283	0.5162	0.498	0.4455	0.4026
31285s	0.633983	0.608133	0.6222	0.59905	0.602533		31285s	0.566383	0.5353	0.507467	0.445867	0.404117
33125s	0.659	0.63245	0.6458	0.6245	0.627617		33125s	0.5814	0.547333	0.51065	0.441333	0.399167
34966s	0.682083	0.655917	0.669283	0.649467	0.65325		34966s	0.594483	0.55785	0.513067	0.437817	0.3988
36806s	0.700617	0.675283	0.688883	0.670733	0.675717		36806s	0.60565	0.5659	0.515217	0.435267	0.398067
38646s	0.719667	0.694133	0.70825	0.691333	0.6981		38646s	0.614083	0.5714	0.515	0.430817	0.39545
40487s	0.736183	0.711417	0.725083	0.709017	0.7189		40487s	0.62345	0.577583	0.515883	0.427683	0.393783
42327s	0.752267	0.728383	0.741783	0.726717	0.738483		42327s	0.632733	0.5836	0.517033	0.426483	0.39395
44167s	0.768633	0.744733	0.75755	0.74325	0.7574		44167s	0.639917	0.588383	0.51675	0.422983	0.3921
46008s	0.784733	0.761133	0.773817	0.759883	0.776533		46008s	0.646067	0.59165	0.516433	0.420767	0.391217
47848s	0.799833	0.777333	0.789567	0.77625	0.794		47848s	0.653167	0.596383	0.516567	0.419617	0.3897
49688s	0.81285	0.7904	0.801967	0.789533	0.8093		49688s	0.658867	0.598333	0.5144	0.4161	0.38825
51529s	0.824867	0.802467	0.81395	0.802233	0.8232		51529s	0.664167	0.60085	0.512983	0.414283	0.3889
53369s	0.8365	0.8137	0.824933	0.81365	0.835933		53369s	0.669767	0.60375	0.512167	0.4129	0.389867
55209s	0.847767	0.824133	0.83485	0.823717	0.849467		55209s	0.672617	0.60415	0.5086	0.410167	0.387767
57049s	0.856633	0.8342	0.845433	0.833867	0.861317		57049s	0.678417	0.607417	0.50825	0.410183	0.389567
58890s	0.865667	0.84145	0.852983	0.843017	0.869483		58890s	0.682517	0.608817	0.506117	0.409183	0.391817
SEM
-Ara							+Ara
Time s	Myc	Anchor-Linker	Linker-Bait	GroTAC1	GroTAC2		Time s	Myc	Anchor-Linker	Linker-Bait	GroTAC1	GroTAC2
0s	0.000911196	0.00112509	0.00108641	0.00075351	0.00288314		0s	0.000591843	0.00242607	0.00148165	0.00326552	0.00372518
1840s	0.00109937	0.00122961	0.00161795	0.00144116	0.00334776		1840s	0.003289	0.00361021	0.00259824	0.00376545	0.00366652
3681s	0.00111667	0.00103776	0.00197365	0.00137871	0.00627922		3681s	0.00362507	0.00295372	0.00235661	0.00249271	0.00341935
5521s	0.00145516	0.000768657	0.00193154	0.00137669	0.00711304		5521s	0.00368356	0.00294618	0.00217262	0.00158333	0.00322193
7361s	0.000760665	0.000765034	0.00183326	0.001233	0.00589359		7361s	0.00304467	0.0028703	0.00257267	0.00267229	0.00391933
9202s	0.000953939	0.00114103	0.00144058	0.000708872	0.00720719		9202s	0.00268344	0.00190555	0.00222192	0.00110604	0.00347099
11042s	0.00112891	0.00126194	0.00147676	0.00143537	0.00674543		11042s	0.00246188	0.00110013	0.00185233	0.00104203	0.00335476
12882s	0.00557681	0.00111293	0.00187757	0.00201018	0.00966363		12882s	0.00408333	0.00094883	0.00270252	0.000720147	0.00287243
14722s	0.0133492	0.00289458	0.00658333	0.0078221	0.0117955		14722s	0.0082535	0.00623024	0.0100892	0.00494405	0.00496759
16563s	0.018923	0.00567891	0.00739202	0.0111287	0.0128811		16563s	0.00839525	0.00807622	0.0119705	0.00428372	0.00527457
18403s	0.0247548	0.00912379	0.00981718	0.0147327	0.0141587		18403s	0.00791145	0.0143629	0.0173168	0.00624776	0.00637698
20243s	0.0171272	0.00379224	0.00683575	0.0115301	0.011543		20243s	0.00241563	0.00979405	0.0104279	0.00782368	0.00832378
22084s	0.0154048	0.00429732	0.00832501	0.0113817	0.0150953		22084s	0.00921088	0.0122655	0.00826425	0.00967329	0.00909452
23924s	0.0139885	0.00579571	0.0069143	0.0106614	0.0164181		23924s	0.0136495	0.0141978	0.00745727	0.0150041	0.00812532
25764s	0.0142007	0.00272901	0.00948934	0.0117362	0.0201869		25764s	0.0169831	0.0163925	0.00864226	0.0186113	0.0134713
27605s	0.0108181	0.00201914	0.00760986	0.010643	0.0192225		27605s	0.0172081	0.0172652	0.00863515	0.020268	0.0162903
29445s	0.0144676	0.00144058	0.00886035	0.00952104	0.0193345		29445s	0.0188715	0.0180326	0.00884171	0.0209662	0.0156929
31285s	0.0127192	0.00115662	0.00858036	0.00937154	0.0184322		31285s	0.0189165	0.0177322	0.010628	0.0205296	0.0171298
33125s	0.0122052	0.00386361	0.00625427	0.00698874	0.0164598		33125s	0.0202604	0.0185684	0.0123887	0.0198241	0.0142905
34966s	0.0123695	0.0042946	0.00538287	0.00590602	0.015303		34966s	0.0207365	0.0176672	0.0131795	0.0185989	0.0128993
36806s	0.0135433	0.00616322	0.00417056	0.00489612	0.0141804		36806s	0.0208639	0.0172316	0.0137298	0.0179727	0.0123769
38646s	0.0141541	0.0065385	0.00289194	0.00475888	0.0139266		38646s	0.0225297	0.0181596	0.0152265	0.0187696	0.0129223
40487s	0.0146976	0.007609	0.00240353	0.00475134	0.0125516		40487s	0.0229358	0.0180947	0.0159642	0.0184384	0.0118653
42327s	0.0159534	0.00905236	0.00303896	0.00475056	0.0118689		42327s	0.0232867	0.0184971	0.0162901	0.0179935	0.0109654
44167s	0.0171136	0.00991818	0.0033989	0.00503215	0.0112761		44167s	0.0239551	0.018691	0.0170561	0.0181131	0.00976614
46008s	0.0173991	0.0113306	0.00410085	0.00564634	0.0101064		46008s	0.0254224	0.0201307	0.0176978	0.0183993	0.00954613
47848s	0.0173388	0.0112009	0.00457642	0.00544357	0.00970275		47848s	0.0255134	0.0199382	0.0177351	0.0176292	0.00895419
49688s	0.0177647	0.0120813	0.005661	0.00610835	0.00855823		49688s	0.0263107	0.0213729	0.0189534	0.0182779	0.00854708
51529s	0.018193	0.0125325	0.00636651	0.0060403	0.00757501		51529s	0.0267472	0.0215503	0.0190178	0.0176394	0.00686919
53369s	0.0188326	0.0128624	0.00667373	0.00635164	0.00686782		53369s	0.0267818	0.0217044	0.018762	0.0170705	0.00611694
55209s	0.0206105	0.0141224	0.00746732	0.00695248	0.00628134		55209s	0.0280302	0.0232929	0.0200622	0.0180977	0.00672646
57049s	0.0203071	0.0149879	0.00936951	0.00868122	0.00739579		57049s	0.0272415	0.0220652	0.0189846	0.0162882	0.00589649
58890s	0.0188915	0.013937	0.00828303	0.0086634	0.00794157		58890s	0.0271856	0.0216191	0.0188422	0.0145495	0.00548409
