# Supplementary material for: Targeted protein degradation in Escherichia coli using CLIPPERs
Source: EMBO Rep. 2025 Jun 25;26(16):3994–4016. doi: 10.1038/s44319-025-00510-9 (PMC12373786; doi:10.1038/s44319-025-00510-9)
Supplement: Supplementary file 5 — Source data Fig. 2 [file 44319_2025_510_MOESM5_ESM.zip › Fig2/Fig2E/Final_OD_BW25113_42C_arabinose_gradient.xlsx]

## Sheet: n1
Replicate 1							Replicate 2							Replicate 3
arabinose %	Myc	Anchor-Linker	Linker-Bait	GroTAC1	GroTAC2		arabinose %	Myc	Anchor-Linker	Linker-Bait	GroTAC1	GroTAC2		arabinose %	Myc	Anchor-Linker	Linker-Bait	GroTAC1	GroTAC2
0	1.0556	0.8625	1.009	0.85185	1.0134		0	1.0222	0.84985	1.0399	0.8324	0.996		0	1.00225	0.8423	0.94265	0.84025	0.94105
6.4e-06	0.9733	0.8335	0.9418	0.81175	0.9807		6.4e-06	0.93465	0.8118	0.95085	0.7905	0.89085		6.4e-06	0.91045	0.80055	0.8801	0.80955	0.8882
3.2e-05	0.9707	0.84815	0.9209	0.79825	0.9484		3.2e-05	0.9241	0.82175	0.9593	0.78585	0.8755		3.2e-05	0.92985	0.81	0.8908	0.77535	0.8864
0.00016	0.9289	0.77375	0.8528	0.47235	0.6426		0.00016	0.89175	0.77035	0.87765	0.4873	0.55365		0.00016	0.8935	0.77795	0.81595	0.45715	0.5699
0.0008	0.8557	0.66835	0.64025	0.3773	0.50555		0.0008	0.82455	0.6363	0.6275	0.3731	0.45755		0.0008	0.80255	0.6418	0.5919	0.36375	0.4465
0.004	0.80145	0.61125	0.6314	0.34945	0.47785		0.004	0.77755	0.61035	0.64645	0.35215	0.44205		0.004	0.7729	0.6245	0.60635	0.35805	0.42985
0.02	0.85185	0.6502	0.64215	0.35245	0.4571		0.02	0.8242	0.64415	0.6383	0.36255	0.4497		0.02	0.822	0.65155	0.60595	0.368	0.4197
0.1	0.92885	0.65735	0.71705	0.3584	0.47805		0.1	0.9087	0.66605	0.72845	0.3615	0.46775		0.1	0.8639	0.6718	0.6343	0.37435	0.44895

## Sheet: n2
Replicate 1							Replicate 2							Replicate 3
arabinose %	Myc	Anchor-Linker	Linker-Bait	GroTAC1	GroTAC2		arabinose %	Myc	Anchor-Linker	Linker-Bait	GroTAC1	GroTAC2		arabinose %	Myc	Anchor-Linker	Linker-Bait	GroTAC1	GroTAC2
0	0.8432	0.8201	0.84185	0.8178	0.8426		0	0.8594	0.8209	0.83865	0.83215	0.8333		0	0.85605	0.8272	0.84775	0.84895	0.84585
6.4e-06	0.8313	0.8042	0.8079	0.8186	0.81885		6.4e-06	0.84975	0.8169	0.82745	0.8133	0.8161		6.4e-06	0.84645	0.8092	0.82065	0.8108	0.82475
3.2e-05	0.86345	0.8225	0.82705	0.8131	0.8178		3.2e-05	0.8426	0.81465	0.82785	0.80375	0.7953		3.2e-05	0.8464	0.8012	0.8235	0.8032	0.81045
0.00016	0.8268	0.75395	0.7417	0.5128	0.46995		0.00016	0.82725	0.76185	0.70905	0.5192	0.46655		0.00016	0.8016	0.71995	0.72415	0.5004	0.4806
0.0008	0.76605	0.62545	0.5108	0.40355	0.3648		0.0008	0.73995	0.61795	0.49555	0.41455	0.39675		0.0008	0.70535	0.58385	0.49765	0.4052	0.37415
0.004	0.68085	0.59285	0.49565	0.3873	0.3637		0.004	0.6954	0.6066	0.5022	0.39965	0.3787		0.004	0.6669	0.58255	0.477	0.38195	0.3585
0.02	0.7096	0.61205	0.5114	0.3776	0.34645		0.02	0.7291	0.6275	0.5155	0.41245	0.37605		0.02	0.72195	0.6137	0.51095	0.3867	0.3512
0.1	0.7454	0.63325	0.52445	0.36855	0.3231		0.1	0.7671	0.657	0.53985	0.40135	0.3591		0.1	0.74755	0.63275	0.51565	0.37195	0.3452

## Sheet: n3
Replicate 1							Replicate 2							Replicate 3
arabinose %	Myc	Anchor-Linker	Linker-Bait	GroTAC1	GroTAC2		arabinose %	Myc	Anchor-Linker	Linker-Bait	GroTAC1	GroTAC2		arabinose %	Myc	Anchor-Linker	Linker-Bait	GroTAC1	GroTAC2
0	0.91365	0.8771	0.868	0.8688	0.8847		0	0.9034	0.86395	0.87135	0.8597	0.87215		0	0.87725	0.8579	0.8566	0.85545	0.87695
6.4e-06	0.8781	0.8626	0.858	0.84735	0.8769		6.4e-06	0.87335	0.83285	0.84885	0.8342	0.8364		6.4e-06	0.8618	0.8327	0.8494	0.83955	0.8568
3.2e-05	0.8839	0.8577	0.8363	0.82005	0.8246		3.2e-05	0.8752	0.84435	0.8419	0.8193	0.80975		3.2e-05	0.8735	0.83035	0.82645	0.8439	0.8407
0.00016	0.8446	0.7889	0.67525	0.47235	0.4211		0.00016	0.8467	0.7978	0.7183	0.5187	0.44345		0.00016	0.84105	0.80685	0.6831	0.4658	0.4311
0.0008	0.75455	0.66785	0.48185	0.3879	0.359		0.0008	0.7545	0.6642	0.47245	0.39735	0.3645		0.0008	0.7463	0.6734	0.45425	0.375	0.3469
0.004	0.6762	0.6279	0.469	0.3754	0.32645		0.004	0.6856	0.6304	0.4701	0.38295	0.32785		0.004	0.6793	0.6204	0.4401	0.3565	0.31035
0.02	0.7269	0.65695	0.4795	0.36815	0.32535		0.02	0.7478	0.6634	0.48545	0.384	0.33605		0.02	0.71405	0.6406	0.4499	0.34935	0.29795
0.1	0.7509	0.6746	0.4893	0.364	0.31115		0.1	0.7533	0.689	0.4882	0.38445	0.33985		0.1	0.72535	0.64655	0.4572	0.34525	0.29125

## Sheet: Means
arabinose %	Myc 1	Myc 2	Myc 3	Anchor-Linker 1	Anchor-Linker 2	Anchor-Linker 3	Linker-Bait 1	Linker-Bait 2	Linker-Bait 3	GroTAC1 1	GroTAC1 2	GroTAC1 3	GroTAC2 1	GroTAC2 2	GroTAC2 3
0	1.02668	0.852883	0.8981	0.85155	0.822733	0.866317	0.997183	0.84275	0.865317	0.8415	0.832967	0.861317	0.983483	0.840583	0.877933
6.4e-06	0.939467	0.8425	0.871083	0.815283	0.8101	0.842717	0.92425	0.818667	0.852083	0.803933	0.814233	0.840367	0.919917	0.8199	0.8567
3.2e-05	0.94155	0.850817	0.877533	0.826633	0.812783	0.844133	0.923667	0.826133	0.834883	0.786483	0.806683	0.82775	0.903433	0.80785	0.825017
0.00016	0.904717	0.81855	0.844117	0.774017	0.74525	0.79785	0.8488	0.724967	0.692217	0.472267	0.5108	0.485617	0.588717	0.472367	0.431883
0.0008	0.8276	0.737117	0.751783	0.648817	0.609083	0.668483	0.619883	0.501333	0.469517	0.371383	0.407767	0.38675	0.469867	0.378567	0.3568
0.004	0.783967	0.68105	0.680367	0.615367	0.594	0.626233	0.628067	0.491617	0.459733	0.353217	0.389633	0.371617	0.449917	0.366967	0.32155
0.02	0.832683	0.720217	0.729583	0.648633	0.61775	0.65365	0.6288	0.512617	0.471617	0.361	0.39225	0.367167	0.442167	0.3579	0.319783
0.1	0.900483	0.75335	0.743183	0.665067	0.641	0.67005	0.693267	0.52665	0.478233	0.36475	0.380617	0.364567	0.464917	0.342467	0.314083
