# Supplementary material for: Targeted protein degradation in Escherichia coli using CLIPPERs
Source: EMBO Rep. 2025 Jun 25;26(16):3994–4016. doi: 10.1038/s44319-025-00510-9 (PMC12373786; doi:10.1038/s44319-025-00510-9)
Supplement: Supplementary file 5 — Source data Fig. 2 [file 44319_2025_510_MOESM5_ESM.zip › Fig2/Fig2F/BacGlo_42C.xlsx]

## Sheet: n 1
	0 h
	<>	A	B	C	D	E	F	G	H
	1
	2
	3
	4
	5
	6
LB	7	12198	10423
Myc	8	742050	731810
Anchor-Linker	9	740580	747540
Linker-Bait	10	778660	779280
GroTAC1	11	778360	773290
GroTAC2	12	801930	808080
	2 h
	<>	A	B	C	D	E	F	G	H
	1
	2
	3
	4
	5
	6
LB	7			11569	11034
Myc	8			801110	852980
Anchor-Linker	9			836290	794140
Linker-Bait	10			830290	871170
GroTAC1	11			655800	663220
GroTAC2	12			689990	758400
	4 h
	<>	A	B	C	D	E	F	G	H
	1
	2
	3
	4
	5
	6
LB	7					25556	24028
Myc	8					2319400	2133100
Anchor-Linker	9					2465200	2546500
Linker-Bait	10					2336300	2384100
GroTAC1	11					1627400	1705600
GroTAC2	12					1486200	1465500
	6 h
	<>	A	B	C	D	E	F	G	H
	1
	2
	3
	4
	5
	6
LB	7							50807	49120
Myc	8							4896100	4649400
Anchor-Linker	9							4492600	4311900
Linker-Bait	10							5209900	5037800
GroTAC1	11							2557300	2465700
GroTAC2	12							1769200	1752900
		Myc	Anchor-Linker	Linker-Bait	GroTAC1	GroTAC2
	0	725620	732750	767660	764514	793694
	2	8157435	8039135	8394285	6482085	7128935
	4	22014580	24810580	23354080	16417080	14510580
	6	47227865	43522865	50738865	24615365	17110865

## Sheet: n 2
	0 h
	<>	A	B	C	D	E	F	G	H
LB	1	11911	10762
Myc	2	822770	803820
Anchor-Linker	3	863420	856980
Linker-Bait	4	885550	865820
GroTAC1	5	873360	870550
GroTAC2	6	851490	859530
	7
	8
	9
	10
	11
	12
	2 h
	<>	A	B	C	D	E	F	G	H
LB	1			11054	11100
Myc	2			799160	890180
Anchor-Linker	3			839250	818490
Linker-Bait	4			875440	924770
GroTAC1	5			776070	879940
GroTAC2	6			716420	668570
	7
	8
	9
	10
	11
	12
	4 h
	<>	A	B	C	D	E	F	G	H
LB	1					25822	22504
Myc	2					2676500	2081400
Anchor-Linker	3					2757200	2514300
Linker-Bait	4					2695400	2425400
GroTAC1	5					1880300	1816700
GroTAC2	6					1675600	1735400
	7
	8
	9
	10
	11
	12
	6 h
	<>	A	B	C	D	E	F	G	H
LB	1							44357	47733
Myc	2							4890300	4779100
Anchor-Linker	3							4112800	3856900
Linker-Bait	4							5070500	5087500
GroTAC1	5							3040700	3171100
GroTAC2	6							1821700	1967200
	7
	8
	9
	10
	11
	12
	Mean	Myc	Anchor-Linker	Linker-Bait	GroTAC1	GroTAC2
	0	801958	848864	864348	860618	844174
	2	8335930	8177930	8890280	8169280	6814180
	4	23547870	26115870	25362370	18243370	16813370
	6	47886550	39388050	50329550	30598550	18484050

## Sheet: n 3
	0 h
	<>	A	B	C	D	E	F	G	H
	1
	2
	3
	4
	5
	6
LB	7	11694	10611
Myc	8	765480	752340
Anchor-Linker	9	727810	714990
Linker-Bait	10	778950	781210
GroTAC1	11	721630	725850
GroTAC2	12	841580	825590
	2 h
	<>	A	B	C	D	E	F	G	H
	1
	2
	3
	4
	5
	6
LB	7			11054	11203
Myc	8			772990	854310
Anchor-Linker	9			739180	784570
Linker-Bait	10			798450	845970
GroTAC1	11			747030	739540
GroTAC2	12			948070	961660
	4 h
	<>	A	B	C	D	E	F	G	H
	1
	2
	3
	4
	5
	6
LB	7					19159	18703
Myc	8					1605500	1682500
Anchor-Linker	9					1864100	1637000
Linker-Bait	10					2048500	1826000
GroTAC1	11					1801100	1700700
GroTAC2	12					1475100	1457000
	6 h
	<>	A	B	C	D	E	F	G	H
	1
	2
	3
	4
	5
	6
LB	7							44345	45869
Myc	8							4964400	4540500
Anchor-Linker	9							4745000	4683600
Linker-Bait	10							5357400	5249700
GroTAC1	11							2867600	2876000
GroTAC2	12							1812100	1787100
		Myc	Anchor-Linker	Linker-Bait	GroTAC1	GroTAC2
	0	747758	710248	768928	712588	822432
	2	8025215	7507465	8110815	7321565	9437365
	4	16250690	17316190	19183190	17319690	14471190
	6	47073430	46691930	52584430	28266930	17544930
