# Supplementary material for: Targeted protein degradation in Escherichia coli using CLIPPERs
Source: EMBO Rep. 2025 Jun 25;26(16):3994–4016. doi: 10.1038/s44319-025-00510-9 (PMC12373786; doi:10.1038/s44319-025-00510-9)
Supplement: Supplementary file 5 — Source data Fig. 2 [file 44319_2025_510_MOESM5_ESM.zip › Fig2/Fig2G/Fig2G.xlsx]

## Sheet: n1
MI529_1_01_GroEL
	Band No.	Band Label	Mol. Wt. (KDa)	Relative Front	Volume (Int)	Abs. Quant.	Rel. Quant.	Band %	Lane %
Myc 0h	1		N/A	0.293911	12273075	N/A	N/A	100	58.8192
Anchor-Linker 0h	1		N/A	0.302108	7072350	N/A	N/A	100	55.2889
Linker-Bait 0h	1		N/A	0.303279	11859600	N/A	N/A	100	60.419
GroTAC1 0h	1		N/A	0.303279	10781025	N/A	N/A	100	60.4307
GroTAC2 0h	1		N/A	0.303279	9094950	N/A	N/A	100	59.5428
Myc 1h	1		N/A	0.295082	21753000	N/A	N/A	100	67.919
Anchor-Linker 1h	1		N/A	0.293911	20007750	N/A	N/A	100	66.0137
Linker-Bait 1h	1		N/A	0.288056	18439650	N/A	N/A	100	67.114
GroTAC1 1h	1		N/A	0.283372	13150500	N/A	N/A	100	59.8692
GroTAC2 1h	1		N/A	0.277518	6397575	N/A	N/A	100	46.7323
MI529_1_26_GroEL
	Band No.	Band Label	Mol. Wt. (KDa)	Relative Front	Volume (Int)	Abs. Quant.	Rel. Quant.	Band %	Lane %
Myc 2h	1		N/A	0.214669	18732252	N/A	N/A	100	74.2738
Anchor-Linker 2h	1		N/A	0.216458	17667568	N/A	N/A	100	71.6976
Linker-Bait 2h	1		N/A	0.214669	16305800	N/A	N/A	100	71.9754
GroTAC1 2h	1		N/A	0.216458	13520096	N/A	N/A	100	70.4594
GroTAC2 2h	1		N/A	0.216458	9745100	N/A	N/A	100	68.564
Myc 6h	1		N/A	0.218247	22596396	N/A	N/A	100	69.1637
Anchor-Linker 6h	1		N/A	0.218247	24920020	N/A	N/A	100	73.4149
Linker-Bait 6h	1		N/A	0.216458	22367028	N/A	N/A	100	74.2681
GroTAC1 6h	1		N/A	0.214669	15634644	N/A	N/A	100	71.5059
GroTAC2 6h	1		N/A	0.211091	14823192	N/A	N/A	100	72.1122
Normalised to Myc	Myc	Anchor-Linker	Linker-Bait	GroTAC1	GroTAC2
0 h	1	0.576249	0.96631	0.878429	0.741049
1 h	1	0.91977	0.847683	0.604537	0.294101
2 h	1	0.943163	0.870467	0.721755	0.520231
6 h	1	1.10283	0.989849	0.691909	0.655998

## Sheet: n2
MI529_2_01_GroEL
	Band No.	Band Label	Mol. Wt. (KDa)	Relative Front	Volume (Int)	Abs. Quant.	Rel. Quant.	Band %	Lane %
Myc 0h	1		N/A	0.287222	39452187	N/A	N/A	100	68.5827
Anchor-Linker 0h	1		N/A	0.289566	37519285	N/A	N/A	100	64.9949
Linker-Bait 0h	1		N/A	0.288394	32598831	N/A	N/A	100	62.0431
GroTAC1 0h	1		N/A	0.284877	29247981	N/A	N/A	100	58.9802
GroTAC2 0h	1		N/A	0.280188	24837586	N/A	N/A	100	53.8008
Myc 1h	1		N/A	0.276671	43545208	N/A	N/A	100	61.7399
Anchor-Linker 1h	1		N/A	0.275498	51285805	N/A	N/A	100	61.8651
Linker-Bait 1h	1		N/A	0.271981	57933126	N/A	N/A	100	59.6279
GroTAC1 1h	1		N/A	0.267292	62506480	N/A	N/A	100	65.6086
GroTAC2 1h	1		N/A	0.262603	57577838	N/A	N/A	100	63.1802
MI529_2_26_GroEL
	Band No.	Band Label	Mol. Wt. (KDa)	Relative Front	Volume (Int)	Abs. Quant.	Rel. Quant.	Band %	Lane %
Myc 2h	1		N/A	0.286536	74600617	N/A	N/A	100	71.4073
Anchor-Linker 2h	1		N/A	0.289988	78108030	N/A	N/A	100	71.358
Linker-Bait 2h	1		N/A	0.29229	72018401	N/A	N/A	100	73.3146
GroTAC1 2h	1		N/A	0.291139	53896115	N/A	N/A	100	67.6774
GroTAC2 2h	1		N/A	0.288838	45970288	N/A	N/A	100	69.0505
Myc 6h	1		N/A	0.287687	74544561	N/A	N/A	100	70.2809
Anchor-Linker 6h	1		N/A	0.284235	68654586	N/A	N/A	100	70.5385
Linker-Bait 6h	1		N/A	0.280783	64159368	N/A	N/A	100	70.7443
GroTAC1 6h	1		N/A	0.27618	57073471	N/A	N/A	100	72.8076
GroTAC2 6h	1		N/A	0.271577	43450316	N/A	N/A	100	75.152
Normalised to Myc	Myc	Anchor-Linker	Linker-Bait	GroTAC1	GroTAC2
0 h	1	0.951006	0.826287	0.741353	0.629562
1 h	1	1.17776	1.33041	1.43544	1.32225
2 h	1	1.04702	0.965386	0.722462	0.616219
6 h	1	0.920987	0.860685	0.765629	0.582877

## Sheet: n3
MI529_3_01_GroEL
	Band No.	Band Label	Mol. Wt. (KDa)	Relative Front	Volume (Int)	Abs. Quant.	Rel. Quant.	Band %	Lane %
Myc 0h	1		N/A	0.35084	24139661	N/A	N/A	100	67.4659
Anchor-Linker 0h	1		N/A	0.359244	30896957	N/A	N/A	100	66.8762
Linker-Bait 0h	1		N/A	0.365546	28456701	N/A	N/A	100	65.019
GroTAC1 0h	1		N/A	0.369748	28502929	N/A	N/A	100	61.5532
GroTAC2 0h	1		N/A	0.371849	23407293	N/A	N/A	100	59.6188
Myc 1h	1		N/A	0.37395	49858445	N/A	N/A	100	54.3841
Anchor-Linker 1h	1		N/A	0.37605	50200878	N/A	N/A	100	62.7347
Linker-Bait 1h	1		N/A	0.37395	48271678	N/A	N/A	100	59.8766
GroTAC1 1h	1		N/A	0.371849	46115797	N/A	N/A	100	56.4281
GroTAC2 1h	1		N/A	0.367647	52116610	N/A	N/A	100	65.209
MI529_3_26_GroEL
	Band No.	Band Label	Mol. Wt. (KDa)	Relative Front	Volume (Int)	Abs. Quant.	Rel. Quant.	Band %	Lane %
Myc 2h	1		N/A	0.319092	56109599	N/A	N/A	100	69.5675
Anchor-Linker 2h	1		N/A	0.321762	53905488	N/A	N/A	100	71.8415
Linker-Bait 2h	1		N/A	0.320427	53272037	N/A	N/A	100	73.5468
GroTAC1 2h	1		N/A	0.319092	40108978	N/A	N/A	100	72.1467
GroTAC2 2h	1		N/A	0.319092	30808960	N/A	N/A	100	70.572
Myc 6h	1		N/A	0.311081	48353942	N/A	N/A	100	54.7029
Anchor-Linker 6h	1		N/A	0.308411	42966833	N/A	N/A	100	67.6816
Linker-Bait 6h	1		N/A	0.303071	47666983	N/A	N/A	100	70.0313
GroTAC1 6h	1		N/A	0.299065	45703112	N/A	N/A	100	71.6695
GroTAC2 6h	1		N/A	0.29239	34306181	N/A	N/A	100	73.548
Normalised to Myc	Myc	Anchor-Linker	Linker-Bait	GroTAC1	GroTAC2
0 h	1	1.27993	1.17884	1.18075	0.969661
1 h	1	1.00687	0.968175	0.924935	1.04529
2 h	1	0.960718	0.949428	0.714833	0.549085
6 h	1	0.88859	0.985793	0.945179	0.709481
