# Supplementary material for: Targeted protein degradation in Escherichia coli using CLIPPERs
Source: EMBO Rep. 2025 Jun 25;26(16):3994–4016. doi: 10.1038/s44319-025-00510-9 (PMC12373786; doi:10.1038/s44319-025-00510-9)
Supplement: Supplementary file 6 — Source data Fig. 3 [file 44319_2025_510_MOESM6_ESM.zip]

Archive with 17 entries (8 files):
- Fig3/
- Fig3/Fig3A/
- Fig3/Fig3A/MS_volcano_plot_GroTAC1_1h.xlsx
- Fig3/Fig3B/
- Fig3/Fig3B/MS_volcano_plot_GroTAC1_2h.xlsx
- Fig3/Fig3C/
- Fig3/Fig3C/MS_volcano_plot_GroTAC1_6h.xlsx
- Fig3/Fig3D/
- Fig3/Fig3D/MS_volcano_plot_GroTAC2_1h.xlsx
- Fig3/Fig3E/
- Fig3/Fig3E/MS_volcano_plot_GroTAC2_2h.xlsx
- Fig3/Fig3F/
- Fig3/Fig3F/MS_volcano_plot_GroTAC2_6h.xlsx
- Fig3/Fig3G/
- Fig3/Fig3G/Fig3G.xlsx
- Fig3/Fig3H/
- Fig3/Fig3H/Fig3H.xlsx
