# Supplementary material for: Targeted protein degradation in Escherichia coli using CLIPPERs
Source: EMBO Rep. 2025 Jun 25;26(16):3994–4016. doi: 10.1038/s44319-025-00510-9 (PMC12373786; doi:10.1038/s44319-025-00510-9)
Supplement: Supplementary file 6 — Source data Fig. 3 [file 44319_2025_510_MOESM6_ESM.zip › Fig3/Fig3A/MS_volcano_plot_GroTAC1_1h.xlsx]

## Sheet: Fig3A
Student's T-test Significant 1h_GroTAC_1h_Myc	-Log Student's T-test p-value 1h_GroTAC1_1h_Myc	Student's T-test q-value 1h_GroTAC1_1h_Myc	Student's T-test Difference 1h_GroTAC1_1h_Myc	Protein IDs	Protein names	Gene names
+	2.70089	0	2.51163	P39180	Antigen 43;Antigen 43 alpha chain;Antigen 43 beta chain	flu
+	3.18745	0	2.97433	XB-GGS;XB-GGS-SBP;XB-GGSGGSGG-SBP
	1.13034	0.38	-1.34992	P33594	Nickel import ATP-binding protein NikE	nikE
	1.09365	0.473143	-0.97876	P0ABJ6	Cytochrome bo(3) ubiquinol oxidase subunit 4	cyoD
	0.384236	0.51501	-0.90446	P0AB85	FAD:protein FMN transferase	apbE
	0.2962	0.533193	-0.873641	P0ACD8	Hydrogenase-1 large chain	hyaB
	1.09325	0.386333	-0.71599	P28632	DNA polymerase III subunit psi	holD
	0.849963	0.40496	-0.637411	P15078	Carbon starvation protein A	cstA
	1.56164	0.381778	-0.546038	P75870	Inner membrane protein YccS	yccS
	1.9018	0.572	-0.519138	P76621	Protein CsiD	csiD
	1.21439	0.484	-0.506773	P75822	Uncharacterized protein YbjT	ybjT
	0.374212	0.505895	-0.505967	P43340	Uncharacterized NAD(P)H oxidoreductase YcaK	ycaK
	0.683774	0.479228	-0.477184	P08201	Nitrite reductase (NADH) large subunit	nirB
	0.550718	0.497129	-0.469267	P37339	L-2-hydroxyglutarate oxidase LhgO	lhgO
	1.17455	0.4704	-0.460787	P37326	Putative prophage CPS-53 integrase	intS
	1.22417	0.482105	-0.449693	P12999	Malonyl-[acyl-carrier protein] O-methyltransferase	bioC
	1.00766	0.4165	-0.449586	P76577	Penicillin-binding protein 1C;Penicillin-insensitive transglycosylase;Transpeptidase-like module	pbpC
	1.25886	0.531529	-0.443349	P77162	Uncharacterized protein YkfB	ykfB
	0.578799	0.508146	-0.440568	P76389	UPF0053 protein YegH	yegH
	0.638157	0.522941	-0.435478	P75954	Probable L,D-transpeptidase YcfS	ycfS
	1.61027	0.438857	-0.424283	P17854	Phosphoadenosine phosphosulfate reductase	cysH
	1.44479	0.502	-0.396027	P06720	Alpha-galactosidase	melA
	0.835455	0.478109	-0.385264	P60872	Putative transport protein YidE	yidE
	1.4451	0.455273	-0.381364	P0A843	Sec-independent protein translocase protein TatE	tatE
	0.820754	0.468271	-0.375631	P64581	Uncharacterized protein YqjD	yqjD
	0.875952	0.484755	-0.371592	P0AD27	Inner membrane protein YejM	yejM
	0.572469	0.512816	-0.368736	P0AF78	Uncharacterized protein YjfJ	yjfJ
	1.30463	0.44731	-0.368388	P32705	Cation/acetate symporter ActP	actP
	1.52692	0.417333	-0.359947	P42597	Uncharacterized protein YgjP	ygjP
	0.689621	0.500095	-0.352122	P27837	Probable transport protein YifK	yifK
	1.29331	0.405333	-0.350762	P37636	Multidrug resistance protein MdtE	mdtE
	0.485244	0.516326	-0.349258	P0A9R7	Cell division ATP-binding protein FtsE	ftsE
	2.34274	0.463077	-0.347798	P37013	Anaerobic nitric oxide reductase transcription regulator NorR	norR
	3.4563	0.3656	-0.344382	P13482	Periplasmic trehalase	treA
	1.16622	0.44019	-0.343931	P76002	Inhibitor of g-type lysozyme	pliG
	1.41711	0.407152	-0.342918	P07117	Sodium/proline symporter	putP
	1.73513	0.435478	-0.334809	P0ADN6	Uncharacterized lipoprotein YifL	yifL
	0.93062	0.470267	-0.333392	P31466	Adenine permease AdeP	adeP
	1.34184	0.443897	-0.319211	P37757	Uncharacterized isomerase YddE	yddE
	1.31876	0.4536	-0.318756	P0ACG8	Heat shock protein 15	hslR
	1.23333	0.462182	-0.318553	P45800	Putative membrane protein IgaA homolog	yrfF
	2.49687	0.4935	-0.311763	P0ADM4	Uncharacterized protein YidQ	yidQ
	0.573083	0.517463	-0.310557	P0A756	Glutathione-regulated potassium-efflux system ancillary protein KefG	kefG
	1.72297	0.429935	-0.309317	P0C054	Small heat shock protein IbpA	ibpA
	0.647838	0.523654	-0.305604	P0ABF4	Ethanolamine utilization protein EutM	eutM
	0.910501	0.512219	-0.298835	P69490	Cytochrome c-type biogenesis protein CcmE	ccmE
	0.338023	0.563139	-0.298445	P0AGF6	L-threonine dehydratase catabolic TdcB	tdcB
	0.486319	0.517174	-0.295822	P75946	Uncharacterized protein YcfL	ycfL
	0.903078	0.517158	-0.292803	P37661	Phosphoethanolamine transferase EptB	eptB
	0.933459	0.515253	-0.289426	P02916	Maltose transport system permease protein MalF	malF
	0.713556	0.5216	-0.288442	P0AF43	Uncharacterized protein YjbB	yjbB
	0.608173	0.515843	-0.286102	P77674	Gamma-aminobutyraldehyde dehydrogenase	prr
	2.09565	0.444267	-0.283919	P03841	Maltose operon periplasmic protein	malM
	0.8098	0.501763	-0.281761	P69831	Galactitol permease IIC component	gatC
	0.30159	0.574958	-0.280924	Q47319	DTW domain-containing protein YfiP	yfiP
	0.324201	0.570477	-0.280021	P23908	Acetylornithine deacetylase	argE
	1.30198	0.474	-0.27874	P28904	Trehalose-6-phosphate hydrolase	treC
	0.591966	0.516321	-0.278375	P0ADS2	Cell division protein ZapA	zapA
	0.385328	0.554278	-0.277246	P0AE26	L-arabinose transport system permease protein AraH	araH
	2.70425	0.430667	-0.272958	P0AAN3	Hydrogenase isoenzymes nickel incorporation protein HypB	hypB
	0.85711	0.506174	-0.27109	P0AAC6	Modulator of FtsH protease YccA	yccA
	2.29292	0.399543	-0.270284	P0A761	Putative N-acetylmannosamine-6-phosphate 2-epimerase	nanE
	0.544675	0.506171	-0.269368	P0AB49	Uncharacterized protein YchH	ychH
	0.730807	0.518727	-0.268337	P03023	Lactose operon repressor	lacI
	2.12773	0.419676	-0.267034	P25718	Alpha-amylase	malS
	1.02597	0.510564	-0.266675	P39371	N-acetylneuraminate epimerase	nanM
	0.408592	0.551469	-0.264803	P77214	Cation efflux system protein CusF	cusF
	1.62307	0.46736	-0.260844	P68187	Maltose/maltodextrin import ATP-binding protein MalK	malK
	1.7209	0.478087	-0.260463	P02943	Maltoporin	lamB
	3.22534	0.423143	-0.256417	P02925	D-ribose-binding periplasmic protein	rbsB
	1.47227	0.458323	-0.253348	P0AEV9	Hydrogenase 3 maturation protease	hycI
	1.41215	0.480738	-0.249301	P0ABY4	Flavodoxin-2	fldB
	0.484606	0.570031	-0.248097	P24242	HTH-type transcriptional regulator AscG	ascG
	2.31808	0.451814	-0.245525	P25526	Succinate-semialdehyde dehydrogenase [NADP(+)] GabD	gabD
	1.01993	0.500213	-0.242138	P0A9J4	2-dehydropantoate 2-reductase	panE
	2.12878	0.472	-0.238949	P77581	Succinylornithine transaminase	astC
	2.3395	0.475911	-0.236546	P0AFH8	Osmotically-inducible protein Y	osmY
	0.393954	0.559277	-0.236439	P0AAG5	Multidrug resistance-like ATP-binding protein MdlB	mdlB
	0.867969	0.507043	-0.234557	P33018	S-formylglutathione hydrolase YeiG	yeiG
	0.751609	0.511029	-0.230328	P0A6T3	Galactokinase	galK
	0.968682	0.515065	-0.229193	P0AAJ8	Hydrogenase-2 operon protein HybA	hybA
	1.64784	0.510507	-0.227278	P41036	Putative sialic acid transporter	nanT
	3.37987	0.450927	-0.224206	P0AFP6	Putative GTP cyclohydrolase 1 type 2	ybgI
	2.51197	0.460078	-0.224092	P0AEZ9	Molybdenum cofactor biosynthesis protein B	moaB
	2.05227	0.464328	-0.223853	P0AER0	Glycerol uptake facilitator protein	glpF
	1.26207	0.518652	-0.223077	P65292	Uncharacterized lipoprotein YgdI	ygdI
	1.12044	0.508727	-0.221531	P23305	Uncharacterized protein YigA	yigA
	2.01853	0.481438	-0.218771	P45425	N-acetylmannosamine kinase	nanK
	1.1022	0.52949	-0.217984	P0AEX9	Maltose-binding periplasmic protein	malE
	0.754308	0.504641	-0.217172	P31130	Uncharacterized protein YdeI	ydeI
	0.352193	0.581067	-0.216805	P0A8C4	UPF0149 protein YgfB	ygfB
	1.09126	0.508624	-0.21578	P21367	Uncharacterized protein YcaC	ycaC
	0.404529	0.572071	-0.214644	P39304	3-keto-L-gulonate-6-phosphate decarboxylase UlaD	ulaD
	0.149563	0.691026	-0.211502	P0ADB7	Entericidin B	ecnB
	1.16449	0.514679	-0.210538	P07109	Histidine transport ATP-binding protein HisP	hisP
	1.3072	0.510167	-0.210044	P0CF70;P0CF69;P0CF68;P0CF67;P0CF66	Transposase InsE for insertion sequence IS3E;Transposase InsE for insertion sequence IS3D;Transposase InsE for insertion sequence IS3C;Transposase InsE for insertion sequence IS3B;Transposase InsE for insertion sequence IS3A	insE5;insE4;insE3;insE2;insE1
	0.242119	0.599013	-0.209953	P0ADZ0	50S ribosomal protein L23	rplW
	1.1068	0.517214	-0.209609	P0AFB5	Nitrogen regulation protein NR(II)	glnL
	1.12727	0.509825	-0.207729	P77791	Maltose O-acetyltransferase	maa
	0.933553	0.518448	-0.207045	P0A725	UDP-3-O-[3-hydroxymyristoyl] N-acetylglucosamine deacetylase	lpxC
	1.77898	0.504627	-0.205849	P22256	4-aminobutyrate aminotransferase GabT	gabT
	0.362518	0.58713	-0.205488	P0ADB1	Osmotically-inducible lipoprotein E	osmE
	0.647923	0.567011	-0.204533	P31455	Uncharacterized protein YidR	yidR
	0.552154	0.55261	-0.202873	P24192	Hydrogenase isoenzymes formation protein HypD	hypD
	0.465167	0.56276	-0.202737	P64612	Cell division protein ZapE	zapE
	0.749463	0.531006	-0.202161	P76445	Lipid A 1-diphosphate synthase	lpxT
	1.23219	0.519856	-0.200987	P13518	RNase E specificity factor CsrD	csrD
	0.961379	0.50414	-0.200848	P0ACW6	Uncharacterized protein YdcH	ydcH
	0.618825	0.56198	-0.200715	P76231	Uncharacterized protein YeaC	yeaC
	2.33622	0.516278	-0.199273	P39334	HTH-type transcriptional repressor BdcR	bdcR
	1.85032	0.5085	-0.197494	P69828	Galactitol-specific phosphotransferase enzyme IIA component	gatA
	1.02259	0.514261	-0.19666	P75818	Uncharacterized lipoprotein YbjP	ybjP
	0.901153	0.508	-0.195786	P0A912	Peptidoglycan-associated lipoprotein	pal
	0.43856	0.571038	-0.193885	P0A873	tRNA (guanine-N(1)-)-methyltransferase	trmD
	0.792643	0.535863	-0.19356	P09148	Galactose-1-phosphate uridylyltransferase	galT
	0.568637	0.550632	-0.192212	P06864	Evolved beta-galactosidase subunit alpha	ebgA
	0.505079	0.561081	-0.190293	P37342	Uncharacterized protein YjjI	yjjI
	1.16231	0.526308	-0.189514	P36667	Rhamnosyltransferase WbbL	wbbL
	0.501551	0.558612	-0.188183	P36672	PTS system trehalose-specific EIIBC component;Trehalose-specific phosphotransferase enzyme IIB component;Trehalose permease IIC component	treB
	0.461818	0.572303	-0.186657	P71298	Putative prophage CP4-6 integrase	intF
	0.98334	0.508613	-0.185717	P77766	PHP domain-containing protein YciV	yciV
	1.69484	0.525553	-0.185498	P23894	Protease HtpX	htpX
	0.563641	0.561794	-0.18546	P0A754	Glutathione-regulated potassium-efflux system ancillary protein KefF	kefF
	1.19305	0.511453	-0.184765	P0ABE2	Protein BolA	bolA
	1.14364	0.512497	-0.184158	P37615	Uncharacterized protein YhhM	yhhM
	1.03895	0.50875	-0.18288	P0A9C3	Aldose 1-epimerase	galM
	0.657848	0.552482	-0.181438	P0AEH5	Protein ElaB	elaB
	3.59092	0.509892	-0.181288	P0AC51	Zinc uptake regulation protein	zur
	0.837553	0.559607	-0.180688	P0AA99	Putative L,D-transpeptidase YafK	yafK
	1.60622	0.514555	-0.179762	P0A6H5	ATP-dependent protease ATPase subunit HslU	hslU
	1.18656	0.510416	-0.179619	Q47150	Antitoxin DinJ	dinJ
	0.585603	0.558332	-0.179577	P0A901	Outer membrane lipoprotein Blc	blc
	1.34043	0.524667	-0.179114	P0A7B8	ATP-dependent protease subunit HslV	hslV
	0.640464	0.552464	-0.178957	P0AAG8	Galactose/methyl galactoside import ATP-binding protein MglA	mglA
	0.344057	0.593444	-0.178896	P46852	Quercetin 2,3-dioxygenase	yhhW
	0.303721	0.591735	-0.178459	P0A7H0	DNA replication and repair protein RecF	recF
	0.457727	0.576662	-0.177835	P37642	Inner membrane protein YhjD	yhjD
	1.02366	0.525467	-0.17741	P15373	Antitoxin PrlF	prlF
	0.997804	0.53207	-0.176897	P0A6E6	ATP synthase epsilon chain	atpC
	0.0914121	0.771957	-0.176126	P39315	Quinone oxidoreductase 2	qorB
	1.05921	0.527671	-0.174694	P30749	Molybdopterin synthase catalytic subunit	moaE
	0.813142	0.563216	-0.173911	P0A9T4	Protein tas	tas
	1.02385	0.536414	-0.173488	P0ABD8	Biotin carboxyl carrier protein of acetyl-CoA carboxylase	accB
	1.77578	0.5229	-0.173037	P0A8J4	UPF0250 protein YbeD	ybeD
	0.202958	0.656087	-0.172159	P76149	Succinate semialdehyde dehydrogenase [NAD(P)+] Sad	sad
	1.9212	0.50739	-0.171806	P77754	Spheroplast protein Y	spy
	1.25836	0.506189	-0.171292	P0AFM4	Phosphate starvation-inducible protein PsiF	psiF
	1.32478	0.49951	-0.171044	P0A6F9	10 kDa chaperonin	groS
	1.39487	0.510919	-0.170687	P0AFL3	Peptidyl-prolyl cis-trans isomerase A	ppiA
	0.454569	0.589994	-0.170469	P0ACS7	HTH-type transcriptional regulator RpiR	rpiR
	4.0294	0.501425	-0.169862	P27550	Acetyl-coenzyme A synthetase	acs
	1.00711	0.543514	-0.169847	P39353	Uncharacterized oxidoreductase YjhC	yjhC
	1.02421	0.545311	-0.169533	P0A9W9	Protein YrdA	yrdA
	0.3829	0.591103	-0.169507	P76342	Sulfoxide reductase catalytic subunit YedY	yedY
	1.25997	0.506327	-0.169033	P16525	DNA replication terminus site-binding protein	tus
	0.0928712	0.773411	-0.168722	P0AB46	Uncharacterized protein YmgD	ymgD
	2.15944	0.509552	-0.168317	P0A6F3	Glycerol kinase	glpK
	0.897631	0.569711	-0.168198	P0A6D7	Shikimate kinase 1	aroK
	1.57212	0.505944	-0.16816	P05719	Type-1 restriction enzyme EcoKI specificity protein	hsdS
	0.886684	0.554333	-0.16633	P0A8X2	Protein YceI	yceI
	1.94407	0.517079	-0.165448	P0A6Y5	33 kDa chaperonin	hslO
	0.560374	0.573319	-0.165037	P0A8A8	Ribosome maturation factor RimP	rimP
	0.753858	0.548817	-0.164687	P39838	Phosphotransferase RcsD	rcsD
	0.50578	0.579051	-0.163838	P0AED5	Response regulator UvrY	uvrY
	2.21814	0.519603	-0.163746	P0C8J8	D-tagatose-1,6-bisphosphate aldolase subunit GatZ	gatZ
	1.59206	0.507013	-0.163673	P0A731	Methylglyoxal synthase	mgsA
	1.94481	0.530344	-0.16297	P33195	Glycine dehydrogenase (decarboxylating)	gcvP
	0.473603	0.586906	-0.162807	P05706	Glucitol/sorbitol-specific phosphotransferase enzyme IIA component	srlB
	0.45178	0.581244	-0.162453	P27838	Protein CyaY	cyaY
	2.2014	0.515968	-0.162436	P0A858	Triosephosphate isomerase	tpiA
	1.946	0.523267	-0.161868	P0ADC3	Lipoprotein-releasing system transmembrane protein LolC	lolC
	0.620736	0.572713	-0.160825	P0AES2;Q46915	Glucarate dehydratase	gudD
	1.70175	0.508424	-0.160301	P75694	Uncharacterized protein YahO	yahO
	0.980936	0.554693	-0.159377	P27128	Lipopolysaccharide 1,3-galactosyltransferase	rfaI
	1.03652	0.565633	-0.158823	P0AG80	sn-glycerol-3-phosphate-binding periplasmic protein UgpB	ugpB
	1.12396	0.561468	-0.158797	P63228	D-glycero-beta-D-manno-heptose-1,7-bisphosphate 7-phosphatase	gmhB
	0.463764	0.584737	-0.155698	P0AEP1	Galactose-proton symporter	galP
	1.90862	0.502156	-0.155073	P0A9M0	Lon protease	lon
	0.320676	0.600314	-0.154874	P69856	Probable N-acetylneuraminic acid outer membrane channel protein NanC	nanC
	0.32344	0.599247	-0.153645	P0AE24	Arabinose-proton symporter	araE
	1.63324	0.528595	-0.153244	P27298	Oligopeptidase A	prlC
	0.744835	0.552211	-0.153184	P77252	Uncharacterized protein YkgE	ykgE
	1.85571	0.507602	-0.152844	P77717	Uncharacterized lipoprotein YbaY	ybaY
	1.98686	0.503006	-0.152438	P15977	4-alpha-glucanotransferase	malQ
	2.33466	0.506833	-0.151948	P0A9G6	Isocitrate lyase	aceA
	0.419617	0.592555	-0.151926	P60955	Prolipoprotein diacylglyceryl transferase	lgt
	0.659423	0.575317	-0.151897	P77536	Uncharacterized electron transport protein YkgF	ykgF
	1.27359	0.566052	-0.151001	P21866;P39901	KDP operon transcriptional regulatory protein KdpE	kdpE
	0.492581	0.586125	-0.150346	P77690	UDP-4-amino-4-deoxy-L-arabinose--oxoglutarate aminotransferase	arnB
	0.401878	0.587777	-0.150061	P23857	Thiosulfate sulfurtransferase PspE	pspE
	0.13291	0.731844	-0.149812	P17109	2-succinyl-5-enolpyruvyl-6-hydroxy-3-cyclohexene-1-carboxylate synthase	menD
	0.816671	0.563478	-0.149714	P21363	Protein YciE	yciE
	0.954117	0.542377	-0.149139	P28903	Anaerobic ribonucleoside-triphosphate reductase	nrdD
	0.310847	0.60701	-0.148945	Q2MB16	Uncharacterized protein YobH	yobH
	0.87182	0.560516	-0.148609	P27302	Transketolase 1	tktA
	0.337442	0.598473	-0.148348	P05707	Sorbitol-6-phosphate 2-dehydrogenase	srlD
	0.989997	0.547017	-0.148008	P45424	Uncharacterized protein YhcH	yhcH
	0.418162	0.587735	-0.14755	P77529	Uncharacterized symporter YdjN	ydjN
	1.17587	0.559848	-0.147392	P08368	Transcriptional regulatory protein CreB	creB
	0.815541	0.558346	-0.146777	P0A9G4	HTH-type transcriptional regulator CueR	cueR
	0.415726	0.586551	-0.146345	P27305	Glutamyl-Q tRNA(Asp) synthetase	gluQ
	0.405111	0.585991	-0.146024	P0AGB3	RNA polymerase sigma factor RpoH	rpoH
	1.43658	0.5725	-0.145016	P21179	Catalase HPII	katE
	0.994238	0.560843	-0.143686	P0A9H7	Cyclopropane-fatty-acyl-phospholipid synthase	cfa
	0.514465	0.584855	-0.142641	P33360	Putative osmoprotectant uptake system ATP-binding protein YehX	yehX
	0.772213	0.575049	-0.142568	P10443	DNA polymerase III subunit alpha	dnaE
	0.804295	0.571699	-0.142564	P69805	Mannose permease IID component	manZ
	1.90144	0.547844	-0.142275	P0ABH9	ATP-dependent Clp protease ATP-binding subunit ClpA	clpA
	0.517875	0.588918	-0.137835	P0AFU0	Inner membrane ABC transporter permease protein YejB	yejB
	1.12382	0.560163	-0.137263	P77318	Uncharacterized sulfatase YdeN	ydeN
	1.75686	0.560545	-0.137258	P06999	ATP-dependent 6-phosphofructokinase isozyme 2	pfkB
	0.138067	0.730704	-0.137256	P0AB58	Lipopolysaccharide assembly protein B	lapB
	0.698118	0.583127	-0.137172	P23874	Serine/threonine-protein kinase HipA	hipA
	0.479528	0.589396	-0.137107	P09147	UDP-glucose 4-epimerase	galE
	1.06123	0.562922	-0.136331	P0ABQ2	2-hydroxy-3-oxopropionate reductase	garR
	0.224003	0.67043	-0.135724	P21693	ATP-dependent RNA helicase DbpA	dbpA
	0.33891	0.611087	-0.13537	P77295	Probable HTH-type transcriptional regulator YgaV	ygaV
	1.57895	0.558765	-0.134795	P0A759	Glucosamine-6-phosphate deaminase	nagB
	1.60545	0.563252	-0.134689	P39173	Putative glucose-6-phosphate 1-epimerase	yeaD
	1.20628	0.559695	-0.13397	P0AAF6	Arginine transport ATP-binding protein ArtP	artP
	0.624786	0.584305	-0.133471	P0AE85	Periplasmic protein CpxP	cpxP
	2.43058	0.569522	-0.132795	P0A6F5	60 kDa chaperonin	groL
	0.28039	0.63515	-0.132765	P56262	Putative carboxymethylenebutenolidase	ysgA
	0.15043	0.720365	-0.13262	P00895	Anthranilate synthase component 1	trpE
	2.16105	0.567426	-0.132078	P0A7J0	3,4-dihydroxy-2-butanone 4-phosphate synthase	ribB
	1.09607	0.566948	-0.131781	P76046	Uncharacterized protein YcjX	ycjX
	0.483999	0.585089	-0.131383	P0ACV0	Lipid A biosynthesis lauroyltransferase	lpxL
	1.55919	0.555463	-0.1313	P0AFD1	NADH-quinone oxidoreductase subunit E	nuoE
	1.93506	0.559371	-0.131069	P0A996	Anaerobic glycerol-3-phosphate dehydrogenase subunit C	glpC
	0.992366	0.576253	-0.131067	P0A879	Tryptophan synthase beta chain	trpB
	1.38116	0.557208	-0.130769	P0ADW3	Inner membrane protein YhcB	yhcB
	0.370045	0.604924	-0.130379	P32669	Fructose-6-phosphate aldolase 2	fsaB
	0.221063	0.684783	-0.129862	P0AGC7	Protein Smp	smp
	0.909029	0.577671	-0.129756	P0A9I3	Glycine cleavage system transcriptional repressor	gcvR
	2.29569	0.560876	-0.12941	P76561	Esterase YpfH	ypfH
	1.94388	0.561135	-0.129401	P00582	DNA polymerase I	polA
	0.716332	0.585034	-0.127958	P0A8D6	O-acetyl-ADP-ribose deacetylase	ymdB
	0.237226	0.672681	-0.127343	P0A6T9	Glycine cleavage system H protein	gcvH
	2.14607	0.553055	-0.126396	P31663	Pantothenate synthetase	panC
	0.915046	0.582917	-0.125727	P36771	Probable HTH-type transcriptional regulator LrhA	lrhA
	0.82567	0.590453	-0.12564	P0A9C0	Anaerobic glycerol-3-phosphate dehydrogenase subunit A	glpA
	1.9059	0.545165	-0.125364	P00490	Maltodextrin phosphorylase	malP
	1.56163	0.563952	-0.125299	P0AFD6	NADH-quinone oxidoreductase subunit I	nuoI
	1.44156	0.553749	-0.125272	P0A8R7	UPF0283 membrane protein YcjF	ycjF
	2.52272	0.559642	-0.124602	P0A877	Tryptophan synthase alpha chain	trpA
	1.14414	0.570685	-0.124496	P42632	PFL-like enzyme TdcE	tdcE
	0.815953	0.582269	-0.124237	P64599	Uncharacterized protein YhbT	yhbT
	0.373711	0.613669	-0.123684	Q06065	Acetoacetate metabolism regulatory protein AtoC	atoC
	1.16642	0.570309	-0.123288	P0AB55	Protein YciI	yciI
	1.33558	0.569504	-0.122503	P24186	Bifunctional protein FolD;Methylenetetrahydrofolate dehydrogenase;Methenyltetrahydrofolate cyclohydrolase	folD
	1.40877	0.572986	-0.121972	P52643	D-lactate dehydrogenase	ldhA
	0.46661	0.601353	-0.121906	P77721	Uncharacterized HTH-type transcriptional regulator YdjF	ydjF
	0.375777	0.616868	-0.121109	P0AC98	Succinate-acetate/proton symporter SatP	satP
	0.332745	0.627281	-0.121057	P0A921	Phospholipase A1	pldA
	2.12658	0.559492	-0.119961	P25534	2-octaprenyl-6-methoxyphenol hydroxylase	ubiH
	1.09019	0.58478	-0.119945	P0A8D3	UPF0178 protein YaiI	yaiI
	1.66635	0.567985	-0.119353	P0A7C2	LexA repressor	lexA
	0.633741	0.587738	-0.119157	P0A7F3	Aspartate carbamoyltransferase regulatory chain	pyrI
	1.91943	0.561463	-0.118925	P37685	Aldehyde dehydrogenase B	aldB
	0.614384	0.587953	-0.11878	P30011	Nicotinate-nucleotide pyrophosphorylase [carboxylating]	nadC
	0.581656	0.58929	-0.118722	P30139	Thiazole synthase	thiG
	1.71277	0.566652	-0.118283	P30860	ABC transporter arginine-binding protein 1	artJ
	1.33514	0.575854	-0.11797	P0ADS6	Uncharacterized protein YggE	yggE
	1.28281	0.573342	-0.117437	P13033	Anaerobic glycerol-3-phosphate dehydrogenase subunit B	glpB
	0.641758	0.585695	-0.117199	P18390	Uncharacterized protein YjjA	yjjA
	0.865615	0.585779	-0.117092	P0C0L2	Peroxiredoxin OsmC	osmC
	0.978239	0.582783	-0.11705	P24182	Biotin carboxylase	accC
	1.88164	0.567123	-0.117029	P05020	Dihydroorotase	pyrC
	0.193635	0.708167	-0.116967	P0A978	Cold shock-like protein CspG	cspG
	0.681931	0.5868	-0.116835	P67826	Copper homeostasis protein CutC	cutC
	1.01385	0.582763	-0.115711	P0A9J6	Ribokinase	rbsK
	0.745378	0.593848	-0.115314	P0A6K1	Diaminopimelate epimerase	dapF
	1.69879	0.571336	-0.115156	P0A6Z3	Chaperone protein HtpG	htpG
	1.80759	0.569099	-0.114978	P30859	Putative ABC transporter arginine-binding protein 2	artI
	0.842613	0.587851	-0.114897	P0ACJ8	cAMP-activated global transcriptional regulator CRP	crp
	0.802226	0.593938	-0.114619	P0A6I3	Pantothenate kinase	coaA
	0.751725	0.594754	-0.114382	P0ABS8	DNA polymerase III subunit theta	holE
	0.567971	0.604776	-0.113583	P52129	mRNA endoribonuclease LS	rnlA
	0.606072	0.60382	-0.113276	P52645	Uncharacterized protein YdbH	ydbH
	0.125784	0.76248	-0.112888	P56579	Glucitol/sorbitol permease IIC component	srlA
	0.324306	0.647382	-0.112886	P0ABU7	Biopolymer transport protein ExbB	exbB
	0.681655	0.587852	-0.112701	P27830	dTDP-glucose 4,6-dehydratase 2	rffG
	1.3582	0.591849	-0.112523	P0AD49	Ribosome-associated inhibitor A	raiA
	0.738849	0.588125	-0.112443	P60595	Imidazole glycerol phosphate synthase subunit HisH	hisH
	0.449078	0.609234	-0.112115	P0ACU2	HTH-type transcriptional regulator RutR	rutR
	0.288106	0.670119	-0.11194	P0AEE5	D-galactose-binding periplasmic protein	mglB
	0.834477	0.594112	-0.111928	P0AGG2	Acyl-CoA thioesterase 2	tesB
	1.26596	0.587093	-0.111678	P0AFI7	Pyridoxine/pyridoxamine 5-phosphate oxidase	pdxH
	1.00966	0.585842	-0.111298	P0A8V6	Fatty acid metabolism regulator protein	fadR
	1.1722	0.585545	-0.111273	P23847	Periplasmic dipeptide transport protein	dppA
	0.797246	0.587237	-0.111261	P17115	Arabinose 5-phosphate isomerase GutQ	gutQ
	0.566397	0.599549	-0.111083	P39902	Protein SprT	sprT
	0.665589	0.596777	-0.11103	P0A8U6	Met repressor	metJ
	1.1272	0.583944	-0.110966	P25553	Lactaldehyde dehydrogenase	aldA
	0.989585	0.58938	-0.11038	P33602	NADH-quinone oxidoreductase subunit G	nuoG
	1.19065	0.584433	-0.11016	P0ACI3	Xylose operon regulatory protein	xylR
	0.830134	0.587046	-0.10972	P0ACU7	HTH-type transcriptional regulator YjdC	yjdC
	0.251129	0.691097	-0.109168	P0ABN5	Anaerobic C4-dicarboxylate transporter DcuA	dcuA
	0.722765	0.595347	-0.108604	P76273	Ribosomal RNA small subunit methyltransferase F	rsmF
	1.41529	0.580833	-0.108453	P00909	Tryptophan biosynthesis protein TrpCF;Indole-3-glycerol phosphate synthase;N-(5-phospho-ribosyl)anthranilate isomerase	trpC
	2.2557	0.571278	-0.108166	P0A9B2	Glyceraldehyde-3-phosphate dehydrogenase A	gapA
	0.4234	0.629789	-0.108149	P0AG84	Uncharacterized oxidoreductase YghA	yghA
	1.51251	0.589922	-0.107789	P05523	Formamidopyrimidine-DNA glycosylase	mutM
	0.693909	0.603042	-0.107299	P30748	Molybdopterin synthase sulfur carrier subunit	moaD
	1.6976	0.590282	-0.106777	P08506	D-alanyl-D-alanine carboxypeptidase DacC	dacC
	0.274025	0.684127	-0.106512	P0AAF3	Arabinose import ATP-binding protein AraG	araG
	1.0842	0.594123	-0.104961	P37769	2-dehydro-3-deoxy-D-gluconate 5-dehydrogenase	kduD
	1.6758	0.582204	-0.104703	P76015	PTS-dependent dihydroxyacetone kinase, dihydroxyacetone-binding subunit DhaK	dhaK
	0.771636	0.603937	-0.104635	P27249	Bifunctional uridylyltransferase/uridylyl-removing enzyme;[Protein-PII] uridylyltransferase;[Protein-PII]-UMP uridylyl-removing enzyme	glnD
	0.703957	0.602957	-0.104302	P0A9L5	Peptidyl-prolyl cis-trans isomerase C	ppiC
	0.259486	0.690281	-0.104258	P0AFX0	Ribosome hibernation promoting factor	hpf
	0.638671	0.610884	-0.104257	P37188	Galactitol-specific phosphotransferase enzyme IIB component	gatB
	1.77778	0.581953	-0.10416	P30958	Transcription-repair-coupling factor	mfd
	0.729351	0.605111	-0.10411	P19636	Ethanolamine ammonia-lyase light chain	eutC
	2.05339	0.589452	-0.10385	P0AFC7	NADH-quinone oxidoreductase subunit B	nuoB
	1.21952	0.590799	-0.103718	P00509	Aspartate aminotransferase	aspC
	1.316	0.592204	-0.103686	P09372	Protein GrpE	grpE
	0.125691	0.766446	-0.103566	P0AA95	Uncharacterized protein YacC	yacC
	0.558058	0.613653	-0.103263	P33219	Protein YebF	yebF
	0.275394	0.69162	-0.103238	P11350	Respiratory nitrate reductase 1 gamma chain	narI
	2.20886	0.591272	-0.102781	P37671	HTH-type transcriptional regulator YiaJ	yiaJ
	0.696582	0.604942	-0.102673	P75746	UPF0271 protein YbgL	ybgL
	0.566558	0.61286	-0.102282	P77718	tRNA sulfurtransferase	thiI
	1.20506	0.590848	-0.101962	P0A8B5	Nucleoid-associated protein YbaB	ybaB
	0.177897	0.732767	-0.101695	P75828	Uncharacterized protein YbjD	ybjD
	0.811545	0.603878	-0.101303	P37641	Uncharacterized HTH-type transcriptional regulator YhjC	yhjC
	2.2272	0.585619	-0.101217	P08997	Malate synthase A	aceB
	0.981976	0.591209	-0.100974	P0ADN2	UPF0438 protein YifE	yifE
	0.835246	0.607212	-0.100801	P64624	Uncharacterized protein YheO	yheO
	1.26616	0.588178	-0.100208	P61320	Outer-membrane lipoprotein LolB	lolB
	1.02712	0.592183	-0.0998643	P25894	Metalloprotease LoiP	loiP
	0.254589	0.701034	-0.0997702	P56580	Glucitol/sorbitol-specific phosphotransferase enzyme IIB component	srlE
	4.3571	0.57532	-0.0997613	P37349	PTS-dependent dihydroxyacetone kinase, phosphotransferase subunit DhaM;Phosphocarrier protein HPr;Phosphotransferase enzyme IIA component	dhaM
	0.560686	0.622759	-0.0996946	P0ACY3	Uncharacterized protein YeaG	yeaG
	1.03155	0.593667	-0.0993745	P60720	Octanoyltransferase	lipB
	0.218646	0.709835	-0.0989714	P77399	Fatty acid oxidation complex subunit alpha;Enoyl-CoA hydratase/3-hydroxybutyryl-CoA epimerase;3-hydroxyacyl-CoA dehydrogenase	fadJ
	0.557581	0.626961	-0.0986579	P0A6W3	Phospho-N-acetylmuramoyl-pentapeptide-transferase	mraY
	0.891295	0.605116	-0.0980562	P0AEN8	L-fucose mutarotase	fucU
	0.628377	0.61474	-0.0979786	P0A715	2-dehydro-3-deoxyphosphooctonate aldolase	kdsA
	0.880698	0.597474	-0.0978311	P32662	Phosphoglycolate phosphatase	gph
	1.03255	0.604771	-0.0974375	P0AC86	Glycogen phosphorylase	glgP
	0.524767	0.626607	-0.0973714	P13016	1,6-anhydro-N-acetylmuramyl-L-alanine amidase AmpD	ampD
	0.794174	0.608	-0.0970847	P0ADF8	Acetolactate synthase isozyme 1 small subunit	ilvN
	0.577096	0.627502	-0.0966689	P32173	Molybdenum cofactor guanylyltransferase	mobA
	1.24961	0.587213	-0.0966657	P61949	Flavodoxin-1	fldA
	2.5385	0.58464	-0.0965811	P0A9C5	Glutamine synthetase	glnA
	1.25553	0.589201	-0.0963535	P0ADX7	Uncharacterized protein YhhA	yhhA
	0.954172	0.597496	-0.0959485	P39265	D-allose-binding periplasmic protein	alsB
	1.07829	0.602764	-0.0957972	P10346	Glutamine transport ATP-binding protein GlnQ	glnQ
	2.10128	0.588741	-0.0956345	P46130	Putative acyl-CoA thioester hydrolase YbhC	ybhC
	0.142183	0.762134	-0.0956313	P0AGE0	Single-stranded DNA-binding protein	ssb
	0.420863	0.658217	-0.095596	P0AAT4	Miniconductance mechanosensitive channel YbdG	ybdG
	0.609265	0.626829	-0.0954692	P05791	Dihydroxy-acid dehydratase	ilvD
	0.383082	0.670044	-0.0947253	P77475	Fructose-1-phosphate phosphatase YqaB	yqaB
	1.51478	0.58624	-0.0945505	P12994	UPF0098 protein YbhB	ybhB
	0.400075	0.667305	-0.0943915	P0A8N0	Macrodomain Ter protein	matP
	0.239041	0.707413	-0.0941296	P76176	Uncharacterized serine protease YdgD	ydgD
	0.115345	0.779883	-0.0940431	P64545	Uncharacterized protein YfgG	yfgG
	0.55203	0.636773	-0.0939369	P21829	Pyridoxal phosphate phosphatase YbhA	ybhA
	1.21132	0.604382	-0.0937986	P39356	Uncharacterized transcriptional regulator YjhU	yjhU
	0.368359	0.681922	-0.0936979	P0AFY2	Protein SanA	sanA
	1.12698	0.601609	-0.0935675	P0A9S3	Galactitol-1-phosphate 5-dehydrogenase	gatD
	0.938685	0.611343	-0.0935307	P76569	Uncharacterized protein YfgD	yfgD
	0.917475	0.608994	-0.0932217	P0AG14	Probable protease SohB	sohB
	0.95632	0.608843	-0.0931047	P0AET8	7-alpha-hydroxysteroid dehydrogenase	hdhA
	1.28402	0.604116	-0.0930436	P26646	Probable acrylyl-CoA reductase AcuI	acuI
	0.80268	0.610397	-0.0923367	P76206	Uncharacterized protein YdiY	ydiY
	0.642441	0.628029	-0.0922041	P37028	Vitamin B12-binding protein	btuF
	1.56009	0.595991	-0.0917813	P25738	Acidic protein MsyB	msyB
	1.35007	0.600835	-0.0917555	P21170	Biosynthetic arginine decarboxylase	speA
	0.1449	0.76371	-0.0917193	P24207	Phenylalanine-specific permease	pheP
	0.45874	0.659681	-0.0916986	P15005;A0A7H2C770	5-methylcytosine-specific restriction enzyme B	mcrB
	0.991768	0.607984	-0.0916392	P00944	Xylose isomerase	xylA
	1.28178	0.601698	-0.0915502	P0A9N4	Pyruvate formate-lyase 1-activating enzyme	pflA
	1.37189	0.602159	-0.0915267	P36680	Cell division protein ZapD	zapD
	0.584209	0.635028	-0.0910285	P0AFE4	NADH-quinone oxidoreductase subunit K	nuoK
	1.47717	0.603537	-0.0908426	P12282	Molybdopterin-synthase adenylyltransferase	moeB
	0.921314	0.608831	-0.0907869	P0A812	Holliday junction ATP-dependent DNA helicase RuvB	ruvB
	0.791874	0.620539	-0.0906267	P46859	Thermoresistant gluconokinase	gntK
	0.563177	0.639144	-0.0905218	P0AFH6	Oligopeptide transport system permease protein OppC	oppC
	0.514651	0.654104	-0.0904408	P0AC38	Aspartate ammonia-lyase	aspA
	0.871379	0.611985	-0.0902952	P04994	Exodeoxyribonuclease 7 large subunit	xseA
	0.923691	0.613238	-0.0901394	P09549	Cell division protein DedD	dedD
	0.765462	0.625279	-0.0899893	P0AB28	Uncharacterized protein YceD	yceD
	1.70627	0.602649	-0.08955	P52697	6-phosphogluconolactonase	pgl
	0.769216	0.627	-0.0894972	P0A7Z0	Ribose-5-phosphate isomerase A	rpiA
	0.724415	0.627333	-0.0890401	P56258	TDP-N-acetylfucosamine:lipid II N-acetylfucosaminyltransferase	wecF
	0.362048	0.691207	-0.0888093	P0A9H3	Lysine decarboxylase, inducible	cadA
	1.1493	0.610661	-0.0878709	P75874	Uncharacterized protein YccU	yccU
	0.501111	0.664388	-0.0877539	P64606	Probable phospholipid ABC transporter permease protein MlaE	mlaE
	0.65304	0.636692	-0.0876942	P0ADZ7	UPF0092 membrane protein YajC	yajC
	0.433452	0.683234	-0.0874672	P33232	L-lactate dehydrogenase	lldD
	0.419554	0.682431	-0.0869821	Q46845	Disulfide-bond oxidoreductase YghU	yghU
	0.255181	0.707879	-0.0869182	P0ADP0	Flavin mononucleotide phosphatase YigB	yigB
	1.4635	0.60988	-0.0866502	P63284;A0A7H2C767	Chaperone protein ClpB	clpB
	0.703888	0.636124	-0.0864951	P09169	Protease 7	ompT
	0.803171	0.627586	-0.0864315	P0C0V0	Periplasmic serine endoprotease DegP	degP
	0.224852	0.72983	-0.0862004	P77562	Uncharacterized protein YaiW	yaiW
	0.201921	0.730885	-0.0860993	P33025	Pseudouridine-5-phosphate glycosidase	psuG
	0.441063	0.685037	-0.086038	P52644	Heat shock protein HslJ	hslJ
	1.16436	0.614667	-0.0857099	P0AEE1	Protein DcrB	dcrB
	0.568126	0.658519	-0.0856002	P55734	Inner membrane protein YgaP	ygaP
	1.32594	0.61099	-0.0854975	P0CE48;P0CE47	Elongation factor Tu 2;Elongation factor Tu 1	tufB;tufA
	2.01392	0.60382	-0.0851987	P15288	Cytosol non-specific dipeptidase	pepD
	1.3101	0.609167	-0.0851281	P0A9J8	P-protein;Chorismate mutase;Prephenate dehydratase	pheA
	0.420951	0.691609	-0.0848045	P23830	CDP-diacylglycerol--serine O-phosphatidyltransferase	pssA
	0.320507	0.707973	-0.0845652	P0A8C1	UPF0145 protein YbjQ	ybjQ
	0.645814	0.651003	-0.0845413	Q2M7R5	Uncharacterized protein YibT	yibT
	0.846399	0.63543	-0.0834745	P33221	Phosphoribosylglycinamide formyltransferase 2	purT
	0.252038	0.721356	-0.0830218	P68206	UPF0337 protein YjbJ	yjbJ
	0.903835	0.635874	-0.0828117	P00370	NADP-specific glutamate dehydrogenase	gdhA
	0.293045	0.71091	-0.0818265	P0AED9	DNA-cytosine methyltransferase	dcm
	0.944969	0.636258	-0.0817534	P0A9Q1	Aerobic respiration control protein ArcA	arcA
	1.25262	0.624959	-0.0816123	P68191	Stationary-phase-induced ribosome-associated protein	sra
	0.437185	0.691854	-0.0814263	P0ACZ8	Transcriptional regulatory protein CusR	cusR
	1.24289	0.626048	-0.081384	P0ADC1	LPS-assembly lipoprotein LptE	lptE
	1.22021	0.627263	-0.0812823	P0A9L8	Pyrroline-5-carboxylate reductase	proC
	0.767991	0.652087	-0.0811195	P32099	Lipoate-protein ligase A	lplA
	0.670925	0.664091	-0.0809968	P00926	D-serine dehydratase	dsdA
	0.380627	0.704241	-0.0809097	P76187	Oxidoreductase YdhF	ydhF
	1.08979	0.630106	-0.0805302	P0ABA6	ATP synthase gamma chain	atpG
	1.76687	0.61213	-0.0804736	P62617	2-C-methyl-D-erythritol 2,4-cyclodiphosphate synthase	ispF
	0.486897	0.691462	-0.0804297	P0AGG0	Thiamine-monophosphate kinase	thiL
	1.35541	0.628183	-0.0799872	P23869	Peptidyl-prolyl cis-trans isomerase B	ppiB
	0.500509	0.690132	-0.0799122	P0ABI8	Cytochrome bo(3) ubiquinol oxidase subunit 1	cyoB
	1.34996	0.627286	-0.0799052	P0AGL7	Ribosomal RNA small subunit methyltransferase E	rsmE
	0.354287	0.708379	-0.0798448	P76539	Acetyltransferase YpeA	ypeA
	0.890692	0.648471	-0.0795352	P0A7E5	CTP synthase	pyrG
	0.546917	0.68263	-0.0795097	P0A8N7	Elongation factor P--(R)-beta-lysine ligase	epmA
	0.745163	0.661584	-0.0793298	P10384	Long-chain fatty acid transport protein	fadL
	1.25032	0.627257	-0.0792707	P0ACL2	Exu regulon transcriptional regulator	exuR
	0.568135	0.683164	-0.0792405	Q46925	Cysteine desulfurase CsdA	csdA
	1.14833	0.637436	-0.0790799	P0AAH0	Phosphate import ATP-binding protein PstB	pstB
	0.65045	0.674765	-0.0787042	P03030	Transcriptional activator protein LysR	lysR
	0.475591	0.691734	-0.0784143	P09551	Lysine/arginine/ornithine-binding periplasmic protein	argT
	0.996801	0.642327	-0.0784009	P0AEQ1	Protein GlcG	glcG
	0.208169	0.750241	-0.0783469	P15993	Aromatic amino acid transport protein AroP	aroP
	1.11081	0.637566	-0.078296	P0A894	RNase adapter protein RapZ	rapZ
	1.92713	0.623366	-0.0777276	P16095	L-serine dehydratase 1	sdaA
	1.16517	0.636478	-0.0776653	P0AF28	Nitrate/nitrite response regulator protein NarL	narL
	0.611718	0.683014	-0.07761	P29745	Peptidase T	pepT
	0.739048	0.671521	-0.0775808	P0C0K3	Protein RdoA	rdoA
	0.378515	0.710319	-0.0771551	P0A8E5	UPF0231 protein YacL	yacL
	0.771159	0.671141	-0.0770734	P36979	Dual-specificity RNA methyltransferase RlmN	rlmN
	0.426736	0.709289	-0.0767787	P60757	ATP phosphoribosyltransferase	hisG
	0.627302	0.682669	-0.0763721	P23843	Periplasmic oligopeptide-binding protein	oppA
	2.38623	0.623115	-0.0758158	P0A991	Fructose-bisphosphate aldolase class 1	fbaB
	0.425387	0.709623	-0.075805	P0AEF0	DNA replication protein DnaC	dnaC
	0.0634732	0.875189	-0.0755558	P76402	UPF0339 protein YegP	yegP
	1.02451	0.660105	-0.0752303	P07913	L-threonine 3-dehydrogenase	tdh
	0.350454	0.71413	-0.0752112	P0AA47	Low-affinity putrescine importer PlaP	plaP
	1.1554	0.652338	-0.0748851	P0A6E4	Argininosuccinate synthase	argG
	0.698915	0.681056	-0.074824	P0AFI5	D-alanyl-D-alanine endopeptidase	pbpG
	2.23108	0.628759	-0.0746759	P00956	Isoleucine--tRNA ligase	ileS
	0.419124	0.709812	-0.074639	P0A9S5	Glycerol dehydrogenase	gldA
	0.412006	0.709768	-0.0746291	P22525	Probable L,D-transpeptidase YcbB	ycbB
	0.584692	0.691616	-0.0745147	P0A9X1	Zinc import ATP-binding protein ZnuC	znuC
	1.40976	0.641034	-0.0744851	P0AE22	Class B acid phosphatase	aphA
	0.716742	0.681739	-0.0744311	P0AEC0	UPF0053 inner membrane protein YoaE	yoaE
	0.228873	0.748922	-0.0742998	P64499	Uncharacterized protein YebO	yebO
	1.0003	0.667878	-0.073911	P0ADU5	Protein YgiW	ygiW
	0.655982	0.691596	-0.0737616	P00561	Bifunctional aspartokinase/homoserine dehydrogenase 1;Aspartokinase;Homoserine dehydrogenase	thrA
	0.0459112	0.896008	-0.0736876	P0AEM4	Negative regulator of flagellin synthesis	flgM
	0.447839	0.709339	-0.0735747	P0A6R0	3-oxoacyl-[acyl-carrier-protein] synthase 3	fabH
	0.682857	0.689976	-0.073499	P15286	Flagellar regulator flk	flk
	0.994519	0.672026	-0.0733967	P0CE53;A0A385XJE6;P0CE58;P0CE57;P0CE56;P0CE55;P0CE54;P0CE52;P0CE51;P0CE50;P0CE49;P76071	Transposase InsH for insertion sequence element IS5H;Transposase InsH for insertion sequence element IS5T;Transposase InsH for insertion sequence element IS5R;Transposase InsH for insertion sequence element IS5LO;Transposase InsH for insertion sequence element IS5K;Transposase InsH for insertion sequence element IS5I;Transposase InsH for insertion sequence element IS5F;Transposase InsH for insert…	insH6;insH11;insH10;insH9;insH8;insH7;insH4;insH3;insH2;insH1;insH5
	1.30436	0.657314	-0.0728308	P0AB77	2-amino-3-ketobutyrate coenzyme A ligase	kbl
	0.436303	0.709828	-0.0726223	P0AFU4	Transcriptional regulatory protein GlrR	glrR
	0.193925	0.764071	-0.0725362	P0AAH8	Peptide transport system ATP-binding protein SapF	sapF
	0.464536	0.709684	-0.0721525	P0ABU0	1,4-dihydroxy-2-naphthoyl-CoA synthase	menB
	1.58556	0.654488	-0.0714169	P0AA16	Transcriptional regulatory protein OmpR	ompR
	0.814335	0.68977	-0.0710869	P0AAS7	Uncharacterized protein YbcJ	ybcJ
	0.143229	0.788896	-0.0709852	P09099	Xylulose kinase	xylB
	1.28127	0.671069	-0.0705579	P00934	Threonine synthase	thrC
	1.00962	0.683729	-0.0704384	P04335	Esterase FrsA	frsA
	0.226351	0.758922	-0.0703786	P37197	Probable cytochrome c peroxidase	yhjA
	0.767396	0.691746	-0.0699552	P64426	UPF0748 lipoprotein YddW	yddW
	0.303906	0.730624	-0.0698967	P03813	Uncharacterized protein YgeA	ygeA
	0.428251	0.706428	-0.069692	P0AFT5	Transcriptional regulatory protein YehT	yehT
	0.483588	0.708047	-0.0696192	P69506	Iron-sulfur cluster repair protein YtfE	ytfE
	1.36944	0.670726	-0.0695871	P0A959	Glutamate-pyruvate aminotransferase AlaA	alaA
	0.67673	0.696354	-0.0695833	P0AA57	Protein YobA	yobA
	0.80662	0.690738	-0.0691872	P21865	Sensor protein KdpD	kdpD
	0.8884	0.691301	-0.069053	P14900	UDP-N-acetylmuramoylalanine--D-glutamate ligase	murD
	0.512646	0.709069	-0.068992	P0ACN4	HTH-type transcriptional repressor AllR	allR
	0.352545	0.72819	-0.068943	P0A8U2	UPF0294 protein YafD	yafD
	0.726736	0.696136	-0.0688661	P0CK95	Putative lipoprotein AcfD homolog	yghJ
	1.26186	0.683142	-0.0688057	P0ADE8	tRNA-modifying protein YgfZ	ygfZ
	0.0954375	0.839817	-0.0682294	P0AEQ6	Glutamine transport system permease protein GlnP	glnP
	0.259247	0.754561	-0.0681899	P76053	Probable DNA endonuclease SmrA	smrA
	1.07688	0.690895	-0.0680955	P00579	RNA polymerase sigma factor RpoD	rpoD
	0.779161	0.698275	-0.0680637	P0ABC3	Modulator of FtsH protease HflC	hflC
	0.887384	0.690213	-0.0678927	P08244	Orotidine 5-phosphate decarboxylase	pyrF
	0.359049	0.730247	-0.0678304	P76208	Uncharacterized protein YniB	yniB
	0.460632	0.706159	-0.0676209	P0A8U0	Protein Syd	syd
	0.302592	0.740604	-0.0675894	P0A821	L-seryl-tRNA(Sec) selenium transferase	selA
	0.385557	0.728959	-0.0674191	P00363	Fumarate reductase flavoprotein subunit	frdA
	0.292134	0.7457	-0.0673993	P0AD33	UPF0381 protein YfcZ	yfcZ
	1.05273	0.690824	-0.0673466	P0AFK0	Metalloprotease PmbA	pmbA
	0.498306	0.713052	-0.0673307	P0ABH0	Cell division protein FtsA	ftsA
	1.10656	0.691451	-0.0670191	P52119	UPF0125 protein RatB	ratB
	0.510172	0.713679	-0.0669533	P0AG96	Protein translocase subunit SecE	secE
	0.671109	0.707788	-0.0668812	P29217	UPF0502 protein YceH	yceH
	0.359565	0.731595	-0.0667578	P0A6N4	Elongation factor P	efp
	0.338687	0.731301	-0.0667518	P41407	FMN-dependent NADH-azoreductase	azoR
	0.685778	0.707273	-0.0665646	P17952	UDP-N-acetylmuramate--L-alanine ligase	murC
	0.738211	0.710368	-0.0665347	P37325	Uncharacterized protein YbcH	ybcH
	0.427014	0.723923	-0.0664991	P0ACG1	DNA-binding protein StpA	stpA
	0.767582	0.70854	-0.0664323	P52061	dITP/XTP pyrophosphatase	rdgB
	0.210122	0.767591	-0.0660435	P0AF90	Regulator of ribonuclease activity B	rraB
	0.14408	0.796875	-0.0657889	P39161	Uxu operon transcriptional regulator	uxuR
	0.592266	0.711436	-0.0657374	P39187	Uncharacterized protein YtfJ	ytfJ
	1.46215	0.690187	-0.065663	P0A6U8	Glycogen synthase	glgA
	1.166	0.691518	-0.0656109	P21599	Pyruvate kinase II	pykA
	0.40054	0.730981	-0.065609	P27431	50S ribosomal protein L16 arginine hydroxylase	roxA
	0.32194	0.742834	-0.0653852	P23930	Apolipoprotein N-acyltransferase	lnt
	0.607238	0.710837	-0.0651417	P0A8I5	tRNA (guanine-N(7)-)-methyltransferase	trmB
	0.56061	0.70626	-0.0649554	P24215	Mannonate dehydratase	uxuA
	0.454836	0.728376	-0.064785	P10100	Rare lipoprotein A	rlpA
	0.844181	0.707003	-0.0646292	P25524	Cytosine deaminase	codA
	0.830008	0.707265	-0.0644557	P0AD61	Pyruvate kinase I	pykF
	0.587429	0.707358	-0.0644404	P0AEM0	FKBP-type 16 kDa peptidyl-prolyl cis-trans isomerase	fkpB
	0.270976	0.755617	-0.0643679	P05637	Bis(5-nucleosyl)-tetraphosphatase [symmetrical]	apaH
	0.421494	0.731662	-0.064153	P31680	DnaJ-like protein DjlA	djlA
	0.654344	0.710206	-0.064134	P07762	1,4-alpha-glucan branching enzyme GlgB	glgB
	0.086734	0.847296	-0.0639896	P0ABK2	Cytochrome bd-I ubiquinol oxidase subunit 2	cydB
	0.790693	0.711397	-0.0637678	P04693	Aromatic-amino-acid aminotransferase	tyrB
	0.477912	0.729292	-0.0637229	P0AGD1	Superoxide dismutase [Cu-Zn]	sodC
	0.492889	0.727763	-0.0636565	P0ADV1	Lipopolysaccharide export system protein LptA	lptA
	0.593903	0.705414	-0.0634905	P60560	GMP reductase	guaC
	1.23486	0.69712	-0.0634212	P23893	Glutamate-1-semialdehyde 2,1-aminomutase	hemL
	0.332158	0.748031	-0.0634178	P42604	Altronate dehydratase	uxaA
	0.940877	0.708229	-0.0632299	P08178	Phosphoribosylformylglycinamidine cyclo-ligase	purM
	1.27617	0.695441	-0.0631447	P10408	Protein translocase subunit SecA	secA
	0.66977	0.709535	-0.0629794	P0AB89	Adenylosuccinate lyase	purB
	0.972268	0.708889	-0.0629349	P0A744	Peptide methionine sulfoxide reductase MsrA	msrA
	0.674228	0.708797	-0.0628853	P0A8Z0	Acyl-CoA thioester hydrolase YciA	yciA
	0.813486	0.708668	-0.0626208	P00954	Tryptophan--tRNA ligase	trpS
	1.66915	0.689222	-0.062528	P27434	Cytoskeleton protein RodZ	rodZ
	0.603762	0.718873	-0.0621907	P25552	Guanosine-5-triphosphate,3-diphosphate pyrophosphatase	gppA
	0.271107	0.76224	-0.0621554	P13458	Nuclease SbcCD subunit C	sbcC
	0.707107	0.704618	-0.0619818	P62623	4-hydroxy-3-methylbut-2-enyl diphosphate reductase	ispH
	1.15041	0.709686	-0.0618998	P27248	Aminomethyltransferase	gcvT
	0.927049	0.708892	-0.0618788	P0A738	Cyclic pyranopterin monophosphate synthase accessory protein	moaC
	0.732439	0.707809	-0.0618019	P0A972	Cold shock-like protein CspE	cspE
	0.718993	0.705978	-0.0616423	P0AC28	5-formyltetrahydrofolate cyclo-ligase	ygfA
	0.241283	0.76604	-0.0613473	P0A948	Ribosomal-protein-alanine acetyltransferase	rimJ
	0.516041	0.732348	-0.0611954	Q46868	Uncharacterized protein YqiC	yqiC
	1.12141	0.709155	-0.0611699	P0AEL6	Ferrienterobactin-binding periplasmic protein	fepB
	0.731218	0.705398	-0.0611579	P0A8P6	Tyrosine recombinase XerC	xerC
	0.661372	0.719755	-0.0611121	P0A6D3	3-phosphoshikimate 1-carboxyvinyltransferase	aroA
	0.23503	0.772389	-0.0611076	P39337	Uncharacterized N-acetyltransferase YjgM	yjgM
	0.94741	0.708969	-0.0610183	P12008	Chorismate synthase	aroC
	0.343465	0.756551	-0.0608905	P0AAZ4	Replication-associated recombination protein A	rarA
	1.08782	0.712138	-0.0607382	P39099	Periplasmic pH-dependent serine endoprotease DegQ	degQ
	0.292249	0.761442	-0.0602646	P39280	L-lysine 2,3-aminomutase	epmB
	0.221007	0.775272	-0.060084	P68699	ATP synthase subunit c	atpE
	0.962431	0.710663	-0.05992	P63417	Uncharacterized N-acetyltransferase YhbS	yhbS
	0.355404	0.756178	-0.059871	P0A9F6	Glycine cleavage system transcriptional activator	gcvA
	0.649881	0.727779	-0.0598621	P39160;P77260	D-mannonate oxidoreductase	uxuB
	0.638107	0.728743	-0.0598132	P76418	Uncharacterized protein YegU	yegU
	0.553112	0.73221	-0.0596536	P0CG19	Inactive ribonuclease PH	rph
	0.547412	0.731223	-0.059049	P0AGE9	Succinyl-CoA ligase [ADP-forming] subunit alpha	sucD
	0.758304	0.724893	-0.0588671	P11557	Cell division protein DamX	damX
	0.250751	0.772486	-0.0588547	P75713	(S)-ureidoglycine aminohydrolase	allE
	0.539807	0.733171	-0.0583165	P0AEY3	Nucleoside triphosphate pyrophosphohydrolase	mazG
	1.64836	0.709861	-0.0582581	P31808	Uncharacterized oxidoreductase YciK	yciK
	0.519741	0.738341	-0.0581547	P69488	Divalent-cation tolerance protein CutA	cutA
	1.09362	0.705378	-0.058129	P43671	Paraquat-inducible protein B	pqiB
	0.363856	0.755626	-0.0580985	P0ABB8	Magnesium-transporting ATPase, P-type 1	mgtA
	0.452448	0.749323	-0.0579688	P30177	Uncharacterized protein YbiB	ybiB
	2.26399	0.708945	-0.0577831	P0A9Q7	Aldehyde-alcohol dehydrogenase;Alcohol dehydrogenase;Acetaldehyde dehydrogenase [acetylating];Pyruvate-formate-lyase deactivase	adhE
	0.374057	0.755384	-0.0576235	P37647	2-dehydro-3-deoxygluconokinase	kdgK
	0.703247	0.733255	-0.057504	P0A6L2	4-hydroxy-tetrahydrodipicolinate synthase	dapA
	0.610363	0.730782	-0.0573209	P37759	dTDP-glucose 4,6-dehydratase 1	rfbB
	0.979741	0.721092	-0.0572802	P33599	NADH-quinone oxidoreductase subunit C/D	nuoC
	0.543353	0.738845	-0.0572433	P0AEM9	Cystine-binding periplasmic protein	fliY
	0.397634	0.758635	-0.0570094	P0A6I6	Phosphopantetheine adenylyltransferase	coaD
	0.375758	0.758767	-0.0569	P15047	2,3-dihydro-2,3-dihydroxybenzoate dehydrogenase	entA
	0.610477	0.733968	-0.0568733	P0AF18	N-acetylglucosamine-6-phosphate deacetylase	nagA
	0.857042	0.727686	-0.0567538	P06715	Glutathione reductase	gor
	0.252922	0.774267	-0.0565097	P77554	Uncharacterized protein YahJ	yahJ
	1.21715	0.715656	-0.0563189	P13009	Methionine synthase	metH
	1.56435	0.708338	-0.0561612	P00350	6-phosphogluconate dehydrogenase, decarboxylating	gnd
	0.65578	0.733277	-0.0561517	P75949	Beta-hexosaminidase	nagZ
	0.929837	0.728162	-0.0561396	P0ADT5	Putative acid--amine ligase YgiC	ygiC
	0.824906	0.731269	-0.0560258	P0AC59	Glutaredoxin-2	grxB
	1.31884	0.714828	-0.0559362	P64451	Uncharacterized lipoprotein YdcL	ydcL
	0.533738	0.749942	-0.05572	P69829	Nitrogen regulatory protein	ptsN
	0.339215	0.767297	-0.055596	P76270	Free methionine-R-sulfoxide reductase	msrC
	0.706594	0.732729	-0.0554256	P76290	tRNA (cmo5U34)-methyltransferase	cmoA
	0.320462	0.765165	-0.0552683	P0A9W0	HTH-type transcriptional regulator UlaR	ulaR
	0.0758784	0.875906	-0.0552355	P67701	Antitoxin HigA	higA
	0.355882	0.766471	-0.0551236	P75829	Uncharacterized protein YbjX	ybjX
	0.21163	0.792574	-0.0546815	P15031	Fe(3+) dicitrate transport ATP-binding protein FecE	fecE
	0.36929	0.766006	-0.0545375	P0AFJ1	Protein PhnA	phnA
	0.833112	0.730583	-0.0544834	P39199	50S ribosomal protein L3 glutamine methyltransferase	prmB
	0.584513	0.751714	-0.0544268	P30750	Methionine import ATP-binding protein MetN	metN
	0.413946	0.761528	-0.0543219	P0A6X7	Integration host factor subunit alpha	ihfA
	0.862813	0.73137	-0.0542952	P0AG16	Amidophosphoribosyltransferase	purF
	0.438134	0.760753	-0.0542761	P0A8J2	Primosomal protein 1	dnaT
	1.00668	0.732803	-0.054273	P31979	NADH-quinone oxidoreductase subunit F	nuoF
	0.577844	0.754585	-0.0542297	P60664	Imidazole glycerol phosphate synthase subunit HisF	hisF
	1.23745	0.727226	-0.0541979	P0ACB2	Delta-aminolevulinic acid dehydratase	hemB
	0.611415	0.750318	-0.054196	P0A9R4	2Fe-2S ferredoxin	fdx
	0.358849	0.769016	-0.0540384	P06988	Histidinol dehydrogenase	hisD
	0.497811	0.75551	-0.0540072	P17846	Sulfite reductase [NADPH] hemoprotein beta-component	cysI
	0.498092	0.755792	-0.0537421	P77173	Cell division protein ZipA	zipA
	0.567129	0.755617	-0.0537389	P0AF50	Uncharacterized protein YjbR	yjbR
	0.769513	0.742002	-0.0535323	P0A6U3	tRNA uridine 5-carboxymethylaminomethyl modification enzyme MnmG	mnmG
	0.469954	0.761453	-0.0534579	P0AAT9	Uncharacterized protein YbeL	ybeL
	0.329726	0.772506	-0.0532277	Q47146	Acyl-coenzyme A dehydrogenase	fadE
	1.16719	0.732279	-0.0531832	P06149	D-lactate dehydrogenase	dld
	0.516511	0.757734	-0.0530256	P0A9A9	Ferric uptake regulation protein	fur
	0.294666	0.776456	-0.0527693	P64534	Nickel/cobalt homeostasis protein RcnB	rcnB
	0.911499	0.739627	-0.0525869	P23886	ATP-binding/permease protein CydC	cydC
	0.525002	0.761201	-0.0523593	P0A8K5	UPF0253 protein YaeP	yaeP
	1.19506	0.731908	-0.0523252	P23917	Fructokinase	mak
	0.347533	0.772757	-0.0522703	P0A6L4	N-acetylneuraminate lyase	nanA
	0.510141	0.761977	-0.0517724	P0A7A7	Glycerol-3-phosphate acyltransferase	plsB
	0.536755	0.762393	-0.0517184	P30745	Cyclic pyranopterin monophosphate synthase	moaA
	0.291219	0.780049	-0.0515251	P0AGG4	Thioredoxin-2	trxC
	1.02579	0.74703	-0.0511971	P0ACI0	Right origin-binding protein	rob
	0.749315	0.759018	-0.0508544	P0AFM6	Phage shock protein A	pspA
	0.250954	0.793489	-0.0508321	P31473	ATPase RavA	ravA
	0.241314	0.79464	-0.0506732	P0AAC8	Iron-binding protein IscA	iscA
	0.22247	0.805565	-0.0506325	P0AB80	Branched-chain-amino-acid aminotransferase	ilvE
	0.697171	0.757949	-0.0504758	P36562	Nicotinate-nucleotide--dimethylbenzimidazole phosphoribosyltransferase	cobT
	0.798945	0.758917	-0.0502847	P0A7E1	Dihydroorotate dehydrogenase (quinone)	pyrD
	0.603778	0.762769	-0.0502548	P40874	N-methyl-L-tryptophan oxidase	solA
	0.360998	0.775207	-0.0501664	P0ACD4	Iron-sulfur cluster assembly scaffold protein IscU	iscU
	0.120344	0.846219	-0.0501019	P24555	Protease 2	ptrB
	0.675722	0.761811	-0.0500081	P75728	2-octaprenyl-3-methyl-6-methoxy-1,4-benzoquinol hydroxylase	ubiF
	0.169622	0.824592	-0.049943	P07013	Primosomal replication protein n	priB
	0.606991	0.764501	-0.0499407	P0A749	UDP-N-acetylglucosamine 1-carboxyvinyltransferase	murA
	0.154296	0.834159	-0.0499102	P17888	Primosomal protein N	priA
	0.359509	0.77561	-0.0498794	P0ACM2	HTH-type transcriptional repressor RspR	rspR
	0.392441	0.775723	-0.0498044	P0AAG0	Dipeptide transport ATP-binding protein DppD	dppD
	1.66314	0.740401	-0.0496025	P0ACB7	Protein HemY	hemY
	0.935824	0.758499	-0.0495962	P24228	D-alanyl-D-alanine carboxypeptidase DacB	dacB
	0.312145	0.78516	-0.0493793	P08331	2,3-cyclic-nucleotide 2-phosphodiesterase/3-nucleotidase	cpdB
	0.662117	0.763182	-0.0492414	P33570	Transketolase 2	tktB
	0.982017	0.758981	-0.0490926	P0A7B5	Glutamate 5-kinase	proB
	0.0742671	0.887194	-0.04903	P76641	Guanine deaminase	guaD
	0.501618	0.771039	-0.048892	P03007	DNA polymerase III subunit epsilon	dnaQ
	0.524836	0.770283	-0.0488695	P0AGE6	Chromate reductase	chrR
	0.456597	0.771095	-0.0488647	P05827	HTH-type transcriptional regulator IlvY	ilvY
	0.667861	0.765833	-0.0488644	P0AB01	Envelope biogenesis factor ElyC	elyC
	0.308376	0.79089	-0.0487576	P09323	PTS system N-acetylglucosamine-specific EIICBA component;N-acetylglucosamine permease IIC component;N-acetylglucosamine-specific phosphotransferase enzyme IIB component;N-acetylglucosamine-specific phosphotransferase enzyme IIA component	nagE
	0.238798	0.808443	-0.0486256	P27859	Tat-linked quality control protein TatD	tatD
	1.08389	0.758626	-0.0484721	P75691	Aldehyde reductase YahK	yahK
	0.536913	0.771292	-0.0484606	P0A746	Peptide methionine sulfoxide reductase MsrB	msrB
	0.942606	0.758198	-0.0483456	P24203	Uncharacterized GTP-binding protein YjiA	yjiA
	0.508458	0.772123	-0.0483227	P77737	Oligopeptide transport ATP-binding protein OppF	oppF
	0.515822	0.772456	-0.048233	P0A7B1	Polyphosphate kinase	ppk
	0.358469	0.782625	-0.0482159	P0A790	Aspartate 1-decarboxylase;Aspartate 1-decarboxylase beta chain;Aspartate 1-decarboxylase alpha chain	panD
	0.255551	0.804927	-0.0481656	P0AG67	30S ribosomal protein S1	rpsA
	1.70791	0.752295	-0.0479501	P07004	Gamma-glutamyl phosphate reductase	proA
	0.62237	0.765584	-0.0479129	P28306	UPF0755 protein YceG	yceG
	1.1744	0.756184	-0.0478617	P0AB61	Protein YciN	yciN
	0.677668	0.767219	-0.0475731	P37751	Putative glycosyltransferase WbbK	wbbK
	0.38338	0.782008	-0.0474618	P69795	N,N-diacetylchitobiose-specific phosphotransferase enzyme IIB component	chbB
	0.195401	0.822647	-0.0473976	P0A7C6	Peptidase E	pepE
	0.196521	0.823043	-0.0473137	P0C960	Endo-type membrane-bound lytic murein transglycosylase A	emtA
	0.208916	0.820245	-0.0472364	P69425	Sec-independent protein translocase protein TatB	tatB
	0.0542526	0.90659	-0.0472104	P76145	Trans-aconitate 2-methyltransferase	tam
	0.522467	0.774519	-0.0470333	P51020	4-hydroxy-2-oxovalerate aldolase	mhpE
	0.342387	0.790696	-0.0470171	P0AC81	Lactoylglutathione lyase	gloA
	0.73659	0.766982	-0.0469964	P37760	dTDP-4-dehydrorhamnose reductase	rfbD
	0.244872	0.814999	-0.0469491	P0A7H6	Recombination protein RecR	recR
	0.584294	0.772826	-0.0468661	P77338	Mechanosensitive channel MscK	mscK
	0.421471	0.781165	-0.0466544	P37344	Psp operon transcriptional activator	pspF
	0.469413	0.777736	-0.046587	P0AEZ3	Septum site-determining protein MinD	minD
	1.02962	0.765498	-0.0463034	P00959	Methionine--tRNA ligase	metG
	0.577486	0.77648	-0.0462993	P0AFZ3	Stringent starvation protein B	sspB
	0.654951	0.772961	-0.0461095	P0A8P3	Probable Fe(2+)-trafficking protein	yggX
	0.764117	0.772064	-0.0460218	P24171	Peptidyl-dipeptidase dcp	dcp
	0.518934	0.777669	-0.0458984	P0ADR8	LOG family protein YgdH	ygdH
	0.333063	0.796883	-0.04573	P0A7J7	50S ribosomal protein L11	rplK
	0.454413	0.784124	-0.0456088	P0ACP1	Catabolite repressor/activator	cra
	0.104544	0.867154	-0.0454667	P0A8Y8	Proofreading thioesterase EntH	entH
	0.657478	0.774241	-0.0453701	P26648	Cell division protein FtsP	ftsP
	0.767986	0.770341	-0.0450617	P0ACB0	Replicative DNA helicase	dnaB
	0.810894	0.772656	-0.0450484	P0A8W8	UPF0304 protein YfbU	yfbU
	1.23717	0.766018	-0.0449632	P08373	UDP-N-acetylenolpyruvoylglucosamine reductase	murB
	0.552316	0.779266	-0.0449489	P75820	N-acetylmuramoyl-L-alanine amidase AmiD	amiD
	0.594907	0.778304	-0.0446955	P0A8J8	ATP-dependent RNA helicase RhlB	rhlB
	0.95202	0.771639	-0.044522	P62768	UPF0325 protein YaeH	yaeH
	0.335784	0.807077	-0.0444825	P0CB39	Phosphoethanolamine transferase EptC	eptC
	0.739129	0.775656	-0.0443192	P60716	Lipoyl synthase	lipA
	0.715221	0.777	-0.0442886	P13029	Catalase-peroxidase	katG
	0.913075	0.771388	-0.0442117	P23836	Transcriptional regulatory protein PhoP	phoP
	0.774386	0.775154	-0.0441202	P37617	Lead, cadmium, zinc and mercury-transporting ATPase	zntA
	1.06514	0.77302	-0.0440839	P0AB67	NAD(P) transhydrogenase subunit beta	pntB
	1.42811	0.767497	-0.0440375	P69441	Adenylate kinase	adk
	0.11311	0.866511	-0.043904	P37595	Isoaspartyl peptidase;Isoaspartyl peptidase subunit alpha;Isoaspartyl peptidase subunit beta	iaaA
	0.443718	0.794199	-0.0437609	P30871	Inorganic triphosphatase	ygiF
	0.55956	0.787448	-0.0436096	P32695	tRNA-dihydrouridine synthase A	dusA
	0.832454	0.776142	-0.0433852	P0AEE3	Serine endoprotease DegS	degS
	0.404403	0.801726	-0.0433578	P07604	Transcriptional regulatory protein TyrR	tyrR
	0.218506	0.833219	-0.0432917	P37146	Ribonucleoside-diphosphate reductase 2 subunit beta	nrdF
	0.159016	0.846496	-0.0432816	P33355	Uncharacterized protein YehS	yehS
	0.908121	0.775121	-0.0432803	P0A6Y1	Integration host factor subunit beta	ihfB
	0.320262	0.814986	-0.0432765	P0AEU7	Chaperone protein Skp	skp
	0.223251	0.834184	-0.0424194	P29018	ATP-binding/permease protein CydD	cydD
	0.970959	0.7778	-0.0423896	P76014	PTS-dependent dihydroxyacetone kinase, ADP-binding subunit DhaL	dhaL
	0.287431	0.819523	-0.0423832	P0A6Y8	Chaperone protein DnaK	dnaK
	1.3244	0.775618	-0.0423075	P0A7D1	Peptidyl-tRNA hydrolase	pth
	0.648196	0.791264	-0.0421015	P45395	Arabinose 5-phosphate isomerase KdsD	kdsD
	0.218172	0.838224	-0.0420844	P67095	Phosphodiesterase YfcE	yfcE
	0.833385	0.782789	-0.0419871	P0ACR9	Transcriptional repressor MprA	mprA
	0.208031	0.8408	-0.0418574	P45748	Threonylcarbamoyl-AMP synthase	tsaC
	0.254773	0.830263	-0.041743	P0AC00	Fructoselysine 6-phosphate deglycase	frlB
	0.274965	0.826876	-0.0415379	P68567	Ribosomal RNA small subunit methyltransferase J	rsmJ
	0.7569	0.789835	-0.0414867	P40120	Glucans biosynthesis protein D	mdoD
	0.481385	0.806618	-0.0413761	P46853	Uncharacterized oxidoreductase YhhX	yhhX
	0.330203	0.820135	-0.0412903	P23827	Ecotin	eco
	0.1501	0.853778	-0.0411228	P52060	UPF0235 protein YggU	yggU
	0.898119	0.788726	-0.0409743	P0A8F0	Uracil phosphoribosyltransferase	upp
	0.820788	0.790996	-0.0408974	P52108	Transcriptional regulatory protein RstA	rstA
	0.441325	0.815023	-0.040844	P0ACA3	Stringent starvation protein A	sspA
	0.46473	0.812508	-0.0408052	P0A796	ATP-dependent 6-phosphofructokinase isozyme 1	pfkA
	0.733708	0.793682	-0.0407486	P0ABU5	Enhancing lycopene biosynthesis protein 2	elbB
	0.231363	0.839859	-0.0403519	P21177	Fatty acid oxidation complex subunit alpha;Enoyl-CoA hydratase/Delta(3)-cis-Delta(2)-trans-enoyl-CoA isomerase/3-hydroxybutyryl-CoA epimerase;3-hydroxyacyl-CoA dehydrogenase	fadB
	0.542162	0.807298	-0.0403474	P08312	Phenylalanine--tRNA ligase alpha subunit	pheS
	0.231684	0.838562	-0.0403207	P0A7A5	Protein-L-isoaspartate O-methyltransferase	pcm
	0.367439	0.819252	-0.0403156	P0ACJ0	Leucine-responsive regulatory protein	lrp
	0.464111	0.8155	-0.0402482	P31554	LPS-assembly protein LptD	lptD
	0.580958	0.80761	-0.0401332	P06961	Multifunctional CCA protein;CCA-adding enzyme;2-nucleotidase;2,3-cyclic phosphodiesterase;Phosphatase	cca
	0.197974	0.845776	-0.040123	P38506	Flap endonuclease Xni	ygdG
	0.146878	0.857476	-0.0400511	P14375	Transcriptional regulatory protein ZraR	zraR
	0.277017	0.833417	-0.0399933	P0ADT2	UPF0441 protein YgiB	ygiB
	0.245327	0.840152	-0.0399456	P46474	Uncharacterized protein YhdP	yhdP
	0.88149	0.793558	-0.0399144	P0AD57	Octaprenyl-diphosphate synthase	ispB
	0.284674	0.834859	-0.0399144	P75745	Uncharacterized protein YbgK	ybgK
	0.216712	0.847489	-0.0399087	P0AE14	Protein AmpE	ampE
	0.467863	0.815275	-0.0398464	P64423	Zinc transport protein ZntB	zntB
	0.861741	0.795132	-0.0397104	P0A8M3	Threonine--tRNA ligase	thrS
	0.416673	0.817815	-0.0396589	P0A951	Spermidine N(1)-acetyltransferase	speG
	0.350462	0.825294	-0.0396303	P0A7I7	GTP cyclohydrolase-2	ribA
	1.23525	0.789667	-0.0396004	P00550	PTS system mannitol-specific EIICBA component;Mannitol permease IIC component;Mannitol-specific phosphotransferase enzyme IIB component;Mannitol-specific phosphotransferase enzyme IIA component	mtlA
	0.530939	0.815598	-0.0395432	P0ABC7	Modulator of FtsH protease HflK	hflK
	0.445973	0.817323	-0.0395126	P0C0R7	Ribosomal RNA large subunit methyltransferase E	rlmE
	0.602811	0.810687	-0.0394859	P0A9M5	Xanthine phosphoribosyltransferase	gpt
	0.481627	0.817503	-0.039458	P0AC16	Dihydroneopterin aldolase	folB
	1.00041	0.792995	-0.0394007	P27126	Lipopolysaccharide core biosynthesis protein RfaS	rfaS
	0.232311	0.848225	-0.0391655	P0AA04	Phosphocarrier protein HPr	ptsH
	0.11864	0.875535	-0.0389614	P52096	Uncharacterized protein YaeR	yaeR
	0.505887	0.817493	-0.0389201	P08192	Bifunctional protein FolC;Folylpolyglutamate synthase;Dihydrofolate synthase	folC
	0.169467	0.854524	-0.0388257	P15032	Exodeoxyribonuclease 8	recE
	0.89237	0.801087	-0.0388199	P0A6G3	Nicotinamide-nucleotide amidohydrolase PncC	pncC
	0.501848	0.816614	-0.0387929	P31142	3-mercaptopyruvate sulfurtransferase	sseA
	0.549306	0.817044	-0.0386696	P07639	3-dehydroquinate synthase	aroB
	0.208096	0.844222	-0.0386238	P64448	Uncharacterized protein YnbE	ynbE
	0.608602	0.813684	-0.038579	P19624	4-hydroxythreonine-4-phosphate dehydrogenase	pdxA
	0.54664	0.818098	-0.0385189	P36767	Recombination-associated protein RdgC	rdgC
	1.23827	0.795855	-0.0384871	P15034	Xaa-Pro aminopeptidase	pepP
	0.45664	0.820804	-0.0383498	P0ABS1	RNA polymerase-binding transcription factor DksA	dksA
	0.246833	0.846886	-0.0382353	P06992	Ribosomal RNA small subunit methyltransferase A	rsmA
	0.430292	0.825407	-0.0382207	P21169;P24169	Ornithine decarboxylase, constitutive	speC
	0.307905	0.839333	-0.0381692	P0AGJ5	Uncharacterized tRNA/rRNA methyltransferase YfiF	yfiF
	0.212961	0.845195	-0.0381152	P16384	tRNA dimethylallyltransferase	miaA
	0.396557	0.828857	-0.0380872	P0A6P7	Probable GTP-binding protein EngB	engB
	0.211314	0.845783	-0.0379321	P00893	Acetolactate synthase isozyme 3 large subunit	ilvI
	0.0384841	0.930537	-0.0378876	P42593	2,4-dienoyl-CoA reductase [NADPH]	fadH
	0.122115	0.876782	-0.0378122	P11553	L-fuculokinase	fucK
	0.780538	0.81564	-0.0377363	P45464	Penicillin-binding protein activator LpoA	lpoA
	0.257531	0.847214	-0.0376466	P18843	NH(3)-dependent NAD(+) synthetase	nadE
	0.167895	0.859838	-0.0375179	P0AE60	Cell division activator CedA	cedA
	0.233723	0.845646	-0.0374215	P30128	Transcription elongation factor GreB	greB
	0.29433	0.843543	-0.0373538	P20099	Biotin sulfoxide reductase	bisC
	0.486056	0.826386	-0.0372194	P0A9W6	Acid stress protein IbaG	ibaG
	0.38246	0.83636	-0.0371138	P75952	HTH-type transcriptional repressor ComR	comR
	0.446396	0.830247	-0.0370916	P69924	Ribonucleoside-diphosphate reductase 1 subunit beta	nrdB
	0.314307	0.843526	-0.0368773	P08142	Acetolactate synthase isozyme 1 large subunit	ilvB
	0.388682	0.838195	-0.0367661	P0A6M8	Elongation factor G	fusA
	0.282364	0.845886	-0.0367362	P24173;Q47689	Lipopolysaccharide heptosyltransferase 1	rfaC
	0.345737	0.83917	-0.0366739	P64604	Probable phospholipid ABC transporter-binding protein MlaD	mlaD
	0.283998	0.845733	-0.0366211	P0A917	Outer membrane protein X	ompX
	0.0766656	0.897658	-0.0364294	P76172	Uncharacterized protein YnfD	ynfD
	0.246968	0.846262	-0.0361474	P0A6A8	Acyl carrier protein	acpP
	0.831439	0.819522	-0.0359529	P00864	Phosphoenolpyruvate carboxylase	ppc
	1.34604	0.813917	-0.035916	P0A8G6	NAD(P)H dehydrogenase (quinone)	wrbA
	0.227951	0.851782	-0.0358127	P30843	Transcriptional regulatory protein BasR	basR
	1.51577	0.814018	-0.0356897	P37095	Peptidase B	pepB
	0.145378	0.87675	-0.0356452	P0A998	Bacterial non-heme ferritin	ftnA
	0.145524	0.876103	-0.0356293	P0AG82	Phosphate-binding protein PstS	pstS
	0.473039	0.838638	-0.0354112	P21507	ATP-dependent RNA helicase SrmB	srmB
	0.343826	0.847192	-0.0353349	P39177	Universal stress protein G	uspG
	0.495556	0.839169	-0.0352656	P37666	Glyoxylate/hydroxypyruvate reductase B	ghrB
	0.784577	0.82607	-0.0352459	P0AEI1	tRNA-2-methylthio-N(6)-dimethylallyladenosine synthase	miaB
	0.46997	0.839802	-0.0350997	P77808	NMN amidohydrolase-like protein YfaY	yfaY
	0.727944	0.829184	-0.0350774	P0A836	Succinyl-CoA ligase [ADP-forming] subunit beta	sucC
	0.283603	0.844435	-0.0349105	P77182	tRNA 5-methylaminomethyl-2-thiouridine biosynthesis bifunctional protein MnmC;tRNA (mnm(5)s(2)U34)-methyltransferase;FAD-dependent cmnm(5)s(2)U34 oxidoreductase	mnmC
	0.288051	0.845695	-0.0348759	P63020	Fe/S biogenesis protein NfuA	nfuA
	0.246678	0.855207	-0.0346711	P0AFC3	NADH-quinone oxidoreductase subunit A	nuoA
	0.200122	0.865781	-0.0346467	P67697	Antitoxin HicB	hicB
	0.408832	0.846049	-0.0345914	P75960;A0A7H2C766	NAD-dependent protein deacylase	cobB
	0.398219	0.84746	-0.0345453	P06968	Deoxyuridine 5-triphosphate nucleotidohydrolase	dut
	0.371839	0.845501	-0.0345446	P33136	Glucans biosynthesis protein G	mdoG
	0.332173	0.843848	-0.0344817	P09127	Putative uroporphyrinogen-III C-methyltransferase	hemX
	0.322487	0.844976	-0.034481	P64636	GMP/IMP nucleotidase YrfG	yrfG
	0.10644	0.891135	-0.0341714	P37052	UPF0225 protein YchJ	ychJ
	0.188274	0.869151	-0.0341298	P76062	Rac prophage repressor	racR
	0.288062	0.850299	-0.034064	P77395	Uncharacterized protein YbbN	ybbN
	0.498365	0.847961	-0.033886	P0A7Y0	Ribonuclease 3	rnc
	0.221948	0.864562	-0.0337702	P0AGC3	Soluble lytic murein transglycosylase	slt
	0.796156	0.838373	-0.0336793	P23839	UPF0701 protein YicC	yicC
	0.818103	0.837498	-0.0335668	P21165	Xaa-Pro dipeptidase	pepQ
	0.47858	0.846783	-0.0335595	P0A7Q1	50S ribosomal protein L35	rpmI
	0.46084	0.845528	-0.033357	P0ABB0	ATP synthase subunit alpha	atpA
	1.59794	0.828801	-0.0332209	P67660	Uncharacterized HTH-type transcriptional regulator YhaJ	yhaJ
	0.278775	0.856642	-0.0330963	P22634	Glutamate racemase	murI
	0.403681	0.847443	-0.0328948	P0A6H1	ATP-dependent Clp protease ATP-binding subunit ClpX	clpX
	0.405019	0.846928	-0.0328585	P0AF96	Toxin-antitoxin biofilm protein TabA	tabA
	0.144938	0.882782	-0.0327358	P0A6U5	Ribosomal RNA small subunit methyltransferase G	rsmG
	0.493845	0.84568	-0.032643	P46118	HTH-type transcriptional regulator HexR	hexR
	0.173231	0.877243	-0.0325886	P31825	tRNA1(Val) (adenine(37)-N6)-methyltransferase	yfiC
	0.241648	0.865495	-0.0325521	P21151	3-ketoacyl-CoA thiolase	fadA
	0.214716	0.869472	-0.0324885	P0ACC7	Bifunctional protein GlmU;UDP-N-acetylglucosamine pyrophosphorylase;Glucosamine-1-phosphate N-acetyltransferase	glmU
	0.264535	0.864185	-0.0324561	P0AFJ7	Low-affinity inorganic phosphate transporter 1	pitA
	0.139847	0.886488	-0.0323502	P42599	Uncharacterized oxidoreductase YgjR	ygjR
	0.0790049	0.905699	-0.0322355	P0AES9	Acid stress chaperone HdeA	hdeA
	0.253061	0.866354	-0.0320619	P0A7K2	50S ribosomal protein L7/L12	rplL
	0.24848	0.868747	-0.0316302	P06129	Vitamin B12 transporter BtuB	btuB
	0.66507	0.845381	-0.0315107	P05459	Erythronate-4-phosphate dehydrogenase	pdxB
	0.382993	0.857508	-0.031503	P0A9H1	G/U mismatch-specific DNA glycosylase	mug
	0.62033	0.846374	-0.0313517	P25519	GTPase HflX	hflX
	0.274656	0.868147	-0.0312201	P30744	L-serine dehydratase 2	sdaB
	0.214115	0.874576	-0.0312131	P64596	Uncharacterized protein YraP	yraP
	0.232689	0.874541	-0.0310644	P24232	Flavohemoprotein	hmp
	1.24196	0.847344	-0.031051	P0AED7	Succinyl-diaminopimelate desuccinylase	dapE
	0.398255	0.857468	-0.0309989	P0AG40	Riboflavin biosynthesis protein RibF;Riboflavin kinase;FMN adenylyltransferase	ribF
	1.23666	0.8461	-0.0308285	P0AEB2	D-alanyl-D-alanine carboxypeptidase DacA	dacA
	0.715178	0.84531	-0.0307414	P0A7D4	Adenylosuccinate synthetase	purA
	0.153549	0.888963	-0.0307026	P08245	Uncharacterized protein YciH	yciH
	0.273061	0.869204	-0.030687	P40710	Lipoprotein NlpE	nlpE
	0.311098	0.86658	-0.030674	P25516	Aconitate hydratase A	acnA
	0.288142	0.869203	-0.0305913	P19926	Glucose-1-phosphatase	agp
	0.305772	0.8685	-0.0304902	P11880	UDP-N-acetylmuramoyl-tripeptide--D-alanyl-D-alanine ligase	murF
	0.875365	0.844393	-0.0301259	P22255	3(2),5-bisphosphate nucleotidase CysQ	cysQ
	0.94706	0.845012	-0.0300579	P0A903	Outer membrane protein assembly factor BamC	bamC
	0.210102	0.879956	-0.0300414	P0A898	Endoribonuclease YbeY	ybeY
	0.176774	0.886867	-0.0299962	P0A8L7	UPF0263 protein YciU	yciU
	0.740368	0.854545	-0.029616	P0ACL0	Glycerol-3-phosphate regulon repressor	glpR
	0.316415	0.873169	-0.0295556	P45523	FKBP-type peptidyl-prolyl cis-trans isomerase FkpA	fkpA
	2.23411	0.846315	-0.0295264	P0A8E1	UPF0227 protein YcfP	ycfP
	0.367128	0.868619	-0.0292651	P0A6F1	Carbamoyl-phosphate synthase small chain	carA
	0.169524	0.889311	-0.0290794	P30863	2,5-diketo-D-gluconic acid reductase B	dkgB
	0.193822	0.888629	-0.0290133	P0A8G3	Uronate isomerase	uxaC
	0.281096	0.876794	-0.028992	P04993	RecBCD enzyme subunit RecD	recD
	0.159577	0.891767	-0.0288728	P0ACE0	Hydrogenase-2 large chain	hybC
	0.256159	0.879235	-0.0287409	P52598	Uncharacterized HTH-type transcriptional regulator YgbI	ygbI
	0.108703	0.898304	-0.0286884	P76108	Putative ABC transporter periplasmic-binding protein YdcS	ydcS
	0.344324	0.875523	-0.0286325	P07012	Peptide chain release factor 2	prfB
	0.224262	0.885594	-0.0284837	P09053	Valine--pyruvate aminotransferase	avtA
	0.281298	0.879378	-0.0281722	P21513	Ribonuclease E	rne
	1.09733	0.859261	-0.0280209	P0AG07	Ribulose-phosphate 3-epimerase	rpe
	0.263932	0.882326	-0.0278683	P23865	Tail-specific protease	prc
	0.310351	0.879319	-0.0278289	P29012	Alanine racemase, catabolic	dadX
	0.287258	0.882188	-0.0278257	P00803	Signal peptidase I	lepB
	0.866243	0.867166	-0.0276941	P33363	Periplasmic beta-glucosidase	bglX
	0.518249	0.873643	-0.0276585	P0A9X4	Rod shape-determining protein MreB	mreB
	0.175832	0.894151	-0.0276527	P0AA10	50S ribosomal protein L13	rplM
	0.132291	0.897709	-0.0276378	P0AEC5	Signal transduction histidine-protein kinase BarA	barA
	0.649239	0.869378	-0.0275472	Q46948	Probable protein deglycase	yajL
	0.300277	0.882714	-0.0272744	P0AEG4	Thiol:disulfide interchange protein DsbA	dsbA
	0.275382	0.886888	-0.027153	Q46893	2-C-methyl-D-erythritol 4-phosphate cytidylyltransferase	ispD
	0.119051	0.902499	-0.0271196	P77330	Lipoprotein bor homolog from lambdoid prophage DLP12	borD
	0.206557	0.891218	-0.0269763	P0AGK8	HTH-type transcriptional regulator IscR	iscR
	0.246121	0.88969	-0.0269165	P12281	Molybdopterin molybdenumtransferase	moeA
	0.205234	0.893225	-0.0267741	P37744	Glucose-1-phosphate thymidylyltransferase 1	rmlA1
	0.0619657	0.922508	-0.0267003	P75800	Putative cyclic di-GMP phosphodiesterase YliE	yliE
	0.173648	0.895432	-0.026659	P0ADV7	Probable phospholipid-binding protein MlaC	mlaC
	0.287875	0.889233	-0.0266279	P0A784	Oligoribonuclease	orn
	0.144772	0.896579	-0.0265048	P27241	Lipopolysaccharide core biosynthesis protein RfaZ	rfaZ
	0.242889	0.892166	-0.0262718	P0A9P4	Thioredoxin reductase	trxB
	0.172631	0.896069	-0.0261513	P19934	Protein TolA	tolA
	0.171726	0.895309	-0.0259438	P0AFA2	Nitrate/nitrite sensor protein NarX	narX
	0.342391	0.888422	-0.0259418	P0AAC0	Universal stress protein E	uspE
	0.685836	0.880265	-0.0256144	P0A825	Serine hydroxymethyltransferase	glyA
	0.0711522	0.928132	-0.0255464	P33937	Periplasmic nitrate reductase	napA
	0.174656	0.897637	-0.0253496	P13669	Mannosyl-D-glycerate transport/metabolism system repressor MngR	mngR
	0.184222	0.897955	-0.0251293	P39172	High-affinity zinc uptake system protein ZnuA	znuA
	0.158555	0.899981	-0.0250721	P21338	Ribonuclease I	rna
	0.233155	0.895126	-0.0249774	P64540	Uncharacterized protein YfcL	yfcL
	0.143921	0.906695	-0.024917	P26281	2-amino-4-hydroxy-6-hydroxymethyldihydropteridine pyrophosphokinase	folK
	0.54985	0.888063	-0.0247822	P11875	Arginine--tRNA ligase	argS
	0.41821	0.888827	-0.0247243	P27303	Multidrug export protein EmrA	emrA
	0.326069	0.893085	-0.0246719	P0A9B6	D-erythrose-4-phosphate dehydrogenase	epd
	0.267886	0.896859	-0.0246449	P61887	Glucose-1-phosphate thymidylyltransferase 2	rmlA2
	0.143001	0.905386	-0.0246226	P65556	Uncharacterized Nudix hydrolase YfcD	yfcD
	0.118423	0.910866	-0.024353	P0AFW8	Protein rof	rof
	0.311586	0.896808	-0.0242805	Q57261	tRNA pseudouridine synthase D	truD
	0.315607	0.896494	-0.024189	P08622	Chaperone protein DnaJ	dnaJ
	0.338513	0.896936	-0.0241782	P06987	Histidine biosynthesis bifunctional protein HisB;Histidinol-phosphatase;Imidazoleglycerol-phosphate dehydratase	hisB
	0.210214	0.896252	-0.024168	P24224	Holo-[acyl-carrier-protein] synthase	acpS
	0.344568	0.897428	-0.0240726	P76268	Transcriptional regulator KdgR	kdgR
	0.205765	0.897735	-0.0238838	P14081	Selenocysteine-specific elongation factor	selB
	0.134036	0.909778	-0.0238438	P06986	Histidinol-phosphate aminotransferase	hisC
	0.046232	0.933029	-0.0237961	P37025	RNA 2,3-cyclic phosphodiesterase	thpR
	0.347086	0.896705	-0.0236149	P0A9A6	Cell division protein FtsZ	ftsZ
	0.0848376	0.928086	-0.0235627	P0A6X1	Glutamyl-tRNA reductase	hemA
	0.0996562	0.920236	-0.0235249	P23898	Probable endopeptidase NlpC	nlpC
	0.410252	0.89704	-0.023524	P63224	Phosphoheptose isomerase	gmhA
	0.0557218	0.929173	-0.0234604	P32125	Molybdopterin-guanine dinucleotide biosynthesis adapter protein	mobB
	0.144872	0.910986	-0.0234502	P0A8T1;CON__Q9N2I2	Ribosomal protein L11 methyltransferase	prmA
	0.290509	0.897685	-0.0231298	P77247	2-deoxyglucose-6-phosphate phosphatase	yniC
	0.452602	0.895624	-0.0230592	P0A799	Phosphoglycerate kinase	pgk
	0.482748	0.896943	-0.0230261	P77285	Electron transport complex subunit RsxG	rsxG
	0.0859546	0.925919	-0.0228844	P03817	Protein MioC	mioC
	0.20615	0.905706	-0.0228736	P0ABH7	Citrate synthase	gltA
	0.385616	0.894994	-0.0227757	P15254	Phosphoribosylformylglycinamidine synthase	purL
	0.317734	0.895878	-0.0226377	P0AGF2	Sulfur acceptor protein CsdE	csdE
	0.322671	0.895714	-0.0225722	P13035	Aerobic glycerol-3-phosphate dehydrogenase	glpD
	0.0876879	0.925664	-0.0225623	P77223	Electron transport complex subunit RsxB	rsxB
	0.113943	0.919643	-0.0225296	P0ADX9	Ribosomal RNA small subunit methyltransferase D	rsmD
	0.373866	0.896455	-0.0222734	P76177	Protein YdgH	ydgH
	0.215916	0.908228	-0.0221659	P0A927	Nucleoside-specific channel-forming protein tsx	tsx
	0.168608	0.910486	-0.0220852	P77748	Uncharacterized protein YdiJ	ydiJ
	0.242822	0.90585	-0.0219517	P60472	Ditrans,polycis-undecaprenyl-diphosphate synthase ((2E,6E)-farnesyl-diphosphate specific)	ispU
	0.360087	0.898743	-0.0219269	P32684	Ribosomal large subunit pseudouridine synthase F	rluF
	0.118599	0.922178	-0.0218277	P0AFC0	Dihydroneopterin triphosphate diphosphatase	nudB
	0.195989	0.9102	-0.021581	P0ABZ6	Chaperone SurA	surA
	0.211303	0.910128	-0.0215588	P23367	DNA mismatch repair protein MutL	mutL
	0.21396	0.910008	-0.0212854	P0AEU0	Histidine-binding periplasmic protein	hisJ
	0.0982956	0.923714	-0.0212809	P0AB38	Penicillin-binding protein activator LpoB	lpoB
	0.387177	0.904426	-0.0212415	P45578	S-ribosylhomocysteine lyase	luxS
	0.257493	0.910258	-0.0211747	P0AFR0	NTE family protein RssA	rssA
	0.55698	0.8988	-0.0211697	P37749	Beta-1,6-galactofuranosyltransferase WbbI	wbbI
	0.881528	0.898064	-0.0210908	P37177	Phosphoenolpyruvate-protein phosphotransferase PtsP	ptsP
	0.258422	0.910896	-0.0210533	P22524	Chromosome partition protein MukE	mukE
	0.199094	0.912865	-0.020956	P0A832	SsrA-binding protein	smpB
	0.332901	0.907222	-0.0209484	P09831	Glutamate synthase [NADPH] large chain	gltB
	0.199181	0.914263	-0.0207329	P37747	UDP-galactopyranose mutase	glf
	0.151841	0.920172	-0.0206814	P23538	Phosphoenolpyruvate synthase	ppsA
	0.195267	0.913947	-0.0205688	P07001	NAD(P) transhydrogenase subunit alpha	pntA
	0.105168	0.923118	-0.0205663	P0A8A0	Probable transcriptional regulatory protein YebC	yebC
	0.0844523	0.930817	-0.0203686	P37613	PanD maturation factor	panM
	0.439518	0.908188	-0.0202802	P0A717	Ribose-phosphate pyrophosphokinase	prs
	0.271463	0.911215	-0.0201308	P25714	Membrane protein insertase YidC	yidC
	0.194175	0.917729	-0.020024	P0A9T0	D-3-phosphoglycerate dehydrogenase	serA
	0.39017	0.911263	-0.0199496	P00961	Glycine--tRNA ligase beta subunit	glyS
	0.271066	0.913316	-0.0199254	P0AD12	Protein YeeZ	yeeZ
	0.139894	0.927619	-0.0198708	P0A9E0	Arabinose operon regulatory protein	araC
	0.136506	0.925987	-0.0198402	P09832	Glutamate synthase [NADPH] small chain	gltD
	0.0563711	0.936725	-0.0197662	P37387	D-xylose-binding periplasmic protein	xylF
	0.446113	0.911515	-0.0197525	P0AES6	DNA gyrase subunit B	gyrB
	0.13236	0.925082	-0.0197271	P69783	Glucose-specific phosphotransferase enzyme IIA component	crr
	0.114747	0.925588	-0.0196069	P04983	Ribose import ATP-binding protein RbsA	rbsA
	0.175259	0.925946	-0.0195955	P09373	Formate acetyltransferase 1	pflB
	0.203188	0.919726	-0.0195929	P0C037	UPF0345 protein YaiE	yaiE
	0.369738	0.910623	-0.0195103	P75915	Chaperone protein YcdY	ycdY
	0.150026	0.926934	-0.0194505	P0A8N5	Lysine--tRNA ligase, heat inducible	lysU
	0.156621	0.927937	-0.0194079	P37902	Glutamate/aspartate periplasmic-binding protein	gltI
	0.331375	0.914352	-0.0191905	P0A698	UvrABC system protein A	uvrA
	0.455742	0.911146	-0.0191676	P41409	Pyrimidine-specific ribonucleoside hydrolase RihA	rihA
	0.127958	0.924715	-0.0191673	P07023	T-protein;Chorismate mutase;Prephenate dehydrogenase	tyrA
	0.253978	0.918927	-0.0191371	P76658	Bifunctional protein HldE;D-beta-D-heptose 7-phosphate kinase;D-beta-D-heptose 1-phosphate adenylyltransferase	hldE
	0.176597	0.928303	-0.0190474	P0ABU2	Ribosome-binding ATPase YchF	ychF
	0.0878102	0.931174	-0.0189247	P75838	Ribosomal protein S12 methylthiotransferase accessory factor YcaO	ycaO
	0.225375	0.926474	-0.0187448	P09030	Exodeoxyribonuclease III	xthA
	0.161373	0.924045	-0.0187308	P0AEC3	Aerobic respiration control sensor protein ArcB	arcB
	0.396657	0.916502	-0.0184886	P0AB96;P0CF86	Arsenate reductase	arsC
	0.145951	0.926271	-0.0184186	P0AE06;P24180	Multidrug efflux pump subunit AcrA	acrA
	0.0932509	0.928653	-0.0182966	P76256	tRNA threonylcarbamoyladenosine biosynthesis protein TsaB	tsaB
	0.0433818	0.950118	-0.0181033	P76471	Uncharacterized protein YfaZ	yfaZ
	0.0931143	0.926676	-0.0180585	P77596	Uncharacterized protein YagF	yagF
	0.123946	0.93039	-0.0180197	P0A776	RNA pyrophosphohydrolase	rppH
	0.222657	0.925757	-0.0179717	P17169	Glutamine--fructose-6-phosphate aminotransferase [isomerizing]	glmS
	0.110341	0.931692	-0.01791	P0A7F9	S-adenosylmethionine:tRNA ribosyltransferase-isomerase	queA
	0.14965	0.926784	-0.0178328	P23837	Sensor protein PhoQ	phoQ
	0.247905	0.926138	-0.0178312	P0AG93	Protein translocase subunit SecF	secF
	0.261698	0.927544	-0.0178127	P0A9L3	FKBP-type 22 kDa peptidyl-prolyl cis-trans isomerase	fklB
	0.232583	0.923586	-0.0176614	Q46829	6-phospho-beta-glucosidase BglA	bglA
	0.170515	0.925724	-0.0176105	P0ACE7	HIT-like protein HinT	hinT
	0.168144	0.927012	-0.0173779	P0A9U3	Uncharacterized ABC transporter ATP-binding protein YbiT	ybiT
	0.263683	0.922751	-0.0173365	Q46920	NADPH-dependent 7-cyano-7-deazaguanine reductase	queF
	0.111302	0.929137	-0.0172412	P0ADS9	Uncharacterized protein YggN	yggN
	0.0203228	0.966234	-0.0172399	P0ABL3	Periplasmic nitrate reductase, electron transfer subunit	napB
	0.119438	0.930092	-0.0172278	P17993	Ubiquinone biosynthesis O-methyltransferase	ubiG
	0.219298	0.925779	-0.0169843	P15639	Bifunctional purine biosynthesis protein PurH;Phosphoribosylaminoimidazolecarboxamide formyltransferase;IMP cyclohydrolase	purH
	0.126635	0.929138	-0.0167529	P0AA39	Ribosomal large subunit pseudouridine synthase C	rluC
	0.115369	0.927601	-0.016606	P0A780	N utilization substance protein B	nusB
	0.122066	0.926522	-0.0166028	P0AB91	Phospho-2-dehydro-3-deoxyheptonate aldolase, Phe-sensitive	aroG
	0.174604	0.931657	-0.0164617	P0ADU2	Probable quinol monooxygenase YgiN	ygiN
	0.0523182	0.948817	-0.0164585	P11454	Enterobactin synthase component F	entF
	0.0769559	0.941055	-0.0164007	P08337	8-oxo-dGTP diphosphatase	mutT
	0.146404	0.928298	-0.0163587	P0A729	Maf-like protein YceF	yceF
	0.164779	0.930743	-0.0163228	P52102	Uncharacterized ferredoxin-like protein YfhL	yfhL
	0.0632613	0.945528	-0.0163081	P0A6Z6	Nickel-responsive regulator	nikR
	0.0947725	0.935586	-0.0161654	P0AC47	Fumarate reductase iron-sulfur subunit	frdB
	0.275699	0.928506	-0.0161304	P62517	Glucans biosynthesis glucosyltransferase H	mdoH
	0.0991843	0.935342	-0.0160764	P0A7A2	Probable phosphoglycerate mutase GpmB	gpmB
	0.168819	0.929216	-0.0159753	P0ACA7	Glutathione S-transferase GstB	gstB
	0.135968	0.929042	-0.0158895	P0A6W5	Transcription elongation factor GreA	greA
	0.23587	0.931285	-0.0157229	P77756	7-cyano-7-deazaguanine synthase	queC
	0.133205	0.931671	-0.015714	P76506	Probable phospholipid-binding lipoprotein MlaA	mlaA
	0.22899	0.931626	-0.0156606	P31120	Phosphoglucosamine mutase	glmM
	0.111843	0.935929	-0.0155131	P76004	Uncharacterized protein YcgM	ycgM
	0.0999835	0.940997	-0.0153936	Q46919	Uncharacterized protein YqcC	yqcC
	0.209126	0.928041	-0.015337	P07395	Phenylalanine--tRNA ligase beta subunit	pheT
	0.0815338	0.944816	-0.0153325	P36659	Curved DNA-binding protein	cbpA
	0.248221	0.927481	-0.0150375	P0A8F8	UvrABC system protein B	uvrB
	0.344628	0.931533	-0.0150286	P0ACN7	HTH-type transcriptional repressor CytR	cytR
	0.173368	0.931171	-0.0150255	P08200	Isocitrate dehydrogenase [NADP]	icd
	0.0715179	0.947694	-0.0148748	P0A6V8	Glucokinase	glk
	0.364954	0.929583	-0.014787	P0ACP7	HTH-type transcriptional repressor PurR	purR
	0.0823758	0.947336	-0.0145623	P08660	Lysine-sensitive aspartokinase 3	lysC
	0.121663	0.941539	-0.0145442	P76027	Oligopeptide transport ATP-binding protein OppD	oppD
	0.0502564	0.955517	-0.0144437	Q46927	tRNA threonylcarbamoyladenosine dehydratase	tcdA
	0.232933	0.932929	-0.0142082	P25906	Putative oxidoreductase YdbC	ydbC
	0.0772587	0.949223	-0.014136	P33012	DNA gyrase inhibitor	sbmC
	0.119272	0.943946	-0.0140699	P75957	Lipoprotein-releasing system ATP-binding protein LolD	lolD
	0.394869	0.928485	-0.0140495	P0AAI3	ATP-dependent zinc metalloprotease FtsH	ftsH
	0.069735	0.951629	-0.0139351	P0AC30	Cell division protein FtsX	ftsX
	0.0624687	0.952374	-0.0139141	P0A8W0	Transcriptional regulator NanR	nanR
	0.0392133	0.958927	-0.0138741	P38521	Uncharacterized protein YggL	yggL
	0.177491	0.941699	-0.0137272	P0AEH3	Protein ElaA	elaA
	0.0376857	0.959057	-0.0135975	P0ABN1	Diacylglycerol kinase	dgkA
	0.176012	0.942985	-0.0134716	P0AA25	Thioredoxin-1	trxA
	0.0722938	0.952799	-0.0134697	P22333	Adenosine deaminase	add
	0.135872	0.94671	-0.0131569	P77293	Bactoprenol glucosyl transferase homolog from prophage CPS-53	yfdH
	0.123445	0.948248	-0.013003	P0A8N3	Lysine--tRNA ligase	lysS
	0.184379	0.945856	-0.0129051	P21888	Cysteine--tRNA ligase	cysS
	0.0195348	0.967509	-0.0128256	P69681	Ammonia channel	amtB
	0.0992152	0.952121	-0.0126295	P0ADC6	Lipopolysaccharide export system permease protein LptG	lptG
	0.137672	0.947937	-0.0126057	P0ADQ2	Uncharacterized protein YiiD	yiiD
	0.170426	0.94826	-0.0124544	P0ACQ4	Hydrogen peroxide-inducible genes activator	oxyR
	0.0815839	0.955213	-0.0123094	P75867	Putative Lon protease homolog	ycbZ
	0.0890545	0.954305	-0.0119073	P24255	RNA polymerase sigma-54 factor	rpoN
	0.0860306	0.95256	-0.0118993	P04982	D-ribose pyranase	rbsD
	0.0518188	0.958172	-0.0116971	P0A6W9	Glutamate--cysteine ligase	gshA
	0.134333	0.952085	-0.0116247	P0AFB8	Nitrogen regulation protein NR(I)	glnG
	0.0754253	0.955998	-0.0116024	P0A6A0	Probable protein kinase UbiB	ubiB
	0.0567715	0.958814	-0.0115534	P0AF03	Molybdopterin adenylyltransferase	mog
	0.241595	0.949765	-0.0115528	P08390	USG-1 protein	usg
	0.0683132	0.956854	-0.0114479	P0A9K9	FKBP-type peptidyl-prolyl cis-trans isomerase SlyD	slyD
	0.0945291	0.953484	-0.0114371	P04951	3-deoxy-manno-octulosonate cytidylyltransferase	kdsB
	0.109895	0.952838	-0.0113525	P0A8M0	Asparagine--tRNA ligase	asnS
	0.117278	0.954676	-0.0113214	P06612	DNA topoisomerase 1	topA
	0.0473842	0.959134	-0.0112858	P0AF98	Lipopolysaccharide export system permease protein LptF	lptF
	0.0496326	0.958907	-0.0112642	P0A6C8	Acetylglutamate kinase	argB
	0.0801104	0.95683	-0.011158	P25741	Lipopolysaccharide core heptose(I) kinase RfaP	rfaP
	0.127996	0.953212	-0.0111504	P0A9P0	Dihydrolipoyl dehydrogenase	lpdA
	0.171115	0.953011	-0.0111319	P00957	Alanine--tRNA ligase	alaS
	0.0591519	0.957775	-0.0110257	P0A8Y5	Sugar phosphatase YidA	yidA
	0.233034	0.952712	-0.011013	P0AC02	Outer membrane protein assembly factor BamD	bamD
	0.0592738	0.959538	-0.0107574	P75981	Putative protein JayE from lambdoid prophage e14 region	jayE
	0.0751479	0.958416	-0.0106773	P42620	Glutathionyl-hydroquinone reductase YqjG	yqjG
	0.13487	0.956132	-0.0105724	P15877	Quinoprotein glucose dehydrogenase	gcd
	0.0938178	0.957138	-0.0105502	P06616	GTPase Era	era
	0.068964	0.957359	-0.0105317	P0A7W7	30S ribosomal protein S8	rpsH
	0.183607	0.9529	-0.0105267	P07024	Protein UshA;UDP-sugar hydrolase;5-nucleotidase	ushA
	0.115899	0.95642	-0.0104008	P05194	3-dehydroquinate dehydratase	aroD
	0.0431875	0.963071	-0.0103823	P22564	Non-specific ribonucleoside hydrolase RihC	rihC
	0.0283554	0.968675	-0.0102749	P76346	Protein MtfA	mtfA
	0.145825	0.955841	-0.010252	P28249	Protein AsmA	asmA
	0.255201	0.956445	-0.00998179	P0A9Z1	Nitrogen regulatory protein P-II 1	glnB
	0.261282	0.956561	-0.00995318	P45799	ADP compounds hydrolase NudE	nudE
	0.0772759	0.959451	-0.00981426	P25665	5-methyltetrahydropteroyltriglutamate--homocysteine methyltransferase	metE
	0.104104	0.95783	-0.00980441	P37692	ADP-heptose--LPS heptosyltransferase 2	rfaF
	0.0493787	0.966195	-0.00946236	P07650	Thymidine phosphorylase	deoA
	0.0940008	0.958905	-0.00942675	P0AG30	Transcription termination factor Rho	rho
	0.0957583	0.958349	-0.00936381	P65870	6-carboxy-5,6,7,8-tetrahydropterin synthase	queD
	0.194581	0.958059	-0.00932376	P0ABQ0	Coenzyme A biosynthesis bifunctional protein CoaBC;Phosphopantothenoylcysteine decarboxylase;Phosphopantothenate--cysteine ligase	coaBC
	0.0981743	0.957875	-0.00931803	P0A7E9	Uridylate kinase	pyrH
	0.113673	0.959059	-0.00926208	P25522	tRNA modification GTPase MnmE	mnmE
	0.140414	0.958743	-0.00910886	P0AE78	Magnesium and cobalt efflux protein CorC	corC
	0.173459	0.959185	-0.0089709	P77774	Outer membrane protein assembly factor BamB	bamB
	0.0377892	0.968579	-0.00891431	P69054	Succinate dehydrogenase cytochrome b556 subunit	sdhC
	0.0808527	0.962812	-0.00884056	P0A9J0	Ribonuclease G	rng
	0.139952	0.958093	-0.00882339	P77488	1-deoxy-D-xylulose-5-phosphate synthase	dxs
	0.0506877	0.967149	-0.00868797	P0A8A2	Probable transcriptional regulatory protein YeeN	yeeN
	0.128655	0.961361	-0.00855573	P02930	Outer membrane protein TolC	tolC
	0.0707033	0.966141	-0.00853062	P76594	Protein lysine acetyltransferase Pka	pka
	0.0751744	0.965915	-0.00850868	P0C8J6	D-tagatose-1,6-bisphosphate aldolase subunit GatY	gatY
	0.190627	0.961283	-0.00824674	P60906	Histidine--tRNA ligase	hisS
	0.050473	0.968743	-0.0082372	P0AC69	Glutaredoxin-4	grxD
	0.0790022	0.965831	-0.00822194	P69228	Transcriptional regulatory protein BaeR	baeR
	0.0570774	0.97045	-0.00815519	P0A9D4	Serine acetyltransferase	cysE
	0.0466175	0.968202	-0.00808016	P0A8Q0	Fumarate reductase subunit C	frdC
	0.0784785	0.967482	-0.00803757	P60546	Guanylate kinase	gmk
	0.0333974	0.971197	-0.0080026	P0AEL0	Formate dehydrogenase, cytochrome b556(fdo) subunit	fdoI
	0.066375	0.969279	-0.00785446	P08956	Type I restriction enzyme EcoKI R protein	hsdR
	0.0959942	0.967761	-0.00781123	P07118	Valine--tRNA ligase	valS
	0.0410067	0.970256	-0.0077184	Q46871	NADPH-dependent ferric-chelate reductase	yqjH
	0.0541278	0.967394	-0.00765737	P75782	Ribosomal RNA large subunit methyltransferase F	rlmF
	0.110774	0.967954	-0.00747172	P22106	Asparagine synthetase B [glutamine-hydrolyzing]	asnB
	0.053899	0.968177	-0.00742467	P0A6Z1	Chaperone protein HscA	hscA
	0.111587	0.968992	-0.00721804	P62620	4-hydroxy-3-methylbut-2-en-1-yl diphosphate synthase (flavodoxin)	ispG
	0.109684	0.968812	-0.00715256	Q47622	Peptide transport periplasmic protein SapA	sapA
	0.0479907	0.972768	-0.00684039	P76185	Uncharacterized protein YdhJ	ydhJ
	0.0754084	0.969946	-0.0068264	P0AFP4	Uncharacterized oxidoreductase YbbO	ybbO
	0.0430591	0.973774	-0.00682513	P76008	Murein tetrapeptide carboxypeptidase	ldcA
	0.0936276	0.96832	-0.00678953	P0A9C9	Fructose-1,6-bisphosphatase 1 class 2	glpX
	0.0506958	0.972821	-0.00669797	P0AEK4	Enoyl-[acyl-carrier-protein] reductase [NADH] FabI	fabI
	0.233096	0.967961	-0.00664647	P63386	Probable phospholipid import ATP-binding protein MlaF	mlaF
	0.0268756	0.982088	-0.00662359	P25742	Lipopolysaccharide core heptosyltransferase RfaQ	rfaQ
	0.0457669	0.974585	-0.00661151	P30870	Glutamate-ammonia-ligase adenylyltransferase	glnE
	0.377201	0.967502	-0.00639979	P0ADY1	Peptidyl-prolyl cis-trans isomerase D	ppiD
	0.0870016	0.970773	-0.00632795	P39831	NADP-dependent 3-hydroxy acid dehydrogenase YdfG	ydfG
	0.0355094	0.980134	-0.00625992	P09394	Glycerophosphoryl diester phosphodiesterase	glpQ
	0.0161426	0.984306	-0.00622431	P25746	High frequency lysogenization protein HflD	hflD
	0.0172234	0.984771	-0.00600656	P31678	Trehalose-6-phosphate phosphatase	otsB
	0.0617661	0.976113	-0.00596174	P25397	Tellurite methyltransferase	tehB
	0.0308054	0.982936	-0.00570424	P0AB10	Uncharacterized lipoprotein YmbA	ymbA
	0.0428784	0.982031	-0.00568422	P0A8G0	UvrABC system protein C	uvrC
	0.00852165	0.989174	-0.00535011	P39274	Uncharacterized protein YjdJ	yjdJ
	0.0434655	0.983146	-0.0051988	P0AEG6	Thiol:disulfide interchange protein DsbC	dsbC
	0.0182831	0.984895	-0.00507673	P0ADX1	Protein YhfA	yhfA
	0.0532869	0.982222	-0.00495466	P76578	Uncharacterized lipoprotein YfhM	yfhM
	0.107175	0.983758	-0.00490189	P09158	Polyamine aminopropyltransferase	speE
	0.00370916	0.991727	-0.00487868	P14407	Fumarate hydratase class I, anaerobic	fumB
	0.0319701	0.98505	-0.00485865	P22259	Phosphoenolpyruvate carboxykinase [ATP]	pckA
	0.0846383	0.982697	-0.0047156	P37773	UDP-N-acetylmuramate--L-alanyl-gamma-D-glutamyl-meso-2,6-diaminoheptandioate ligase	mpl
	0.0473054	0.983859	-0.00469208	P45544	HTH-type transcriptional regulator FrlR	frlR
	0.0196253	0.985665	-0.0045325	P0AGB0	Phosphoserine phosphatase	serB
	0.067941	0.983882	-0.00442441	P0A940	Outer membrane protein assembly factor BamA	bamA
	0.0364079	0.986026	-0.00438817	Q46864	Antitoxin MqsA	mqsA
	0.0263607	0.98588	-0.00430806	P04846	Lipoprotein 28	nlpA
	0.0146981	0.986528	-0.00424703	P38051	Isochorismate synthase MenF	menF
	0.0234555	0.986144	-0.00408936	P30178	Uncharacterized oxidoreductase YbiC	ybiC
	0.0438072	0.985962	-0.00392977	P60752	Lipid A export ATP-binding/permease protein MsbA	msbA
	0.039003	0.985128	-0.0038929	P39285	Miniconductance mechanosensitive channel MscM	mscM
	0.0684481	0.986216	-0.00387192	P0A855	Protein TolB	tolB
	0.0325237	0.985231	-0.00375303	P0AB18	Sulfurtransferase TusE	tusE
	0.00811911	0.990771	-0.00369136	P64610	Uncharacterized protein YrbL	yrbL
	0.0818656	0.985936	-0.00344594	P00960	Glycine--tRNA ligase alpha subunit	glyQ
	0.0649628	0.985802	-0.00320943	P75864	Ribosomal RNA large subunit methyltransferase K/L;23S rRNA m2G2445 methyltransferase;23S rRNA m7G2069 methyltransferase	rlmL
	0.00849554	0.988355	-0.00305367	P0A905	Outer membrane lipoprotein SlyB	slyB
	0.0473478	0.989849	-0.00294304	P21889	Aspartate--tRNA ligase	aspS
	0.0336253	0.989215	-0.00272115	P75830	Macrolide export protein MacA	macA
	0.0117231	0.989886	-0.00270716	P37440	Oxidoreductase UcpA	ucpA
	0.017825	0.990315	-0.00262769	P29131	Cell division protein FtsN	ftsN
	0.018538	0.990795	-0.00252279	P0AFU8	Riboflavin synthase	ribC
	0.0266721	0.987929	-0.00214513	P76576	UPF0070 protein YfgM	yfgM
	0.167293	0.990345	-0.00209872	P22523	Chromosome partition protein MukB	mukB
	0.0147811	0.991557	-0.00195122	P28304	Quinone oxidoreductase 1	qorA
	0.0210556	0.991705	-0.00186793	P75792	Sugar phosphatase YbiV	ybiV
	0.00815409	0.994956	-0.00179036	P51024	Uncharacterized protein YaiL	yaiL
	0.0106623	0.996107	-0.00143878	P75958	Lipoprotein-releasing system transmembrane protein LolE	lolE
	0.0256859	0.995913	-0.00131798	P0AF48	UPF0047 protein YjbQ	yjbQ
	0.00511075	0.996433	-0.00119146	P24554	DNA repair protein RadA	radA
	0.00603682	0.997272	-0.00117238	P02929	Protein TonB	tonB
	0.0118246	0.996771	-0.00100581	P0C0L9	Protein IscX	iscX
	0.0140149	0.996516	-0.000979741	P06710	DNA polymerase III subunit tau	dnaX
	0.00936516	0.99613	-0.0009559	P17802	A/G-specific adenine glycosylase	mutY
	0.0275751	0.996365	-0.000884374	P0AG00	Lipopolysaccharide biosynthesis protein WzzE	wzzE
	0.0128407	0.996983	-0.000770569	P0AES4	DNA gyrase subunit A	gyrA
	0.0190159	0.996532	-0.000739415	P0A9F3	HTH-type transcriptional regulator CysB	cysB
	0.00569362	0.997797	-0.00066185	P0AGB6	ECF RNA polymerase sigma-E factor	rpoE
	0.00307373	0.999912	-0.000512441	P03004	Chromosomal replication initiator protein DnaA	dnaA
	0.00194567	0.998892	-0.000270526	P37182	Hydrogenase 2 maturation protease	hybD
	0.00147736	0.998697	-0.00023524	P34209	Protein YdcF	ydcF
	0.000522303	0.99963	-0.000118891	P69411	Outer membrane lipoprotein RcsF	rcsF
	0.00014392	0.999655	-1.78019e-05	Q46822	Isopentenyl-diphosphate Delta-isomerase	idi
	NaN	1	0	P18776	Anaerobic dimethyl sulfoxide reductase chain B	dmsB
	NaN	1	0	P77783	Probable dimethyl sulfoxide reductase chain YnfF	ynfF
	NaN	1	0	P0AAD8	Threonine/serine transporter TdcC	tdcC
	NaN	1	0	P0AAJ1	Probable anaerobic dimethyl sulfoxide reductase chain YnfG	ynfG
	NaN	1	0	P42630	L-serine dehydratase TdcG	tdcG
	NaN	1	0	P37637	Multidrug resistance protein MdtF	mdtF
	NaN	1	0	P39384	Uncharacterized protein YjiM	yjiM
	NaN	1	0	P0A6E9	ATP-dependent dethiobiotin synthetase BioD 2	bioD2
	NaN	1	0	P18775	Dimethyl sulfoxide reductase DmsA	dmsA
	NaN	1	0	P78067	Thiosulfate sulfurtransferase YnjE	ynjE
	NaN	1	0	P63204	Transcriptional regulator GadE	gadE
	NaN	1	0	P07102	Periplasmic AppA protein;Phosphoanhydride phosphohydrolase;4-phytase	appA
	NaN	1	0	P45527	Uncharacterized protease YhbU	yhbU
	NaN	1	0	Q2EES0;A5A607	Uncharacterized protein YnfO from qin prophage;Uncharacterized protein YlcI	ynfO;ylcI
	NaN	1	0	P10903	Nitrate/nitrite transporter NarK	narK
	NaN	1	0	Q7DFV3	UPF0757 protein YmgG	ymgG
	NaN	1	0	P21156	Sulfate adenylyltransferase subunit 2	cysD
	NaN	1	0	P24193	Hydrogenase isoenzymes formation protein HypE	hypE
	NaN	1	0	P76220	Uncharacterized protein YdjY	ydjY
	NaN	1	0	P30855	Sensor protein EvgS	evgS
	NaN	1	0	P75793	Putative formate acetyltransferase 3	ybiW
	NaN	1	0	P37639	HTH-type transcriptional regulator GadX	gadX
	NaN	1	0	P33014	UPF0033 protein YeeD	yeeD
	NaN	1	0	P0A9T6	Uncharacterized HTH-type transcriptional regulator YbaQ	ybaQ
	NaN	1	0	P0AAN1	Hydrogenase-2 operon protein HybE	hybE
	NaN	1	0	P45475	Uncharacterized protein YhbV	yhbV
	NaN	1	0	P38038	Sulfite reductase [NADPH] flavoprotein alpha-component	cysJ
	NaN	1	0	P11072	Bacteriophage T4 late gene expression-blocking protein	lit
	NaN	1	0	P23173	Low affinity tryptophan permease	tnaB
	NaN	1	0	P0ADA7	Osmotically-inducible lipoprotein B	osmB
	NaN	1	0	P23845	Sulfate adenylyltransferase subunit 1	cysN
	NaN	1	0	P30131	Carbamoyltransferase HypF	hypF
	NaN	1	0	P0A9I8	Nitrite reductase (NADH) small subunit	nirD
	NaN	1	0	P39409	Uncharacterized protein YjjW	yjjW
	NaN	1	0	P39359	Uncharacterized lyase YjhH	yjhH
	NaN	1	0	P76035	Uncharacterized protein YciW	yciW
	NaN	1	0	P0ABL1	Cytochrome c-type protein NrfB	nrfB
	NaN	1	0	P77213	Putative glutamate--cysteine ligase 2	ybdK
	NaN	1	0	P26459	Cytochrome bd-II ubiquinol oxidase subunit 1	appC
	NaN	1	0	P0ACW4	Uncharacterized protein YdcA	ydcA
	NaN	1	0	P0ABL5	Cytochrome c-type protein NapC	napC
	NaN	1	0	P0AB87	L-fuculose phosphate aldolase	fucA
	NaN	1	0	P37127	Protein AegA	aegA
	NaN	1	0	P76223	Protein YnjB	ynjB
	NaN	1	0	P77212	Probable pyridine nucleotide-disulfide oxidoreductase RclA	rclA
	NaN	1	0	P0AAK7	Protein NrfC	nrfC
	NaN	1	0	P65807	Uncharacterized protein YgeY	ygeY
	NaN	1	0	P39346	L-idonate 5-dehydrogenase (NAD(P)(+))	idnD
	NaN	1	0	P0AAM7	Hydrogenase-2 operon protein HybG	hybG
	NaN	1	0	P32162	UPF0381 protein YiiS	yiiS
	NaN	1	0	Q46808	Uncharacterized protein YqeB	yqeB
	NaN	1	0	P62672	Protein ApaG	apaG
	NaN	1	0	P0AAL3	Ferredoxin-type protein NapG	napG
	NaN	1	0	P42589	tRNA-binding protein YgjH	ygjH
	NaN	1	0	P39407	Uncharacterized protein YjjU	yjjU
	NaN	1	0	P77713	Putative beta-xylosidase	yagH
	NaN	1	0	P0AFV4	Murein DD-endopeptidase MepS/Murein LD-carboxypeptidase	mepS
	NaN	1	0	P41039	Uncharacterized protein YbiI	ybiI
	NaN	1	0	P03819	Glutathione-regulated potassium-efflux system protein KefC	kefC
	NaN	1	0	P16676	Sulfate/thiosulfate import ATP-binding protein CysA	cysA
	NaN	1	0	P26612	Cytoplasmic alpha-amylase	amyA
	NaN	1	0	P0AG76	Nuclease SbcCD subunit D	sbcD
	NaN	1	0	P46122	Uncharacterized lipoprotein YajI	yajI
	NaN	1	0	P33224	Putative acyl-CoA dehydrogenase AidB	aidB
	NaN	1	0	P0ADK6	Protein YibA	yibA
	NaN	1	0	P15067	Glycogen debranching enzyme	glgX
	NaN	1	0	P0ABR7	Putative dioxygenase subunit alpha YeaW	yeaW
	NaN	1	0	P42624	Pirin-like protein YhaK	yhaK
	NaN	1	0	P0ADA1	Acyl-CoA thioesterase I	tesA
	NaN	1	0	P39376	HTH-type transcriptional regulator YjiE	yjiE
	NaN	1	0	P09391	Rhomboid protease GlpG	glpG
	NaN	1	0	Q46938	4-deoxy-L-threo-5-hexosulose-uronate ketol-isomerase	kduI
	NaN	1	0	P0AFH0	Methylated-DNA--protein-cysteine methyltransferase	ogt
	NaN	1	0	P77473	Putative cyclic-di-GMP phosphodiesterase YlaB	ylaB
	NaN	1	0	P45524	Putative esterase YheT	yheT
	NaN	1	0	P52062	Oxygen-independent coproporphyrinogen-III oxidase-like protein YggW	yggW
	NaN	1	0	P39380	RNA 2-phosphotransferase	kptA
	NaN	1	0	P31064	UPF0394 inner membrane protein YedE	yedE
	NaN	1	0	P77730	Uncharacterized HTH-type transcriptional regulator YdcR	ydcR
	NaN	1	0	P21365	UPF0259 membrane protein YciC	yciC
	NaN	1	0	P75817	23S rRNA (uracil(747)-C(5))-methyltransferase RlmC	rlmC
	NaN	1	0	P77181	Phenylacetic acid degradation protein PaaY	paaY
	NaN	1	0	P10442	Ribonuclease HII	rnhB
	NaN	1	0	P31666	Uncharacterized protein YadE	yadE
	NaN	1	0	P0ABP6	Protein DedA	dedA
	NaN	1	0	P25736	Endonuclease-1	endA
	NaN	1	0	P0AB40	Multiple stress resistance protein BhsA	bhsA
	NaN	1	0	Q47710	Uncharacterized protein YqjK	yqjK
	NaN	1	0	P13656	Probable bifunctional chitinase/lysozyme;Chitinase;Lysozyme	chiA
	NaN	1	0	P31572	L-carnitine CoA-transferase	caiB
	NaN	1	0	P38054	Cation efflux system protein CusA	cusA
	NaN	1	0	P0AA82	Cytosine permease	codB
	NaN	1	0	P0AD21	Uncharacterized protein YejG	yejG
	NaN	1	0	P04949	Flagellin	fliC
	NaN	1	0	P69212	Spermidine export protein MdtJ	mdtJ
	NaN	1	0	P0ABX5	Flagellar basal-body rod protein FlgG	flgG
	NaN	1	0	P37682	Uncharacterized HTH-type transcriptional regulator YiaU	yiaU
	NaN	1	0	P27300	Tetraacyldisaccharide 4-kinase	lpxK
	NaN	1	0	P0AF61	Endoribonuclease GhoS	ghoS
	NaN	1	0	P15723	Deoxyguanosinetriphosphate triphosphohydrolase	dgt
	NaN	1	0	P0ABK9	Cytochrome c-552	nrfA
	NaN	1	0	P32141	Sulfofructosephosphate aldolase	yihT
	NaN	1	0	P0AF26	Nitrate reductase molybdenum cofactor assembly chaperone NarJ	narJ
	NaN	1	0	P76086	Transcriptional repressor PaaX	paaX
	NaN	1	0	P09163	Uncharacterized N-acetyltransferase YjaB	yjaB
	NaN	1	0	P42904	N-acetylgalactosamine-specific phosphotransferase enzyme IIB component 2	agaV
	NaN	1	0	P23872	Acetyl esterase	aes
	NaN	1	0	P75683	Uncharacterized symporter YagG	yagG
	NaN	1	0	P00894	Acetolactate synthase isozyme 3 small subunit	ilvH
	NaN	1	0	P0AF56	Uncharacterized protein YjcO	yjcO
	NaN	1	0	P0AAN5	Uncharacterized protein YaiA	yaiA
	NaN	1	0	P51025	S-formylglutathione hydrolase FrmB	frmB
	NaN	1	0	P0AF54	Inner membrane protein YjcH	yjcH
	NaN	1	0	P64490	Uncharacterized protein YoaC	yoaC
	NaN	1	0	P0DMC5	Sensor histidine kinase RcsC	rcsC
	NaN	1	0	P76128	Probable D,D-dipeptide-binding periplasmic protein DdpA	ddpA
	NaN	1	0	P28634	Probable tRNA (adenine(37)-N6)-methyltransferase	tsaA
	NaN	1	0	P76142	Autoinducer 2-binding protein LsrB	lsrB
	NaN	1	0	P0C8K0	D-tagatose-1,6-bisphosphate aldolase subunit KbaZ	kbaZ
	NaN	1	0	P0AGL5	Ribosome association toxin RatA	ratA
	NaN	1	0	P21362	Protein YciF	yciF
	NaN	1	0	P77269	ABC transporter periplasmic-binding protein YphF	yphF
	NaN	1	0	P0A9T8	Uncharacterized ABC transporter ATP-binding protein YbbA	ybbA
	NaN	1	0	P46888	Universal stress protein C	uspC
	NaN	1	0	P76398	Multidrug resistance protein MdtB	mdtB
	NaN	1	0	P0C058	Small heat shock protein IbpB	ibpB
	NaN	1	0	P0ACS2	Redox-sensitive transcriptional activator SoxR	soxR
	NaN	1	0	P75992	Probable two-component-system connector protein YmgA	ymgA
	NaN	1	0	P32685	Uncharacterized protein YjbD	yjbD
	NaN	1	0	P26649	Glycogen synthesis protein GlgS	glgS
	NaN	1	0	P0A937	Outer membrane protein assembly factor BamE	bamE
	NaN	1	0	P37774	Uncharacterized amino-acid ABC transporter ATP-binding protein YecC	yecC
	NaN	1	0	P77300	Uncharacterized HTH-type transcriptional regulator YagI	yagI
	NaN	1	0	P37348	UPF0759 protein YecE	yecE
	NaN	1	0	P20605	Probable adenosine monophosphate-protein transferase fic	fic
	NaN	1	0	P77775	Epimerase family protein YfcH	yfcH
	NaN	1	0	P0A8D9	UPF0208 membrane protein YfbV	yfbV
	NaN	1	0	P0A752	Nicotinate-nucleotide adenylyltransferase	nadD
	NaN	1	0	P24177	Probable aminoglycoside efflux pump	acrD
	NaN	1	0	P0AEB5	Low conductance mechanosensitive channel YnaI	ynaI
	NaN	1	0	P76330	Probable diguanylate cyclase YedQ	yedQ
	NaN	1	0	P0AB03	Uncharacterized protein YcbJ	ycbJ
	NaN	1	0	P0A9U6	HTH-type transcriptional regulator PuuR	puuR
	NaN	1	0	P75825	Hydroxylamine reductase	hcp
	NaN	1	0	P0ACV4	Lipopolysaccharide assembly protein A	lapA
	NaN	1	0	P06989	Histidine biosynthesis bifunctional protein HisIE;Phosphoribosyl-AMP cyclohydrolase;Phosphoribosyl-ATP pyrophosphatase	hisI
	NaN	1	0	P27111	HTH-type transcriptional regulator CynR	cynR
	NaN	1	0	P76399	Multidrug resistance protein MdtC	mdtC
	NaN	1	0	P41052	Membrane-bound lytic murein transglycosylase B	mltB
	NaN	1	0	Q47679	Hydrolase YafV	yafV
	NaN	1	0	P19642	PTS system maltose- and glucose-specific EIICB component;Maltose and glucose permease IIC component;Maltose- and glucose-specific phosphotransferase enzyme IIB component	malX
	NaN	1	0	P23200	Galactoside transport system permease protein MglC	mglC
	NaN	1	0	P0CF93;P0CF92;P0CF91	Putative transposase InsL for insertion sequence element IS186C;Putative transposase InsL for insertion sequence element IS186B;Putative transposase InsL for insertion sequence element IS186A	insL3;insL2;insL1
	NaN	1	0	P33029	Uncharacterized oxidoreductase YeiQ	yeiQ
	NaN	1	0	P77580	Acetaldehyde dehydrogenase	mhpF
	NaN	1	0	P45469	Uncharacterized protein YraR	yraR
	NaN	1	0	P06611	Vitamin B12 import ATP-binding protein BtuD	btuD
	NaN	1	0	P30176	Swarming motility protein YbiA	ybiA
	NaN	1	0	P28630	DNA polymerase III subunit delta	holA
	NaN	1	0	P62601	Cytoplasmic trehalase	treF
	NaN	1	0	P0A809	Holliday junction ATP-dependent DNA helicase RuvA	ruvA
	NaN	1	0	P0AE39	Transcriptional regulatory protein YpdB	ypdB
	NaN	1	0	P76318	Putative SOS response-associated peptidase YedK	yedK
	NaN	1	0	P76341	5-hydroxyisourate hydrolase	hiuH
	NaN	1	0	P31060	Putative molybdenum transport ATP-binding protein ModF	modF
	NaN	1	0	P0AA86	Thiol:disulfide interchange protein DsbE	dsbE
	NaN	1	0	P0AB65	Acylphosphatase	yccX
	NaN	1	0	P45804	Uncharacterized protein YhgE	yhgE
	NaN	1	0	P0A9V5	Uncharacterized HTH-type transcriptional regulator YiaG	yiaG
	NaN	1	0	P75993	Probable two-component-system connector protein AriR	ariR
	NaN	1	0	P77148	Uncharacterized protein YdhS	ydhS
	NaN	1	0	P64461	Autoinducer 2-degrading protein LsrG	lsrG
	NaN	1	0	P39451	Alcohol dehydrogenase, propanol-preferring	adhP
	NaN	1	0	P0A6A6	3-isopropylmalate dehydratase large subunit	leuC
	NaN	1	0	P76235	UPF0229 protein YeaH	yeaH
	NaN	1	0	P77432	Autoinducer 2 kinase LsrK	lsrK
	NaN	1	0	P65294	Uncharacterized lipoprotein YgdR	ygdR
	NaN	1	0	P33368	Uncharacterized oxidoreductase YohF	yohF
	NaN	1	0	P64585	Inner membrane protein YqjE	yqjE
	NaN	1	0	P10907	sn-glycerol-3-phosphate import ATP-binding protein UgpC	ugpC
	NaN	1	0	P16681	Protein PhnB	phnB
	NaN	1	0	P76097	Uncharacterized protein YdcJ	ydcJ
	NaN	1	0	P77667	Protein SufA	sufA
	NaN	1	0	P77712	Long-chain acyl-CoA thioesterase FadM	fadM
	NaN	1	0	P37645	Uncharacterized protein YhjG	yhjG
	NaN	1	0	P0AEF8	Dipeptide transport system permease protein DppB	dppB
	NaN	1	0	P0AAV6	Uncharacterized protein YbgS	ybgS
	NaN	1	0	P77526	Disulfide-bond oxidoreductase YfcG	yfcG
	NaN	1	0	P0AA89	Diguanylate cyclase DosC	dosC
	NaN	1	0	P30125	3-isopropylmalate dehydrogenase	leuB
	NaN	1	0	P39385	Uncharacterized protein YjiN	yjiN
	NaN	1	0	P76227	Uncharacterized protein YnjH	ynjH
	NaN	1	0	P76217;REV__P06612	N-succinylglutamate 5-semialdehyde dehydrogenase	astD
	NaN	1	0	P64517	Uncharacterized protein YodC	yodC
	NaN	1	0	P11071	Isocitrate dehydrogenase kinase/phosphatase	aceK
	NaN	1	0	P46850	RNA-splicing ligase RtcB	rtcB
	NaN	1	0	P0AE63	Cation transport regulator ChaB	chaB
	NaN	1	0	P42907	Putative tagatose-6-phosphate ketose/aldose isomerase	agaS
	NaN	1	0	P75672	Uncharacterized protein YafS	yafS
	NaN	1	0	P76194	Cysteine desulfuration protein SufE	sufE
	NaN	1	0	P77161	2-hydroxy-3-oxopropionate reductase	glxR
	NaN	1	0	P39297	Lipoprotein BsmA	bsmA
	NaN	1	0	P77257	Autoinducer 2 import ATP-binding protein LsrA	lsrA
	NaN	1	0	P0AA84	Cardiolipin synthase B	clsB
	NaN	1	0	P76141	Transcriptional regulator LsrR	lsrR
	NaN	1	0	P39408	Uncharacterized deoxyribonuclease YjjV	yjjV
	NaN	1	0	P45545	Uncharacterized protein YhfS	yhfS
	NaN	1	0	Q46891	Putative hydroxypyruvate isomerase YgbM	ygbM
	NaN	1	0	P37794	Chitooligosaccharide deacetylase ChbG	chbG
	NaN	1	0	P77544	Glutathione S-transferase YfcF	yfcF
	NaN	1	0	P30147	Hydroxypyruvate isomerase	hyi
	NaN	1	0	P17444	Oxygen-dependent choline dehydrogenase	betA
	NaN	1	0	P27832	dTDP-fucosamine acetyltransferase	wecD
	NaN	1	0	P37309	Arsenical resistance operon repressor	arsR
	NaN	1	0	P09029	N5-carboxyaminoimidazole ribonucleotide synthase	purK
	NaN	1	0	P37351	Ribose-5-phosphate isomerase B	rpiB
	NaN	1	0	P0AEC8	Sensor histidine kinase DcuS	dcuS
	NaN	1	0	P77485	Sensor kinase CusS	cusS
	NaN	1	0	P00904	Bifunctional protein TrpGD;Anthranilate synthase component 2;Anthranilate phosphoribosyltransferase	trpGD
	NaN	1	0	P76213	Excinuclease cho	cho
	NaN	1	0	P75989;P33358	HTH-type transcriptional repressor BluR	bluR
	NaN	1	0	P77619	UPF0214 protein YfeW	yfeW
	NaN	1	0	P64594	Toxin YhaV	yhaV
	NaN	1	0	P36881	Putative phosphotransferase enzyme IIA component YadI	yadI
	NaN	1	0	P75883	Uncharacterized protein GfcC	gfcC
	NaN	1	0	P0DKB3	Small protein MntS	mntS
	NaN	1	0	P76446	Protein Rtn	rtn
	NaN	1	0	P0AGH1	Inner membrane transport permease YhhJ	yhhJ
	NaN	1	0	P36675	Alternative ribosome-rescue factor A	arfA
	NaN	1	0	P37340	Multidrug resistance protein MdtK	mdtK
	NaN	1	0	P23840	DNA-damage-inducible protein D	dinD
	NaN	1	0	P76226	Inner membrane protein YnjF	ynjF
	NaN	1	0	P0ADM8	Uncharacterized protein YieE	yieE
	NaN	1	0	P31801	Sodium/proton antiporter ChaA	chaA
	NaN	1	0	P33927	Cytochrome c-type biogenesis protein CcmF	ccmF
	NaN	1	0	P52074	Glycolate oxidase iron-sulfur subunit	glcF
	NaN	1	0	P69428	Sec-independent protein translocase protein TatA	tatA
	NaN	1	0	P37047	Carbohydrate diacid regulator	cdaR
	NaN	1	0	P05100	DNA-3-methyladenine glycosylase 1	tag
	NaN	1	0	P21515	Acyl carrier protein phosphodiesterase	acpH
	NaN	1	0	P32701	Putative cyclic-di-GMP phosphodiesterase YjcC	yjcC
	NaN	1	0	P39358	Uncharacterized protein YjhG	yjhG
	NaN	1	0	P0AE67	Chemotaxis protein CheY	cheY
	NaN	1	0	P10151	HTH-type transcriptional regulator LeuO	leuO
	NaN	1	0	Q46800	Xanthine dehydrogenase FAD-binding subunit	xdhB
	NaN	1	0	P16692	Phosphoribosyl 1,2-cyclic phosphodiesterase	phnP
	NaN	1	0	P77671	Allantoinase	allB
	NaN	1	0	P11446	N-acetyl-gamma-glutamyl-phosphate reductase	argC
	NaN	1	0	P30844	Sensor protein BasS	basS
	NaN	1	0	Q47157	mRNA interferase YafO	yafO
	NaN	1	0	P78061	Gamma-glutamylputrescine synthetase PuuA	puuA
	NaN	1	0	P19319	Respiratory nitrate reductase 2 alpha chain	narZ
	NaN	1	0	P08401	Sensor protein CreC	creC
	NaN	1	0	P39453	Sensor protein TorS	torS
	NaN	1	0	P76016	PTS-dependent dihydroxyacetone kinase operon regulatory protein	dhaR
	NaN	1	0	P75931	Putative oxidoreductase YceM	yceM
	NaN	1	0	P39288	Epoxyqueuosine reductase	queG
	NaN	1	0	P76938	Elongation factor P hydroxylase	epmC
	NaN	1	0	P76423	Hydroxyethylthiazole kinase	thiM
	NaN	1	0	P76573	Uncharacterized protein YfgI	yfgI
	NaN	1	0	P0A9U1	Uncharacterized ABC transporter ATP-binding protein YbhF	ybhF
	NaN	1	0	P28305	Aminodeoxychorismate lyase	pabC
	NaN	1	0	P0AD19	Inner membrane protein YohK	yohK
	NaN	1	0	P67762	UPF0306 protein YhbP	yhbP
	NaN	1	0	P24252	Uncharacterized protein YbgA	ybgA
	NaN	1	0	P37019	H(+)/Cl(-) exchange transporter ClcA	clcA
	NaN	1	0	Q6BF17	D-galactonate dehydratase	dgoD
	NaN	1	0	P76280	Uncharacterized protein YobB	yobB
	NaN	1	0	P0A9G2	Transcriptional activator protein NhaR	nhaR
	NaN	1	0	P77301	Uncharacterized protein YbaP	ybaP
	NaN	1	0	P75831	Macrolide export ATP-binding/permease protein MacB	macB
	NaN	1	0	P45537	Uncharacterized protein YhfK	yhfK
	NaN	1	0	P08400	Phosphate regulon sensor protein PhoR	phoR
	NaN	1	0	P45753	Putative DNA utilization protein HofM	hofM
	NaN	1	0	P0AEJ4	Osmolarity sensor protein EnvZ	envZ
	NaN	1	0	P0AG03	3-octaprenyl-4-hydroxybenzoate carboxy-lyase partner protein	ubiX
	NaN	1	0	P0AGM7	Uracil permease	uraA
	NaN	1	0	P0AFA5	Bacteriophage N4 adsorption protein B	nfrB
	NaN	1	0	P71242	Colanic acid biosynthesis protein WcaK	wcaK
	NaN	1	0	P75809	Flavin mononucleotide phosphatase YbjI	ybjI
	NaN	1	0	P37649	Protein YhjK	yhjK
	NaN	1	0	P31806	Bifunctional NAD(P)H-hydrate repair enzyme Nnr;ADP-dependent (S)-NAD(P)H-hydrate dehydratase;NAD(P)H-hydrate epimerase	nnr
	NaN	1	0	P76251	D-malate dehydrogenase [decarboxylating]	dmlA
	NaN	1	0	P76559	Uncharacterized protein YpfG	ypfG
	NaN	1	0	P0AE70	mRNA interferase MazF	mazF
	NaN	1	0	P77615	Uncharacterized HTH-type transcriptional regulator YcjW	ycjW
	NaN	1	0	P43337	Uncharacterized Nudix hydrolase NudL	nudL
	NaN	1	0	P0A8P1	Leucyl/phenylalanyl-tRNA--protein transferase	aat
	NaN	1	0	P13001	Pimeloyl-[acyl-carrier protein] methyl ester esterase	bioH
	NaN	1	0	P37767	Uncharacterized HTH-type transcriptional regulator YfhH	yfhH
	NaN	1	0	P0AG78	Sulfate-binding protein	sbp
	NaN	1	0	P09151	2-isopropylmalate synthase	leuA
	NaN	1	0	P27243	O-antigen ligase	rfaL
	NaN	1	0	P31992	Tautomerase PptA	pptA
	NaN	1	0	P52095	Lysine decarboxylase, constitutive	ldcC
	NaN	1	0	P23862	Primosomal replication protein N	priC
	NaN	1	0	P0AAU2	Uncharacterized protein YbfA	ybfA
	NaN	1	0	P0ACR4	Uncharacterized HTH-type transcriptional regulator YeiE	yeiE
	NaN	1	0	P67662	HTH-type transcriptional activator AaeR	aaeR
	NaN	1	0	P0ACX5	Uncharacterized protein YdhZ	ydhZ
	NaN	1	0	P0A8Z7	Esterase YqiA	yqiA
	NaN	1	0	P36553	Oxygen-dependent coproporphyrinogen-III oxidase	hemF
	NaN	1	0	P75919	Cardiolipin synthase C	clsC
	NaN	1	0	P64519	Uncharacterized protein YodD	yodD
	NaN	1	0	P60782	Probable glycerol-3-phosphate acyltransferase	plsY
	NaN	1	0	P38684	TorCAD operon transcriptional regulatory protein TorR	torR
	NaN	1	0	P77649	UPF0061 protein YdiU	ydiU
	NaN	1	0	P76192	Uncharacterized oxidoreductase YdhV	ydhV
	NaN	1	0	P46068	HTH-type transcriptional regulator DsdC	dsdC
	NaN	1	0	P54901	Stationary phase-inducible protein CsiE	csiE
	NaN	1	0	P23524	Glycerate 2-kinase	garK
	NaN	1	0	Q47156	Antitoxin YafN	yafN
	NaN	1	0	P18811	Maltose regulon regulatory protein MalI	malI
	NaN	1	0	P69346	Antitoxin YefM	yefM
	NaN	1	0	P45468	UPF0718 protein YraQ	yraQ
	NaN	1	0	P64614	Uncharacterized protein YhcN	yhcN
	NaN	1	0	P0ABC9	High-affinity choline transport protein	betT
	NaN	1	0	P0ADV9	Lipopolysaccharide export system protein LptC	lptC
	NaN	1	0	P33934	Ferredoxin-type protein NapH	napH
	NaN	1	0	P64503	Uncharacterized protein YebV	yebV
	NaN	1	0	P76182	Electron transport complex subunit RsxD	rsxD
	NaN	1	0	P76397	Multidrug resistance protein MdtA	mdtA
	NaN	1	0	P50465	Endonuclease 8	nei
	NaN	1	0	P0AAG3	Glutamate/aspartate transport ATP-binding protein GltL	gltL
	NaN	1	0	P0A6M2	Disulfide bond formation protein B	dsbB
	NaN	1	0	P76076	Uncharacterized protein YdbL	ydbL
	NaN	1	0	P0AAH4	Peptide transport system ATP-binding protein SapD	sapD
	NaN	1	0	P0AAL9	Uncharacterized protein YkgJ	ykgJ
	NaN	1	0	Q46855	Uncharacterized HTH-type transcriptional regulator YqhC	yqhC
	NaN	1	0	P31551	Carnitinyl-CoA dehydratase	caiD
	NaN	1	0	P21517	Maltodextrin glucosidase	malZ
	NaN	1	0	P0AEN4	Cell division protein FtsL	ftsL
	NaN	1	0	P0ACH5	Multiple antibiotic resistance protein MarA	marA
	NaN	1	0	P00861	Diaminopimelate decarboxylase	lysA
	NaN	1	0	P07623	Homoserine O-succinyltransferase	metA
	NaN	1	0	P06721	Cystathionine beta-lyase MetC	metC
	NaN	1	0	P0AE28	Protein AroM	aroM
	NaN	1	0	P0AAW1	Uncharacterized protein YbhP	ybhP
	NaN	1	0	P0C0U4	Ribosomal protein S6--L-glutamate ligase	rimK
	NaN	1	0	P46022	Monofunctional biosynthetic peptidoglycan transglycosylase	mtgA
	NaN	1	0	P46187	Protein RseC	rseC
	NaN	1	0	P0AEM6	RNA polymerase sigma factor FliA	fliA
	0.000172256	0.99968	4.95911e-05	P0A6J5	D-amino acid dehydrogenase	dadA
	0.00281701	0.999198	8.51949e-05	P75823	Low specificity L-threonine aldolase	ltaE
	0.00076886	0.999616	0.000139236	P0AA91	Uncharacterized lipoprotein YeaY	yeaY
	0.00314507	0.998973	0.000268936	P15640	Phosphoribosylamine--glycine ligase	purD
	0.00331262	0.999641	0.000299454	P0A9W3	Energy-dependent translational throttle protein EttA	ettA
	0.00276611	0.999501	0.000368754	P11447	Argininosuccinate lyase	argH
	0.00122259	0.999191	0.000389735	P60566	Protein FixA	fixA
	0.00314581	0.999858	0.000458399	P05852	tRNA N6-adenosine threonylcarbamoyltransferase	tsaD
	0.00169858	0.999745	0.00050958	P0AB12	Inner membrane protein YccF	yccF
	0.00340595	0.999353	0.00059255	P0A988	DNA polymerase III subunit beta	dnaN
	0.0107801	0.996454	0.000747681	P0A867	Transaldolase A	talA
	0.0115758	0.997606	0.00102615	P33667	tRNA 2-selenouridine synthase	selU
	0.0225845	0.997239	0.001043	P0A881	Trp operon repressor	trpR
	0.0203776	0.997942	0.00107066	P0AGD7	Signal recognition particle protein	ffh
	0.0138168	0.99755	0.00111135	P0ADI7	Isochorismatase family protein YecD	yecD
	0.00355601	0.995914	0.00125949	P00963	Aspartate--ammonia ligase	asnA
	0.0065019	0.997278	0.00147692	P0AFG3	2-oxoglutarate dehydrogenase E1 component	sucA
	0.00452191	0.996738	0.001489	P13445	RNA polymerase sigma factor RpoS	rpoS
	0.00754658	0.995225	0.0017643	P0AC33	Fumarate hydratase class I, aerobic	fumA
	0.0205062	0.991531	0.00181516	P0DMC7	Transcriptional regulatory protein RcsB	rcsB
	0.0404526	0.989688	0.00216357	P0A7I0	Peptide chain release factor 1	prfA
	0.0226404	0.989904	0.00233777	P06282	CDP-diacylglycerol pyrophosphatase	cdh
	0.0172317	0.989011	0.00239372	P0AAT2	Uncharacterized protein YbdF	ybdF
	0.0522303	0.990967	0.00239627	P0AAB6	UTP--glucose-1-phosphate uridylyltransferase	galF
	0.0195023	0.990048	0.00242678	P0AE12	AMP nucleosidase	amn
	0.0284563	0.990638	0.00244459	P50456	Protein mlc	mlc
	0.0154579	0.988509	0.00245539	P0AFN2	Phage shock protein C	pspC
	0.0102559	0.989584	0.00249608	P07822	Iron(3+)-hydroxamate-binding protein FhuD	fhuD
	0.00990333	0.989478	0.00249799	P31133	Putrescine-binding periplasmic protein	potF
	0.0148207	0.989383	0.00250562	P0ACC3	Iron-sulfur cluster insertion protein ErpA	erpA
	0.0603266	0.98954	0.0025781	P75876	Ribosomal RNA large subunit methyltransferase I	rlmI
	0.0178361	0.991184	0.00273895	P0A6A3	Acetate kinase	ackA
	0.0283513	0.988759	0.00274213	P0A8R0	Regulator of ribonuclease activity A	rraA
	0.0336588	0.990331	0.00274467	P39401	Phosphoglycerol transferase I	mdoB
	0.0173433	0.991345	0.00282733	P0ABA0	ATP synthase subunit b	atpF
	0.0362602	0.989855	0.00284449	P16659	Proline--tRNA ligase	proS
	0.0275615	0.990713	0.00288773	P0AEN1	NAD(P)H-flavin reductase	fre
	0.0248887	0.990534	0.00289981	P0A8W2	Transcriptional regulator SlyA	slyA
	0.0239855	0.990317	0.00295385	P0ADG4	Inositol-1-monophosphatase	suhB
	0.00842946	0.987854	0.00306638	P0AG48	50S ribosomal protein L21	rplU
	0.0265102	0.989517	0.00319036	P60293	Chromosome partition protein MukF	mukF
	0.0228277	0.988679	0.00321166	P0AD96	Leu/Ile/Val-binding protein	livJ
	0.014315	0.989202	0.00324758	P0A6H8	Cardiolipin synthase A	clsA
	0.0103966	0.990678	0.00332324	P14175	Glycine betaine/L-proline transport ATP-binding protein ProV	proV
	0.0256644	0.989349	0.00332769	P0A910	Outer membrane protein A	ompA
	0.0520673	0.984817	0.00335312	P30850	Exoribonuclease 2	rnb
	0.00813829	0.990422	0.00339158	P0A6L7	Altronate oxidoreductase	uxaB
	0.011125	0.990047	0.00373332	P0AFM9	Phage shock protein B	pspB
	0.0260753	0.984012	0.00384394	P0AC75	3-deoxy-D-manno-octulosonic acid transferase	waaA
	0.0590251	0.985244	0.00388145	P30864	Uncharacterized HTH-type transcriptional regulator YafC	yafC
	0.0530945	0.985594	0.00394503	P0A962	L-asparaginase 1	ansA
	0.0175773	0.986462	0.00399876	P76113	NADPH-dependent curcumin reductase	curA
	0.0678686	0.986	0.0040582	Q93K97	ADP-ribose pyrophosphatase	nudF
	0.0215379	0.984294	0.00406138	P14294	DNA topoisomerase 3	topB
	0.020739	0.984673	0.00413068	P33644	Laccase domain protein YfiH	yfiH
	0.0277161	0.98517	0.00422096	P06136	Cell division protein FtsQ	ftsQ
	0.0206054	0.98551	0.00422605	P0AEW4	3,5-cyclic adenosine monophosphate phosphodiesterase CpdA	cpdA
	0.0379618	0.986393	0.00424258	P60240	RNA polymerase-associated protein RapA	rapA
	0.0110546	0.989188	0.00425053	P0AC44	Succinate dehydrogenase hydrophobic membrane anchor subunit	sdhD
	0.023108	0.985444	0.0042642	Q59385	Copper-exporting P-type ATPase A	copA
	0.0246685	0.985683	0.00435607	P0AGK4	RNA-binding protein YhbY	yhbY
	0.0445314	0.985683	0.00446765	P0A9M8	Phosphate acetyltransferase	pta
	0.0601121	0.983144	0.00461515	P39377	Isoaspartyl dipeptidase	iadA
	0.063794	0.983124	0.00461642	P0ABQ4	Dihydrofolate reductase	folA
	0.0185799	0.986178	0.00463168	P0A763	Nucleoside diphosphate kinase	ndk
	0.0158663	0.985923	0.00470924	P25539	Riboflavin biosynthesis protein RibD;Diaminohydroxyphosphoribosylaminopyrimidine deaminase;5-amino-6-(5-phosphoribosylamino)uracil reductase	ribD
	0.0660449	0.98274	0.00481796	P02918	Penicillin-binding protein 1A;Penicillin-insensitive transglycosylase;Penicillin-sensitive transpeptidase	mrcA
	0.0531576	0.983346	0.00483767	P0A850	Trigger factor	tig
	0.0213444	0.985701	0.00485992	P76243	Uncharacterized protein YeaO	yeaO
	0.0455009	0.983035	0.00490697	P0AFG8	Pyruvate dehydrogenase E1 component	aceE
	0.0829686	0.982063	0.00496864	P06993	HTH-type transcriptional regulator MalT	malT
	0.0725396	0.9816	0.00503159	P37689	2,3-bisphosphoglycerate-independent phosphoglycerate mutase	gpmI
	0.0596308	0.982416	0.00517972	P0AC13	Dihydropteroate synthase	folP
	0.0438308	0.98316	0.00524457	P0ADA5	Uncharacterized lipoprotein YajG	yajG
	0.0519714	0.98335	0.00531832	P0ADA3	Murein hydrolase activator NlpD	nlpD
	0.0374486	0.983043	0.00534566	P0AA43	Ribosomal small subunit pseudouridine synthase A	rsuA
	0.0117642	0.985183	0.00551351	P00888	Phospho-2-dehydro-3-deoxyheptonate aldolase, Tyr-sensitive	aroF
	0.0262695	0.983437	0.00563749	P75682	Probable 2-keto-3-deoxy-galactonate aldolase YagE	yagE
	0.0193628	0.985231	0.00566483	P77522	FeS cluster assembly protein SufB	sufB
	0.0321346	0.982886	0.00589625	P67338	UPF0181 protein YoaH	yoaH
	0.0771001	0.974403	0.00593885	P27848	Pyridoxal phosphate phosphatase YigL	yigL
	0.0309488	0.98311	0.00597827	P0A7A9	Inorganic pyrophosphatase	ppa
	0.188293	0.971123	0.00602722	P0A6V1	Glucose-1-phosphate adenylyltransferase	glgC
	0.0511401	0.975343	0.00608317	P0AG99	Protein-export membrane protein SecG	secG
	0.0666764	0.973703	0.00615056	P0A6I0	Cytidylate kinase	cmk
	0.058762	0.974172	0.00627995	P75801	Putative lipoprotein YliF	yliF
	0.0237966	0.983301	0.00633939	P0AE88	Transcriptional regulatory protein CpxR	cpxR
	0.0751258	0.971227	0.00646273	P0ABB4	ATP synthase subunit beta	atpD
	0.0397032	0.975652	0.00647227	P0AAR3	Cys-tRNA(Pro)/Cys-tRNA(Cys) deacylase YbaK	ybaK
	0.0732452	0.971596	0.00650406	P0A8K1	Phosphatidylserine decarboxylase proenzyme;Phosphatidylserine decarboxylase alpha chain;Phosphatidylserine decarboxylase beta chain	psd
	0.0161841	0.984475	0.00651296	P0AGA2	Protein translocase subunit SecY	secY
	0.372359	0.968904	0.00653521	P23909	DNA mismatch repair protein MutS	mutS
	0.0263428	0.981749	0.00666936	P0ADV5	Uncharacterized protein YhbW	yhbW
	0.0624666	0.971847	0.00669161	P0C079	Antitoxin RelB	relB
	0.036028	0.975038	0.00683657	P0AAQ2	Uncharacterized protein YajD	yajD
	0.14072	0.96875	0.00712077	P0AB43	Protein YcgL	ycgL
	0.138328	0.96974	0.00713921	P36938	Phosphoglucomutase	pgm
	0.0491468	0.970543	0.00729434	P12295	Uracil-DNA glycosylase	ung
	0.0466101	0.971003	0.00730769	P0AGI8	Trk system potassium uptake protein TrkA	trkA
	0.0764432	0.967436	0.00735156	P0AE52	Putative peroxiredoxin bcp	bcp
	0.0801339	0.968717	0.00736109	P0A817	S-adenosylmethionine synthase	metK
	0.0651387	0.9679	0.00740623	P26365	N-acetylmuramoyl-L-alanine amidase AmiB	amiB
	0.0416728	0.971425	0.00745583	P31677	Alpha,alpha-trehalose-phosphate synthase [UDP-forming]	otsA
	0.055007	0.967451	0.00752195	P0A734	Cell division topological specificity factor	minE
	0.0626939	0.968486	0.00762812	P0A6B7	Cysteine desulfurase IscS	iscS
	0.056032	0.967736	0.00770887	P15038	Helicase IV	helD
	0.069921	0.96992	0.00781759	P0ABS5	DNA primase	dnaG
	0.0698399	0.966402	0.00816536	P60438	50S ribosomal protein L3	rplC
	0.131857	0.961878	0.0084006	P31057	3-methyl-2-oxobutanoate hydroxymethyltransferase	panB
	0.15008	0.961318	0.00844765	P0A6T1;CON__Q3ZBD7	Glucose-6-phosphate isomerase	pgi
	0.107396	0.963043	0.00847626	P0A8I1	Putative Holliday junction resolvase	yqgF
	0.118721	0.961716	0.00854047	P46837	Protein YhgF	yhgF
	0.0555542	0.967461	0.00859578	P63177	23S rRNA (guanosine-2-O-)-methyltransferase RlmB	rlmB
	0.0663792	0.965303	0.00860659	P36879	Uncharacterized ABC transporter ATP-binding protein YadG	yadG
	0.0550096	0.966931	0.00861041	P0ADE6	Uncharacterized protein YgaU	ygaU
	0.104711	0.961347	0.0086333	P67910	ADP-L-glycero-D-manno-heptose-6-epimerase	hldD
	0.167468	0.958745	0.00877444	P0AET2	Acid stress chaperone HdeB	hdeB
	0.113344	0.960599	0.00877762	P0A7R1	50S ribosomal protein L9	rplI
	0.0730968	0.964682	0.00877953	P0A6T5	GTP cyclohydrolase 1	folE
	0.0843955	0.960831	0.00920232	P0A887	Ubiquinone/menaquinone biosynthesis C-methyltransferase UbiE	ubiE
	0.0943514	0.958636	0.00920804	P0AA53	Protein QmcA	qmcA
	0.187234	0.958497	0.00940386	P0AD70	D-alanyl-D-alanine-carboxypeptidase/endopeptidase AmpH	ampH
	0.0453803	0.965769	0.0097243	P25888	ATP-dependent RNA helicase RhlE	rhlE
	0.202119	0.956329	0.00975609	P0AF08	Protein mrp	mrp
	0.0428905	0.965781	0.00975831	P76316	D-cysteine desulfhydrase	dcyD
	0.0685951	0.95803	0.00987116	P05042	Fumarate hydratase class II	fumC
	0.102212	0.958587	0.00990105	P0A8G9	Exodeoxyribonuclease 7 small subunit	xseB
	0.0803746	0.958838	0.00994492	P0A9Q9	Aspartate-semialdehyde dehydrogenase	asd
	0.113187	0.95853	0.00998243	P23721	Phosphoserine aminotransferase	serC
	0.648496	0.955191	0.00999705	P43329	ATP-dependent RNA helicase HrpA	hrpA
	0.0171234	0.97593	0.00999896	P0AAJ3	Formate dehydrogenase, nitrate-inducible, iron-sulfur subunit	fdnH
	0.0164931	0.976437	0.0100489	P77374	Putative dimethyl sulfoxide reductase chain YnfE	ynfE
	0.130229	0.957198	0.0100568	P07813	Leucine--tRNA ligase	leuS
	0.18143	0.956471	0.0101128	P07649	tRNA pseudouridine synthase A	truA
	0.121575	0.956597	0.0101172	P77739	Uncharacterized protein YniA	yniA
	0.157455	0.955959	0.010128	P21499	Ribonuclease R	rnr
	0.0488329	0.960941	0.0103842	Q46851	L-glyceraldehyde 3-phosphate reductase	gpr
	0.137608	0.956738	0.0104364	P00962	Glutamine--tRNA ligase	glnS
	0.0348741	0.96588	0.0105289	P09184	Very short patch repair protein	vsr
	0.202716	0.953758	0.0105851	P0ACB4	Protoporphyrinogen IX dehydrogenase [menaquinone]	hemG
	0.106326	0.956127	0.0106328	P68739	Endonuclease V	nfi
	0.0531805	0.95799	0.0106519	P0AC41	Succinate dehydrogenase flavoprotein subunit	sdhA
	0.0695807	0.957634	0.0106881	P07862	D-alanine--D-alanine ligase B	ddlB
	0.197559	0.954115	0.0108382	P77348	Periplasmic murein peptide-binding protein	mppA
	0.28897	0.952842	0.0108522	P37634	Ribosomal RNA large subunit methyltransferase J	rlmJ
	0.702598	0.950526	0.0108624	P0A8T7	DNA-directed RNA polymerase subunit beta	rpoC
	0.255755	0.953085	0.010966	P0AB71	Fructose-bisphosphate aldolase class 2	fbaA
	0.0706476	0.958699	0.0109984	P0A7N4	50S ribosomal protein L32	rpmF
	0.181383	0.952371	0.0111243	P76536	Probable deferrochelatase/peroxidase YfeX	yfeX
	0.107533	0.952752	0.0113341	P69797	PTS system mannose-specific EIIAB component;Mannose-specific phosphotransferase enzyme IIA component;Mannose-specific phosphotransferase enzyme IIB component	manX
	0.0538441	0.958312	0.0113703	P37750	Putative lipopolysaccharide biosynthesis O-acetyl transferase WbbJ	wbbJ
	0.109377	0.955224	0.0114562	P08957	Type I restriction enzyme EcoKI M protein	hsdM
	0.126785	0.952217	0.0117779	P29680	Uroporphyrinogen decarboxylase	hemE
	0.15749	0.950939	0.0118815	P75863	Uncharacterized protein YcbX	ycbX
	0.199514	0.947696	0.0121524	P76291	tRNA (mo5U34)-methyltransferase	cmoB
	0.216002	0.945601	0.0124696	P68767	Cytosol aminopeptidase	pepA
	0.109085	0.951012	0.012544	P77434	Glutamate-pyruvate aminotransferase AlaC	alaC
	0.0958308	0.952116	0.0126483	P0DTT0
	0.189995	0.945718	0.0127741	P31550	Thiamine-binding periplasmic protein	thiB
	0.134528	0.94814	0.0128524	P0A6J8	D-alanine--D-alanine ligase A	ddlA
	0.142609	0.947728	0.0128632	P67603	UPF0267 protein YqfB	yqfB
	0.0751674	0.952288	0.0130342	P69853	Tat proofreading chaperone DmsD	dmsD
	0.133845	0.947431	0.0130641	P08395	Protease 4	sppA
	0.147993	0.94516	0.0131111	P36683	Aconitate hydratase B	acnB
	0.103178	0.947974	0.0133171	P00887	Phospho-2-dehydro-3-deoxyheptonate aldolase, Trp-sensitive	aroH
	0.230337	0.937023	0.0137558	P27833	dTDP-4-amino-4,6-dideoxygalactose transaminase	rffA
	0.160959	0.938404	0.0142543	P60624	50S ribosomal protein L24	rplX
	0.110908	0.943443	0.0143318	P0A9D2	Glutathione S-transferase GstA	gstA
	0.17819	0.932739	0.0146186	P0AGG8	Metalloprotease TldD	tldD
	0.169641	0.933304	0.0146325	P0AEJ6	Ethanolamine ammonia-lyase heavy chain	eutB
	0.186209	0.931637	0.0146783	P0AFI2	DNA topoisomerase 4 subunit A	parC
	0.271814	0.926832	0.014768	P0A8F4	Uridine kinase	udk
	0.184903	0.93069	0.0148665	P0AFQ7	Uncharacterized deoxyribonuclease YcfH	ycfH
	0.178459	0.93072	0.0148671	P0AG90	Protein translocase subunit SecD	secD
	0.277957	0.928469	0.0148888	P20083	DNA topoisomerase 4 subunit B	parE
	0.233751	0.926542	0.0149409	P0A7G6	Protein RecA	recA
	0.039415	0.955516	0.0150604	P0AAP3	Transcriptional repressor FrmR	frmR
	0.372473	0.931018	0.0152912	P37051	Formyltetrahydrofolate deformylase	purU
	0.420394	0.930751	0.0153522	P0AG20	GTP pyrophosphokinase	relA
	0.0729581	0.945881	0.0154514	P28861	Ferredoxin--NADP reductase	fpr
	0.0430755	0.953003	0.0154813	P0A6J3	Sulfate transporter CysZ	cysZ
	0.173657	0.926922	0.0157274	P36649	Blue copper oxidase CueO	cueO
	0.15253	0.927272	0.0157458	P27829	UDP-N-acetyl-D-mannosamine dehydrogenase	wecC
	0.0520371	0.951419	0.0158927	P0A7N1	50S ribosomal protein L31 type B	ykgM
	0.0782635	0.942282	0.0158971	P26647	1-acyl-sn-glycerol-3-phosphate acyltransferase	plsC
	0.159633	0.92903	0.0159658	P10908	Glycerophosphoryl diester phosphodiesterase	ugpQ
	0.446481	0.925763	0.0160707	P0A800	DNA-directed RNA polymerase subunit omega	rpoZ
	0.238175	0.930895	0.016077	P75821	Uncharacterized protein YbjS	ybjS
	0.200664	0.931558	0.0161889	P0A6P1	Elongation factor Ts	tsf
	0.326336	0.925582	0.0162125	P31828	Probable zinc protease PqqL	pqqL
	0.161856	0.931052	0.0162296	P25535	2-octaprenylphenol hydroxylase	ubiI
	0.15424	0.930659	0.0163447	P0AAB4	3-octaprenyl-4-hydroxybenzoate carboxy-lyase	ubiD
	0.103304	0.93195	0.0164137	P42626	UPF0597 protein YhaM	yhaM
	0.290678	0.925265	0.0166391	P0AEK2	3-oxoacyl-[acyl-carrier-protein] reductase FabG	fabG
	0.0720361	0.941331	0.0167036	P68398	tRNA-specific adenosine deaminase	tadA
	0.141604	0.930254	0.0167726	P35340	Alkyl hydroperoxide reductase subunit F	ahpF
	0.226705	0.924819	0.0170409	P76537	Uncharacterized protein YfeY	yfeY
	0.166995	0.928318	0.0171947	P0AC53	Glucose-6-phosphate 1-dehydrogenase;Extracellular death factor	zwf
	0.231885	0.925214	0.0172297	P0A955	KHG/KDPG aldolase;4-hydroxy-2-oxoglutarate aldolase;2-dehydro-3-deoxy-phosphogluconate aldolase	eda
	0.116646	0.929303	0.0172653	P0A7X6	Ribosome maturation factor RimM	rimM
	0.0493654	0.948527	0.0173213	P0ADZ4	30S ribosomal protein S15	rpsO
	0.129706	0.931471	0.0173575	P0A6S7	Glycerol-3-phosphate dehydrogenase [NAD(P)+]	gpsA
	0.115628	0.930965	0.0175893	P0ACK5	Deoxyribose operon repressor	deoR
	0.101087	0.926193	0.0176099	P0ABJ9	Cytochrome bd-I ubiquinol oxidase subunit 1	cydA
	0.259023	0.925287	0.0177263	P0AFF6	Transcription termination/antitermination protein NusA	nusA
	0.0546252	0.94553	0.0179326	P0ABV2	Biopolymer transport protein ExbD	exbD
	0.937159	0.914856	0.0180505	P31460	Galactonate operon transcriptional repressor	dgoR
	0.213594	0.926426	0.0182495	P13024	Protein FdhE	fdhE
	0.25433	0.926278	0.0182718	P45577	RNA chaperone ProQ	proQ
	0.184015	0.924754	0.0183347	P75849	Uncharacterized protein YcbL	ycbL
	0.254762	0.926381	0.0183875	P07648	RecBCD enzyme subunit RecC	recC
	0.18094	0.925119	0.0184129	P02358	30S ribosomal protein S6;30S ribosomal protein S6, fully modified isoform;30S ribosomal protein S6, non-modified isoform	rpsF
	0.0899712	0.929303	0.0184174	P27240	Lipopolysaccharide core heptose(II) kinase RfaY	rfaY
	0.201492	0.927521	0.0184301	P29208	o-succinylbenzoate synthase	menC
	0.109729	0.929966	0.0185083	P0AGA6	Transcriptional regulatory protein UhpA	uhpA
	0.135808	0.925463	0.0185261	P0ADU7	Uncharacterized protein YqiB	yqiB
	0.347056	0.917448	0.0186278	P32157	Protein YiiM	yiiM
	0.961901	0.909708	0.0186755	P04805	Glutamate--tRNA ligase	gltX
	0.143154	0.926156	0.018692	P0A8V0	Ribonuclease BN	rbn
	0.162227	0.924422	0.0187308	P0A8P8	Tyrosine recombinase XerD	xerD
	0.565682	0.910108	0.0190131	P04825	Aminopeptidase N	pepN
	0.0688594	0.930865	0.0190783	P0AFW4	Regulator of nucleoside diphosphate kinase	rnk
	0.130482	0.925656	0.0190868	P64483	Uncharacterized protein YeaK	yeaK
	0.160002	0.927356	0.0195084	P0A7L3	50S ribosomal protein L20	rplT
	0.151715	0.92816	0.0195548	P0ABF6	Cytidine deaminase	cdd
	0.442062	0.910223	0.0195707	P76503	3-ketoacyl-CoA thiolase	fadI
	0.0464539	0.945375	0.0195834	P0A8Q6	ATP-dependent Clp protease adapter protein ClpS	clpS
	0.230497	0.915003	0.019825	P0A6M4	D-aminoacyl-tRNA deacylase	dtd
	0.662182	0.904895	0.0200157	P0A6G7	ATP-dependent Clp protease proteolytic subunit	clpP
	0.41772	0.909135	0.0201607	P15770	Shikimate dehydrogenase (NADP(+))	aroE
	0.140051	0.92645	0.0203012	P0ABI4	Magnesium transport protein CorA	corA
	0.123247	0.925712	0.0203063	P0AA97	Uncharacterized protein YaeQ	yaeQ
	0.202744	0.914339	0.0203234	P06959	Dihydrolipoyllysine-residue acetyltransferase component of pyruvate dehydrogenase complex	aceF
	0.116729	0.926247	0.0204188	P75839	UPF0702 transmembrane protein YcaP	ycaP
	0.27146	0.910008	0.0206738	P0AES0	Bifunctional glutathionylspermidine synthetase/amidase;Glutathionylspermidine amidase;Glutathionylspermidine synthetase	gss
	0.191199	0.914561	0.0207272	P37353	2-succinylbenzoate--CoA ligase	menE
	0.235784	0.911461	0.0207933	P0AG27	Uncharacterized protein YibN	yibN
	0.276261	0.910721	0.0209287	P22939	Farnesyl diphosphate synthase	ispA
	0.278792	0.909001	0.0211054	P00968	Carbamoyl-phosphate synthase large chain	carB
	0.202959	0.910621	0.021148	P0AFR4	Uncharacterized protein YciO	yciO
	0.227588	0.911393	0.0213858	P0AD59	Inhibitor of vertebrate lysozyme	ivy
	0.189955	0.910701	0.0214513	P31224	Multidrug efflux pump subunit AcrB	acrB
	0.481646	0.897049	0.0217876	P69913	Carbon storage regulator	csrA
	0.519154	0.89752	0.0218563	P0ABD5	Acetyl-coenzyme A carboxylase carboxyl transferase subunit alpha	accA
	0.191303	0.910726	0.0219555	P07014	Succinate dehydrogenase iron-sulfur subunit	sdhB
	0.501446	0.895866	0.022054	P37648	Protein YhjJ	yhjJ
	0.316344	0.898922	0.0220909	P37690	Murein hydrolase activator EnvC	envC
	0.105091	0.926742	0.0221478	P33916	Uncharacterized ABC transporter ATP-binding protein YejF	yejF
	0.0788109	0.92516	0.022316	P27247	Phosphate acyltransferase	plsX
	0.0723066	0.927704	0.0223357	P31446	Inner membrane protein YidI	yidI
	1.41347	0.891606	0.0224482	P06996;P77519;P76335	Outer membrane protein C	ompC
	0.129069	0.914787	0.0224794	P33650	Ferrous iron transport protein B	feoB
	0.0852276	0.923136	0.0225061	P08194	Glycerol-3-phosphate transporter	glpT
	0.369871	0.895529	0.0229588	P0A6L9	Co-chaperone protein HscB	hscB
	0.172737	0.908861	0.0230509	P0AF70	Uncharacterized protein YjeI	yjeI
	0.079829	0.922879	0.0230865	P37329	Molybdate-binding periplasmic protein	modA
	0.404506	0.89605	0.0231647	P0A6P5	GTPase Der	der
	0.574434	0.892963	0.0233466	P60785	Elongation factor 4	lepA
	0.844284	0.890378	0.0236092	P0A7W1	30S ribosomal protein S5	rpsE
	0.135859	0.910214	0.0236607	P0AEX5	Probable phosphoribulokinase	prkB
	0.210322	0.898547	0.0236816	P0ACL9	Pyruvate dehydrogenase complex repressor	pdhR
	0.353812	0.896324	0.0237147	P0AAI9	Malonyl CoA-acyl carrier protein transacylase	fabD
	0.110459	0.914137	0.0237954	P27242	Lipopolysaccharide 1,2-N-acetylglucosaminetransferase	waaU
	0.320091	0.896323	0.0238228	P42641	GTPase ObgE/CgtA	obgE
	0.325086	0.895792	0.0239557	P42596	Ribosomal RNA large subunit methyltransferase G	rlmG
	0.250034	0.895708	0.0240364	P61517	Carbonic anhydrase 2	can
	0.748512	0.889791	0.0240974	P77804	Protein YdgA	ydgA
	0.256905	0.896848	0.0241801	P0ADG7	Inosine-5-monophosphate dehydrogenase	guaB
	0.46374	0.89131	0.0241941	P66948	Beta-barrel assembly-enhancing protease	bepA
	0.695433	0.888733	0.0242112	P0A9K7	Phosphate-specific transport system accessory protein PhoU	phoU
	0.0384413	0.942834	0.0243559	Q47690	Homocysteine S-methyltransferase	mmuM
	0.338678	0.894144	0.024442	P76550	Uncharacterized protein YffS	yffS
	0.375178	0.891174	0.0248369	P61316	Outer-membrane lipoprotein carrier protein	lolA
	0.282236	0.895679	0.0249233	P0A6P9	Enolase	eno
	0.100555	0.913671	0.0249589	P0A7M2	50S ribosomal protein L28	rpmB
	0.264578	0.896976	0.0249621	P0AG44	50S ribosomal protein L17	rplQ
	0.230697	0.895278	0.0249914	P39406	Ribosomal RNA small subunit methyltransferase C	rsmC
	0.208414	0.894979	0.0250384	P0A6L0	Deoxyribose-phosphate aldolase	deoC
	0.125517	0.90826	0.025142	P76558	NADP-dependent malic enzyme	maeB
	0.293175	0.892871	0.0251624	P0A7R5	30S ribosomal protein S10	rpsJ
	0.365931	0.889129	0.0252673	P39310	Uncharacterized protein YtfB	ytfB
	0.0652949	0.924265	0.0253935	P0A742	Large-conductance mechanosensitive channel	mscL
	0.253618	0.895464	0.0254237	P13000	ATP-dependent dethiobiotin synthetase BioD 1	bioD1
	0.191484	0.894695	0.0254777	P32176	Formate dehydrogenase-O major subunit	fdoG
	0.356216	0.888595	0.0257028	P37590	Signal transduction protein PmrD	pmrD
	0.181513	0.896607	0.025973	P77559	Uncharacterized HTH-type transcriptional regulator YnfL	ynfL
	0.0919776	0.913192	0.0262454	P77433	Uncharacterized protein YkgG	ykgG
	0.0717786	0.926972	0.0263265	P13857	Ribosomal-protein-serine acetyltransferase	rimL
	0.15907	0.895406	0.0263748	P0A6I9	Dephospho-CoA kinase	coaE
	0.273075	0.890047	0.0265503	P52647	Probable pyruvate-flavodoxin oxidoreductase	ydbK
	0.275911	0.889693	0.0265802	P0AE18	Methionine aminopeptidase	map
	0.099181	0.910294	0.0266072	P05041	Aminodeoxychorismate synthase component 1	pabB
	0.402939	0.880792	0.0266139	P02359	30S ribosomal protein S7	rpsG
	0.42235	0.879625	0.026804	P0ACY1	Putative NAD(P)H nitroreductase YdjA	ydjA
	0.138358	0.89684	0.0269477	P27306	Soluble pyridine nucleotide transhydrogenase	sthA
	0.0349767	0.942626	0.0270875	P02924	L-arabinose-binding periplasmic protein	araF
	0.0817887	0.913841	0.0272284	P24230	ATP-dependent DNA helicase RecG	recG
	0.194312	0.891004	0.0275033	P0AG86	Protein-export protein SecB	secB
	0.296952	0.883302	0.0275046	P08179	Phosphoribosylglycinamide formyltransferase	purN
	0.149445	0.896917	0.0275478	P77552	Uncharacterized protein YdhQ	ydhQ
	0.121559	0.898256	0.0276136	P0AC84	Hydroxyacylglutathione hydrolase	gloB
	0.560743	0.869795	0.0277418	P17443	UDP-N-acetylglucosamine--N-acetylmuramyl-(pentapeptide) pyrophosphoryl-undecaprenol N-acetylglucosamine transferase	murG
	0.208893	0.889059	0.0278384	P0A7M9	50S ribosomal protein L31	rpmE
	0.275053	0.883388	0.0279074	P76406	Uncharacterized protein YegR	yegR
	0.306458	0.880564	0.0280431	P77202	Thiol:disulfide interchange protein DsbG	dsbG
	0.244198	0.885313	0.0280437	P31063	Uncharacterized lipoprotein YedD	yedD
	0.516054	0.868989	0.0280914	P0ABK5	Cysteine synthase A	cysK
	0.0522683	0.925143	0.0284694	P66817	DnaA initiator-associating protein DiaA	diaA
	0.357811	0.875894	0.0284856	P0A884	Thymidylate synthase	thyA
	0.190435	0.890285	0.028499	P36566	Protein SmtA	smtA
	0.463936	0.868795	0.0286051	P38489	Oxygen-insensitive NAD(P)H nitroreductase	nfsB
	0.0974966	0.906154	0.0288426	P31433	Uncharacterized protein YicH	yicH
	0.270807	0.876141	0.029405	P31600	Bacteriophage N4 adsorption protein A	nfrA
	0.269374	0.876053	0.0295245	P60422	50S ribosomal protein L2	rplB
	0.328556	0.870488	0.0295506	P0A8S1	HTH-type transcriptional regulator ArgP	argP
	0.0901208	0.905906	0.0295652	P77256	Uncharacterized oxidoreductase YdjG	ydjG
	0.274674	0.876206	0.0297788	P04036	4-hydroxy-tetrahydrodipicolinate reductase	dapB
	0.613777	0.85817	0.0297826	P00452	Ribonucleoside-diphosphate reductase 1 subunit alpha	nrdA
	0.70121	0.852161	0.0300109	P0AEI6	Phosphatase NudJ	nudJ
	0.54228	0.856821	0.0300535	P65367	Uncharacterized protein YqcA	yqcA
	0.228013	0.878258	0.0300776	P77150	Pyridoxamine kinase	pdxY
	0.115578	0.89666	0.0301189	P0AD01	Transcriptional regulatory protein DcuR	dcuR
	0.26989	0.875769	0.0301234	P09546	Bifunctional protein PutA;Proline dehydrogenase;Delta-1-pyrroline-5-carboxylate dehydrogenase	putA
	0.492482	0.858052	0.0301851	P06983	Porphobilinogen deaminase	hemC
	0.392345	0.86447	0.0301991	P27828	UDP-N-acetylglucosamine 2-epimerase	wecB
	0.387073	0.865125	0.0302575	P27278	Trifunctional NAD biosynthesis/regulator protein NadR;Transcriptional regulator NadR;Nicotinamide mononucleotide adenylyltransferase;Ribosylnicotinamide kinase	nadR
	0.515575	0.855982	0.0302753	P25536	Maf-like protein YhdE	yhdE
	0.212962	0.878539	0.0303046	P0A8Z3	Acyl-CoA thioester hydrolase YbgC	ybgC
	0.114195	0.896385	0.0303942	P0AED0	Universal stress protein A	uspA
	0.30182	0.867943	0.0305513	P76272	Uncharacterized protein YebT	yebT
	0.31311	0.866737	0.0307147	P39321	Translocation and assembly module TamB	tamB
	0.229733	0.8753	0.0307563	P37691	Uncharacterized protein YibQ	yibQ
	0.144776	0.8885	0.0308015	P0AFF2	Nucleoside permease NupC	nupC
	0.442825	0.856847	0.030873	P23331	Thymidine kinase	tdk
	0.884675	0.846725	0.0310275	P0AAX8	Probable L,D-transpeptidase YbiS	ybiS
	0.373308	0.859847	0.0310504	P25745	tRNA-specific 2-thiouridylase MnmA	mnmA
	0.134341	0.890031	0.0313161	P0A968	Cold shock-like protein CspD	cspD
	0.369037	0.8573	0.0314903	P64588	Transcriptional regulator YqjI	yqjI
	0.497583	0.84728	0.0315774	P0AE45	UPF0053 inner membrane protein YtfL	ytfL
	1.40416	0.840753	0.031662	P0A9E5	Fumarate and nitrate reduction regulatory protein	fnr
	0.26891	0.865163	0.031786	P0A7K6	50S ribosomal protein L19	rplS
	0.552217	0.845383	0.0318534	P0ABJ1	Cytochrome bo(3) ubiquinol oxidase subunit 2	cyoA
	0.0802996	0.905332	0.0318591	P39396	Inner membrane protein YjiY	yjiY
	0.299674	0.860954	0.0320136	P09980	ATP-dependent DNA helicase Rep	rep
	0.184389	0.877048	0.0320457	P06846	HTH-type transcriptional regulator EbgR	ebgR
	0.283656	0.863951	0.0320886	P25740	Lipopolysaccharide core biosynthesis protein RfaG	rfaG
	0.29946	0.859326	0.0321229	P07003	Pyruvate dehydrogenase [ubiquinone];Alpha-peptide	poxB
	0.167265	0.879315	0.0321439	P05847	L(+)-tartrate dehydratase subunit alpha	ttdA
	0.309834	0.857105	0.0322069	P0A6R3	DNA-binding protein Fis	fis
	0.196701	0.875409	0.0323397	P18392	Sensor protein RstB	rstB
	0.0785654	0.906096	0.03291	P68066	Autonomous glycyl radical cofactor	grcA
	0.393809	0.845973	0.0329348	P45568	1-deoxy-D-xylulose 5-phosphate reductoisomerase	dxr
	0.163093	0.877776	0.0329812	P75914	Probable phosphatase YcdX	ycdX
	0.383788	0.844163	0.0329838	P0AEW6	Inosine-guanosine kinase	gsk
	0.0597599	0.916536	0.0330168	P0AFA7	Na(+)/H(+) antiporter NhaB	nhaB
	0.0587587	0.917535	0.0330563	P0ACF4	DNA-binding protein HU-beta	hupB
	0.585422	0.847717	0.033137	P0AAI5	3-oxoacyl-[acyl-carrier-protein] synthase 2	fabF
	0.415	0.84608	0.0334562	P0ABA4	ATP synthase subunit delta	atpH
	0.137052	0.882743	0.0336517	P33941	ABC transporter ATP-binding protein YojI	yojI
	0.505635	0.848277	0.0337435	P76372	Chain length determinant protein	wzzB
	0.264625	0.858232	0.0337677	P21514	Cyclic di-GMP phosphodiesterase YahA	yahA
	1.32675	0.824544	0.033975	P18196	Septum site-determining protein MinC	minC
	0.226461	0.860487	0.0340252	P0ABV6	Protein TolR	tolR
	0.406636	0.846005	0.0341142	P0A847	Queuine tRNA-ribosyltransferase	tgt
	0.203717	0.865753	0.0343002	P76148	Uncharacterized protein YneG	yneG
	0.237366	0.85645	0.0345281	P39286	Putative ribosome biogenesis GTPase RsgA	rsgA
	0.251273	0.854595	0.0345758	P0ADP9	Protein YihD	yihD
	0.19344	0.866128	0.0345942	P27129	Lipopolysaccharide 1,2-glucosyltransferase	rfaJ
	0.740977	0.832988	0.0346425	P0AF20	N-acetylglucosamine repressor	nagC
	0.967419	0.823844	0.03475	P0ACK2	Putative aga operon transcriptional repressor	agaR
	0.187901	0.866148	0.0348371	P0C0L7	Proline/betaine transporter	proP
	0.317833	0.844711	0.0348422	P0AEB7	RutC family protein YoaB	yoaB
	0.0761084	0.899525	0.034928	P39325	ABC transporter periplasmic-binding protein YtfQ	ytfQ
	0.106663	0.888498	0.03536	P69741	Hydrogenase-2 small chain	hybO
	0.837448	0.822116	0.0355053	P0A705	Translation initiation factor IF-2	infB
	0.415895	0.840908	0.035581	P06966	HTH-type transcriptional regulator DicA	dicA
	0.264955	0.846943	0.0357463	P77499	Probable ATP-dependent transporter SufC	sufC
	0.279846	0.845925	0.0360072	P77570	Anhydro-N-acetylmuramic acid kinase	anmK
	0.383406	0.840766	0.0362298	P0A6W0	Glutaminase 2	glsA2
	0.38131	0.840575	0.0363042	P27250	Aldehyde reductase Ahr	ahr
	1.25878	0.81533	0.0363998	P10121	Signal recognition particle receptor FtsY	ftsY
	0.29859	0.846657	0.0366325	P0ACF0	DNA-binding protein HU-alpha	hupA
	0.431592	0.834033	0.0366402	P18133	Nicotinate phosphoribosyltransferase	pncB
	0.157602	0.867065	0.0366713	P07026	Regulatory protein SdiA	sdiA
	0.269747	0.844851	0.0366942	P0AFG6	Dihydrolipoyllysine-residue succinyltransferase component of 2-oxoglutarate dehydrogenase complex	sucB
	0.807813	0.816275	0.0368023	P0A6Q6	3-hydroxyacyl-[acyl-carrier-protein] dehydratase FabZ	fabZ
	2.29088	0.797518	0.0368411	P0ACP5	HTH-type transcriptional regulator GntR	gntR
	0.357177	0.840281	0.0368703	P76104	Uncharacterized protease YdcP	ydcP
	0.270486	0.845431	0.0369568	P76001	Uncharacterized protein YcgJ	ycgJ
	0.486336	0.828463	0.0369987	P21369	Pyrazinamidase/nicotinamidase	pncA
	0.343308	0.840879	0.037035	P0AG55	50S ribosomal protein L6	rplF
	0.130316	0.87506	0.0370429	P39342	Uncharacterized protein YjgR	yjgR
	0.109766	0.882988	0.037248	P75767	Putative gluconeogenesis factor	ybhK
	0.0375803	0.93134	0.0380395	P75966	Ribosomal large subunit pseudouridine synthase E	rluE
	0.201787	0.844726	0.0381088	P32670	Multiphosphoryl transfer protein 2;Phosphoenolpyruvate-protein phosphotransferase;Phosphocarrier protein HPr;Fructose-like phosphotransferase enzyme IIA component	ptsA
	0.567893	0.815595	0.0381101	P0A935	Membrane-bound lytic murein transglycosylase A	mltA
	0.267583	0.841079	0.038421	P39176	Probable L,D-transpeptidase ErfK/SrfK	erfK
	0.59068	0.816374	0.0384534	P0A8E7	UPF0234 protein YajQ	yajQ
	0.536167	0.816783	0.0385933	P76502	Phosphohistidine phosphatase SixA	sixA
	0.0918059	0.890233	0.0388114	P0AFR2	C4-dicarboxylic acid transporter DauA	dauA
	0.235564	0.848032	0.0388406	P0ADK0	Uncharacterized protein YiaF	yiaF
	0.203305	0.844374	0.0389522	P0ACI6	Regulatory protein AsnC	asnC
	0.0623808	0.906156	0.0392453	P0A7Q6	50S ribosomal protein L36	rpmJ
	0.111055	0.876602	0.039498	P0AEQ3	Glutamine-binding periplasmic protein	glnH
	0.322611	0.828748	0.0395069	P55135	23S rRNA (uracil(1939)-C(5))-methyltransferase RlmD	rlmD
	0.15583	0.858329	0.039669	P12996	Biotin synthase	bioB
	0.636686	0.807158	0.0397873	P60390	Ribosomal RNA small subunit methyltransferase H	rsmH
	0.661517	0.801164	0.0401255	P69503	Adenine phosphoribosyltransferase	apt
	0.272429	0.833874	0.0402342	P0A840	5/3-nucleotidase SurE	surE
	0.459221	0.814354	0.0403067	P02413	50S ribosomal protein L15	rplO
	0.529668	0.808239	0.0405165	P0A908	MltA-interacting protein	mipA
	0.351084	0.820733	0.0405248	P0A7U7	30S ribosomal protein S20	rpsT
	0.481764	0.812146	0.0405458	P77735	Uncharacterized oxidoreductase YajO	yajO
	0.84613	0.791073	0.0406189	P68679	30S ribosomal protein S21	rpsU
	0.0821427	0.8916	0.0407438	Q46939	Probable acetyl-CoA acetyltransferase	yqeF
	1.15862	0.779793	0.0410207	P03018	DNA helicase II	uvrD
	0.586219	0.794835	0.0415052	P26616	NAD-dependent malic enzyme	maeA
	0.646991	0.793717	0.0415656	P0AEI4	Ribosomal protein S12 methylthiotransferase RimO	rimO
	0.392364	0.816018	0.0415859	Q46857	2,5-diketo-D-gluconic acid reductase A	dkgA
	0.287956	0.823922	0.0416228	P76115	Probable TonB-dependent receptor YncD	yncD
	0.987059	0.780287	0.0417347	P0ABD3	Bacterioferritin	bfr
	0.571658	0.7943	0.0418107	P0AFL6	Exopolyphosphatase	ppx
	0.150782	0.848878	0.0419038	P32664	NADH pyrophosphatase	nudC
	0.788244	0.783212	0.0420144	P60651	Agmatinase	speB
	0.46389	0.801771	0.0422331	P37330	Malate synthase G	glcB
	0.549762	0.793823	0.0423533	P0AE82	Sensor protein CpxA	cpxA
	0.660141	0.789341	0.0424321	P0ADR6	Ribosomal RNA large subunit methyltransferase M	rlmM
	0.418769	0.80645	0.0424735	P0A9K3	PhoH-like protein	ybeZ
	0.281316	0.819342	0.0424945	P0AB14	Uncharacterized protein YccJ	yccJ
	0.171214	0.845506	0.0427621	P0A9F1	Transcriptional regulator MntR	mntR
	0.202039	0.840242	0.0427837	P0AD10	Uncharacterized protein YecJ	yecJ
	0.0953584	0.878794	0.0429026	P76440	NAD-dependent dihydropyrimidine dehydrogenase subunit PreT	preT
	0.52111	0.792444	0.0430063	P36655	Thiol:disulfide interchange protein DsbD	dsbD
	0.867258	0.776254	0.0433013	P0AA41	tRNA pseudouridine synthase C	truC
	0.665623	0.780504	0.0433941	P0A9M2	Hypoxanthine phosphoribosyltransferase	hpt
	0.226136	0.827374	0.0438671	P0AB98	ATP synthase subunit a	atpB
	1.69244	0.76713	0.0441615	P0A7G2	Ribosome-binding factor A	rbfA
	0.322533	0.80727	0.0444009	P77279	Probable iron export ATP-binding protein FetA	fetA
	0.636311	0.777317	0.0444813	P0A9Q5	Acetyl-coenzyme A carboxylase carboxyl transferase subunit beta	accD
	0.688103	0.775601	0.0445029	P0A9Y6	Cold shock-like protein CspC	cspC
	1.16013	0.766301	0.0446885	P0ACZ4	Positive transcription regulator EvgA	evgA
	0.555482	0.779371	0.0449543	P36928	Uncharacterized chaperone protein YegD	yegD
	0.928342	0.770521	0.0449842	P0A6K6	Phosphopentomutase	deoB
	0.177022	0.839442	0.045311	Q46856	Alcohol dehydrogenase YqhD	yqhD
	0.403037	0.79149	0.0454343	P0ABF1	Poly(A) polymerase I	pcnB
	0.227927	0.820028	0.0454451	Q47147	Putative glutamine amidotransferase YafJ	yafJ
	0.836132	0.77085	0.0454566	P0A7X3	30S ribosomal protein S9	rpsI
	0.640902	0.774473	0.0457916	P0A944	Ribosomal-protein-alanine acetyltransferase	rimI
	0.54243	0.776872	0.0457958	P23871	Ferrochelatase	hemH
	0.350078	0.793418	0.0458984	P37665	Probable lipoprotein YiaD	yiaD
	1.71285	0.757621	0.0459315	P22188	UDP-N-acetylmuramoyl-L-alanyl-D-glutamate--2,6-diaminopimelate ligase	murE
	0.219368	0.81882	0.0459563	P75777	UPF0194 membrane protein YbhG	ybhG
	1.055	0.767918	0.0459722	P0A9D8	2,3,4,5-tetrahydropyridine-2,6-dicarboxylate N-succinyltransferase	dapD
	0.242468	0.817663	0.0459963	P0A853	Tryptophanase	tnaA
	0.542288	0.774466	0.0462856	P36548	N-acetylmuramoyl-L-alanine amidase AmiA	amiA
	0.364702	0.790382	0.0463867	P00393	NADH dehydrogenase	ndh
	0.253751	0.812043	0.0467869	P45532	Sulfurtransferase TusD	tusD
	0.258458	0.810076	0.0468311	P00547	Homoserine kinase	thrB
	0.789735	0.766033	0.0471929	P0AFK9	Spermidine/putrescine-binding periplasmic protein	potD
	1.71455	0.755485	0.0472806	P0AE01	tRNA (cytidine/uridine-2-O-)-methyltransferase TrmJ	trmJ
	0.574708	0.772127	0.0474478	P00562	Bifunctional aspartokinase/homoserine dehydrogenase 2;Aspartokinase;Homoserine dehydrogenase	metL
	0.152682	0.84047	0.0475642	P0AFX7	Anti-sigma-E factor RseA	rseA
	0.434077	0.777605	0.0475737	P69874	Spermidine/putrescine import ATP-binding protein PotA	potA
	0.21667	0.817357	0.0477467	P12998	8-amino-7-oxononanoate synthase	bioF
	1.34609	0.755496	0.0480277	P05055	Polyribonucleotide nucleotidyltransferase	pnp
	0.130018	0.846182	0.0480715	P09152	Respiratory nitrate reductase 1 alpha chain	narG
	0.312233	0.789854	0.048439	P0A8I3	UPF0246 protein YaaA	yaaA
	0.593059	0.768053	0.048631	P09424	Mannitol-1-phosphate 5-dehydrogenase	mtlD
	0.45799	0.770213	0.0487665	P0AG24	Bifunctional (p)ppGpp synthase/hydrolase SpoT;GTP pyrophosphokinase;Guanosine-3,5-bis(diphosphate) 3-pyrophosphohydrolase	spoT
	0.9948	0.759032	0.0488447	P62399	50S ribosomal protein L5	rplE
	0.688107	0.763146	0.0489209	P0ACX3	Putative monooxygenase YdhR	ydhR
	0.553425	0.765446	0.0489324	P0C0S1	Small-conductance mechanosensitive channel	mscS
	0.672516	0.762487	0.0490805	P60869	Putative transport protein YbjL	ybjL
	0.756137	0.761874	0.049118	P63389	Uncharacterized ABC transporter ATP-binding protein YheS	yheS
	0.917977	0.757352	0.049146	P37745	dTDP-4-dehydrorhamnose 3,5-epimerase	rfbC
	0.180623	0.820445	0.0494442	P0AEJ2	Isochorismate synthase EntC	entC
	0.0989359	0.864687	0.049461	P0AAN9	Anti-adapter protein IraP	iraP
	0.267277	0.794348	0.0496343	P06709	Bifunctional ligase/repressor BirA	birA
	0.331174	0.77924	0.0498273	P0AAY6	Uncharacterized protein YbjN	ybjN
	0.375031	0.773832	0.0500882	P0A8D0	Transcriptional repressor NrdR	nrdR
	0.406896	0.772527	0.0501239	P23003	tRNA/tmRNA (uracil-C(5))-methyltransferase	trmA
	0.849685	0.758015	0.0501696	P76403	Uncharacterized protease YegQ	yegQ
	0.755392	0.758163	0.0503845	P0A7I4	Peptide chain release factor 3	prfC
	1.12523	0.747631	0.0503852	P0AGJ9	Tyrosine--tRNA ligase	tyrS
	2.02405	0.730688	0.0504182	P43672	ABC transporter ATP-binding protein uup	uup
	0.908614	0.754107	0.0505447	P46889	DNA translocase FtsK	ftsK
	0.737308	0.757938	0.0506274	P0AB83	Endonuclease III	nth
	0.110865	0.846608	0.0508718	Q46863	Probable deoxycholate-binding periplasmic protein YgiS	ygiS
	0.670693	0.757247	0.0508773	P0A8B2	UPF0115 protein YfcN	yfcN
	0.464195	0.765731	0.0512911	P0A707	Translation initiation factor IF-3;Translation initiation factor IF-3, N-terminally processed;Translation initiation factor IF-3S	infC
	0.260518	0.790156	0.051342	P23256	Protein MalY;Cystathionine beta-lyase MalY;Maltose regulon modulator	malY
	0.926188	0.745503	0.0517921	P0A7D7	Phosphoribosylaminoimidazole-succinocarboxamide synthase	purC
	0.17342	0.816125	0.0520194	P0A6D0	Arginine repressor	argR
	0.458545	0.765977	0.0520509	P0AF12	5-methylthioadenosine/S-adenosylhomocysteine nucleosidase	mtnN
	0.694464	0.755486	0.0520515	P0A6N8	Elongation factor P-like protein	yeiP
	0.182047	0.813269	0.0522038	P64455	Uncharacterized protein YdcY	ydcY
	0.641418	0.756209	0.0527134	P37631	Uncharacterized protein YhiN	yhiN
	0.324059	0.772446	0.0533921	P07821	Iron(3+)-hydroxamate import ATP-binding protein FhuC	fhuC
	1.18636	0.732394	0.0536079	P0AFG0	Transcription termination/antitermination protein NusG	nusG
	0.201713	0.798804	0.0536833	P0ABR1	DNA-damage-inducible protein I	dinI
[truncated: 359 more rows]
