# Supplementary material for: Targeted protein degradation in Escherichia coli using CLIPPERs
Source: EMBO Rep. 2025 Jun 25;26(16):3994–4016. doi: 10.1038/s44319-025-00510-9 (PMC12373786; doi:10.1038/s44319-025-00510-9)
Supplement: Supplementary file 6 — Source data Fig. 3 [file 44319_2025_510_MOESM6_ESM.zip › Fig3/Fig3B/MS_volcano_plot_GroTAC1_2h.xlsx]

## Sheet: Fig3B
Student's T-test Significant 2h_GroTAC1_2h_Myc	-Log Student's T-test p-value 2h_GroTAC1_2h_Myc	Student's T-test q-value 2h_GroTAC1_2h_Myc	Student's T-test Difference 2h_GroTAC1_2h_Myc	Protein IDs	Protein names	Gene names
+	5.52968	0	-1.73459	P0AB46	Uncharacterized protein YmgD	ymgD
+	4.67231	0	-1.68512	P37636	Multidrug resistance protein MdtE	mdtE
+	4.83654	0	-1.68402	P0A915	Outer membrane protein W	ompW
+	4.49712	0	-1.55304	P77783	Probable dimethyl sulfoxide reductase chain YnfF	ynfF
+	5.73747	0	-1.54525	P0AAJ1	Probable anaerobic dimethyl sulfoxide reductase chain YnfG	ynfG
+	4.45377	0	-1.51397	P68066	Autonomous glycyl radical cofactor	grcA
+	3.10498	0	-1.4422	P0AAD8	Threonine/serine transporter TdcC	tdcC
+	5.26008	0	-1.42769	P42630	L-serine dehydratase TdcG	tdcG
+	4.64723	0	-1.32111	P37637	Multidrug resistance protein MdtF	mdtF
+	3.27202	0	-1.27154	P0AGF6	L-threonine dehydratase catabolic TdcB	tdcB
+	5.74451	0	-1.25154	Q7DFV3	UPF0757 protein YmgG	ymgG
+	4.40677	0	-1.20465	P18776	Anaerobic dimethyl sulfoxide reductase chain B	dmsB
+	7.03898	0	-1.05512	P42632	PFL-like enzyme TdcE	tdcE
+	3.44975	0	-1.04266	P0A8Q0	Fumarate reductase subunit C	frdC
+	4.11527	0	-1.03268	P14407	Fumarate hydratase class I, anaerobic	fumB
+	4.57346	0	-1.01237	P13445	RNA polymerase sigma factor RpoS	rpoS
+	4.15307	0	-0.980724	P0ACD8	Hydrogenase-1 large chain	hyaB
+	4.17096	0	-0.979856	P18775	Dimethyl sulfoxide reductase DmsA	dmsA
+	4.49053	0	-0.960766	P00944	Xylose isomerase	xylA
+	3.74302	0	-0.957023	P63204	Transcriptional regulator GadE	gadE
+	4.22629	0	-0.940229	P00363	Fumarate reductase flavoprotein subunit	frdA
+	3.40238	0	-0.917394	P07102	Periplasmic AppA protein;Phosphoanhydride phosphohydrolase;4-phytase	appA
+	3.31486	0	-0.904755	P17854	Phosphoadenosine phosphosulfate reductase	cysH
+	5.2904	0	-0.899177	P00805	L-asparaginase 2	ansB
+	5.41954	0	-0.859811	P0AC47	Fumarate reductase iron-sulfur subunit	frdB
+	5.01318	0	-0.850382	P09373	Formate acetyltransferase 1	pflB
+	1.75124	0.00275	-0.825453	P37639	HTH-type transcriptional regulator GadX	gadX
+	4.13512	0	-0.811606	P0A9S5	Glycerol dehydrogenase	gldA
+	3.10534	0	-0.750508	P0AD59	Inhibitor of vertebrate lysozyme	ivy
+	3.24515	0	-0.742316	P69739	Hydrogenase-1 small chain	hyaA
+	4.64235	0	-0.740561	P0AC38	Aspartate ammonia-lyase	aspA
+	3.11272	0.00211765	-0.717834	P37194	Outer membrane protein slp	slp
+	3.30302	0.00216	-0.69903	P37342	Uncharacterized protein YjjI	yjjI
+	3.4303	0	-0.698756	P0A6L7	Altronate oxidoreductase	uxaB
+	4.37769	0	-0.697014	P28903	Anaerobic ribonucleoside-triphosphate reductase	nrdD
+	4.87249	0	-0.687888	P29745	Peptidase T	pepT
+	3.63878	0	-0.686416	P0ACW6	Uncharacterized protein YdcH	ydcH
+	4.35303	0	-0.669722	P0AD33	UPF0381 protein YfcZ	yfcZ
+	3.68571	0	-0.655746	P0ACE0	Hydrogenase-2 large chain	hybC
+	2.81908	0.00284211	-0.655556	P0A8Q3	Fumarate reductase subunit D	frdD
+	3.36988	0.00171429	-0.629839	P39384	Uncharacterized protein YjiM	yjiM
+	2.50392	0.0022268	-0.625508	P0AET2	Acid stress chaperone HdeB	hdeB
+	3.51569	0.00183051	-0.623987	P21156	Sulfate adenylyltransferase subunit 2	cysD
+	3.52161	0.0018	-0.620976	P12994	UPF0098 protein YbhB	ybhB
+	3.70974	0.00189474	-0.614297	P37387	D-xylose-binding periplasmic protein	xylF
+	4.59754	0.00196364	-0.568052	P32669	Fructose-6-phosphate aldolase 2	fsaB
+	4.05539	0.00154286	-0.560186	P24192	Hydrogenase isoenzymes formation protein HypD	hypD
+	1.72626	0.00426	-0.558073	P0AD49	Ribosome-associated inhibitor A	raiA
+	2.63029	0.00363025	-0.545214	P0AB14	Uncharacterized protein YccJ	yccJ
+	3.12121	0.00225	-0.545049	P09148	Galactose-1-phosphate uridylyltransferase	galT
+	3.29441	0.00234783	-0.543654	P0AEX9	Maltose-binding periplasmic protein	malE
+	3.8135	0.00251163	-0.527734	P16700	Thiosulfate-binding protein	cysP
+	4.88846	0.00158824	-0.526828	P17846	Sulfite reductase [NADPH] hemoprotein beta-component	cysI
+	4.07382	0.00273418	-0.526158	P0C0V0	Periplasmic serine endoprotease DegP	degP
+	3.8901	0.00254118	-0.525719	P23845	Sulfate adenylyltransferase subunit 1	cysN
+	3.32307	0.00220408	-0.524489	P33590	Nickel-binding periplasmic protein	nikA
+	3.01852	0.00277477	-0.524153	P24193	Hydrogenase isoenzymes formation protein HypE	hypE
+	4.46639	0.00291892	-0.522163	P23857	Thiosulfate sulfurtransferase PspE	pspE
+	3.51222	0.00229787	-0.521997	P0ADS6	Uncharacterized protein YggE	yggE
+	3.18067	0.0028	-0.515397	P77570	Anhydro-N-acetylmuramic acid kinase	anmK
+	1.92296	0.00428141	-0.511448	P0AES9	Acid stress chaperone HdeA	hdeA
+	3.34011	0.00285185	-0.504058	P0A8G3	Uronate isomerase	uxaC
+	3.09753	0.00372414	-0.501827	P77754	Spheroplast protein Y	spy
+	5.69692	0.0029589	-0.498445	P77318	Uncharacterized sulfatase YdeN	ydeN
+	2.95824	0.00348387	-0.497226	P0ADP9	Protein YihD	yihD
+	2.66915	0.00358904	-0.486766	P0ABQ2	2-hydroxy-3-oxopropionate reductase	garR
+	3.68184	0.00282569	-0.482958	P0AAJ8	Hydrogenase-2 operon protein HybA	hybA
+	3.02141	0.003375	-0.482818	P0AEM9	Cystine-binding periplasmic protein	fliY
+	1.77284	0.00712605	-0.482056	P64426	UPF0748 lipoprotein YddW	yddW
+	2.66867	0.00416107	-0.477255	P25889	NAD-dependent dihydropyrimidine dehydrogenase subunit PreA	preA
+	3.39396	0.00366102	-0.476849	P63284;A0A7H2C767	Chaperone protein ClpB	clpB
+	3.51437	0.00375652	-0.473852	P38038	Sulfite reductase [NADPH] flavoprotein alpha-component	cysJ
+	1.56052	0.00768905	-0.473594	P06720	Alpha-galactosidase	melA
+	3.40533	0.00357025	-0.473389	P0A6T3	Galactokinase	galK
+	2.16224	0.00419704	-0.467092	P39342	Uncharacterized protein YjgR	yjgR
+	4.33244	0.00211765	-0.467072	P0A9C3	Aldose 1-epimerase	galM
+	3.02856	0.00376978	-0.463678	P76440	NAD-dependent dihydropyrimidine dehydrogenase subunit PreT	preT
+	2.48283	0.00350282	-0.463167	P75801	Putative lipoprotein YliF	yliF
+	2.72051	0.00397436	-0.462998	P0C8J8	D-tagatose-1,6-bisphosphate aldolase subunit GatZ	gatZ
+	1.58578	0.00828866	-0.459006	P21362	Protein YciF	yciF
+	2.48742	0.00338798	-0.455452	Q2EES0;A5A607	Uncharacterized protein YnfO from qin prophage;Uncharacterized protein YlcI	ynfO;ylcI
+	3.3185	0.00391045	-0.449781	P0ACQ7	HTH-type transcriptional regulator TdcA	tdcA
+	3.29797	0.00385294	-0.449213	P0A6E9	ATP-dependent dethiobiotin synthetase BioD 2	bioD2
+	3.37915	0.0039697	-0.448409	P02925	D-ribose-binding periplasmic protein	rbsB
+	3.71496	0.00342857	-0.44478	P0A9N4	Pyruvate formate-lyase 1-activating enzyme	pflA
+	3.47497	0.00382482	-0.439583	P0ABJ9	Cytochrome bd-I ubiquinol oxidase subunit 1	cydA
+	2.99174	0.003875	-0.437407	P0ABK5	Cysteine synthase A	cysK
+	4.1903	0.00354098	-0.436946	Q46856	Alcohol dehydrogenase YqhD	yqhD
+	3.66188	0.00403077	-0.436413	P68187	Maltose/maltodextrin import ATP-binding protein MalK	malK
+	3.4595	0.00366434	-0.434734	P26646	Probable acrylyl-CoA reductase AcuI	acuI
+	2.77946	0.00344444	-0.43425	P69741	Hydrogenase-2 small chain	hybO
+	1.71866	0.00795819	-0.434135	P75800	Putative cyclic di-GMP phosphodiesterase YliE	yliE
+	1.98355	0.00759375	-0.427664	P69831	Galactitol permease IIC component	gatC
+	2.5338	0.00421782	-0.426393	P78067	Thiosulfate sulfurtransferase YnjE	ynjE
+	1.98503	0.00747692	-0.425838	P76549	Uncharacterized protein YffR	yffR
+	1.92874	0.00791273	-0.417865	P0A6F9	10 kDa chaperonin	groS
+	3.77627	0.00356463	-0.416867	P13482	Periplasmic trehalase	treA
+	1.76873	0.0085178	-0.414291	P11072	Bacteriophage T4 late gene expression-blocking protein	lit
+	2.7755	0.00432487	-0.413644	P31455	Uncharacterized protein YidR	yidR
+	4.38265	0.00393985	-0.410438	P0AB87	L-fuculose phosphate aldolase	fucA
+	3.3083	0.00360465	-0.409027	P78055	Fructose-6-phosphate aldolase 1	fsaA
+	3.85407	0.00418919	-0.408564	P0A858	Triosephosphate isomerase	tpiA
+	3.00788	0.00326316	-0.408244	P0AAN3	Hydrogenase isoenzymes nickel incorporation protein HypB	hypB
+	3.4377	0.00375758	-0.407732	P0AEE1	Protein DcrB	dcrB
+	3.76754	0.00407895	-0.405105	P52643	D-lactate dehydrogenase	ldhA
+	3.38987	0.00352273	-0.401995	P0A9W9	Protein YrdA	yrdA
+	3.86364	0.00402597	-0.401336	P52644	Heat shock protein HslJ	hslJ
+	2.79726	0.00511005	-0.399381	P68191	Stationary-phase-induced ribosome-associated protein	sra
+	2.86139	0.0041561	-0.398605	P26459	Cytochrome bd-II ubiquinol oxidase subunit 1	appC
+	2.52277	0.00581498	-0.398603	P62768	UPF0325 protein YaeH	yaeH
+	3.67924	0.00369048	-0.396446	P0AGL2	Putative reactive intermediate deaminase TdcF	tdcF
+	3.38973	0.00331551	-0.391466	P32670	Multiphosphoryl transfer protein 2;Phosphoenolpyruvate-protein phosphotransferase;Phosphocarrier protein HPr;Fructose-like phosphotransferase enzyme IIA component	ptsA
+	1.61373	0.00977174	-0.390687	P45527	Uncharacterized protease YhbU	yhbU
+	2.23694	0.00765926	-0.390587	P0ADU2	Probable quinol monooxygenase YgiN	ygiN
+	3.53187	0.00335135	-0.38715	P0A8N5	Lysine--tRNA ligase, heat inducible	lysU
+	5.26414	0.00371631	-0.386702	P39173	Putative glucose-6-phosphate 1-epimerase	yeaD
+	3.55982	0.00333333	-0.386071	P0A870	Transaldolase B	talB
+	2.66622	0.00576419	-0.384434	P33014	UPF0033 protein YeeD	yeeD
+	2.63411	0.00724786	-0.383872	P21367	Uncharacterized protein YcaC	ycaC
+	1.87759	0.00942857	-0.380492	P09099	Xylulose kinase	xylB
+	2.8462	0.00584071	-0.378777	P0AD01	Transcriptional regulatory protein DcuR	dcuR
+	2.88779	0.00627826	-0.370522	P23894	Protease HtpX	htpX
+	3.2853	0.00546789	-0.369321	P0A8K5	UPF0253 protein YaeP	yaeP
+	2.88913	0.00727897	-0.369122	P0A8G6	NAD(P)H dehydrogenase (quinone)	wrbA
+	3.20038	0.00532143	-0.366426	P76537	Uncharacterized protein YfeY	yfeY
+	2.85262	0.00752066	-0.366336	P39325	ABC transporter periplasmic-binding protein YtfQ	ytfQ
+	2.10024	0.00897231	-0.364359	P0AB26	Uncharacterized lipoprotein YceB	yceB
+	4.37368	0.00328042	-0.36163	P0A6Z3	Chaperone protein HtpG	htpG
+	3.03694	0.00736842	-0.356126	P37330	Malate synthase G	glcB
+	3.72464	0.00551852	-0.355557	P46853	Uncharacterized oxidoreductase YhhX	yhhX
+	2.96819	0.00768379	-0.353433	P09147	UDP-glucose 4-epimerase	galE
+	3.84795	0.00557009	-0.35298	P31663	Pantothenate synthetase	panC
+	2.19494	0.00962832	-0.348496	P0AAN1	Hydrogenase-2 operon protein HybE	hybE
+	3.41084	0.00721702	-0.347659	P19926	Glucose-1-phosphatase	agp
+	3.46667	0.00675862	-0.346392	P37188	Galactitol-specific phosphotransferase enzyme IIB component	gatB
+	2.09308	0.00963536	-0.345135	P75745	Uncharacterized protein YbgK	ybgK
+	3.54276	0.00625108	-0.344175	P39099	Periplasmic pH-dependent serine endoprotease DegQ	degQ
+	3.05089	0.0072809	-0.343473	P0A998	Bacterial non-heme ferritin	ftnA
+	4.06041	0.00534529	-0.342996	P0A9B2	Glyceraldehyde-3-phosphate dehydrogenase A	gapA
+	3.22042	0.00750579	-0.341088	P39337	Uncharacterized N-acetyltransferase YjgM	yjgM
+	3.36216	0.00753488	-0.336543	P0C8J6	D-tagatose-1,6-bisphosphate aldolase subunit GatY	gatY
+	2.30926	0.00922034	-0.333809	P28224	Membrane-bound lysozyme inhibitor of C-type lysozyme	mliC
+	3.46258	0.00739163	-0.330954	P0A821	L-seryl-tRNA(Sec) selenium transferase	selA
+	3.27836	0.00794161	-0.329464	P0AFW8	Protein rof	rof
+	3.50744	0.007631	-0.326058	P0ACU7	HTH-type transcriptional regulator YjdC	yjdC
+	2.97064	0.00857329	-0.323884	P36672	PTS system trehalose-specific EIIBC component;Trehalose-specific phosphotransferase enzyme IIB component;Trehalose permease IIC component	treB
+	3.096	0.00814865	-0.323221	P75728	2-octaprenyl-3-methyl-6-methoxy-1,4-benzoquinol hydroxylase	ubiF
+	3.10678	0.00809396	-0.322339	P05194	3-dehydroquinate dehydratase	aroD
+	2.88442	0.00886792	-0.321721	P0A7C6	Peptidase E	pepE
+	3.16046	0.00865789	-0.318738	P05637	Bis(5-nucleosyl)-tetraphosphatase [symmetrical]	apaH
+	3.29393	0.00817627	-0.317231	P77554	Uncharacterized protein YahJ	yahJ
+	3.38961	0.00834602	-0.316154	P0A6F5	60 kDa chaperonin	groL
+	2.63729	0.00919437	-0.316019	P0AAB8	Universal stress protein D	uspD
+	2.96228	0.009	-0.315907	P0AAF3	Arabinose import ATP-binding protein AraG	araG
+	3.22939	0.00854545	-0.314905	P02943	Maltoporin	lamB
+	4.60411	0.00765354	-0.312476	P0AGE6	Chromate reductase	chrR
+	3.33981	0.00937278	-0.299131	P33195	Glycine dehydrogenase (decarboxylating)	gcvP
+	3.73031	0.00894479	-0.295391	P36771	Probable HTH-type transcriptional regulator LrhA	lrhA
+	3.69566	0.00953005	-0.281832	P64534	Nickel/cobalt homeostasis protein RcnB	rcnB
+	4.06795	0.00943353	-0.281644	P77395	Uncharacterized protein YbbN	ybbN
+	4.2737	0.00946087	-0.279137	P00954	Tryptophan--tRNA ligase	trpS
+	4.41313	0.00950409	-0.270529	P00582	DNA polymerase I	polA
+	4.08452	0.00998383	0.271631	P0A7S9	30S ribosomal protein S13	rpsM
+	5.05115	0.00880967	0.277097	P0AC19	D-erythro-7,8-dihydroneopterin triphosphate epimerase	folX
+	3.85127	0.00960882	0.279484	P25746	High frequency lysogenization protein HflD	hflD
+	4.60067	0.00911377	0.280564	P60422	50S ribosomal protein L2	rplB
+	3.93474	0.00916854	0.281281	P0A6U3	tRNA uridine 5-carboxymethylaminomethyl modification enzyme MnmG	mnmG
+	4.7237	0.00891743	0.281628	P0A7M6	50S ribosomal protein L29	rpmC
+	3.93684	0.00927273	0.281756	P60240	RNA polymerase-associated protein RapA	rapA
+	3.6317	0.00955616	0.283052	P0DTT0
+	4.39057	0.00914114	0.283095	P0A6D7	Shikimate kinase 1	aroK
+	3.72736	0.00909192	0.283655	P09546	Bifunctional protein PutA;Proline dehydrogenase;Delta-1-pyrroline-5-carboxylate dehydrogenase	putA
+	7.04753	0.00777143	0.285682	P0A7L0	50S ribosomal protein L1	rplA
+	5.27818	0.00820408	0.286912	P75864	Ribosomal RNA large subunit methyltransferase K/L;23S rRNA m2G2445 methyltransferase;23S rRNA m7G2069 methyltransferase	rlmL
+	3.42584	0.00958242	0.28738	P76539	Acetyltransferase YpeA	ypeA
+	5.35454	0.00798601	0.289405	P15042	DNA ligase	ligA
+	4.19941	0.00862025	0.291096	P45577	RNA chaperone ProQ	proQ
+	3.42445	0.00937931	0.292524	P00803	Signal peptidase I	lepB
+	3.56088	0.00940059	0.294401	P0A6X3	RNA-binding protein Hfq	hfq
+	3.42037	0.00951603	0.294507	P76116	Uncharacterized protein YncE	yncE
+	4.25018	0.00798675	0.296101	P21513	Ribonuclease E	rne
+	3.32409	0.00957185	0.297478	P24251	Sigma factor-binding protein Crl	crl
+	3.10817	0.00924646	0.299473	P75838	Ribosomal protein S12 methylthiotransferase accessory factor YcaO	ycaO
+	3.22118	0.0096	0.300438	P60340	tRNA pseudouridine synthase B	truB
+	3.35437	0.00883636	0.302206	P0A746	Peptide methionine sulfoxide reductase MsrB	msrB
+	3.42295	0.00878505	0.303531	P60438	50S ribosomal protein L3	rplC
+	5.21366	0.00741985	0.303881	P0A6B7	Cysteine desulfurase IscS	iscS
+	3.84946	0.00826027	0.304726	P0A873	tRNA (guanine-N(1)-)-methyltransferase	trmD
+	2.8899	0.00911732	0.304948	P0A7K2	50S ribosomal protein L7/L12	rplL
+	2.64777	0.00971892	0.306427	P33650	Ferrous iron transport protein B	feoB
+	3.68668	0.00806689	0.306438	P0A7X3	30S ribosomal protein S9	rpsI
+	2.79535	0.00966205	0.306834	P30744	L-serine dehydratase 2	sdaB
+	3.90522	0.00766197	0.308056	P69054	Succinate dehydrogenase cytochrome b556 subunit	sdhC
+	3.31785	0.00864762	0.308968	P76535	N-acetylmuramic acid 6-phosphate etherase	murQ
+	3.64726	0.008375	0.309926	P31678	Trehalose-6-phosphate phosphatase	otsB
+	3.00718	0.00886322	0.312746	P0AC41	Succinate dehydrogenase flavoprotein subunit	sdhA
+	3.37706	0.00812121	0.314609	P24205	Lipid A biosynthesis myristoyltransferase	lpxM
+	4.58777	0.00728	0.316227	P07014	Succinate dehydrogenase iron-sulfur subunit	sdhB
+	3.05431	0.00840895	0.317581	P69931	DnaA regulatory inactivator Hda	hda
+	2.53174	0.00968889	0.318248	P0AD27	Inner membrane protein YejM	yejM
+	3.32448	0.00763509	0.3204	P0AB12	Inner membrane protein YccF	yccF
+	4.49253	0.00715612	0.323009	P0A7I4	Peptide chain release factor 3	prfC
+	6.38013	0.00567619	0.323254	P62399	50S ribosomal protein L5	rplE
+	3.11146	0.00823208	0.323339	P69451	Long-chain-fatty-acid--CoA ligase	fadD
+	4.12914	0.00730924	0.324372	P0A7J3	50S ribosomal protein L10	rplJ
+	3.68706	0.00736364	0.32496	P0ABJ1	Cytochrome bo(3) ubiquinol oxidase subunit 2	cyoA
+	3.08712	0.00831724	0.325334	P00448	Superoxide dismutase [Mn]	sodA
+	4.10619	0.00739837	0.326108	P02413	50S ribosomal protein L15	rplO
+	3.24454	0.00771631	0.326601	P69811	Multiphosphoryl transfer protein;Phosphocarrier protein HPr;Fructose-specific phosphotransferase enzyme IIA component	fruB
+	3.54329	0.00722677	0.326853	P0A9U3	Uncharacterized ABC transporter ATP-binding protein YbiT	ybiT
+	5.93556	0.00456039	0.327738	P0A8A8	Ribosome maturation factor RimP	rimP
+	5.05855	0.00541818	0.329449	P37626	Uncharacterized protein YhiI	yhiI
+	2.35606	0.00932571	0.331405	P00888	Phospho-2-dehydro-3-deoxyheptonate aldolase, Tyr-sensitive	aroF
+	2.85202	0.00804	0.331619	P0AB24	Iron uptake system component EfeO	efeO
+	3.29358	0.00760294	0.331949	P0A7W7	30S ribosomal protein S8	rpsH
+	2.34061	0.00940634	0.334409	P75817	23S rRNA (uracil(747)-C(5))-methyltransferase RlmC	rlmC
+	3.01158	0.00774377	0.334886	P0AC98	Succinate-acetate/proton symporter SatP	satP
+	2.6468	0.00849032	0.335644	P17445	NAD/NADP-dependent betaine aldehyde dehydrogenase	betB
+	5.05097	0.00413592	0.33653	P05055	Polyribonucleotide nucleotidyltransferase	pnp
+	4.91164	0.00513462	0.33683	P43672	ABC transporter ATP-binding protein uup	uup
+	3.69176	0.00709623	0.336956	P09155	Ribonuclease D	rnd
+	4.10832	0.00529778	0.338836	P0A7H6	Recombination protein RecR	recR
+	2.48067	0.00875776	0.338974	P68688	Glutaredoxin-1	grxA
+	2.67028	0.00826403	0.338996	P0A7M9	50S ribosomal protein L31	rpmE
+	4.55573	0.00562264	0.339221	P0A7V8	30S ribosomal protein S4	rpsD
+	2.39894	0.00916867	0.339397	P0ACY9	Uncharacterized protein YebG	yebG
+	3.28371	0.00762353	0.339787	P32176	Formate dehydrogenase-O major subunit	fdoG
+	3.01377	0.00757509	0.341447	P60869	Putative transport protein YbjL	ybjL
+	3.73187	0.00578947	0.342991	P45955	Uncharacterized protein YbgF	ybgF
+	2.41893	0.0088125	0.343123	P75791	Uncharacterized protein YbiU	ybiU
+	2.85109	0.00782734	0.343552	P03817	Protein MioC	mioC
+	2.17039	0.00935244	0.344867	P37691	Uncharacterized protein YibQ	yibQ
+	2.10195	0.00914286	0.34693	P38054	Cation efflux system protein CusA	cusA
+	2.92217	0.00725373	0.348285	P76445	Lipid A 1-diphosphate synthase	lpxT
+	4.40076	0.00423881	0.349655	P64467	OriC-binding nucleoid-associated protein	cnu
+	2.89971	0.00730827	0.350283	P64499	Uncharacterized protein YebO	yebO
+	3.29555	0.00718644	0.350894	P0AAJ5	Formate dehydrogenase-O iron-sulfur subunit	fdoH
+	2.33541	0.0084359	0.35262	P76115	Probable TonB-dependent receptor YncD	yncD
+	3.8384	0.00554419	0.352828	P06136	Cell division protein FtsQ	ftsQ
+	3.65611	0.00539367	0.353725	P0C018	50S ribosomal protein L18	rplR
+	2.95422	0.00771429	0.354107	P45524	Putative esterase YheT	yheT
+	3.59992	0.00536937	0.355263	P0AG96	Protein translocase subunit SecE	secE
+	4.24393	0.00430303	0.356125	P0A7K6	50S ribosomal protein L19	rplS
+	5.1996	0.00348315	0.356869	P69222	Translation initiation factor IF-1	infA
+	2.37585	0.00801329	0.357017	Q47710	Uncharacterized protein YqjK	yqjK
+	2.81843	0.00744828	0.357406	P0ABN1	Diacylglycerol kinase	dgkA
+	2.55472	0.0078556	0.360118	P43340	Uncharacterized NAD(P)H oxidoreductase YcaK	ycaK
+	3.75097	0.00417647	0.362673	P0A6N8	Elongation factor P-like protein	yeiP
+	2.17918	0.00838217	0.364163	P37013	Anaerobic nitric oxide reductase transcription regulator NorR	norR
+	5.57502	0.00394904	0.3673	P17802	A/G-specific adenine glycosylase	mutY
+	3.90178	0.00373333	0.370457	P0AB83	Endonuclease III	nth
+	3.76834	0.00371429	0.371293	P0A6Q6	3-hydroxyacyl-[acyl-carrier-protein] dehydratase FabZ	fabZ
+	4.20126	0.00342541	0.372076	P77285	Electron transport complex subunit RsxG	rsxG
+	2.6445	0.007251	0.373486	P0A9E5	Fumarate and nitrate reduction regulatory protein	fnr
+	3.2472	0.00564929	0.373686	P10442	Ribonuclease HII	rnhB
+	1.8583	0.00948837	0.37649	P21365	UPF0259 membrane protein YciC	yciC
+	4.81876	0.00389937	0.376621	P15877	Quinoprotein glucose dehydrogenase	gcd
+	4.40963	0.00378049	0.377899	P76558	NADP-dependent malic enzyme	maeB
+	2.63779	0.00706667	0.379397	P76471	Uncharacterized protein YfaZ	yfaZ
+	2.62643	0.00755187	0.379846	P13036	Fe(3+) dicitrate transport protein FecA	fecA
+	3.7975	0.00340659	0.380788	P52102	Uncharacterized ferredoxin-like protein YfhL	yfhL
+	3.56616	0.00377202	0.381704	P0AG59	30S ribosomal protein S14	rpsN
+	3.50628	0.00375258	0.3837	P21645	UDP-3-O-(3-hydroxymyristoyl)glucosamine N-acyltransferase	lpxD
+	3.47192	0.00329787	0.387108	P21420	Putative outer membrane porin protein NmpC	nmpC
+	4.2927	0.00392405	0.387193	P0A7S3	30S ribosomal protein S12	rpsL
+	4.06347	0.00382716	0.387604	P0AA37	Ribosomal large subunit pseudouridine synthase A	rluA
+	3.79009	0.00356322	0.388145	P0AG48	50S ribosomal protein L21	rplU
+	4.41743	0.00410596	0.388933	P42596	Ribosomal RNA large subunit methyltransferase G	rlmG
+	2.89618	0.00559624	0.389824	Q46919	Uncharacterized protein YqcC	yqcC
+	3.94528	0.00380368	0.390957	P76206	Uncharacterized protein YdiY	ydiY
+	5.1703	0.0037971	0.391631	P0ADG4	Inositol-1-monophosphatase	suhB
+	1.85683	0.00873065	0.391717	P0AEL6	Ferrienterobactin-binding periplasmic protein	fepB
+	2.4211	0.00733871	0.391892	P31446	Inner membrane protein YidI	yidI
+	3.296	0.00324607	0.393172	P0AA41	tRNA pseudouridine synthase C	truC
+	4.80116	0.00369014	0.393752	P27303	Multidrug export protein EmrA	emrA
+	3.58506	0.00354286	0.39428	P0AEI1	tRNA-2-methylthio-N(6)-dimethylallyladenosine synthase	miaB
+	3.67284	0.00364706	0.396138	P0A7Q1	50S ribosomal protein L35	rpmI
+	3.97177	0.004	0.39759	P0A7T7	30S ribosomal protein S18	rpsR
+	3.98677	0.00405229	0.397856	P09158	Polyamine aminopropyltransferase	speE
+	2.35869	0.00742857	0.398855	Q46939	Probable acetyl-CoA acetyltransferase	yqeF
+	3.56037	0.00362573	0.399502	P0A7L3	50S ribosomal protein L20	rplT
+	2.33407	0.00748971	0.401321	P0A814	Crossover junction endodeoxyribonuclease RuvC	ruvC
+	1.62807	0.00929915	0.4036	P52062	Oxygen-independent coproporphyrinogen-III oxidase-like protein YggW	yggW
+	2.01101	0.00779928	0.404322	P10903	Nitrate/nitrite transporter NarK	narK
+	1.50128	0.00995699	0.407372	P15043	ATP-dependent DNA helicase RecQ	recQ
+	3.38861	0.00366864	0.407708	P0A763	Nucleoside diphosphate kinase	ndk
+	1.98268	0.00788406	0.410588	P0A7L8	50S ribosomal protein L27	rpmA
+	2.53557	0.00544292	0.411579	P0A9G4	HTH-type transcriptional regulator CueR	cueR
+	1.7889	0.00860131	0.41357	P64545	Uncharacterized protein YfgG	yfgG
+	3.761	0.00361379	0.419204	P06971	Ferrichrome-iron receptor	fhuA
+	3.00344	0.00346369	0.419456	P27305	Glutamyl-Q tRNA(Asp) synthetase	gluQ
+	1.6553	0.0088959	0.425036	P0AGK8	HTH-type transcriptional regulator IscR	iscR
+	1.62374	0.00884013	0.429786	P0AEL0	Formate dehydrogenase, cytochrome b556(fdo) subunit	fdoI
+	5.65471	0.00290566	0.434898	P0A847	Queuine tRNA-ribosyltransferase	tgt
+	1.46942	0.00954386	0.441001	P36995	Cold shock-like protein CspB	cspB
+	4.42505	0.00270175	0.44136	P76403	Uncharacterized protease YegQ	yegQ
+	1.85291	0.00733585	0.441401	P76273	Ribosomal RNA small subunit methyltransferase F	rsmF
+	2.87969	0.00385093	0.442762	P0A9H5	Cob(I)yrinic acid a,c-diamide adenosyltransferase	btuR
+	3.296	0.00374286	0.444123	P0AF28	Nitrate/nitrite response regulator protein NarL	narL
+	4.96821	0.00205714	0.447111	P68919	50S ribosomal protein L25	rplY
+	4.90049	0.00209709	0.449451	P69874	Spermidine/putrescine import ATP-binding protein PotA	potA
+	3.71917	0.0035122	0.449551	P76104	Uncharacterized protease YdcP	ydcP
+	1.55158	0.00846302	0.45067	P69908	Glutamate decarboxylase alpha	gadA
+	3.36999	0.00334884	0.457764	P0ABU7	Biopolymer transport protein ExbB	exbB
+	4.44246	0.00218182	0.465381	P0A7U3	30S ribosomal protein S19	rpsS
+	1.82651	0.00745902	0.465871	P33371	tRNA-dihydrouridine synthase C	dusC
+	1.2748	0.00974526	0.467419	P0AAT4	Miniconductance mechanosensitive channel YbdG	ybdG
+	1.50514	0.00862951	0.468588	P31572	L-carnitine CoA-transferase	caiB
+	3.84319	0.0028785	0.477368	P0A6X1	Glutamyl-tRNA reductase	hemA
+	4.0252	0.00216	0.480352	P0AFA2	Nitrate/nitrite sensor protein NarX	narX
+	3.10227	0.003456	0.484738	P0A7X6	Ribosome maturation factor RimM	rimM
+	2.85052	0.004	0.48791	P02929	Protein TonB	tonB
+	3.82133	0.00213861	0.48873	P77611	Electron transport complex subunit RsxC	rsxC
+	3.15592	0.0036	0.491083	P0AFH0	Methylated-DNA--protein-cysteine methyltransferase	ogt
+	2.76104	0.00388148	0.491785	P11350	Respiratory nitrate reductase 1 gamma chain	narI
+	2.16617	0.00336957	0.49259	P23874	Serine/threonine-protein kinase HipA	hipA
+	2.48248	0.00413333	0.497176	P0AAD6	Serine transporter	sdaC
+	4.66135	0.00266667	0.499603	P39830	Inner membrane protein YbaL	ybaL
+	2.27614	0.00371257	0.500691	P0AB40	Multiple stress resistance protein BhsA	bhsA
+	4.93617	0.00280519	0.501967	P0A7F6	S-adenosylmethionine decarboxylase proenzyme;S-adenosylmethionine decarboxylase beta chain;S-adenosylmethionine decarboxylase alpha chain	speD
+	5.44496	0.0015	0.505352	P12996	Biotin synthase	bioB
+	1.27947	0.00945672	0.506611	P76192	Uncharacterized oxidoreductase YdhV	ydhV
+	3.06676	0.00272566	0.513982	P0A7Y8	Ribonuclease P protein component	rnpA
+	3.72205	0.00237363	0.517015	P0A968	Cold shock-like protein CspD	cspD
+	5.17654	0.00163636	0.520611	P61316	Outer-membrane lipoprotein carrier protein	lolA
+	4.04303	0.00263415	0.520725	P0A707	Translation initiation factor IF-3;Translation initiation factor IF-3, N-terminally processed;Translation initiation factor IF-3S	infC
+	4.28462	0.00276923	0.522964	P0ABI4	Magnesium transport protein CorA	corA
+	3.6132	0.0024	0.528525	P0AD07	Uncharacterized protein YecF	yecF
+	3.15399	0.00207692	0.529115	P77223	Electron transport complex subunit RsxB	rsxB
+	1.89827	0.00379167	0.534245	P00936	Adenylate cyclase	cyaA
+	3.50183	0.00242697	0.536306	P0ADZ0	50S ribosomal protein L23	rplW
+	1.99798	0.00358382	0.540459	P27247	Phosphate acyltransferase	plsX
+	3.66923	0.00260241	0.541471	P0A6R3	DNA-binding protein Fis	fis
+	5.80946	0.00220408	0.555393	P76055	tRNA 2-thiocytidine biosynthesis protein TtcA	ttcA
+	4.43226	0.00177049	0.558548	P0A8I8	Ribosomal RNA large subunit methyltransferase H	rlmH
+	4.32719	0.0016875	0.55862	P37765	Ribosomal large subunit pseudouridine synthase B	rluB
+	2.92432	0.00232258	0.57848	P0A7Q6	50S ribosomal protein L36	rpmJ
+	4.95884	0	0.58895	P0ADP2	Uncharacterized protein YigI	yigI
+	3.59252	0.00161194	0.595162	P11349;P19318	Respiratory nitrate reductase 1 beta chain	narH
+	2.18847	0.00340157	0.596011	P0AA82	Cytosine permease	codB
+	2.02473	0.00363889	0.59747	P39274	Uncharacterized protein YjdJ	yjdJ
+	4.96428	0	0.600742	P0AAT6	Ribosomal silencing factor RsfS	rsfS
+	2.84163	0.00257143	0.624138	P42589	tRNA-binding protein YgjH	ygjH
+	3.64371	0.00192857	0.626958	P42641	GTPase ObgE/CgtA	obgE
+	3.23526	0.00174194	0.650472	P68398	tRNA-specific adenosine deaminase	tadA
+	1.23461	0.0075642	0.651074	P0AA47	Low-affinity putrescine importer PlaP	plaP
+	3.04985	0.00156522	0.653001	P05042	Fumarate hydratase class II	fumC
+	2.0865	0.00369231	0.653767	P33937	Periplasmic nitrate reductase	napA
+	2.43544	0.00227368	0.65388	P0A9X9	Cold shock protein CspA	cspA
+	3.63967	0	0.660438	P09152	Respiratory nitrate reductase 1 alpha chain	narG
+	3.07032	0.00166154	0.662675	P0AAS0	Inner membrane protein YlaC	ylaC
+	0.928681	0.00993029	0.675586	P31466	Adenine permease AdeP	adeP
+	1.60794	0.00373494	0.676011	P76237	Putative diguanylate cyclase YeaJ	yeaJ
+	3.10457	0.00186207	0.676819	P0AEM4	Negative regulator of flagellin synthesis	flgM
+	2.78814	0.00152113	0.695124	P0AC44	Succinate dehydrogenase hydrophobic membrane anchor subunit	sdhD
+	4.86198	0	0.697759	P0AF26	Nitrate reductase molybdenum cofactor assembly chaperone NarJ	narJ
+	1.319	0.00549309	0.706196	P56579	Glucitol/sorbitol permease IIC component	srlA
+	3.02393	0.002	0.711177	P0ACC1	Release factor glutamine methyltransferase	prmC
+	5.27449	0	0.716682	P0A9P6	ATP-dependent RNA helicase DeaD	deaD
+	2.49794	0.00288	0.727828	P07026	Regulatory protein SdiA	sdiA
+	2.19341	0.00248276	0.763052	P30745	Cyclic pyranopterin monophosphate synthase	moaA
+	2.08426	0.00245455	0.804496	P0AAL3	Ferredoxin-type protein NapG	napG
+	3.94781	0	0.84553	P02931	Outer membrane protein F	ompF
+	4.68764	0	0.857699	P24188	UPF0176 protein YceA	yceA
+	2.40929	0.00207692	0.905779	P0A722	Acyl-[acyl-carrier-protein]--UDP-N-acetylglucosamine O-acyltransferase	lpxA
+	3.3249	0	0.941234	P0AD21	Uncharacterized protein YejG	yejG
+	2.05263	0.00203774	1.0876	P77171	Uncharacterized HTH-type transcriptional regulator YdcI	ydcI
+	1.73648	0.0027	1.09383	P0ABX5	Flagellar basal-body rod protein FlgG	flgG
+	3.91337	0	1.36067	P04949	Flagellin	fliC
+	3.04048	0	1.37396	P69212	Spermidine export protein MdtJ	mdtJ
+	0.738717	0.00889024	1.50781	P0ABJ6	Cytochrome bo(3) ubiquinol oxidase subunit 4	cyoD
+	5.77111	0	2.72664	XB-GGS;XB-GGS-SBP;XB-GGSGGSGG-SBP
+	4.8866	0	2.83511	P39180	Antigen 43;Antigen 43 alpha chain;Antigen 43 beta chain	flu
	0.685194	0.0146667	-0.708471	P65807	Uncharacterized protein YgeY	ygeY
	0.961182	0.0141397	-0.47384	P77212	Probable pyridine nucleotide-disulfide oxidoreductase RclA	rclA
	1.15039	0.0124505	-0.439985	P0ADA7	Osmotically-inducible lipoprotein B	osmB
	1.24204	0.0125	-0.426185	P0AE26	L-arabinose transport system permease protein AraH	araH
	1.10367	0.0139008	-0.424222	P64490	Uncharacterized protein YoaC	yoaC
	1.01385	0.0170809	-0.379571	P0A9T6	Uncharacterized HTH-type transcriptional regulator YbaQ	ybaQ
	1.12182	0.0146391	-0.379167	P75958	Lipoprotein-releasing system transmembrane protein LolE	lolE
	0.486302	0.0530264	-0.373028	P0A8D9	UPF0208 membrane protein YfbV	yfbV
	1.07094	0.0171696	-0.364019	P21363	Protein YciE	yciE
	1.79474	0.0100472	-0.359836	Q46808	Uncharacterized protein YqeB	yqeB
	1.57826	0.0124138	-0.357791	P77454	Glutaminase 1	glsA1
	1.38594	0.0140606	-0.351861	P75793	Putative formate acetyltransferase 3	ybiW
	1.89958	0.0102234	-0.346264	P30131	Carbamoyltransferase HypF	hypF
	1.93927	0.0114156	-0.337463	P0A843	Sec-independent protein translocase protein TatE	tatE
	1.02995	0.0217484	-0.336131	P51025	S-formylglutathione hydrolase FrmB	frmB
	1.32112	0.0162893	-0.327137	P33224	Putative acyl-CoA dehydrogenase AidB	aidB
	1.02537	0.0228405	-0.326933	P0AEP1	Galactose-proton symporter	galP
	1.27993	0.0172817	-0.325479	P00909	Tryptophan biosynthesis protein TrpCF;Indole-3-glycerol phosphate synthase;N-(5-phospho-ribosyl)anthranilate isomerase	trpC
	2.08303	0.0113612	-0.32475	P0ABD3	Bacterioferritin	bfr
	1.59686	0.014004	-0.322655	P0A905	Outer membrane lipoprotein SlyB	slyB
	1.80811	0.0126242	-0.321942	P0AB55	Protein YciI	yciI
	1.65258	0.0139296	-0.321767	P0AFX4	Regulator of sigma D	rsd
	2.12875	0.011278	-0.320992	P36659	Curved DNA-binding protein	cbpA
	0.600979	0.0453303	-0.318453	P75683	Uncharacterized symporter YagG	yagG
	0.708039	0.0354307	-0.318231	P0AF61	Endoribonuclease GhoS	ghoS
	1.89986	0.0125727	-0.316361	P13518	RNase E specificity factor CsrD	csrD
	1.4206	0.0160949	-0.315032	P46122	Uncharacterized lipoprotein YajI	yajI
	2.26386	0.0113017	-0.314121	P63417	Uncharacterized N-acetyltransferase YhbS	yhbS
	1.8362	0.0129744	-0.313107	P39346	L-idonate 5-dehydrogenase (NAD(P)(+))	idnD
	1.76429	0.0137871	-0.312144	P02916	Maltose transport system permease protein MalF	malF
	2.37611	0.0113892	-0.307536	P0AAC0	Universal stress protein E	uspE
	2.40052	0.01133	-0.30686	P00963	Aspartate--ammonia ligase	asnA
	2.13724	0.0123853	-0.306798	P42604	Altronate dehydratase	uxaA
	2.64986	0.0102353	-0.304697	P76035	Uncharacterized protein YciW	yciW
	1.45433	0.0172513	-0.30226	P75797	Glutathione-binding protein GsiB	gsiB
	2.05665	0.0130717	-0.295322	P06987	Histidine biosynthesis bifunctional protein HisB;Histidinol-phosphatase;Imidazoleglycerol-phosphate dehydratase	hisB
	2.7168	0.0112163	-0.295272	P0AEN8	L-fucose mutarotase	fucU
	1.02007	0.0261378	-0.292702	P0A6C8	Acetylglutamate kinase	argB
	2.55968	0.0116628	-0.291804	P62672	Protein ApaG	apaG
	0.64414	0.0475616	-0.291514	P0A6M4	D-aminoacyl-tRNA deacylase	dtd
	3.01818	0.01025	-0.287889	P0AB61	Protein YciN	yciN
	2.8862	0.0111901	-0.287417	P37595	Isoaspartyl peptidase;Isoaspartyl peptidase subunit alpha;Isoaspartyl peptidase subunit beta	iaaA
	2.13244	0.0137583	-0.287059	P32162	UPF0381 protein YiiS	yiiS
	1.75924	0.0152639	-0.286909	P0AF50	Uncharacterized protein YjbR	yjbR
	0.892655	0.0324853	-0.285882	P0ABK2	Cytochrome bd-I ubiquinol oxidase subunit 2	cydB
	0.925473	0.0311388	-0.284286	P23173	Low affinity tryptophan permease	tnaB
	2.19956	0.0137297	-0.283593	Q2M7R5	Uncharacterized protein YibT	yibT
	2.28897	0.0130994	-0.283411	P0AGL5	Ribosome association toxin RatA	ratA
	3.10524	0.0111878	-0.283176	P76177	Protein YdgH	ydgH
	3.1011	0.0113584	-0.281704	P0AD12	Protein YeeZ	yeeZ
	2.10494	0.0142023	-0.27717	P0AEH5	Protein ElaB	elaB
	2.94132	0.0122413	-0.276154	P37182	Hydrogenase 2 maturation protease	hybD
	2.07582	0.0147923	-0.274543	P77213	Putative glutamate--cysteine ligase 2	ybdK
	3.40903	0.0112178	-0.274406	P33232	L-lactate dehydrogenase	lldD
	3.15557	0.0116355	-0.273389	P0AAQ2	Uncharacterized protein YajD	yajD
	2.71145	0.0126121	-0.271864	P0A991	Fructose-bisphosphate aldolase class 1	fbaB
	2.67715	0.013155	-0.269073	P04335	Esterase FrsA	frsA
	1.56566	0.020657	-0.268716	P75746	UPF0271 protein YbgL	ybgL
	2.93992	0.0127929	-0.2684	P0AES0	Bifunctional glutathionylspermidine synthetase/amidase;Glutathionylspermidine amidase;Glutathionylspermidine synthetase	gss
	1.75203	0.0185638	-0.26653	P75990	Blue light- and temperature-regulated antirepressor BluF	bluF
	3.12367	0.0125446	-0.264223	P69828	Galactitol-specific phosphotransferase enzyme IIA component	gatA
	2.07282	0.0162599	-0.263404	P0A901	Outer membrane lipoprotein Blc	blc
	2.56717	0.0140556	-0.262971	P0AC86	Glycogen phosphorylase	glgP
	1.73404	0.0199148	-0.262911	P75818	Uncharacterized lipoprotein YbjP	ybjP
	2.77309	0.0139585	-0.261946	P31142	3-mercaptopyruvate sulfurtransferase	sseA
	2.61364	0.0142733	-0.260961	P39371	N-acetylneuraminate epimerase	nanM
	3.48539	0.0122172	-0.259713	P00490	Maltodextrin phosphorylase	malP
	4.20554	0.0113317	-0.258624	P30958	Transcription-repair-coupling factor	mfd
	2.2937	0.0154074	-0.258129	P36562	Nicotinate-nucleotide--dimethylbenzimidazole phosphoribosyltransferase	cobT
	3.62912	0.0122449	-0.257898	P00350	6-phosphogluconate dehydrogenase, decarboxylating	gnd
	2.8797	0.0141463	-0.256826	P0A9C9	Fructose-1,6-bisphosphatase 1 class 2	glpX
	3.48576	0.0127495	-0.254887	P0ADQ2	Uncharacterized protein YiiD	yiiD
	3.11624	0.0138159	-0.254641	P0AET8	7-alpha-hydroxysteroid dehydrogenase	hdhA
	1.77371	0.0206901	-0.253554	P0A786	Aspartate carbamoyltransferase catalytic chain	pyrB
	1.66645	0.0228192	-0.253057	P36667	Rhamnosyltransferase WbbL	wbbL
	4.96174	0.011441	-0.253012	P17115	Arabinose 5-phosphate isomerase GutQ	gutQ
	1.07214	0.0326185	-0.252831	P10371	1-(5-phosphoribosyl)-5-[(5-phosphoribosylamino)methylideneamino] imidazole-4-carboxamide isomerase	hisA
	1.37727	0.0249486	-0.252694	P77739	Uncharacterized protein YniA	yniA
	2.76804	0.0145194	-0.251553	P32157	Protein YiiM	yiiM
	1.16014	0.0310196	-0.250831	P0AAM7	Hydrogenase-2 operon protein HybG	hybG
	2.42563	0.0163485	-0.250299	P0A6Y8	Chaperone protein DnaK	dnaK
	2.67921	0.0147221	-0.249174	P13029	Catalase-peroxidase	katG
	2.04992	0.0189884	-0.248915	P0ADW3	Inner membrane protein YhcB	yhcB
	2.72336	0.0148061	-0.248782	P76561	Esterase YpfH	ypfH
	3.18588	0.0139479	-0.248774	P0AFI7	Pyridoxine/pyridoxamine 5-phosphate oxidase	pdxH
	2.98125	0.0143137	-0.248658	P0A959	Glutamate-pyruvate aminotransferase AlaA	alaA
	3.26696	0.0141752	-0.248614	P0A7D7	Phosphoribosylaminoimidazole-succinocarboxamide synthase	purC
	3.55687	0.0138739	-0.24715	P0ADE8	tRNA-modifying protein YgfZ	ygfZ
	3.05855	0.0143612	-0.245975	P16095	L-serine dehydratase 1	sdaA
	3.48634	0.0138152	-0.245883	P21599	Pyruvate kinase II	pykA
	1.09925	0.033584	-0.245014	P33594	Nickel import ATP-binding protein NikE	nikE
	3.33599	0.0143701	-0.243252	P0A9T4	Protein tas	tas
	2.48739	0.0173497	-0.242694	P0A8R0	Regulator of ribonuclease activity A	rraA
	1.54897	0.0246916	-0.241888	P0ADK6	Protein YibA	yibA
	1.97227	0.0212681	-0.241883	P42599	Uncharacterized oxidoreductase YgjR	ygjR
	1.45361	0.0260167	-0.241579	P45475	Uncharacterized protein YhbV	yhbV
	4.79236	0.0126941	-0.240497	P39160;P77260	D-mannonate oxidoreductase	uxuB
	2.62	0.0173122	-0.239686	P28904	Trehalose-6-phosphate hydrolase	treC
	0.848053	0.0474543	-0.237431	P15067	Glycogen debranching enzyme	glgX
	1.90086	0.0228727	-0.236427	P0A7F3	Aspartate carbamoyltransferase regulatory chain	pyrI
	0.604081	0.0732339	-0.236334	P39298	Esterase YjfP	yjfP
	1.65768	0.0244399	-0.235684	P25738	Acidic protein MsyB	msyB
	2.29226	0.0203388	-0.235622	P03841	Maltose operon periplasmic protein	malM
	1.35986	0.0299736	-0.235468	P77529	Uncharacterized symporter YdjN	ydjN
	3.77277	0.01423	-0.235078	P60664	Imidazole glycerol phosphate synthase subunit HisF	hisF
	3.44103	0.0147364	-0.232639	P08331	2,3-cyclic-nucleotide 2-phosphodiesterase/3-nucleotidase	cpdB
	0.769865	0.0566077	-0.232592	P39407	Uncharacterized protein YjjU	yjjU
	3.61171	0.014778	-0.23219	P0A799	Phosphoglycerate kinase	pgk
	1.44368	0.0296764	-0.230669	P0AFM4	Phosphate starvation-inducible protein PsiF	psiF
	3.43207	0.0158155	-0.230317	P23538	Phosphoenolpyruvate synthase	ppsA
	4.75854	0.0141116	-0.230141	P0A9M0	Lon protease	lon
	1.92555	0.0235911	-0.229901	P24202	Mrr restriction system protein	mrr
	1.9972	0.0231291	-0.229888	P0A6E6	ATP synthase epsilon chain	atpC
	2.2577	0.0222679	-0.229518	P0C054	Small heat shock protein IbpA	ibpA
	0.399355	0.133252	-0.229121	P27300	Tetraacyldisaccharide 4-kinase	lpxK
	1.26277	0.0337684	-0.228778	P69822	Ascorbate-specific phosphotransferase enzyme IIB component	ulaB
	2.93462	0.0174058	-0.228385	P0A8J4	UPF0250 protein YbeD	ybeD
	2.74644	0.0189571	-0.227647	P0A9H7	Cyclopropane-fatty-acyl-phospholipid synthase	cfa
	2.04388	0.0229568	-0.227557	P0A6Z6	Nickel-responsive regulator	nikR
	3.20988	0.0172211	-0.227447	P52697	6-phosphogluconolactonase	pgl
	1.2959	0.0340496	-0.225582	P16676	Sulfate/thiosulfate import ATP-binding protein CysA	cysA
	2.66864	0.0203057	-0.225572	P00509	Aspartate aminotransferase	aspC
	3.2712	0.0171993	-0.224876	P0A8E1	UPF0227 protein YcfP	ycfP
	3.36217	0.0171399	-0.223501	P0A993	Fructose-1,6-bisphosphatase class 1	fbp
	3.34202	0.0172165	-0.223342	P0A6U8	Glycogen synthase	glgA
	2.48462	0.0222333	-0.223143	P0AFP6	Putative GTP cyclohydrolase 1 type 2	ybgI
	0.765604	0.0620534	-0.223016	P0ACW4	Uncharacterized protein YdcA	ydcA
	1.21126	0.0372593	-0.222825	P0AES2;Q46915	Glucarate dehydratase	gudD
	2.58977	0.0219089	-0.221567	P0A7B1	Polyphosphate kinase	ppk
	0.783594	0.0609142	-0.22155	P37657	Protein BcsE homolog	bcsE
	2.51307	0.0226625	-0.221217	P31473	ATPase RavA	ravA
	2.84631	0.0204408	-0.22076	P0A8W8	UPF0304 protein YfbU	yfbU
	2.45405	0.022679	-0.220628	P69805	Mannose permease IID component	manZ
	3.14073	0.0189259	-0.220402	Q46851	L-glyceraldehyde 3-phosphate reductase	gpr
	3.63181	0.0171282	-0.219185	P61320	Outer-membrane lipoprotein LolB	lolB
	4.05801	0.0171052	-0.218836	P0AB71	Fructose-bisphosphate aldolase class 2	fbaA
	2.5303	0.0227359	-0.217963	P76220	Uncharacterized protein YdjY	ydjY
	0.537016	0.100319	-0.216745	P37642	Inner membrane protein YhjD	yhjD
	2.67155	0.022784	-0.216416	P10908	Glycerophosphoryl diester phosphodiesterase	ugpQ
	1.86549	0.0280819	-0.215039	P0AEB7	RutC family protein YoaB	yoaB
	2.28384	0.0243407	-0.21502	P06999	ATP-dependent 6-phosphofructokinase isozyme 2	pfkB
	2.31666	0.024305	-0.21416	P76170	UPF0482 protein YnfB	ynfB
	3.73651	0.0187442	-0.213811	P0A894	RNase adapter protein RapZ	rapZ
	5.20053	0.0171357	-0.212	P0A6H5	ATP-dependent protease ATPase subunit HslU	hslU
	1.73028	0.0308987	-0.211686	P0A7Z0	Ribose-5-phosphate isomerase A	rpiA
	3.88854	0.0190199	-0.211655	P06996;P77519;P76335	Outer membrane protein C	ompC
	1.39163	0.036891	-0.211143	P37903	Universal stress protein F	uspF
	2.71455	0.022991	-0.210164	P27302	Transketolase 1	tktA
	1.52129	0.0348557	-0.209558	P77713	Putative beta-xylosidase	yagH
	2.23722	0.0261499	-0.209531	P07762	1,4-alpha-glucan branching enzyme GlgB	glgB
	2.18174	0.026114	-0.209443	P64463	Putative selenoprotein YdfZ	ydfZ
	1.72817	0.0316611	-0.209276	P33362	Putative osmoprotectant uptake system substrate-binding protein OsmF	osmF
	1.72726	0.0324439	-0.208087	Q46845	Disulfide-bond oxidoreductase YghU	yghU
	0.881292	0.0609818	-0.207409	P46888	Universal stress protein C	uspC
	2.43694	0.0248653	-0.207403	P0A9Q7	Aldehyde-alcohol dehydrogenase;Alcohol dehydrogenase;Acetaldehyde dehydrogenase [acetylating];Pyruvate-formate-lyase deactivase	adhE
	0.926805	0.0576356	-0.207324	P76594	Protein lysine acetyltransferase Pka	pka
	3.11509	0.0227012	-0.207321	P0A729	Maf-like protein YceF	yceF
	2.12886	0.0281587	-0.206795	P37617	Lead, cadmium, zinc and mercury-transporting ATPase	zntA
	2.44797	0.0258519	-0.205596	P22106	Asparagine synthetase B [glutamine-hydrolyzing]	asnB
	1.87718	0.0310582	-0.205524	P27250	Aldehyde reductase Ahr	ahr
	0.669856	0.0854837	-0.20424	P0AF43	Uncharacterized protein YjbB	yjbB
	2.42704	0.0261625	-0.204089	P77735	Uncharacterized oxidoreductase YajO	yajO
	2.45047	0.0261992	-0.203694	P0AG07	Ribulose-phosphate 3-epimerase	rpe
	2.42487	0.0266409	-0.202041	P0A853	Tryptophanase	tnaA
	0.391248	0.159476	-0.200974	P37682	Uncharacterized HTH-type transcriptional regulator YiaU	yiaU
	2.41812	0.0278681	-0.200748	P09424	Mannitol-1-phosphate 5-dehydrogenase	mtlD
	2.12167	0.0309792	-0.199379	P0C037	UPF0345 protein YaiE	yaiE
	1.92119	0.0328463	-0.198715	Q46857	2,5-diketo-D-gluconic acid reductase A	dkgA
	2.03157	0.0324097	-0.198462	P76243	Uncharacterized protein YeaO	yeaO
	1.77485	0.0352512	-0.19831	P26612	Cytoplasmic alpha-amylase	amyA
	2.74969	0.026236	-0.198167	P37666	Glyoxylate/hydroxypyruvate reductase B	ghrB
	2.752	0.026053	-0.197896	Q46863	Probable deoxycholate-binding periplasmic protein YgiS	ygiS
	0.753039	0.0804386	-0.197311	P23872	Acetyl esterase	aes
	0.766809	0.0782038	-0.196851	P0AFF4	Nucleoside permease NupG	nupG
	2.6861	0.0269076	-0.196682	P09372	Protein GrpE	grpE
	3.46404	0.0244484	-0.195915	P15288	Cytosol non-specific dipeptidase	pepD
	5.36607	0.0218746	-0.195424	P0AFX0	Ribosome hibernation promoting factor	hpf
	2.6138	0.0289772	-0.19388	P41409	Pyrimidine-specific ribonucleoside hydrolase RihA	rihA
	3.45636	0.0245109	-0.193467	P64596	Uncharacterized protein YraP	yraP
	3.16955	0.026187	-0.193113	P21165	Xaa-Pro dipeptidase	pepQ
	1.4375	0.0449666	-0.193048	P0AC55	Nitrogen regulatory protein P-II 2	glnK
	1.56697	0.0422098	-0.19187	P30855	Sensor protein EvgS	evgS
	1.28125	0.0501363	-0.191827	P0A9J4	2-dehydropantoate 2-reductase	panE
	2.67416	0.0294027	-0.191758	P0ACJ8	cAMP-activated global transcriptional regulator CRP	crp
	1.75184	0.0382619	-0.191751	P0ABE2	Protein BolA	bolA
	1.7452	0.0387251	-0.191458	P60560	GMP reductase	guaC
	3.812	0.0246561	-0.19002	P69853	Tat proofreading chaperone DmsD	dmsD
	1.75957	0.0393813	-0.18982	Q46802	Uncharacterized sigma-54-dependent transcriptional regulator YgeV	ygeV
	2.98757	0.0287935	-0.188836	P0A715	2-dehydro-3-deoxyphosphooctonate aldolase	kdsA
	1.83026	0.0386793	-0.188759	P0ACZ4	Positive transcription regulator EvgA	evgA
	1.36471	0.0500804	-0.187554	Q59385	Copper-exporting P-type ATPase A	copA
	2.8473	0.0298947	-0.187371	P0A825	Serine hydroxymethyltransferase	glyA
	2.30702	0.0338105	-0.18732	P15977	4-alpha-glucanotransferase	malQ
	2.26826	0.0344684	-0.187176	P0ADU5	Protein YgiW	ygiW
	1.93697	0.0383349	-0.186949	P30178	Uncharacterized oxidoreductase YbiC	ybiC
	1.92899	0.0383075	-0.186688	P23847	Periplasmic dipeptide transport protein	dppA
	3.22057	0.0287642	-0.186685	P06715	Glutathione reductase	gor
	1.63528	0.0441112	-0.186525	P75736	Esterase YbfF	ybfF
	2.96625	0.0296856	-0.186315	P0AC59	Glutaredoxin-2	grxB
	3.13737	0.0293762	-0.18583	P0A7B8	ATP-dependent protease subunit HslV	hslV
	3.2474	0.0287547	-0.185789	P0A8F8	UvrABC system protein B	uvrB
	2.45992	0.0327227	-0.185737	P0AD05	Uncharacterized protein YecA	yecA
	2.19948	0.0352829	-0.185581	P06988	Histidinol dehydrogenase	hisD
	3.05277	0.0296371	-0.185516	P0A8P3	Probable Fe(2+)-trafficking protein	yggX
	5.24954	0.0243765	-0.185336	P0AGG2	Acyl-CoA thioesterase 2	tesB
	3.17237	0.0294419	-0.185254	P17169	Glutamine--fructose-6-phosphate aminotransferase [isomerizing]	glmS
	2.22321	0.0368048	-0.182897	P21499	Ribonuclease R	rnr
	1.28944	0.0573246	-0.18148	P0CF93;P0CF92;P0CF91	Putative transposase InsL for insertion sequence element IS186C;Putative transposase InsL for insertion sequence element IS186B;Putative transposase InsL for insertion sequence element IS186A	insL3;insL2;insL1
	1.79708	0.0441624	-0.181451	P37665	Probable lipoprotein YiaD	yiaD
	1.55661	0.0487649	-0.181443	P32685	Uncharacterized protein YjbD	yjbD
	0.305161	0.237745	-0.180764	P39359	Uncharacterized lyase YjhH	yjhH
	0.835781	0.0861202	-0.180486	P41039	Uncharacterized protein YbiI	ybiI
	2.22804	0.0382891	-0.180073	P0A9S3	Galactitol-1-phosphate 5-dehydrogenase	gatD
	2.79935	0.0335	-0.17962	P31979	NADH-quinone oxidoreductase subunit F	nuoF
	2.65636	0.0346123	-0.179483	P23839	UPF0701 protein YicC	yicC
	2.97857	0.0327314	-0.17896	P29217	UPF0502 protein YceH	yceH
	3.66868	0.0302454	-0.178186	P31550	Thiamine-binding periplasmic protein	thiB
	2.91516	0.0345446	-0.177151	P0A6K6	Phosphopentomutase	deoB
	4.36491	0.0289383	-0.177064	P0ABH7	Citrate synthase	gltA
	2.04363	0.0433023	-0.176906	P77475	Fructose-1-phosphate phosphatase YqaB	yqaB
	2.47892	0.0375759	-0.176863	P0AA16	Transcriptional regulatory protein OmpR	ompR
	1.97515	0.0441667	-0.176794	P27249	Bifunctional uridylyltransferase/uridylyl-removing enzyme;[Protein-PII] uridylyltransferase;[Protein-PII]-UMP uridylyl-removing enzyme	glnD
	2.34066	0.0394623	-0.175816	P0AGG0	Thiamine-monophosphate kinase	thiL
	0.695702	0.108364	-0.175693	P37127	Protein AegA	aegA
	2.87201	0.0352137	-0.175342	P0A9Q1	Aerobic respiration control protein ArcA	arcA
	4.46648	0.0299187	-0.17433	P0A955	KHG/KDPG aldolase;4-hydroxy-2-oxoglutarate aldolase;2-dehydro-3-deoxy-phosphogluconate aldolase	eda
	2.03374	0.044833	-0.174024	P0AEU0	Histidine-binding periplasmic protein	hisJ
	1.60215	0.0539934	-0.173454	P0ABH9	ATP-dependent Clp protease ATP-binding subunit ClpA	clpA
	1.66482	0.0530652	-0.173417	Q06065	Acetoacetate metabolism regulatory protein AtoC	atoC
	2.82331	0.0382434	-0.171087	P0AEY5	Modulator of drug activity B	mdaB
	1.40209	0.0632085	-0.170409	P28304	Quinone oxidoreductase 1	qorA
	0.380208	0.204025	-0.169974	P76398	Multidrug resistance protein MdtB	mdtB
	2.97524	0.0382659	-0.169835	P00864	Phosphoenolpyruvate carboxylase	ppc
	3.56357	0.0351215	-0.169572	P0A9T0	D-3-phosphoglycerate dehydrogenase	serA
	0.675087	0.11979	-0.168503	P0A9I3	Glycine cleavage system transcriptional repressor	gcvR
	2.70483	0.0409533	-0.167843	P0A6V1	Glucose-1-phosphate adenylyltransferase	glgC
	2.03952	0.0500895	-0.167192	P75914	Probable phosphatase YcdX	ycdX
	2.4711	0.0448119	-0.166645	P0AC02	Outer membrane protein assembly factor BamD	bamD
	1.30918	0.0702816	-0.166128	Q47150	Antitoxin DinJ	dinJ
	2.4124	0.0470351	-0.164613	Q46948	Probable protein deglycase	yajL
	0.365806	0.220682	-0.163049	P26649	Glycogen synthesis protein GlgS	glgS
	2.61868	0.0471222	-0.161767	P08506	D-alanyl-D-alanine carboxypeptidase DacC	dacC
	0.422114	0.199003	-0.161274	P75952	HTH-type transcriptional repressor ComR	comR
	1.70954	0.0631736	-0.161235	P0ADI7	Isochorismatase family protein YecD	yecD
	2.2474	0.0530066	-0.160742	P21338	Ribonuclease I	rna
	0.805884	0.114557	-0.160012	P22525	Probable L,D-transpeptidase YcbB	ycbB
	2.32575	0.0530849	-0.159437	P00550	PTS system mannitol-specific EIICBA component;Mannitol permease IIC component;Mannitol-specific phosphotransferase enzyme IIB component;Mannitol-specific phosphotransferase enzyme IIA component	mtlA
	3.2761	0.0447483	-0.159095	P76536	Probable deferrochelatase/peroxidase YfeX	yfeX
	2.45996	0.0521506	-0.158661	P0AFD6	NADH-quinone oxidoreductase subunit I	nuoI
	2.26589	0.0542813	-0.158593	P0ADP0	Flavin mononucleotide phosphatase YigB	yigB
	1.39807	0.075533	-0.157972	P30843	Transcriptional regulatory protein BasR	basR
	1.53993	0.0713916	-0.157189	P76569	Uncharacterized protein YfgD	yfgD
	2.26643	0.0566507	-0.156738	P23869	Peptidyl-prolyl cis-trans isomerase B	ppiB
	1.8185	0.0657046	-0.156209	P14081	Selenocysteine-specific elongation factor	selB
	0.629885	0.146723	-0.155779	P76149	Succinate semialdehyde dehydrogenase [NAD(P)+] Sad	sad
	1.49606	0.0741488	-0.155778	P33025	Pseudouridine-5-phosphate glycosidase	psuG
	0.780976	0.122384	-0.155621	P0ADN6	Uncharacterized lipoprotein YifL	yifL
	2.12354	0.0601507	-0.155578	P67095	Phosphodiesterase YfcE	yfcE
	1.68979	0.0696241	-0.155435	P0ADA1	Acyl-CoA thioesterase I	tesA
	2.13875	0.0606273	-0.154837	P0AFK0	Metalloprotease PmbA	pmbA
	5.65862	0.040075	-0.154657	P41407	FMN-dependent NADH-azoreductase	azoR
	2.60218	0.0555799	-0.153371	P12758	Uridine phosphorylase	udp
	1.2543	0.0885709	-0.153334	P39829	D-galactarate dehydratase	garD
	2.19941	0.0633892	-0.151883	P67603	UPF0267 protein YqfB	yqfB
	1.1574	0.0994667	-0.150208	P0AED0	Universal stress protein A	uspA
	1.63194	0.0799637	-0.148954	P0ADV7	Probable phospholipid-binding protein MlaC	mlaC
	1.88931	0.0719672	-0.148926	P0AFC3	NADH-quinone oxidoreductase subunit A	nuoA
	1.45455	0.0860354	-0.148805	P22255	3(2),5-bisphosphate nucleotidase CysQ	cysQ
	2.12287	0.0692958	-0.147883	P15639	Bifunctional purine biosynthesis protein PurH;Phosphoribosylaminoimidazolecarboxamide formyltransferase;IMP cyclohydrolase	purH
	0.98443	0.115824	-0.147527	P37769	2-dehydro-3-deoxy-D-gluconate 5-dehydrogenase	kduD
	1.67773	0.0815446	-0.147397	P0ABA0	ATP synthase subunit b	atpF
	2.64782	0.0629041	-0.147212	P07913	L-threonine 3-dehydrogenase	tdh
	1.10227	0.107657	-0.146956	P0A948	Ribosomal-protein-alanine acetyltransferase	rimJ
	1.49841	0.0873176	-0.146843	P23305	Uncharacterized protein YigA	yigA
	3.18441	0.0579978	-0.146315	P0A9J8	P-protein;Chorismate mutase;Prephenate dehydratase	pheA
	2.17356	0.0704314	-0.145793	P25741	Lipopolysaccharide core heptose(I) kinase RfaP	rfaP
	2.61855	0.0650613	-0.145719	P0AEG4	Thiol:disulfide interchange protein DsbA	dsbA
	2.40375	0.0689979	-0.144821	P67660	Uncharacterized HTH-type transcriptional regulator YhaJ	yhaJ
	1.27567	0.100957	-0.144752	P0AFL6	Exopolyphosphatase	ppx
	1.72888	0.0848095	-0.144015	P0A9D2	Glutathione S-transferase GstA	gstA
	0.766238	0.145568	-0.143678	P64581	Uncharacterized protein YqjD	yqjD
	1.60994	0.0888164	-0.14322	P0ACQ4	Hydrogen peroxide-inducible genes activator	oxyR
	1.70561	0.0862004	-0.142999	P39265	D-allose-binding periplasmic protein	alsB
	3.11225	0.0643513	-0.142067	P03813	Uncharacterized protein YgeA	ygeA
	0.642919	0.168517	-0.141896	P39409	Uncharacterized protein YjjW	yjjW
	1.62943	0.0908416	-0.141645	P0A7E9	Uridylate kinase	pyrH
	1.98354	0.082504	-0.141485	P64451	Uncharacterized lipoprotein YdcL	ydcL
	0.463318	0.21661	-0.141104	P0AF48	UPF0047 protein YjbQ	yjbQ
	3.05558	0.0668097	-0.140336	P37615	Uncharacterized protein YhhM	yhhM
	1.70307	0.0931892	-0.138893	P0AFU4	Transcriptional regulatory protein GlrR	glrR
	1.6282	0.0974584	-0.138182	P23843	Periplasmic oligopeptide-binding protein	oppA
	2.31335	0.0816161	-0.137967	P0ACB2	Delta-aminolevulinic acid dehydratase	hemB
	2.1371	0.0848937	-0.137851	P77552	Uncharacterized protein YdhQ	ydhQ
	2.8975	0.0714456	-0.137754	P29680	Uroporphyrinogen decarboxylase	hemE
	2.9939	0.0710288	-0.1376	P04825	Aminopeptidase N	pepN
	2.01512	0.0869127	-0.137555	P00926	D-serine dehydratase	dsdA
	1.24013	0.116292	-0.13722	P0AF56	Uncharacterized protein YjcO	yjcO
	0.256067	0.357122	-0.137076	P67662	HTH-type transcriptional activator AaeR	aaeR
	3.32772	0.0703206	-0.136347	P69797	PTS system mannose-specific EIIAB component;Mannose-specific phosphotransferase enzyme IIA component;Mannose-specific phosphotransferase enzyme IIB component	manX
	1.56401	0.103112	-0.136297	P0A9S1	Lactaldehyde reductase	fucO
	1.60618	0.102779	-0.135723	P32662	Phosphoglycolate phosphatase	gph
	1.24529	0.119975	-0.134645	P31828	Probable zinc protease PqqL	pqqL
	2.34973	0.0858124	-0.134576	P27248	Aminomethyltransferase	gcvT
	1.85565	0.0973461	-0.134472	P24171	Peptidyl-dipeptidase dcp	dcp
	1.03592	0.13765	-0.133118	P00887	Phospho-2-dehydro-3-deoxyheptonate aldolase, Trp-sensitive	aroH
	0.672611	0.18234	-0.133046	P32125	Molybdopterin-guanine dinucleotide biosynthesis adapter protein	mobB
	0.611931	0.194665	-0.133042	P15723	Deoxyguanosinetriphosphate triphosphohydrolase	dgt
	3.34399	0.0756795	-0.132837	P0C093	Nucleoid occlusion factor SlmA	slmA
	2.61933	0.0851259	-0.132652	P06149	D-lactate dehydrogenase	dld
	1.93033	0.101167	-0.131216	P0AAP3	Transcriptional repressor FrmR	frmR
	3.73506	0.076458	-0.130669	P0A9D8	2,3,4,5-tetrahydropyridine-2,6-dicarboxylate N-succinyltransferase	dapD
	2.84429	0.0860828	-0.130319	P0AEH3	Protein ElaA	elaA
	0.681632	0.186696	-0.130277	P69506	Iron-sulfur cluster repair protein YtfE	ytfE
	0.737559	0.178251	-0.130202	P0AFH8	Osmotically-inducible protein Y	osmY
	0.250062	0.378082	-0.129944	P0AFU0	Inner membrane ABC transporter permease protein YejB	yejB
	1.87944	0.107579	-0.128911	P0ADT8	Uncharacterized protein YgiM	ygiM
	2.17082	0.100867	-0.128754	P0A6P7	Probable GTP-binding protein EngB	engB
	0.615122	0.204207	-0.12867	P37353	2-succinylbenzoate--CoA ligase	menE
	2.86257	0.0888234	-0.128543	P27298	Oligopeptidase A	prlC
	2.56667	0.0936008	-0.1285	P21179	Catalase HPII	katE
	1.25373	0.133864	-0.128051	P61887	Glucose-1-phosphate thymidylyltransferase 2	rmlA2
	2.1357	0.103015	-0.127959	P0AF12	5-methylthioadenosine/S-adenosylhomocysteine nucleosidase	mtnN
	1.59814	0.119703	-0.127291	P0A8S1	HTH-type transcriptional regulator ArgP	argP
	2.44359	0.0994618	-0.12713	P0A7A7	Glycerol-3-phosphate acyltransferase	plsB
	0.782934	0.181326	-0.126593	P0AAT9	Uncharacterized protein YbeL	ybeL
	1.94737	0.11328	-0.125887	P23908	Acetylornithine deacetylase	argE
	1.20328	0.144017	-0.125292	P77265	Multidrug resistance-like ATP-binding protein MdlA	mdlA
	1.46107	0.131557	-0.124565	P60757	ATP phosphoribosyltransferase	hisG
	1.34054	0.138788	-0.123969	P0ACL2	Exu regulon transcriptional regulator	exuR
	0.600946	0.22	-0.123406	P42904	N-acetylgalactosamine-specific phosphotransferase enzyme IIB component 2	agaV
	0.997581	0.163551	-0.123335	P76113	NADPH-dependent curcumin reductase	curA
	3.11714	0.098153	-0.123257	P08192	Bifunctional protein FolC;Folylpolyglutamate synthase;Dihydrofolate synthase	folC
	1.38378	0.138815	-0.123103	P0ADV1	Lipopolysaccharide export system protein LptA	lptA
	2.33167	0.111674	-0.122693	P27127	Lipopolysaccharide 1,6-galactosyltransferase	rfaB
	1.4716	0.136137	-0.122583	P08373	UDP-N-acetylenolpyruvoylglucosamine reductase	murB
	0.88375	0.181107	-0.121881	P0A6D3	3-phosphoshikimate 1-carboxyvinyltransferase	aroA
	1.18169	0.154024	-0.121455	P0ADR8	LOG family protein YgdH	ygdH
	0.212278	0.444759	-0.121435	P0A8R9	HTH-type transcriptional regulator HdfR	hdfR
	0.706154	0.206391	-0.121399	P0A754	Glutathione-regulated potassium-efflux system ancillary protein KefF	kefF
	2.79552	0.107297	-0.121062	P0AF96	Toxin-antitoxin biofilm protein TabA	tabA
	2.77175	0.110091	-0.119886	P75796	Glutathione import ATP-binding protein GsiA	gsiA
	0.260717	0.392696	-0.11973	P0AFV4	Murein DD-endopeptidase MepS/Murein LD-carboxypeptidase	mepS
	0.633963	0.224171	-0.119666	P51020	4-hydroxy-2-oxovalerate aldolase	mhpE
	0.270453	0.390198	-0.117694	P64519	Uncharacterized protein YodD	yodD
	2.43807	0.121405	-0.117307	P15640	Phosphoribosylamine--glycine ligase	purD
	2.84028	0.116874	-0.116901	P37647	2-dehydro-3-deoxygluconokinase	kdgK
	2.87119	0.116767	-0.116691	P33602	NADH-quinone oxidoreductase subunit G	nuoG
	2.09474	0.131303	-0.116484	P05523	Formamidopyrimidine-DNA glycosylase	mutM
	0.779286	0.208694	-0.116466	P0AFZ1	Protein SseB	sseB
	4.26023	0.106292	-0.11609	P23893	Glutamate-1-semialdehyde 2,1-aminomutase	hemL
	0.762895	0.213545	-0.115593	P33012	DNA gyrase inhibitor	sbmC
	0.953177	0.191684	-0.115449	P0AC62	Glutaredoxin-3	grxC
	1.72331	0.145997	-0.115437	P0ADX1	Protein YhfA	yhfA
	1.54205	0.153342	-0.114891	Q47147	Putative glutamine amidotransferase YafJ	yafJ
	0.915167	0.199728	-0.114545	P0AAS7	Uncharacterized protein YbcJ	ybcJ
	1.19625	0.175061	-0.114232	P0A8E7	UPF0234 protein YajQ	yajQ
	1.53018	0.156272	-0.113846	P0A9J6	Ribokinase	rbsK
	0.436832	0.301758	-0.113365	P64606	Probable phospholipid ABC transporter permease protein MlaE	mlaE
	2.41959	0.13315	-0.113317	P0AF08	Protein mrp	mrp
	2.76843	0.127626	-0.113146	P07004	Gamma-glutamyl phosphate reductase	proA
	0.136276	0.587749	-0.112608	P09163	Uncharacterized N-acetyltransferase YjaB	yjaB
	0.499061	0.286085	-0.112284	P0AAT2	Uncharacterized protein YbdF	ybdF
	1.98774	0.146668	-0.112208	P0AFC7	NADH-quinone oxidoreductase subunit B	nuoB
	1.62852	0.159663	-0.111514	P0AEV9	Hydrogenase 3 maturation protease	hycI
	1.40837	0.171799	-0.111465	P39356	Uncharacterized transcriptional regulator YjhU	yjhU
	1.27263	0.18188	-0.110947	P27848	Pyridoxal phosphate phosphatase YigL	yigL
	2.34223	0.143609	-0.110535	P63224	Phosphoheptose isomerase	gmhA
	1.79503	0.156298	-0.110457	P30748	Molybdopterin synthase sulfur carrier subunit	moaD
	0.950785	0.208084	-0.110367	P07000	Lysophospholipase L2	pldB
	3.69794	0.125578	-0.110296	P66948	Beta-barrel assembly-enhancing protease	bepA
	2.06404	0.150655	-0.110147	P76014	PTS-dependent dihydroxyacetone kinase, ADP-binding subunit DhaL	dhaL
	1.003	0.206593	-0.109475	P75960;A0A7H2C766	NAD-dependent protein deacylase	cobB
	1.70256	0.165124	-0.109115	P08142	Acetolactate synthase isozyme 1 large subunit	ilvB
	2.07092	0.153998	-0.10881	P0A698	UvrABC system protein A	uvrA
	1.49688	0.176189	-0.108714	P32173	Molybdenum cofactor guanylyltransferase	mobA
	2.17808	0.152982	-0.108542	P0A6E4	Argininosuccinate synthase	argG
	0.186049	0.511298	-0.108321	P76251	D-malate dehydrogenase [decarboxylating]	dmlA
	1.59381	0.17392	-0.108089	P24186	Bifunctional protein FolD;Methylenetetrahydrofolate dehydrogenase;Methenyltetrahydrofolate cyclohydrolase	folD
	1.7459	0.168522	-0.107871	P46130	Putative acyl-CoA thioester hydrolase YbhC	ybhC
	1.18854	0.199775	-0.107539	P30864	Uncharacterized HTH-type transcriptional regulator YafC	yafC
	0.250455	0.439915	-0.107448	P76053	Probable DNA endonuclease SmrA	smrA
	1.01687	0.213371	-0.106972	P51024	Uncharacterized protein YaiL	yaiL
	2.81557	0.147214	-0.106609	P0AD61	Pyruvate kinase I	pykF
	2.46593	0.154989	-0.105979	P29012	Alanine racemase, catabolic	dadX
	0.30448	0.398075	-0.105821	P0DMC5	Sensor histidine kinase RcsC	rcsC
	0.256595	0.439718	-0.105717	P0AFM9	Phage shock protein B	pspB
	1.70519	0.178924	-0.105471	P39838	Phosphotransferase RcsD	rcsD
	0.54653	0.294829	-0.105357	P0AAN9	Anti-adapter protein IraP	iraP
	1.24298	0.20349	-0.10533	P0AGJ7	tRNA (cytidine(34)-2-O)-methyltransferase	trmL
	0.718173	0.259894	-0.105188	P0C0L2	Peroxiredoxin OsmC	osmC
	2.20492	0.163687	-0.105182	P61714	6,7-dimethyl-8-ribityllumazine synthase	ribE
	0.253001	0.446254	-0.104394	P39176	Probable L,D-transpeptidase ErfK/SrfK	erfK
	1.77974	0.181116	-0.104383	P76046	Uncharacterized protein YcjX	ycjX
	2.16483	0.169794	-0.104057	P28861	Ferredoxin--NADP reductase	fpr
	2.64299	0.159048	-0.103809	P69228	Transcriptional regulatory protein BaeR	baeR
	2.90669	0.156271	-0.103207	P23721	Phosphoserine aminotransferase	serC
	1.21425	0.213277	-0.102835	P64624	Uncharacterized protein YheO	yheO
	1.30195	0.208436	-0.102723	P76002	Inhibitor of g-type lysozyme	pliG
	1.88711	0.183714	-0.102495	P69924	Ribonucleoside-diphosphate reductase 1 subunit beta	nrdB
	1.95794	0.182287	-0.102374	P31808	Uncharacterized oxidoreductase YciK	yciK
	1.28796	0.210876	-0.102214	P52647	Probable pyruvate-flavodoxin oxidoreductase	ydbK
	2.96331	0.1606	-0.102009	P67910	ADP-L-glycero-D-manno-heptose-6-epimerase	hldD
	2.31591	0.174746	-0.101784	P0ADF8	Acetolactate synthase isozyme 1 small subunit	ilvN
	0.818209	0.259066	-0.101738	P11447	Argininosuccinate lyase	argH
	0.834959	0.257254	-0.101597	P0A8X0	UPF0307 protein YjgA	yjgA
	1.18953	0.220919	-0.10125	P09127	Putative uroporphyrinogen-III C-methyltransferase	hemX
	1.91981	0.187443	-0.101217	P40191	Pyridoxine kinase	pdxK
	1.236	0.218043	-0.101177	P46118	HTH-type transcriptional regulator HexR	hexR
	1.28734	0.214963	-0.101059	P0AC51	Zinc uptake regulation protein	zur
	0.145248	0.595393	-0.100365	P77269	ABC transporter periplasmic-binding protein YphF	yphF
	1.58439	0.204207	-0.100356	P0ACG8	Heat shock protein 15	hslR
	1.55966	0.20795	-0.099666	P61949	Flavodoxin-1	fldA
	1.0281	0.246577	-0.0990505	P0A8H8	DNA gyrase inhibitor YacG	yacG
	1.42226	0.218993	-0.0983671	P45395	Arabinose 5-phosphate isomerase KdsD	kdsD
	1.33757	0.225202	-0.0981407	P75823	Low specificity L-threonine aldolase	ltaE
	0.583174	0.314596	-0.0978667	P37767	Uncharacterized HTH-type transcriptional regulator YfhH	yfhH
	0.768428	0.285028	-0.0974553	P77330	Lipoprotein bor homolog from lambdoid prophage DLP12	borD
	3.16821	0.179129	-0.0972042	P04805	Glutamate--tRNA ligase	gltX
	0.464696	0.352707	-0.0969776	P0ABL3	Periplasmic nitrate reductase, electron transfer subunit	napB
	0.677511	0.299597	-0.0969108	Q47146	Acyl-coenzyme A dehydrogenase	fadE
	2.67518	0.188639	-0.0965621	P0A9M5	Xanthine phosphoribosyltransferase	gpt
	0.350707	0.404908	-0.0962706	P0ABN5	Anaerobic C4-dicarboxylate transporter DcuA	dcuA
	2.3014	0.202025	-0.0956777	P30859	Putative ABC transporter arginine-binding protein 2	artI
	1.27559	0.244138	-0.0953236	P0A759	Glucosamine-6-phosphate deaminase	nagB
	0.870147	0.280772	-0.0951659	P76346	Protein MtfA	mtfA
	2.31526	0.207872	-0.0940997	P09030	Exodeoxyribonuclease III	xthA
	0.470243	0.364782	-0.0939662	P08394	RecBCD enzyme subunit RecB	recB
	0.295948	0.448601	-0.0936988	P56262	Putative carboxymethylenebutenolidase	ysgA
	1.46281	0.241654	-0.0935224	P02924	L-arabinose-binding periplasmic protein	araF
	0.398966	0.39313	-0.0933654	P76223	Protein YnjB	ynjB
	1.02138	0.272572	-0.0933412	P21829	Pyridoxal phosphate phosphatase YbhA	ybhA
	1.91083	0.224405	-0.0928834	P0A784	Oligoribonuclease	orn
	0.888414	0.296459	-0.0912507	P0AG80	sn-glycerol-3-phosphate-binding periplasmic protein UgpB	ugpB
	0.907348	0.295651	-0.0910091	P0A9V1	Lipopolysaccharide export system ATP-binding protein LptB	lptB
	1.52753	0.252644	-0.0906747	P76027	Oligopeptide transport ATP-binding protein OppD	oppD
	1.32021	0.264729	-0.090594	Q46920	NADPH-dependent 7-cyano-7-deazaguanine reductase	queF
	1.70169	0.248137	-0.0901909	Q46868	Uncharacterized protein YqiC	yqiC
	0.368518	0.422894	-0.090181	P0AE39	Transcriptional regulatory protein YpdB	ypdB
	0.316142	0.450657	-0.0900917	P00894	Acetolactate synthase isozyme 3 small subunit	ilvH
	0.811002	0.312284	-0.0899595	P0AE52	Putative peroxiredoxin bcp	bcp
	0.569121	0.359173	-0.0892197	P76341	5-hydroxyisourate hydrolase	hiuH
	1.29028	0.27417	-0.0890872	P0AFX7	Anti-sigma-E factor RseA	rseA
	1.78634	0.250722	-0.0890814	P28248	Deoxycytidine triphosphate deaminase	dcd
	1.42401	0.266459	-0.0890567	P0AA25	Thioredoxin-1	trxA
	0.566267	0.360787	-0.0890373	P15082	Glucitol operon repressor	srlR
	0.306197	0.46137	-0.089028	P68567	Ribosomal RNA small subunit methyltransferase J	rsmJ
	0.806364	0.318172	-0.088878	P00811	Beta-lactamase	ampC
	1.01679	0.298369	-0.0882874	P08622	Chaperone protein DnaJ	dnaJ
	2.17907	0.243934	-0.0880515	P0AB52	Protein YchN	ychN
	2.27428	0.245535	-0.0873566	P04036	4-hydroxy-tetrahydrodipicolinate reductase	dapB
	1.28141	0.286429	-0.0871709	P0AB80	Branched-chain-amino-acid aminotransferase	ilvE
	0.530983	0.383133	-0.0863202	P0A731	Methylglyoxal synthase	mgsA
	1.57384	0.275907	-0.0860901	P27431	50S ribosomal protein L16 arginine hydroxylase	roxA
	1.40755	0.287626	-0.0855172	P32141	Sulfofructosephosphate aldolase	yihT
	1.00017	0.314816	-0.085495	P15005;A0A7H2C770	5-methylcytosine-specific restriction enzyme B	mcrB
	0.689669	0.3557	-0.085343	P77434	Glutamate-pyruvate aminotransferase AlaC	alaC
	0.379317	0.441478	-0.0853345	P37774	Uncharacterized amino-acid ABC transporter ATP-binding protein YecC	yecC
	0.917227	0.324942	-0.0852928	P64612	Cell division protein ZapE	zapE
	1.34189	0.295597	-0.0846151	P0AEU7	Chaperone protein Skp	skp
	0.318827	0.474618	-0.0840944	P76145	Trans-aconitate 2-methyltransferase	tam
	0.99492	0.326355	-0.0834916	P60595	Imidazole glycerol phosphate synthase subunit HisH	hisH
	1.5907	0.29152	-0.0832729	P65556	Uncharacterized Nudix hydrolase YfcD	yfcD
	0.866039	0.340455	-0.0832253	P05459	Erythronate-4-phosphate dehydrogenase	pdxB
	1.3275	0.312997	-0.0817521	P0C0K3	Protein RdoA	rdoA
	0.682065	0.377143	-0.0815684	P76402	UPF0339 protein YegP	yegP
	1.06433	0.334861	-0.0810909	P52007	Protein YecM	yecM
	1.49671	0.309188	-0.0810159	P0ABU0	1,4-dihydroxy-2-naphthoyl-CoA synthase	menB
	2.44274	0.286632	-0.0800584	P0ABA6	ATP synthase gamma chain	atpG
	0.820714	0.367755	-0.079881	P25894	Metalloprotease LoiP	loiP
	0.216861	0.56633	-0.0796944	P37661	Phosphoethanolamine transferase EptB	eptB
	1.4169	0.32195	-0.0795994	P0A9L3	FKBP-type 22 kDa peptidyl-prolyl cis-trans isomerase	fklB
	0.310882	0.502717	-0.0795743	P0ABR7	Putative dioxygenase subunit alpha YeaW	yeaW
	1.03653	0.347269	-0.0795002	P0AGG8	Metalloprotease TldD	tldD
	1.91102	0.301943	-0.0794544	P0ACN4	HTH-type transcriptional repressor AllR	allR
	1.26094	0.330906	-0.0793597	P39177	Universal stress protein G	uspG
	1.09144	0.350208	-0.0784073	P06959	Dihydrolipoyllysine-residue acetyltransferase component of pyruvate dehydrogenase complex	aceF
	1.53845	0.325129	-0.0782153	P04425	Glutathione synthetase	gshB
	1.08784	0.354469	-0.0779266	P0A6G7	ATP-dependent Clp protease proteolytic subunit	clpP
	0.56982	0.422628	-0.0778844	P0ADV5	Uncharacterized protein YhbW	yhbW
	0.675272	0.404896	-0.0772597	P0ACX3	Putative monooxygenase YdhR	ydhR
	0.17481	0.619442	-0.0772317	P39334	HTH-type transcriptional repressor BdcR	bdcR
	0.361528	0.488818	-0.0771192	P0ABY4	Flavodoxin-2	fldB
	1.71065	0.326252	-0.0769838	P00946	Mannose-6-phosphate isomerase	manA
	1.51818	0.332943	-0.0769793	P77737	Oligopeptide transport ATP-binding protein OppF	oppF
	0.185481	0.608166	-0.0767949	P0AD14	Sensor histidine kinase YehU	yehU
	1.50458	0.336732	-0.0765489	P31475	Uncharacterized HTH-type transcriptional regulator YieP	yieP
	0.301123	0.521182	-0.0764907	P20099	Biotin sulfoxide reductase	bisC
	2.39875	0.311385	-0.0763454	P08390	USG-1 protein	usg
	0.135844	0.671136	-0.0761735	P77522	FeS cluster assembly protein SufB	sufB
	2.04974	0.321507	-0.0760848	P30177	Uncharacterized protein YbiB	ybiB
	1.20154	0.359422	-0.0758998	P75874	Uncharacterized protein YccU	yccU
	1.89821	0.326885	-0.0757421	P0AB89	Adenylosuccinate lyase	purB
	0.562609	0.439721	-0.0754401	P23522	5-keto-4-deoxy-D-glucarate aldolase	garL
	0.941958	0.390217	-0.0745939	P23917	Fructokinase	mak
	0.748095	0.41082	-0.0744228	P0AG82	Phosphate-binding protein PstS	pstS
	0.518095	0.454859	-0.0744152	P0ACY3	Uncharacterized protein YeaG	yeaG
	1.83289	0.339874	-0.074255	P0ABB4	ATP synthase subunit beta	atpD
	0.55785	0.447821	-0.0739927	P37326	Putative prophage CPS-53 integrase	intS
	0.452577	0.477805	-0.0732864	P52645	Uncharacterized protein YdbH	ydbH
	1.74128	0.356599	-0.0727399	P62617	2-C-methyl-D-erythritol 2,4-cyclodiphosphate synthase	ispF
	1.30373	0.377396	-0.0726102	P77338	Mechanosensitive channel MscK	mscK
	1.69711	0.35937	-0.0725212	P0AF36	Cell division protein ZapB	zapB
	1.11967	0.390567	-0.0723375	P22256	4-aminobutyrate aminotransferase GabT	gabT
	0.370167	0.511775	-0.0723057	P05707	Sorbitol-6-phosphate 2-dehydrogenase	srlD
	1.15804	0.390322	-0.0721118	P0A8I3	UPF0246 protein YaaA	yaaA
	1.67323	0.364496	-0.0720806	P15034	Xaa-Pro aminopeptidase	pepP
	0.530141	0.467242	-0.071998	P0AG84	Uncharacterized oxidoreductase YghA	yghA
	0.338654	0.526327	-0.0719744	P0AC00	Fructoselysine 6-phosphate deglycase	frlB
	0.975759	0.405108	-0.0719528	P45578	S-ribosylhomocysteine lyase	luxS
	0.663476	0.444835	-0.0716718	P12295	Uracil-DNA glycosylase	ung
	0.332931	0.532946	-0.0712484	P0AB03	Uncharacterized protein YcbJ	ycbJ
	0.312006	0.543902	-0.0709257	P56258	TDP-N-acetylfucosamine:lipid II N-acetylfucosaminyltransferase	wecF
	1.77224	0.374924	-0.0703087	P0ACB7	Protein HemY	hemY
	0.899464	0.424698	-0.0702362	P18390	Uncharacterized protein YjjA	yjjA
	1.63266	0.38236	-0.0699183	P0A8M6	UPF0265 protein YeeX	yeeX
	0.900244	0.431233	-0.0695264	P0A8Y3	Alpha-D-glucose-1-phosphate phosphatase YihX	yihX
	0.419618	0.513135	-0.0689376	P39161	Uxu operon transcriptional regulator	uxuR
	0.26625	0.581796	-0.0682669	P0AB98	ATP synthase subunit a	atpB
	1.65809	0.393498	-0.0682398	P06983	Porphobilinogen deaminase	hemC
	1.74907	0.391239	-0.0681922	P0A6P9	Enolase	eno
	1.11564	0.427001	-0.0677064	P0ABA4	ATP synthase subunit delta	atpH
	1.22436	0.423048	-0.0673421	P0ACJ0	Leucine-responsive regulatory protein	lrp
	0.522501	0.504099	-0.0667753	P75830	Macrolide export protein MacA	macA
	0.169249	0.665697	-0.0661112	P0A6T9	Glycine cleavage system H protein	gcvH
	1.64771	0.414621	-0.0657972	P46837	Protein YhgF	yhgF
	0.942913	0.457355	-0.0653973	P37902	Glutamate/aspartate periplasmic-binding protein	gltI
	0.299469	0.580353	-0.0653254	P0A8C4	UPF0149 protein YgfB	ygfB
	0.783632	0.47809	-0.064599	P77182	tRNA 5-methylaminomethyl-2-thiouridine biosynthesis bifunctional protein MnmC;tRNA (mnm(5)s(2)U34)-methyltransferase;FAD-dependent cmnm(5)s(2)U34 oxidoreductase	mnmC
	1.12668	0.452138	-0.064429	P36767	Recombination-associated protein RdgC	rdgC
	1.09725	0.45572	-0.064209	P0A776	RNA pyrophosphohydrolase	rppH
	0.0736503	0.797531	-0.0640475	P24224	Holo-[acyl-carrier-protein] synthase	acpS
	0.363322	0.566111	-0.0633771	P0AFH2	Oligopeptide transport system permease protein OppB	oppB
	0.255265	0.61582	-0.0630805	P0AAN5	Uncharacterized protein YaiA	yaiA
	1.30621	0.457863	-0.062514	P0A6T1;CON__Q3ZBD7	Glucose-6-phosphate isomerase	pgi
	0.566874	0.526575	-0.0622314	P0ACS7	HTH-type transcriptional regulator RpiR	rpiR
	2.25066	0.432439	-0.0621592	P0AG86	Protein-export protein SecB	secB
	1.26736	0.4684	-0.0616264	P33599	NADH-quinone oxidoreductase subunit C/D	nuoC
	0.202417	0.659711	-0.0612526	P71298	Putative prophage CP4-6 integrase	intF
	0.341008	0.588849	-0.0608387	P31069	Voltage-gated potassium channel Kch	kch
	0.145009	0.70414	-0.0607688	P60955	Prolipoprotein diacylglyceryl transferase	lgt
	0.542828	0.542424	-0.0606511	P0AB10	Uncharacterized lipoprotein YmbA	ymbA
	2.32254	0.444952	-0.0605831	P0A7D4	Adenylosuccinate synthetase	purA
	1.61859	0.463327	-0.0604897	P37095	Peptidase B	pepB
	0.188714	0.673092	-0.0597426	P04846	Lipoprotein 28	nlpA
	0.750726	0.535283	-0.0579058	P05719	Type-1 restriction enzyme EcoKI specificity protein	hsdS
	1.29653	0.500704	-0.0578957	P09549	Cell division protein DedD	dedD
	0.292797	0.627038	-0.0577469	P77717	Uncharacterized lipoprotein YbaY	ybaY
	1.2339	0.509245	-0.0573037	P04951	3-deoxy-manno-octulosonate cytidylyltransferase	kdsB
	1.15508	0.511614	-0.0572923	P76658	Bifunctional protein HldE;D-beta-D-heptose 7-phosphate kinase;D-beta-D-heptose 1-phosphate adenylyltransferase	hldE
	0.436871	0.5868	-0.0572859	P0A6A8	Acyl carrier protein	acpP
	1.3923	0.50721	-0.0567926	P0A6K1	Diaminopimelate epimerase	dapF
	0.887266	0.533423	-0.0567525	P76187	Oxidoreductase YdhF	ydhF
	1.78943	0.492847	-0.0567436	Q46829	6-phospho-beta-glucosidase BglA	bglA
	0.11071	0.758315	-0.056632	P0ACZ8	Transcriptional regulatory protein CusR	cusR
	0.495646	0.580192	-0.0565147	P62615	4-diphosphocytidyl-2-C-methyl-D-erythritol kinase	ispE
	0.223745	0.66956	-0.0560846	P0A6J3	Sulfate transporter CysZ	cysZ
	0.432253	0.595767	-0.056083	P28635	D-methionine-binding lipoprotein MetQ	metQ
	0.550694	0.576467	-0.0560341	P30863	2,5-diketo-D-gluconic acid reductase B	dkgB
	0.646671	0.563221	-0.0558599	P24203	Uncharacterized GTP-binding protein YjiA	yjiA
	3.03921	0.482031	-0.05568	P0A9M8	Phosphate acetyltransferase	pta
	0.347944	0.621274	-0.0556602	P28630	DNA polymerase III subunit delta	holA
	0.206768	0.681204	-0.0555442	P0A935	Membrane-bound lytic murein transglycosylase A	mltA
	0.898891	0.542559	-0.0555147	P75915	Chaperone protein YcdY	ycdY
	1.03145	0.54046	-0.0548445	P22634	Glutamate racemase	murI
	0.235582	0.671344	-0.0544825	P0C8K0	D-tagatose-1,6-bisphosphate aldolase subunit KbaZ	kbaZ
	0.768196	0.564353	-0.0542425	P39310	Uncharacterized protein YtfB	ytfB
	0.269675	0.659972	-0.0541725	P76491	5-deoxynucleotidase YfbR	yfbR
	0.58461	0.58799	-0.0536172	P0A8W0	Transcriptional regulator NanR	nanR
	0.40263	0.621927	-0.0534592	P0ACF0	DNA-binding protein HU-alpha	hupA
	0.896297	0.562128	-0.0533168	P0A9H1	G/U mismatch-specific DNA glycosylase	mug
	0.330049	0.649111	-0.0527531	P0A877	Tryptophan synthase alpha chain	trpA
	0.240891	0.680658	-0.0520045	P0ADX7	Uncharacterized protein YhhA	yhhA
	0.0999371	0.783739	-0.0516621	P0AB85	FAD:protein FMN transferase	apbE
	2.33724	0.537646	-0.0511837	P31554	LPS-assembly protein LptD	lptD
	0.991226	0.579452	-0.0509059	P0AB67	NAD(P) transhydrogenase subunit beta	pntB
	0.411721	0.643902	-0.0505654	P22186	Transcriptional regulator MraZ	mraZ
	0.314574	0.667532	-0.0502431	P21865	Sensor protein KdpD	kdpD
	0.489353	0.63118	-0.0500927	Q93K97	ADP-ribose pyrophosphatase	nudF
	0.226001	0.697341	-0.0500021	P76330	Probable diguanylate cyclase YedQ	yedQ
	1.07061	0.58822	-0.0493558	P0ADK0	Uncharacterized protein YiaF	yiaF
	0.231879	0.697327	-0.0492795	P38521	Uncharacterized protein YggL	yggL
	1.88341	0.57097	-0.0487728	P0A6H1	ATP-dependent Clp protease ATP-binding subunit ClpX	clpX
	0.350199	0.667981	-0.0487556	P0A912	Peptidoglycan-associated lipoprotein	pal
	0.644319	0.626723	-0.0482248	P0A6G3	Nicotinamide-nucleotide amidohydrolase PncC	pncC
	0.182617	0.728974	-0.0480919	P0A8U2	UPF0294 protein YafD	yafD
	0.376448	0.667729	-0.0478872	P69411	Outer membrane lipoprotein RcsF	rcsF
	0.0590949	0.838598	-0.0478506	P0ACV6	Protein MpaA	mpaA
	0.208487	0.717133	-0.0477797	P77775	Epimerase family protein YfcH	yfcH
	0.459739	0.657917	-0.0475388	P25906	Putative oxidoreductase YdbC	ydbC
	0.183477	0.734628	-0.0463889	P64503	Uncharacterized protein YebV	yebV
	2.93225	0.586598	-0.04599	P0ADT5	Putative acid--amine ligase YgiC	ygiC
	0.889504	0.633124	-0.0456397	P0A8R7	UPF0283 membrane protein YcjF	ycjF
	0.355721	0.685154	-0.045536	P0A6H8	Cardiolipin synthase A	clsA
	0.52465	0.666084	-0.0452836	P75849	Uncharacterized protein YcbL	ycbL
	0.166224	0.754335	-0.0451234	P0AE24	Arabinose-proton symporter	araE
	0.591632	0.665643	-0.0444053	P0A8P6	Tyrosine recombinase XerC	xerC
	1.46866	0.625285	-0.0443192	P00579	RNA polymerase sigma factor RpoD	rpoD
	1.76745	0.620725	-0.0441945	P0ABB0	ATP synthase subunit alpha	atpA
	0.925903	0.649217	-0.0441386	P25666	Protein HtrL	htrL
	1.49636	0.627502	-0.0439962	P39353	Uncharacterized oxidoreductase YjhC	yjhC
	0.301804	0.710968	-0.0435435	P0C058	Small heat shock protein IbpB	ibpB
	0.124286	0.786728	-0.0433381	P0AAE0	D-serine/D-alanine/glycine transporter	cycA
	0.389831	0.697674	-0.042916	P0A6X7	Integration host factor subunit alpha	ihfA
	0.0211652	0.924776	-0.0424032	P07623	Homoserine O-succinyltransferase	metA
	0.636287	0.679697	-0.0421766	P30011	Nicotinate-nucleotide pyrophosphorylase [carboxylating]	nadC
	0.266611	0.728918	-0.0418847	P0AAH8	Peptide transport system ATP-binding protein SapF	sapF
	1.21443	0.663965	-0.0413402	P13016	1,6-anhydro-N-acetylmuramyl-L-alanine amidase AmpD	ampD
	0.486431	0.698879	-0.0409037	P37005	Uncharacterized tRNA/rRNA methyltransferase LasT	lasT
	0.344441	0.720594	-0.0408376	P0ABQ0	Coenzyme A biosynthesis bifunctional protein CoaBC;Phosphopantothenoylcysteine decarboxylase;Phosphopantothenate--cysteine ligase	coaBC
	0.7897	0.68151	-0.0407219	P39831	NADP-dependent 3-hydroxy acid dehydrogenase YdfG	ydfG
	0.158942	0.781476	-0.0400111	P67701	Antitoxin HigA	higA
	0.297246	0.733471	-0.0399764	P17109	2-succinyl-5-enolpyruvyl-6-hydroxy-3-cyclohexene-1-carboxylate synthase	menD
	0.0981261	0.816817	-0.0398734	P0AEV1	Regulator of RpoS	rssB
	1.19459	0.684871	-0.038791	P0A6F3	Glycerol kinase	glpK
	0.254115	0.756637	-0.0385456	P76316	D-cysteine desulfhydrase	dcyD
	0.261238	0.758499	-0.0379556	P24177	Probable aminoglycoside efflux pump	acrD
	0.973667	0.698367	-0.037803	P69425	Sec-independent protein translocase protein TatB	tatB
	0.333795	0.746928	-0.0374851	P03007	DNA polymerase III subunit epsilon	dnaQ
	0.678429	0.716663	-0.0372836	P0AB77	2-amino-3-ketobutyrate coenzyme A ligase	kbl
	0.804857	0.711014	-0.0372416	P40874	N-methyl-L-tryptophan oxidase	solA
	0.494005	0.728848	-0.0372194	P0AC13	Dihydropteroate synthase	folP
	0.164181	0.791978	-0.0370528	P0AF90	Regulator of ribonuclease activity B	rraB
	1.40175	0.698879	-0.0366631	P0ADS9	Uncharacterized protein YggN	yggN
	0.289477	0.762389	-0.0364475	P15373	Antitoxin PrlF	prlF
	0.96304	0.719679	-0.0357749	P0AAB6	UTP--glucose-1-phosphate uridylyltransferase	galF
	0.374957	0.756325	-0.0356051	P0AEG6	Thiol:disulfide interchange protein DsbC	dsbC
	0.745182	0.729062	-0.0352453	P0AED7	Succinyl-diaminopimelate desuccinylase	dapE
	0.189728	0.792709	-0.0350676	P54901	Stationary phase-inducible protein CsiE	csiE
	1.23626	0.720108	-0.0350297	P45464	Penicillin-binding protein activator LpoA	lpoA
	0.195459	0.79235	-0.0347338	Q46871	NADPH-dependent ferric-chelate reductase	yqjH
	0.194494	0.793641	-0.0345993	P0AFZ3	Stringent starvation protein B	sspB
	0.48803	0.753599	-0.0345968	P25522	tRNA modification GTPase MnmE	mnmE
	0.454675	0.756714	-0.0343692	P25535	2-octaprenylphenol hydroxylase	ubiI
	0.100794	0.83343	-0.0342735	P76641	Guanine deaminase	guaD
	0.555583	0.751482	-0.0342439	P05706	Glucitol/sorbitol-specific phosphotransferase enzyme IIA component	srlB
	0.2746	0.781998	-0.0337251	P0AB38	Penicillin-binding protein activator LpoB	lpoB
	0.307241	0.778826	-0.033659	P0AG16	Amidophosphoribosyltransferase	purF
	0.365966	0.771954	-0.033603	P77756	7-cyano-7-deazaguanine synthase	queC
	0.0849177	0.839221	-0.0335073	P42593	2,4-dienoyl-CoA reductase [NADPH]	fadH
	0.1993	0.798771	-0.0332232	P0A898	Endoribonuclease YbeY	ybeY
	0.117544	0.828643	-0.0330537	P0A8Z7	Esterase YqiA	yqiA
	0.397919	0.773937	-0.0328255	P32177	Protein FdhD	fdhD
	0.304961	0.78613	-0.0323054	P13458	Nuclease SbcCD subunit C	sbcC
	0.493089	0.779289	-0.0312462	P27838	Protein CyaY	cyaY
	0.192631	0.810841	-0.0312303	P21169;P24169	Ornithine decarboxylase, constitutive	speC
	0.266897	0.798093	-0.0310739	P75777	UPF0194 membrane protein YbhG	ybhG
	0.452734	0.782387	-0.0309143	P39199	50S ribosomal protein L3 glutamine methyltransferase	prmB
	0.833823	0.76897	-0.0308863	P06968	Deoxyuridine 5-triphosphate nucleotidohydrolase	dut
	0.150115	0.824999	-0.0308762	P04993	RecBCD enzyme subunit RecD	recD
	0.210177	0.810407	-0.0305227	P76176	Uncharacterized serine protease YdgD	ydgD
	0.877448	0.773656	-0.0302575	P24554	DNA repair protein RadA	radA
	0.267323	0.801727	-0.0302445	P0A744	Peptide methionine sulfoxide reductase MsrA	msrA
	1.2055	0.768706	-0.030166	P00956	Isoleucine--tRNA ligase	ileS
	0.108299	0.838957	-0.0295563	P76329	Putative mannosyl-3-phosphoglycerate phosphatase	yedP
	0.209652	0.81583	-0.0294984	P40710	Lipoprotein NlpE	nlpE
	0.725201	0.785491	-0.029108	P0A796	ATP-dependent 6-phosphofructokinase isozyme 1	pfkA
	0.389337	0.799336	-0.0288906	P0ADX9	Ribosomal RNA small subunit methyltransferase D	rsmD
	0.386979	0.799727	-0.0287933	P52095	Lysine decarboxylase, constitutive	ldcC
	0.241928	0.816459	-0.0287641	P23524	Glycerate 2-kinase	garK
	0.183519	0.827477	-0.0285867	P0AFM6	Phage shock protein A	pspA
	0.117138	0.839495	-0.0282952	P0ACE3	Hemolysin expression-modulating protein Hha	hha
	0.15267	0.83411	-0.0282256	P0A752	Nicotinate-nucleotide adenylyltransferase	nadD
	1.52857	0.782957	-0.0280374	P37689	2,3-bisphosphoglycerate-independent phosphoglycerate mutase	gpmI
	0.192284	0.829081	-0.0279636	P52108	Transcriptional regulatory protein RstA	rstA
	0.457991	0.801713	-0.0278371	P0A9L8	Pyrroline-5-carboxylate reductase	proC
	0.632898	0.798459	-0.0277564	P24215	Mannonate dehydratase	uxuA
	0.156072	0.835157	-0.0277503	P06709	Bifunctional ligase/repressor BirA	birA
	0.206014	0.827339	-0.0277481	P13033	Anaerobic glycerol-3-phosphate dehydrogenase subunit B	glpB
	0.194245	0.834863	-0.0263459	P77748	Uncharacterized protein YdiJ	ydiJ
	0.128036	0.844056	-0.026152	P60720	Octanoyltransferase	lipB
	0.259214	0.829112	-0.0261326	P0A8Y5	Sugar phosphatase YidA	yidA
	0.180282	0.837158	-0.026118	P37197	Probable cytochrome c peroxidase	yhjA
	0.370168	0.820935	-0.0260865	P30176	Swarming motility protein YbiA	ybiA
	0.258294	0.831859	-0.0257085	P25665	5-methyltetrahydropteroyltriglutamate--homocysteine methyltransferase	metE
	0.210087	0.837335	-0.0253003	P0A742	Large-conductance mechanosensitive channel	mscL
	0.276116	0.833523	-0.0251973	P0AE45	UPF0053 inner membrane protein YtfL	ytfL
	0.206442	0.838158	-0.0247879	P0A9K7	Phosphate-specific transport system accessory protein PhoU	phoU
	0.843315	0.816364	-0.0247021	P0AES6	DNA gyrase subunit B	gyrB
	0.308614	0.833287	-0.0246995	P69829	Nitrogen regulatory protein	ptsN
	0.262068	0.838021	-0.0243587	P0ACV4	Lipopolysaccharide assembly protein A	lapA
	0.379665	0.832899	-0.024039	P75913	Glyoxylate/hydroxypyruvate reductase A	ghrA
	0.395507	0.83405	-0.0236654	P0CF70;P0CF69;P0CF68;P0CF67;P0CF66	Transposase InsE for insertion sequence IS3E;Transposase InsE for insertion sequence IS3D;Transposase InsE for insertion sequence IS3C;Transposase InsE for insertion sequence IS3B;Transposase InsE for insertion sequence IS3A	insE5;insE4;insE3;insE2;insE1
	0.291492	0.837915	-0.0236594	P69488	Divalent-cation tolerance protein CutA	cutA
	0.376684	0.834888	-0.0235971	P0A6V8	Glucokinase	glk
	0.33441	0.836972	-0.0233835	P0AFG8	Pyruvate dehydrogenase E1 component	aceE
	0.280517	0.839034	-0.0232493	P69441	Adenylate kinase	adk
	0.0532517	0.897285	-0.0230837	P0AFE4	NADH-quinone oxidoreductase subunit K	nuoK
	0.434645	0.837706	-0.0228386	P31057	3-methyl-2-oxobutanoate hydroxymethyltransferase	panB
	0.0949236	0.874177	-0.0226587	P0ACS2	Redox-sensitive transcriptional activator SoxR	soxR
	0.324596	0.842761	-0.0218264	P77202	Thiol:disulfide interchange protein DsbG	dsbG
	0.182323	0.860575	-0.0215416	P0A812	Holliday junction ATP-dependent DNA helicase RuvB	ruvB
	0.616552	0.8391	-0.0213629	P76015	PTS-dependent dihydroxyacetone kinase, dihydroxyacetone-binding subunit DhaK	dhaK
	0.121887	0.87251	-0.0211767	P0ADB1	Osmotically-inducible lipoprotein E	osmE
	0.105709	0.880483	-0.0204198	P13669	Mannosyl-D-glycerate transport/metabolism system repressor MngR	mngR
	0.242133	0.863087	-0.0200564	P0AE12	AMP nucleosidase	amn
	0.0901713	0.888915	-0.0198396	P0ADT2	UPF0441 protein YgiB	ygiB
	0.140899	0.875294	-0.0197322	P77581	Succinylornithine transaminase	astC
	0.148292	0.876911	-0.0191962	P08997	Malate synthase A	aceB
	0.641375	0.858305	-0.0190144	P0A9W3	Energy-dependent translational throttle protein EttA	ettA
	0.119235	0.886627	-0.018774	P45544	HTH-type transcriptional regulator FrlR	frlR
	0.350059	0.865691	-0.0187511	P46474	Uncharacterized protein YhdP	yhdP
	0.143332	0.889457	-0.0173972	P07648	RecBCD enzyme subunit RecC	recC
	0.522347	0.874349	-0.0169004	P0ABU2	Ribosome-binding ATPase YchF	ychF
	0.195553	0.888353	-0.016709	P27128	Lipopolysaccharide 1,3-galactosyltransferase	rfaI
	0.546422	0.880156	-0.0161235	P37349	PTS-dependent dihydroxyacetone kinase, phosphotransferase subunit DhaM;Phosphocarrier protein HPr;Phosphotransferase enzyme IIA component	dhaM
	0.196898	0.892333	-0.0160472	P05020	Dihydroorotase	pyrC
	0.078334	0.908008	-0.0157995	P64540	Uncharacterized protein YfcL	yfcL
	0.348365	0.889322	-0.0153745	P0A953	3-oxoacyl-[acyl-carrier-protein] synthase 1	fabB
	0.126071	0.903564	-0.0149291	P41052	Membrane-bound lytic murein transglycosylase B	mltB
	0.115477	0.904636	-0.0148932	P21151	3-ketoacyl-CoA thiolase	fadA
	0.0631936	0.916977	-0.0148093	P0ABL5	Cytochrome c-type protein NapC	napC
	0.669333	0.889771	-0.0147915	P0A7B5	Glutamate 5-kinase	proB
	0.25032	0.897689	-0.0147667	P25888	ATP-dependent RNA helicase RhlE	rhlE
	0.070307	0.916313	-0.0145845	P06611	Vitamin B12 import ATP-binding protein BtuD	btuD
	0.206578	0.899833	-0.0145588	P0AGC3	Soluble lytic murein transglycosylase	slt
	0.454169	0.896335	-0.0142733	P0A6M8	Elongation factor G	fusA
	0.112901	0.911399	-0.0139027	P69783	Glucose-specific phosphotransferase enzyme IIA component	crr
	0.259699	0.901233	-0.0138963	P02930	Outer membrane protein TolC	tolC
	0.121059	0.914102	-0.0132942	P0A8J2	Primosomal protein 1	dnaT
	0.419006	0.904128	-0.0129827	P0A7G6	Protein RecA	recA
	0.885725	0.901555	-0.0129204	P76290	tRNA (cmo5U34)-methyltransferase	cmoA
	0.152965	0.915857	-0.0125923	P23256	Protein MalY;Cystathionine beta-lyase MalY;Maltose regulon modulator	malY
	0.110882	0.921077	-0.012235	P0AEI6	Phosphatase NudJ	nudJ
	0.0629132	0.929645	-0.0119991	P75957	Lipoprotein-releasing system ATP-binding protein LolD	lolD
	0.240629	0.916006	-0.0118249	P0ADC1	LPS-assembly lipoprotein LptE	lptE
	0.0271243	0.95045	-0.0115919	P0AG76	Nuclease SbcCD subunit D	sbcD
	0.067326	0.930967	-0.0115824	P77499	Probable ATP-dependent transporter SufC	sufC
	0.0516585	0.936481	-0.0111491	P0AAZ7	UPF0434 protein YcaR	ycaR
	0.0677929	0.93515	-0.0106668	P75919	Cardiolipin synthase C	clsC
	0.304218	0.924603	-0.010615	P0AEP3	UTP--glucose-1-phosphate uridylyltransferase	galU
	0.123297	0.930015	-0.0104656	P33667	tRNA 2-selenouridine synthase	selU
	0.13435	0.930102	-0.0102882	P09831	Glutamate synthase [NADPH] large chain	gltB
	0.13833	0.931336	-0.0100482	P0AEJ6	Ethanolamine ammonia-lyase heavy chain	eutB
	0.106307	0.93497	-0.00984128	P13009	Methionine synthase	metH
	0.147693	0.934085	-0.00964864	P31224	Multidrug efflux pump subunit AcrB	acrB
	0.0174287	0.965391	-0.00941086	P28632	DNA polymerase III subunit psi	holD
	0.634213	0.933627	-0.00887299	P37177	Phosphoenolpyruvate-protein phosphotransferase PtsP	ptsP
	0.0433922	0.950845	-0.00873216	P0A6A0	Probable protein kinase UbiB	ubiB
	0.0357689	0.953021	-0.008708	P43337	Uncharacterized Nudix hydrolase NudL	nudL
	0.248559	0.937076	-0.00856654	P0ABC3	Modulator of FtsH protease HflC	hflC
	0.149387	0.94031	-0.00844765	P38489	Oxygen-insensitive NAD(P)H nitroreductase	nfsB
	0.194156	0.942789	-0.00800006	P36938	Phosphoglucomutase	pgm
	0.0695456	0.950638	-0.00791804	P0A6Y1	Integration host factor subunit beta	ihfB
	0.113565	0.947269	-0.00785828	P0A9P4	Thioredoxin reductase	trxB
	0.0684694	0.951113	-0.007713	P75828	Uncharacterized protein YbjD	ybjD
	0.061912	0.956661	-0.00705369	P0A8B2	UPF0115 protein YfcN	yfcN
	0.00773441	0.983064	-0.00581582	P62601	Cytoplasmic trehalase	treF
	0.0369591	0.968313	-0.00580438	P25740	Lipopolysaccharide core biosynthesis protein RfaG	rfaG
	0.0207895	0.975141	-0.00562763	P32705	Cation/acetate symporter ActP	actP
	0.0674654	0.967917	-0.00534185	P0AG20	GTP pyrophosphokinase	relA
	0.166175	0.965244	-0.00522995	P10408	Protein translocase subunit SecA	secA
	0.00593011	0.984649	-0.00506687	P06986	Histidinol-phosphate aminotransferase	hisC
	0.0817329	0.968109	-0.00502205	P0A9D4	Serine acetyltransferase	cysE
	0.0896088	0.968523	-0.00498517	P0A6Y5	33 kDa chaperonin	hslO
	0.0191105	0.977427	-0.00492859	P05804	Beta-glucuronidase	uidA
	0.0465105	0.97572	-0.00441297	P63177	23S rRNA (guanosine-2-O-)-methyltransferase RlmB	rlmB
	0.0171542	0.980088	-0.00433032	P23862	Primosomal replication protein N	priC
	0.0144884	0.98284	-0.00381915	P05827	HTH-type transcriptional regulator IlvY	ilvY
	0.0728708	0.977693	-0.00367292	P07639	3-dehydroquinate synthase	aroB
	0.0556524	0.980002	-0.003486	P30871	Inorganic triphosphatase	ygiF
	0.0261671	0.981928	-0.00337601	P0AGL7	Ribosomal RNA small subunit methyltransferase E	rsmE
	0.0156587	0.983244	-0.00333023	P0A937	Outer membrane protein assembly factor BamE	bamE
	0.00629004	0.987641	-0.00322787	P0A756	Glutathione-regulated potassium-efflux system ancillary protein KefG	kefG
	0.0275112	0.983048	-0.00321452	P07024	Protein UshA;UDP-sugar hydrolase;5-nucleotidase	ushA
	0.0136259	0.984379	-0.00310103	P34209	Protein YdcF	ydcF
	0.0102577	0.985544	-0.00293001	P75946	Uncharacterized protein YcfL	ycfL
	0.0126902	0.985137	-0.00266616	P77596	Uncharacterized protein YagF	yagF
	0.00943803	0.987552	-0.00222905	P65367	Uncharacterized protein YqcA	yqcA
	0.00754007	0.991697	-0.0018158	P45748	Threonylcarbamoyl-AMP synthase	tsaC
	0.00746647	0.991477	-0.00177447	P0A725	UDP-3-O-[3-hydroxymyristoyl] N-acetylglucosamine deacetylase	lpxC
	0.018637	0.992908	-0.00124677	P0A9Y6	Cold shock-like protein CspC	cspC
	0.0225464	0.993922	-0.00106494	P0ABP8	Purine nucleoside phosphorylase DeoD-type	deoD
	0.00994649	0.996032	-0.000760396	P29208	o-succinylbenzoate synthase	menC
	NaN	1	0	P12999	Malonyl-[acyl-carrier protein] O-methyltransferase	bioC
	NaN	1	0	P31130	Uncharacterized protein YdeI	ydeI
	NaN	1	0	P0AA99	Putative L,D-transpeptidase YafK	yafK
	NaN	1	0	P15993	Aromatic amino acid transport protein AroP	aroP
	NaN	1	0	P37339	L-2-hydroxyglutarate oxidase LhgO	lhgO
	NaN	1	0	P75954	Probable L,D-transpeptidase YcfS	ycfS
	NaN	1	0	P0AE85	Periplasmic protein CpxP	cpxP
	NaN	1	0	P37672	2,3-diketo-L-gulonate reductase	dlgD
	NaN	1	0	P07109	Histidine transport ATP-binding protein HisP	hisP
	NaN	1	0	P76621	Protein CsiD	csiD
	NaN	1	0	P0AF78	Uncharacterized protein YjfJ	yjfJ
	NaN	1	0	P75822	Uncharacterized protein YbjT	ybjT
	NaN	1	0	Q47319	DTW domain-containing protein YfiP	yfiP
	NaN	1	0	P23898	Probable endopeptidase NlpC	nlpC
	NaN	1	0	P56614;P21361	Uncharacterized protein YmdF;Uncharacterized protein YciG	ymdF;yciG
	NaN	1	0	P0AF10	Mannitol operon repressor	mtlR
	NaN	1	0	P76172	Uncharacterized protein YnfD	ynfD
	NaN	1	0	P42626	UPF0597 protein YhaM	yhaM
	NaN	1	0	P30139	Thiazole synthase	thiG
	NaN	1	0	P39902	Protein SprT	sprT
	NaN	1	0	P0AB20	Heat shock protein HspQ	hspQ
	NaN	1	0	P27241	Lipopolysaccharide core biosynthesis protein RfaZ	rfaZ
	NaN	1	0	P76577	Penicillin-binding protein 1C;Penicillin-insensitive transglycosylase;Transpeptidase-like module	pbpC
	NaN	1	0	P25718	Alpha-amylase	malS
	NaN	1	0	P24555	Protease 2	ptrB
	NaN	1	0	P0A8D6	O-acetyl-ADP-ribose deacetylase	ymdB
	NaN	1	0	P0AAG0	Dipeptide transport ATP-binding protein DppD	dppD
	NaN	1	0	P69681	Ammonia channel	amtB
	NaN	1	0	P39452	Ribonucleoside-diphosphate reductase 2 subunit alpha	nrdE
	NaN	1	0	P0A7H0	DNA replication and repair protein RecF	recF
	NaN	1	0	P14175	Glycine betaine/L-proline transport ATP-binding protein ProV	proV
	NaN	1	0	P37146	Ribonucleoside-diphosphate reductase 2 subunit beta	nrdF
	NaN	1	0	P0ABV2	Biopolymer transport protein ExbD	exbD
	NaN	1	0	P39304	3-keto-L-gulonate-6-phosphate decarboxylase UlaD	ulaD
	NaN	1	0	P64610	Uncharacterized protein YrbL	yrbL
	NaN	1	0	P76148	Uncharacterized protein YneG	yneG
	NaN	1	0	P0ADM4	Uncharacterized protein YidQ	yidQ
	NaN	1	0	P12998	8-amino-7-oxononanoate synthase	bioF
	NaN	1	0	P77690	UDP-4-amino-4-deoxy-L-arabinose--oxoglutarate aminotransferase	arnB
	NaN	1	0	Q47690	Homocysteine S-methyltransferase	mmuM
	NaN	1	0	P77559	Uncharacterized HTH-type transcriptional regulator YnfL	ynfL
	NaN	1	0	P0ACI3	Xylose operon regulatory protein	xylR
	NaN	1	0	P0AEK0	Exodeoxyribonuclease 10	exoX
	NaN	1	0	P37641	Uncharacterized HTH-type transcriptional regulator YhjC	yhjC
	NaN	1	0	P0A8Y8	Proofreading thioesterase EntH	entH
	NaN	1	0	P28905	DNA polymerase III subunit chi	holC
	NaN	1	0	P0A8C1	UPF0145 protein YbjQ	ybjQ
	NaN	1	0	P31133	Putrescine-binding periplasmic protein	potF
	NaN	1	0	P0A881	Trp operon repressor	trpR
	NaN	1	0	P0A6W3	Phospho-N-acetylmuramoyl-pentapeptide-transferase	mraY
	NaN	1	0	P0AAE2	Proline-specific permease ProY	proY
	NaN	1	0	P77444	Cysteine desulfurase	sufS
	NaN	1	0	P0AFR0	NTE family protein RssA	rssA
	NaN	1	0	P55734	Inner membrane protein YgaP	ygaP
	NaN	1	0	P37613	PanD maturation factor	panM
	NaN	1	0	P0AEJ2	Isochorismate synthase EntC	entC
	NaN	1	0	P07822	Iron(3+)-hydroxamate-binding protein FhuD	fhuD
	NaN	1	0	P0C066	Membrane-bound lytic murein transglycosylase C	mltC
	NaN	1	0	P64530	Transcriptional repressor RcnR	rcnR
	NaN	1	0	P37313	Dipeptide transport ATP-binding protein DppF	dppF
	NaN	1	0	P08179	Phosphoribosylglycinamide formyltransferase	purN
	NaN	1	0	P15032	Exodeoxyribonuclease 8	recE
	NaN	1	0	P0ADU7	Uncharacterized protein YqiB	yqiB
	NaN	1	0	P33360	Putative osmoprotectant uptake system ATP-binding protein YehX	yehX
	NaN	1	0	P09184	Very short patch repair protein	vsr
	NaN	1	0	P37025	RNA 2,3-cyclic phosphodiesterase	thpR
	NaN	1	0	P0A9V5	Uncharacterized HTH-type transcriptional regulator YiaG	yiaG
	NaN	1	0	P75993	Probable two-component-system connector protein AriR	ariR
	NaN	1	0	P77148	Uncharacterized protein YdhS	ydhS
	NaN	1	0	P64461	Autoinducer 2-degrading protein LsrG	lsrG
	NaN	1	0	P39451	Alcohol dehydrogenase, propanol-preferring	adhP
	NaN	1	0	P0A6A6	3-isopropylmalate dehydratase large subunit	leuC
	NaN	1	0	P76235	UPF0229 protein YeaH	yeaH
	NaN	1	0	P77432	Autoinducer 2 kinase LsrK	lsrK
	NaN	1	0	P65294	Uncharacterized lipoprotein YgdR	ygdR
	NaN	1	0	P33368	Uncharacterized oxidoreductase YohF	yohF
	NaN	1	0	P64585	Inner membrane protein YqjE	yqjE
	NaN	1	0	P10907	sn-glycerol-3-phosphate import ATP-binding protein UgpC	ugpC
	NaN	1	0	P16681	Protein PhnB	phnB
	NaN	1	0	P76097	Uncharacterized protein YdcJ	ydcJ
	NaN	1	0	P77667	Protein SufA	sufA
	NaN	1	0	P77712	Long-chain acyl-CoA thioesterase FadM	fadM
	NaN	1	0	P37645	Uncharacterized protein YhjG	yhjG
	NaN	1	0	P0AEF8	Dipeptide transport system permease protein DppB	dppB
	NaN	1	0	P0AAV6	Uncharacterized protein YbgS	ybgS
	NaN	1	0	P77526	Disulfide-bond oxidoreductase YfcG	yfcG
	NaN	1	0	P0AA89	Diguanylate cyclase DosC	dosC
	NaN	1	0	P30125	3-isopropylmalate dehydrogenase	leuB
	NaN	1	0	P39385	Uncharacterized protein YjiN	yjiN
	NaN	1	0	P76227	Uncharacterized protein YnjH	ynjH
	NaN	1	0	P76217;REV__P06612	N-succinylglutamate 5-semialdehyde dehydrogenase	astD
	NaN	1	0	P64517	Uncharacterized protein YodC	yodC
	NaN	1	0	P11071	Isocitrate dehydrogenase kinase/phosphatase	aceK
	NaN	1	0	P46850	RNA-splicing ligase RtcB	rtcB
	NaN	1	0	P0AE63	Cation transport regulator ChaB	chaB
	NaN	1	0	P42907	Putative tagatose-6-phosphate ketose/aldose isomerase	agaS
	NaN	1	0	P75672	Uncharacterized protein YafS	yafS
	NaN	1	0	P76194	Cysteine desulfuration protein SufE	sufE
	NaN	1	0	P77161	2-hydroxy-3-oxopropionate reductase	glxR
	NaN	1	0	P39297	Lipoprotein BsmA	bsmA
	NaN	1	0	P77257	Autoinducer 2 import ATP-binding protein LsrA	lsrA
	NaN	1	0	P0AA84	Cardiolipin synthase B	clsB
	NaN	1	0	P76141	Transcriptional regulator LsrR	lsrR
	NaN	1	0	P39408	Uncharacterized deoxyribonuclease YjjV	yjjV
	NaN	1	0	P45545	Uncharacterized protein YhfS	yhfS
	NaN	1	0	Q46891	Putative hydroxypyruvate isomerase YgbM	ygbM
	NaN	1	0	P37794	Chitooligosaccharide deacetylase ChbG	chbG
	NaN	1	0	P77544	Glutathione S-transferase YfcF	yfcF
	NaN	1	0	P30147	Hydroxypyruvate isomerase	hyi
	NaN	1	0	P17444	Oxygen-dependent choline dehydrogenase	betA
	NaN	1	0	P27832	dTDP-fucosamine acetyltransferase	wecD
	NaN	1	0	P37309	Arsenical resistance operon repressor	arsR
	NaN	1	0	P09029	N5-carboxyaminoimidazole ribonucleotide synthase	purK
	NaN	1	0	P37351	Ribose-5-phosphate isomerase B	rpiB
	NaN	1	0	P0AEC8	Sensor histidine kinase DcuS	dcuS
	NaN	1	0	P77485	Sensor kinase CusS	cusS
	NaN	1	0	P00904	Bifunctional protein TrpGD;Anthranilate synthase component 2;Anthranilate phosphoribosyltransferase	trpGD
	NaN	1	0	P76213	Excinuclease cho	cho
	NaN	1	0	P75989;P33358	HTH-type transcriptional repressor BluR	bluR
	NaN	1	0	P77619	UPF0214 protein YfeW	yfeW
	NaN	1	0	P64594	Toxin YhaV	yhaV
	NaN	1	0	P36881	Putative phosphotransferase enzyme IIA component YadI	yadI
	NaN	1	0	P75883	Uncharacterized protein GfcC	gfcC
	NaN	1	0	P0DKB3	Small protein MntS	mntS
	NaN	1	0	P76446	Protein Rtn	rtn
	NaN	1	0	P0AGH1	Inner membrane transport permease YhhJ	yhhJ
	NaN	1	0	P36675	Alternative ribosome-rescue factor A	arfA
	NaN	1	0	P37340	Multidrug resistance protein MdtK	mdtK
	NaN	1	0	P23840	DNA-damage-inducible protein D	dinD
	NaN	1	0	P76226	Inner membrane protein YnjF	ynjF
	NaN	1	0	P0ADM8	Uncharacterized protein YieE	yieE
	NaN	1	0	P31801	Sodium/proton antiporter ChaA	chaA
	NaN	1	0	P33927	Cytochrome c-type biogenesis protein CcmF	ccmF
	NaN	1	0	P52074	Glycolate oxidase iron-sulfur subunit	glcF
	NaN	1	0	P69428	Sec-independent protein translocase protein TatA	tatA
	NaN	1	0	P37047	Carbohydrate diacid regulator	cdaR
	NaN	1	0	P05100	DNA-3-methyladenine glycosylase 1	tag
	NaN	1	0	P21515	Acyl carrier protein phosphodiesterase	acpH
	NaN	1	0	P32701	Putative cyclic-di-GMP phosphodiesterase YjcC	yjcC
	NaN	1	0	P39358	Uncharacterized protein YjhG	yjhG
	NaN	1	0	P0AE67	Chemotaxis protein CheY	cheY
	NaN	1	0	P10151	HTH-type transcriptional regulator LeuO	leuO
	NaN	1	0	Q46800	Xanthine dehydrogenase FAD-binding subunit	xdhB
	NaN	1	0	P16692	Phosphoribosyl 1,2-cyclic phosphodiesterase	phnP
	NaN	1	0	P77671	Allantoinase	allB
	NaN	1	0	P11446	N-acetyl-gamma-glutamyl-phosphate reductase	argC
	NaN	1	0	P30844	Sensor protein BasS	basS
	NaN	1	0	Q47157	mRNA interferase YafO	yafO
	NaN	1	0	P78061	Gamma-glutamylputrescine synthetase PuuA	puuA
	NaN	1	0	P19319	Respiratory nitrate reductase 2 alpha chain	narZ
	NaN	1	0	P08401	Sensor protein CreC	creC
	NaN	1	0	P39453	Sensor protein TorS	torS
	NaN	1	0	P76016	PTS-dependent dihydroxyacetone kinase operon regulatory protein	dhaR
	NaN	1	0	P75931	Putative oxidoreductase YceM	yceM
	NaN	1	0	P39288	Epoxyqueuosine reductase	queG
	NaN	1	0	P76938	Elongation factor P hydroxylase	epmC
	NaN	1	0	P76423	Hydroxyethylthiazole kinase	thiM
	NaN	1	0	P76573	Uncharacterized protein YfgI	yfgI
	NaN	1	0	P0A9U1	Uncharacterized ABC transporter ATP-binding protein YbhF	ybhF
	NaN	1	0	P28305	Aminodeoxychorismate lyase	pabC
	NaN	1	0	P0AD19	Inner membrane protein YohK	yohK
	NaN	1	0	P67762	UPF0306 protein YhbP	yhbP
	NaN	1	0	P24252	Uncharacterized protein YbgA	ybgA
	NaN	1	0	P37019	H(+)/Cl(-) exchange transporter ClcA	clcA
	NaN	1	0	Q6BF17	D-galactonate dehydratase	dgoD
	NaN	1	0	P76280	Uncharacterized protein YobB	yobB
	NaN	1	0	P0A9G2	Transcriptional activator protein NhaR	nhaR
	NaN	1	0	P77301	Uncharacterized protein YbaP	ybaP
	NaN	1	0	P75831	Macrolide export ATP-binding/permease protein MacB	macB
	NaN	1	0	P45537	Uncharacterized protein YhfK	yhfK
	NaN	1	0	P08400	Phosphate regulon sensor protein PhoR	phoR
	NaN	1	0	P45753	Putative DNA utilization protein HofM	hofM
	NaN	1	0	P0AEJ4	Osmolarity sensor protein EnvZ	envZ
	NaN	1	0	P0AG03	3-octaprenyl-4-hydroxybenzoate carboxy-lyase partner protein	ubiX
	NaN	1	0	P0AGM7	Uracil permease	uraA
	NaN	1	0	P0AFA5	Bacteriophage N4 adsorption protein B	nfrB
	NaN	1	0	P71242	Colanic acid biosynthesis protein WcaK	wcaK
	NaN	1	0	P75713	(S)-ureidoglycine aminohydrolase	allE
	NaN	1	0	P77689	FeS cluster assembly protein SufD	sufD
	NaN	1	0	P42616	Protein YqjC	yqjC
	NaN	1	0	P23837	Sensor protein PhoQ	phoQ
	NaN	1	0	P0A7N1	50S ribosomal protein L31 type B	ykgM
	NaN	1	0	P10378	Enterobactin synthase component E	entE
	NaN	1	0	P77256	Uncharacterized oxidoreductase YdjG	ydjG
	NaN	1	0	P0AFS3	Dihydrofolate reductase FolM	folM
	NaN	1	0	P60566	Protein FixA	fixA
	NaN	1	0	P0AFC0	Dihydroneopterin triphosphate diphosphatase	nudB
	NaN	1	0	P26602	Chorismate pyruvate-lyase	ubiC
	NaN	1	0	P0AD96	Leu/Ile/Val-binding protein	livJ
	NaN	1	0	P0AA95	Uncharacterized protein YacC	yacC
	NaN	1	0	P75839	UPF0702 transmembrane protein YcaP	ycaP
	NaN	1	0	P0A7Y4	Ribonuclease HI	rnhA
	NaN	1	0	P0AFN2	Phage shock protein C	pspC
	NaN	1	0	P77399	Fatty acid oxidation complex subunit alpha;Enoyl-CoA hydratase/3-hydroxybutyryl-CoA epimerase;3-hydroxyacyl-CoA dehydrogenase	fadJ
	NaN	1	0	P33940	Malate:quinone oxidoreductase	mqo
	NaN	1	0	P76112	L-amino acid N-acyltransferase MnaT	mnaT
	NaN	1	0	P05847	L(+)-tartrate dehydratase subunit alpha	ttdA
	NaN	1	0	P0A823	Sugar fermentation stimulation protein A	sfsA
	NaN	1	0	P76185	Uncharacterized protein YdhJ	ydhJ
	NaN	1	0	P11553	L-fuculokinase	fucK
	NaN	1	0	P0ABS8	DNA polymerase III subunit theta	holE
	NaN	1	0	P0ADI4	Enterobactin synthase component B;Isochorismatase;Aryl carrier protein	entB
	NaN	1	0	P0AC94	High-affinity gluconate transporter	gntP
	NaN	1	0	P46125	Inner membrane protein YedI	yedI
	NaN	1	0	P21189	DNA polymerase II	polB
	NaN	1	0	P0A8P8	Tyrosine recombinase XerD	xerD
	NaN	1	0	P00547	Homoserine kinase	thrB
	NaN	1	0	P11454	Enterobactin synthase component F	entF
	NaN	1	0	P00895	Anthranilate synthase component 1	trpE
	NaN	1	0	P0C077	mRNA interferase RelE	relE
	NaN	1	0	P09126	Uroporphyrinogen-III synthase	hemD
	NaN	1	0	P0AFT2	Inner membrane amino-acid ABC transporter permease protein YecS	yecS
	NaN	1	0	P21693	ATP-dependent RNA helicase DbpA	dbpA
	NaN	1	0	P0AB49	Uncharacterized protein YchH	ychH
	NaN	1	0	P45552	Uncharacterized protein YhfZ	yhfZ
	NaN	1	0	P69856	Probable N-acetylneuraminic acid outer membrane channel protein NanC	nanC
	NaN	1	0	A5A613	Uncharacterized protein YciY	yciY
	0.000318036	0.999942	1.08083e-05	P0AEK4	Enoyl-[acyl-carrier-protein] reductase [NADH] FabI	fabI
	0.00151254	0.999789	5.91278e-05	P0A6L2	4-hydroxy-tetrahydrodipicolinate synthase	dapA
	0.000592527	0.999383	0.000242869	P0AB96;P0CF86	Arsenate reductase	arsC
	0.00240123	0.99933	0.000261943	P0ADS2	Cell division protein ZapA	zapA
	0.00180074	0.99892	0.000264804	P13857	Ribosomal-protein-serine acetyltransferase	rimL
	0.00181598	0.998884	0.000424703	Q46927	tRNA threonylcarbamoyladenosine dehydratase	tcdA
	0.00250387	0.998486	0.000521978	P0AEE3	Serine endoprotease DegS	degS
	0.0419272	0.994975	0.000899633	P0ABZ6	Chaperone SurA	surA
	0.0063177	0.99503	0.000960032	P0ADE6	Uncharacterized protein YgaU	ygaU
	0.00783003	0.994838	0.00102488	P27278	Trifunctional NAD biosynthesis/regulator protein NadR;Transcriptional regulator NadR;Nicotinamide mononucleotide adenylyltransferase;Ribosylnicotinamide kinase	nadR
	0.00478148	0.995341	0.00105508	P0AER0	Glycerol uptake facilitator protein	glpF
	0.0146601	0.994124	0.00114632	P37051	Formyltetrahydrofolate deformylase	purU
	0.0506496	0.987123	0.0018158	P37440	Oxidoreductase UcpA	ucpA
	0.0112817	0.987704	0.00215149	P0A9T8	Uncharacterized ABC transporter ATP-binding protein YbbA	ybbA
	0.00561304	0.991653	0.0021534	P31060	Putative molybdenum transport ATP-binding protein ModF	modF
	0.0263614	0.984788	0.00237147	P0A790	Aspartate 1-decarboxylase;Aspartate 1-decarboxylase beta chain;Aspartate 1-decarboxylase alpha chain	panD
	0.100772	0.983604	0.00259018	P00961	Glycine--tRNA ligase beta subunit	glyS
	0.0233114	0.984061	0.00266616	P76502	Phosphohistidine phosphatase SixA	sixA
	0.0157218	0.984789	0.0027558	P0A7A5	Protein-L-isoaspartate O-methyltransferase	pcm
	0.0253124	0.983359	0.00303904	P08178	Phosphoribosylformylglycinamidine cyclo-ligase	purM
	0.0453243	0.981919	0.00327301	P0A9Z1	Nitrogen regulatory protein P-II 1	glnB
	0.0119038	0.983583	0.00351206	P45800	Putative membrane protein IgaA homolog	yrfF
	0.0420327	0.980044	0.00353305	P23930	Apolipoprotein N-acyltransferase	lnt
	0.0243157	0.98192	0.00355689	P09996	Uncharacterized protein YidB	yidB
	0.133427	0.977026	0.00368945	P33363	Periplasmic beta-glucosidase	bglX
	0.0487725	0.978241	0.00373014	P31802	Nitrate/nitrite response regulator protein NarP	narP
	0.0653875	0.97696	0.00379244	P18335	Acetylornithine/succinyldiaminopimelate aminotransferase	argD
	0.13212	0.9756	0.00393804	P07395	Phenylalanine--tRNA ligase beta subunit	pheT
	0.0627117	0.976067	0.00407537	P0A9Q9	Aspartate-semialdehyde dehydrogenase	asd
	0.0760607	0.975364	0.00414213	P0AG27	Uncharacterized protein YibN	yibN
	0.120551	0.974377	0.00423241	P0ABC7	Modulator of FtsH protease HflK	hflK
	0.00462145	0.987543	0.0044028	P31460	Galactonate operon transcriptional repressor	dgoR
	0.0557457	0.975233	0.00443268	P06129	Vitamin B12 transporter BtuB	btuB
	0.0120688	0.981773	0.00460815	P76541	Ethanolamine utilization protein EutL	eutL
	0.035967	0.971772	0.00523885	P31806	Bifunctional NAD(P)H-hydrate repair enzyme Nnr;ADP-dependent (S)-NAD(P)H-hydrate dehydratase;NAD(P)H-hydrate epimerase	nnr
	0.0160476	0.976652	0.00568835	P16525	DNA replication terminus site-binding protein	tus
	0.110726	0.957664	0.00630061	P0AAX8	Probable L,D-transpeptidase YbiS	ybiS
	0.0363813	0.965346	0.00637086	Q46864	Antitoxin MqsA	mqsA
	0.048141	0.961037	0.00653585	P09053	Valine--pyruvate aminotransferase	avtA
	0.211156	0.953431	0.00658671	P00452	Ribonucleoside-diphosphate reductase 1 subunit alpha	nrdA
	0.046799	0.960837	0.00663694	P37024	ATP-dependent RNA helicase HrpB	hrpB
	0.0465971	0.959438	0.00694688	Q46925	Cysteine desulfurase CsdA	csdA
	0.228163	0.950915	0.00702159	P0A817	S-adenosylmethionine synthase	metK
	0.162769	0.951066	0.00723775	P68767	Cytosol aminopeptidase	pepA
	0.37026	0.945762	0.00747999	P39285	Miniconductance mechanosensitive channel MscM	mscM
	0.0608213	0.953331	0.00749588	P76318	Putative SOS response-associated peptidase YedK	yedK
	0.0411706	0.957559	0.00754038	P41036	Putative sialic acid transporter	nanT
	0.067724	0.950344	0.00794665	P23830	CDP-diacylglycerol--serine O-phosphatidyltransferase	pssA
	0.0324568	0.956841	0.00839933	P77674	Gamma-aminobutyraldehyde dehydrogenase	prr
	0.0816159	0.945302	0.00848389	P0AAU2	Uncharacterized protein YbfA	ybfA
	0.20725	0.937607	0.0085303	P39377	Isoaspartyl dipeptidase	iadA
	0.12156	0.93451	0.00953865	P0A8D0	Transcriptional repressor NrdR	nrdR
	0.0739977	0.937212	0.00971603	P30870	Glutamate-ammonia-ligase adenylyltransferase	glnE
	0.077007	0.937172	0.00986735	P0AF24	Ribonucleotide monophosphatase NagD	nagD
	0.0974298	0.934746	0.00987879	P0A840	5/3-nucleotidase SurE	surE
	0.137936	0.931621	0.00999832	P0AC84	Hydroxyacylglutathione hydrolase	gloB
	0.226567	0.926069	0.0103639	P0A9K9	FKBP-type peptidyl-prolyl cis-trans isomerase SlyD	slyD
	0.0367367	0.945437	0.010623	P42624	Pirin-like protein YhaK	yhaK
	0.181013	0.925233	0.0108897	P0AFT5	Transcriptional regulatory protein YehT	yehT
	0.175117	0.92569	0.0109304	P0A7E3	Orotate phosphoribosyltransferase	pyrE
	0.0556015	0.936618	0.0109336	P37344	Psp operon transcriptional activator	pspF
	0.14199	0.924667	0.0110919	P32664	NADH pyrophosphatase	nudC
	0.440625	0.916718	0.0111796	P25519	GTPase HflX	hflX
	0.013218	0.967623	0.0113036	P37348	UPF0759 protein YecE	yecE
	0.0431619	0.937951	0.0115039	P42597	Uncharacterized protein YgjP	ygjP
	0.819773	0.912442	0.0116221	P08839	Phosphoenolpyruvate-protein phosphotransferase	ptsI
	0.0820964	0.924722	0.0122973	P0A8E5	UPF0231 protein YacL	yacL
	0.0471914	0.933934	0.0124029	P19624	4-hydroxythreonine-4-phosphate dehydrogenase	pdxA
	0.0635005	0.928161	0.0124051	P25534	2-octaprenyl-6-methoxyphenol hydroxylase	ubiH
	0.0922974	0.923161	0.0124137	P45424	Uncharacterized protein YhcH	yhcH
	0.0719483	0.924986	0.0125402	P0AE48	Gamma-glutamylcyclotransferase family protein YtfP	ytfP
	0.130438	0.916284	0.0127621	P0AEF0	DNA replication protein DnaC	dnaC
	0.13242	0.912788	0.0132605	P56580	Glucitol/sorbitol-specific phosphotransferase enzyme IIB component	srlE
	0.191296	0.907185	0.0133883	P0AF18	N-acetylglucosamine-6-phosphate deacetylase	nagA
	0.120874	0.91337	0.0133966	P33570	Transketolase 2	tktB
	0.13005	0.910558	0.0136617	P0ACA7	Glutathione S-transferase GstB	gstB
	0.231095	0.902468	0.0138632	P0A6S7	Glycerol-3-phosphate dehydrogenase [NAD(P)+]	gpsA
	0.137219	0.907292	0.013958	P0AE22	Class B acid phosphatase	aphA
	0.544459	0.893735	0.0144278	P0A8K1	Phosphatidylserine decarboxylase proenzyme;Phosphatidylserine decarboxylase alpha chain;Phosphatidylserine decarboxylase beta chain	psd
	0.218752	0.900223	0.0144838	P08957	Type I restriction enzyme EcoKI M protein	hsdM
	0.115939	0.906778	0.014485	P0A738	Cyclic pyranopterin monophosphate synthase accessory protein	moaC
	0.0420127	0.929461	0.0145413	P77376	Uncharacterized oxidoreductase YdgJ	ydgJ
	0.121887	0.904396	0.014822	P12008	Chorismate synthase	aroC
	0.155141	0.900205	0.0150178	P0ABU5	Enhancing lycopene biosynthesis protein 2	elbB
	0.189038	0.898348	0.0150477	P0AFD1	NADH-quinone oxidoreductase subunit E	nuoE
	0.161943	0.899837	0.0151768	P0A734	Cell division topological specificity factor	minE
	0.107881	0.899851	0.0162576	P0ACM2	HTH-type transcriptional repressor RspR	rspR
	0.285367	0.885835	0.0163612	P37648	Protein YhjJ	yhjJ
	0.138579	0.893127	0.0168648	P27833	dTDP-4-amino-4,6-dideoxygalactose transaminase	rffA
	0.0739501	0.904559	0.0168699	P0A809	Holliday junction ATP-dependent DNA helicase RuvA	ruvA
	0.0639993	0.908263	0.016977	P52097	tRNA(Ile)-lysidine synthase	tilS
	0.0947915	0.897013	0.0175718	P77293	Bactoprenol glucosyl transferase homolog from prophage CPS-53	yfdH
	0.0434948	0.918152	0.0175816	P76208	Uncharacterized protein YniB	yniB
	0.077536	0.900024	0.0178452	P27111	HTH-type transcriptional regulator CynR	cynR
	0.245299	0.873732	0.0182095	P09323	PTS system N-acetylglucosamine-specific EIICBA component;N-acetylglucosamine permease IIC component;N-acetylglucosamine-specific phosphotransferase enzyme IIB component;N-acetylglucosamine-specific phosphotransferase enzyme IIA component	nagE
	0.632998	0.863017	0.0183551	P0A9B6	D-erythrose-4-phosphate dehydrogenase	epd
	0.332399	0.866331	0.0186386	P0AFU8	Riboflavin synthase	ribC
	0.42214	0.864553	0.0187162	P25539	Riboflavin biosynthesis protein RibD;Diaminohydroxyphosphoribosylaminopyrimidine deaminase;5-amino-6-(5-phosphoribosylamino)uracil reductase	ribD
	0.193191	0.873976	0.0187804	P0ACI0	Right origin-binding protein	rob
	0.216493	0.870261	0.0190741	P0ADA3	Murein hydrolase activator NlpD	nlpD
	0.0944404	0.889882	0.0192242	P76503	3-ketoacyl-CoA thiolase	fadI
	0.0917641	0.887323	0.0201251	P77781	1,4-dihydroxy-2-naphthoyl-CoA hydrolase	menI
	0.648526	0.840528	0.0209064	P62707	2,3-bisphosphoglycerate-dependent phosphoglycerate mutase	gpmA
	0.382216	0.846056	0.0210069	P06993	HTH-type transcriptional regulator MalT	malT
	0.552041	0.840192	0.02108	P0A921	Phospholipase A1	pldA
	0.158905	0.865264	0.021155	P45532	Sulfurtransferase TusD	tusD
	0.612748	0.839126	0.021162	P45804	Uncharacterized protein YhgE	yhgE
	0.239527	0.849992	0.0217628	P0AG14	Probable protease SohB	sohB
	0.649844	0.83848	0.0217927	P0AE06;P24180	Multidrug efflux pump subunit AcrA	acrA
	0.217274	0.848853	0.0222874	P0AGG4	Thioredoxin-2	trxC
	0.406185	0.838945	0.0223757	P0A8A4	Phosphoenolpyruvate synthase regulatory protein	ppsR
	0.391491	0.838257	0.0226593	P0AE82	Sensor protein CpxA	cpxA
	0.0879985	0.876494	0.0227067	P13001	Pimeloyl-[acyl-carrier protein] methyl ester esterase	bioH
	0.116094	0.866228	0.0227744	P27859	Tat-linked quality control protein TatD	tatD
	0.326833	0.838509	0.0229073	P0A7Y0	Ribonuclease 3	rnc
	0.338371	0.837941	0.0230077	P61889	Malate dehydrogenase	mdh
	0.197315	0.844673	0.0232477	P09832	Glutamate synthase [NADPH] small chain	gltD
	0.27176	0.838763	0.0232766	P64602	Probable phospholipid ABC transporter-binding protein MlaB	mlaB
	0.206002	0.842043	0.0235074	P0AAG8	Galactose/methyl galactoside import ATP-binding protein MglA	mglA
	0.132141	0.85793	0.0237033	P09391	Rhomboid protease GlpG	glpG
	0.67758	0.825519	0.0240199	P14900	UDP-N-acetylmuramoylalanine--D-glutamate ligase	murD
	0.458067	0.830679	0.0240981	P0A7A9	Inorganic pyrophosphatase	ppa
	0.107336	0.863256	0.0241756	P77300	Uncharacterized HTH-type transcriptional regulator YagI	yagI
	0.221119	0.838288	0.0244179	P55135	23S rRNA (uracil(1939)-C(5))-methyltransferase RlmD	rlmD
	0.053718	0.893308	0.0244996	P77295	Probable HTH-type transcriptional regulator YgaV	ygaV
	0.143014	0.848859	0.0245145	P76399	Multidrug resistance protein MdtC	mdtC
	0.303427	0.831172	0.0251789	P37773	UDP-N-acetylmuramate--L-alanyl-gamma-D-glutamyl-meso-2,6-diaminoheptandioate ligase	mpl
	0.0877334	0.866725	0.0252593	P76004	Uncharacterized protein YcgM	ycgM
	0.0878002	0.866571	0.0253334	P77580	Acetaldehyde dehydrogenase	mhpF
	0.338105	0.825482	0.0256844	P17888	Primosomal protein N	priA
	0.756665	0.808967	0.0258923	P77774	Outer membrane protein assembly factor BamB	bamB
	0.221842	0.832747	0.0260563	P64429	Uncharacterized protein YpfJ	ypfJ
	0.170469	0.838107	0.0261014	P75694	Uncharacterized protein YahO	yahO
	0.224674	0.833283	0.0261027	P0AE88	Transcriptional regulatory protein CpxR	cpxR
	0.206654	0.832972	0.0263583	P25553	Lactaldehyde dehydrogenase	aldA
	0.0757695	0.869593	0.0264393	P0AB65	Acylphosphatase	yccX
	0.401195	0.816354	0.026481	P36680	Cell division protein ZapD	zapD
	0.315943	0.819738	0.0267989	P62623	4-hydroxy-3-methylbut-2-enyl diphosphate reductase	ispH
	0.186231	0.832765	0.0269559	P0ABU9	Protein TolQ	tolQ
	0.162991	0.837957	0.0269909	P16384	tRNA dimethylallyltransferase	miaA
	0.745807	0.799708	0.0270723	P0A8J8	ATP-dependent RNA helicase RhlB	rhlB
	0.547799	0.799008	0.0277799	P0A7D1	Peptidyl-tRNA hydrolase	pth
	0.207677	0.822522	0.0286229	P77562	Uncharacterized protein YaiW	yaiW
	0.22871	0.816038	0.0289516	P0A879	Tryptophan synthase beta chain	trpB
	0.1026	0.840329	0.0295404	P39315	Quinone oxidoreductase 2	qorB
	0.0760821	0.860133	0.0296199	P0AGA6	Transcriptional regulatory protein UhpA	uhpA
	0.762143	0.780292	0.0297947	P04693	Aromatic-amino-acid aminotransferase	tyrB
	0.673773	0.775581	0.0306524	P0A8M3	Threonine--tRNA ligase	thrS
	0.227187	0.801218	0.0314143	P77625	Sugar phosphatase YfbT	yfbT
	0.398121	0.781039	0.0318515	P75792	Sugar phosphatase YbiV	ybiV
	0.267983	0.793195	0.0319103	P69346	Antitoxin YefM	yefM
	0.561538	0.767173	0.0322711	P0AGB6	ECF RNA polymerase sigma-E factor	rpoE
	0.343842	0.781827	0.0322819	P0AE08	Alkyl hydroperoxide reductase subunit C	ahpC
	0.588651	0.763528	0.0324936	P12281	Molybdopterin molybdenumtransferase	moeA
	0.231252	0.793496	0.0329863	P30750	Methionine import ATP-binding protein MetN	metN
	0.189043	0.801145	0.0330455	P64588	Transcriptional regulator YqjI	yqjI
	0.564766	0.757055	0.0335312	P37634	Ribosomal RNA large subunit methyltransferase J	rlmJ
	0.123074	0.822298	0.0340846	P21517	Maltodextrin glucosidase	malZ
	1.10811	0.728688	0.0341771	P43671	Paraquat-inducible protein B	pqiB
	0.992365	0.728441	0.0345523	P0A6W9	Glutamate--cysteine ligase	gshA
	0.991575	0.729134	0.0346044	P0A749	UDP-N-acetylglucosamine 1-carboxyvinyltransferase	murA
	0.825469	0.731128	0.0347106	P76578	Uncharacterized lipoprotein YfhM	yfhM
	0.20399	0.788195	0.0350488	P08660	Lysine-sensitive aspartokinase 3	lysC
	0.256529	0.771532	0.0360769	P0ABF6	Cytidine deaminase	cdd
	1.27225	0.708673	0.0360978	P61517	Carbonic anhydrase 2	can
	0.915196	0.716637	0.0362345	P45523	FKBP-type peptidyl-prolyl cis-trans isomerase FkpA	fkpA
	0.223292	0.776983	0.0364685	P0AFP4	Uncharacterized oxidoreductase YbbO	ybbO
	1.89698	0.695982	0.0365016	P00561	Bifunctional aspartokinase/homoserine dehydrogenase 1;Aspartokinase;Homoserine dehydrogenase	thrA
	0.502893	0.732349	0.0365206	P33916	Uncharacterized ABC transporter ATP-binding protein YejF	yejF
	0.272307	0.763947	0.0367556	P21369	Pyrazinamidase/nicotinamidase	pncA
	0.382817	0.744823	0.0367648	P0A6C1	Endonuclease 4	nfo
	0.145717	0.798972	0.0368732	P0A6M2	Disulfide bond formation protein B	dsbB
	0.416732	0.737639	0.0369218	P32680	Uncharacterized protein YjaG	yjaG
	0.618376	0.717235	0.0375818	P0AEE5	D-galactose-binding periplasmic protein	mglB
	0.51295	0.725261	0.0375862	P0A9P0	Dihydrolipoyl dehydrogenase	lpdA
	0.667939	0.714286	0.037604	P30749	Molybdopterin synthase catalytic subunit	moaE
	0.471978	0.727274	0.0377598	P0A8N0	Macrodomain Ter protein	matP
	0.107978	0.816489	0.0380793	Q47679	Hydrolase YafV	yafV
	1.51065	0.68488	0.0381241	P0A8H6	Der GTPase-activating protein YihI	yihI
	1.6562	0.681307	0.0384254	P15038	Helicase IV	helD
	0.160629	0.785891	0.0385243	P08368	Transcriptional regulatory protein CreB	creB
	0.267205	0.753314	0.0387039	P46859	Thermoresistant gluconokinase	gntK
	0.413137	0.725086	0.03895	P0A8R4	Protein SlyX	slyX
	1.45232	0.67348	0.0395705	P07001	NAD(P) transhydrogenase subunit alpha	pntA
	0.76652	0.688388	0.0399799	P21170	Biosynthetic arginine decarboxylase	speA
	0.515663	0.7034	0.0401185	P0ACA3	Stringent starvation protein A	sspA
	1.76691	0.665176	0.0401185	P77247	2-deoxyglucose-6-phosphate phosphatase	yniC
	0.60905	0.694569	0.0403646	P0AC30	Cell division protein FtsX	ftsX
	0.32928	0.725148	0.0406577	P45469	Uncharacterized protein YraR	yraR
	2.08523	0.654164	0.0409164	P0A855	Protein TolB	tolB
	0.119913	0.798148	0.0409927	P0ADB7	Entericidin B	ecnB
	0.570778	0.692481	0.0410576	P37692	ADP-heptose--LPS heptosyltransferase 2	rfaF
	0.0967979	0.813993	0.0415627	P60782	Probable glycerol-3-phosphate acyltransferase	plsY
	0.665448	0.680541	0.0416304	P33221	Phosphoribosylglycinamide formyltransferase 2	purT
	0.431098	0.698411	0.041797	P26365	N-acetylmuramoyl-L-alanine amidase AmiB	amiB
	0.18366	0.758327	0.0422265	P76128	Probable D,D-dipeptide-binding periplasmic protein DdpA	ddpA
	0.327594	0.71415	0.0422452	P0AFB8	Nitrogen regulation protein NR(I)	glnG
	0.778888	0.670209	0.042249	P25516	Aconitate hydratase A	acnA
	2.03251	0.63309	0.0425898	P0A9A6	Cell division protein FtsZ	ftsZ
	0.362847	0.703353	0.042661	P04968	L-threonine dehydratase biosynthetic IlvA	ilvA
	0.0565655	0.849219	0.0427402	P33029	Uncharacterized oxidoreductase YeiQ	yeiQ
	0.60274	0.676483	0.0427456	P29131	Cell division protein FtsN	ftsN
	1.04016	0.656005	0.0428352	P0ABH0	Cell division protein FtsA	ftsA
	0.508755	0.682372	0.0430266	P31063	Uncharacterized lipoprotein YedD	yedD
	0.197742	0.747032	0.0432688	P0AEQ3	Glutamine-binding periplasmic protein	glnH
	0.12239	0.786664	0.0436605	P0AC28	5-formyltetrahydrofolate cyclo-ligase	ygfA
	0.246399	0.724125	0.0440451	P14375	Transcriptional regulatory protein ZraR	zraR
	0.431608	0.682387	0.0442073	P75863	Uncharacterized protein YcbX	ycbX
	0.336509	0.697348	0.044274	P50456	Protein mlc	mlc
	1.22894	0.631594	0.0443789	P0A8L1	Serine--tRNA ligase	serS
	0.505148	0.671623	0.044714	P77615	Uncharacterized HTH-type transcriptional regulator YcjW	ycjW
	0.669865	0.657986	0.0447172	P25397	Tellurite methyltransferase	tehB
	0.376105	0.685719	0.0448831	P0AA91	Uncharacterized lipoprotein YeaY	yeaY
	0.350978	0.68755	0.0453351	P25526	Succinate-semialdehyde dehydrogenase [NADP(+)] GabD	gabD
	0.445578	0.671379	0.0456295	P63386	Probable phospholipid import ATP-binding protein MlaF	mlaF
	1.89177	0.597878	0.0460663	P76268	Transcriptional regulator KdgR	kdgR
	1.25973	0.613591	0.046121	P0ABD5	Acetyl-coenzyme A carboxylase carboxyl transferase subunit alpha	accA
	1.06236	0.612666	0.0469468	P76034	Uncharacterized HTH-type transcriptional regulator YciT	yciT
	0.838569	0.62409	0.046964	P0A8W2	Transcriptional regulator SlyA	slyA
	0.150846	0.754683	0.0473366	P0A9U6	HTH-type transcriptional regulator PuuR	puuR
	0.854655	0.619194	0.0473839	P0A9G8	Transcriptional regulator ModE	modE
	1.50248	0.590806	0.0475248	P0A6A3	Acetate kinase	ackA
	0.503864	0.650812	0.0477727	P37325	Uncharacterized protein YbcH	ybcH
	1.72377	0.578346	0.0484219	P0A903	Outer membrane protein assembly factor BamC	bamC
	1.45383	0.582224	0.0485789	P0A7E5	CTP synthase	pyrG
	0.139732	0.756712	0.0486469	P0AGB3	RNA polymerase sigma factor RpoH	rpoH
	0.241469	0.69422	0.0494003	P31433	Uncharacterized protein YicH	yicH
	0.308595	0.671938	0.0495698	P0AE70	mRNA interferase MazF	mazF
	1.19133	0.580439	0.0497519	P0A8N3	Lysine--tRNA ligase	lysS
	0.411236	0.649597	0.04997	P30860	ABC transporter arginine-binding protein 1	artJ
	0.122766	0.766679	0.05006	P07117	Sodium/proline symporter	putP
	0.154987	0.734525	0.0503569	P28634	Probable tRNA (adenine(37)-N6)-methyltransferase	tsaA
	0.184093	0.715797	0.0506919	P0A9I8	Nitrite reductase (NADH) small subunit	nirD
	1.25266	0.566675	0.0508416	P00934	Threonine synthase	thrC
	0.22485	0.69264	0.0509675	P0AFH6	Oligopeptide transport system permease protein OppC	oppC
	1.50298	0.552233	0.0514971	P27434	Cytoskeleton protein RodZ	rodZ
	2.72067	0.528542	0.0515366	P60716	Lipoyl synthase	lipA
	0.87095	0.577956	0.051899	P0AEB2	D-alanyl-D-alanine carboxypeptidase DacA	dacA
	0.54774	0.597848	0.0530249	P04982	D-ribose pyranase	rbsD
	0.810165	0.570982	0.0531438	P07012	Peptide chain release factor 2	prfB
	0.499221	0.599547	0.0537208	P77721	Uncharacterized HTH-type transcriptional regulator YdjF	ydjF
	0.221242	0.680916	0.0537888	P37757	Uncharacterized isomerase YddE	yddE
	0.84646	0.558942	0.0541185	P0AE91	Protein CreA	creA
	1.46499	0.52659	0.054259	P21177	Fatty acid oxidation complex subunit alpha;Enoyl-CoA hydratase/Delta(3)-cis-Delta(2)-trans-enoyl-CoA isomerase/3-hydroxybutyryl-CoA epimerase;3-hydroxyacyl-CoA dehydrogenase	fadB
	0.226218	0.67528	0.0543652	P08245	Uncharacterized protein YciH	yciH
	1.71047	0.510704	0.0553274	P23367	DNA mismatch repair protein MutL	mutL
	0.261605	0.654928	0.0558427	P03024	HTH-type transcriptional regulator GalR	galR
	2.01037	0.495846	0.0559171	P43329	ATP-dependent RNA helicase HrpA	hrpA
	0.47673	0.587501	0.0560443	P22333	Adenosine deaminase	add
	1.08205	0.526004	0.0561078	P64604	Probable phospholipid ABC transporter-binding protein MlaD	mlaD
	0.316316	0.623986	0.0568056	P76245	Probable diguanylate cyclase YeaP	yeaP
	0.487759	0.580363	0.0568231	P0AF93	2-iminobutanoate/2-iminopropanoate deaminase	ridA
	2.01311	0.486044	0.056886	P0AAI5	3-oxoacyl-[acyl-carrier-protein] synthase 2	fabF
	0.724163	0.546023	0.0569261	P05793	Ketol-acid reductoisomerase	ilvC
	2.54231	0.474533	0.05697	P0AEZ3	Septum site-determining protein MinD	minD
	0.0527986	0.839123	0.0570151	P20605	Probable adenosine monophosphate-protein transferase fic	fic
	1.18684	0.511728	0.0570342	P45799	ADP compounds hydrolase NudE	nudE
	0.668257	0.549106	0.0572675	P0A867	Transaldolase A	talA
	0.728167	0.543084	0.0572933	P0A6I9	Dephospho-CoA kinase	coaE
	0.573794	0.560792	0.0574455	P67826	Copper homeostasis protein CutC	cutC
	0.613151	0.554211	0.0575784	P23827	Ecotin	eco
	1.57603	0.485651	0.0582193	P0A6I3	Pantothenate kinase	coaA
	0.685869	0.531975	0.0592251	P0AB18	Sulfurtransferase TusE	tusE
	1.25084	0.487555	0.0594419	P0A9Q5	Acetyl-coenzyme A carboxylase carboxyl transferase subunit beta	accD
	1.71758	0.468918	0.0595194	P30850	Exoribonuclease 2	rnb
	1.17685	0.488532	0.0597878	P0A6J5	D-amino acid dehydrogenase	dadA
	0.549562	0.544948	0.0600398	P0AEB5	Low conductance mechanosensitive channel YnaI	ynaI
	0.772658	0.515083	0.0600688	P0ABZ4	3-deoxy-D-manno-octulosonate 8-phosphate phosphatase KdsC	kdsC
	0.204251	0.659257	0.0610886	P0AE14	Protein AmpE	ampE
	2.42015	0.437268	0.0612914	P32099	Lipoate-protein ligase A	lplA
	0.461693	0.550933	0.0615813	P0A9H3	Lysine decarboxylase, inducible	cadA
	0.90758	0.488828	0.0618178	P76270	Free methionine-R-sulfoxide reductase	msrC
	0.956392	0.483599	0.0620184	P64448	Uncharacterized protein YnbE	ynbE
	1.16383	0.468104	0.0622692	P77433	Uncharacterized protein YkgG	ykgG
	0.066876	0.810953	0.0624212	P0ABR1	DNA-damage-inducible protein I	dinI
	0.923668	0.48121	0.0626443	P0AC81	Lactoylglutathione lyase	gloA
	0.437926	0.546725	0.0630252	P63228	D-glycero-beta-D-manno-heptose-1,7-bisphosphate 7-phosphatase	gmhB
	0.353034	0.572205	0.0631555	P68699	ATP synthase subunit c	atpE
	0.975998	0.471917	0.0632337	P36929	Ribosomal RNA small subunit methyltransferase B	rsmB
	0.24535	0.61956	0.0634569	P77162	Uncharacterized protein YkfB	ykfB
	0.604869	0.511574	0.0635134	P0ABD8	Biotin carboxyl carrier protein of acetyl-CoA carboxylase	accB
	1.23969	0.452401	0.0635713	P62620	4-hydroxy-3-methylbut-2-en-1-yl diphosphate synthase (flavodoxin)	ispG
	1.31701	0.448038	0.0636571	P18843	NH(3)-dependent NAD(+) synthetase	nadE
	2.81555	0.405163	0.0638752	P0A794	Pyridoxine 5-phosphate synthase	pdxJ
	2.54335	0.407869	0.0639242	P0AGD7	Signal recognition particle protein	ffh
	0.947167	0.468655	0.0639782	P09551	Lysine/arginine/ornithine-binding periplasmic protein	argT
	1.08448	0.457441	0.064071	Q46893	2-C-methyl-D-erythritol 4-phosphate cytidylyltransferase	ispD
	0.425495	0.54289	0.0641448	P0A8Y1	Pyrimidine 5-nucleotidase YjjG	yjjG
	0.675419	0.494244	0.0642834	P0A7J0	3,4-dihydroxy-2-butanone 4-phosphate synthase	ribB
	1.32972	0.437173	0.0650342	P36548	N-acetylmuramoyl-L-alanine amidase AmiA	amiA
	2.14103	0.406491	0.0650565	P31120	Phosphoglucosamine mutase	glmM
	0.684081	0.486348	0.0652256	P64559	Antitoxin CptB	cptB
	0.873311	0.464228	0.0653254	P0ACC7	Bifunctional protein GlmU;UDP-N-acetylglucosamine pyrophosphorylase;Glucosamine-1-phosphate N-acetyltransferase	glmU
	1.19499	0.434295	0.0661443	P0ADA5	Uncharacterized lipoprotein YajG	yajG
	1.56826	0.413077	0.0663211	P52061	dITP/XTP pyrophosphatase	rdgB
	0.97554	0.445121	0.0668201	P0AAJ3	Formate dehydrogenase, nitrate-inducible, iron-sulfur subunit	fdnH
	0.295498	0.573683	0.0670341	P24242	HTH-type transcriptional regulator AscG	ascG
	0.9038	0.447665	0.0670446	P67080	UPF0001 protein YggS	yggS
	0.689154	0.46725	0.0678021	P64636	GMP/IMP nucleotidase YrfG	yrfG
	0.247364	0.595498	0.0678371	P21866;P39901	KDP operon transcriptional regulatory protein KdpE	kdpE
	0.84259	0.446109	0.0681623	P05791	Dihydroxy-acid dehydratase	ilvD
	0.583791	0.474788	0.0689939	P00968	Carbamoyl-phosphate synthase large chain	carB
	1.54718	0.390889	0.0692431	P0A9M2	Hypoxanthine phosphoribosyltransferase	hpt
	0.60742	0.469529	0.069252	P0AAG5	Multidrug resistance-like ATP-binding protein MdlB	mdlB
	0.565195	0.474949	0.0695264	P0ACK5	Deoxyribose operon repressor	deoR
	2.27471	0.365735	0.0695836	P46852	Quercetin 2,3-dioxygenase	yhhW
	0.814034	0.439434	0.0696144	P10423	Alkaline phosphatase isozyme conversion protein	iap
	1.06753	0.413568	0.0696589	P0AFX9	Sigma-E factor regulatory protein RseB	rseB
	0.146233	0.674033	0.0702569	P0ADV9	Lipopolysaccharide export system protein LptC	lptC
	0.818162	0.433496	0.0703011	P0AEW4	3,5-cyclic adenosine monophosphate phosphodiesterase CpdA	cpdA
	1.03791	0.410614	0.0703265	P22939	Farnesyl diphosphate synthase	ispA
	0.691656	0.44653	0.0706215	P0A9C0	Anaerobic glycerol-3-phosphate dehydrogenase subunit A	glpA
	1.27936	0.390677	0.0709724	P0AGJ5	Uncharacterized tRNA/rRNA methyltransferase YfiF	yfiF
	0.49179	0.481752	0.0710303	P0AF70	Uncharacterized protein YjeI	yjeI
	0.620355	0.455199	0.0711009	P0A9C5	Glutamine synthetase	glnA
	1.51515	0.377354	0.0712439	P69503	Adenine phosphoribosyltransferase	apt
	1.37715	0.381039	0.071511	P0ACR9	Transcriptional repressor MprA	mprA
	0.365743	0.516286	0.0716397	P0AEF4	Transcriptional regulatory protein DpiA	dpiA
	0.106731	0.725221	0.0719134	P0ABC9	High-affinity choline transport protein	betT
	1.56846	0.364746	0.0726649	P0A9J0	Ribonuclease G	rng
	0.901713	0.405878	0.0726992	P0AA31	UPF0033 protein YedF	yedF
	1.84115	0.346626	0.0734158	P0A9X4	Rod shape-determining protein MreB	mreB
	1.07126	0.380971	0.0741838	Q57261	tRNA pseudouridine synthase D	truD
	0.194754	0.608055	0.0742035	P19642	PTS system maltose- and glucose-specific EIICB component;Maltose and glucose permease IIC component;Maltose- and glucose-specific phosphotransferase enzyme IIB component	malX
	0.940333	0.391282	0.0742264	P0AGI8	Trk system potassium uptake protein TrkA	trkA
	1.88867	0.336586	0.0745335	P0AFI2	DNA topoisomerase 4 subunit A	parC
	1.25328	0.364617	0.0747852	P37751	Putative glycosyltransferase WbbK	wbbK
	0.693479	0.418209	0.0748329	P36649	Blue copper oxidase CueO	cueO
	2.1688	0.326026	0.0749238	P07604	Transcriptional regulatory protein TyrR	tyrR
	1.15932	0.366943	0.0752989	P08312	Phenylalanine--tRNA ligase alpha subunit	pheS
	2.038	0.322541	0.0759767	P0AG40	Riboflavin biosynthesis protein RibF;Riboflavin kinase;FMN adenylyltransferase	ribF
	0.563528	0.433083	0.0763944	P0AED5	Response regulator UvrY	uvrY
	1.80086	0.326479	0.0765152	P0ADZ7	UPF0092 membrane protein YajC	yajC
	0.689935	0.406063	0.0766792	P0AEQ1	Protein GlcG	glcG
	1.3076	0.342378	0.0772425	P00960	Glycine--tRNA ligase alpha subunit	glyQ
	0.364565	0.486453	0.0772781	P0ADP7	Ubiquinone biosynthesis protein UbiJ	ubiJ
	2.97327	0.293805	0.0774237	P0A717	Ribose-phosphate pyrophosphokinase	prs
	0.280966	0.527111	0.0776288	P0AFI5	D-alanyl-D-alanine endopeptidase	pbpG
	0.426579	0.460829	0.0777617	P0CG19	Inactive ribonuclease PH	rph
	1.38281	0.332864	0.0780226	P0AFY8	Negative modulator of initiation of replication	seqA
	1.68167	0.318817	0.0782115	P23909	DNA mismatch repair protein MutS	mutS
	0.382997	0.472923	0.078283	P0ACV8	Uncharacterized protein YmjA	ymjA
	1.57116	0.322364	0.0784321	P77488	1-deoxy-D-xylulose-5-phosphate synthase	dxs
	0.508672	0.433442	0.0784845	P0AFJ5	Phosphate regulon transcriptional regulatory protein PhoB	phoB
	1.45931	0.32655	0.0786146	P10100	Rare lipoprotein A	rlpA
	1.18187	0.339698	0.0788441	P0C0L9	Protein IscX	iscX
	0.829471	0.373168	0.0790202	P0AC69	Glutaredoxin-4	grxD
	1.02181	0.348771	0.0794748	P0ACP1	Catabolite repressor/activator	cra
	1.30968	0.326303	0.0796445	P0A8V6	Fatty acid metabolism regulator protein	fadR
	2.37416	0.287621	0.0799847	P16659	Proline--tRNA ligase	proS
	0.727623	0.377602	0.0804087	P45425	N-acetylmannosamine kinase	nanK
	2.02623	0.292456	0.080623	P00959	Methionine--tRNA ligase	metG
	0.457985	0.432802	0.0811714	P0AD44	Uncharacterized protein YfhG	yfhG
	0.758454	0.366356	0.0814915	P0A6I6	Phosphopantetheine adenylyltransferase	coaD
	3.11667	0.261678	0.0819295	P0AA04	Phosphocarrier protein HPr	ptsH
	1.43764	0.306017	0.081981	P0AEZ9	Molybdenum cofactor biosynthesis protein B	moaB
	0.666307	0.377396	0.0820421	P24232	Flavohemoprotein	hmp
	3.12477	0.259637	0.0823765	P0A7I7	GTP cyclohydrolase-2	ribA
	1.5834	0.296214	0.0824941	P24182	Biotin carboxylase	accC
	1.27567	0.312087	0.0825272	P06610	Vitamin B12 transport periplasmic protein BtuE	btuE
	2.05966	0.279142	0.0826797	P16456	Selenide, water dikinase	selD
	2.38018	0.266215	0.0831903	P75949	Beta-hexosaminidase	nagZ
	0.683215	0.365553	0.0836627	P07003	Pyruvate dehydrogenase [ubiquinone];Alpha-peptide	poxB
	0.46235	0.410862	0.0845254	P26281	2-amino-4-hydroxy-6-hydroxymethyldihydropteridine pyrophosphokinase	folK
	0.835479	0.330372	0.0857175	P0A6L9	Co-chaperone protein HscB	hscB
	0.878207	0.324877	0.086043	P21514	Cyclic di-GMP phosphodiesterase YahA	yahA
	0.741894	0.340123	0.0862462	P0ADF6	Phosphogluconate dehydratase	edd
	1.3303	0.287654	0.0863558	P15254	Phosphoribosylformylglycinamidine synthase	purL
	0.309994	0.470235	0.0863705	P37649	Protein YhjK	yhjK
	2.82056	0.237469	0.0864493	P0AAR3	Cys-tRNA(Pro)/Cys-tRNA(Cys) deacylase YbaK	ybaK
	2.2126	0.251373	0.086476	P0ACB4	Protoporphyrinogen IX dehydrogenase [menaquinone]	hemG
	0.255084	0.508419	0.0866168	P0AB01	Envelope biogenesis factor ElyC	elyC
	0.249057	0.51151	0.0868708	P0A8I1	Putative Holliday junction resolvase	yqgF
	1.97786	0.254987	0.0871143	P0A9R7	Cell division ATP-binding protein FtsE	ftsE
	0.918822	0.31335	0.0871976	P17993	Ubiquinone biosynthesis O-methyltransferase	ubiG
	1.25452	0.287784	0.0872154	P60390	Ribosomal RNA small subunit methyltransferase H	rsmH
	1.04801	0.299397	0.0875448	Q47622	Peptide transport periplasmic protein SapA	sapA
	2.07415	0.248898	0.0876503	P40120	Glucans biosynthesis protein D	mdoD
	0.912629	0.307641	0.0885417	P39321	Translocation and assembly module TamB	tamB
	3.02572	0.219926	0.0888233	P00957	Alanine--tRNA ligase	alaS
	0.452077	0.393137	0.0888475	P0A6E1	Shikimate kinase 2	aroL
	0.682887	0.336152	0.0889196	P0AAC6	Modulator of FtsH protease YccA	yccA
	2.15613	0.238032	0.0889517	P0A927	Nucleoside-specific channel-forming protein tsx	tsx
	1.00184	0.29667	0.0889645	P0ACV0	Lipid A biosynthesis lauroyltransferase	lpxL
	0.888195	0.306833	0.0891724	P10443	DNA polymerase III subunit alpha	dnaE
	0.0954261	0.713168	0.0897703	P0AE28	Protein AroM	aroM
	0.466205	0.383544	0.0900456	P68739	Endonuclease V	nfi
	3.10522	0.212115	0.09021	P00393	NADH dehydrogenase	ndh
	2.07672	0.232555	0.0903301	P0AGJ9	Tyrosine--tRNA ligase	tyrS
	1.28458	0.264808	0.0908705	P69786	PTS system glucose-specific EIICB component;Glucose permease IIC component;Glucose-specific phosphotransferase enzyme IIB component	ptsG
	1.8535	0.236847	0.0909468	P0AAH0	Phosphate import ATP-binding protein PstB	pstB
	0.871195	0.298581	0.0912234	P22188	UDP-N-acetylmuramoyl-L-alanyl-D-glutamate--2,6-diaminopimelate ligase	murE
	1.04723	0.279634	0.0916303	P0AA53	Protein QmcA	qmcA
	1.22169	0.264759	0.0918611	P0A761	Putative N-acetylmannosamine-6-phosphate 2-epimerase	nanE
	0.66415	0.324651	0.0920706	P76397	Multidrug resistance protein MdtA	mdtA
	1.13085	0.268591	0.0921586	P36879	Uncharacterized ABC transporter ATP-binding protein YadG	yadG
	1.82136	0.231001	0.0922807	P0AFR4	Uncharacterized protein YciO	yciO
	0.976198	0.280653	0.0927989	P15770	Shikimate dehydrogenase (NADP(+))	aroE
	1.10057	0.266328	0.0930672	P0AAA1	Inner membrane protein YagU	yagU
	1.5958	0.236342	0.0930723	P0AB58	Lipopolysaccharide assembly protein B	lapB
	1.25927	0.252549	0.093633	P05458	Protease 3	ptrA
	3.0348	0.196073	0.0939229	P22523	Chromosome partition protein MukB	mukB
	0.908754	0.282072	0.0939325	P39411	Non-canonical purine NTP phosphatase	yjjX
	0.882162	0.285879	0.0939414	P0A9L5	Peptidyl-prolyl cis-trans isomerase C	ppiC
	1.94622	0.2155	0.0943565	P0A7Z4	DNA-directed RNA polymerase subunit alpha	rpoA
	0.920236	0.278877	0.0944576	P0AEC5	Signal transduction histidine-protein kinase BarA	barA
	0.331639	0.4237	0.0945085	P77649	UPF0061 protein YdiU	ydiU
	1.77329	0.220071	0.094703	P0A6L0	Deoxyribose-phosphate aldolase	deoC
	2.28841	0.206036	0.0947227	P0AEA8	Siroheme synthase;Uroporphyrinogen-III C-methyltransferase;Precorrin-2 dehydrogenase;Sirohydrochlorin ferrochelatase	cysG
	1.15658	0.252831	0.0951827	P42620	Glutathionyl-hydroquinone reductase YqjG	yqjG
	0.986033	0.266264	0.0953636	P10346	Glutamine transport ATP-binding protein GlnQ	glnQ
	1.29354	0.240731	0.0957273	P0A8F0	Uracil phosphoribosyltransferase	upp
	3.22072	0.183782	0.0957775	P0A8T7	DNA-directed RNA polymerase subunit beta	rpoC
	2.11743	0.204088	0.0961323	P69913	Carbon storage regulator	csrA
	0.779662	0.287678	0.0962505	P0C0L7	Proline/betaine transporter	proP
	0.450749	0.357785	0.0971085	P31825	tRNA1(Val) (adenine(37)-N6)-methyltransferase	yfiC
	0.584986	0.317179	0.0972611	P27243	O-antigen ligase	rfaL
	1.60622	0.213748	0.0975908	P0AF03	Molybdopterin adenylyltransferase	mog
	0.673543	0.296483	0.097971	P33018	S-formylglutathione hydrolase YeiG	yeiG
	1.75133	0.207234	0.0980008	P0AGJ2	tRNA (guanosine(18)-2-O)-methyltransferase	trmH
	0.802474	0.27226	0.0988223	P0AD68	Peptidoglycan synthase FtsI	ftsI
	1.35181	0.220346	0.0989418	P32695	tRNA-dihydrouridine synthase A	dusA
	1.40808	0.216604	0.0990658	P17117	Oxygen-insensitive NADPH nitroreductase	nfsA
	1.37786	0.217806	0.0991936	P0A9K3	PhoH-like protein	ybeZ
	1.44129	0.214519	0.0992413	P0A800	DNA-directed RNA polymerase subunit omega	rpoZ
	1.07311	0.24044	0.0993532	P0A6F1	Carbamoyl-phosphate synthase small chain	carA
	1.49603	0.210692	0.0994676	P76291	tRNA (mo5U34)-methyltransferase	cmoB
	0.883525	0.259575	0.0996361	P0AB43	Protein YcgL	ycgL
	2.2835	0.182628	0.100032	P0A940	Outer membrane protein assembly factor BamA	bamA
	1.62774	0.201632	0.100752	P0A8I5	tRNA (guanine-N(7)-)-methyltransferase	trmB
	0.929939	0.247961	0.101017	P77791	Maltose O-acetyltransferase	maa
	1.6487	0.199347	0.101248	Q46798	Uncharacterized lipoprotein YgeR	ygeR
	2.15252	0.181821	0.101264	P0A9A9	Ferric uptake regulation protein	fur
	0.819745	0.260006	0.101379	P76062	Rac prophage repressor	racR
	0.994524	0.237565	0.101553	P0AFK9	Spermidine/putrescine-binding periplasmic protein	potD
	1.52715	0.20232	0.101618	P0AA43	Ribosomal small subunit pseudouridine synthase A	rsuA
	0.718231	0.272373	0.101743	P0ACL9	Pyruvate dehydrogenase complex repressor	pdhR
	0.528708	0.312023	0.102093	P76193	Probable L,D-transpeptidase YnhG	ynhG
	1.05895	0.228875	0.102139	P75809	Flavin mononucleotide phosphatase YbjI	ybjI
	0.641027	0.285427	0.102583	P06989	Histidine biosynthesis bifunctional protein HisIE;Phosphoribosyl-AMP cyclohydrolase;Phosphoribosyl-ATP pyrophosphatase	hisI
	1.49856	0.199287	0.102915	P0A890	Sulfurtransferase TusA	tusA
	1.4385	0.199617	0.103513	P0A832	SsrA-binding protein	smpB
	2.42737	0.163824	0.103823	P0A6J8	D-alanine--D-alanine ligase A	ddlA
	1.78734	0.181761	0.104107	P39286	Putative ribosome biogenesis GTPase RsgA	rsgA
	1.48774	0.192442	0.104356	P04995	Exodeoxyribonuclease I	sbcB
	0.540972	0.299073	0.104487	P0AAC8	Iron-binding protein IscA	iscA
	0.336387	0.382177	0.104495	P65292	Uncharacterized lipoprotein YgdI	ygdI
	0.782462	0.250486	0.104781	P22564	Non-specific ribonucleoside hydrolase RihC	rihC
	2.57618	0.155876	0.105047	P06612	DNA topoisomerase 1	topA
	0.747809	0.254584	0.105192	P0A8V0	Ribonuclease BN	rbn
	1.27142	0.200954	0.105551	P50465	Endonuclease 8	nei
	0.642142	0.271772	0.105637	P09151	2-isopropylmalate synthase	leuA
	2.67569	0.152811	0.105677	P09169	Protease 7	ompT
	0.515369	0.301393	0.105679	P76234	Uncharacterized protein YeaE	yeaE
	2.15256	0.163024	0.105801	P0ABS1	RNA polymerase-binding transcription factor DksA	dksA
	2.28021	0.158736	0.105868	P0AAI3	ATP-dependent zinc metalloprotease FtsH	ftsH
	1.22051	0.202822	0.105885	P0ABI8	Cytochrome bo(3) ubiquinol oxidase subunit 1	cyoB
	0.820663	0.237648	0.106469	P31119	Bifunctional protein Aas;2-acylglycerophosphoethanolamine acyltransferase;Acyl-[acyl-carrier-protein] synthetase	aas
	0.977164	0.217639	0.10664	P0A6B4	Alanine racemase, biosynthetic	alr
	1.41915	0.186645	0.106693	P0A6K3	Peptide deformylase	def
	0.942093	0.221088	0.106725	P63020	Fe/S biogenesis protein NfuA	nfuA
	0.493878	0.303785	0.106794	P0AGB0	Phosphoserine phosphatase	serB
	1.79879	0.170748	0.10681	P0AFB1	Lipoprotein NlpI	nlpI
	1.71976	0.172566	0.107133	P0A887	Ubiquinone/menaquinone biosynthesis C-methyltransferase UbiE	ubiE
	1.68714	0.17338	0.107203	P0AE18	Methionine aminopeptidase	map
	0.8269	0.23358	0.107263	P18392	Sensor protein RstB	rstB
	1.76102	0.168457	0.107726	P63389	Uncharacterized ABC transporter ATP-binding protein YheS	yheS
	2.2884	0.152445	0.10804	P27238	Uncharacterized protein YfeD	yfeD
	1.25076	0.191812	0.108041	P32144	Uncharacterized HTH-type transcriptional regulator YihW	yihW
	3.04857	0.137458	0.108599	P20083	DNA topoisomerase 4 subunit B	parE
	1.99275	0.156222	0.108816	P69922	L-fucose isomerase	fucI
	2.34718	0.147536	0.109004	P0ADN2	UPF0438 protein YifE	yifE
	0.689028	0.250498	0.109037	P0ACK8	L-fucose operon activator	fucR
	1.33553	0.183321	0.109107	P76142	Autoinducer 2-binding protein LsrB	lsrB
	3.11646	0.134136	0.109344	P10121	Signal recognition particle receptor FtsY	ftsY
	3.02485	0.135308	0.109408	P07118	Valine--tRNA ligase	valS
	0.236777	0.44618	0.109549	Q47156	Antitoxin YafN	yafN
	1.19877	0.190021	0.109596	P33913	Uncharacterized protein YejA	yejA
	0.521859	0.287761	0.109649	P69795	N,N-diacetylchitobiose-specific phosphotransferase enzyme IIB component	chbB
	2.2716	0.146629	0.109882	P06846	HTH-type transcriptional regulator EbgR	ebgR
	1.87154	0.155478	0.110221	P0AE78	Magnesium and cobalt efflux protein CorC	corC
	1.30824	0.181279	0.110411	P77808	NMN amidohydrolase-like protein YfaY	yfaY
	0.674292	0.247857	0.110547	P36553	Oxygen-dependent coproporphyrinogen-III oxidase	hemF
	1.35312	0.176949	0.110692	P37760	dTDP-4-dehydrorhamnose reductase	rfbD
	0.322745	0.370015	0.110696	P75870	Inner membrane protein YccS	yccS
	0.370406	0.339274	0.110942	P0ACM5	Uncharacterized HTH-type transcriptional regulator YegW	yegW
	2.13904	0.146471	0.111036	P04079	GMP synthase [glutamine-hydrolyzing]	guaA
	1.7335	0.154634	0.111925	P0AD57	Octaprenyl-diphosphate synthase	ispB
	2.22608	0.14188	0.111988	P11875	Arginine--tRNA ligase	argS
	1.636	0.156141	0.112357	P36566	Protein SmtA	smtA
	0.699499	0.234882	0.112376	P45468	UPF0718 protein YraQ	yraQ
	2.10589	0.143519	0.112398	P0AF67	tRNA threonylcarbamoyladenosine biosynthesis protein TsaE	tsaE
	1.91724	0.14689	0.112754	P07650	Thymidine phosphorylase	deoA
	3.06676	0.123491	0.113012	P0AG00	Lipopolysaccharide biosynthesis protein WzzE	wzzE
	3.27385	0.120051	0.113363	P0AGF2	Sulfur acceptor protein CsdE	csdE
	3.74345	0.116186	0.113536	P77804	Protein YdgA	ydgA
	0.460314	0.293055	0.113615	P0AF54	Inner membrane protein YjcH	yjcH
	4.00703	0.114663	0.113661	P0A8V2	DNA-directed RNA polymerase subunit beta	rpoB
	0.643572	0.242789	0.113684	P08956	Type I restriction enzyme EcoKI R protein	hsdR
	0.409658	0.312504	0.113824	P0AFM2	Glycine betaine-binding periplasmic protein	proX
	1.31097	0.168383	0.113955	P08201	Nitrite reductase (NADH) large subunit	nirB
	2.2234	0.134786	0.1141	P0AC33	Fumarate hydratase class I, aerobic	fumA
	2.9242	0.120083	0.114903	P35340	Alkyl hydroperoxide reductase subunit F	ahpF
	1.70499	0.147088	0.114909	P38506	Flap endonuclease Xni	ygdG
	1.56373	0.152604	0.115098	P67087	Ribosomal RNA small subunit methyltransferase I	rsmI
	1.81597	0.14313	0.115252	P24228	D-alanyl-D-alanine carboxypeptidase DacB	dacB
	0.403481	0.308895	0.115925	P27129	Lipopolysaccharide 1,2-glucosyltransferase	rfaJ
	0.368345	0.32534	0.116102	P0AEE8	DNA adenine methylase	dam
	1.76429	0.142137	0.116193	P64554	7-carboxy-7-deazaguanine synthase	queE
	1.67247	0.145443	0.116227	P77536	Uncharacterized electron transport protein YkgF	ykgF
	0.292316	0.375726	0.116447	P23873	Antitoxin HipB	hipB
	1.17328	0.169548	0.11659	P0AED9	DNA-cytosine methyltransferase	dcm
	0.56812	0.250673	0.116663	P08337	8-oxo-dGTP diphosphatase	mutT
	1.58964	0.146539	0.117	P76559	Uncharacterized protein YpfG	ypfG
	3.52388	0.10816	0.117179	P11557	Cell division protein DamX	damX
	1.16785	0.166426	0.117374	P76575	Uncharacterized protein YfgJ	yfgJ
	1.0377	0.176971	0.117634	P76272	Uncharacterized protein YebT	yebT
	3.78466	0.10551	0.117704	P0CE48;P0CE47	Elongation factor Tu 2;Elongation factor Tu 1	tufB;tufA
	1.53667	0.146597	0.117716	P69776	Major outer membrane lipoprotein Lpp	lpp
	0.14573	0.559396	0.117841	P52096	Uncharacterized protein YaeR	yaeR
	1.84025	0.134398	0.117877	P0A8Z3	Acyl-CoA thioester hydrolase YbgC	ybgC
	0.94806	0.183929	0.117951	P0AGC7	Protein Smp	smp
	1.46417	0.147887	0.11818	P0A9W0	HTH-type transcriptional regulator UlaR	ulaR
	2.72381	0.115105	0.118294	P25536	Maf-like protein YhdE	yhdE
	0.959733	0.182434	0.118415	P76418	Uncharacterized protein YegU	yegU
	0.891782	0.187392	0.118824	P04128	Type-1 fimbrial protein, A chain	fimA
	0.911801	0.183634	0.119181	P0ADK8	Uncharacterized protein YibL	yibL
	1.63696	0.137718	0.119186	P06710	DNA polymerase III subunit tau	dnaX
	1.72706	0.133855	0.119384	P0AEN1	NAD(P)H-flavin reductase	fre
	1.01696	0.172733	0.119807	P39280	L-lysine 2,3-aminomutase	epmB
	2.72954	0.111778	0.119877	P21889	Aspartate--tRNA ligase	aspS
	2.39421	0.115114	0.120462	P0ACE7	HIT-like protein HinT	hinT
	1.87458	0.12622	0.120731	P0A7A2	Probable phosphoglycerate mutase GpmB	gpmB
	1.47301	0.14124	0.120732	P0A805	Ribosome-recycling factor	frr
	1.80361	0.12718	0.12112	P26647	1-acyl-sn-glycerol-3-phosphate acyltransferase	plsC
	2.289	0.115097	0.12137	P0A6U5	Ribosomal RNA small subunit methyltransferase G	rsmG
	0.608284	0.224244	0.12159	P0A996	Anaerobic glycerol-3-phosphate dehydrogenase subunit C	glpC
	0.527054	0.247129	0.121737	P66817	DnaA initiator-associating protein DiaA	diaA
	1.35744	0.143143	0.122215	P19636	Ethanolamine ammonia-lyase light chain	eutC
	3.37484	0.096929	0.122548	P75876	Ribosomal RNA large subunit methyltransferase I	rlmI
	1.22471	0.147045	0.123338	P0A8A2	Probable transcriptional regulatory protein YeeN	yeeN
	1.90943	0.118296	0.123622	P0A8Z0	Acyl-CoA thioester hydrolase YciA	yciA
	1.47445	0.131468	0.124368	P77279	Probable iron export ATP-binding protein FetA	fetA
	1.44139	0.132085	0.124756	P0A9E0	Arabinose operon regulatory protein	araC
	3.09248	0.0942907	0.124833	P0A8B5	Nucleoid-associated protein YbaB	ybaB
	1.64808	0.122113	0.125319	P03004	Chromosomal replication initiator protein DnaA	dnaA
	1.28643	0.136604	0.126124	P0ACL0	Glycerol-3-phosphate regulon repressor	glpR
	0.592312	0.214718	0.126182	P76143	Uncharacterized aldolase LsrF	lsrF
	2.97017	0.0919845	0.126472	P00962	Glutamine--tRNA ligase	glnS
	1.50826	0.123864	0.126678	P39401	Phosphoglycerol transferase I	mdoB
	0.25793	0.377587	0.126982	P0AAW1	Uncharacterized protein YbhP	ybhP
	1.00355	0.153113	0.127329	P0A8L7	UPF0263 protein YciU	yciU
	1.163	0.141868	0.127379	P0A8U0	Protein Syd	syd
	2.54359	0.0968108	0.127394	P0AB91	Phospho-2-dehydro-3-deoxyheptonate aldolase, Phe-sensitive	aroG
	2.02805	0.107076	0.127519	P06961	Multifunctional CCA protein;CCA-adding enzyme;2-nucleotidase;2,3-cyclic phosphodiesterase;Phosphatase	cca
	2.27192	0.100414	0.128038	P33136	Glucans biosynthesis protein G	mdoG
	1.00451	0.151833	0.128054	P26648	Cell division protein FtsP	ftsP
	1.14206	0.140234	0.128661	P0A8G9	Exodeoxyribonuclease 7 small subunit	xseB
	1.62323	0.11468	0.129685	P0A7C2	LexA repressor	lexA
	1.37421	0.122408	0.130233	P0AG93	Protein translocase subunit SecF	secF
	2.5026	0.0890526	0.130789	P19934	Protein TolA	tolA
	0.718583	0.179069	0.131113	P0AA86	Thiol:disulfide interchange protein DsbE	dsbE
	2.58032	0.088192	0.131181	P0A6N4	Elongation factor P	efp
	0.857408	0.157265	0.131224	P64614	Uncharacterized protein YhcN	yhcN
	2.3495	0.0910447	0.131512	P0AEC3	Aerobic respiration control sensor protein ArcB	arcB
	1.47589	0.116004	0.131699	P75966	Ribosomal large subunit pseudouridine synthase E	rluE
	1.65972	0.108145	0.131855	P45568	1-deoxy-D-xylulose 5-phosphate reductoisomerase	dxr
	0.259924	0.364499	0.132166	P0C960	Endo-type membrane-bound lytic murein transglycosylase A	emtA
	1.42123	0.116109	0.132685	P0AFQ7	Uncharacterized deoxyribonuclease YcfH	ycfH
	2.15068	0.0919379	0.133348	P77150	Pyridoxamine kinase	pdxY
	1.49321	0.11186	0.133661	P11880	UDP-N-acetylmuramoyl-tripeptide--D-alanyl-D-alanine ligase	murF
	1.21237	0.123491	0.133918	P0ABL1	Cytochrome c-type protein NrfB	nrfB
	0.981961	0.141064	0.134021	P14294	DNA topoisomerase 3	topB
	0.433647	0.247273	0.134097	P64493	Uncharacterized protein YoaF	yoaF
	2.21318	0.0885636	0.134296	P76550	Uncharacterized protein YffS	yffS
	1.14931	0.126673	0.13448	P25524	Cytosine deaminase	codA
	0.607627	0.19172	0.134566	P45531	Protein TusC	tusC
	1.64255	0.103209	0.134873	P23836	Transcriptional regulatory protein PhoP	phoP
	2.44592	0.0849004	0.134935	P0CE53;A0A385XJE6;P0CE58;P0CE57;P0CE56;P0CE55;P0CE54;P0CE52;P0CE51;P0CE50;P0CE49;P76071	Transposase InsH for insertion sequence element IS5H;Transposase InsH for insertion sequence element IS5T;Transposase InsH for insertion sequence element IS5R;Transposase InsH for insertion sequence element IS5LO;Transposase InsH for insertion sequence element IS5K;Transposase InsH for insertion sequence element IS5I;Transposase InsH for insertion sequence element IS5F;Transposase InsH for insert…	insH6;insH11;insH10;insH9;insH8;insH7;insH4;insH3;insH2;insH1;insH5
	1.39568	0.112547	0.135526	P0C0R7	Ribosomal RNA large subunit methyltransferase E	rlmE
	0.854737	0.149383	0.135907	P0AAZ4	Replication-associated recombination protein A	rarA
	0.39211	0.261458	0.135974	P38684	TorCAD operon transcriptional regulatory protein TorR	torR
	0.682869	0.173089	0.136276	Q46938	4-deoxy-L-threo-5-hexosulose-uronate ketol-isomerase	kduI
	1.55821	0.10243	0.136873	P31441	Adenine deaminase	ade
	2.77729	0.0741996	0.136938	P25742	Lipopolysaccharide core heptosyltransferase RfaQ	rfaQ
	1.78421	0.0936339	0.137199	P36683	Aconitate hydratase B	acnB
	0.469033	0.222722	0.13761	P30128	Transcription elongation factor GreB	greB
	1.55289	0.100963	0.137856	P0ABV6	Protein TolR	tolR
	0.366442	0.268629	0.13844	P76008	Murein tetrapeptide carboxypeptidase	ldcA
	4.00351	0.0632731	0.138638	P0AC53	Glucose-6-phosphate 1-dehydrogenase;Extracellular death factor	zwf
	3.01306	0.0693681	0.139144	P0AG30	Transcription termination factor Rho	rho
	1.37761	0.106013	0.13918	P0CK95	Putative lipoprotein AcfD homolog	yghJ
	1.97776	0.0854901	0.139219	P07023	T-protein;Chorismate mutase;Prephenate dehydrogenase	tyrA
	1.02015	0.126786	0.139279	P0ACH5	Multiple antibiotic resistance protein MarA	marA
	1.7653	0.0895409	0.139565	P0DMC7	Transcriptional regulatory protein RcsB	rcsB
	1.18758	0.11492	0.139779	P0ABQ4	Dihydrofolate reductase	folA
	0.496972	0.20781	0.140414	Q46855	Uncharacterized HTH-type transcriptional regulator YqhC	yqhC
	0.799183	0.146755	0.140494	P52060	UPF0235 protein YggU	yggU
	0.225462	0.384301	0.140764	P31551	Carnitinyl-CoA dehydratase	caiD
	1.87214	0.0851644	0.141059	P27550	Acetyl-coenzyme A synthetase	acs
	0.199372	0.422352	0.141092	P77730	Uncharacterized HTH-type transcriptional regulator YdcR	ydcR
	2.27358	0.0751129	0.1413	P0AES4	DNA gyrase subunit A	gyrA
	1.88301	0.0848159	0.141616	P0ACY1	Putative NAD(P)H nitroreductase YdjA	ydjA
	1.37183	0.0999202	0.142763	P28249	Protein AsmA	asmA
	2.03704	0.0769221	0.143196	P0ADG7	Inosine-5-monophosphate dehydrogenase	guaB
	1.09963	0.114481	0.143614	P0AEC0	UPF0053 inner membrane protein YoaE	yoaE
	2.66946	0.0662086	0.143801	P0AD65	Penicillin-binding protein 2	mrdA
	1.63633	0.0861632	0.144406	P0A8T1;CON__Q9N2I2	Ribosomal protein L11 methyltransferase	prmA
	2.74731	0.0644195	0.144971	P33920	Nucleoid-associated protein YejK	yejK
	3.68011	0.0551711	0.145686	P0AG67	30S ribosomal protein S1	rpsA
	3.31997	0.057387	0.146081	P76576	UPF0070 protein YfgM	yfgM
	2.1956	0.0695519	0.1465	P0A6P1	Elongation factor Ts	tsf
	1.71287	0.0817756	0.146542	P0AC75	3-deoxy-D-manno-octulosonic acid transferase	waaA
	2.23297	0.0689404	0.14691	P27828	UDP-N-acetylglucosamine 2-epimerase	wecB
	1.66221	0.0825866	0.147277	P0A6D0	Arginine repressor	argR
	1.28289	0.0958615	0.147964	P0AFL3	Peptidyl-prolyl cis-trans isomerase A	ppiA
	0.659311	0.152942	0.148336	P68206	UPF0337 protein YjbJ	yjbJ
	2.69275	0.0601121	0.148649	P0A8U6	Met repressor	metJ
	2.10579	0.0684482	0.148937	P63883	N-acetylmuramoyl-L-alanine amidase AmiC	amiC
	1.74584	0.0755122	0.149215	P12282	Molybdopterin-synthase adenylyltransferase	moeB
	1.2906	0.0924217	0.149441	P64599	Uncharacterized protein YhbT	yhbT
	2.06772	0.0669664	0.150345	P0ACG1	DNA-binding protein StpA	stpA
	3.86683	0.0489753	0.150352	P18196	Septum site-determining protein MinC	minC
	3.40763	0.0521867	0.150653	P0A9F3	HTH-type transcriptional regulator CysB	cysB
	0.841625	0.122309	0.151228	P0ACX5	Uncharacterized protein YdhZ	ydhZ
	0.52928	0.175503	0.152116	P0AFF2	Nucleoside permease NupC	nupC
	1.02409	0.105629	0.152133	P51981	L-Ala-D/L-Glu epimerase	ycjG
	3.41416	0.0491691	0.152611	P60546	Guanylate kinase	gmk
	2.73088	0.0542217	0.153008	P75821	Uncharacterized protein YbjS	ybjS
	1.61112	0.0719918	0.154463	P08244	Orotidine 5-phosphate decarboxylase	pyrF
	1.7179	0.0696965	0.154848	P0A8W5	UPF0301 protein YqgE	yqgE
	1.27481	0.0847316	0.156324	P32131	Oxygen-independent coproporphyrinogen-III oxidase	hemN
	0.51389	0.17268	0.156423	P60872	Putative transport protein YidE	yidE
	2.08077	0.0599351	0.156772	P0A6P5	GTPase Der	der
	2.12378	0.056854	0.158549	P60293	Chromosome partition protein MukF	mukF
	4.40466	0.0394158	0.158576	P08395	Protease 4	sppA
[truncated: 359 more rows]
