# Supplementary material for: Targeted protein degradation in Escherichia coli using CLIPPERs
Source: EMBO Rep. 2025 Jun 25;26(16):3994–4016. doi: 10.1038/s44319-025-00510-9 (PMC12373786; doi:10.1038/s44319-025-00510-9)
Supplement: Supplementary file 6 — Source data Fig. 3 [file 44319_2025_510_MOESM6_ESM.zip › Fig3/Fig3F/MS_volcano_plot_GroTAC2_6h.xlsx]

## Sheet: Fig3F
Student's T-test Significant 6h_GroTAC2_6h_Myc	-Log Student's T-test p-value 6h_GroTAC2_6h_Myc	Student's T-test q-value 6h_GroTAC2_6h_Myc	Student's T-test Difference 6h_GroTAC2_6h_Myc	Protein IDs	Protein names	Gene names
+	3.80523	0	-2.82035	P68206	UPF0337 protein YjbJ	yjbJ
+	2.78839	0	-2.68104	P64503	Uncharacterized protein YebV	yebV
+	4.39243	0	-2.6808	P37194	Outer membrane protein slp	slp
+	3.17873	0	-2.62976	P0AB14	Uncharacterized protein YccJ	yccJ
+	4.0486	0	-2.58436	P0A9V5	Uncharacterized HTH-type transcriptional regulator YiaG	yiaG
+	4.15641	0	-2.57721	P33012	DNA gyrase inhibitor	sbmC
+	3.49009	0	-2.55792	P75993	Probable two-component-system connector protein AriR	ariR
+	3.40908	0	-2.45513	P0C0L2	Peroxiredoxin OsmC	osmC
+	4.57936	0	-2.43456	P39325	ABC transporter periplasmic-binding protein YtfQ	ytfQ
+	4.45934	0	-2.42079	P0AGD1	Superoxide dismutase [Cu-Zn]	sodC
+	4.81058	0	-2.36723	P0ADA7	Osmotically-inducible lipoprotein B	osmB
+	4.01116	0	-2.351	P0ABT2	DNA protection during starvation protein	dps
+	4.77624	0	-2.34044	P65292	Uncharacterized lipoprotein YgdI	ygdI
+	3.70258	0	-2.33173	P0ADE6	Uncharacterized protein YgaU	ygaU
+	3.16766	0	-2.31835	P69910	Glutamate decarboxylase beta	gadB
+	5.25624	0	-2.31447	P0AES9	Acid stress chaperone HdeA	hdeA
+	4.24807	0	-2.30765	P77454	Glutaminase 1	glsA1
+	4.13283	0	-2.28784	P76142	Autoinducer 2-binding protein LsrB	lsrB
+	4.6376	0	-2.28728	P21363	Protein YciE	yciE
+	3.85352	0	-2.26984	P0AG84	Uncharacterized oxidoreductase YghA	yghA
+	4.13351	0	-2.25498	P23847	Periplasmic dipeptide transport protein	dppA
+	3.6278	0	-2.24925	P0ACY3	Uncharacterized protein YeaG	yeaG
+	5.13039	0	-2.22294	P0ADU5	Protein YgiW	ygiW
+	3.87642	0	-2.17075	P75992	Probable two-component-system connector protein YmgA	ymgA
+	3.92166	0	-2.16806	P37685	Aldehyde dehydrogenase B	aldB
+	3.1992	0	-2.10426	P37639	HTH-type transcriptional regulator GadX	gadX
+	5.14638	0	-2.06431	P0AET2	Acid stress chaperone HdeB	hdeB
+	4.61279	0	-2.05465	P0ADB1	Osmotically-inducible lipoprotein E	osmE
+	5.66254	0	-2.04649	P77148	Uncharacterized protein YdhS	ydhS
+	4.59273	0	-2.04078	P64461	Autoinducer 2-degrading protein LsrG	lsrG
+	4.42117	0	-2.03439	P0ADX7	Uncharacterized protein YhhA	yhhA
+	3.22263	0	-2.00456	P76621	Protein CsiD	csiD
+	4.28138	0	-1.99406	P77735	Uncharacterized oxidoreductase YajO	yajO
+	4.91306	0	-1.98847	P0ADB7	Entericidin B	ecnB
+	4.43759	0	-1.96976	P22256	4-aminobutyrate aminotransferase GabT	gabT
+	4.78482	0	-1.94865	P21367	Uncharacterized protein YcaC	ycaC
+	4.07782	0	-1.94016	P76143	Uncharacterized aldolase LsrF	lsrF
+	4.62077	0	-1.93612	P0A8G6	NAD(P)H dehydrogenase (quinone)	wrbA
+	2.35216	0	-1.91723	P0AAU2	Uncharacterized protein YbfA	ybfA
+	3.80368	0	-1.91597	P0A9S5	Glycerol dehydrogenase	gldA
+	1.72008	0.000219959	-1.9125	P0AB49	Uncharacterized protein YchH	ychH
+	3.70951	0	-1.89603	P37636	Multidrug resistance protein MdtE	mdtE
+	3.20215	0	-1.8942	P05847	L(+)-tartrate dehydratase subunit alpha	ttdA
+	3.83371	0	-1.8819	P39451	Alcohol dehydrogenase, propanol-preferring	adhP
+	3.52289	0	-1.87447	Q46857	2,5-diketo-D-gluconic acid reductase A	dkgA
+	4.42411	0	-1.84995	P0A867	Transaldolase A	talA
+	1.70879	0.000213018	-1.84282	P0A915	Outer membrane protein W	ompW
+	1.83165	0	-1.82645	P0AEH5	Protein ElaB	elaB
+	4.57981	0	-1.80107	P33362	Putative osmoprotectant uptake system substrate-binding protein OsmF	osmF
+	3.29764	0	-1.78605	P07102	Periplasmic AppA protein;Phosphoanhydride phosphohydrolase;4-phytase	appA
+	5.18602	0	-1.78459	P25738	Acidic protein MsyB	msyB
+	2.20478	0	-1.77552	P25889	NAD-dependent dihydropyrimidine dehydrogenase subunit PreA	preA
+	3.67628	0	-1.76895	P20605	Probable adenosine monophosphate-protein transferase fic	fic
+	2.2687	0	-1.76425	P0A6A6	3-isopropylmalate dehydratase large subunit	leuC
+	4.28147	0	-1.76152	P77739	Uncharacterized protein YniA	yniA
+	2.99176	0	-1.76099	P76235	UPF0229 protein YeaH	yeaH
+	3.348	0	-1.72011	P0ACW6	Uncharacterized protein YdcH	ydcH
+	4.48815	0	-1.69179	P77717	Uncharacterized lipoprotein YbaY	ybaY
+	4.63475	0	-1.67609	P37339	L-2-hydroxyglutarate oxidase LhgO	lhgO
+	3.9101	0	-1.65983	P00944	Xylose isomerase	xylA
+	3.59208	0	-1.65803	P0AB03	Uncharacterized protein YcbJ	ycbJ
+	4.37399	0	-1.65362	P77432	Autoinducer 2 kinase LsrK	lsrK
+	4.58793	0	-1.65242	P75694	Uncharacterized protein YahO	yahO
+	2.37851	0	-1.64917	P65294	Uncharacterized lipoprotein YgdR	ygdR
+	5.2825	0	-1.63703	P25526	Succinate-semialdehyde dehydrogenase [NADP(+)] GabD	gabD
+	5.12414	0	-1.6366	P76318	Putative SOS response-associated peptidase YedK	yedK
+	2.17292	0	-1.62859	P0AE85	Periplasmic protein CpxP	cpxP
+	4.80441	0	-1.62713	P33368	Uncharacterized oxidoreductase YohF	yohF
+	1.91138	0	-1.62638	P77754	Spheroplast protein Y	spy
+	4.93384	0	-1.60934	P76402	UPF0339 protein YegP	yegP
+	4.15328	0	-1.60157	P05804	Beta-glucuronidase	uidA
+	3.73726	0	-1.58812	P37387	D-xylose-binding periplasmic protein	xylF
+	4.4648	0	-1.58154	P07003	Pyruvate dehydrogenase [ubiquinone];Alpha-peptide	poxB
+	4.7162	0	-1.57932	P0AG80	sn-glycerol-3-phosphate-binding periplasmic protein UgpB	ugpB
+	3.86847	0	-1.57314	P0AA91	Uncharacterized lipoprotein YeaY	yeaY
+	3.79124	0	-1.57299	P37637	Multidrug resistance protein MdtF	mdtF
+	5.77382	0	-1.57272	P64581	Uncharacterized protein YqjD	yqjD
+	4.75449	0	-1.56801	P06720	Alpha-galactosidase	melA
+	4.51234	0	-1.56287	P0A991	Fructose-bisphosphate aldolase class 1	fbaB
+	3.99469	0	-1.554	P0ADF8	Acetolactate synthase isozyme 1 small subunit	ilvN
+	3.32286	0	-1.54915	P64585	Inner membrane protein YqjE	yqjE
+	2.76209	0	-1.54908	P37642	Inner membrane protein YhjD	yhjD
+	4.57606	0	-1.54136	P0ABD3	Bacterioferritin	bfr
+	3.78818	0	-1.52612	P19926	Glucose-1-phosphatase	agp
+	4.62983	0	-1.51749	P0AD49	Ribosome-associated inhibitor A	raiA
+	4.29446	0	-1.51712	P13445	RNA polymerase sigma factor RpoS	rpoS
+	3.88872	0	-1.50063	P10907	sn-glycerol-3-phosphate import ATP-binding protein UgpC	ugpC
+	4.55177	0	-1.4978	P0AAT9	Uncharacterized protein YbeL	ybeL
+	2.25115	0	-1.49604	P69908	Glutamate decarboxylase alpha	gadA
+	4.24321	0	-1.49602	P76108	Putative ABC transporter periplasmic-binding protein YdcS	ydcS
+	4.2058	0	-1.48838	P33224	Putative acyl-CoA dehydrogenase AidB	aidB
+	3.4708	0	-1.48172	P0AAW1	Uncharacterized protein YbhP	ybhP
+	4.84655	0	-1.4808	P0AFM4	Phosphate starvation-inducible protein PsiF	psiF
+	4.76326	0	-1.47823	P16681	Protein PhnB	phnB
+	3.7617	0	-1.47673	P25516	Aconitate hydratase A	acnA
+	4.08114	0	-1.47279	P31658	Molecular chaperone Hsp31 and glyoxalase 3	hchA
+	4.71957	0	-1.47165	P42620	Glutathionyl-hydroquinone reductase YqjG	yqjG
+	4.09916	0	-1.47049	P0A9G6	Isocitrate lyase	aceA
+	5.08293	0	-1.46644	P0ABE2	Protein BolA	bolA
+	2.2474	0	-1.46542	P77783	Probable dimethyl sulfoxide reductase chain YnfF	ynfF
+	3.9582	0	-1.46313	P08997	Malate synthase A	aceB
+	3.64247	0	-1.45715	P09551	Lysine/arginine/ornithine-binding periplasmic protein	argT
+	3.57964	0	-1.45317	P76097	Uncharacterized protein YdcJ	ydcJ
+	3.91994	0	-1.44975	P0AAF3	Arabinose import ATP-binding protein AraG	araG
+	3.34586	0	-1.44184	P77674	Gamma-aminobutyraldehyde dehydrogenase	prr
+	3.01554	0	-1.42976	P02924	L-arabinose-binding periplasmic protein	araF
+	3.62004	0	-1.42745	P0AAN5	Uncharacterized protein YaiA	yaiA
+	3.56481	0	-1.41561	P68191	Stationary-phase-induced ribosome-associated protein	sra
+	3.52229	0	-1.41296	P27550	Acetyl-coenzyme A synthetase	acs
+	5.24017	0	-1.41001	P77667	Protein SufA	sufA
+	3.28345	0	-1.40895	P77712	Long-chain acyl-CoA thioesterase FadM	fadM
+	4.61858	0	-1.40669	P75818	Uncharacterized lipoprotein YbjP	ybjP
+	4.09095	0	-1.40191	P13482	Periplasmic trehalase	treA
+	4.48073	0	-1.38404	P28304	Quinone oxidoreductase 1	qorA
+	3.18943	0	-1.37299	P76549	Uncharacterized protein YffR	yffR
+	4.22993	0	-1.37026	P0C0V0	Periplasmic serine endoprotease DegP	degP
+	3.87318	0	-1.36576	P0AAG0	Dipeptide transport ATP-binding protein DppD	dppD
+	2.51651	0	-1.35283	P0C8J6	D-tagatose-1,6-bisphosphate aldolase subunit GatY	gatY
+	4.19981	0	-1.32456	P0A9J8	P-protein;Chorismate mutase;Prephenate dehydratase	pheA
+	4.01697	0	-1.3124	P33570	Transketolase 2	tktB
+	4.50442	0	-1.30776	P27250	Aldehyde reductase Ahr	ahr
+	3.60465	0	-1.28406	P76329	Putative mannosyl-3-phosphoglycerate phosphatase	yedP
+	2.82171	0	-1.26784	P0A8Q0	Fumarate reductase subunit C	frdC
+	3.31324	0	-1.26667	P0AB55	Protein YciI	yciI
+	3.74836	0	-1.25892	Q47710	Uncharacterized protein YqjK	yqjK
+	4.52817	0	-1.25841	P56262	Putative carboxymethylenebutenolidase	ysgA
+	3.96562	0	-1.24879	P77499	Probable ATP-dependent transporter SufC	sufC
+	4.01924	0	-1.24602	P17854	Phosphoadenosine phosphosulfate reductase	cysH
+	3.82626	0	-1.23783	P0AEM9	Cystine-binding periplasmic protein	fliY
+	4.27078	0	-1.23463	P0ABH9	ATP-dependent Clp protease ATP-binding subunit ClpA	clpA
+	3.15296	0	-1.23166	P37903	Universal stress protein F	uspF
+	4.85048	0	-1.22268	P37645	Uncharacterized protein YhjG	yhjG
+	1.55458	0.000420191	-1.22087	P0AEF8	Dipeptide transport system permease protein DppB	dppB
+	3.25434	0	-1.21369	P0AC86	Glycogen phosphorylase	glgP
+	4.03709	0	-1.21344	P36659	Curved DNA-binding protein	cbpA
+	3.37157	0	-1.21288	P77444	Cysteine desulfurase	sufS
+	4.04793	0	-1.21101	P76113	NADPH-dependent curcumin reductase	curA
+	3.77609	0	-1.20795	P31130	Uncharacterized protein YdeI	ydeI
+	4.95203	0	-1.20708	P0AFH8	Osmotically-inducible protein Y	osmY
+	3.71762	0	-1.19882	P0AD59	Inhibitor of vertebrate lysozyme	ivy
+	2.03446	0.000207294	-1.1961	P0AAV6	Uncharacterized protein YbgS	ybgS
+	4.7795	0	-1.19082	P77526	Disulfide-bond oxidoreductase YfcG	yfcG
+	4.38458	0	-1.1891	Q2M7R5	Uncharacterized protein YibT	yibT
+	0.971317	0.00298475	-1.18762	P0AE26	L-arabinose transport system permease protein AraH	araH
+	4.1547	0	-1.18613	Q46845	Disulfide-bond oxidoreductase YghU	yghU
+	3.52284	0	-1.17914	P0AE39	Transcriptional regulatory protein YpdB	ypdB
+	3.51386	0	-1.17394	P0ACD8	Hydrogenase-1 large chain	hyaB
+	4.18717	0	-1.17282	P22255	3(2),5-bisphosphate nucleotidase CysQ	cysQ
+	5.17144	0	-1.17222	P32162	UPF0381 protein YiiS	yiiS
+	2.09734	0.000210937	-1.15758	P39304	3-keto-L-gulonate-6-phosphate decarboxylase UlaD	ulaD
+	3.72354	0	-1.1525	P0AEN8	L-fucose mutarotase	fucU
+	4.47831	0	-1.14467	P0AC59	Glutaredoxin-2	grxB
+	4.15468	0	-1.14254	P21179	Catalase HPII	katE
+	2.05235	0.000200743	-1.14176	P02925	D-ribose-binding periplasmic protein	rbsB
+	3.14451	0	-1.13859	P62768	UPF0325 protein YaeH	yaeH
+	2.40251	0	-1.13684	P76145	Trans-aconitate 2-methyltransferase	tam
+	3.02915	0	-1.13517	P77522	FeS cluster assembly protein SufB	sufB
+	3.09562	0	-1.12966	P21362	Protein YciF	yciF
+	1.69887	0.000314869	-1.12955	P76440	NAD-dependent dihydropyrimidine dehydrogenase subunit PreT	preT
+	3.8089	0	-1.1034	P0AB65	Acylphosphatase	yccX
+	1.49844	0.00050062	-1.10217	P0A6E9	ATP-dependent dethiobiotin synthetase BioD 2	bioD2
+	3.65203	0	-1.10048	P0ADP9	Protein YihD	yihD
+	1.61843	0.000411215	-1.09746	P30843	Transcriptional regulatory protein BasR	basR
+	2.98881	0	-1.09354	P77581	Succinylornithine transaminase	astC
+	3.56293	0	-1.09339	P0AA89	Diguanylate cyclase DosC	dosC
+	2.01351	0.000188153	-1.09195	P30125	3-isopropylmalate dehydrogenase	leuB
+	3.25686	0	-1.0894	P39384	Uncharacterized protein YjiM	yjiM
+	3.11403	0	-1.07938	P33916	Uncharacterized ABC transporter ATP-binding protein YejF	yejF
+	3.86875	0	-1.07	P64451	Uncharacterized lipoprotein YdcL	ydcL
+	3.64083	0	-1.06509	P12758	Uridine phosphorylase	udp
+	1.20104	0.00148697	-1.05815	P18776	Anaerobic dimethyl sulfoxide reductase chain B	dmsB
+	2.35151	0.000226891	-1.05509	P76577	Penicillin-binding protein 1C;Penicillin-insensitive transglycosylase;Transpeptidase-like module	pbpC
+	1.05883	0.0027791	-1.04917	P39385	Uncharacterized protein YjiN	yjiN
+	3.46548	0	-1.04867	P25553	Lactaldehyde dehydrogenase	aldA
+	1.57056	0.000388889	-1.04241	P41039	Uncharacterized protein YbiI	ybiI
+	3.40383	0	-1.03596	P76193	Probable L,D-transpeptidase YnhG	ynhG
+	4.14291	0	-1.03462	P76227	Uncharacterized protein YnjH	ynjH
+	3.0751	0	-1.02905	P0C8J8	D-tagatose-1,6-bisphosphate aldolase subunit GatZ	gatZ
+	3.48928	0	-1.02561	P42599	Uncharacterized oxidoreductase YgjR	ygjR
+	1.3405	0.00112473	-1.02393	P00805	L-asparaginase 2	ansB
+	3.33445	0	-1.02205	P0AAB8	Universal stress protein D	uspD
+	3.85428	0	-1.01863	P06999	ATP-dependent 6-phosphofructokinase isozyme 2	pfkB
+	3.3687	0	-1.01546	P60757	ATP phosphoribosyltransferase	hisG
+	3.35021	0	-1.01509	P26649	Glycogen synthesis protein GlgS	glgS
+	3.99177	0	-1.01498	P12994	UPF0098 protein YbhB	ybhB
+	3.52931	0	-1.01442	P63284;A0A7H2C767	Chaperone protein ClpB	clpB
+	2.99308	0	-1.01423	P13029	Catalase-peroxidase	katG
+	2.41346	0.000225941	-1.014	Q46939	Probable acetyl-CoA acetyltransferase	yqeF
+	3.07315	0	-1.01169	P76217;REV__P06612	N-succinylglutamate 5-semialdehyde dehydrogenase	astD
+	2.48009	0.000228814	-0.995598	P28903	Anaerobic ribonucleoside-triphosphate reductase	nrdD
+	3.35188	0	-0.993297	P64517	Uncharacterized protein YodC	yodC
+	3.48797	0	-0.99008	P0AG78	Sulfate-binding protein	sbp
+	3.04533	0	-0.986506	P37313	Dipeptide transport ATP-binding protein DppF	dppF
+	3.23297	0	-0.981524	P11071	Isocitrate dehydrogenase kinase/phosphatase	aceK
+	2.92879	0	-0.979657	P76172	Uncharacterized protein YnfD	ynfD
+	2.24644	0.000196364	-0.977255	P76128	Probable D,D-dipeptide-binding periplasmic protein DdpA	ddpA
+	2.70394	0	-0.97541	P32669	Fructose-6-phosphate aldolase 2	fsaB
+	4.26131	0	-0.974244	P29745	Peptidase T	pepT
+	3.92109	0	-0.965293	P0A744	Peptide methionine sulfoxide reductase MsrA	msrA
+	3.86174	0	-0.959487	P06993	HTH-type transcriptional regulator MalT	malT
+	3.01661	0	-0.958367	P0AAN9	Anti-adapter protein IraP	iraP
+	3.21553	0	-0.956425	P77737	Oligopeptide transport ATP-binding protein OppF	oppF
+	3.8935	0	-0.955027	Q59385	Copper-exporting P-type ATPase A	copA
+	3.40285	0	-0.954277	P37902	Glutamate/aspartate periplasmic-binding protein	gltI
+	3.30947	0	-0.951611	P76251	D-malate dehydrogenase [decarboxylating]	dmlA
+	4.21079	0	-0.949654	P52095	Lysine decarboxylase, constitutive	ldcC
+	2.50207	0.000219067	-0.949128	P68066	Autonomous glycyl radical cofactor	grcA
+	4.0392	0	-0.937197	P39342	Uncharacterized protein YjgR	yjgR
+	3.59041	0	-0.936757	P0A8W8	UPF0304 protein YfbU	yfbU
+	4.45802	0	-0.93654	P52643	D-lactate dehydrogenase	ldhA
+	3.11156	0	-0.93484	P26646	Probable acrylyl-CoA reductase AcuI	acuI
+	1.17049	0.00267803	-0.934688	P46850	RNA-splicing ligase RtcB	rtcB
+	3.59528	0	-0.931059	P42593	2,4-dienoyl-CoA reductase [NADPH]	fadH
+	3.19714	0	-0.92878	P06987	Histidine biosynthesis bifunctional protein HisB;Histidinol-phosphatase;Imidazoleglycerol-phosphate dehydratase	hisB
+	4.01331	0	-0.926682	P0AF50	Uncharacterized protein YjbR	yjbR
+	3.04415	0	-0.925832	P0ABF4	Ethanolamine utilization protein EutM	eutM
+	4.20574	0	-0.923278	P08142	Acetolactate synthase isozyme 1 large subunit	ilvB
+	5.74871	0	-0.91901	P0AE63	Cation transport regulator ChaB	chaB
+	3.38114	0	-0.914472	P0ACX3	Putative monooxygenase YdhR	ydhR
+	3.1227	0	-0.906672	Q46851	L-glyceraldehyde 3-phosphate reductase	gpr
+	1.70328	0.000385	-0.904809	P69741	Hydrogenase-2 small chain	hybO
+	3.80637	0	-0.898856	P0A6E4	Argininosuccinate synthase	argG
+	2.50372	0.000206897	-0.898756	P0AF54	Inner membrane protein YjcH	yjcH
+	2.23002	0.000359401	-0.894742	P42907	Putative tagatose-6-phosphate ketose/aldose isomerase	agaS
+	3.81893	0	-0.89329	P31677	Alpha,alpha-trehalose-phosphate synthase [UDP-forming]	otsA
+	3.97556	0	-0.883439	P0A6U8	Glycogen synthase	glgA
+	3.87621	0	-0.872443	P75691	Aldehyde reductase YahK	yahK
+	3.28833	0	-0.866872	P52096	Uncharacterized protein YaeR	yaeR
+	4.27895	0	-0.86529	P0A6K6	Phosphopentomutase	deoB
+	3.28144	0	-0.865283	P0A901	Outer membrane lipoprotein Blc	blc
+	3.34305	0	-0.861013	P0A8C1	UPF0145 protein YbjQ	ybjQ
+	1.99322	0.000436261	-0.858951	P0AB87	L-fuculose phosphate aldolase	fucA
+	3.37254	0	-0.85758	Q46856	Alcohol dehydrogenase YqhD	yqhD
+	2.80848	0.000224532	-0.85362	P54901	Stationary phase-inducible protein CsiE	csiE
+	3.85424	0	-0.851674	P0AAC0	Universal stress protein E	uspE
+	3.82908	0	-0.848129	P08506	D-alanyl-D-alanine carboxypeptidase DacC	dacC
+	3.03929	0	-0.840762	P37330	Malate synthase G	glcB
+	3.45261	0	-0.839893	P09424	Mannitol-1-phosphate 5-dehydrogenase	mtlD
+	3.45038	0	-0.83705	P76027	Oligopeptide transport ATP-binding protein OppD	oppD
+	2.96465	0.000231263	-0.832591	P21599	Pyruvate kinase II	pykA
+	3.46607	0	-0.827739	P76243	Uncharacterized protein YeaO	yeaO
+	3.09396	0	-0.826015	P75713	(S)-ureidoglycine aminohydrolase	allE
+	2.8185	0.000215139	-0.825373	P77713	Putative beta-xylosidase	yagH
+	3.80147	0	-0.825342	P52697	6-phosphogluconolactonase	pgl
+	3.2136	0	-0.819455	P09373	Formate acetyltransferase 1	pflB
+	1.48868	0.00148132	-0.81485	P68699	ATP synthase subunit c	atpE
+	2.77053	0.000208092	-0.81352	P06988	Histidinol dehydrogenase	hisD
+	3.29309	0	-0.813132	P76002	Inhibitor of g-type lysozyme	pliG
+	1.36947	0.00146785	-0.812741	P09151	2-isopropylmalate synthase	leuA
+	2.97357	0.000225	-0.811819	P77212	Probable pyridine nucleotide-disulfide oxidoreductase RclA	rclA
+	3.06199	0.000230277	-0.808545	P39298	Esterase YjfP	yjfP
+	3.72075	0	-0.806306	P39353	Uncharacterized oxidoreductase YjhC	yjhC
+	3.354	0	-0.804523	P60664	Imidazole glycerol phosphate synthase subunit HisF	hisF
+	3.72211	0	-0.794508	P06986	Histidinol-phosphate aminotransferase	hisC
+	3.39839	0	-0.790989	P30859	Putative ABC transporter arginine-binding protein 2	artI
+	3.42316	0	-0.789939	P0AFW8	Protein rof	rof
+	2.84901	0.000203008	-0.782562	P42904	N-acetylgalactosamine-specific phosphotransferase enzyme IIB component 2	agaV
+	4.03597	0	-0.782227	P0AC84	Hydroxyacylglutathione hydrolase	gloB
+	3.64662	0	-0.779739	P0AEV1	Regulator of RpoS	rssB
+	2.25495	0.000318584	-0.776885	P16676	Sulfate/thiosulfate import ATP-binding protein CysA	cysA
+	3.9172	0	-0.771325	P0A9T4	Protein tas	tas
+	3.66556	0	-0.7659	P75672	Uncharacterized protein YafS	yafS
+	3.96739	0	-0.760455	P32157	Protein YiiM	yiiM
+	1.27123	0.00278421	-0.755133	P18775	Dimethyl sulfoxide reductase DmsA	dmsA
+	2.64054	0.000361204	-0.753661	P0A6L7	Altronate oxidoreductase	uxaB
+	2.92058	0.000197441	-0.75208	P0A6L0	Deoxyribose-phosphate aldolase	deoC
+	4.52617	0	-0.752039	P0AET8	7-alpha-hydroxysteroid dehydrogenase	hdhA
+	2.8942	0.000196007	-0.751542	P0AFX0	Ribosome hibernation promoting factor	hpf
+	2.98056	0.0002	-0.746676	P69795	N,N-diacetylchitobiose-specific phosphotransferase enzyme IIB component	chbB
+	3.08314	0.000206501	-0.741828	Q47146	Acyl-coenzyme A dehydrogenase	fadE
+	1.83198	0.000734118	-0.738733	P0AFH2	Oligopeptide transport system permease protein OppB	oppB
+	3.24191	0.000214712	-0.73574	P17846	Sulfite reductase [NADPH] hemoprotein beta-component	cysI
+	2.63292	0.00034895	-0.735363	P76346	Protein MtfA	mtfA
+	3.00981	0.000198529	-0.735297	P0ACI3	Xylose operon regulatory protein	xylR
+	1.00848	0.00504065	-0.734036	P26612	Cytoplasmic alpha-amylase	amyA
+	1.81673	0.000950404	-0.731854	P64490	Uncharacterized protein YoaC	yoaC
+	1.49014	0.00147515	-0.72901	P37672	2,3-diketo-L-gulonate reductase	dlgD
+	2.76171	0.000361809	-0.725882	P0A8Y3	Alpha-D-glucose-1-phosphate phosphatase YihX	yihX
+	2.08993	0.000391858	-0.72055	P76194	Cysteine desulfuration protein SufE	sufE
+	2.61689	0.000338558	-0.714412	P0A6T3	Galactokinase	galK
+	2.64005	0.000340694	-0.714044	P76170	UPF0482 protein YnfB	ynfB
+	3.29208	0.000208494	-0.712416	P31142	3-mercaptopyruvate sulfurtransferase	sseA
+	2.17094	0.000395887	-0.707745	P69054	Succinate dehydrogenase cytochrome b556 subunit	sdhC
+	1.75527	0.00114349	-0.706864	P62601	Cytoplasmic trehalase	treF
+	3.63151	0.00022547	-0.704103	P0ADQ2	Uncharacterized protein YiiD	yiiD
+	2.73941	0.000344498	-0.703186	P33195	Glycine dehydrogenase (decarboxylating)	gcvP
+	2.62491	0.000331288	-0.698755	P0AEX9	Maltose-binding periplasmic protein	malE
+	2.93546	0.000363636	-0.694295	P46888	Universal stress protein C	uspC
+	3.11164	0.000189142	-0.693773	P0A9T6	Uncharacterized HTH-type transcriptional regulator YbaQ	ybaQ
+	1.83038	0.00115766	-0.691865	P23857	Thiosulfate sulfurtransferase PspE	pspE
+	1.2904	0.00308847	-0.690836	P0AC55	Nitrogen regulatory protein P-II 2	glnK
+	2.56996	0.000319527	-0.689532	P0A6F5	60 kDa chaperonin	groL
+	2.67041	0.000330781	-0.688211	P0AC47	Fumarate reductase iron-sulfur subunit	frdB
+	2.78247	0.000335404	-0.67807	P0ADM4	Uncharacterized protein YidQ	yidQ
+	3.52223	0.000205714	-0.677486	P76316	D-cysteine desulfhydrase	dcyD
+	2.61127	0.000317647	-0.676887	P03813	Uncharacterized protein YgeA	ygeA
+	2.0988	0.000489104	-0.67593	P37661	Phosphoethanolamine transferase EptB	eptB
+	3.42164	0.000197802	-0.672608	P0ADR6	Ribosomal RNA large subunit methyltransferase M	rlmM
+	2.93998	0.000347267	-0.670923	P43337	Uncharacterized Nudix hydrolase NudL	nudL
+	2.27146	0.000389381	-0.661038	P77181	Phenylacetic acid degradation protein PaaY	paaY
+	2.41833	0.000403141	-0.654521	P0A8G3	Uronate isomerase	uxaC
+	1.1596	0.00454758	-0.653516	P69739	Hydrogenase-1 small chain	hyaA
+	2.59006	0.000427184	-0.650135	P77161	2-hydroxy-3-oxopropionate reductase	glxR
+	3.65943	0.00019963	-0.649743	P04335	Esterase FrsA	frsA
+	1.69649	0.00150813	-0.647511	P24193	Hydrogenase isoenzymes formation protein HypE	hypE
+	2.56385	0.00041791	-0.647221	P75777	UPF0194 membrane protein YbhG	ybhG
+	3.54184	0.000191489	-0.645248	P60595	Imidazole glycerol phosphate synthase subunit HisH	hisH
+	2.16951	0.000595438	-0.645155	P03841	Maltose operon periplasmic protein	malM
+	2.46847	0.000399481	-0.638044	P0A6V1	Glucose-1-phosphate adenylyltransferase	glgC
+	2.67469	0.000428969	-0.636922	P75745	Uncharacterized protein YbgK	ybgK
+	2.64664	0.000419048	-0.632623	P10384	Long-chain fatty acid transport protein	fadL
+	3.53693	0.000185886	-0.631596	P07650	Thymidine phosphorylase	deoA
+	2.43522	0.000392857	-0.629547	P0AEE5	D-galactose-binding periplasmic protein	mglB
+	2.84064	0.000441261	-0.625105	P09147	UDP-glucose 4-epimerase	galE
+	1.42984	0.00292489	-0.62494	P0A8U2	UPF0294 protein YafD	yafD
+	3.15297	0.0003375	-0.62289	P0A8E1	UPF0227 protein YcfP	ycfP
+	1.88862	0.00148608	-0.62258	P23845	Sulfate adenylyltransferase subunit 1	cysN
+	2.58615	0.000402089	-0.620324	Q46802	Uncharacterized sigma-54-dependent transcriptional regulator YgeV	ygeV
+	2.92638	0.00031259	-0.61708	P33219	Protein YebF	yebF
+	3.04522	0.000321429	-0.611753	P10371	1-(5-phosphoribosyl)-5-[(5-phosphoribosylamino)methylideneamino] imidazole-4-carboxamide isomerase	hisA
+	1.57866	0.00264794	-0.60865	P0A905	Outer membrane lipoprotein SlyB	slyB
+	3.54049	0.000353519	-0.605897	P0AGE6	Chromate reductase	chrR
+	2.17709	0.0011762	-0.60579	P63235	Probable glutamate/gamma-aminobutyrate antiporter	gadC
+	2.43772	0.000492683	-0.600754	P21156	Sulfate adenylyltransferase subunit 2	cysD
+	3.23388	0.000328767	-0.600138	P23843	Periplasmic oligopeptide-binding protein	oppA
+	2.95228	0.000433193	-0.598974	P0ACU7	HTH-type transcriptional regulator YjdC	yjdC
+	1.18332	0.00483934	-0.597065	P37127	Protein AegA	aegA
+	2.45657	0.000492083	-0.596766	P0A937	Outer membrane protein assembly factor BamE	bamE
+	3.79586	0.000365482	-0.595179	P0A9H1	G/U mismatch-specific DNA glycosylase	mug
+	3.86529	0.00036	-0.586761	P39297	Lipoprotein BsmA	bsmA
+	1.9505	0.00153464	-0.581993	P0AFE4	NADH-quinone oxidoreductase subunit K	nuoK
+	2.85407	0.000404199	-0.581495	P0ADT8	Uncharacterized protein YgiM	ygiM
+	2.6408	0.000383085	-0.580111	P16700	Thiosulfate-binding protein	cysP
+	1.9176	0.00150355	-0.57559	P0A9S1	Lactaldehyde reductase	fucO
+	2.79321	0.000394872	-0.575176	P0A8K5	UPF0253 protein YaeP	yaeP
+	2.61831	0.000495706	-0.573898	P0AEJ6	Ethanolamine ammonia-lyase heavy chain	eutB
+	2.18688	0.00112967	-0.571627	P23872	Acetyl esterase	aes
+	3.17298	0.000426593	-0.567668	P0A9D2	Glutathione S-transferase GstA	gstA
+	2.35729	0.00116818	-0.565378	P0AED0	Universal stress protein A	uspA
+	3.1513	0.000421341	-0.565341	P0AA16	Transcriptional regulatory protein OmpR	ompR
+	2.7399	0.0005	-0.564391	P66948	Beta-barrel assembly-enhancing protease	bepA
+	3.31853	0.000436879	-0.56397	P0AFP6	Putative GTP cyclohydrolase 1 type 2	ybgI
+	2.14115	0.00124168	-0.563629	P08331	2,3-cyclic-nucleotide 2-phosphodiesterase/3-nucleotidase	cpdB
+	1.37948	0.00396604	-0.561448	P0A8Q3	Fumarate reductase subunit D	frdD
+	3.21287	0.000420765	-0.559258	P77580	Acetaldehyde dehydrogenase	mhpF
+	2.2176	0.00111255	-0.557268	P62672	Protein ApaG	apaG
+	2.61495	0.00074552	-0.554635	P22106	Asparagine synthetase B [glutamine-hydrolyzing]	asnB
+	2.0102	0.0015066	-0.554036	P30749	Molybdopterin synthase catalytic subunit	moaE
+	2.33326	0.0011486	-0.553845	P69488	Divalent-cation tolerance protein CutA	cutA
+	3.20563	0.000410667	-0.551809	P62707	2,3-bisphosphoglycerate-dependent phosphoglycerate mutase	gpmA
+	2.63927	0.000741093	-0.548748	P77257	Autoinducer 2 import ATP-binding protein LsrA	lsrA
+	2.47356	0.00117084	-0.547031	P0A6C8	Acetylglutamate kinase	argB
+	2.50818	0.00117755	-0.546736	P09099	Xylulose kinase	xylB
+	2.05539	0.0015112	-0.546679	P19636	Ethanolamine ammonia-lyase light chain	eutC
+	2.69366	0.000747305	-0.545402	P0ADA1	Acyl-CoA thioesterase I	tesA
+	2.96885	0.000386935	-0.544188	P15288	Cytosol non-specific dipeptidase	pepD
+	2.86877	0.000497537	-0.543724	P0A6Z3	Chaperone protein HtpG	htpG
+	1.88217	0.00205814	-0.543715	P0AA84	Cardiolipin synthase B	clsB
+	2.85064	0.000493284	-0.542193	P0AEQ3	Glutamine-binding periplasmic protein	glnH
+	1.82836	0.00260076	-0.540625	P0AEU0	Histidine-binding periplasmic protein	hisJ
+	2.29543	0.00111135	-0.540618	P37188	Galactitol-specific phosphotransferase enzyme IIB component	gatB
+	3.23339	0.00040052	-0.53871	P34209	Protein YdcF	ydcF
+	2.9383	0.000498765	-0.537077	P0ADK6	Protein YibA	yibA
+	1.09839	0.00788607	-0.535804	P0ADU2	Probable quinol monooxygenase YgiN	ygiN
+	2.66643	0.000729825	-0.53553	P39176	Probable L,D-transpeptidase ErfK/SrfK	erfK
+	2.03993	0.00147222	-0.535037	P0AEZ9	Molybdenum cofactor biosynthesis protein B	moaB
+	3.03604	0.000383562	-0.534342	P76015	PTS-dependent dihydroxyacetone kinase, dihydroxyacetone-binding subunit DhaK	dhaK
+	2.64015	0.000951501	-0.533964	P23917	Fructokinase	mak
+	1.70921	0.00293285	-0.529079	P0ACE0	Hydrogenase-2 large chain	hybC
+	3.36483	0.000402614	-0.528913	P78055	Fructose-6-phosphate aldolase 1	fsaA
+	2.5983	0.00116421	-0.523876	P76141	Transcriptional regulator LsrR	lsrR
+	2.52281	0.00114604	-0.522254	P0ADC1	LPS-assembly lipoprotein LptE	lptE
+	2.98577	0.000598311	-0.518897	P0ADS6	Uncharacterized protein YggE	yggE
+	2.52306	0.00113341	-0.518133	P39408	Uncharacterized deoxyribonuclease YjjV	yjjV
+	2.38498	0.00148449	-0.518037	P0A8D6	O-acetyl-ADP-ribose deacetylase	ymdB
+	3.5388	0.00040367	-0.517363	P46853	Uncharacterized oxidoreductase YhhX	yhhX
+	2.00386	0.00224494	-0.515797	P45545	Uncharacterized protein YhfS	yhfS
+	1.11407	0.00842638	-0.515475	P33590	Nickel-binding periplasmic protein	nikA
+	1.68209	0.0032669	-0.514404	P33360	Putative osmoprotectant uptake system ATP-binding protein YehX	yehX
+	2.5807	0.00113091	-0.510327	P0A9N4	Pyruvate formate-lyase 1-activating enzyme	pflA
+	2.21839	0.00148252	-0.50885	P31133	Putrescine-binding periplasmic protein	potF
+	2.21706	0.00148104	-0.508635	P0A881	Trp operon repressor	trpR
+	2.80726	0.00117352	-0.506915	P77775	Epimerase family protein YfcH	yfcH
+	1.84158	0.002957	-0.505543	P0AEK0	Exodeoxyribonuclease 10	exoX
+	2.5746	0.00111618	-0.504829	P0A858	Triosephosphate isomerase	tpiA
+	1.69568	0.00324668	-0.504594	P0AFX4	Regulator of sigma D	rsd
+	4.4438	0.000310345	-0.502946	P52647	Probable pyruvate-flavodoxin oxidoreductase	ydbK
+	2.99462	0.000728972	-0.500975	P0ADV7	Probable phospholipid-binding protein MlaC	mlaC
+	4.11599	0.000421918	-0.500456	P25906	Putative oxidoreductase YdbC	ydbC
+	3.03938	0.000730679	-0.49774	P28248	Deoxycytidine triphosphate deaminase	dcd
+	2.97791	0.00118025	-0.496049	P37595	Isoaspartyl peptidase;Isoaspartyl peptidase subunit alpha;Isoaspartyl peptidase subunit beta	iaaA
+	2.58366	0.00147817	-0.490447	P37774	Uncharacterized amino-acid ABC transporter ATP-binding protein YecC	yecC
+	2.87498	0.00115376	-0.487819	P07913	L-threonine 3-dehydrogenase	tdh
+	3.12426	0.00105991	-0.485903	P07762	1,4-alpha-glucan branching enzyme GlgB	glgB
+	2.87592	0.00114477	-0.483377	P32670	Multiphosphoryl transfer protein 2;Phosphoenolpyruvate-protein phosphotransferase;Phosphocarrier protein HPr;Fructose-like phosphotransferase enzyme IIA component	ptsA
+	1.97902	0.00287546	-0.482381	P06989	Histidine biosynthesis bifunctional protein HisIE;Phosphoribosyl-AMP cyclohydrolase;Phosphoribosyl-ATP pyrophosphatase	hisI
+	3.59401	0.000490291	-0.480509	P21499	Ribonuclease R	rnr
+	2.61065	0.00156211	-0.480153	P0C054	Small heat shock protein IbpA	ibpA
+	2.87009	0.00111739	-0.475481	P0A812	Holliday junction ATP-dependent DNA helicase RuvB	ruvB
+	2.26781	0.00224928	-0.475269	P29012	Alanine racemase, catabolic	dadX
+	2.19232	0.0025157	-0.475185	P0A9S3	Galactitol-1-phosphate 5-dehydrogenase	gatD
+	4.09233	0.000390863	-0.474552	P33919	Uncharacterized protein YejH	yejH
+	1.85018	0.00333333	-0.470175	P0AFW4	Regulator of nucleoside diphosphate kinase	rnk
+	2.59394	0.00150966	-0.468134	P06149	D-lactate dehydrogenase	dld
+	3.06921	0.00113466	-0.465405	P0ABP8	Purine nucleoside phosphorylase DeoD-type	deoD
+	3.92214	0.000490887	-0.46485	P77804	Protein YdgA	ydgA
+	2.12934	0.00279705	-0.464127	P31433	Uncharacterized protein YicH	yicH
+	2.68744	0.00151894	-0.463172	P29217	UPF0502 protein YceH	yceH
+	3.20843	0.00115506	-0.462481	P0AF48	UPF0047 protein YjbQ	yjbQ
+	1.86124	0.00370706	-0.459556	P77269	ABC transporter periplasmic-binding protein YphF	yphF
+	2.7848	0.00153623	-0.459138	P0ADE8	tRNA-modifying protein YgfZ	ygfZ
+	1.40795	0.00636967	-0.457869	P00963	Aspartate--ammonia ligase	asnA
+	1.46264	0.0057536	-0.457691	P0AEV9	Hydrogenase 3 maturation protease	hycI
+	2.44678	0.00197854	-0.457537	P0A9Q7	Aldehyde-alcohol dehydrogenase;Alcohol dehydrogenase;Acetaldehyde dehydrogenase [acetylating];Pyruvate-formate-lyase deactivase	adhE
+	2.58842	0.00146931	-0.456754	P31808	Uncharacterized oxidoreductase YciK	yciK
+	3.74088	0.000734982	-0.456476	P13518	RNase E specificity factor CsrD	csrD
+	2.03746	0.00298743	-0.455785	P23894	Protease HtpX	htpX
+	2.31987	0.00267297	-0.455084	P00547	Homoserine kinase	thrB
+	1.99791	0.00327273	-0.453658	P24232	Flavohemoprotein	hmp
+	2.87082	0.00154262	-0.453276	P0A729	Maf-like protein YceF	yceF
+	2.87554	0.00153148	-0.450839	P37769	2-dehydro-3-deoxy-D-gluconate 5-dehydrogenase	kduD
+	2.77316	0.00150051	-0.450491	P0A9C3	Aldose 1-epimerase	galM
+	3.61184	0.00117486	-0.450425	P31806	Bifunctional NAD(P)H-hydrate repair enzyme Nnr;ADP-dependent (S)-NAD(P)H-hydrate dehydratase;NAD(P)H-hydrate epimerase	nnr
+	2.43292	0.00243595	-0.450059	P69783	Glucose-specific phosphotransferase enzyme IIA component	crr
+	2.44244	0.00244061	-0.44938	P0AFD6	NADH-quinone oxidoreductase subunit I	nuoI
+	2.88726	0.00152518	-0.44823	P15034	Xaa-Pro aminopeptidase	pepP
+	2.63474	0.00156539	-0.447508	P76541	Ethanolamine utilization protein EutL	eutL
+	4.1234	0.000743743	-0.44654	P0AFR4	Uncharacterized protein YciO	yciO
+	3.93206	0.000732394	-0.446509	P76594	Protein lysine acetyltransferase Pka	pka
+	2.42349	0.00265291	-0.440599	P04846	Lipoprotein 28	nlpA
+	2.71894	0.001684	-0.439646	P10908	Glycerophosphoryl diester phosphodiesterase	ugpQ
+	3.13232	0.0015654	-0.438431	P27298	Oligopeptidase A	prlC
+	2.40935	0.00272356	-0.435881	P77689	FeS cluster assembly protein SufD	sufD
+	2.86365	0.00147368	-0.4357	P05194	3-dehydroquinate dehydratase	aroD
+	1.89516	0.00397617	-0.435092	P38038	Sulfite reductase [NADPH] flavoprotein alpha-component	cysJ
+	2.42325	0.00272609	-0.434551	P25894	Metalloprotease LoiP	loiP
+	2.50297	0.00264052	-0.432254	P28635	D-methionine-binding lipoprotein MetQ	metQ
+	2.16499	0.00326981	-0.431567	P0AFL3	Peptidyl-prolyl cis-trans isomerase A	ppiA
+	2.57408	0.0026629	-0.428945	Q46891	Putative hydroxypyruvate isomerase YgbM	ygbM
+	1.62392	0.00553995	-0.427964	P69922	L-fucose isomerase	fucI
+	1.90063	0.00410127	-0.427742	P31678	Trehalose-6-phosphate phosphatase	otsB
+	2.29426	0.00291434	-0.427454	P0C037	UPF0345 protein YaiE	yaiE
+	2.36187	0.00294891	-0.426922	P76537	Uncharacterized protein YfeY	yfeY
+	2.65002	0.00259829	-0.425322	P61316	Outer-membrane lipoprotein carrier protein	lolA
+	2.84292	0.00197276	-0.422572	P31551	Carnitinyl-CoA dehydratase	caiD
+	3.16078	0.00149597	-0.422523	P75839	UPF0702 transmembrane protein YcaP	ycaP
+	1.38267	0.00848698	-0.422469	P0AE08	Alkyl hydroperoxide reductase subunit C	ahpC
+	2.2504	0.00327565	-0.422427	P39160;P77260	D-mannonate oxidoreductase	uxuB
+	2.67896	0.00267044	-0.421007	P0A799	Phosphoglycerate kinase	pgk
+	1.78135	0.00474548	-0.417531	P0ACX5	Uncharacterized protein YdhZ	ydhZ
+	2.49887	0.00293818	-0.413629	P0AD12	Protein YeeZ	yeeZ
+	2.51179	0.00293551	-0.411701	P45578	S-ribosylhomocysteine lyase	luxS
+	3.00928	0.00206214	-0.411493	P00550	PTS system mannitol-specific EIICBA component;Mannitol permease IIC component;Mannitol-specific phosphotransferase enzyme IIB component;Mannitol-specific phosphotransferase enzyme IIA component	mtlA
+	3.87863	0.00157705	-0.409281	P68739	Endonuclease V	nfi
+	2.9616	0.00243828	-0.408442	P0AE12	AMP nucleosidase	amn
+	3.03246	0.00223846	-0.407121	P39310	Uncharacterized protein YtfB	ytfB
+	4.04128	0.00157872	-0.404123	P0AB61	Protein YciN	yciN
+	3.08597	0.00223631	-0.4036	P76561	Esterase YpfH	ypfH
+	1.67346	0.0066383	-0.401487	P46125	Inner membrane protein YedI	yedI
+	2.35039	0.0037645	-0.396146	P22525	Probable L,D-transpeptidase YcbB	ycbB
+	1.79367	0.005749	-0.395852	P65367	Uncharacterized protein YqcA	yqcA
+	1.9669	0.00476112	-0.394646	P0ABF6	Cytidine deaminase	cdd
+	2.45582	0.0033187	-0.394636	P39099	Periplasmic pH-dependent serine endoprotease DegQ	degQ
+	2.23415	0.00403046	-0.391183	P0A725	UDP-3-O-[3-hydroxymyristoyl] N-acetylglucosamine deacetylase	lpxC
+	2.98972	0.00279447	-0.389097	P09127	Putative uroporphyrinogen-III C-methyltransferase	hemX
+	3.45952	0.00205615	-0.388623	P0A6X7	Integration host factor subunit alpha	ihfA
+	1.9824	0.00488274	-0.387318	P39377	Isoaspartyl dipeptidase	iadA
+	2.66978	0.003264	-0.386781	P45469	Uncharacterized protein YraR	yraR
+	2.03583	0.00484331	-0.384823	P52644	Heat shock protein HslJ	hslJ
+	3.2424	0.00263806	-0.384765	P24188	UPF0176 protein YceA	yceA
+	2.34958	0.00396941	-0.384085	P0A9W9	Protein YrdA	yrdA
+	1.83094	0.00611261	-0.384005	P0A6J5	D-amino acid dehydrogenase	dadA
+	2.19728	0.00453622	-0.382217	P0A948	Ribosomal-protein-alanine acetyltransferase	rimJ
+	1.747	0.00702257	-0.380965	P45568	1-deoxy-D-xylulose 5-phosphate reductoisomerase	dxr
+	1.60305	0.00847401	-0.378997	P00363	Fumarate reductase flavoprotein subunit	frdA
+	2.29158	0.00448363	-0.378363	P16095	L-serine dehydratase 1	sdaA
+	2.68482	0.00370383	-0.374751	P0A6Y8	Chaperone protein DnaK	dnaK
+	2.3916	0.00425546	-0.371588	P0A8M6	UPF0265 protein YeeX	yeeX
+	3.70269	0.00259336	-0.371232	P0A7J0	3,4-dihydroxy-2-butanone 4-phosphate synthase	ribB
+	3.69576	0.0026554	-0.369938	P0AAF6	Arginine transport ATP-binding protein ArtP	artP
+	2.41575	0.00447987	-0.368706	P24171	Peptidyl-dipeptidase dcp	dcp
+	2.79486	0.00377431	-0.3672	P0DMC5	Sensor histidine kinase RcsC	rcsC
+	2.16917	0.00520357	-0.367037	P05637	Bis(5-nucleosyl)-tetraphosphatase [symmetrical]	apaH
+	1.80947	0.00775251	-0.366457	P76187	Oxidoreductase YdhF	ydhF
+	1.8118	0.00775851	-0.366328	P0AAG8	Galactose/methyl galactoside import ATP-binding protein MglA	mglA
+	2.81282	0.00376776	-0.365969	P39371	N-acetylneuraminate epimerase	nanM
+	2.36353	0.00452116	-0.365944	P31979	NADH-quinone oxidoreductase subunit F	nuoF
+	2.45094	0.00446488	-0.364908	P37794	Chitooligosaccharide deacetylase ChbG	chbG
+	1.70358	0.00854087	-0.364742	P27248	Aminomethyltransferase	gcvT
+	2.573	0.00426263	-0.361285	P0AB38	Penicillin-binding protein activator LpoB	lpoB
+	3.1229	0.00325244	-0.361057	P77544	Glutathione S-transferase YfcF	yfcF
+	1.74714	0.00857186	-0.357169	P68187	Maltose/maltodextrin import ATP-binding protein MalK	malK
+	1.71274	0.00910272	-0.355782	P09148	Galactose-1-phosphate uridylyltransferase	galT
+	2.1949	0.00573068	-0.351847	P39177	Universal stress protein G	uspG
+	2.95955	0.00398975	-0.350995	P30147	Hydroxypyruvate isomerase	hyi
+	3.62914	0.00309123	-0.349806	P06610	Vitamin B12 transport periplasmic protein BtuE	btuE
+	2.3666	0.00553102	-0.346224	P75797	Glutathione-binding protein GsiB	gsiB
+	2.06728	0.00774652	-0.34052	P0A8X0	UPF0307 protein YjgA	yjgA
+	2.61456	0.00513729	-0.337681	P36649	Blue copper oxidase CueO	cueO
+	2.09449	0.00789214	-0.336064	P0AF96	Toxin-antitoxin biofilm protein TabA	tabA
+	2.27467	0.00698199	-0.335393	P0AF43	Uncharacterized protein YjbB	yjbB
+	1.8605	0.00970232	-0.335197	P0AAT2	Uncharacterized protein YbdF	ybdF
+	2.28727	0.00697107	-0.334489	P0ADI7	Isochorismatase family protein YecD	yecD
+	2.86046	0.00477291	-0.334308	P0AB71	Fructose-bisphosphate aldolase class 2	fbaA
+	2.57026	0.00576744	-0.332043	P0ABK5	Cysteine synthase A	cysK
+	2.51141	0.00593333	-0.329723	P0ADS9	Uncharacterized protein YggN	yggN
+	2.07873	0.00851485	-0.328101	P0A870	Transaldolase B	talB
+	2.10675	0.00853435	-0.326523	P0A6P9	Enolase	eno
+	2.67148	0.00574441	-0.326052	P77748	Uncharacterized protein YdiJ	ydiJ
+	2.10885	0.00878788	-0.323052	P05827	HTH-type transcriptional regulator IlvY	ilvY
+	2.56617	0.00670338	-0.322772	P0A8A4	Phosphoenolpyruvate synthase regulatory protein	ppsR
+	2.12437	0.00894331	-0.319769	P27127	Lipopolysaccharide 1,6-galactosyltransferase	rfaB
+	3.37919	0.00477686	-0.317095	P0AC62	Glutaredoxin-3	grxC
+	2.17191	0.00915837	-0.31546	P0ACJ8	cAMP-activated global transcriptional regulator CRP	crp
+	3.02025	0.00562188	-0.314248	P0A9Q9	Aspartate-semialdehyde dehydrogenase	asd
+	2.48435	0.00841992	-0.30711	P30177	Uncharacterized protein YbiB	ybiB
+	3.24416	0.0070445	-0.293865	P39285	Miniconductance mechanosensitive channel MscM	mscM
+	2.79175	0.0094406	-0.28638	P00490	Maltodextrin phosphorylase	malP
+	3.02736	0.00944771	-0.279483	P16525	DNA replication terminus site-binding protein	tus
+	5.44876	0.00970958	0.247705	P64554	7-carboxy-7-deazaguanine synthase	queE
+	3.76848	0.00973143	0.263284	P0AEY3	Nucleoside triphosphate pyrophosphohydrolase	mazG
+	3.95647	0.00843285	0.268843	P00959	Methionine--tRNA ligase	metG
+	3.05956	0.00971685	0.276635	P0A9C9	Fructose-1,6-bisphosphatase 1 class 2	glpX
+	4.59054	0.0061962	0.277622	P04805	Glutamate--tRNA ligase	gltX
+	3.22115	0.00852134	0.280341	P0AEE3	Serine endoprotease DegS	degS
+	4.16372	0.00646251	0.281838	P0A8V2	DNA-directed RNA polymerase subunit beta	rpoB
+	3.13414	0.00852784	0.282533	P11880	UDP-N-acetylmuramoyl-tripeptide--D-alanyl-D-alanine ligase	murF
+	3.47253	0.00776452	0.283738	P39161	Uxu operon transcriptional regulator	uxuR
+	2.7959	0.00909585	0.287749	P23305	Uncharacterized protein YigA	yigA
+	2.82194	0.0088079	0.289744	P0A9Q5	Acetyl-coenzyme A carboxylase carboxyl transferase subunit beta	accD
+	2.67779	0.00945482	0.290626	P0AB01	Envelope biogenesis factor ElyC	elyC
+	3.54607	0.00663307	0.291413	P26365	N-acetylmuramoyl-L-alanine amidase AmiB	amiB
+	3.02378	0.00789823	0.292233	P0AD57	Octaprenyl-diphosphate synthase	ispB
+	3.32164	0.00691223	0.293369	P0A7I0	Peptide chain release factor 1	prfA
+	3.13096	0.0075097	0.29371	P22634	Glutamate racemase	murI
+	4.14084	0.0049027	0.296498	P04951	3-deoxy-manno-octulosonate cytidylyltransferase	kdsB
+	4.06935	0.0048907	0.296977	P0AF28	Nitrate/nitrite response regulator protein NarL	narL
+	3.13847	0.00697653	0.297993	P0A8N3	Lysine--tRNA ligase	lysS
+	2.45027	0.00966491	0.298879	P0A9B6	D-erythrose-4-phosphate dehydrogenase	epd
+	2.6495	0.00812923	0.301883	P0A993	Fructose-1,6-bisphosphatase class 1	fbp
+	2.76987	0.00768682	0.303613	P75782	Ribosomal RNA large subunit methyltransferase F	rlmF
+	2.86553	0.007039	0.305282	P52598	Uncharacterized HTH-type transcriptional regulator YgbI	ygbI
+	2.66252	0.00773457	0.306082	P21369	Pyrazinamidase/nicotinamidase	pncA
+	3.25513	0.00552657	0.307926	P27836	UDP-N-acetyl-D-mannosaminuronic acid transferase	wecG
+	3.4231	0.00513312	0.308193	P21889	Aspartate--tRNA ligase	aspS
+	2.90893	0.00664353	0.309059	P30128	Transcription elongation factor GreB	greB
+	3.50125	0.00483142	0.309176	P25741	Lipopolysaccharide core heptose(I) kinase RfaP	rfaP
+	3.5493	0.0047572	0.309609	P61714	6,7-dimethyl-8-ribityllumazine synthase	ribE
+	2.8565	0.00669811	0.309636	P0ADE4	Translocation and assembly module TamA	tamA
+	3.10711	0.00576282	0.31037	P46118	HTH-type transcriptional regulator HexR	hexR
+	2.72316	0.00705	0.311307	P0A6M8	Elongation factor G	fusA
+	2.67828	0.00702804	0.31213	P0AAG5	Multidrug resistance-like ATP-binding protein MdlB	mdlB
+	2.91933	0.00593805	0.312131	P08373	UDP-N-acetylenolpyruvoylglucosamine reductase	murB
+	4.29744	0.00397279	0.3128	P00957	Alanine--tRNA ligase	alaS
+	2.20699	0.00915147	0.313297	P64455	Uncharacterized protein YdcY	ydcY
+	3.65213	0.00452868	0.313904	P60546	Guanylate kinase	gmk
+	2.83209	0.00594277	0.316353	P0AB43	Protein YcgL	ycgL
+	3.30684	0.00476898	0.316771	P37689	2,3-bisphosphoglycerate-independent phosphoglycerate mutase	gpmI
+	2.97028	0.0054616	0.317921	P29018	ATP-binding/permease protein CydD	cydD
+	4.11174	0.00389717	0.319943	P37326	Putative prophage CPS-53 integrase	intS
+	4.83166	0.00324956	0.320724	P0A7G6	Protein RecA	recA
+	2.13089	0.00866261	0.322823	P0C0U4	Ribosomal protein S6--L-glutamate ligase	rimK
+	2.14899	0.00850837	0.322923	P38684	TorCAD operon transcriptional regulatory protein TorR	torR
+	3.04799	0.00474938	0.323915	P0AEA8	Siroheme synthase;Uroporphyrinogen-III C-methyltransferase;Precorrin-2 dehydrogenase;Sirohydrochlorin ferrochelatase	cysG
+	1.98594	0.00973874	0.326041	P76291	tRNA (mo5U34)-methyltransferase	cmoB
+	2.12039	0.00848049	0.326338	P0A6Z1	Chaperone protein HscA	hscA
+	3.09638	0.00467494	0.326653	P0A9Z1	Nitrogen regulatory protein P-II 1	glnB
+	2.67109	0.00575821	0.326938	P03030	Transcriptional activator protein LysR	lysR
+	2.68781	0.00561736	0.327138	P36562	Nicotinate-nucleotide--dimethylbenzimidazole phosphoribosyltransferase	cobT
+	2.55218	0.00572611	0.32945	P0ACL9	Pyruvate dehydrogenase complex repressor	pdhR
+	2.86752	0.00483538	0.329726	P18335	Acetylornithine/succinyldiaminopimelate aminotransferase	argD
+	3.55623	0.0038905	0.332223	P31554	LPS-assembly protein LptD	lptD
+	3.81463	0.0037103	0.332294	P0A9W0	HTH-type transcriptional regulator UlaR	ulaR
+	3.62125	0.00382429	0.332683	P27306	Soluble pyridine nucleotide transhydrogenase	sthA
+	3.08723	0.00447236	0.333201	P56258	TDP-N-acetylfucosamine:lipid II N-acetylfucosaminyltransferase	wecF
+	3.80452	0.00351664	0.333585	P0A6P7	Probable GTP-binding protein EngB	engB
+	3.62763	0.00375475	0.333831	P0A7G2	Ribosome-binding factor A	rbfA
+	3.01052	0.00454379	0.334968	P45748	Threonylcarbamoyl-AMP synthase	tsaC
+	5.79392	0.00265042	0.335253	P0A6I3	Pantothenate kinase	coaA
+	2.54545	0.0053657	0.337114	P0A988	DNA polymerase III subunit beta	dnaN
+	2.1056	0.00774054	0.337446	P77690	UDP-4-amino-4-deoxy-L-arabinose--oxoglutarate aminotransferase	arnB
+	3.88216	0.00325821	0.337574	P0AG14	Probable protease SohB	sohB
+	4.50642	0.0029516	0.33822	P0A8T7	DNA-directed RNA polymerase subunit beta	rpoC
+	1.9156	0.00879454	0.338844	Q46798	Uncharacterized lipoprotein YgeR	ygeR
+	2.49901	0.00528259	0.339985	P18811	Maltose regulon regulatory protein MalI	malI
+	3.41777	0.00370061	0.342196	P0ACN4	HTH-type transcriptional repressor AllR	allR
+	3.25954	0.003821	0.343031	P0AFH0	Methylated-DNA--protein-cysteine methyltransferase	ogt
+	2.97965	0.00402705	0.344196	P77348	Periplasmic murein peptide-binding protein	mppA
+	1.85581	0.00880121	0.344519	P0A879	Tryptophan synthase beta chain	trpB
+	3.17034	0.00390051	0.344759	P38489	Oxygen-insensitive NAD(P)H nitroreductase	nfsB
+	3.89409	0.0029196	0.346063	P08368	Transcriptional regulatory protein CreB	creB
+	3.31122	0.00362238	0.346926	P06612	DNA topoisomerase 1	topA
+	3.55726	0.0032611	0.347232	P0A8D0	Transcriptional repressor NrdR	nrdR
+	3.71754	0.00309677	0.347595	P0A6I0	Cytidylate kinase	cmk
+	3.23547	0.00377758	0.347687	P0A6F3	Glycerol kinase	glpK
+	2.09788	0.0068383	0.349831	P0A6Q6	3-hydroxyacyl-[acyl-carrier-protein] dehydratase FabZ	fabZ
+	2.27876	0.00560835	0.350081	P17444	Oxygen-dependent choline dehydrogenase	betA
+	4.13405	0.00271349	0.351206	P36767	Recombination-associated protein RdgC	rdgC
+	2.06428	0.00691765	0.351255	P09372	Protein GrpE	grpE
+	1.7585	0.00895008	0.351299	P0AC41	Succinate dehydrogenase flavoprotein subunit	sdhA
+	2.15497	0.00620111	0.351334	P0ACZ4	Positive transcription regulator EvgA	evgA
+	4.4118	0.00264299	0.351339	P31120	Phosphoglucosamine mutase	glmM
+	4.13352	0.002716	0.351454	P0ABD5	Acetyl-coenzyme A carboxylase carboxyl transferase subunit alpha	accA
+	3.28951	0.00333628	0.352189	P0AGJ7	tRNA (cytidine(34)-2-O)-methyltransferase	trmL
+	4.44899	0.00259583	0.353754	P76658	Bifunctional protein HldE;D-beta-D-heptose 7-phosphate kinase;D-beta-D-heptose 1-phosphate adenylyltransferase	hldE
+	2.57638	0.00453245	0.353974	P0ADV9	Lipopolysaccharide export system protein LptC	lptC
+	3.93273	0.00278933	0.354502	P45523	FKBP-type peptidyl-prolyl cis-trans isomerase FkpA	fkpA
+	2.89777	0.00389384	0.355947	P08956	Type I restriction enzyme EcoKI R protein	hsdR
+	2.03811	0.00676826	0.356062	P24230	ATP-dependent DNA helicase RecG	recG
+	3.41927	0.003094	0.356479	P33363	Periplasmic beta-glucosidase	bglX
+	2.91122	0.00382759	0.358603	P0ABZ4	3-deoxy-D-manno-octulosonate 8-phosphate phosphatase KdsC	kdsC
+	2.91922	0.00376125	0.359516	P0AC13	Dihydropteroate synthase	folP
+	4.00895	0.00264546	0.359847	P25539	Riboflavin biosynthesis protein RibD;Diaminohydroxyphosphoribosylaminopyrimidine deaminase;5-amino-6-(5-phosphoribosylamino)uracil reductase	ribD
+	3.91633	0.00273371	0.359875	P16659	Proline--tRNA ligase	proS
+	2.67148	0.00395597	0.360671	P06846	HTH-type transcriptional regulator EbgR	ebgR
+	3.60882	0.00278165	0.361516	P27829	UDP-N-acetyl-D-mannosamine dehydrogenase	wecC
+	2.16738	0.00545719	0.361715	P77562	Uncharacterized protein YaiW	yaiW
+	3.80947	0.00272862	0.362235	P0A962	L-asparaginase 1	ansA
+	2.51815	0.00425904	0.363501	P55135	23S rRNA (uracil(1939)-C(5))-methyltransferase RlmD	rlmD
+	3.91143	0.00266792	0.36455	P75915	Chaperone protein YcdY	ycdY
+	2.75344	0.00381771	0.364795	P10346	Glutamine transport ATP-binding protein GlnQ	glnQ
+	2.36509	0.00451741	0.365311	P0ACL5	Glc operon transcriptional activator	glcC
+	1.65966	0.00878123	0.365395	P27832	dTDP-fucosamine acetyltransferase	wecD
+	2.02969	0.00587112	0.365459	P0A877	Tryptophan synthase alpha chain	trpA
+	3.58599	0.00272104	0.366924	P60906	Histidine--tRNA ligase	hisS
+	2.58205	0.00396268	0.367103	P10408	Protein translocase subunit SecA	secA
+	3.72064	0.0026356	0.367163	P23538	Phosphoenolpyruvate synthase	ppsA
+	3.79662	0.00266541	0.367573	P37325	Uncharacterized protein YbcH	ybcH
+	4.21633	0.00197661	0.367799	P64604	Probable phospholipid ABC transporter-binding protein MlaD	mlaD
+	2.1088	0.00528687	0.367869	P39280	L-lysine 2,3-aminomutase	epmB
+	1.82652	0.00751553	0.368703	P32099	Lipoate-protein ligase A	lplA
+	3.13892	0.00290909	0.369277	P65556	Uncharacterized Nudix hydrolase YfcD	yfcD
+	3.07716	0.00299012	0.370663	P07023	T-protein;Chorismate mutase;Prephenate dehydrogenase	tyrA
+	2.55446	0.00397956	0.371394	P0A6A8	Acyl carrier protein	acpP
+	2.46411	0.00410473	0.371559	P0ACM2	HTH-type transcriptional repressor RspR	rspR
+	4.37188	0.00156847	0.372006	P37773	UDP-N-acetylmuramate--L-alanyl-gamma-D-glutamyl-meso-2,6-diaminoheptandioate ligase	mpl
+	3.77048	0.0025205	0.372187	P52061	dITP/XTP pyrophosphatase	rdgB
+	3.98021	0.00206414	0.372859	P63386	Probable phospholipid import ATP-binding protein MlaF	mlaF
+	2.96936	0.00318214	0.373049	P21507	ATP-dependent RNA helicase SrmB	srmB
+	2.23772	0.00460315	0.373756	P0AE06;P24180	Multidrug efflux pump subunit AcrA	acrA
+	1.79665	0.00710109	0.374124	P0AFZ3	Stringent starvation protein B	sspB
+	2.12104	0.00489469	0.374674	P21420	Putative outer membrane porin protein NmpC	nmpC
+	1.95446	0.00573982	0.374786	P0A903	Outer membrane protein assembly factor BamC	bamC
+	3.85666	0.00206014	0.375559	P0A6R0	3-oxoacyl-[acyl-carrier-protein] synthase 3	fabH
+	2.9473	0.00299281	0.377553	P04995	Exodeoxyribonuclease I	sbcB
+	3.47484	0.00265789	0.377575	P0AG27	Uncharacterized protein YibN	yibN
+	2.61949	0.00369739	0.377841	P17445	NAD/NADP-dependent betaine aldehyde dehydrogenase	betB
+	2.70755	0.00332454	0.377893	Q46868	Uncharacterized protein YqiC	yqiC
+	1.97644	0.00553548	0.378522	P43340	Uncharacterized NAD(P)H oxidoreductase YcaK	ycaK
+	2.56272	0.00375151	0.379084	P76550	Uncharacterized protein YffS	yffS
+	3.75281	0.00197468	0.380007	P0A9M2	Hypoxanthine phosphoribosyltransferase	hpt
+	3.1476	0.00278676	0.380541	P51024	Uncharacterized protein YaiL	yaiL
+	3.15743	0.00271852	0.38334	P77718	tRNA sulfurtransferase	thiI
+	4.81777	0.00157203	0.383355	P28249	Protein AsmA	asmA
+	3.08043	0.00271099	0.38556	P0AE91	Protein CreA	creA
+	4.05487	0.00148549	0.385746	P23256	Protein MalY;Cystathionine beta-lyase MalY;Maltose regulon modulator	malY
+	2.4178	0.00390722	0.386313	P09163	Uncharacterized N-acetyltransferase YjaB	yjaB
+	2.4826	0.00377103	0.386704	P75867	Putative Lon protease homolog	ycbZ
+	2.20007	0.00426622	0.389831	P00393	NADH dehydrogenase	ndh
+	4.12061	0.00151738	0.389957	P00956	Isoleucine--tRNA ligase	ileS
+	3.86331	0.001484	0.391251	P0ACL2	Exu regulon transcriptional regulator	exuR
+	3.59796	0.00156385	0.391555	P0ABQ4	Dihydrofolate reductase	folA
+	4.93964	0.00111376	0.392228	P0A9X1	Zinc import ATP-binding protein ZnuC	znuC
+	4.25074	0.00155719	0.393179	P63228	D-glycero-beta-D-manno-heptose-1,7-bisphosphate 7-phosphatase	gmhB
+	2.66731	0.00291697	0.396005	P36655	Thiol:disulfide interchange protein DsbD	dsbD
+	4.08409	0.00154906	0.396794	P0AEB2	D-alanyl-D-alanine carboxypeptidase DacA	dacA
+	1.90076	0.00488672	0.396961	P25746	High frequency lysogenization protein HflD	hflD
+	2.34972	0.00371354	0.399758	P0A8D3	UPF0178 protein YaiI	yaiI
+	3.79314	0.00152205	0.401376	P0AAI5	3-oxoacyl-[acyl-carrier-protein] synthase 2	fabF
+	1.76946	0.00561285	0.401723	P28631	DNA polymerase III subunit delta	holB
+	1.61527	0.00703352	0.401749	P50465	Endonuclease 8	nei
+	1.68592	0.0063747	0.402048	P30139	Thiazole synthase	thiG
+	2.83445	0.00273116	0.40366	P37309	Arsenical resistance operon repressor	arsR
+	2.56474	0.00292224	0.404303	P0AC81	Lactoylglutathione lyase	gloA
+	3.16703	0.00198047	0.404598	P0AC19	D-erythro-7,8-dihydroneopterin triphosphate epimerase	folX
+	4.47481	0.00112843	0.405066	P0AE18	Methionine aminopeptidase	map
+	2.36127	0.0033304	0.405072	P0ABS1	RNA polymerase-binding transcription factor DksA	dksA
+	1.95347	0.00452492	0.405157	Q46925	Cysteine desulfurase CsdA	csdA
+	3.4129	0.00147809	0.405377	P0AE48	Gamma-glutamylcyclotransferase family protein YtfP	ytfP
+	4.05843	0.00135477	0.405738	P23882	Methionyl-tRNA formyltransferase	fmt
+	4.34784	0.00112227	0.406253	P0AAB4	3-octaprenyl-4-hydroxybenzoate carboxy-lyase	ubiD
+	4.05536	0.00124034	0.407206	P0A9J0	Ribonuclease G	rng
+	2.49577	0.00291171	0.40804	P0AEC5	Signal transduction histidine-protein kinase BarA	barA
+	1.85653	0.00476505	0.408583	P0A7T3	30S ribosomal protein S16	rpsP
+	2.93492	0.00243362	0.409323	P0A6A0	Probable protein kinase UbiB	ubiB
+	2.95069	0.00235475	0.409428	P0ACB4	Protoporphyrinogen IX dehydrogenase [menaquinone]	hemG
+	3.33979	0.00147956	0.409716	P0AC51	Zinc uptake regulation protein	zur
+	2.02326	0.00426981	0.409887	P77559	Uncharacterized HTH-type transcriptional regulator YnfL	ynfL
+	3.23287	0.00146496	0.411011	P0AFI7	Pyridoxine/pyridoxamine 5-phosphate oxidase	pdxH
+	3.62392	0.0015523	0.412518	P0AG40	Riboflavin biosynthesis protein RibF;Riboflavin kinase;FMN adenylyltransferase	ribF
+	1.93883	0.00446115	0.412912	P75767	Putative gluconeogenesis factor	ybhK
+	2.26163	0.00332746	0.412998	P09029	N5-carboxyaminoimidazole ribonucleotide synthase	purK
+	2.8484	0.0025181	0.413309	P0AD96	Leu/Ile/Val-binding protein	livJ
+	5.4098	0.000737589	0.413662	P0ABU2	Ribosome-binding ATPase YchF	ychF
+	2.16352	0.00375799	0.413921	P24228	D-alanyl-D-alanine carboxypeptidase DacB	dacB
+	3.48776	0.00152832	0.414374	P0A884	Thymidylate synthase	thyA
+	2.49878	0.00294622	0.414388	P0A9F1	Transcriptional regulator MntR	mntR
+	2.75238	0.0026604	0.41497	P0A776	RNA pyrophosphohydrolase	rppH
+	3.27024	0.00149446	0.416015	P0A717	Ribose-phosphate pyrophosphokinase	prs
+	2.50682	0.0029543	0.416279	P37351	Ribose-5-phosphate isomerase B	rpiB
+	3.97938	0.00112105	0.416499	P17952	UDP-N-acetylmuramate--L-alanine ligase	murC
+	1.98024	0.00395932	0.42078	P52097	tRNA(Ile)-lysidine synthase	tilS
+	3.44099	0.00155882	0.421108	P0AE70	mRNA interferase MazF	mazF
+	4.03034	0.00114989	0.423118	P13669	Mannosyl-D-glycerate transport/metabolism system repressor MngR	mngR
+	3.1592	0.00149748	0.423325	P0AF03	Molybdopterin adenylyltransferase	mog
+	3.86058	0.00113843	0.424638	P67080	UPF0001 protein YggS	yggS
+	3.36803	0.00156871	0.426174	P69425	Sec-independent protein translocase protein TatB	tatB
+	4.71728	0.000738462	0.426271	P76539	Acetyltransferase YpeA	ypeA
+	4.08666	0.0011629	0.426274	P69441	Adenylate kinase	adk
+	3.56491	0.00110776	0.426889	Q57261	tRNA pseudouridine synthase D	truD
+	3.21545	0.00153782	0.429503	P0ADY1	Peptidyl-prolyl cis-trans isomerase D	ppiD
+	1.26261	0.00985949	0.43077	P00936	Adenylate cyclase	cyaA
+	3.2385	0.00155393	0.431245	P77293	Bactoprenol glucosyl transferase homolog from prophage CPS-53	yfdH
+	3.26055	0.00157037	0.432192	P06968	Deoxyuridine 5-triphosphate nucleotidohydrolase	dut
+	3.07103	0.00152049	0.434001	P0AGF2	Sulfur acceptor protein CsdE	csdE
+	2.65945	0.00205416	0.434582	P0AGB0	Phosphoserine phosphatase	serB
+	3.14799	0.00154422	0.434827	P0AAX8	Probable L,D-transpeptidase YbiS	ybiS
+	3.87372	0.00116553	0.435707	P0AGJ9	Tyrosine--tRNA ligase	tyrS
+	3.56569	0.00113216	0.436059	P0A9P0	Dihydrolipoyl dehydrogenase	lpdA
+	4.22017	0.000731536	0.436265	P02930	Outer membrane protein TolC	tolC
+	1.91645	0.00399316	0.436708	P77766	PHP domain-containing protein YciV	yciV
+	4.15369	0.000727273	0.437607	P0AEF0	DNA replication protein DnaC	dnaC
+	3.12313	0.00155556	0.438054	P0AEC8	Sensor histidine kinase DcuS	dcuS
+	4.8342	0.000493888	0.438362	P14081	Selenocysteine-specific elongation factor	selB
+	3.17695	0.0015737	0.438372	P24251	Sigma factor-binding protein Crl	crl
+	1.74815	0.00454	0.439256	P02929	Protein TonB	tonB
+	2.69331	0.00177647	0.43987	P0AA37	Ribosomal large subunit pseudouridine synthase A	rluA
+	1.98819	0.00362555	0.440559	P07014	Succinate dehydrogenase iron-sulfur subunit	sdhB
+	2.54327	0.00224277	0.442999	P51020	4-hydroxy-2-oxovalerate aldolase	mhpE
+	3.6324	0.00116158	0.443257	P23909	DNA mismatch repair protein MutS	mutS
+	3.23495	0.00124301	0.443303	P09549	Cell division protein DedD	dedD
+	3.37822	0.00112719	0.444489	P27129	Lipopolysaccharide 1,2-glucosyltransferase	rfaJ
+	2.90078	0.00153306	0.449582	P07862	D-alanine--D-alanine ligase B	ddlB
+	1.47365	0.00573525	0.449999	P0AFW0	Transcription antitermination protein RfaH	rfaH
+	3.39758	0.00115118	0.45049	P0A7B5	Glutamate 5-kinase	proB
+	2.92704	0.00155068	0.450689	P39199	50S ribosomal protein L3 glutamine methyltransferase	prmB
+	3.73711	0.000959255	0.452471	P0AFQ7	Uncharacterized deoxyribonuclease YcfH	ycfH
+	2.54205	0.00177473	0.45326	P05042	Fumarate hydratase class II	fumC
+	2.7224	0.00150507	0.455114	P27242	Lipopolysaccharide 1,2-N-acetylglucosaminetransferase	waaU
+	2.8408	0.00154745	0.456401	P0A9K9	FKBP-type peptidyl-prolyl cis-trans isomerase SlyD	slyD
+	2.77873	0.00152361	0.456807	P33355	Uncharacterized protein YehS	yehS
+	1.65409	0.00446862	0.459707	P77596	Uncharacterized protein YagF	yagF
+	3.26339	0.00115636	0.460074	P0A8A8	Ribosome maturation factor RimP	rimP
+	3.07372	0.0011235	0.461478	P76576	UPF0070 protein YfgM	yfgM
+	2.55822	0.00147662	0.462583	P0AD70	D-alanyl-D-alanine-carboxypeptidase/endopeptidase AmpH	ampH
+	2.30745	0.0025229	0.46272	P76502	Phosphohistidine phosphatase SixA	sixA
+	3.02792	0.00111861	0.463151	P0ACV0	Lipid A biosynthesis lauroyltransferase	lpxL
+	2.49314	0.00157002	0.46448	P0AAM7	Hydrogenase-2 operon protein HybG	hybG
+	3.03582	0.00112596	0.46467	P0AGC7	Protein Smp	smp
+	2.02438	0.00293019	0.46524	P0A763	Nucleoside diphosphate kinase	ndk
+	2.73004	0.00154583	0.465776	P38506	Flap endonuclease Xni	ygdG
+	4.35309	0.000393359	0.465858	P0A8J2	Primosomal protein 1	dnaT
+	1.63086	0.00447611	0.466745	P37590	Signal transduction protein PmrD	pmrD
+	3.1886	0.00116027	0.467936	P24173;Q47689	Lipopolysaccharide heptosyltransferase 1	rfaC
+	5.56557	0.000433803	0.467999	P0A6P1	Elongation factor Ts	tsf
+	2.31053	0.0022471	0.468651	P00888	Phospho-2-dehydro-3-deoxyheptonate aldolase, Tyr-sensitive	aroF
+	5.02123	0.000416216	0.46903	P0ADC3	Lipoprotein-releasing system transmembrane protein LolC	lolC
+	3.01105	0.00114095	0.471012	P0A917	Outer membrane protein X	ompX
+	3.53553	0.000741974	0.471189	P0A8W0	Transcriptional regulator NanR	nanR
+	2.56713	0.00151274	0.471673	P77485	Sensor kinase CusS	cusS
+	2.75824	0.00147974	0.473055	P13458	Nuclease SbcCD subunit C	sbcC
+	3.33825	0.000957027	0.47327	P33136	Glucans biosynthesis protein G	mdoG
+	2.49805	0.00149146	0.473553	P37631	Uncharacterized protein YhiN	yhiN
+	2.49093	0.00148847	0.474154	P0AED5	Response regulator UvrY	uvrY
+	2.79925	0.00110895	0.476528	A0A7H2C765;P02919	Penicillin-binding protein 1B;Penicillin-insensitive transglycosylase;Penicillin-sensitive transpeptidase	mrcB
+	4.68613	0.000413978	0.476908	P32131	Oxygen-independent coproporphyrinogen-III oxidase	hemN
+	2.59	0.00153942	0.478196	P19624	4-hydroxythreonine-4-phosphate dehydrogenase	pdxA
+	1.6994	0.00390386	0.478285	P05041	Aminodeoxychorismate synthase component 1	pabB
+	2.97852	0.00115247	0.478821	P0A9U3	Uncharacterized ABC transporter ATP-binding protein YbiT	ybiT
+	4.27221	0.000401042	0.479206	P0A8M3	Threonine--tRNA ligase	thrS
+	2.13487	0.0026755	0.479711	P0C0L9	Protein IscX	iscX
+	1.77464	0.00331579	0.480568	P0AEW9	1-phosphofructokinase	fruK
+	3.86796	0.000387909	0.481117	P0AES4	DNA gyrase subunit A	gyrA
+	3.2244	0.000728121	0.482762	P0ADC6	Lipopolysaccharide export system permease protein LptG	lptG
+	4.31163	0.000409031	0.484215	P67087	Ribosomal RNA small subunit methyltransferase I	rsmI
+	4.05662	0.000398964	0.484975	P0A800	DNA-directed RNA polymerase subunit omega	rpoZ
+	2.82645	0.00113591	0.48546	P00803	Signal peptidase I	lepB
+	4.49585	0.000418478	0.485525	P18196	Septum site-determining protein MinC	minC
+	4.47661	0.000419619	0.486296	P0AEW6	Inosine-guanosine kinase	gsk
+	2.38647	0.00148996	0.48666	P0ACM5	Uncharacterized HTH-type transcriptional regulator YegW	yegW
+	2.50995	0.00154102	0.487368	P0AG82	Phosphate-binding protein PstS	pstS
+	3.81059	0.000392357	0.487412	P06710	DNA polymerase III subunit tau	dnaX
+	4.11322	0.000405263	0.487691	P0A705	Translation initiation factor IF-2	infB
+	3.40259	0.000599758	0.488736	P22939	Farnesyl diphosphate synthase	ispA
+	3.66118	0.000384519	0.48882	P64588	Transcriptional regulator YqjI	yqjI
+	4.86935	0.0003099	0.489382	P0A8W5	UPF0301 protein YqgE	yqgE
+	2.27525	0.00156693	0.489797	P77223	Electron transport complex subunit RsxB	rsxB
+	2.13468	0.00224062	0.492279	P08394	RecBCD enzyme subunit RecB	recB
+	1.84618	0.00292754	0.496007	P00904	Bifunctional protein TrpGD;Anthranilate synthase component 2;Anthranilate phosphoribosyltransferase	trpGD
+	3.71209	0.000395379	0.497763	P77488	1-deoxy-D-xylulose-5-phosphate synthase	dxs
+	4.09363	0.000414536	0.49843	P0AES6	DNA gyrase subunit B	gyrB
+	3.52019	0.000385482	0.498432	P64483	Uncharacterized protein YeaK	yeaK
+	4.82793	0.000320475	0.499059	P25714	Membrane protein insertase YidC	yidC
+	2.41821	0.00156046	0.502374	P00909	Tryptophan biosynthesis protein TrpCF;Indole-3-glycerol phosphate synthase;N-(5-phospho-ribosyl)anthranilate isomerase	trpC
+	2.89096	0.0011789	0.503023	P0A8I1	Putative Holliday junction resolvase	yqgF
+	3.2922	0.000495098	0.50315	P0A910	Outer membrane protein A	ompA
+	2.12102	0.0019824	0.503476	P0ABN1	Diacylglycerol kinase	dgkA
+	2.91188	0.00105869	0.50366	P0ACK5	Deoxyribose operon repressor	deoR
+	2.52853	0.00110657	0.503986	P00448	Superoxide dismutase [Mn]	sodA
+	4.17787	0.000430769	0.504328	P25745	tRNA-specific 2-thiouridylase MnmA	mnmA
+	4.32725	0.000438746	0.50478	P37751	Putative glycosyltransferase WbbK	wbbK
+	3.94922	0.000417344	0.505689	P00562	Bifunctional aspartokinase/homoserine dehydrogenase 2;Aspartokinase;Homoserine dehydrogenase	metL
+	2.57478	0.00111983	0.506516	P0ACP5	HTH-type transcriptional regulator GntR	gntR
+	3.63602	0.0004	0.507706	P0A6F1	Carbamoyl-phosphate synthase small chain	carA
+	3.68535	0.000404731	0.508848	P0A6K3	Peptide deformylase	def
+	3.78358	0.00041012	0.509967	P32695	tRNA-dihydrouridine synthase A	dusA
+	4.86571	0.000332308	0.510299	P11875	Arginine--tRNA ligase	argS
+	3.84975	0.000415655	0.510511	P0A9P4	Thioredoxin reductase	trxB
+	3.94481	0.000424828	0.511168	P0A8Z7	Esterase YqiA	yqiA
+	2.23776	0.00150202	0.51136	P15286	Flagellar regulator flk	flk
+	1.85128	0.0027919	0.511609	P76213	Excinuclease cho	cho
+	3.346	0.000389873	0.51281	P0A6Q3	3-hydroxydecanoyl-[acyl-carrier-protein] dehydratase	fabA
+	3.37771	0.00039136	0.513305	P28630	DNA polymerase III subunit delta	holA
+	3.68613	0.000407947	0.513387	P09169	Protease 7	ompT
+	4.78047	0.00033282	0.513465	P0A8I5	tRNA (guanine-N(7)-)-methyltransferase	trmB
+	3.7137	0.000412869	0.514886	P0A8T1;CON__Q9N2I2	Ribosomal protein L11 methyltransferase	prmA
+	3.13504	0.000496314	0.516122	P69931	DnaA regulatory inactivator Hda	hda
+	4.54543	0.000329771	0.517487	P0AG93	Protein translocase subunit SecF	secF
+	4.31585	0.000320951	0.517506	P26647	1-acyl-sn-glycerol-3-phosphate acyltransferase	plsC
+	2.78617	0.000954809	0.518656	P76506	Probable phospholipid-binding lipoprotein MlaA	mlaA
+	2.68006	0.00117218	0.519925	P09980	ATP-dependent DNA helicase Rep	rep
+	2.60786	0.00115896	0.520397	P07821	Iron(3+)-hydroxamate import ATP-binding protein FhuC	fhuC
+	2.85042	0.000739336	0.520785	P0AFB5	Nitrogen regulation protein NR(II)	glnL
+	3.53572	0.000407407	0.521152	P25740	Lipopolysaccharide core biosynthesis protein RfaG	rfaG
+	2.82553	0.000735849	0.521332	P23522	5-keto-4-deoxy-D-glucarate aldolase	garL
+	2.80037	0.000733255	0.521756	P63020	Fe/S biogenesis protein NfuA	nfuA
+	3.25714	0.000390368	0.522277	P0A9X4	Rod shape-determining protein MreB	mreB
+	4.20813	0.000323353	0.523193	P00968	Carbamoyl-phosphate synthase large chain	carB
+	3.36937	0.000396907	0.52326	P0C093	Nucleoid occlusion factor SlmA	slmA
+	3.80737	0.000431373	0.523286	P10121	Signal recognition particle receptor FtsY	ftsY
+	4.07233	0.000315328	0.523379	P06129	Vitamin B12 transporter BtuB	btuB
+	4.26647	0.000325301	0.523454	P0CE48;P0CE47	Elongation factor Tu 2;Elongation factor Tu 1	tufB;tufA
+	4.5255	0.000333333	0.523533	P0A7Z4	DNA-directed RNA polymerase subunit alpha	rpoA
+	3.78557	0.000430168	0.523969	P0A6L4	N-acetylneuraminate lyase	nanA
+	4.55287	0.000334884	0.524291	P28904	Trehalose-6-phosphate hydrolase	treC
+	3.36388	0.000397933	0.524452	P12282	Molybdopterin-synthase adenylyltransferase	moeB
+	1.61353	0.00333922	0.525061	P45955	Uncharacterized protein YbgF	ybgF
+	3.59245	0.000415094	0.525821	P31119	Bifunctional protein Aas;2-acylglycerophosphoethanolamine acyltransferase;Acyl-[acyl-carrier-protein] synthetase	aas
+	2.12401	0.00149296	0.526906	P0A7C2	LexA repressor	lexA
+	3.12647	0.000385965	0.528011	P37024	ATP-dependent RNA helicase HrpB	hrpB
+	2.90847	0.000599034	0.528104	P0A746	Peptide methionine sulfoxide reductase MsrB	msrB
+	3.46716	0.000409574	0.528322	P27830	dTDP-glucose 4,6-dehydratase 2	rffG
+	2.1539	0.00151429	0.528511	P27838	Protein CyaY	cyaY
+	2.30978	0.00148291	0.528954	P76116	Uncharacterized protein YncE	yncE
+	3.18962	0.000393862	0.529828	P0AED9	DNA-cytosine methyltransferase	dcm
+	2.59038	0.00116686	0.530212	P24178	Protein YffB	yffB
+	2.98656	0.000496925	0.530537	P15254	Phosphoribosylformylglycinamidine synthase	purL
+	2.45042	0.00114222	0.530573	P69913	Carbon storage regulator	csrA
+	5.0341	0.000356436	0.531136	P37747	UDP-galactopyranose mutase	glf
+	1.1495	0.00744678	0.531492	P0AFS3	Dihydrofolate reductase FolM	folM
+	2.90209	0.000489697	0.532344	P0A8W2	Transcriptional regulator SlyA	slyA
+	4.32547	0.000334365	0.532471	P37690	Murein hydrolase activator EnvC	envC
+	5.68303	0.0001875	0.532647	P0A8M0	Asparagine--tRNA ligase	asnS
+	3.09496	0.000388398	0.532676	P0AE82	Sensor protein CpxA	cpxA
+	2.32125	0.00111015	0.53433	P17993	Ubiquinone biosynthesis O-methyltransferase	ubiG
+	3.42094	0.000413423	0.535624	P0A7E5	CTP synthase	pyrG
+	2.94719	0.00049815	0.536078	P10441	Lipid-A-disaccharide synthase	lpxB
+	4.0079	0.000325792	0.536614	P30014	Ribonuclease T	rnt
+	4.73677	0.000352941	0.537082	P0AAR3	Cys-tRNA(Pro)/Cys-tRNA(Cys) deacylase YbaK	ybaK
+	4.63141	0.000349515	0.537133	P22523	Chromosome partition protein MukB	mukB
+	3.3162	0.000406869	0.537226	P0A9H5	Cob(I)yrinic acid a,c-diamide adenosyltransferase	btuR
+	1.87873	0.00235701	0.53734	P17888	Primosomal protein N	priA
+	2.96957	0.000501863	0.538089	P21829	Pyridoxal phosphate phosphatase YbhA	ybhA
+	2.67631	0.000736718	0.538986	P0ABD8	Biotin carboxyl carrier protein of acetyl-CoA carboxylase	accB
+	2.37582	0.00113969	0.54035	P75870	Inner membrane protein YccS	yccS
+	1.93929	0.00177299	0.540432	P25536	Maf-like protein YhdE	yhdE
+	2.93988	0.000501241	0.540843	P60240	RNA polymerase-associated protein RapA	rapA
+	4.94853	0.000366102	0.541082	P33920	Nucleoid-associated protein YejK	yejK
+	3.25886	0.000406332	0.54157	P0A8B5	Nucleoid-associated protein YbaB	ybaB
+	1.44819	0.00398635	0.541741	P64606	Probable phospholipid ABC transporter permease protein MlaE	mlaE
+	2.30488	0.00111497	0.542495	P0AAZ7	UPF0434 protein YcaR	ycaR
+	3.43035	0.000424242	0.543435	P10443	DNA polymerase III subunit alpha	dnaE
+	3.73041	0.000318115	0.544626	P0A8U0	Protein Syd	syd
+	3.3863	0.000422497	0.544881	P09158	Polyamine aminopropyltransferase	speE
+	2.56048	0.000955916	0.546507	P33941	ABC transporter ATP-binding protein YojI	yojI
+	1.96326	0.0014664	0.548431	P06971	Ferrichrome-iron receptor	fhuA
+	1.64764	0.00294086	0.549384	P52119	UPF0125 protein RatB	ratB
+	2.31184	0.00113717	0.550222	P23930	Apolipoprotein N-acyltransferase	lnt
+	4.24306	0.000346709	0.550954	P24182	Biotin carboxylase	accC
+	5.32023	0.000193548	0.55117	P0AG90	Protein translocase subunit SecD	secD
+	3.42235	0.000434415	0.55175	P64559	Antitoxin CptB	cptB
+	2.31755	0.00114732	0.553494	P0ACK2	Putative aga operon transcriptional repressor	agaR
+	2.66779	0.00059759	0.554553	P08178	Phosphoribosylformylglycinamidine cyclo-ligase	purM
+	3.45799	0.000439372	0.554923	P11557	Cell division protein DamX	damX
+	3.68872	0.000324812	0.555471	P05719	Type-1 restriction enzyme EcoKI specificity protein	hsdS
+	3.37354	0.000435028	0.556412	P25742	Lipopolysaccharide core heptosyltransferase RfaQ	rfaQ
+	3.62334	0.00032287	0.556654	P0A6H1	ATP-dependent Clp protease ATP-binding subunit ClpX	clpX
+	2.98833	0.000396396	0.557295	P27828	UDP-N-acetylglucosamine 2-epimerase	wecB
+	3.96575	0.000342314	0.55947	P03018	DNA helicase II	uvrD
+	3.26358	0.000428373	0.560694	P00887	Phospho-2-dehydro-3-deoxyheptonate aldolase, Trp-sensitive	aroH
+	3.87357	0.000339089	0.560921	P0ACF8	DNA-binding protein H-NS	hns
+	2.05586	0.00156375	0.564678	P30750	Methionine import ATP-binding protein MetN	metN
+	1.27456	0.00467881	0.566095	P0AGE0	Single-stranded DNA-binding protein	ssb
+	3.34059	0.000440629	0.566187	P25524	Cytosine deaminase	codA
+	1.47157	0.00332162	0.566264	P0A8G9	Exodeoxyribonuclease 7 small subunit	xseB
+	3.24884	0.000435644	0.568778	P37665	Probable lipoprotein YiaD	yiaD
+	1.93482	0.00149899	0.570147	P04993	RecBCD enzyme subunit RecD	recD
+	2.92953	0.000401565	0.570319	P29131	Cell division protein FtsN	ftsN
+	2.60715	0.000491484	0.571546	P0AA04	Phosphocarrier protein HPr	ptsH
+	4.51943	0.000188811	0.572149	P0AFG0	Transcription termination/antitermination protein NusG	nusG
+	3.17079	0.000431978	0.572826	P0ADP7	Ubiquinone biosynthesis protein UbiJ	ubiJ
+	3.23267	0.000438122	0.572986	P07012	Peptide chain release factor 2	prfB
+	2.34943	0.00118161	0.575388	P07649	tRNA pseudouridine synthase A	truA
+	3.5506	0.000331797	0.575949	P0A8R4	Protein SlyX	slyX
+	3.2608	0.000312139	0.576165	P0A720	Thymidylate kinase	tmk
+	3.95486	0.000354098	0.576181	P0AG30	Transcription termination factor Rho	rho
+	4.51299	0.000192513	0.577812	Q46893	2-C-methyl-D-erythritol 4-phosphate cytidylyltransferase	ispD
+	3.05166	0.000423659	0.578292	P0A8L5	UPF0260 protein YcgN	ycgN
+	1.12113	0.00620602	0.5786	P0AE60	Cell division activator CedA	cedA
+	3.76339	0.000346154	0.579032	P24205	Lipid A biosynthesis myristoyltransferase	lpxM
+	3.84631	0.000351792	0.579042	P0A9L3	FKBP-type 22 kDa peptidyl-prolyl cis-trans isomerase	fklB
+	4.01889	0.00036425	0.579477	P37692	ADP-heptose--LPS heptosyltransferase 2	rfaF
+	3.31483	0.00032	0.580366	P26616	NAD-dependent malic enzyme	maeA
+	3.27419	0.000317181	0.580928	P0ACP7	HTH-type transcriptional repressor PurR	purR
+	3.90532	0.000355848	0.580933	P28306	UPF0755 protein YceG	yceG
+	3.91585	0.000357616	0.581296	P0A749	UDP-N-acetylglucosamine 1-carboxyvinyltransferase	murA
+	3.22115	0.000313043	0.582382	P77265	Multidrug resistance-like ATP-binding protein MdlA	mdlA
+	3.54757	0.000336449	0.582597	P60293	Chromosome partition protein MukF	mukF
+	3.02539	0.000426003	0.583363	P0AF20	N-acetylglucosamine repressor	nagC
+	2.88785	0.000408488	0.583929	P77182	tRNA 5-methylaminomethyl-2-thiouridine biosynthesis bifunctional protein MnmC;tRNA (mnm(5)s(2)U34)-methyltransferase;FAD-dependent cmnm(5)s(2)U34 oxidoreductase	mnmC
+	4.79047	0.000202627	0.584049	P77150	Pyridoxamine kinase	pdxY
+	3.35244	0.000326284	0.584091	P03817	Protein MioC	mioC
+	3.8622	0.000360601	0.587945	P17443	UDP-N-acetylglucosamine--N-acetylmuramyl-(pentapeptide) pyrophosphoryl-undecaprenol N-acetylglucosamine transferase	murG
+	4.61159	0.000200371	0.588127	P06282	CDP-diacylglycerol pyrophosphatase	cdh
+	3.88329	0.000364865	0.588797	P03004	Chromosomal replication initiator protein DnaA	dnaA
+	3.13751	0.000311688	0.588812	P38051	Isochorismate synthase MenF	menF
+	3.12521	0.000311239	0.58973	P22524	Chromosome partition protein MukE	mukE
+	0.997933	0.00821829	0.592643	P27859	Tat-linked quality control protein TatD	tatD
+	2.72126	0.000397419	0.592871	P08179	Phosphoribosylglycinamide formyltransferase	purN
+	3.08546	0.000310791	0.59387	P04079	GMP synthase [glutamine-hydrolyzing]	guaA
+	3.30282	0.000329268	0.593943	P33667	tRNA 2-selenouridine synthase	selU
+	3.19197	0.000322388	0.595036	P0A8F0	Uracil phosphoribosyltransferase	upp
+	2.82972	0.000411765	0.595132	P0ACT6	HTH-type transcriptional regulator UidR	uidR
+	2.36522	0.00074463	0.595174	P0A6W0	Glutaminase 2	glsA2
+	2.358	0.000742857	0.595905	P0AEB5	Low conductance mechanosensitive channel YnaI	ynaI
+	3.09266	0.00031441	0.597746	P28634	Probable tRNA (adenine(37)-N6)-methyltransferase	tsaA
+	3.34455	0.000333849	0.59808	P20083	DNA topoisomerase 4 subunit B	parE
+	3.22028	0.000327273	0.598822	P06992	Ribosomal RNA small subunit methyltransferase A	rsmA
+	2.91359	0.000427778	0.598911	P76062	Rac prophage repressor	racR
+	1.87053	0.00152675	0.601134	P0ACC1	Release factor glutamine methyltransferase	prmC
+	2.87553	0.000425414	0.601823	P0AC75	3-deoxy-D-manno-octulosonic acid transferase	waaA
+	4.41439	0.000204159	0.604135	P45544	HTH-type transcriptional regulator FrlR	frlR
+	3.05149	0.000316252	0.60459	P31802	Nitrate/nitrite response regulator protein NarP	narP
+	3.10527	0.000321908	0.604616	P0A7M6	50S ribosomal protein L29	rpmC
+	3.12912	0.000324324	0.605414	P0A786	Aspartate carbamoyltransferase catalytic chain	pyrB
+	4.51151	0.000209302	0.606159	P0ACC7	Bifunctional protein GlmU;UDP-N-acetylglucosamine pyrophosphorylase;Glucosamine-1-phosphate N-acetyltransferase	glmU
+	3.37003	0.000343402	0.608955	P0A921	Phospholipase A1	pldA
+	3.44765	0.000350649	0.610368	P37626	Uncharacterized protein YhiI	yhiI
+	2.68436	0.000412316	0.617156	P15005;A0A7H2C770	5-methylcytosine-specific restriction enzyme B	mcrB
+	4.19112	0.000204934	0.61756	P0AGD7	Signal recognition particle protein	ffh
+	3.19175	0.000339623	0.6207	P0ACR9	Transcriptional repressor MprA	mprA
+	1.77929	0.00151583	0.621592	P0A912	Peptidoglycan-associated lipoprotein	pal
+	1.27141	0.00398295	0.622813	P75989;P33358	HTH-type transcriptional repressor BluR	bluR
+	2.40573	0.00038404	0.623658	P36979	Dual-specificity RNA methyltransferase RlmN	rlmN
+	3.94073	0.000198895	0.624112	P0A9W6	Acid stress protein IbaG	ibaG
+	3.60036	0.000186207	0.625546	P0A944	Ribosomal-protein-alanine acetyltransferase	rimI
+	3.77107	0.000193202	0.62597	P0A9Y6	Cold shock-like protein CspC	cspC
+	3.5824	0.000186528	0.627439	P52062	Oxygen-independent coproporphyrinogen-III oxidase-like protein YggW	yggW
+	2.86698	0.000316716	0.629887	P23865	Tail-specific protease	prc
+	2.44432	0.000394366	0.631585	P77374	Putative dimethyl sulfoxide reductase chain YnfE	ynfE
+	4.20258	0.000213439	0.632154	P0A940	Outer membrane protein assembly factor BamA	bamA
+	3.67093	0.000190813	0.632447	P31441	Adenine deaminase	ade
+	4.30624	0.000218182	0.633684	P76034	Uncharacterized HTH-type transcriptional regulator YciT	yciT
+	4.57371	0.000227848	0.635583	P21888	Cysteine--tRNA ligase	cysS
+	3.11608	0.000342857	0.63618	P0A9E5	Fumarate and nitrate reduction regulatory protein	fnr
+	2.52956	0.000405797	0.636855	P0A6L9	Co-chaperone protein HscB	hscB
+	4.32317	0.000221311	0.637055	P00962	Glutamine--tRNA ligase	glnS
+	2.03314	0.00116951	0.637656	P77619	UPF0214 protein YfeW	yfeW
+	3.53036	0.000188482	0.638573	P75821	Uncharacterized protein YbjS	ybjS
+	3.13982	0.000345048	0.639187	P0AD24	UPF0352 protein YejL	yejL
+	3.59758	0.000191829	0.640028	P60720	Octanoyltransferase	lipB
+	3.62148	0.000194245	0.640518	P0AA43	Ribosomal small subunit pseudouridine synthase A	rsuA
+	3.44371	0.000186851	0.642635	P05055	Polyribonucleotide nucleotidyltransferase	pnp
+	3.24236	0.000358209	0.642992	P60472	Ditrans,polycis-undecaprenyl-diphosphate synthase ((2E,6E)-farnesyl-diphosphate specific)	ispU
+	5.38274	0	0.643524	P0A6J8	D-alanine--D-alanine ligase A	ddlA
+	3.57713	0.000193896	0.644661	P69503	Adenine phosphoribosyltransferase	apt
+	3.92611	0.000210526	0.645015	P04994	Exodeoxyribonuclease 7 large subunit	xseA
+	2.75365	0.000315789	0.647655	P27305	Glutamyl-Q tRNA(Asp) synthetase	gluQ
+	4.15848	0.000222222	0.648553	P05852	tRNA N6-adenosine threonylcarbamoyltransferase	tsaD
+	2.94444	0.000336973	0.651527	P56580	Glucitol/sorbitol-specific phosphotransferase enzyme IIB component	srlE
+	2.71494	0.000313953	0.651673	P0ACV8	Uncharacterized protein YmjA	ymjA
+	3.63708	0.000199262	0.651744	P0A7A2	Probable phosphoglycerate mutase GpmB	gpmB
+	3.7839	0.000207692	0.652644	P36999	23S rRNA (guanine(745)-N(1))-methyltransferase	rlmA
+	3.4395	0.000190476	0.654491	P0A8U6	Met repressor	metJ
+	3.74254	0.000206107	0.654639	P0AG67	30S ribosomal protein S1	rpsA
+	3.85875	0.00021135	0.654906	P0ACN7	HTH-type transcriptional repressor CytR	cytR
+	2.535	0.000423077	0.656314	P64594	Toxin YhaV	yhaV
+	4.10476	0.000224066	0.656826	P30850	Exoribonuclease 2	rnb
+	3.10976	0.000355263	0.65847	P0A790	Aspartate 1-decarboxylase;Aspartate 1-decarboxylase beta chain;Aspartate 1-decarboxylase alpha chain	panD
+	2.89742	0.000338028	0.659218	P61517	Carbonic anhydrase 2	can
+	2.48343	0.000416779	0.660944	P75780	Catecholate siderophore receptor Fiu	fiu
+	2.06469	0.000740214	0.661209	P0A6X1	Glutamyl-tRNA reductase	hemA
+	1.74736	0.00157537	0.661328	P27241	Lipopolysaccharide core biosynthesis protein RfaZ	rfaZ
+	4.90669	0	0.663663	P0AEI1	tRNA-2-methylthio-N(6)-dimethylallyladenosine synthase	miaB
+	3.95618	0.00022268	0.664669	P0A7V3	30S ribosomal protein S3	rpsC
+	4.25024	0.000232759	0.665043	P37760	dTDP-4-dehydrorhamnose reductase	rfbD
+	3.73949	0.000211765	0.667425	P0CB39	Phosphoethanolamine transferase EptC	eptC
+	4.56984	0	0.667689	P0AGJ2	tRNA (guanosine(18)-2-O)-methyltransferase	trmH
+	4.06872	0.000227368	0.667728	P07118	Valine--tRNA ligase	valS
+	3.63426	0.000209709	0.671237	P0AB28	Uncharacterized protein YceD	yceD
+	3.00925	0.00035468	0.672163	P0ABS5	DNA primase	dnaG
+	1.25528	0.00351972	0.672171	P36881	Putative phosphotransferase enzyme IIA component YadI	yadI
+	3.74669	0.000215569	0.672768	P05707	Sorbitol-6-phosphate 2-dehydrogenase	srlD
+	3.51859	0.000203774	0.673036	P27126	Lipopolysaccharide core biosynthesis protein RfaS	rfaS
+	1.35991	0.00294353	0.673097	P33014	UPF0033 protein YeeD	yeeD
+	4.98119	0	0.674251	P0AEM0	FKBP-type 16 kDa peptidyl-prolyl cis-trans isomerase	fkpB
+	3.32568	0.000195298	0.677263	P0A722	Acyl-[acyl-carrier-protein]--UDP-N-acetylglucosamine O-acyltransferase	lpxA
+	2.06587	0.000596154	0.677539	P18392	Sensor protein RstB	rstB
+	4.27242	0	0.680754	P39406	Ribosomal RNA small subunit methyltransferase C	rsmC
+	2.86255	0.000347826	0.684217	P0ADY7	50S ribosomal protein L16	rplP
+	4.95485	0	0.685633	P0AFF6	Transcription termination/antitermination protein NusA	nusA
+	2.65579	0.000328267	0.685798	P0AG18	N5-carboxyaminoimidazole ribonucleotide mutase	purE
+	4.8555	0	0.688842	P75876	Ribosomal RNA large subunit methyltransferase I	rlmI
+	3.00445	0.000367973	0.690031	P0AFT5	Transcriptional regulatory protein YehT	yehT
+	3.27357	0.00019708	0.691549	P60752	Lipid A export ATP-binding/permease protein MsbA	msbA
+	4.55331	0	0.69347	P21513	Ribonuclease E	rne
+	3.63507	0.000219512	0.694309	P08244	Orotidine 5-phosphate decarboxylase	pyrF
+	3.63502	0.000220408	0.694873	P76256	tRNA threonylcarbamoyladenosine biosynthesis protein TsaB	tsaB
+	2.01508	0.000596871	0.695113	P0AA97	Uncharacterized protein YaeQ	yaeQ
+	1.0508	0.00489869	0.696555	P75883	Uncharacterized protein GfcC	gfcC
+	2.40757	0.000432584	0.69816	P00861	Diaminopimelate decarboxylase	lysA
+	3.87194	0.000235294	0.699006	P0A8H6	Der GTPase-activating protein YihI	yihI
+	2.96992	0.0001843	0.700051	P0A8A2	Probable transcriptional regulatory protein YeeN	yeeN
+	0.889976	0.00828571	0.700371	P0ABL3	Periplasmic nitrate reductase, electron transfer subunit	napB
+	4.30016	0	0.701705	P0ACG1	DNA-binding protein StpA	stpA
+	3.08573	0.000190141	0.702019	P05020	Dihydroorotase	pyrC
+	4.498	0	0.704809	P07813	Leucine--tRNA ligase	leuS
+	1.24244	0.00325532	0.705097	P64530	Transcriptional repressor RcnR	rcnR
+	3.42504	0.000213861	0.706174	P15373	Antitoxin PrlF	prlF
+	2.64374	0.000335925	0.706746	P37624	Ribosome-associated ATPase	rbbA
+	4.09079	0	0.70759	P0AB18	Sulfurtransferase TusE	tusE
+	2.82748	0.000358804	0.707706	P75825	Hydroxylamine reductase	hcp
+	2.94946	0.000184615	0.708509	P0AB24	Iron uptake system component EfeO	efeO
+	2.54706	0.000327769	0.709197	P32176	Formate dehydrogenase-O major subunit	fdoG
+	3.39005	0.000212598	0.710358	P0ACB0	Replicative DNA helicase	dnaB
+	4.74305	0	0.710601	P23331	Thymidine kinase	tdk
+	3.52354	0.000223602	0.711864	P0A908	MltA-interacting protein	mipA
+	2.72662	0.000348387	0.712157	P68919	50S ribosomal protein L25	rplY
+	3.98051	0	0.712765	P0AEI4	Ribosomal protein S12 methylthiotransferase RimO	rimO
+	1.94029	0.000748201	0.713053	P0AAA1	Inner membrane protein YagU	yagU
+	3.47647	0.000220859	0.714285	P0ADG7	Inosine-5-monophosphate dehydrogenase	guaB
+	3.00677	0.000189807	0.714647	P10423	Alkaline phosphatase isozyme conversion protein	iap
+	3.61024	0.000229299	0.716151	P23524	Glycerate 2-kinase	garK
+	3.74258	0	0.719606	P09155	Ribonuclease D	rnd
+	4.63676	0	0.725756	P0AFI2	DNA topoisomerase 4 subunit A	parC
+	3.72503	0	0.728509	P0A9M5	Xanthine phosphoribosyltransferase	gpt
+	2.79371	0.000367347	0.728605	P0AB12	Inner membrane protein YccF	yccF
+	4.87041	0	0.729403	P0A7F9	S-adenosylmethionine:tRNA ribosyltransferase-isomerase	queA
+	3.58492	0.000233261	0.729532	P13035	Aerobic glycerol-3-phosphate dehydrogenase	glpD
+	2.87325	0.000187826	0.730232	P0A7E1	Dihydroorotate dehydrogenase (quinone)	pyrD
+	3.0182	0.000196721	0.730477	P0A9R4	2Fe-2S ferredoxin	fdx
+	4.12385	0	0.732666	P0AD27	Inner membrane protein YejM	yejM
+	2.92755	0.000192171	0.733708	P64602	Probable phospholipid ABC transporter-binding protein MlaB	mlaB
+	2.69485	0.000357025	0.735048	P0DKB3	Small protein MntS	mntS
+	2.94499	0.000194595	0.735182	P0ABU7	Biopolymer transport protein ExbB	exbB
+	3.27162	0.000217304	0.736812	P04982	D-ribose pyranase	rbsD
+	3.57975	0	0.738825	P63389	Uncharacterized ABC transporter ATP-binding protein YheS	yheS
+	3.79529	0	0.73899	P0A7H6	Recombination protein RecR	recR
+	2.86314	0.000189474	0.740537	P0A9L5	Peptidyl-prolyl cis-trans isomerase C	ppiC
+	3.02869	0.000201869	0.741336	P08395	Protease 4	sppA
+	3.59073	0	0.743502	P37745	dTDP-4-dehydrorhamnose 3,5-epimerase	rfbC
+	2.51762	0.000341232	0.744787	P00895	Anthranilate synthase component 1	trpE
+	3.89017	0	0.744789	P0A7I7	GTP cyclohydrolase-2	ribA
+	2.91358	0.000195652	0.74644	P0A9I8	Nitrite reductase (NADH) small subunit	nirD
+	1.45752	0.00147076	0.74649	P31666	Uncharacterized protein YadE	yadE
+	1.85294	0.000746411	0.749596	P37750	Putative lipopolysaccharide biosynthesis O-acetyl transferase WbbJ	wbbJ
+	4.0517	0	0.750628	P42596	Ribosomal RNA large subunit methyltransferase G	rlmG
+	1.91607	0.000494492	0.751766	P0AEM4	Negative regulator of flagellin synthesis	flgM
+	3.17085	0.000217742	0.755814	P0ABV6	Protein TolR	tolR
+	3.54239	0	0.756904	P75817	23S rRNA (uracil(747)-C(5))-methyltransferase RlmC	rlmC
+	4.1994	0	0.757708	P37759	dTDP-glucose 4,6-dehydratase 1	rfbB
+	0.990431	0.00504475	0.759064	P0AAE0	D-serine/D-alanine/glycine transporter	cycA
+	3.29365	0.000229787	0.763167	P76389	UPF0053 protein YegH	yegH
+	4.09844	0	0.764644	P0A7R9	30S ribosomal protein S11	rpsK
+	2.98441	0.000208897	0.767079	P69346	Antitoxin YefM	yefM
+	3.03284	0.000212181	0.76738	P0ADN2	UPF0438 protein YifE	yifE
+	1.94625	0.000387421	0.768784	P30744	L-serine dehydratase 2	sdaB
+	2.92378	0.000205323	0.770779	P0AAJ5	Formate dehydrogenase-O iron-sulfur subunit	fdoH
+	2.76753	0.000194946	0.774121	P0A7P5	50S ribosomal protein L34	rpmH
+	3.74067	0	0.775862	P0A7V0	30S ribosomal protein S2	rpsB
+	1.89541	0.000499382	0.776524	P21693	ATP-dependent RNA helicase DbpA	dbpA
+	4.20507	0	0.777751	P65870	6-carboxy-5,6,7,8-tetrahydropterin synthase	queD
+	3.93059	0	0.779422	P64540	Uncharacterized protein YfcL	yfcL
+	3.72638	0	0.780287	P0A7U7	30S ribosomal protein S20	rpsT
+	3.42151	0	0.780396	P62517	Glucans biosynthesis glucosyltransferase H	mdoH
+	3.52229	0	0.781346	P0AD10	Uncharacterized protein YecJ	yecJ
+	3.32	0	0.781502	P0AGK4	RNA-binding protein YhbY	yhbY
+	2.39622	0.000341772	0.782351	P69811	Multiphosphoryl transfer protein;Phosphocarrier protein HPr;Fructose-specific phosphotransferase enzyme IIA component	fruB
+	4.03107	0	0.783112	P0ADY3	50S ribosomal protein L14	rplN
+	3.37817	0	0.783539	P0A7Q1	50S ribosomal protein L35	rpmI
+	1.49811	0.00156705	0.787171	P0AF26	Nitrate reductase molybdenum cofactor assembly chaperone NarJ	narJ
+	2.82071	0.000202247	0.788464	P0CK95	Putative lipoprotein AcfD homolog	yghJ
+	2.29219	0.000330275	0.790081	P75838	Ribosomal protein S12 methylthiotransferase accessory factor YcaO	ycaO
+	3.8427	0	0.790829	P0A7L8	50S ribosomal protein L27	rpmA
+	4.92569	0	0.790918	P75864	Ribosomal RNA large subunit methyltransferase K/L;23S rRNA m2G2445 methyltransferase;23S rRNA m7G2069 methyltransferase	rlmL
+	3.17305	0.000233766	0.795472	P0A890	Sulfurtransferase TusA	tusA
+	4.33853	0	0.79586	P0A8Z3	Acyl-CoA thioester hydrolase YbgC	ybgC
+	3.75783	0	0.796292	P76237	Putative diguanylate cyclase YeaJ	yeaJ
+	2.8595	0.000210117	0.79706	P0AFM2	Glycine betaine-binding periplasmic protein	proX
+	4.30706	0	0.79763	P27238	Uncharacterized protein YfeD	yfeD
+	4.58106	0	0.799682	P09394	Glycerophosphoryl diester phosphodiesterase	glpQ
+	1.68972	0.000952601	0.799778	P0AAJ3	Formate dehydrogenase, nitrate-inducible, iron-sulfur subunit	fdnH
+	2.98869	0.00022314	0.801147	P0AAU7	Uncharacterized protein YbfE	ybfE
+	3.33989	0	0.803041	P0AFJ7	Low-affinity inorganic phosphate transporter 1	pitA
+	3.29986	0	0.805189	P76446	Protein Rtn	rtn
+	2.36781	0.0003456	0.805599	P77536	Uncharacterized electron transport protein YkgF	ykgF
+	4.19847	0	0.807761	P31600	Bacteriophage N4 adsorption protein A	nfrA
+	4.01328	0	0.810787	P0A780	N utilization substance protein B	nusB
+	3.44389	0	0.811487	P0AE78	Magnesium and cobalt efflux protein CorC	corC
+	3.48585	0	0.811916	P39380	RNA 2-phosphotransferase	kptA
+	3.91487	0	0.813037	P0ADP2	Uncharacterized protein YigI	yigI
+	3.48526	0	0.813566	P0AG44	50S ribosomal protein L17	rplQ
+	3.73731	0	0.813801	P0AG24	Bifunctional (p)ppGpp synthase/hydrolase SpoT;GTP pyrophosphokinase;Guanosine-3,5-bis(diphosphate) 3-pyrophosphohydrolase	spoT
+	4.11577	0	0.817405	P60785	Elongation factor 4	lepA
+	3.7579	0	0.81846	P0A7D1	Peptidyl-tRNA hydrolase	pth
+	3.52305	0	0.820267	P15877	Quinoprotein glucose dehydrogenase	gcd
+	4.44724	0	0.8204	P02358	30S ribosomal protein S6;30S ribosomal protein S6, fully modified isoform;30S ribosomal protein S6, non-modified isoform	rpsF
+	3.71025	0	0.823017	P0AG63	30S ribosomal protein S17	rpsQ
+	2.56444	0.00019115	0.824168	P0AA41	tRNA pseudouridine synthase C	truC
+	3.60702	0	0.827132	P32684	Ribosomal large subunit pseudouridine synthase F	rluF
+	2.39814	0.000363025	0.829737	P23200	Galactoside transport system permease protein MglC	mglC
+	3.01928	0.000234783	0.830324	P0AGH1	Inner membrane transport permease YhhJ	yhhJ
+	2.32151	0.00035122	0.835031	P0A7F3	Aspartate carbamoyltransferase regulatory chain	pyrI
+	2.78523	0.000216	0.835546	P64545	Uncharacterized protein YfgG	yfgG
+	2.23606	0.000340157	0.836879	P0A7K2	50S ribosomal protein L7/L12	rplL
+	0.953541	0.00475329	0.836979	P75954	Probable L,D-transpeptidase YcfS	ycfS
+	4.51621	0	0.837127	P0A7W1	30S ribosomal protein S5	rpsE
+	3.77586	0	0.837928	P0A887	Ubiquinone/menaquinone biosynthesis C-methyltransferase UbiE	ubiE
+	2.87785	0.000226415	0.841133	P60869	Putative transport protein YbjL	ybjL
+	3.40379	0	0.841409	P77791	Maltose O-acetyltransferase	maa
+	3.4816	0	0.846898	P0A8Z0	Acyl-CoA thioester hydrolase YciA	yciA
+	2.07679	0.000319055	0.851511	P0CE53;A0A385XJE6;P0CE58;P0CE57;P0CE56;P0CE55;P0CE54;P0CE52;P0CE51;P0CE50;P0CE49;P76071	Transposase InsH for insertion sequence element IS5H;Transposase InsH for insertion sequence element IS5T;Transposase InsH for insertion sequence element IS5R;Transposase InsH for insertion sequence element IS5LO;Transposase InsH for insertion sequence element IS5K;Transposase InsH for insertion sequence element IS5I;Transposase InsH for insertion sequence element IS5F;Transposase InsH for insert…	insH6;insH11;insH10;insH9;insH8;insH7;insH4;insH3;insH2;insH1;insH5
+	3.78301	0	0.853061	P0AD07	Uncharacterized protein YecF	yecF
+	4.17173	0	0.856272	P0ADZ4	30S ribosomal protein S15	rpsO
+	4.19205	0	0.856674	P77695	Protein GnsB	gnsB
+	3.63524	0	0.857957	P0AA39	Ribosomal large subunit pseudouridine synthase C	rluC
+	5.13007	0	0.858159	P37744	Glucose-1-phosphate thymidylyltransferase 1	rmlA1
+	4.48378	0	0.861003	P13036	Fe(3+) dicitrate transport protein FecA	fecA
+	1.38389	0.0015299	0.861343	P36675	Alternative ribosome-rescue factor A	arfA
+	4.33822	0	0.861724	P46837	Protein YhgF	yhgF
+	2.33518	0.000366723	0.862496	P77252	Uncharacterized protein YkgE	ykgE
+	3.34619	0	0.863235	P13033	Anaerobic glycerol-3-phosphate dehydrogenase subunit B	glpB
+	3.74498	0	0.86465	P69874	Spermidine/putrescine import ATP-binding protein PotA	potA
+	3.9932	0	0.86764	P0ADG4	Inositol-1-monophosphatase	suhB
+	2.29299	0.000362416	0.869764	P52060	UPF0235 protein YggU	yggU
+	4.22608	0	0.870368	P76115	Probable TonB-dependent receptor YncD	yncD
+	3.90048	0	0.870899	P76372	Chain length determinant protein	wzzB
+	0.759952	0.00972414	0.871504	P0ACA1	Uncharacterized GST-like protein YibF	yibF
+	3.64201	0	0.872011	P0A8F4	Uridine kinase	udk
+	2.00918	0.000313498	0.872381	P0AG51	50S ribosomal protein L30	rpmD
+	4.08362	0	0.873362	P62399	50S ribosomal protein L5	rplE
+	2.64651	0.000214286	0.87421	P0AF63	HTH-type transcriptional repressor NsrR	nsrR
+	3.68971	0	0.874787	P0A6D7	Shikimate kinase 1	aroK
+	1.98022	0.00044	0.874812	P0A8B2	UPF0115 protein YfcN	yfcN
+	3.21655	0	0.877731	P0A7S3	30S ribosomal protein S12	rpsL
+	2.64948	0.000216433	0.87895	P06616	GTPase Era	era
+	3.09534	0	0.879002	P0A7F6	S-adenosylmethionine decarboxylase proenzyme;S-adenosylmethionine decarboxylase beta chain;S-adenosylmethionine decarboxylase alpha chain	speD
+	3.15634	0	0.880142	P13000	ATP-dependent dethiobiotin synthetase BioD 1	bioD1
+	3.1645	0	0.880323	P0AF98	Lipopolysaccharide export system permease protein LptF	lptF
+	4.03101	0	0.880411	P0C018	50S ribosomal protein L18	rplR
+	2.49945	0.000201117	0.881634	P77433	Uncharacterized protein YkgG	ykgG
+	3.73682	0	0.884251	P0A7K6	50S ribosomal protein L19	rplS
+	4.52156	0	0.886264	P0ACF4	DNA-binding protein HU-beta	hupB
+	3.26086	0	0.890062	P02413	50S ribosomal protein L15	rplO
+	3.37459	0	0.891294	P37749	Beta-1,6-galactofuranosyltransferase WbbI	wbbI
+	1.72376	0.000386449	0.89417	P0A9F6	Glycine cleavage system transcriptional activator	gcvA
+	1.77794	0.000398448	0.90018	P39830	Inner membrane protein YbaL	ybaL
+	3.63984	0	0.901635	P43672	ABC transporter ATP-binding protein uup	uup
+	2.86003	0	0.906336	P39829	D-galactarate dehydratase	garD
+	2.78688	0	0.907752	P0ACC3	Iron-sulfur cluster insertion protein ErpA	erpA
+	4.24182	0	0.911881	P0A7M9	50S ribosomal protein L31	rpmE
+	3.07249	0	0.912827	P69490	Cytochrome c-type biogenesis protein CcmE	ccmE
+	3.63268	0	0.913425	P0A7J3	50S ribosomal protein L10	rplJ
+	1.99455	0.000326778	0.91547	P76192	Uncharacterized oxidoreductase YdhV	ydhV
+	1.97923	0.000323838	0.916839	P64499	Uncharacterized protein YebO	yebO
+	3.92694	0	0.917263	P0AAT4	Miniconductance mechanosensitive channel YbdG	ybdG
+	1.5372	0.000953704	0.917977	P0ACE3	Hemolysin expression-modulating protein Hha	hha
+	3.99338	0	0.923265	P0ADK8	Uncharacterized protein YibL	yibL
+	4.07714	0	0.923454	P75829	Uncharacterized protein YbjX	ybjX
+	3.59872	0	0.926629	P0A7Y0	Ribonuclease 3	rnc
+	2.4091	0.00020339	0.927522	P0AF78	Uncharacterized protein YjfJ	yjfJ
+	3.90325	0	0.928305	P02359	30S ribosomal protein S7	rpsG
+	3.80236	0	0.928604	P68679	30S ribosomal protein S21	rpsU
+	3.3094	0	0.928637	P60624	50S ribosomal protein L24	rplX
+	3.17399	0	0.937359	P0AE01	tRNA (cytidine/uridine-2-O-)-methyltransferase TrmJ	trmJ
+	2.6253	0.00023176	0.942971	P14294	DNA topoisomerase 3	topB
+	3.28735	0	0.944112	P75981	Putative protein JayE from lambdoid prophage e14 region	jayE
+	3.36742	0	0.944462	P0A9C0	Anaerobic glycerol-3-phosphate dehydrogenase subunit A	glpA
+	3.09891	0	0.945598	P66817	DnaA initiator-associating protein DiaA	diaA
+	3.69676	0	0.947936	P27247	Phosphate acyltransferase	plsX
+	2.2638	0.000192857	0.948918	P12995	Adenosylmethionine-8-amino-7-oxononanoate aminotransferase	bioA
+	3.42719	0	0.950247	P0A8I8	Ribosomal RNA large subunit methyltransferase H	rlmH
+	2.50864	0.000221766	0.950326	P0A8P6	Tyrosine recombinase XerC	xerC
+	3.72877	0	0.953317	P0A7S9	30S ribosomal protein S13	rpsM
+	2.61965	0.000234273	0.955432	P0AEN4	Cell division protein FtsL	ftsL
+	3.40582	0	0.955661	P0AB83	Endonuclease III	nth
+	3.70936	0	0.955952	P45577	RNA chaperone ProQ	proQ
+	4.35101	0	0.960324	P0AAS7	Uncharacterized protein YbcJ	ybcJ
+	1.49399	0.00095814	0.964357	P23874	Serine/threonine-protein kinase HipA	hipA
+	3.36932	0	0.966553	P63204	Transcriptional regulator GadE	gadE
+	4.03	0	0.967842	P0A7U3	30S ribosomal protein S19	rpsS
+	3.3446	0	0.967956	P0A6N4	Elongation factor P	efp
+	3.67242	0	0.968838	P0A7T7	30S ribosomal protein S18	rpsR
+	2.16691	0.000185567	0.968885	P05793	Ketol-acid reductoisomerase	ilvC
+	3.9505	0	0.97014	P08957	Type I restriction enzyme EcoKI M protein	hsdM
+	3.77142	0	0.978148	P77285	Electron transport complex subunit RsxG	rsxG
+	2.68671	0	0.979384	P17802	A/G-specific adenine glycosylase	mutY
+	3.78158	0	0.980254	P0DTT0
+	2.60634	0	0.986546	P0A8L7	UPF0263 protein YciU	yciU
+	4.05973	0	0.989419	P61175	50S ribosomal protein L22	rplV
+	3.04494	0	0.996683	P27303	Multidrug export protein EmrA	emrA
+	3.18136	0	0.997413	P0AC92	Protein GnsA	gnsA
+	3.96907	0	0.997897	P0A7V8	30S ribosomal protein S4	rpsD
+	3.49921	0	0.999996	P76403	Uncharacterized protease YegQ	yegQ
+	3.13835	0	1.0038	P64636	GMP/IMP nucleotidase YrfG	yrfG
+	3.39037	0	1.00393	Q46919	Uncharacterized protein YqcC	yqcC
+	3.98129	0	1.00517	P0A7L0	50S ribosomal protein L1	rplA
+	3.85777	0	1.01102	P0A7L3	50S ribosomal protein L20	rplT
+	2.44781	0.00022833	1.01172	P0AFC0	Dihydroneopterin triphosphate diphosphatase	nudB
+	2.69236	0	1.01212	P37340	Multidrug resistance protein MdtK	mdtK
+	3.4715	0	1.01232	P64467	OriC-binding nucleoid-associated protein	cnu
+	3.21152	0	1.01246	P10902	L-aspartate oxidase	nadB
+	4.26988	0	1.01471	P76104	Uncharacterized protease YdcP	ydcP
+	3.62465	0	1.01482	P0AG99	Protein-export membrane protein SecG	secG
+	3.64672	0	1.01705	P0A7Y8	Ribonuclease P protein component	rnpA
+	2.46917	0.000232258	1.0179	P0A6B7	Cysteine desulfurase IscS	iscS
+	2.6925	0	1.01791	P0A7M2	50S ribosomal protein L28	rpmB
+	4.18209	0	1.02235	P60422	50S ribosomal protein L2	rplB
+	4.57229	0	1.02691	P0A7I4	Peptide chain release factor 3	prfC
+	3.68322	0	1.02773	P0AFA2	Nitrate/nitrite sensor protein NarX	narX
+	2.32248	0.000216867	1.03014	P33937	Periplasmic nitrate reductase	napA
+	3.93973	0	1.03488	P60340	tRNA pseudouridine synthase B	truB
+	2.86473	0	1.04609	P23840	DNA-damage-inducible protein D	dinD
+	3.31184	0	1.04807	P0A7N4	50S ribosomal protein L32	rpmF
+	3.5364	0	1.05346	P0A7X3	30S ribosomal protein S9	rpsI
+	3.6829	0	1.05715	P21514	Cyclic di-GMP phosphodiesterase YahA	yahA
+	4.43134	0	1.05794	P0A7R1	50S ribosomal protein L9	rplI
+	3.12767	0	1.06483	P76185	Uncharacterized protein YdhJ	ydhJ
+	3.21323	0	1.07729	P76445	Lipid A 1-diphosphate synthase	lpxT
+	2.80064	0	1.07844	P76206	Uncharacterized protein YdiY	ydiY
+	2.77377	0	1.08125	P76226	Inner membrane protein YnjF	ynjF
+	3.31031	0	1.08864	P0AG48	50S ribosomal protein L21	rplU
+	3.98027	0	1.09691	P0A850	Trigger factor	tig
+	3.51944	0	1.10721	P0A707	Translation initiation factor IF-3;Translation initiation factor IF-3, N-terminally processed;Translation initiation factor IF-3S	infC
+	4.15639	0	1.1116	P0AG55	50S ribosomal protein L6	rplF
+	4.27137	0	1.1161	P37765	Ribosomal large subunit pseudouridine synthase B	rluB
+	4.01366	0	1.12225	P0AA10	50S ribosomal protein L13	rplM
+	3.83609	0	1.12337	P0A873	tRNA (guanine-N(1)-)-methyltransferase	trmD
+	3.46533	0	1.12436	P23003	tRNA/tmRNA (uracil-C(5))-methyltransferase	trmA
+	2.31852	0.000236324	1.1258	P77529	Uncharacterized symporter YdjN	ydjN
+	2.97144	0	1.12763	P0A7H0	DNA replication and repair protein RecF	recF
+	1.9525	0.000185249	1.12941	P25736	Endonuclease-1	endA
+	4.20523	0	1.13252	P0A7N9	50S ribosomal protein L33	rpmG
+	3.06852	0	1.13479	P37691	Uncharacterized protein YibQ	yibQ
+	1.94235	0.000187175	1.14867	P60438	50S ribosomal protein L3	rplC
+	3.87475	0	1.15643	P0A972	Cold shock-like protein CspE	cspE
+	3.31356	0	1.15855	P69222	Translation initiation factor IF-1	infA
+	3.21735	0	1.16318	P36672	PTS system trehalose-specific EIIBC component;Trehalose-specific phosphotransferase enzyme IIB component;Trehalose permease IIC component	treB
+	2.82699	0	1.16505	P08194	Glycerol-3-phosphate transporter	glpT
+	3.36408	0	1.16649	P0A6U3	tRNA uridine 5-carboxymethylaminomethyl modification enzyme MnmG	mnmG
+	3.38152	0	1.16724	P0A847	Queuine tRNA-ribosyltransferase	tgt
+	1.63357	0.0004375	1.17184	P31064	UPF0394 inner membrane protein YedE	yedE
+	2.37791	0	1.18004	P18133	Nicotinate phosphoribosyltransferase	pncB
+	2.89645	0	1.18036	P0AD68	Peptidoglycan synthase FtsI	ftsI
+	3.13451	0	1.18283	P08245	Uncharacterized protein YciH	yciH
+	3.83067	0	1.183	P0A7J7	50S ribosomal protein L11	rplK
+	4.78517	0	1.1839	P0A8A0	Probable transcriptional regulatory protein YebC	yebC
+	3.93216	0	1.18642	P60723	50S ribosomal protein L4	rplD
+	3.40845	0	1.18797	P76148	Uncharacterized protein YneG	yneG
+	3.54841	0	1.18977	P67701	Antitoxin HigA	higA
+	2.46311	0	1.19166	Q46803	Uncharacterized protein YgeW	ygeW
+	3.26717	0	1.19422	P46889	DNA translocase FtsK	ftsK
+	3.30647	0	1.20412	P0AGA2	Protein translocase subunit SecY	secY
+	3.92858	0	1.20786	P0A7R5	30S ribosomal protein S10	rpsJ
+	4.21897	0	1.21405	P0A6N8	Elongation factor P-like protein	yeiP
+	3.5113	0	1.21506	P25888	ATP-dependent RNA helicase RhlE	rhlE
+	4.31085	0	1.23322	P76471	Uncharacterized protein YfaZ	yfaZ
+	3.58083	0	1.24339	P0A8N7	Elongation factor P--(R)-beta-lysine ligase	epmA
+	1.7235	0.000343949	1.25848	P0ABN5	Anaerobic C4-dicarboxylate transporter DcuA	dcuA
+	3.36192	0	1.2615	P15028	Fe(3+) dicitrate-binding periplasmic protein	fecB
+	3.17325	0	1.26345	P26281	2-amino-4-hydroxy-6-hydroxymethyldihydropteridine pyrophosphokinase	folK
+	3.28225	0	1.27616	P0ADM8	Uncharacterized protein YieE	yieE
+	4.54252	0	1.28052	P52102	Uncharacterized ferredoxin-like protein YfhL	yfhL
+	2.44267	0	1.28387	P0A8Y1	Pyrimidine 5-nucleotidase YjjG	yjjG
+	4.2099	0	1.30733	P0A7W7	30S ribosomal protein S8	rpsH
+	1.91767	0.000204545	1.31591	P0AC44	Succinate dehydrogenase hydrophobic membrane anchor subunit	sdhD
+	1.78973	0.000184932	1.322	P64463	Putative selenoprotein YdfZ	ydfZ
+	3.1963	0	1.32978	P77611	Electron transport complex subunit RsxC	rsxC
+	1.85448	0.000198165	1.35105	P52129	mRNA endoribonuclease LS	rnlA
+	2.21777	0	1.36966	P07026	Regulatory protein SdiA	sdiA
+	3.1685	0	1.39027	P0ABP6	Protein DedA	dedA
+	2.15809	0	1.40209	P05706	Glucitol/sorbitol-specific phosphotransferase enzyme IIA component	srlB
+	2.14817	0	1.40608	P0AAE2	Proline-specific permease ProY	proY
+	3.59884	0	1.41998	P02918	Penicillin-binding protein 1A;Penicillin-insensitive transglycosylase;Penicillin-sensitive transpeptidase	mrcA
+	2.23715	0	1.42092	P76182	Electron transport complex subunit RsxD	rsxD
+	3.14528	0	1.42433	P0AAT6	Ribosomal silencing factor RsfS	rsfS
+	2.30696	0	1.43198	P0AEP1	Galactose-proton symporter	galP
+	3.51427	0	1.4609	P0AC16	Dihydroneopterin aldolase	folB
+	1.78697	0.000201493	1.50229	P0AD37	Uncharacterized protein YfeC	yfeC
+	3.55732	0	1.50864	P76055	tRNA 2-thiocytidine biosynthesis protein TtcA	ttcA
+	2.04254	0	1.51427	P31680	DnaJ-like protein DjlA	djlA
+	1.86841	0.000218623	1.521	P0A7Q6	50S ribosomal protein L36	rpmJ
+	2.75907	0	1.5233	P68398	tRNA-specific adenosine deaminase	tadA
+	2.70928	0	1.53309	P0AD65	Penicillin-binding protein 2	mrdA
+	3.33851	0	1.54804	P0ABF1	Poly(A) polymerase I	pcnB
+	3.08963	0	1.57487	P13656	Probable bifunctional chitinase/lysozyme;Chitinase;Lysozyme	chiA
+	1.99628	0	1.57589	P21365	UPF0259 membrane protein YciC	yciC
+	2.54673	0	1.58068	P31801	Sodium/proton antiporter ChaA	chaA
+	2.68475	0	1.58856	P37767	Uncharacterized HTH-type transcriptional regulator YfhH	yfhH
+	2.5565	0	1.59308	P0AFR2	C4-dicarboxylic acid transporter DauA	dauA
+	1.91624	0.000235808	1.60211	P33927	Cytochrome c-type biogenesis protein CcmF	ccmF
+	3.35852	0	1.60679	P07013	Primosomal replication protein n	priB
+	2.40917	0	1.60985	P39396	Inner membrane protein YjiY	yjiY
+	3.44611	0	1.6183	P0A6R3	DNA-binding protein Fis	fis
+	2.42712	0	1.67769	P21893	Single-stranded-DNA-specific exonuclease RecJ	recJ
+	1.83509	0.000230769	1.71797	P24207	Phenylalanine-specific permease	pheP
+	2.5536	0	1.72146	P0ADZ0	50S ribosomal protein L23	rplW
+	3.00913	0	1.73505	P0A7X6	Ribosome maturation factor RimM	rimM
+	3.28191	0	1.73969	P42641	GTPase ObgE/CgtA	obgE
+	2.91734	0	1.79643	P02931	Outer membrane protein F	ompF
+	2.48296	0	1.80008	P0AEM6	RNA polymerase sigma factor FliA	fliA
+	1.94736	0	1.80458	P0AGK8	HTH-type transcriptional regulator IscR	iscR
+	1.88455	0	1.82008	P15993	Aromatic amino acid transport protein AroP	aroP
+	3.43328	0	1.87199	P0A8Q6	ATP-dependent Clp protease adapter protein ClpS	clpS
+	1.47178	0.000350081	1.96685	P0AFF2	Nucleoside permease NupC	nupC
+	3.11242	0	1.98253	P0A9X9	Cold shock protein CspA	cspA
+	1.82293	0	2.01654	P0AA82	Cytosine permease	codB
+	2.08927	0	2.023	P31466	Adenine permease AdeP	adeP
+	3.09642	0	2.03511	P76342	Sulfoxide reductase catalytic subunit YedY	yedY
+	2.66092	0	2.04927	P0A9P6	ATP-dependent RNA helicase DeaD	deaD
+	2.00756	0	2.1294	P0AE24	Arabinose-proton symporter	araE
+	2.28541	0	2.13073	P0AAC8	Iron-binding protein IscA	iscA
+	1.7358	0	2.20972	P14175	Glycine betaine/L-proline transport ATP-binding protein ProV	proV
+	2.15552	0	2.25511	XB-GGS;XB-GGS-SBP;GroTAC2
+	2.71499	0	2.39945	P0AAD6	Serine transporter	sdaC
+	3.72623	0	3.52299	P0AA47	Low-affinity putrescine importer PlaP	plaP
+	1.16417	0.000429568	3.91026	P0ABJ6	Cytochrome bo(3) ubiquinol oxidase subunit 4	cyoD
+	1.24943	0.000352365	5.07604	P0ACY9	Uncharacterized protein YebG	yebG
	0.568608	0.0179494	-1.21558	P33594	Nickel import ATP-binding protein NikE	nikE
	0.69824	0.0115526	-0.996311	P52074	Glycolate oxidase iron-sulfur subunit	glcF
	0.753492	0.0133768	-0.731295	P69428	Sec-independent protein translocase protein TatA	tatA
	1.19519	0.0120444	-0.43078	P0AF93	2-iminobutanoate/2-iminopropanoate deaminase	ridA
	0.248518	0.326218	-0.417079	P69506	Iron-sulfur cluster repair protein YtfE	ytfE
	0.769221	0.0287133	-0.415035	P0A9H7	Cyclopropane-fatty-acyl-phospholipid synthase	cfa
	1.09271	0.0162348	-0.401429	P16384	tRNA dimethylallyltransferase	miaA
	0.8604	0.0256994	-0.391043	P78067	Thiosulfate sulfurtransferase YnjE	ynjE
	0.585858	0.0543762	-0.387541	P0AAJ8	Hydrogenase-2 operon protein HybA	hybA
	0.861767	0.0269277	-0.383054	P37047	Carbohydrate diacid regulator	cdaR
	0.814024	0.0318615	-0.369331	P0C058	Small heat shock protein IbpB	ibpB
	1.2239	0.0161585	-0.368432	P0A7D7	Phosphoribosylaminoimidazole-succinocarboxamide synthase	purC
	1.15226	0.0190965	-0.364308	P36771	Probable HTH-type transcriptional regulator LrhA	lrhA
	1.12822	0.0204448	-0.358181	P37197	Probable cytochrome c peroxidase	yhjA
	1.474	0.0132449	-0.356351	P0A6M4	D-aminoacyl-tRNA deacylase	dtd
	1.12189	0.0208978	-0.352666	P0AEQ1	Protein GlcG	glcG
	1.39145	0.0145639	-0.350437	P39265	D-allose-binding periplasmic protein	alsB
	0.270191	0.320225	-0.349066	Q47690	Homocysteine S-methyltransferase	mmuM
	1.4645	0.014227	-0.34293	P0ABH7	Citrate synthase	gltA
	0.892203	0.0330956	-0.335002	P76112	L-amino acid N-acyltransferase MnaT	mnaT
	0.48945	0.103644	-0.332098	P0AFT2	Inner membrane amino-acid ABC transporter permease protein YecS	yecS
	0.633536	0.0607563	-0.330671	P05100	DNA-3-methyladenine glycosylase 1	tag
	1.16922	0.0223095	-0.330492	P75809	Flavin mononucleotide phosphatase YbjI	ybjI
	1.85186	0.0120089	-0.322946	P23908	Acetylornithine deacetylase	argE
	1.73408	0.0132473	-0.322434	P0AB10	Uncharacterized lipoprotein YmbA	ymbA
	1.83385	0.012776	-0.320134	Q46822	Isopentenyl-diphosphate Delta-isomerase	idi
	1.72216	0.0140705	-0.315982	P0A8R7	UPF0283 membrane protein YcjF	ycjF
	1.40651	0.0202287	-0.313092	P0AC38	Aspartate ammonia-lyase	aspA
	1.93847	0.0127249	-0.312351	P21515	Acyl carrier protein phosphodiesterase	acpH
	1.8742	0.0132762	-0.311529	P32701	Putative cyclic-di-GMP phosphodiesterase YjcC	yjcC
	1.96568	0.0127853	-0.309859	P39358	Uncharacterized protein YjhG	yjhG
	2.15313	0.0111108	-0.308537	P76046	Uncharacterized protein YcjX	ycjX
	2.00525	0.0128456	-0.306309	P0AG07	Ribulose-phosphate 3-epimerase	rpe
	1.99977	0.0129854	-0.30583	P09996	Uncharacterized protein YidB	yidB
	1.50926	0.0196031	-0.305392	P0A836	Succinyl-CoA ligase [ADP-forming] subunit beta	sucC
	0.406401	0.17909	-0.304538	P0ABJ9	Cytochrome bd-I ubiquinol oxidase subunit 1	cydA
	0.468992	0.133527	-0.303223	P0AG96	Protein translocase subunit SecE	secE
	1.21667	0.0270345	-0.294993	P31069	Voltage-gated potassium channel Kch	kch
	2.0592	0.0141009	-0.291714	P0AD01	Transcriptional regulatory protein DcuR	dcuR
	2.30219	0.0125756	-0.291079	P64534	Nickel/cobalt homeostasis protein RcnB	rcnB
	2.18509	0.0135184	-0.288328	P06715	Glutathione reductase	gor
	1.73287	0.0196648	-0.284587	P0A7A5	Protein-L-isoaspartate O-methyltransferase	pcm
	1.99873	0.0160369	-0.283496	P33232	L-lactate dehydrogenase	lldD
	0.307299	0.310292	-0.282912	P11350	Respiratory nitrate reductase 1 gamma chain	narI
	1.57688	0.0216555	-0.282722	P36680	Cell division protein ZapD	zapD
	0.980804	0.0410089	-0.281398	P0ADN6	Uncharacterized lipoprotein YifL	yifL
	1.45848	0.0250498	-0.277148	P39173	Putative glucose-6-phosphate 1-epimerase	yeaD
	0.372969	0.238255	-0.276908	P0AE67	Chemotaxis protein CheY	cheY
	0.944192	0.0459887	-0.272872	P21151	3-ketoacyl-CoA thiolase	fadA
	0.180452	0.566778	-0.272392	P32705	Cation/acetate symporter ActP	actP
	1.68517	0.0221545	-0.272292	P77781	1,4-dihydroxy-2-naphthoyl-CoA hydrolase	menI
	2.04309	0.0178862	-0.272186	P0A8F8	UvrABC system protein B	uvrB
	1.2184	0.0332848	-0.271973	P61889	Malate dehydrogenase	mdh
	2.25958	0.0158921	-0.271095	P04825	Aminopeptidase N	pepN
	1.70319	0.0222896	-0.270672	P0AA53	Protein QmcA	qmcA
	1.76337	0.0217037	-0.268432	P0AGB3	RNA polymerase sigma factor RpoH	rpoH
	1.21983	0.0344031	-0.268079	P24215	Mannonate dehydratase	uxuA
	0.824173	0.0595662	-0.267225	P0A998	Bacterial non-heme ferritin	ftnA
	1.39357	0.0291074	-0.267185	P31663	Pantothenate synthetase	panC
	1.38867	0.0295227	-0.265284	P0AEE1	Protein DcrB	dcrB
	2.28747	0.0172138	-0.263866	Q46948	Probable protein deglycase	yajL
	1.98239	0.0205378	-0.263728	P0A7D4	Adenylosuccinate synthetase	purA
	1.5028	0.0272339	-0.263096	P15723	Deoxyguanosinetriphosphate triphosphohydrolase	dgt
	1.26705	0.0349049	-0.261114	P0ADV5	Uncharacterized protein YhbW	yhbW
	0.763682	0.0727738	-0.260854	P0A6F9	10 kDa chaperonin	groS
	0.462051	0.179794	-0.260528	P10151	HTH-type transcriptional regulator LeuO	leuO
	1.30057	0.0342323	-0.260387	P05791	Dihydroxy-acid dehydratase	ilvD
	2.73408	0.0145057	-0.259942	P46852	Quercetin 2,3-dioxygenase	yhhW
	1.6391	0.0262477	-0.257551	P0AES2;Q46915	Glucarate dehydratase	gudD
	1.8745	0.0226875	-0.25698	P0AB52	Protein YchN	ychN
	2.39479	0.0183294	-0.255239	P0A6C1	Endonuclease 4	nfo
	3.07114	0.0140806	-0.255222	P22186	Transcriptional regulator MraZ	mraZ
	1.69278	0.0261825	-0.25425	P0AEX5	Probable phosphoribulokinase	prkB
	2.31814	0.0202146	-0.252092	P15977	4-alpha-glucanotransferase	malQ
	2.3198	0.0204306	-0.250401	P0A8R0	Regulator of ribonuclease activity A	rraA
	1.25456	0.0393776	-0.250227	P0A8J4	UPF0250 protein YbeD	ybeD
	3.00343	0.0158352	-0.248573	P0AF18	N-acetylglucosamine-6-phosphate deacetylase	nagA
	0.567787	0.136675	-0.24689	P37182	Hydrogenase 2 maturation protease	hybD
	2.39364	0.0208809	-0.246389	P69924	Ribonucleoside-diphosphate reductase 1 subunit beta	nrdB
	0.274375	0.401465	-0.24506	P0ABC9	High-affinity choline transport protein	betT
	2.15678	0.0227563	-0.243985	P76004	Uncharacterized protein YcgM	ycgM
	2.20222	0.0226449	-0.243038	P21189	DNA polymerase II	polB
	1.90177	0.0266968	-0.242146	P0A742	Large-conductance mechanosensitive channel	mscL
	2.38611	0.0218577	-0.240178	P46022	Monofunctional biosynthetic peptidoglycan transglycosylase	mtgA
	2.75791	0.0202674	-0.23874	P0A862	Thiol peroxidase	tpx
	1.47189	0.0377256	-0.236271	P0A9Q1	Aerobic respiration control protein ArcA	arcA
	2.67063	0.0215014	-0.234932	P75736	Esterase YbfF	ybfF
	1.92046	0.0294088	-0.232961	P0AGI8	Trk system potassium uptake protein TrkA	trkA
	1.49458	0.0396278	-0.231016	P30864	Uncharacterized HTH-type transcriptional regulator YafC	yafC
	2.77463	0.0223247	-0.22879	P0A796	ATP-dependent 6-phosphofructokinase isozyme 1	pfkA
	2.56697	0.0236479	-0.228731	P0A7B3	NAD kinase	nadK
	1.99106	0.0299698	-0.228218	P51981	L-Ala-D/L-Glu epimerase	ycjG
	2.0919	0.0291266	-0.22772	P0ADR8	LOG family protein YgdH	ygdH
	1.29439	0.049179	-0.225524	P61320	Outer-membrane lipoprotein LolB	lolB
	1.71464	0.036188	-0.225346	P27249	Bifunctional uridylyltransferase/uridylyl-removing enzyme;[Protein-PII] uridylyltransferase;[Protein-PII]-UMP uridylyl-removing enzyme	glnD
	2.40746	0.0268359	-0.224471	P75874	Uncharacterized protein YccU	yccU
	1.39902	0.045356	-0.224427	P77721	Uncharacterized HTH-type transcriptional regulator YdjF	ydjF
	0.587005	0.162526	-0.222892	Q46800	Xanthine dehydrogenase FAD-binding subunit	xdhB
	2.13027	0.030249	-0.222499	P22333	Adenosine deaminase	add
	2.71177	0.0251398	-0.221498	P0A759	Glucosamine-6-phosphate deaminase	nagB
	2.0175	0.0331172	-0.221123	P33599	NADH-quinone oxidoreductase subunit C/D	nuoC
	0.997841	0.0756155	-0.218914	P30860	ABC transporter arginine-binding protein 1	artJ
	1.48885	0.0458591	-0.21832	P0AGC3	Soluble lytic murein transglycosylase	slt
	0.989444	0.077936	-0.217253	P0A6D0	Arginine repressor	argR
	1.46395	0.0478997	-0.21678	P13016	1,6-anhydro-N-acetylmuramyl-L-alanine amidase AmpD	ampD
	0.573511	0.184725	-0.213208	P31572	L-carnitine CoA-transferase	caiB
	1.79579	0.0425256	-0.210016	P00561	Bifunctional aspartokinase/homoserine dehydrogenase 1;Aspartokinase;Homoserine dehydrogenase	thrA
	2.08998	0.0372495	-0.209553	P21165	Xaa-Pro dipeptidase	pepQ
	0.238329	0.506699	-0.207924	P16692	Phosphoribosyl 1,2-cyclic phosphodiesterase	phnP
	1.10234	0.0773792	-0.207199	P77318	Uncharacterized sulfatase YdeN	ydeN
	0.979033	0.0901849	-0.206268	P64596	Uncharacterized protein YraP	yraP
	1.32979	0.0635743	-0.204576	P37342	Uncharacterized protein YjjI	yjjI
	2.47469	0.0349625	-0.204507	P37666	Glyoxylate/hydroxypyruvate reductase B	ghrB
	2.60251	0.0345311	-0.202931	P75828	Uncharacterized protein YbjD	ybjD
	0.80714	0.127642	-0.201423	P02916	Maltose transport system permease protein MalF	malF
	2.36069	0.0384722	-0.201186	P00934	Threonine synthase	thrC
	1.05711	0.0913786	-0.198579	P40710	Lipoprotein NlpE	nlpE
	1.48059	0.0625515	-0.197764	P0A7B1	Polyphosphate kinase	ppk
	0.780221	0.140209	-0.197714	P76418	Uncharacterized protein YegU	yegU
	1.75673	0.0528269	-0.197216	P0A959	Glutamate-pyruvate aminotransferase AlaA	alaA
	1.24232	0.0786176	-0.196244	P0ACQ7	HTH-type transcriptional regulator TdcA	tdcA
	1.26252	0.0791133	-0.193949	P0AD44	Uncharacterized protein YfhG	yfhG
	1.25013	0.080886	-0.193244	P39315	Quinone oxidoreductase 2	qorB
	1.84692	0.0544099	-0.192901	P00582	DNA polymerase I	polA
	1.65806	0.06	-0.192528	P0A9L8	Pyrroline-5-carboxylate reductase	proC
	1.7823	0.0584183	-0.190257	P0ACI0	Right origin-binding protein	rob
	0.995632	0.113878	-0.189781	P0A6I9	Dephospho-CoA kinase	coaE
	1.62349	0.0666212	-0.188477	P0A9G8	Transcriptional regulator ModE	modE
	1.35915	0.0819028	-0.186576	P75728	2-octaprenyl-3-methyl-6-methoxy-1,4-benzoquinol hydroxylase	ubiF
	1.72866	0.0644539	-0.186499	P68767	Cytosol aminopeptidase	pepA
	0.843376	0.149906	-0.185928	P0AGE9	Succinyl-CoA ligase [ADP-forming] subunit alpha	sucD
	1.20983	0.097754	-0.183996	P0A6V8	Glucokinase	glk
	1.97907	0.0599778	-0.183053	P77395	Uncharacterized protein YbbN	ybbN
	0.616668	0.229435	-0.182572	P77671	Allantoinase	allB
	1.4923	0.0800577	-0.182399	P11446	N-acetyl-gamma-glutamyl-phosphate reductase	argC
	1.93809	0.0652659	-0.180242	P0A752	Nicotinate-nucleotide adenylyltransferase	nadD
	0.424158	0.344471	-0.179629	P17315	Colicin I receptor	cirA
	1.07615	0.126471	-0.177512	P28861	Ferredoxin--NADP reductase	fpr
	0.634304	0.235093	-0.177401	P76086	Transcriptional repressor PaaX	paaX
	0.696832	0.213624	-0.176311	P77569	Mhp operon transcriptional activator	mhpR
	1.50297	0.0901311	-0.175349	P0A6Y1	Integration host factor subunit beta	ihfB
	1.67386	0.0829474	-0.174025	P04425	Glutathione synthetase	gshB
	1.00006	0.148521	-0.173403	P0AB80	Branched-chain-amino-acid aminotransferase	ilvE
	1.30697	0.110085	-0.173056	P63224	Phosphoheptose isomerase	gmhA
	1.97893	0.074908	-0.172386	P77570	Anhydro-N-acetylmuramic acid kinase	anmK
	0.746877	0.209168	-0.172129	P30844	Sensor protein BasS	basS
	2.21935	0.0683574	-0.171944	P00509	Aspartate aminotransferase	aspC
	1.30005	0.113273	-0.171878	P0A8N5	Lysine--tRNA ligase, heat inducible	lysU
	1.1341	0.131715	-0.171679	P0A6H5	ATP-dependent protease ATPase subunit HslU	hslU
	1.26635	0.126426	-0.167789	P0A9T0	D-3-phosphoglycerate dehydrogenase	serA
	1.3408	0.119647	-0.167683	P0AAH4	Peptide transport system ATP-binding protein SapD	sapD
	0.599021	0.280225	-0.166011	Q46855	Uncharacterized HTH-type transcriptional regulator YqhC	yqhC
	0.40865	0.390693	-0.165484	P64493	Uncharacterized protein YoaF	yoaF
	1.52266	0.110701	-0.164949	P0AEP3	UTP--glucose-1-phosphate uridylyltransferase	galU
	0.707915	0.24265	-0.164794	P0AGL2	Putative reactive intermediate deaminase TdcF	tdcF
	1.40295	0.122332	-0.164273	P37648	Protein YhjJ	yhjJ
	1.91728	0.0903133	-0.163842	P39831	NADP-dependent 3-hydroxy acid dehydrogenase YdfG	ydfG
	0.515433	0.326296	-0.163554	Q47157	mRNA interferase YafO	yafO
	1.29056	0.135033	-0.163365	P0AGA6	Transcriptional regulatory protein UhpA	uhpA
	1.4738	0.118456	-0.163337	P42589	tRNA-binding protein YgjH	ygjH
	1.21186	0.144473	-0.163321	P15031	Fe(3+) dicitrate transport ATP-binding protein FecE	fecE
	0.244166	0.567023	-0.163003	P69776	Major outer membrane lipoprotein Lpp	lpp
	1.75722	0.102628	-0.162148	P75823	Low specificity L-threonine aldolase	ltaE
	0.656362	0.271293	-0.161475	P78061	Gamma-glutamylputrescine synthetase PuuA	puuA
	1.39805	0.131738	-0.160519	P0AFC7	NADH-quinone oxidoreductase subunit B	nuoB
	0.101105	0.800155	-0.160372	P0A809	Holliday junction ATP-dependent DNA helicase RuvA	ruvA
	0.847932	0.218346	-0.159651	P0A9T8	Uncharacterized ABC transporter ATP-binding protein YbbA	ybbA
	0.566359	0.316564	-0.158393	P76177	Protein YdgH	ydgH
	1.35676	0.150966	-0.155687	P06996;P77519;P76335	Outer membrane protein C	ompC
	1.562	0.133633	-0.155104	P0ADT5	Putative acid--amine ligase YgiC	ygiC
	1.20804	0.174632	-0.154001	P31063	Uncharacterized lipoprotein YedD	yedD
	0.700384	0.279832	-0.153863	P0AC33	Fumarate hydratase class I, aerobic	fumA
	0.180175	0.671455	-0.1532	P45424	Uncharacterized protein YhcH	yhcH
	1.33048	0.163811	-0.15278	P25519	GTPase HflX	hflX
	0.85089	0.2423	-0.152541	P0AFR0	NTE family protein RssA	rssA
	0.0932535	0.814477	-0.152355	P76245	Probable diguanylate cyclase YeaP	yeaP
	0.19141	0.655921	-0.152273	P19319	Respiratory nitrate reductase 2 alpha chain	narZ
	2.02024	0.120134	-0.15046	P06983	Porphobilinogen deaminase	hemC
	1.23135	0.187475	-0.149469	P0C0K3	Protein RdoA	rdoA
	0.766599	0.274975	-0.149346	P46474	Uncharacterized protein YhdP	yhdP
	0.971881	0.232931	-0.148047	P0A6I6	Phosphopantetheine adenylyltransferase	coaD
	0.889864	0.255259	-0.146817	P31473	ATPase RavA	ravA
	1.51034	0.171332	-0.145593	P0AGG8	Metalloprotease TldD	tldD
	1.109	0.221269	-0.144692	P07024	Protein UshA;UDP-sugar hydrolase;5-nucleotidase	ushA
	1.43403	0.182129	-0.144519	P75863	Uncharacterized protein YcbX	ycbX
	1.22737	0.209174	-0.143425	P62615	4-diphosphocytidyl-2-C-methyl-D-erythritol kinase	ispE
	0.867149	0.275127	-0.142555	P0A823	Sugar fermentation stimulation protein A	sfsA
	1.11393	0.23519	-0.141203	P0AFU4	Transcriptional regulatory protein GlrR	glrR
	1.24296	0.218699	-0.140467	P30178	Uncharacterized oxidoreductase YbiC	ybiC
	1.27554	0.217402	-0.139932	P0A8P3	Probable Fe(2+)-trafficking protein	yggX
	0.616171	0.36116	-0.139545	P63417	Uncharacterized N-acetyltransferase YhbS	yhbS
	0.820071	0.304474	-0.137791	Q47679	Hydrolase YafV	yafV
	0.104784	0.806443	-0.136859	P08401	Sensor protein CreC	creC
	0.70244	0.349256	-0.135003	P04968	L-threonine dehydratase biosynthetic IlvA	ilvA
	0.817423	0.325818	-0.132947	P76176	Uncharacterized serine protease YdgD	ydgD
	1.13844	0.271263	-0.132053	P0A821	L-seryl-tRNA(Sec) selenium transferase	selA
	1.31863	0.248547	-0.131948	P0A6H8	Cardiolipin synthase A	clsA
	1.50734	0.233837	-0.130863	P0ABU0	1,4-dihydroxy-2-naphthoyl-CoA synthase	menB
	0.466505	0.463188	-0.13082	P0A754	Glutathione-regulated potassium-efflux system ancillary protein KefF	kefF
	3.97735	0.13872	-0.130448	P76575	Uncharacterized protein YfgJ	yfgJ
	0.867503	0.326939	-0.129854	P08200	Isocitrate dehydrogenase [NADP]	icd
	1.83066	0.222025	-0.127803	P36879	Uncharacterized ABC transporter ATP-binding protein YadG	yadG
	0.624591	0.411206	-0.126357	P76234	Uncharacterized protein YeaE	yeaE
	0.215001	0.667627	-0.12623	P0ACV4	Lipopolysaccharide assembly protein A	lapA
	0.432067	0.49896	-0.125677	P37025	RNA 2,3-cyclic phosphodiesterase	thpR
	0.963748	0.331044	-0.124984	P52007	Protein YecM	yecM
	0.382929	0.530167	-0.124645	P21177	Fatty acid oxidation complex subunit alpha;Enoyl-CoA hydratase/Delta(3)-cis-Delta(2)-trans-enoyl-CoA isomerase/3-hydroxybutyryl-CoA epimerase;3-hydroxyacyl-CoA dehydrogenase	fadB
	1.56733	0.262501	-0.124097	P55734	Inner membrane protein YgaP	ygaP
	1.32096	0.287508	-0.123669	P67603	UPF0267 protein YqfB	yqfB
	1.19519	0.305708	-0.12285	Q47147	Putative glutamine amidotransferase YafJ	yafJ
	1.63317	0.271414	-0.12138	P0A6G7	ATP-dependent Clp protease proteolytic subunit	clpP
	1.329	0.304993	-0.119987	P75913	Glyoxylate/hydroxypyruvate reductase A	ghrA
	1.34087	0.305522	-0.119666	P69451	Long-chain-fatty-acid--CoA ligase	fadD
	1.16173	0.333289	-0.118535	P39187	Uncharacterized protein YtfJ	ytfJ
	2.13037	0.260172	-0.117688	P27278	Trifunctional NAD biosynthesis/regulator protein NadR;Transcriptional regulator NadR;Nicotinamide mononucleotide adenylyltransferase;Ribosylnicotinamide kinase	nadR
	0.0915028	0.833612	-0.11765	P24192	Hydrogenase isoenzymes formation protein HypD	hypD
	0.738607	0.423375	-0.11657	P0ABB8	Magnesium-transporting ATPase, P-type 1	mgtA
	1.07168	0.360436	-0.116156	P77202	Thiol:disulfide interchange protein DsbG	dsbG
	0.661076	0.448117	-0.115957	P0ACJ0	Leucine-responsive regulatory protein	lrp
	0.26336	0.646916	-0.115902	P0AFU0	Inner membrane ABC transporter permease protein YejB	yejB
	0.143173	0.767864	-0.11569	P76220	Uncharacterized protein YdjY	ydjY
	0.475033	0.519002	-0.11465	P0AC00	Fructoselysine 6-phosphate deglycase	frlB
	0.308438	0.616753	-0.113471	P0AE14	Protein AmpE	ampE
	0.284581	0.636617	-0.113075	P0AFX9	Sigma-E factor regulatory protein RseB	rseB
	2.06128	0.298092	-0.111663	P0ABC3	Modulator of FtsH protease HflC	hflC
	1.142	0.378475	-0.111144	P0A784	Oligoribonuclease	orn
	0.901276	0.416679	-0.111021	P0A6D3	3-phosphoshikimate 1-carboxyvinyltransferase	aroA
	0.455855	0.54763	-0.109647	P0A6Z6	Nickel-responsive regulator	nikR
	1.2586	0.379041	-0.108651	P0ACB7	Protein HemY	hemY
	0.52477	0.527136	-0.107849	P37348	UPF0759 protein YecE	yecE
	0.179622	0.742656	-0.107697	P0A8P1	Leucyl/phenylalanyl-tRNA--protein transferase	aat
	0.27249	0.660465	-0.106822	P60782	Probable glycerol-3-phosphate acyltransferase	plsY
	0.769717	0.470955	-0.106217	P0AEH3	Protein ElaA	elaA
	0.544793	0.529502	-0.105902	P0AFJ1	Protein PhnA	phnA
	0.119279	0.808361	-0.104456	P09152	Respiratory nitrate reductase 1 alpha chain	narG
	0.47834	0.562722	-0.104442	P39401	Phosphoglycerol transferase I	mdoB
	0.365846	0.613457	-0.103851	P33018	S-formylglutathione hydrolase YeiG	yeiG
	0.747001	0.495446	-0.102509	P0AGG0	Thiamine-monophosphate kinase	thiL
	0.836765	0.479649	-0.102306	P08622	Chaperone protein DnaJ	dnaJ
	0.683685	0.518526	-0.100614	P0A731	Methylglyoxal synthase	mgsA
	1.05707	0.465694	-0.0990448	P00864	Phosphoenolpyruvate carboxylase	ppc
	0.489841	0.581959	-0.0986417	P0ADT2	UPF0441 protein YgiB	ygiB
	1.13516	0.462551	-0.0980943	P25552	Guanosine-5-triphosphate,3-diphosphate pyrophosphatase	gppA
	0.700496	0.527166	-0.0980803	P0AEY5	Modulator of drug activity B	mdaB
	1.01426	0.50641	-0.0931257	P37349	PTS-dependent dihydroxyacetone kinase, phosphotransferase subunit DhaM;Phosphocarrier protein HPr;Phosphotransferase enzyme IIA component	dhaM
	0.610695	0.576852	-0.0927219	P0A9B2	Glyceraldehyde-3-phosphate dehydrogenase A	gapA
	1.35122	0.479635	-0.0923951	P0A698	UvrABC system protein A	uvrA
	0.59434	0.594291	-0.0902322	P0C079	Antitoxin RelB	relB
	2.65285	0.448374	-0.0881799	P60651	Agmatinase	speB
	1.10855	0.537538	-0.0866076	P0ADW3	Inner membrane protein YhcB	yhcB
	0.511351	0.635429	-0.0862605	P76503	3-ketoacyl-CoA thiolase	fadI
	0.870142	0.569554	-0.0861823	P76008	Murein tetrapeptide carboxypeptidase	ldcA
	1.18597	0.53879	-0.0854581	Q46829	6-phospho-beta-glucosidase BglA	bglA
	0.237369	0.752655	-0.082538	P77649	UPF0061 protein YdiU	ydiU
	0.279939	0.734035	-0.0812105	P76559	Uncharacterized protein YpfG	ypfG
	0.566998	0.653814	-0.0800629	P67095	Phosphodiesterase YfcE	yfcE
	0.851507	0.608103	-0.0800158	P0A6Y5	33 kDa chaperonin	hslO
	1.02341	0.599777	-0.0787137	P0AFK0	Metalloprotease PmbA	pmbA
	0.99105	0.604671	-0.0784225	P76330	Probable diguanylate cyclase YedQ	yedQ
	0.658304	0.654125	-0.0768452	P15067	Glycogen debranching enzyme	glgX
	0.685977	0.654332	-0.0761426	P33602	NADH-quinone oxidoreductase subunit G	nuoG
	0.692971	0.654192	-0.075805	P13857	Ribosomal-protein-serine acetyltransferase	rimL
	0.716502	0.653913	-0.0755367	P25666	Protein HtrL	htrL
	0.65287	0.66072	-0.0753018	P68567	Ribosomal RNA small subunit methyltransferase J	rsmJ
	0.324651	0.736531	-0.0752865	P76223	Protein YnjB	ynjB
	0.776099	0.654356	-0.0740509	P09546	Bifunctional protein PutA;Proline dehydrogenase;Delta-1-pyrroline-5-carboxylate dehydrogenase	putA
	0.637986	0.671619	-0.0738544	P76268	Transcriptional regulator KdgR	kdgR
	0.469893	0.719235	-0.0708993	P76014	PTS-dependent dihydroxyacetone kinase, ADP-binding subunit DhaL	dhaL
	0.391983	0.743045	-0.0688127	P77300	Uncharacterized HTH-type transcriptional regulator YagI	yagI
	0.469394	0.730591	-0.0680586	P37615	Uncharacterized protein YhhM	yhhM
	0.738296	0.695137	-0.06777	P0AC69	Glutaredoxin-4	grxD
	0.350866	0.757891	-0.0674343	P67660	Uncharacterized HTH-type transcriptional regulator YhaJ	yhaJ
	0.266458	0.77937	-0.0671838	P42604	Altronate dehydratase	uxaA
	0.279182	0.775227	-0.0671746	Q06065	Acetoacetate metabolism regulatory protein AtoC	atoC
	0.348066	0.761081	-0.0666513	P0A9I3	Glycine cleavage system transcriptional repressor	gcvR
	0.444661	0.742679	-0.0664533	P31057	3-methyl-2-oxobutanoate hydroxymethyltransferase	panB
	0.37345	0.758226	-0.0659103	P0AGG2	Acyl-CoA thioesterase 2	tesB
	0.373508	0.764427	-0.0635303	P0AFM9	Phage shock protein B	pspB
	0.501037	0.750437	-0.0628293	P31455	Uncharacterized protein YidR	yidR
	0.306169	0.784317	-0.0624879	P0AFU8	Riboflavin synthase	ribC
	1.09577	0.707708	-0.0619799	P21338	Ribonuclease I	rna
	0.0994437	0.86594	-0.0618804	P0ACG8	Heat shock protein 15	hslR
	0.46333	0.76219	-0.0609385	P05458	Protease 3	ptrA
	0.496915	0.758818	-0.0608222	P0AE88	Transcriptional regulatory protein CpxR	cpxR
	0.205709	0.815367	-0.060777	P0AD33	UPF0381 protein YfcZ	yfcZ
	0.379965	0.776307	-0.060037	P76536	Probable deferrochelatase/peroxidase YfeX	yfeX
	0.163321	0.835596	-0.0597308	P39453	Sensor protein TorS	torS
	0.606752	0.758037	-0.058684	P0AEK4	Enoyl-[acyl-carrier-protein] reductase [NADH] FabI	fabI
	0.649682	0.761327	-0.0570866	P76016	PTS-dependent dihydroxyacetone kinase operon regulatory protein	dhaR
	0.369925	0.792731	-0.0561237	P0AC30	Cell division protein FtsX	ftsX
	0.730576	0.76149	-0.0557251	P0A8N0	Macrodomain Ter protein	matP
	0.79006	0.763468	-0.054561	P18843	NH(3)-dependent NAD(+) synthetase	nadE
	0.49681	0.789505	-0.0534058	P14900	UDP-N-acetylmuramoylalanine--D-glutamate ligase	murD
	0.592247	0.784269	-0.0529041	P75931	Putative oxidoreductase YceM	yceM
	0.109588	0.870359	-0.0526571	P08660	Lysine-sensitive aspartokinase 3	lysC
	0.316549	0.812978	-0.052578	P23721	Phosphoserine aminotransferase	serC
	0.147398	0.856088	-0.0516968	P15032	Exodeoxyribonuclease 8	recE
	0.885962	0.774347	-0.0515607	P0AA25	Thioredoxin-1	trxA
	1.29648	0.76577	-0.0508868	P32664	NADH pyrophosphatase	nudC
	0.71759	0.787537	-0.0505187	P0A894	RNase adapter protein RapZ	rapZ
	0.409919	0.810118	-0.0504077	P0ACS7	HTH-type transcriptional regulator RpiR	rpiR
	0.475458	0.807086	-0.0496114	P0A7B8	ATP-dependent protease subunit HslV	hslV
	0.438123	0.811517	-0.0492128	P37344	Psp operon transcriptional activator	pspF
	0.332781	0.822806	-0.0489159	P0A738	Cyclic pyranopterin monophosphate synthase accessory protein	moaC
	0.520554	0.807357	-0.0488326	P32173	Molybdenum cofactor guanylyltransferase	mobA
	0.200376	0.847973	-0.0483551	P39288	Epoxyqueuosine reductase	queG
	0.608199	0.806356	-0.0479914	P21170	Biosynthetic arginine decarboxylase	speA
	1.08833	0.789783	-0.0476055	P25397	Tellurite methyltransferase	tehB
	0.160451	0.860006	-0.0475852	P0A6M2	Disulfide bond formation protein B	dsbB
	0.340845	0.829042	-0.0469348	P77625	Sugar phosphatase YfbT	yfbT
	0.498937	0.814581	-0.0467472	P17169	Glutamine--fructose-6-phosphate aminotransferase [isomerizing]	glmS
	0.131782	0.870486	-0.0466328	P69411	Outer membrane lipoprotein RcsF	rcsF
	0.0735278	0.898492	-0.0465965	P42616	Protein YqjC	yqjC
	0.573106	0.812311	-0.0464897	P77554	Uncharacterized protein YahJ	yahJ
	0.158655	0.863162	-0.0460103	P0A8S1	HTH-type transcriptional regulator ArgP	argP
	0.585654	0.815792	-0.0452086	P0AB26	Uncharacterized lipoprotein YceB	yceB
	0.481269	0.82445	-0.0448659	P08312	Phenylalanine--tRNA ligase alpha subunit	pheS
	0.94579	0.810004	-0.0443134	P23836	Transcriptional regulatory protein PhoP	phoP
	0.324087	0.841004	-0.0439669	P0A8K1	Phosphatidylserine decarboxylase proenzyme;Phosphatidylserine decarboxylase alpha chain;Phosphatidylserine decarboxylase beta chain	psd
	0.171544	0.865853	-0.0431197	P0A6K1	Diaminopimelate epimerase	dapF
	0.307371	0.846522	-0.0428543	P29680	Uroporphyrinogen decarboxylase	hemE
	0.121657	0.879881	-0.0423552	P0AFZ1	Protein SseB	sseB
	0.13128	0.877905	-0.0416126	P76938	Elongation factor P hydroxylase	epmC
	0.282569	0.854272	-0.0414235	P42624	Pirin-like protein YhaK	yhaK
	0.432501	0.844341	-0.0405191	P07004	Gamma-glutamyl phosphate reductase	proA
	0.14722	0.876872	-0.0401325	P0AF70	Uncharacterized protein YjeI	yjeI
	0.265857	0.858848	-0.0399729	P0ADX1	Protein YhfA	yhfA
	0.302151	0.856052	-0.0397396	P0AES0	Bifunctional glutathionylspermidine synthetase/amidase;Glutathionylspermidine amidase;Glutathionylspermidine synthetase	gss
	0.179918	0.871543	-0.0395368	P75682	Probable 2-keto-3-deoxy-galactonate aldolase YagE	yagE
	0.353758	0.856165	-0.0389144	P0A9M0	Lon protease	lon
	0.323557	0.857507	-0.0385526	P11447	Argininosuccinate lyase	argH
	0.18173	0.87467	-0.0379028	P69829	Nitrogen regulatory protein	ptsN
	0.102926	0.896643	-0.0368195	P33221	Phosphoribosylglycinamide formyltransferase 2	purT
	0.220258	0.871816	-0.0365009	P37095	Peptidase B	pepB
	0.477091	0.863515	-0.0344995	P39838	Phosphotransferase RcsD	rcsD
	0.472944	0.870023	-0.0326716	P0A6T1;CON__Q3ZBD7	Glucose-6-phosphate isomerase	pgi
	0.30151	0.884391	-0.0303739	P27833	dTDP-4-amino-4,6-dideoxygalactose transaminase	rffA
	0.26515	0.888092	-0.0300007	P24203	Uncharacterized GTP-binding protein YjiA	yjiA
	0.214732	0.894782	-0.028787	P0ABC7	Modulator of FtsH protease HflK	hflK
	0.392462	0.887968	-0.0282917	P0ACQ4	Hydrogen peroxide-inducible genes activator	oxyR
	0.33587	0.894761	-0.0266851	P0A7A7	Glycerol-3-phosphate acyltransferase	plsB
	0.0863882	0.926089	-0.0260782	P30855	Sensor protein EvgS	evgS
	0.024915	0.962654	-0.0252132	P11349;P19318	Respiratory nitrate reductase 1 beta chain	narH
	0.254494	0.911396	-0.023564	P0AFL6	Exopolyphosphatase	ppx
	0.118549	0.924802	-0.0233707	P0A756	Glutathione-regulated potassium-efflux system ancillary protein KefG	kefG
	0.24361	0.918423	-0.0220203	P0ABB0	ATP synthase subunit alpha	atpA
	0.0617522	0.945004	-0.0210292	P76423	Hydroxyethylthiazole kinase	thiM
	0.0454312	0.953063	-0.0205873	P0AB96;P0CF86	Arsenate reductase	arsC
	0.0680113	0.943853	-0.0204633	P42632	PFL-like enzyme TdcE	tdcE
	0.13039	0.933351	-0.0200853	P23873	Antitoxin HipB	hipB
	0.0837617	0.941586	-0.019654	P69805	Mannose permease IID component	manZ
	0.0373648	0.958247	-0.0195112	P75946	Uncharacterized protein YcfL	ycfL
	0.0411449	0.956135	-0.0192626	P67662	HTH-type transcriptional activator AaeR	aaeR
	0.0757573	0.946376	-0.0182514	P39346	L-idonate 5-dehydrogenase (NAD(P)(+))	idnD
	0.3032	0.934322	-0.0171127	P07604	Transcriptional regulatory protein TyrR	tyrR
	0.0519362	0.959906	-0.0149428	P0ACZ8	Transcriptional regulatory protein CusR	cusR
	0.0775107	0.956072	-0.0144221	P41407	FMN-dependent NADH-azoreductase	azoR
	0.102434	0.96353	-0.0107047	P0A9J4	2-dehydropantoate 2-reductase	panE
	0.0491711	0.970979	-0.0102132	P39376	HTH-type transcriptional regulator YjiE	yjiE
	0.0275141	0.977373	-0.00961494	P75914	Probable phosphatase YcdX	ycdX
	0.026396	0.979788	-0.00788371	P41052	Membrane-bound lytic murein transglycosylase B	mltB
	0.0484942	0.97773	-0.00706291	P33913	Uncharacterized protein YejA	yejA
	0.0869854	0.977245	-0.00705338	P77434	Glutamate-pyruvate aminotransferase AlaC	alaC
	0.0355219	0.981701	-0.00593503	P31475	Uncharacterized HTH-type transcriptional regulator YieP	yieP
	0.0164403	0.988547	-0.00469208	P0A968	Cold shock-like protein CspD	cspD
	0.00781168	0.992044	-0.00364494	P63183	Low affinity potassium transport system protein kup	kup
	0.0203121	0.990309	-0.00325203	P0A6E6	ATP synthase epsilon chain	atpC
	0.0123103	0.993954	-0.00207551	P25534	2-octaprenyl-6-methoxyphenol hydroxylase	ubiH
	0.0113176	0.993569	-0.00193469	P27431	50S ribosomal protein L16 arginine hydroxylase	roxA
	0.0109922	0.994772	-0.00162506	P0AEG4	Thiol:disulfide interchange protein DsbA	dsbA
	0.00261141	0.997535	-0.000564575	P00579	RNA polymerase sigma factor RpoD	rpoD
	NaN	1	0	P12999	Malonyl-[acyl-carrier protein] O-methyltransferase	bioC
	NaN	1	0	P0AA99	Putative L,D-transpeptidase YafK	yafK
	NaN	1	0	P36667	Rhamnosyltransferase WbbL	wbbL
	NaN	1	0	P64599	Uncharacterized protein YhbT	yhbT
	NaN	1	0	P64426	UPF0748 lipoprotein YddW	yddW
	NaN	1	0	P71298	Putative prophage CP4-6 integrase	intF
	NaN	1	0	P27837	Probable transport protein YifK	yifK
	NaN	1	0	P0AER0	Glycerol uptake facilitator protein	glpF
	NaN	1	0	P28632	DNA polymerase III subunit psi	holD
	NaN	1	0	Q47319	DTW domain-containing protein YfiP	yfiP
	NaN	1	0	P23898	Probable endopeptidase NlpC	nlpC
	NaN	1	0	P56614;P21361	Uncharacterized protein YmdF;Uncharacterized protein YciG	ymdF;yciG
	NaN	1	0	P31545	Deferrochelatase/peroxidase EfeB	efeB
	NaN	1	0	P42626	UPF0597 protein YhaM	yhaM
	NaN	1	0	P67697	Antitoxin HicB	hicB
	NaN	1	0	P0AAC6	Modulator of FtsH protease YccA	yccA
	NaN	1	0	P39902	Protein SprT	sprT
	NaN	1	0	P0AGF6	L-threonine dehydratase catabolic TdcB	tdcB
	NaN	1	0	P0AC98	Succinate-acetate/proton symporter SatP	satP
	NaN	1	0	P25718	Alpha-amylase	malS
	NaN	1	0	P24555	Protease 2	ptrB
	NaN	1	0	P41036	Putative sialic acid transporter	nanT
	NaN	1	0	P39835	High-affinity gluconate transporter	gntT
	NaN	1	0	P0AFI5	D-alanyl-D-alanine endopeptidase	pbpG
	NaN	1	0	P69681	Ammonia channel	amtB
	NaN	1	0	Q47150	Antitoxin DinJ	dinJ
	NaN	1	0	P39452	Ribonucleoside-diphosphate reductase 2 subunit alpha	nrdE
	NaN	1	0	P12996	Biotin synthase	bioB
	NaN	1	0	P37146	Ribonucleoside-diphosphate reductase 2 subunit beta	nrdF
	NaN	1	0	P37657	Protein BcsE homolog	bcsE
	NaN	1	0	P0ABV2	Biopolymer transport protein ExbD	exbD
	NaN	1	0	P12998	8-amino-7-oxononanoate synthase	bioF
	NaN	1	0	P0AFH6	Oligopeptide transport system permease protein OppC	oppC
	NaN	1	0	P60955	Prolipoprotein diacylglyceryl transferase	lgt
	NaN	1	0	P0AFY2	Protein SanA	sanA
	NaN	1	0	P30745	Cyclic pyranopterin monophosphate synthase	moaA
	NaN	1	0	P0A8Y8	Proofreading thioesterase EntH	entH
	NaN	1	0	P0A6W3	Phospho-N-acetylmuramoyl-pentapeptide-transferase	mraY
	NaN	1	0	P77162	Uncharacterized protein YkfB	ykfB
	NaN	1	0	P0AEJ2	Isochorismate synthase EntC	entC
	NaN	1	0	P0AEE8	DNA adenine methylase	dam
	NaN	1	0	P0A843	Sec-independent protein translocase protein TatE	tatE
	NaN	1	0	P07822	Iron(3+)-hydroxamate-binding protein FhuD	fhuD
	NaN	1	0	P15047	2,3-dihydro-2,3-dihydroxybenzoate dehydrogenase	entA
	NaN	1	0	P0ADU7	Uncharacterized protein YqiB	yqiB
	NaN	1	0	P09184	Very short patch repair protein	vsr
	NaN	1	0	P0AAD8	Threonine/serine transporter TdcC	tdcC
	NaN	1	0	P0AAJ1	Probable anaerobic dimethyl sulfoxide reductase chain YnfG	ynfG
	NaN	1	0	P42630	L-serine dehydratase TdcG	tdcG
	NaN	1	0	P45527	Uncharacterized protease YhbU	yhbU
	NaN	1	0	Q2EES0;A5A607	Uncharacterized protein YnfO from qin prophage;Uncharacterized protein YlcI	ynfO;ylcI
	NaN	1	0	P10903	Nitrate/nitrite transporter NarK	narK
	NaN	1	0	Q7DFV3	UPF0757 protein YmgG	ymgG
	NaN	1	0	P75793	Putative formate acetyltransferase 3	ybiW
	NaN	1	0	P0AAN1	Hydrogenase-2 operon protein HybE	hybE
	NaN	1	0	P45475	Uncharacterized protein YhbV	yhbV
	NaN	1	0	P11072	Bacteriophage T4 late gene expression-blocking protein	lit
	NaN	1	0	P23173	Low affinity tryptophan permease	tnaB
	NaN	1	0	P39409	Uncharacterized protein YjjW	yjjW
	NaN	1	0	P39359	Uncharacterized lyase YjhH	yjhH
	NaN	1	0	P0ABL1	Cytochrome c-type protein NrfB	nrfB
	NaN	1	0	P26459	Cytochrome bd-II ubiquinol oxidase subunit 1	appC
	NaN	1	0	P0ACW4	Uncharacterized protein YdcA	ydcA
	NaN	1	0	P0ABL5	Cytochrome c-type protein NapC	napC
	NaN	1	0	P0AAK7	Protein NrfC	nrfC
	NaN	1	0	P65807	Uncharacterized protein YgeY	ygeY
	NaN	1	0	Q46808	Uncharacterized protein YqeB	yqeB
	NaN	1	0	P0AAL3	Ferredoxin-type protein NapG	napG
	NaN	1	0	P39407	Uncharacterized protein YjjU	yjjU
	NaN	1	0	P03819	Glutathione-regulated potassium-efflux system protein KefC	kefC
	NaN	1	0	P46122	Uncharacterized lipoprotein YajI	yajI
	NaN	1	0	P0ABR7	Putative dioxygenase subunit alpha YeaW	yeaW
	NaN	1	0	P09391	Rhomboid protease GlpG	glpG
	NaN	1	0	Q46938	4-deoxy-L-threo-5-hexosulose-uronate ketol-isomerase	kduI
	NaN	1	0	P77473	Putative cyclic-di-GMP phosphodiesterase YlaB	ylaB
	NaN	1	0	P45524	Putative esterase YheT	yheT
	NaN	1	0	P10442	Ribonuclease HII	rnhB
	NaN	1	0	P0AB40	Multiple stress resistance protein BhsA	bhsA
	NaN	1	0	P38054	Cation efflux system protein CusA	cusA
	NaN	1	0	P0AD21	Uncharacterized protein YejG	yejG
	NaN	1	0	P04949	Flagellin	fliC
	NaN	1	0	P69212	Spermidine export protein MdtJ	mdtJ
	NaN	1	0	P0ABX5	Flagellar basal-body rod protein FlgG	flgG
	NaN	1	0	P0AF61	Endoribonuclease GhoS	ghoS
	NaN	1	0	P0ABK9	Cytochrome c-552	nrfA
	NaN	1	0	P00894	Acetolactate synthase isozyme 3 small subunit	ilvH
	NaN	1	0	P0AF56	Uncharacterized protein YjcO	yjcO
	NaN	1	0	P51025	S-formylglutathione hydrolase FrmB	frmB
	NaN	1	0	P0C8K0	D-tagatose-1,6-bisphosphate aldolase subunit KbaZ	kbaZ
	NaN	1	0	P0AGL5	Ribosome association toxin RatA	ratA
	NaN	1	0	P76398	Multidrug resistance protein MdtB	mdtB
	NaN	1	0	P32685	Uncharacterized protein YjbD	yjbD
	NaN	1	0	P0A8D9	UPF0208 membrane protein YfbV	yfbV
	NaN	1	0	P76399	Multidrug resistance protein MdtC	mdtC
	NaN	1	0	P19642	PTS system maltose- and glucose-specific EIICB component;Maltose and glucose permease IIC component;Maltose- and glucose-specific phosphotransferase enzyme IIB component	malX
	NaN	1	0	P0CF93;P0CF92;P0CF91	Putative transposase InsL for insertion sequence element IS186C;Putative transposase InsL for insertion sequence element IS186B;Putative transposase InsL for insertion sequence element IS186A	insL3;insL2;insL1
	NaN	1	0	P33029	Uncharacterized oxidoreductase YeiQ	yeiQ
	NaN	1	0	P30176	Swarming motility protein YbiA	ybiA
	NaN	1	0	P76341	5-hydroxyisourate hydrolase	hiuH
	NaN	1	0	P45804	Uncharacterized protein YhgE	yhgE
	NaN	1	0	P27243	O-antigen ligase	rfaL
	NaN	1	0	P31992	Tautomerase PptA	pptA
	NaN	1	0	P0ACR4	Uncharacterized HTH-type transcriptional regulator YeiE	yeiE
	NaN	1	0	P75919	Cardiolipin synthase C	clsC
	NaN	1	0	P64519	Uncharacterized protein YodD	yodD
	NaN	1	0	P46068	HTH-type transcriptional regulator DsdC	dsdC
	NaN	1	0	Q47156	Antitoxin YafN	yafN
	NaN	1	0	P45468	UPF0718 protein YraQ	yraQ
	NaN	1	0	P64614	Uncharacterized protein YhcN	yhcN
	NaN	1	0	P33934	Ferredoxin-type protein NapH	napH
	NaN	1	0	P0AAL9	Uncharacterized protein YkgJ	ykgJ
	NaN	1	0	P0ACH5	Multiple antibiotic resistance protein MarA	marA
	NaN	1	0	P07623	Homoserine O-succinyltransferase	metA
	NaN	1	0	P0AE28	Protein AroM	aroM
	NaN	1	0	P46187	Protein RseC	rseC
	NaN	1	0	P0AAS0	Inner membrane protein YlaC	ylaC
	NaN	1	0	P0AB46	Uncharacterized protein YmgD	ymgD
	NaN	1	0	P03007	DNA polymerase III subunit epsilon	dnaQ
	NaN	1	0	P06136	Cell division protein FtsQ	ftsQ
	NaN	1	0	P0A7N1	50S ribosomal protein L31 type B	ykgM
	NaN	1	0	P10378	Enterobactin synthase component E	entE
	NaN	1	0	P77256	Uncharacterized oxidoreductase YdjG	ydjG
	NaN	1	0	P60566	Protein FixA	fixA
	NaN	1	0	P18390	Uncharacterized protein YjjA	yjjA
	NaN	1	0	P37028	Vitamin B12-binding protein	btuF
	NaN	1	0	P26602	Chorismate pyruvate-lyase	ubiC
	NaN	1	0	P0AA95	Uncharacterized protein YacC	yacC
	NaN	1	0	P76231	Uncharacterized protein YeaC	yeaC
	NaN	1	0	P36928	Uncharacterized chaperone protein YegD	yegD
	NaN	1	0	P24224	Holo-[acyl-carrier-protein] synthase	acpS
	NaN	1	0	P0AFA7	Na(+)/H(+) antiporter NhaB	nhaB
	NaN	1	0	P33940	Malate:quinone oxidoreductase	mqo
	NaN	1	0	P75958	Lipoprotein-releasing system transmembrane protein LolE	lolE
	NaN	1	0	P0A814	Crossover junction endodeoxyribonuclease RuvC	ruvC
	NaN	1	0	P0AAY6	Uncharacterized protein YbjN	ybjN
	NaN	1	0	P75785	Phosphoethanolamine transferase OpgE	opgE
	NaN	1	0	P76001	Uncharacterized protein YcgJ	ycgJ
	NaN	1	0	P0ADI4	Enterobactin synthase component B;Isochorismatase;Aryl carrier protein	entB
	NaN	1	0	P0AC94	High-affinity gluconate transporter	gntP
	NaN	1	0	P0AFF4	Nucleoside permease NupG	nupG
	NaN	1	0	P05825	Ferrienterobactin receptor	fepA
	NaN	1	0	P15043	ATP-dependent DNA helicase RecQ	recQ
	NaN	1	0	P0C0T5	Penicillin-insensitive murein endopeptidase	mepA
	NaN	1	0	P0A978	Cold shock-like protein CspG	cspG
	NaN	1	0	P69822	Ascorbate-specific phosphotransferase enzyme IIB component	ulaB
	NaN	1	0	P0C077	mRNA interferase RelE	relE
	NaN	1	0	P37353	2-succinylbenzoate--CoA ligase	menE
	NaN	1	0	P0A932	Putative polysaccharide export protein GfcE	gfcE
	NaN	1	0	P09126	Uroporphyrinogen-III synthase	hemD
	NaN	1	0	P45531	Protein TusC	tusC
	NaN	1	0	P0ABR1	DNA-damage-inducible protein I	dinI
	NaN	1	0	P36995	Cold shock-like protein CspB	cspB
	NaN	1	0	P69856	Probable N-acetylneuraminic acid outer membrane channel protein NanC	nanC
	NaN	1	0	A5A613	Uncharacterized protein YciY	yciY
	0.00294867	0.997945	0.000569026	P32662	Phosphoglycolate phosphatase	gph
	0.0110467	0.994553	0.00139364	P08839	Phosphoenolpyruvate-protein phosphotransferase	ptsI
	0.0123167	0.994893	0.00140444	P0A7A9	Inorganic pyrophosphatase	ppa
	0.0038321	0.995597	0.00155131	P64610	Uncharacterized protein YrbL	yrbL
	0.00989029	0.993858	0.00207138	P23893	Glutamate-1-semialdehyde 2,1-aminomutase	hemL
	0.00448193	0.994461	0.00230312	P32703	Uncharacterized Na(+)/H(+) exchanger YjcE	yjcE
	0.0182494	0.991697	0.00253296	P33644	Laccase domain protein YfiH	yfiH
	0.0147355	0.990832	0.00318209	P30863	2,5-diketo-D-gluconic acid reductase B	dkgB
	0.0180954	0.990663	0.0034043	P21169;P24169	Ornithine decarboxylase, constitutive	speC
	0.0188447	0.989997	0.00372442	P17115	Arabinose 5-phosphate isomerase GutQ	gutQ
	0.0831668	0.976801	0.00684992	P77774	Outer membrane protein assembly factor BamB	bamB
	0.0283822	0.981241	0.00686042	P39356	Uncharacterized transcriptional regulator YjhU	yjhU
	0.0647127	0.977161	0.007171	P23830	CDP-diacylglycerol--serine O-phosphatidyltransferase	pssA
	0.0202366	0.981253	0.00799751	P0AFP4	Uncharacterized oxidoreductase YbbO	ybbO
	0.0635283	0.97373	0.00848198	P27128	Lipopolysaccharide 1,3-galactosyltransferase	rfaI
	0.0412287	0.975767	0.00896136	P00954	Tryptophan--tRNA ligase	trpS
	0.0656158	0.971903	0.00910123	P0A8I3	UPF0246 protein YaaA	yaaA
	0.0859851	0.969285	0.00935682	P0AEI6	Phosphatase NudJ	nudJ
	0.0927148	0.967306	0.00979424	P12295	Uracil-DNA glycosylase	ung
	0.0682764	0.962947	0.0119845	P0ADA3	Murein hydrolase activator NlpD	nlpD
	0.0968369	0.955826	0.013525	P0A9V1	Lipopolysaccharide export system ATP-binding protein LptB	lptB
	0.0156086	0.978049	0.014396	P76573	Uncharacterized protein YfgI	yfgI
	0.0461612	0.962897	0.0144259	P15640	Phosphoribosylamine--glycine ligase	purD
	0.093603	0.947411	0.0163981	P0A9U1	Uncharacterized ABC transporter ATP-binding protein YbhF	ybhF
	0.114079	0.945204	0.0165475	P0A6A3	Acetate kinase	ackA
	0.160693	0.94005	0.0171515	P61949	Flavodoxin-1	fldA
	0.0452968	0.956246	0.0189412	P0A7C6	Peptidase E	pepE
	0.0911954	0.939401	0.0201054	P02943	Maltoporin	lamB
	0.266283	0.917351	0.0220318	P09831	Glutamate synthase [NADPH] large chain	gltB
	0.197833	0.920515	0.0221456	P23839	UPF0701 protein YicC	yicC
	0.145892	0.9235	0.0225964	P00370	NADP-specific glutamate dehydrogenase	gdhA
	0.0753045	0.930993	0.0257365	P38521	Uncharacterized protein YggL	yggL
	0.160683	0.90999	0.0265465	P77808	NMN amidohydrolase-like protein YfaY	yfaY
	0.329844	0.894776	0.0269407	P0ACY1	Putative NAD(P)H nitroreductase YdjA	ydjA
	0.0754541	0.927937	0.0270141	P0AA31	UPF0033 protein YedF	yedF
	0.427677	0.890601	0.0270888	P0A9K7	Phosphate-specific transport system accessory protein PhoU	phoU
	0.357472	0.892852	0.0271263	P62620	4-hydroxy-3-methylbut-2-en-1-yl diphosphate synthase (flavodoxin)	ispG
	0.310779	0.894619	0.0272732	P07395	Phenylalanine--tRNA ligase beta subunit	pheT
	0.351975	0.889992	0.0280247	Q47622	Peptide transport periplasmic protein SapA	sapA
	0.221551	0.89591	0.028176	P0AG86	Protein-export protein SecB	secB
	0.0294439	0.956226	0.0293013	P76273	Ribosomal RNA small subunit methyltransferase F	rsmF
	0.153129	0.900904	0.0293611	P77399	Fatty acid oxidation complex subunit alpha;Enoyl-CoA hydratase/3-hydroxybutyryl-CoA epimerase;3-hydroxyacyl-CoA dehydrogenase	fadJ
	0.259466	0.89004	0.0294266	P37051	Formyltetrahydrofolate deformylase	purU
	0.0758707	0.9233	0.0299028	P0AAN3	Hydrogenase isoenzymes nickel incorporation protein HypB	hypB
	0.234869	0.88897	0.0304629	P0A9D4	Serine acetyltransferase	cysE
	0.33789	0.879503	0.0308558	P05459	Erythronate-4-phosphate dehydrogenase	pdxB
	0.371288	0.87677	0.0312697	P0A6G3	Nicotinamide-nucleotide amidohydrolase PncC	pncC
	0.0445574	0.937735	0.0342579	P37682	Uncharacterized HTH-type transcriptional regulator YiaU	yiaU
	0.290341	0.871101	0.0344378	P24255	RNA polymerase sigma-54 factor	rpoN
	0.462605	0.862238	0.0350844	P40874	N-methyl-L-tryptophan oxidase	solA
	0.281801	0.870221	0.0352141	P0ADK0	Uncharacterized protein YiaF	yiaF
	0.390101	0.861948	0.0361169	P76270	Free methionine-R-sulfoxide reductase	msrC
	0.072208	0.912778	0.0375051	P24177	Probable aminoglycoside efflux pump	acrD
	0.232987	0.869834	0.0375443	P31460	Galactonate operon transcriptional repressor	dgoR
	0.244674	0.868303	0.0376066	P76053	Probable DNA endonuclease SmrA	smrA
	0.191782	0.871412	0.0384474	P32125	Molybdopterin-guanine dinucleotide biosynthesis adapter protein	mobB
	0.150664	0.877081	0.0397997	P0AC28	5-formyltetrahydrofolate cyclo-ligase	ygfA
	0.801692	0.830696	0.0404854	P0AB91	Phospho-2-dehydro-3-deoxyheptonate aldolase, Phe-sensitive	aroG
	0.184706	0.869692	0.0406949	P0AB58	Lipopolysaccharide assembly protein B	lapB
	0.588196	0.833707	0.0414562	P0ACA3	Stringent starvation protein A	sspA
	0.426187	0.839684	0.0420036	P39337	Uncharacterized N-acetyltransferase YjgM	yjgM
	0.244038	0.855885	0.042387	P00811	Beta-lactamase	ampC
	0.194923	0.863383	0.0424035	P76272	Uncharacterized protein YebT	yebT
	0.228997	0.856019	0.0429891	P05523	Formamidopyrimidine-DNA glycosylase	mutM
	0.223194	0.855844	0.0437717	P0ADP0	Flavin mononucleotide phosphatase YigB	yigB
	0.306056	0.839713	0.0450274	P0A8H8	DNA gyrase inhibitor YacG	yacG
	0.26731	0.84416	0.0452665	P0A832	SsrA-binding protein	smpB
	0.349198	0.830967	0.0460498	P0AFM6	Phage shock protein A	pspA
	0.093868	0.887264	0.0466156	P0ADS2	Cell division protein ZapA	zapA
	0.198581	0.853125	0.0469255	P28305	Aminodeoxychorismate lyase	pabC
	0.17878	0.85643	0.0472021	P28224	Membrane-bound lysozyme inhibitor of C-type lysozyme	mliC
	0.1053	0.878142	0.0479301	P31060	Putative molybdenum transport ATP-binding protein ModF	modF
	0.145381	0.863231	0.0479902	P0AFN2	Phage shock protein C	pspC
	0.466427	0.812162	0.0482782	P37329	Molybdate-binding periplasmic protein	modA
	0.486872	0.8051	0.0502758	P0AB77	2-amino-3-ketobutyrate coenzyme A ligase	kbl
	0.259142	0.828554	0.0509847	P75830	Macrolide export protein MacA	macA
	0.8974	0.774552	0.0515022	P0ADA5	Uncharacterized lipoprotein YajG	yajG
	0.53759	0.7924	0.0517273	P0AF12	5-methylthioadenosine/S-adenosylhomocysteine nucleosidase	mtnN
	1.1081	0.753674	0.0545222	P0ACA7	Glutathione S-transferase GstB	gstB
	0.772658	0.762506	0.0552737	P0A955	KHG/KDPG aldolase;4-hydroxy-2-oxoglutarate aldolase;2-dehydro-3-deoxy-phosphogluconate aldolase	eda
	0.110481	0.865426	0.0565554	P0AF90	Regulator of ribonuclease activity B	rraB
	0.626054	0.761866	0.0571912	P16456	Selenide, water dikinase	selD
	0.231302	0.812853	0.0586608	P77295	Probable HTH-type transcriptional regulator YgaV	ygaV
	1.8209	0.701712	0.0593656	P0A6S7	Glycerol-3-phosphate dehydrogenase [NAD(P)+]	gpsA
	0.6514	0.745948	0.0602461	P40191	Pyridoxine kinase	pdxK
	1.03194	0.719801	0.0605494	P0A8E7	UPF0234 protein YajQ	yajQ
	0.564425	0.750173	0.0612675	P37613	PanD maturation factor	panM
	1.24631	0.690764	0.063214	P0AEG6	Thiol:disulfide interchange protein DsbC	dsbC
	0.653055	0.728668	0.0636495	P30958	Transcription-repair-coupling factor	mfd
	1.22602	0.684792	0.064031	P12008	Chorismate synthase	aroC
	0.625571	0.727267	0.0646178	P0A761	Putative N-acetylmannosamine-6-phosphate 2-epimerase	nanE
	0.373162	0.761003	0.0649929	P75960;A0A7H2C766	NAD-dependent protein deacylase	cobB
	0.457661	0.742239	0.0661268	P0AD19	Inner membrane protein YohK	yohK
	0.608379	0.719767	0.0663265	P37757	Uncharacterized isomerase YddE	yddE
	0.601869	0.720066	0.0664984	P45464	Penicillin-binding protein activator LpoA	lpoA
	0.184391	0.811706	0.0669352	P31446	Inner membrane protein YidI	yidI
	0.62907	0.710073	0.0675869	P0ADV1	Lipopolysaccharide export system protein LptA	lptA
	0.135572	0.836185	0.0677503	P75966	Ribosomal large subunit pseudouridine synthase E	rluE
	0.336659	0.759357	0.0677808	P0A898	Endoribonuclease YbeY	ybeY
	0.708445	0.682443	0.0703157	P00960	Glycine--tRNA ligase alpha subunit	glyQ
	0.634442	0.692046	0.0704441	P07000	Lysophospholipase L2	pldB
	0.195315	0.795739	0.0720736	P0AEC0	UPF0053 inner membrane protein YoaE	yoaE
	0.951988	0.650533	0.0721798	P00961	Glycine--tRNA ligase beta subunit	glyS
	0.371928	0.730404	0.0733058	P75849	Uncharacterized protein YcbL	ycbL
	0.683965	0.665389	0.0737305	P0AC02	Outer membrane protein assembly factor BamD	bamD
	0.782714	0.651372	0.0746943	P64429	Uncharacterized protein YpfJ	ypfJ
	0.163723	0.807752	0.0757383	P27111	HTH-type transcriptional regulator CynR	cynR
	1.07575	0.603557	0.0775661	P76569	Uncharacterized protein YfgD	yfgD
	0.906026	0.614223	0.078125	P0ABZ6	Chaperone SurA	surA
	0.803383	0.618618	0.0794436	P23871	Ferrochelatase	hemH
	0.883825	0.60357	0.0803299	P06961	Multifunctional CCA protein;CCA-adding enzyme;2-nucleotidase;2,3-cyclic phosphodiesterase;Phosphatase	cca
	1.09451	0.582158	0.0803356	P0AF24	Ribonucleotide monophosphatase NagD	nagD
	0.910631	0.599526	0.0805117	P0ABA6	ATP synthase gamma chain	atpG
	1.51067	0.547867	0.081178	P0AF67	tRNA threonylcarbamoyladenosine biosynthesis protein TsaE	tsaE
	0.257422	0.742674	0.0820363	P67762	UPF0306 protein YhbP	yhbP
	1.01922	0.572342	0.0830733	P0AD61	Pyruvate kinase I	pykF
	0.673533	0.604936	0.0849895	P24252	Uncharacterized protein YbgA	ybgA
	1.52155	0.512911	0.085797	P69853	Tat proofreading chaperone DmsD	dmsD
	0.579967	0.618885	0.0859458	P75792	Sugar phosphatase YbiV	ybiV
	0.825668	0.573756	0.086305	P0A6W9	Glutamate--cysteine ligase	gshA
	1.49127	0.4984	0.0881634	P07001	NAD(P) transhydrogenase subunit alpha	pntA
	0.493693	0.63033	0.0882263	P0AB85	FAD:protein FMN transferase	apbE
	0.744185	0.573581	0.0885201	P37647	2-dehydro-3-deoxygluconokinase	kdgK
	0.792948	0.563011	0.0891463	P67910	ADP-L-glycero-D-manno-heptose-6-epimerase	hldD
	1.13965	0.502183	0.0917377	P24186	Bifunctional protein FolD;Methylenetetrahydrofolate dehydrogenase;Methenyltetrahydrofolate cyclohydrolase	folD
	1.16465	0.496513	0.0922909	P0A9A9	Ferric uptake regulation protein	fur
	0.236344	0.726966	0.0929985	P64448	Uncharacterized protein YnbE	ynbE
	0.467917	0.613478	0.0931994	P77475	Fructose-1-phosphate phosphatase YqaB	yqaB
	1.10828	0.493955	0.0935961	P0ABA4	ATP synthase subunit delta	atpH
	0.97989	0.499966	0.0949008	P0DMC7	Transcriptional regulatory protein RcsB	rcsB
	1.42242	0.455722	0.0949656	P0AC53	Glucose-6-phosphate 1-dehydrogenase;Extracellular death factor	zwf
	0.158149	0.779524	0.0950603	P32134	Uncharacterized protein YihM	yihM
	1.18143	0.475042	0.0954685	P63177	23S rRNA (guanosine-2-O-)-methyltransferase RlmB	rlmB
	0.159627	0.775299	0.0966009	P30870	Glutamate-ammonia-ligase adenylyltransferase	glnE
	0.853555	0.506964	0.0966422	P0AEW4	3,5-cyclic adenosine monophosphate phosphodiesterase CpdA	cpdA
	1.36075	0.448204	0.0967935	P0ABY4	Flavodoxin-2	fldB
[truncated: 359 more rows]
