# Supplementary material for: Targeted protein degradation in Escherichia coli using CLIPPERs
Source: EMBO Rep. 2025 Jun 25;26(16):3994–4016. doi: 10.1038/s44319-025-00510-9 (PMC12373786; doi:10.1038/s44319-025-00510-9)
Supplement: Supplementary file 6 — Source data Fig. 3 [file 44319_2025_510_MOESM6_ESM.zip › Fig3/Fig3G/Fig3G.xlsx]

## Sheet: Arkusz1
1h_Myc_1	1h_Myc_2	1h_Myc_3	1h_XB-GGS_1	1h_XB-GGS_2	1h_XB-GGS_3	1h_GGS-SBP_1	1h_GGS-SBP_2	1h_GGS-SBP_3	1h_XB-GGS-SBP_1	1h_XB-GGS-SBP_2	1h_XB-GGS-SBP_3	1h_XB-GGSGGSGG-SBP_1	1h_XB-GGSGGSGG-SBP_2	1h_XB-GGSGGSGG-SBP_3	2h_Myc_1	2h_Myc_2	2h_Myc_3	2h_XB-GGS_1	2h_XB-GGS_2	2h_XB-GGS_3	2h_GGS-SBP_1	2h_GGS-SBP_2	2h_GGS-SBP_3	2h_XB-GGS-SBP_1	2h_XB-GGS-SBP_2	2h_XB-GGS-SBP_3	2h_XB-GGSGGSGG-SBP_1	2h_XB-GGSGGSGG-SBP_2	2h_XB-GGSGGSGG-SBP_3	6h_Myc_1	6h_Myc_2	6h_Myc_3	6h_XB-GGS_1	6h_XB-GGS_2	6h_XB-GGS_3	6h_GGS-SBP_1	6h_GGS-SBP_2	6h_GGS-SBP_3	6h_XB-GGS-SBP_1	6h_XB-GGS-SBP_2	6h_XB-GGS-SBP_3	6h_XB-GGSGGSGG-SBP_1	6h_XB-GGSGGSGG-SBP_2	6h_XB-GGSGGSGG-SBP_3	Peptides	Razor + unique peptides	Unique peptides	Sequence coverage [%]	Unique + razor sequence coverage [%]
5.35641	5.34607	5.30853	5.20245	5.3291	5.38585	5.27289	5.28073	5.20301	5.22921	5.20988	5.17354	5.06684	5.05027	5.09792	5.91076	5.98	5.92911	5.85956	5.90073	5.76048	5.74822	5.82041	5.77359	5.58294	5.6427	5.64577	5.5517	5.5343	5.58455	5.84191	6.11265	5.78698	5.79545	5.4971	5.67885	5.26914	5.22061	5.29975	5.13951	5.21501	5.14636	5.18839	5.27587	5.20869	39	39	39	84.1	84.1
MS signal	Myc 1	Myc 2	Myc 3	XB-GGS 1	XB-GGS 2	XB-GGS 3	GGS-SBP 1	GGS-SBP 2	GGS-SBP 3	GroTAC1 1	GroTAC1 2	GroTAC1 3	GroTAC2 1	GroTAC2 2	GroTAC2 3
1h	5.35641	5.34607	5.30853	5.20245	5.3291	5.38585	5.27289	5.28073	5.20301	5.22921	5.20988	5.17354	5.06684	5.05027	5.09792
2h	5.91076	5.98	5.92911	5.85956	5.90073	5.76048	5.74822	5.82041	5.77359	5.58294	5.6427	5.64577	5.5517	5.5343	5.58455
6h	5.84191	6.11265	5.78698	5.79545	5.4971	5.67885	5.26914	5.22061	5.29975	5.13951	5.21501	5.14636	5.18839	5.27587	5.20869
Normalised to Myc	Myc 1	Myc 2	Myc 3	XB-GGS 1	XB-GGS 2	XB-GGS 3	GGS-SBP 1	GGS-SBP 2	GGS-SBP 3	GroTAC1 1	GroTAC1 2	GroTAC1 3	GroTAC2 1	GroTAC2 2	GroTAC2 3
1h	0.0194025	0.0090704	-0.0284729	-0.134548	-0.00790405	0.0488424	-0.0641146	-0.0562696	-0.133997	-0.107796	-0.127122	-0.163466	-0.270164	-0.286736	-0.239081
2h	-0.0291977	0.0400448	-0.0108471	-0.0803967	-0.0392303	-0.179482	-0.191736	-0.119549	-0.166363	-0.357018	-0.29726	-0.294184	-0.388252	-0.405655	-0.355406
6h	-0.0719357	0.198804	-0.126868	-0.118395	-0.416746	-0.235002	-0.644712	-0.693241	-0.614098	-0.774341	-0.698842	-0.76749	-0.725464	-0.637978	-0.705154
[truncated: 45 more columns]
