# Supplementary material for: Targeted protein degradation in Escherichia coli using CLIPPERs
Source: EMBO Rep. 2025 Jun 25;26(16):3994–4016. doi: 10.1038/s44319-025-00510-9 (PMC12373786; doi:10.1038/s44319-025-00510-9)
Supplement: Supplementary file 6 — Source data Fig. 3 [file 44319_2025_510_MOESM6_ESM.zip › Fig3/Fig3H/Fig3H.xlsx]

## Sheet: Chaperones
1h_Myc_1	1h_Myc_2	1h_Myc_3	1h_Anchor-Linker_1	1h_Anchor-Linker_2	1h_Anchor-Linker_3	1h_Linker-Bait_1	1h_Linker-Bait_2	1h_Linker-Bait_3	1h_GroTAC1_1	1h_GroTAC1_2	1h_GroTAC1_3	1h_GroTAC2_1	1h_GroTAC2_2	1h_GroTAC2_3	2h_Myc_1	2h_Myc_2	2h_Myc_3	2h_Anchor-Linker_1	2h_Anchor-Linker_2	2h_Anchor-Linker_3	2h_Linker-Bait_1	2h_Linker-Bait_2	2h_Linker-Bait_3	2h_GroTAC1_1	2h_GroTAC1_2	2h_GroTAC1_3	2h_GroTAC2_1	2h_GroTAC2_2	2h_GroTAC2_3	6h_Myc_1	6h_Myc_2	6h_Myc_3	6h_Anchor-Linker_1	6h_Anchor-Linker_2	6h_Anchor-Linker_3	6h_Linker-Bait_1	6h_Linker-Bait_2	6h_Linker-Bait_3	6h_GroTAC1_1	6h_GroTAC1_2	6h_GroTAC1_3	6h_GroTAC2_1	6h_GroTAC2_2	6h_GroTAC2_3	Student's T-test Significant 1h_Anchor-Linker_1h_Myc	Student's T-test Significant 1h_Linker-Bait_1h_Myc	Student's T-test Significant 1h_GroTAC1_1h_Myc	Student's T-test Significant 1h_GroTAC2_1h_Myc	Student's T-test Significant 2h_Anchor-Linker_2h_Myc
5.35641	5.34607	5.30853	5.20245	5.3291	5.38585	5.27289	5.28073	5.20301	5.22921	5.20988	5.17354	5.06684	5.05027	5.09792	5.91076	5.98	5.92911	5.85956	5.90073	5.76048	5.74822	5.82041	5.77359	5.58294	5.6427	5.64577	5.5517	5.5343	5.58455	5.84191	6.11265	5.78698	5.79545	5.4971	5.67885	5.26914	5.22061	5.29975	5.13951	5.21501	5.14636	5.18839	5.27587	5.20869
4.16498	4.1482	3.98668	3.99685	4.10477	4.21506	3.66763	4.17539	3.92241	3.96892	3.91692	3.90088	3.82174	3.6469	3.73853	4.80116	4.85552	4.62369	4.72209	4.74311	4.60166	4.5117	4.60343	4.45667	4.21328	4.40903	4.40447	4.2922	4.26189	4.21804	4.86676	4.92343	4.51314	4.66605	4.53961	4.75583	4.34162	4.17155	3.99059	4.03623	4.04871	4.29972	4.32768	4.57248	4.62061
0.491829	0.567926	0.63605	0.452628	0.564944	0.601883	0.548828	0.513321	0.537501	0.495112	0.574991	0.52351	0.425781	0.421762	0.445501	1.18946	1.23005	1.23775	1.19016	1.20319	1.13663	1.07318	1.11939	1.07968	0.932102	0.925446	0.95479	0.869236	0.81741	0.800724	-0.403078	-0.332309	-0.421763	-0.506426	-0.466793	-0.450231	-0.569061	-0.552168	-0.571827	-0.542581	-0.675225	-0.701803	-0.59746	-0.509344	-0.599506
2.94761	2.92072	2.92646	2.61573	2.79563	2.81084	2.8715	2.89522	2.88619	2.92667	2.94748	2.84807	2.70515	2.70791	2.69491	3.10346	3.11858	3.05576	3.04356	3.02954	2.94903	3.00161	3.0385	2.99673	2.93288	3.04905	3.031	3.16824	3.09162	3.13021	3.13973	3.2394	3.07881	3.05924	3.07065	3.0782	2.94188	2.78812	2.88396	2.96835	3.04623	2.86926	3.05563	2.99238	3.103
5.21546	5.26767	5.0855	5.10799	5.15233	5.29136	5.14778	5.16854	5.07068	5.1343	5.19497	5.11221	5.04534	4.96668	4.99899	5.89361	5.95704	5.87984	5.85007	5.87311	5.77777	5.74383	5.83743	5.74236	5.59283	5.70107	5.68569	5.6192	5.60036	5.63601	5.30274	5.43614	5.26745	5.24044	5.13629	5.15209	4.97075	4.83685	4.8442	4.87622	4.97835	5.01392	4.97567	4.9375	4.96892
2.45791	2.56324	2.48705	2.42516	2.48433	2.45128	2.39816	2.31648	2.38312	2.36335	2.40385	2.42994	2.52852	2.43377	2.41343	2.98956	2.98819	2.9166	2.96404	2.88185	2.74668	2.78037	2.90908	2.83367	2.74437	2.76868	2.79124	2.77926	2.75313	2.78469	2.05787	2.19207	2.16629	2.07104	2.09105	2.05241	2.23296	1.93017	1.98711	2.27083	2.39666	2.3232	2.36909	2.55245	2.54846
4.99989	5.01808	4.93415	4.96659	4.96867	4.93157	4.95493	4.97845	4.93937	4.96245	4.98035	5.02383	5.14728	5.10241	5.09303	4.91086	4.9003	4.84984	4.97009	4.92882	4.96844	5.01222	4.96947	4.96323	5.11425	5.17798	5.16304	5.35367	5.32104	5.30273	4.19798	3.98219	4.17206	4.25806	4.22815	4.30902	4.5377	4.5469	4.51422	5.19332	5.11662	5.3206	5.17397	5.22085	5.24813
4.80222	4.7768	4.76097	4.68037	4.80619	4.91409	4.73424	4.74321	4.6999	4.70874	4.67381	4.61197	4.52157	4.46585	4.57886	5.07321	5.12141	5.08599	5.02011	5.04899	4.89539	4.81956	4.93723	4.87291	4.71155	4.73129	4.75288	4.63172	4.58689	4.61617	5.02199	5.12011	4.88989	4.98077	4.79665	4.80599	4.639	4.51318	4.46547	4.37431	4.53009	4.26463	4.44675	4.49611	4.45795
1.85673	2.03884	1.94698	1.96728	2.05396	1.73376	1.90266	1.99302	1.85195	1.94788	1.98553	1.99164	1.94244	1.98169	1.99248	2.48184	2.51062	2.48286	2.43604	2.44771	2.44681	2.50699	2.44625	2.4669	2.43381	2.41681	2.43823	2.35478	2.35078	2.33014	1.81805	1.87349	1.73145	1.88865	1.75844	1.91282	1.88822	1.93443	1.92104	1.84221	1.72366	1.88155	1.81756	1.88978	1.80019
5.04349	4.97634	5.0308	4.84972	5.01263	5.12543	4.97446	4.97817	4.94056	4.93707	4.95774	4.89587	4.64781	4.60083	4.68146	5.60651	5.69006	5.60982	5.52374	5.58231	5.44324	5.28445	5.45011	5.37649	5.09019	5.1913	5.19435	5.04148	5.05448	5.07385	5.72983	5.92804	5.6407	5.65182	5.49311	5.5045	5.11942	4.88882	4.96344	4.63271	4.87122	4.58205	4.77543	4.72839	4.75149
0.404732	0.450262	0.427846	0.459561	0.462045	0.552996	0.477011	0.435507	0.482095	0.445964	0.454966	0.441957	0.385414	0.312459	0.373154	1.39264	1.45583	1.44125	1.44215	1.49839	1.54797	1.40248	1.37564	1.42212	1.37041	1.29746	1.38808	1.33275	1.32011	1.30418	1.47206	1.51563	1.40614	1.54564	1.45934	1.45314	1.30698	1.39509	1.35523	1.35394	1.33085	1.24731	1.36133	1.32099	1.34736
2.47803	2.4218	2.36332	2.38693	2.4049	2.51782	2.42762	2.46246	2.37629	2.40107	2.39444	2.36895	2.36072	2.3519	2.32771	3.29609	3.30842	3.30617	3.35046	3.33011	3.39031	3.29654	3.31243	3.27843	3.27478	3.25192	3.23766	3.27733	3.26837	3.25209	1.61023	1.54273	1.56803	1.75165	1.6349	1.73515	1.48818	1.65325	1.41127	1.94813	2.06347	1.98663	2.10769	2.07504	2.20822
-3.37074	-3.30139	-3.3394	-3.69642	-3.31699	-3.55552	-3.4301	-3.41599	-3.40628	-3.4311	-3.38998	-3.32935	-3.363	-3.33274	-3.50793	-0.339628	-0.215269	-0.441034	-0.357794	-0.324284	-0.255093	-0.383961	-0.344624	-0.380968	-0.391558	-0.327023	-0.381149	-0.258038	-0.348948	-0.2834	-3.76187	-3.72655	-3.47365	-3.68859	-3.74395	-3.46649	-3.64685	-3.55662	-3.70211	-3.32178	-3.18346	-3.44246	-3.25706	-3.25995	-3.32269
2.01047	1.92842	1.98976	1.74425	1.82453	1.86694	1.88346	1.84381	1.90447	1.87781	1.81428	1.80973	1.45052	1.4886	1.5342	2.40579	2.48275	2.50782	2.48103	2.55195	2.63906	2.38276	2.42549	2.44841	2.23782	2.27053	2.36765	2.02269	2.10771	2.11697	2.74043	2.94974	2.76474	2.7609	2.66472	2.66704	2.05903	1.96851	2.09952	1.64743	1.61693	1.56436	1.6135	1.56287	1.57464				+
-2.3954	-2.28702	-2.00897	-2.35536	-2.25346	-2.24418	-2.02448	-2.13989	-2.25745	-2.08449	-2.17063	-2.37752	-2.33006	-2.33066	-2.39473	-2.4987	-2.40784	-2.55406	-2.45286	-2.42171	-2.57046	-2.52744	-2.49405	-2.41463	-2.18476	-2.17148	-2.24833	-1.8997	-1.99151	-2.01383	-4.5632	-5.06513	-4.64948	-4.55562	-4.23049	-4.26636	-4.30512	-4.07343	-4.22627	-3.02752	-3.01292	-3.17188	-2.8168	-3.01673	-2.8283
4.38527	4.43354	4.35163	4.37139	4.3885	4.39489	4.28046	4.28196	4.24951	4.26514	4.25843	4.18166	4.20601	4.17582	4.18618	4.38476	4.40424	4.37506	4.35435	4.35587	4.27126	4.23959	4.30752	4.24472	4.15665	4.15139	4.1656	4.13051	4.09773	4.07736	4.01894	4.09514	3.98202	3.99842	4.0005	3.96273	3.90029	3.79378	3.81737	3.96731	4.02084	3.84358	3.93112	4.03227	4.01597
3.57584	3.55398	3.55619	3.43136	3.47625	3.57434	3.54335	3.59608	3.55808	3.56211	3.56044	3.52131	3.48443	3.51258	3.49885	3.70298	3.72685	3.74656	3.71431	3.69123	3.64613	3.76012	3.76545	3.76077	3.85522	3.80533	3.83344	3.93513	3.89059	3.90351	3.16699	3.21594	3.19449	3.16214	3.21263	3.19342	3.24488	3.25887	3.25677	3.46314	3.43455	3.37662	3.46687	3.37717	3.49483
3.43419	3.51953	3.38904	3.3748	3.379	3.33659	3.36723	3.29032	3.26687	3.30709	3.29656	3.19983	3.29184	3.18876	3.22406	3.53216	3.52159	3.53885	3.49407	3.5013	3.4235	3.38279	3.44898	3.40637	3.30972	3.3238	3.32309	3.40532	3.34013	3.39277	2.95339	3.10956	2.92666	3.00083	2.92424	2.90323	2.83252	2.77437	2.77048	2.83539	2.86625	2.71283	2.78607	2.90996	2.77856
1.27895	1.17281	1.13472	1.15219	1.17483	1.21561	1.13602	1.03636	1.08967	1.08883	1.02702	0.933294	0.955683	0.834613	0.866861	1.50395	1.54682	1.48873	1.48175	1.45317	1.44408	1.34663	1.42534	1.40276	1.34339	1.32851	1.3101	1.35136	1.29476	1.32712	1.17286	1.22172	1.08536	1.13021	1.10128	1.08978	1.03528	0.932089	0.942427	1.05878	1.15497	0.936596	1.10613	1.14937	1.07561
2.9155	2.81942	2.76868	2.96877	2.91845	3.0282	2.84234	2.96623	2.8439	2.74992	2.70404	2.79035	2.62799	2.711	2.70141	3.69432	3.71659	3.71232	3.70591	3.74508	3.75137	3.47607	3.52676	3.4876	3.12504	3.18503	3.23468	3.04855	3.08958	3.06435	4.55138	4.72619	4.51926	4.59661	4.37663	4.39427	4.14511	3.93315	4.11114	3.24111	3.32959	3.28291	3.29021	3.24885	3.14701
1.53511	1.53762	1.46702	1.43767	1.48978	1.51222	1.46567	1.5229	1.50009	1.46198	1.46766	1.4279	1.41264	1.44918	1.451	1.52906	1.57212	1.53057	1.50919	1.51927	1.55859	1.42222	1.39617	1.4004	1.14938	1.22114	1.2287	1.12493	1.13916	1.11861	1.63867	1.855	1.73731	1.65825	1.68175	1.73618	1.49145	1.36829	1.5679	1.32597	1.33035	1.43348	1.32448	1.37053	1.35207
-0.0235214	-0.0702763	0.00241566	-0.00419331	0.00758266	-0.0314674	-0.0171776	-0.170509	-0.0722475	-0.0877924	-0.0510807	-0.0826645	-0.0776787	-0.0509024	-0.0824642	-1.02419	-0.867664	-0.803177	-0.813625	-0.933542	-0.914694	-0.899734	-0.887939	-0.934275	-0.862381	-0.922813	-0.908266	-0.899258	-0.886095	-0.943125	-0.917057	-0.902991	-0.876086	-0.786381	-0.937044	-0.732385	-0.861256	-0.839581	-0.771246	-0.661881	-0.642058	-0.672503	-0.643267	-0.645199	-0.566647
[truncated: 58 more columns]
