# Supplementary material for: Targeted protein degradation in Escherichia coli using CLIPPERs
Source: EMBO Rep. 2025 Jun 25;26(16):3994–4016. doi: 10.1038/s44319-025-00510-9 (PMC12373786; doi:10.1038/s44319-025-00510-9)
Supplement: Supplementary file 7 — Source data Fig. 4 [file 44319_2025_510_MOESM7_ESM.zip]

Archive with 70 entries (50 files):
- Fig4/
- Fig4/Fig4A/
- Fig4/Fig4A/Octet_Anchor-Linker_ClpX.xlsx
- Fig4/Fig4B/
- Fig4/Fig4B/Octet_GroTAC1_ClpX.xlsx
- Fig4/Fig4C/
- Fig4/Fig4C/Anchor-Linker/
- Fig4/Fig4C/Anchor-Linker/ATPase_assay_Anchor-Linker_n1.xlsx
- Fig4/Fig4C/Anchor-Linker/ATPase_assay_Anchor-Linker_n2.xlsx
- Fig4/Fig4C/Anchor-Linker/ATPase_assay_Anchor-Linker_n3.xlsx
- Fig4/Fig4C/ATPase_assay_all_peptides.xlsx
- Fig4/Fig4C/GroTAC/
- Fig4/Fig4C/GroTAC/ATPase_assay_GroTAC_n1.xlsx
- Fig4/Fig4C/GroTAC/ATPase_assay_GroTAC_n2.xlsx
- Fig4/Fig4C/GroTAC/ATPase_assay_GroTAC_n3.xlsx
- Fig4/Fig4C/Linker-Bait/
- Fig4/Fig4C/Linker-Bait/ATPase_assay_Linker-Bait_n1.xlsx
- Fig4/Fig4C/Linker-Bait/ATPase_assay_Linker-Bait_n2.xlsx
- Fig4/Fig4C/SspB/
- Fig4/Fig4C/SspB/ATPase_assay_SspB_n1.xlsx
- Fig4/Fig4C/SspB/ATPase_assay_SspB_n2.xlsx
- Fig4/Fig4C/SspB/ATPase_assay_SspB_n3.xlsx
- Fig4/Fig4D/
- Fig4/Fig4D/Octet_Linker-Bait_GroEL.xlsx
- Fig4/Fig4E/
- Fig4/Fig4E/Octet_GroTAC1_GroEL.xlsx
- Fig4/Fig4F/
- Fig4/Fig4F/Controls/
- Fig4/Fig4F/Controls/In_vitro_degradation_control_quantification.xlsx
- Fig4/Fig4F/Controls/n1/
- Fig4/Fig4F/Controls/n1/In_vitro_degradation_control_gels_n1.png
- Fig4/Fig4F/Controls/n1/In_vitro_degradation_control_gel_Anchor-Linker_n1.tif
- Fig4/Fig4F/Controls/n1/In_vitro_degradation_control_gel_Linker-Bait_n1.tif
- Fig4/Fig4F/Controls/n1/In_vitro_degradation_control_gel_n1.tif
- Fig4/Fig4F/Controls/n1/In_vitro_degradation_control_gel_quantification_n1.xlsx
- Fig4/Fig4F/Controls/n2/
- Fig4/Fig4F/Controls/n2/In_vitro_degradation_control_gels_n2_label.tif
- Fig4/Fig4F/Controls/n2/In_vitro_degradation_control_gel_n2_1.tif
- Fig4/Fig4F/Controls/n2/In_vitro_degradation_control_gel_n2_2.tif
- Fig4/Fig4F/Controls/n2/In_vitro_degradation_control_gel_n2_3.tif
- Fig4/Fig4F/Controls/n2/In_vitro_degradation_control_gel_quantification_n2.xlsx
- Fig4/Fig4F/Controls/n2/In_vitro_degradation_control_n2_labelled_gels.pdf
- Fig4/Fig4F/GroTAC/
- Fig4/Fig4F/GroTAC/In_vitro_degradation_GroTAC.xlsx
- Fig4/Fig4F/GroTAC/n1/
- Fig4/Fig4F/GroTAC/n1/In_vitro_degradation_GroTAC_gel_n1_1.tif
- Fig4/Fig4F/GroTAC/n1/In_vitro_degradation_GroTAC_gel_n1_1_label.tif
- Fig4/Fig4F/GroTAC/n1/In_vitro_degradation_GroTAC_gel_n1_2.tif
- Fig4/Fig4F/GroTAC/n1/In_vitro_degradation_GroTAC_gel_n1_2_label.tif
- Fig4/Fig4F/GroTAC/n1/In_vitro_degradation_GroTAC_gel_quantification_n1.xlsx
- Fig4/Fig4F/GroTAC/n1/In_vitro_degradation_GroTAC_n1_labelled_gels.pdf
- Fig4/Fig4F/GroTAC/n2/
- Fig4/Fig4F/GroTAC/n2/In_vitro_degradation_GroTAC_gel_n2.tif
- Fig4/Fig4F/GroTAC/n2/In_vitro_degradation_GroTAC_gel_n2_label.tif
- Fig4/Fig4F/GroTAC/n2/In_vitro_degradation_GroTAC_gel_quantification_n2.xlsx
- Fig4/Fig4F/GroTAC/n2/In_vitro_degradation_GroTAC_n2_labelled_gels.pdf
- Fig4/Fig4F/GroTAC/n3/
- Fig4/Fig4F/GroTAC/n3/In_vitro_degradation_GroTAC_gel_n3_1.tif
- Fig4/Fig4F/GroTAC/n3/In_vitro_degradation_GroTAC_gel_n3_2.tif
- Fig4/Fig4F/GroTAC/n3/In_vitro_degradation_GroTAC_gel_n3_3.tif
- Fig4/Fig4F/GroTAC/n3/In_vitro_degradation_GroTAC_gel_n3_label.tif
- Fig4/Fig4F/GroTAC/n3/In_vitro_degradation_GroTAC_n3_labelled_gels.pdf
- Fig4/Fig4F/GroTAC/n3/In_vitro_degradation_GroTAC_quantification_n3.xlsx
- Fig4/Fig4F/GroTAC/n4/
- Fig4/Fig4F/GroTAC/n4/In_vitro_degradation_GroTAC_gel_n4.tif
- Fig4/Fig4F/GroTAC/n4/In_vitro_degradation_GroTAC_gel_quantification_n4.xlsx
- Fig4/Fig4F/GroTAC/n4/In_vitro_degradation_GroTAC_n4_label.tif
- Fig4/Fig4F/GroTAC/n4/In_vitro_degradation_GroTAC_n4_labelled_gels.pdf
- Fig4/Fig4G/
- Fig4/Fig4G/Octet_GroTAC1_ternary_complex_ZBD.xlsx
