# Supplementary material for: Targeted protein degradation in Escherichia coli using CLIPPERs
Source: EMBO Rep. 2025 Jun 25;26(16):3994–4016. doi: 10.1038/s44319-025-00510-9 (PMC12373786; doi:10.1038/s44319-025-00510-9)
Supplement: Supplementary file 7 — Source data Fig. 4 [file 44319_2025_510_MOESM7_ESM.zip › Fig4/Fig4A/Octet_Anchor-Linker_ClpX.xlsx]

## Sheet: Kinetic Data_2023_08_04 15_ (2
Conc1	1.000E-06		Conc1	5.000E-07		Conc1	2.500E-07		Conc1	1.250E-07		Conc1	6.250E-08		Conc1	3.125E-08		Conc1	1.563E-08
Start1	600		Start1	600		Start1	600		Start1	600		Start1	600		Start1	600		Start1	600
Stop1	959.8		Stop1	959.8		Stop1	959.8		Stop1	959.8		Stop1	959.8		Stop1	959.8		Stop1	959.8
KObs	0.0814114058347441		KObs	0.0431816648293956		KObs	0.0240667943267213		KObs	0.0145093590753842		KObs	0.00973064144971564		KObs	0.00734128263688136		KObs	NaN
Error KObs	0.000292293318561188		Error KObs	0.000150843236153402		Error KObs	8.01181949495094E-05		Error KObs	4.47556743475629E-05		Error KObs	2.70744140465897E-05		Error KObs	1.82337838961031E-05		Error KObs	NaN
KOff	0.00495192382404708		KOff	0.00495192382404708		KOff	0.00495192382404708		KOff	0.00495192382404708		KOff	0.00495192382404708		KOff	0.00495192382404708		KOff	NaN
Error KOff	9.39315374561644E-06		Error KOff	9.39315374561644E-06		Error KOff	9.39315374561644E-06		Error KOff	9.39315374561644E-06		Error KOff	9.39315374561644E-06		Error KOff	9.39315374561644E-06		Error KOff	NaN
t1A11	t1A11	t1A11	t1B11	t1B11	t1B11	t1C11	t1C11	t1C11	t1D11	t1D11	t1D11	t1E11	t1E11	t1E11	t1F11	t1F11	t1F11	t1G11	t1G11	t1G11
Time1	Data1	Fit1	Time2	Data2	Fit2	Time3	Data3	Fit3	Time4	Data4	Fit4	Time5	Data5	Fit5	Time6	Data6	Fit6	Time7	Data7	Fit7
600	0.04175689	0	600	0.02312539	0	600	0.00808999	0	600	0.00366666	0	600	0.00302567	0	600	0.00430317	0	600	0.00043703	0
600.2	0.05675053	0.02784402	600.2	0.02963051	0.01278509	600.2	0.01090144	0.00535543	600.2	0.00478401	0.00220433	600.2	0.00394244	0.00054119	600.2	0.00449227	0.00014292	600.2	0.00064237	0
600.4	0.07480103	0.05523835	600.4	0.03766521	0.02546024	600.4	0.0149532	0.01068515	600.4	0.00682799	0.00440227	600.4	0.0053351	0.00108133	600.4	0.00472927	0.00028562	600.4	0.0007348	0
600.6	0.09514946	0.08219024	600.6	0.04646158	0.0380264	600.6	0.01876979	0.01598927	600.6	0.00839776	0.00659384	600.6	0.00609698	0.00162042	600.6	0.00411512	0.00042812	600.6	0.00001471	0
600.8	0.11852659	0.10870685	600.8	0.05703511	0.0504845	600.8	0.02366221	0.02126793	600.8	0.01066389	0.00877906	600.8	0.0069929	0.00215846	600.8	0.00390264	0.0005704	600.8	0.00017578	0
601	0.14408159	0.13479521	601	0.06842945	0.06283547	601	0.02862142	0.02652123	601	0.01322951	0.01095795	601	0.00795788	0.00269545	601	0.00383177	0.00071248	601	0.00029924	0
601.2	0.17147761	0.16046223	601.2	0.08096906	0.07508023	601.2	0.03402952	0.03174932	601.2	0.01595612	0.01313052	601.2	0.00892406	0.00323141	601.2	0.00369291	0.00085435	601.2	0.00008384	0
601.4	0.19977129	0.18571471	601.4	0.09416343	0.0872197	601.4	0.03987626	0.03695229	601.4	0.0187502	0.0152968	601.4	0.00993694	0.00376631	601.4	0.00378095	0.00099601	601.4	-0.00015477	0
601.6	0.22878888	0.21055935	601.6	0.10775346	0.09925477	601.6	0.04577056	0.04213029	601.6	0.02191239	0.0174568	601.6	0.01080444	0.00430018	601.6	0.00443864	0.00113747	601.6	-0.00008583	0
601.8	0.2579342	0.23500275	601.8	0.12128039	0.11118636	601.8	0.05141188	0.04728342	601.8	0.02493936	0.01961055	601.8	0.01178225	0.00483301	601.8	0.00499552	0.00127871	601.8	-0.00009573	0
602	0.28604546	0.25905137	602	0.13472067	0.12301535	602	0.05712329	0.0524118	602	0.02806228	0.02175805	602	0.01257223	0.00536481	602	0.00551617	0.00141975	602	0.0002311	0
602.2	0.31291779	0.28271159	602.2	0.14777966	0.13474261	602.2	0.06241395	0.05751557	602.2	0.03098949	0.02389933	602.2	0.01323307	0.00589557	602.2	0.00585894	0.00156059	602.2	0.00060611	0
602.4	0.33861939	0.3059897	602.4	0.16023688	0.14636903	602.4	0.06785198	0.06259482	602.4	0.03371056	0.0260344	602.4	0.01408534	0.0064253	602.4	0.00621671	0.00170121	602.4	0.00060522	0
602.6	0.36381636	0.32889185	602.6	0.17263462	0.15789548	602.6	0.07314744	0.06764968	602.6	0.03624199	0.02816329	602.6	0.01503858	0.006954	602.6	0.00679226	0.00184163	602.6	0.00109321	0
602.8	0.38803962	0.35142412	602.8	0.18454551	0.1693228	602.8	0.07847945	0.07268028	602.8	0.03853332	0.03028601	602.8	0.01554841	0.00748167	602.8	0.0070511	0.00198184	602.8	0.00107613	0
603	0.41166766	0.37359248	603	0.19591041	0.18065186	603	0.08304316	0.07768671	603	0.04018468	0.03240258	603	0.01583471	0.00800831	603	0.00742576	0.00212185	603	0.00112784	0
603.2	0.43500427	0.39540282	603.2	0.2076362	0.1918835	603.2	0.08778641	0.08266911	603.2	0.04226568	0.03451301	603.2	0.01629019	0.00853393	603.2	0.00743071	0.00226165	603.2	0.00111329	0
603.4	0.4582489	0.41686091	603.4	0.21899658	0.20301856	603.4	0.09237311	0.08762758	603.4	0.04394676	0.03661733	603.4	0.01693865	0.00905853	603.4	0.00793918	0.00240125	603.4	0.00134561	0
603.6	0.4805608	0.43797244	603.6	0.23026862	0.21405787	603.6	0.09704088	0.09256224	603.6	0.04566684	0.03871555	603.6	0.01753258	0.00958211	603.6	0.00787691	0.00254064	603.6	0.00099787	0
603.8	0.50240158	0.45874301	603.8	0.24106453	0.22500225	603.8	0.10119904	0.09747321	603.8	0.04679404	0.0408077	603.8	0.01761928	0.01010468	603.8	0.00755457	0.00267983	603.8	0.00050929	0
604	0.52397982	0.47917813	604	0.25269993	0.23585251	604	0.10619054	0.10236059	604	0.04858695	0.04289378	604	0.01840254	0.01062622	604	0.0079659	0.00281881	604	0.00085045	0
604.2	0.54600508	0.49928321	604.2	0.26383235	0.24660947	604.2	0.1110368	0.10722451	604.2	0.05075116	0.04497381	604.2	0.01942748	0.01114675	604.2	0.00853366	0.00295759	604.2	0.00139433	0
604.4	0.56738732	0.51906358	604.4	0.27511686	0.25727394	604.4	0.11628945	0.11206507	604.4	0.05267197	0.04704782	604.4	0.02001246	0.01166627	604.4	0.0085093	0.00309617	604.4	0.00133172	0
604.6	0.58789127	0.5385245	604.6	0.28549505	0.26784669	604.6	0.12055801	0.11688239	604.6	0.05377429	0.04911582	604.6	0.01986098	0.01218478	604.6	0.00795317	0.00323454	604.6	0.00086135	0
604.8	0.60844988	0.55767111	604.8	0.29701607	0.27832853	604.8	0.12566238	0.12167658	604.8	0.05581519	0.05117782	604.8	0.02053259	0.01270228	604.8	0.0082612	0.00337271	604.8	0.00156748	0
605	0.62845171	0.57650849	605	0.30802823	0.28872024	605	0.13012225	0.12644774	605	0.05751251	0.05323386	605	0.02089903	0.01321878	605	0.00869904	0.00351068	605	0.00140608	0
605.2	0.6478571	0.59504165	605.2	0.31867924	0.29902258	605.2	0.1348323	0.131196	605.2	0.05875423	0.05528393	605.2	0.0210478	0.01373427	605.2	0.00888763	0.00364844	605.2	0.00110422	0
605.4	0.66644507	0.61327548	605.4	0.32949417	0.30923633	605.4	0.1391465	0.13592145	605.4	0.06024341	0.05732806	605.4	0.02137656	0.01424876	605.4	0.00902264	0.003786	605.4	0.00135823	0
605.6	0.68562694	0.63121483	605.6	0.34019326	0.31936226	605.6	0.14387394	0.14062422	605.6	0.06225679	0.05936627	605.6	0.02188043	0.01476224	605.6	0.00974975	0.00392336	605.6	0.00200353	0
605.8	0.70473997	0.64886445	605.8	0.35086338	0.32940111	605.8	0.14838681	0.1453044	605.8	0.06413696	0.06139857	605.8	0.0223963	0.01527473	605.8	0.01050688	0.00406052	605.8	0.0023598	0
606	0.72316728	0.66622902	606	0.36158124	0.33935363	606	0.15296797	0.14996211	606	0.06626811	0.06342499	606	0.02281849	0.01578623	606	0.01068686	0.00419748	606	0.00273764	0
606.2	0.74146875	0.68331315	606.2	0.37246452	0.34922057	606.2	0.15746564	0.15459746	606.2	0.06831756	0.06544553	606.2	0.02344427	0.01629673	606.2	0.01084876	0.00433424	606.2	0.0030569	0
606.4	0.75879045	0.70012136	606.4	0.38288011	0.35900267	606.4	0.16161514	0.15921054	606.4	0.07041705	0.06746022	606.4	0.02364969	0.01680623	606.4	0.01124958	0.00447079	606.4	0.00317916	0
606.6	0.77577949	0.71665811	606.6	0.39286697	0.36870064	606.6	0.16621592	0.16380148	606.6	0.07239184	0.06946907	606.6	0.02412305	0.01731475	606.6	0.0115248	0.00460715	606.6	0.00355291	0
606.8	0.79233032	0.73292779	606.8	0.40229157	0.37831522	606.8	0.17042777	0.16837037	606.8	0.07423957	0.0714721	606.8	0.02437994	0.01782228	606.8	0.01135588	0.0047433	606.8	0.0030488	0
607	0.80865474	0.7489347	607	0.41229389	0.38784713	607	0.17513597	0.17291732	607	0.07634021	0.07346932	607	0.02536265	0.01832882	607	0.01229079	0.00487926	607	0.00323403	0
607.2	0.82490973	0.76468309	607.2	0.42234308	0.39729707	607.2	0.18013545	0.17744244	607.2	0.07840999	0.07546076	607.2	0.0260262	0.01883437	607.2	0.01228231	0.00501502	607.2	0.00319	0
607.4	0.84097809	0.78017714	607.4	0.4318148	0.40666574	607.4	0.1842855	0.18194583	607.4	0.08028549	0.07744643	607.4	0.02675206	0.01933895	607.4	0.01226843	0.00515057	607.4	0.00316389	0
607.6	0.85619837	0.79542095	607.6	0.44110202	0.41595386	607.6	0.18888698	0.1864276	607.6	0.08249577	0.07942634	607.6	0.02719755	0.01984254	607.6	0.01173614	0.00528593	607.6	0.00283746	0
607.8	0.87177272	0.81041857	607.8	0.45043955	0.4251621	607.8	0.19355528	0.19088784	607.8	0.08483016	0.08140052	607.8	0.02789845	0.02034515	607.8	0.01204751	0.00542109	607.8	0.0028022	0
608	0.88689371	0.82517398	608	0.4601393	0.43429116	608	0.19841618	0.19532667	608	0.08775455	0.08336897	608	0.02889159	0.02084679	608	0.01263356	0.00555605	608	0.00322687	0
608.2	0.9019364	0.83969107	608.2	0.46883275	0.44334172	608.2	0.20285335	0.19974418	608.2	0.08966888	0.08533172	608.2	0.02924947	0.02134745	608.2	0.0126147	0.00569082	608.2	0.00258966	0
608.4	0.91593565	0.85397371	608.4	0.47793202	0.45231445	608.4	0.2072267	0.20414048	608.4	0.09117156	0.08728879	608.4	0.02956271	0.02184713	608.4	0.01248699	0.00582538	608.4	0.00215439	0
608.6	0.92965426	0.86802568	608.6	0.48650038	0.46121003	608.6	0.21132649	0.20851567	608.6	0.09320909	0.08924018	608.6	0.02988106	0.02234585	608.6	0.01228201	0.00595975	608.6	0.00168658	0
608.8	0.94304301	0.8818507	608.8	0.49601234	0.47002911	608.8	0.21548947	0.21286986	608.8	0.09505788	0.09118592	608.8	0.03066033	0.0228436	608.8	0.01213353	0.00609392	608.8	0.00190512	0
609	0.95649568	0.89545244	609	0.50443714	0.47877235	609	0.21937767	0.21720313	609	0.09654716	0.09312602	609	0.03091114	0.02334037	609	0.01233278	0.0062279	609	0.00168605	0
609.2	0.96948685	0.90883451	609.2	0.51284099	0.48744041	609.2	0.22293066	0.2215156	609.2	0.09738994	0.0950605	609.2	0.03114883	0.02383619	609.2	0.01173716	0.00636167	609.2	0.00131833	0
609.4	0.98220168	0.92200045	609.4	0.52162665	0.49603393	609.4	0.22649667	0.22580736	609.4	0.09896353	0.09698937	609.4	0.03172861	0.02433103	609.4	0.0115005	0.00649526	609.4	0.00134515	0
609.6	0.99523159	0.93495375	609.6	0.53064501	0.50455356	609.6	0.23099327	0.23007851	609.6	0.10089699	0.09891266	609.6	0.03284295	0.02482492	609.6	0.01231852	0.00662864	609.6	0.00176926	0
609.8	1.00767553	0.94769786	609.8	0.53939992	0.51299992	609.8	0.23445669	0.23432915	609.8	0.1025407	0.10083037	609.8	0.0333666	0.02531785	609.8	0.01271182	0.00676183	609.8	0.00148453	0
610	1.02004304	0.96023614	610	0.54813243	0.52137365	610	0.23833193	0.23855938	610	0.10478165	0.10274252	610	0.03416336	0.02580981	610	0.01259097	0.00689483	610	0.00143386	0
610.2	1.03179663	0.97257192	610.2	0.55687615	0.52967537	610.2	0.24213454	0.2427693	610.2	0.10662625	0.10464914	610.2	0.03451396	0.02630082	610.2	0.01300451	0.00702763	610.2	0.00164183	0
610.4	1.04370899	0.98470847	610.4	0.56505081	0.53790571	610.4	0.24581191	0.246959	610.4	0.10851253	0.10655023	610.4	0.03492771	0.02679088	610.4	0.01348156	0.00716023	610.4	0.00179589	0
610.6	1.05467254	0.99664901	610.6	0.57290513	0.54606527	610.6	0.24989462	0.25112859	610.6	0.10971304	0.10844581	610.6	0.03538953	0.02727998	610.6	0.01330309	0.00729264	610.6	0.00158556	0
610.8	1.06589562	1.00839671	610.8	0.58136797	0.55415467	610.8	0.25371008	0.25527815	610.8	0.11116554	0.11033589	610.8	0.03590142	0.02776814	610.8	0.01333476	0.00742486	610.8	0.00141159	0
611	1.07687164	1.01995468	611	0.58944461	0.5621745	611	0.25757863	0.25940779	611	0.11258868	0.1122205	611	0.03608789	0.02825534	611	0.01367735	0.00755688	611	0.00150782	0
611.2	1.08769841	1.03132598	611.2	0.5976096	0.57012538	611.2	0.26158694	0.2635176	611.2	0.11427192	0.11409965	611.2	0.03615664	0.0287416	611.2	0.01325216	0.0076887	611.2	0.00162658	0
611.4	1.09852247	1.04251363	611.4	0.60555703	0.57800788	611.4	0.26514954	0.26760768	611.4	0.11616618	0.11597336	611.4	0.03673373	0.02922691	611.4	0.01366606	0.00782034	611.4	0.0020518	0
611.6	1.10839914	1.05352059	611.6	0.61311621	0.58582259	611.6	0.26919924	0.27167811	611.6	0.11813086	0.11784163	611.6	0.03680117	0.02971127	611.6	0.0137658	0.00795178	611.6	0.00209209	0
611.8	1.11847131	1.06434979	611.8	0.62108451	0.59357011	611.8	0.27317152	0.275729	611.8	0.11959517	0.1197045	611.8	0.0368564	0.0301947	611.8	0.01446106	0.00808303	611.8	0.00210057	0
612	1.12801539	1.07500409	612	0.62887023	0.60125101	612	0.27684	0.27976044	612	0.12077718	0.12156196	612	0.03664997	0.03067719	612	0.01424614	0.00821408	612	0.00198034	0
612.2	1.13721018	1.08548632	612.2	0.6361837	0.60886586	612.2	0.28034264	0.28377252	612.2	0.12186383	0.12341404	612.2	0.03670561	0.03115873	612.2	0.01407257	0.00834495	612.2	0.00167544	0
612.4	1.14650203	1.09579926	612.4	0.64431368	0.61641522	612.4	0.284302	0.28776533	612.4	0.12361525	0.12526075	612.4	0.0371286	0.03163934	612.4	0.01422879	0.00847562	612.4	0.00203442	0
612.6	1.15587179	1.10594563	612.6	0.65185395	0.62389967	612.6	0.2882708	0.29173898	612.6	0.12548484	0.12710212	612.6	0.03758516	0.03211902	612.6	0.01423524	0.0086061	612.6	0.00258966	0
612.8	1.16453652	1.11592814	612.8	0.65965581	0.63131976	612.8	0.29206787	0.29569354	612.8	0.12711995	0.12893815	612.8	0.03844941	0.03259777	612.8	0.01408252	0.00873639	612.8	0.00300468	0
613	1.17369078	1.12574943	613	0.66705735	0.63867604	613	0.29554662	0.29962911	613	0.12870755	0.13076885	613	0.03881742	0.03307558	613	0.01390234	0.00886649	613	0.00290242	0
613.2	1.18209672	1.1354121	613.2	0.67481421	0.64596906	613.2	0.29926893	0.30354578	613.2	0.1298471	0.13259426	613.2	0.039311	0.03355246	613.2	0.0136874	0.00899639	613.2	0.00261038	0
613.4	1.19001888	1.14491871	613.4	0.68193295	0.65319937	613.4	0.30293528	0.30744365	613.4	0.13128217	0.13441437	613.4	0.0397236	0.03402842	613.4	0.01348721	0.00912611	613.4	0.00239896	0
613.6	1.19841542	1.15427179	613.6	0.68979549	0.66036751	613.6	0.30717454	0.3113228	613.6	0.13325512	0.13622921	613.6	0.04086092	0.03450345	613.6	0.01400415	0.00925563	613.6	0.00247913	0
613.8	1.20660791	1.16347381	613.8	0.69649825	0.667474	613.8	0.31056837	0.31518333	613.8	0.13487242	0.13803879	613.8	0.04115089	0.03497756	613.8	0.01405377	0.00938497	613.8	0.00214965	0
614	1.21478613	1.17252721	614	0.70364439	0.67451939	614	0.31450011	0.31902531	614	0.13693573	0.13984313	614	0.0416447	0.03545075	614	0.01408692	0.00951412	614	0.00219613	0
614.2	1.22267705	1.1814344	614.2	0.71042463	0.68150419	614.2	0.31811674	0.32284885	614.2	0.13861094	0.14164223	614.2	0.04192353	0.03592301	614.2	0.01448948	0.00964307	614.2	0.0020913	0
614.4	1.23006912	1.19019773	614.4	0.71694328	0.68842893	614.4	0.32158453	0.32665403	614.4	0.14020145	0.14343613	614.4	0.04255	0.03639436	614.4	0.01462325	0.00977184	614.4	0.00182153	0
614.6	1.23736167	1.19881953	614.6	0.7238325	0.69529412	614.6	0.32496589	0.33044094	614.6	0.14181655	0.14522483	614.6	0.04294007	0.0368648	614.6	0.01438494	0.00990042	614.6	0.00131241	0
614.8	1.24470922	1.20730209	614.8	0.73010911	0.70210027	614.8	0.32758748	0.33420966	614.8	0.14307067	0.14700834	614.8	0.04282588	0.03733431	614.8	0.01405556	0.01002881	614.8	0.00068418	0
615	1.25200141	1.21564764	615	0.73665476	0.7088479	615	0.33115141	0.33796028	615	0.14480943	0.14878669	615	0.04290199	0.03780292	615	0.01451556	0.01015701	615	0.00059018	0
615.2	1.25925798	1.22385842	615.2	0.74402793	0.71553751	615.2	0.33490447	0.3416929	615.2	0.14665393	0.15055988	615.2	0.04346849	0.03827061	615.2	0.01518679	0.01028502	615.2	0.00098417	0
615.4	1.26627123	1.23193658	615.4	0.75076696	0.72216959	615.4	0.33836286	0.34540759	615.4	0.14812594	0.15232793	615.4	0.04393877	0.0387374	615.4	0.01597854	0.01041285	615.4	0.00124637	0
615.6	1.27270393	1.23988428	615.6	0.75750766	0.72874464	615.6	0.34207348	0.34910445	615.6	0.14926871	0.15409087	615.6	0.04370292	0.03920327	615.6	0.01609704	0.01054048	615.6	0.00097587	0
615.8	1.27928386	1.24770362	615.8	0.76430178	0.73526315	615.8	0.34551347	0.35278355	615.8	0.15053354	0.15584869	615.8	0.04378899	0.03966824	615.8	0.01641551	0.01066793	615.8	0.00123636	0
616	1.28562477	1.25539668	616	0.77071142	0.74172561	616	0.34819455	0.35644499	616	0.15181349	0.15760142	616	0.04363977	0.04013231	616	0.01629237	0.0107952	616	0.00108171	0
616.2	1.29164812	1.26296549	616.2	0.7770182	0.74813249	616.2	0.35167633	0.36008885	616.2	0.15335863	0.15934907	616.2	0.04417862	0.04059547	616.2	0.01630897	0.01092227	616.2	0.00118914	0
616.4	1.29826369	1.27041206	616.4	0.78440354	0.75448428	616.4	0.35578572	0.36371521	616.4	0.15551515	0.16109166	616.4	0.04521681	0.04105774	616.4	0.01669248	0.01104916	616.4	0.00212459	0
616.6	1.30478205	1.27773836	616.6	0.79114269	0.76078145	616.6	0.35969004	0.36732415	616.6	0.15756492	0.16282919	616.6	0.046122	0.0415191	616.6	0.01686883	0.01117587	616.6	0.00316743	0
616.8	1.31057725	1.28494634	616.8	0.79760392	0.76702448	616.8	0.36308961	0.37091577	616.8	0.15926015	0.1645617	616.8	0.04642678	0.04197957	616.8	0.01654069	0.01130239	616.8	0.00337173	0
617	1.31649704	1.29203791	617	0.80385675	0.77321381	617	0.36645284	0.37449014	617	0.1605625	0.16628918	617	0.04668101	0.04243915	617	0.01632849	0.01142872	617	0.003146	0
617.2	1.32234884	1.29901495	617.2	0.81033496	0.77934993	617.2	0.37059355	0.37804735	617.2	0.16242314	0.16801166	617.2	0.04748323	0.04289782	617.2	0.01670073	0.01155487	617.2	0.00339398	0
617.4	1.32776197	1.3058793	617.4	0.81623179	0.78543327	617.4	0.37403106	0.38158747	617.4	0.16392458	0.16972914	617.4	0.04788103	0.04335561	617.4	0.01660816	0.01168083	617.4	0.00300485	0
617.6	1.33327103	1.31263279	617.6	0.8222877	0.79146431	617.6	0.37760386	0.3851106	617.6	0.16561307	0.17144165	617.6	0.04884465	0.04381251	617.6	0.01674263	0.01180661	617.6	0.00305643	0
617.8	1.33870852	1.31927721	617.8	0.82781497	0.79744348	617.8	0.38072243	0.38861681	617.8	0.16711679	0.1731492	617.8	0.04916543	0.04426852	617.8	0.01663798	0.0119322	617.8	0.00336829	0
618	1.34427614	1.32581432	618	0.83377686	0.80337124	618	0.38399469	0.39210619	618	0.16901692	0.1748518	618	0.04943202	0.04472364	618	0.01668487	0.01205761	618	0.00311021	0
618.2	1.34983811	1.33224586	618.2	0.83966406	0.80924803	618.2	0.38709857	0.3955788	618.2	0.17065539	0.17654946	618.2	0.05000621	0.04517788	618.2	0.0171	0.01218283	618.2	0.00315022	0
618.4	1.35489232	1.33857352	618.4	0.84511461	0.81507428	618.4	0.39028087	0.39903475	618.4	0.17204797	0.17824221	618.4	0.05038234	0.04563124	618.4	0.01724492	0.01230787	618.4	0.00310531	0
618.6	1.36059583	1.34479898	618.6	0.85096026	0.82085043	618.6	0.39344088	0.4024741	618.6	0.17340809	0.17993005	618.6	0.05103815	0.04608371	618.6	0.01734125	0.01243273	618.6	0.00315319	0
618.8	1.36617526	1.3509239	618.8	0.85689082	0.82657691	618.8	0.39684226	0.40589693	618.8	0.17481462	0.181613	618.8	0.05158531	0.0465353	618.8	0.01779753	0.0125574	618.8	0.00367364	0
619	1.37182438	1.35694991	619	0.86349625	0.83225414	619	0.40056226	0.40930333	619	0.17694747	0.18329107	619	0.05217766	0.04698602	619	0.01857293	0.01268189	619	0.00409106	0
619.2	1.37670474	1.36287859	619.2	0.8693492	0.83788256	619.2	0.40370793	0.41269337	619.2	0.17840748	0.18496428	619.2	0.05271078	0.04743586	619.2	0.01888627	0.0128062	619.2	0.00431646	0
619.4	1.38124772	1.36871151	619.4	0.87465498	0.84346258	619.4	0.40667135	0.41606714	619.4	0.17969332	0.18663264	619.4	0.05262818	0.04788482	619.4	0.01877555	0.01293033	619.4	0.00427077	0
619.6	1.38573766	1.37445024	619.6	0.88021813	0.84899461	619.6	0.40939775	0.4194247	619.6	0.18115994	0.18829617	619.6	0.05265036	0.04833291	619.6	0.01867022	0.01305427	619.6	0.0044291	0
619.8	1.39009273	1.38009628	619.8	0.88547077	0.85447907	619.8	0.41193402	0.42276614	619.8	0.18261362	0.18995488	619.8	0.05269131	0.04878014	619.8	0.01854289	0.01317804	619.8	0.00441824	0
620	1.39433893	1.38565113	620	0.89078108	0.85991638	620	0.41464242	0.42609154	620	0.18366344	0.19160878	620	0.05262246	0.04922649	620	0.01847758	0.01330162	620	0.00373961	0
620.2	1.39868924	1.39111628	620.2	0.89615625	0.86530692	620.2	0.41802269	0.42940096	620.2	0.18492791	0.19325789	620.2	0.05322296	0.04967197	620.2	0.01855522	0.01342502	620.2	0.00415687	0
620.4	1.40297174	1.39649315	620.4	0.90213368	0.87065111	620.4	0.42118688	0.4326945	620.4	0.18654077	0.19490222	620.4	0.05388472	0.05011659	620.4	0.01876209	0.01354823	620.4	0.00449439	0
620.6	1.40742763	1.40178319	620.6	0.90717889	0.87594935	620.6	0.42436094	0.43597222	620.6	0.18827592	0.19654179	620.6	0.05402255	0.05056034	620.6	0.01899018	0.01367127	620.6	0.00424188	0
620.8	1.4111788	1.40698779	620.8	0.91200196	0.88120202	620.8	0.42691943	0.43923421	620.8	0.18935498	0.1981766	620.8	0.05398187	0.05100323	620.8	0.01880071	0.01379413	620.8	0.00414134	0
621	1.41463984	1.41210834	621	0.9171184	0.88640953	621	0.42991072	0.44248053	621	0.19098912	0.19980668	621	0.05435479	0.05144526	621	0.01878991	0.01391681	621	0.00374816	0
621.2	1.41838655	1.41714619	621.2	0.9221542	0.89157226	621.2	0.43277875	0.44571126	621.2	0.19280328	0.20143203	621.2	0.05488285	0.05188643	621.2	0.01909925	0.0140393	621.2	0.00365331	0
621.4	1.42126561	1.42210267	621.4	0.92662305	0.89669059	621.4	0.43501752	0.44892648	621.4	0.19375877	0.20305268	621.4	0.05508856	0.05232674	621.4	0.01882646	0.01416162	621.4	0.00267216	0
621.6	1.42496575	1.4269791	621.6	0.93144299	0.90176491	621.6	0.43769184	0.45212626	621.6	0.19489085	0.20466862	621.6	0.05556283	0.0527662	621.6	0.01857875	0.01428376	621.6	0.00267928	0
621.8	1.42881007	1.43177678	621.8	0.9358769	0.90679559	621.8	0.44019116	0.45531067	621.8	0.1963035	0.20627989	621.8	0.05545941	0.0532048	621.8	0.01867535	0.01440572	621.8	0.00256182	0
622	1.43238211	1.43649697	622	0.94043169	0.91178302	622	0.44267682	0.45847979	622	0.19729128	0.20788649	622	0.05570485	0.05364255	622	0.0186834	0.01452749	622	0.0017521	0
622.2	1.43623419	1.44114093	622.2	0.94521223	0.91672755	622.2	0.44538821	0.4616337	622.2	0.19837388	0.20948843	622.2	0.05638052	0.05407944	622.2	0.01883995	0.0146491	622.2	0.00167554	0
622.4	1.44012411	1.44570989	622.4	0.9495212	0.92162957	622.4	0.4487977	0.46477246	622.4	0.19943405	0.21108573	622.4	0.05654172	0.05451549	622.4	0.01901228	0.01477052	622.4	0.00155673	0
622.6	1.44432752	1.45020505	622.6	0.95455199	0.92648943	622.6	0.45196167	0.46789615	622.6	0.20055943	0.2126784	622.6	0.05723183	0.05495069	622.6	0.01901249	0.01489176	622.6	0.00161971	0
622.8	1.44847499	1.45462762	622.8	0.95967673	0.93130751	622.8	0.45546535	0.47100484	622.8	0.20264171	0.21426646	622.8	0.05794316	0.05538505	622.8	0.0195747	0.01501283	622.8	0.00184498	0
623	1.45213357	1.45897876	623	0.96439928	0.93608415	623	0.45834383	0.47409861	623	0.20399447	0.21584991	623	0.05840218	0.05581856	623	0.01962189	0.01513372	623	0.00157288	0
623.2	1.45506277	1.46325963	623.2	0.968924	0.94081972	623.2	0.46128502	0.47717752	623.2	0.20532659	0.21742878	623.2	0.05901631	0.05625122	623.2	0.01982644	0.01525443	623.2	0.00174333	0
623.4	1.45828709	1.46747136	623.4	0.97342406	0.94551456	623.4	0.46415772	0.48024164	623.4	0.20645624	0.21900307	623.4	0.05894074	0.05668305	623.4	0.01943721	0.01537496	623.4	0.00202482	0
623.6	1.46171394	1.47161507	623.6	0.97862048	0.95016904	623.6	0.46758107	0.48329105	623.6	0.20833793	0.2205728	623.6	0.05993853	0.05711403	623.6	0.02027207	0.01549532	623.6	0.00258238	0
623.8	1.46495761	1.47569186	623.8	0.98310707	0.95478349	623.8	0.47099486	0.48632582	623.8	0.20955729	0.22213798	623.8	0.06061597	0.05754418	623.8	0.0204252	0.0156155	623.8	0.00214129	0
624	1.46823032	1.4797028	624	0.98770362	0.95935826	624	0.47430752	0.48934601	624	0.21084873	0.22369862	624	0.06123858	0.05797349	624	0.02062822	0.0157355	624	0.00223006	0
624.2	1.47154926	1.48364897	624.2	0.99257546	0.96389369	624.2	0.47745593	0.49235171	624.2	0.21239858	0.22525475	624.2	0.06204851	0.05840197	624.2	0.02100958	0.01585533	624.2	0.00296385	0
624.4	1.47468481	1.4875314	624.4	0.99769934	0.96839011	624.4	0.48029732	0.49534297	624.4	0.21421402	0.22680636	624.4	0.06255474	0.05882962	624.4	0.02120957	0.01597499	624.4	0.00302098	0
624.6	1.47782499	1.49135113	624.6	1.0026734	0.97284788	624.6	0.48335916	0.49831986	624.6	0.2163323	0.22835348	624.6	0.06291234	0.05925643	624.6	0.02199202	0.01609446	624.6	0.00346576	0
624.8	1.48063507	1.49510917	624.8	1.00729763	0.97726731	624.8	0.48602299	0.50128247	624.8	0.21825561	0.22989611	624.8	0.06316377	0.05968241	624.8	0.02182145	0.01621376	624.8	0.00408796	0
625	1.4833013	1.49880652	625	1.01179585	0.98164874	625	0.48866347	0.50423084	625	0.21999972	0.23143428	625	0.06383403	0.06010757	625	0.02213681	0.01633289	625	0.00449236	0
625.2	1.48620839	1.50244415	625.2	1.01592122	0.98599249	625.2	0.49147232	0.50716506	625.2	0.22156727	0.23296799	625.2	0.06449144	0.06053189	625.2	0.02251199	0.01645184	625.2	0.00471033	0
625.4	1.48897257	1.50602303	625.4	1.02019533	0.99029889	625.4	0.49435023	0.51008519	625.4	0.22285409	0.23449725	625.4	0.06486907	0.0609554	625.4	0.02198797	0.01657062	625.4	0.00479175	0
625.6	1.49213322	1.50954411	625.6	1.02467049	0.99456825	625.6	0.49725765	0.5129913	625.6	0.22430743	0.23602208	625.6	0.06514383	0.06137808	625.6	0.02195609	0.01668922	625.6	0.00550924	0
625.8	1.49488936	1.51300833	625.8	1.02893522	0.99880091	625.8	0.50016645	0.51588345	625.8	0.2255465	0.2375425	625.8	0.06528707	0.06179993	625.8	0.02216434	0.01680765	625.8	0.00568422	0
626	1.49754164	1.5164166	626	1.03326112	1.00299716	626	0.50299705	0.51876172	626	0.22651253	0.23905851	626	0.06546031	0.06222097	626	0.02231029	0.01692591	626	0.00574749	0
626.2	1.5004434	1.51976982	626.2	1.03759865	1.00715734	626.2	0.50606071	0.52162617	626.2	0.2281528	0.24057012	626.2	0.0657969	0.06264119	626.2	0.02256256	0.01704399	626.2	0.00597198	0
626.4	1.5035338	1.52306888	626.4	1.04198544	1.01128173	626.4	0.50951018	0.52447686	626.4	0.22947119	0.24207736	626.4	0.06592102	0.06306059	626.4	0.02282425	0.0171619	626.4	0.00623121	0
626.6	1.50651625	1.52631467	626.6	1.0461116	1.01537067	626.6	0.51249706	0.52731386	626.6	0.23116725	0.24358023	626.6	0.06626082	0.06347918	626.6	0.02305758	0.01727963	626.6	0.00613548	0
626.8	1.50898749	1.52950803	626.8	1.05001084	1.01942444	626.8	0.51558015	0.53013724	626.8	0.23265919	0.24507874	626.8	0.06691744	0.06389695	626.8	0.02351308	0.0173972	626.8	0.0058563	0
627	1.51137612	1.53264982	627	1.05378608	1.02344335	627	0.518293	0.53294706	627	0.23370063	0.24657291	627	0.06737033	0.06431391	627	0.02357978	0.01751459	627	0.00578806	0
627.2	1.51340568	1.53574087	627.2	1.05746854	1.0274277	627.2	0.52087241	0.53574339	627.2	0.23478783	0.24806275	627.2	0.06753359	0.06473006	627.2	0.02348613	0.01763181	627.2	0.00574229	0
627.4	1.51615003	1.538782	627.4	1.06069273	1.03137779	627.4	0.52327348	0.53852629	627.4	0.23585605	0.24954827	627.4	0.06761896	0.0651454	627.4	0.02356217	0.01774885	627.4	0.00541445	0
627.6	1.5186636	1.54177401	627.6	1.06398763	1.03529392	627.6	0.52594613	0.54129583	627.6	0.23703664	0.25102949	627.6	0.0684563	0.06555994	627.6	0.02415744	0.01786573	627.6	0.00518252	0
627.8	1.52094959	1.5447177	627.8	1.06671063	1.03917636	627.8	0.52808235	0.54405207	627.8	0.23756411	0.25250642	627.8	0.06837579	0.06597366	627.8	0.02352491	0.01798243	627.8	0.00435171	0
628	1.52341139	1.54761384	628	1.07058014	1.04302543	628	0.53057468	0.54679508	628	0.23937334	0.25397907	628	0.06916445	0.06638659	628	0.02374459	0.01809896	628	0.00476355	0
628.2	1.52538587	1.55046321	628.2	1.07373177	1.04684139	628.2	0.53214727	0.54952491	628.2	0.24038659	0.25544745	628.2	0.06904582	0.06679871	628.2	0.02313866	0.01821532	628.2	0.00427384	0
628.4	1.52710911	1.55326657	628.4	1.07697978	1.05062454	628.4	0.53407997	0.55224164	628.4	0.24169378	0.25691158	628.4	0.06891736	0.06721003	628.4	0.02285751	0.01833151	628.4	0.00387772	0
628.6	1.52896581	1.55602465	628.6	1.08050909	1.05437516	628.6	0.53665019	0.55494532	628.6	0.24337747	0.25837146	628.6	0.0693835	0.06762055	628.6	0.02283135	0.01844753	628.6	0.00427569	0
628.8	1.531021	1.55873818	628.8	1.08374767	1.05809352	628.8	0.53882032	0.55763602	628.8	0.24467486	0.25982711	628.8	0.0699463	0.06803027	628.8	0.02258967	0.01856338	628.8	0.0045372	0
629	1.53242965	1.56140789	629	1.08677847	1.06177991	629	0.54061953	0.5603138	629	0.24561915	0.26127855	629	0.07047278	0.06843919	629	0.02256288	0.01867906	629	0.00420899	0
629.2	1.53406953	1.56403448	629.2	1.08978837	1.06543461	629.2	0.54311757	0.56297872	629.2	0.24673385	0.26272578	629.2	0.0703868	0.06884732	629.2	0.02237957	0.01879457	629.2	0.00394849	0
629.4	1.53613603	1.56661865	629.4	1.0934681	1.06905787	629.4	0.54567875	0.56563084	629.4	0.24813451	0.26416881	629.4	0.07073239	0.06925466	629.4	0.02243895	0.01890991	629.4	0.0044795	0
629.6	1.53790578	1.56916109	629.6	1.09719908	1.07264998	629.6	0.5482904	0.56827023	629.6	0.24971652	0.26560767	629.6	0.07116834	0.0696612	629.6	0.02256704	0.01902508	629.6	0.00513916	0
629.8	1.53916247	1.57166247	629.8	1.10044433	1.07621119	629.8	0.55084002	0.57089695	629.8	0.2503331	0.26704235	629.8	0.07107988	0.07006695	629.8	0.02248506	0.01914008	629.8	0.00469796	0
630	1.54051782	1.57412344	630	1.10320998	1.07974179	630	0.55274092	0.57351105	630	0.25153698	0.26847288	630	0.07125902	0.07047192	630	0.02247232	0.01925492	630	0.00467048	0
630.2	1.54186228	1.57654467	630.2	1.10648871	1.08324202	630.2	0.55517106	0.5761126	630.2	0.25300637	0.26989926	630.2	0.07130195	0.0708761	630.2	0.02248461	0.01936958	630.2	0.00418002	0
630.4	1.54384725	1.5789268	630.4	1.10988019	1.08671216	630.4	0.55780079	0.57870166	630.4	0.25444243	0.27132151	630.4	0.07143254	0.07127949	630.4	0.0227995	0.01948408	630.4	0.00375223	0
630.6	1.54582854	1.58127045	630.6	1.11316522	1.09015245	630.6	0.56059273	0.58127829	630.6	0.25579612	0.27273964	630.6	0.07191031	0.07168209	630.6	0.02337709	0.01959841	630.6	0.00368085	0
630.8	1.54769907	1.58357626	630.8	1.11710723	1.09356316	630.8	0.56359797	0.58384254	630.8	0.25703666	0.27415366	630.8	0.07277933	0.07208392	630.8	0.0239166	0.01971257	630.8	0.00366061	0
631	1.54997472	1.58584482	631	1.12091832	1.09694455	631	0.56618285	0.58639448	631	0.25872808	0.27556358	631	0.07365283	0.07248496	631	0.02447478	0.01982656	631	0.00347806	0
631.2	1.55225665	1.58807675	631.2	1.12432788	1.10029685	631.2	0.56870001	0.58893417	631.2	0.25957582	0.27696942	631.2	0.07400164	0.07288523	631.2	0.02502854	0.01994039	631.2	0.00371037	0
631.4	1.55455999	1.59027263	631.4	1.12717999	1.10362033	631.4	0.57112502	0.59146166	631.4	0.26075678	0.27837118	631.4	0.07442851	0.07328471	631.4	0.02509888	0.02005405	631.4	0.00332085	0
631.6	1.55640328	1.59243304	631.6	1.13052495	1.10691523	631.6	0.57408273	0.59397701	631.6	0.26173425	0.27976888	631.6	0.0749543	0.07368342	631.6	0.02549059	0.02016754	631.6	0.00390628	0
631.8	1.55867459	1.59455856	631.8	1.13403596	1.1101818	631.8	0.57644079	0.59648029	631.8	0.26287224	0.28116253	631.8	0.07511405	0.07408135	631.8	0.02509765	0.02028086	631.8	0.00404237	0
632	1.56028645	1.59664976	632	1.13755227	1.11342027	632	0.57865129	0.59897155	632	0.26413695	0.28255214	632	0.07572888	0.07447851	632	0.02473749	0.02039402	632	0.00438554	0
632.2	1.56161652	1.59870718	632.2	1.14007386	1.1166309	632.2	0.58033328	0.60145084	632.2	0.26484877	0.28393773	632.2	0.07528652	0.0748749	632.2	0.02388491	0.02050702	632.2	0.00390286	0
632.4	1.56330744	1.60073137	632.4	1.14323994	1.11981392	632.4	0.58301178	0.60391823	632.4	0.26638174	0.2853193	632.4	0.07589714	0.07527052	632.4	0.0242843	0.02061984	632.4	0.00412642	0
632.6	1.56486474	1.60272287	632.6	1.14641799	1.12296957	632.6	0.58559011	0.60637377	632.6	0.2678709	0.28669686	632.6	0.07609151	0.07566536	632.6	0.02448969	0.02073251	632.6	0.00470176	0
632.8	1.56609154	1.60468221	632.8	1.14888041	1.12609808	632.8	0.58703276	0.60881752	632.8	0.26893069	0.28807044	632.8	0.07637668	0.07605944	632.8	0.02423844	0.020845	632.8	0.00443997	0
633	1.56722004	1.6066099	633	1.15128554	1.12919969	633	0.58912832	0.61124954	633	0.26998673	0.28944003	633	0.07617206	0.07645276	633	0.02408226	0.02095734	633	0.00378932	0
633.2	1.56847026	1.60850646	633.2	1.15387957	1.13227463	633.2	0.59133671	0.61366987	633.2	0.27112221	0.29080566	633.2	0.07598422	0.07684531	633.2	0.02402383	0.0210695	633.2	0.00381521	0
633.4	1.57022011	1.61037239	633.4	1.15647614	1.13532312	633.4	0.59367063	0.61607859	633.4	0.27262161	0.29216733	633.4	0.07655816	0.07723709	633.4	0.02395839	0.0211815	633.4	0.00430316	0
633.6	1.57137019	1.61220819	633.6	1.15859827	1.13834541	633.6	0.59561882	0.61847574	633.6	0.27362665	0.29352505	633.6	0.07684165	0.07762812	633.6	0.0238713	0.02129334	633.6	0.00395449	0
633.8	1.57267023	1.61401433	633.8	1.16060467	1.1413417	633.8	0.59781711	0.62086138	633.8	0.27428931	0.29487884	633.8	0.0767356	0.07801838	633.8	0.02386379	0.02140502	633.8	0.00353307	0
634	1.5740758	1.61579131	634	1.16325709	1.14431223	634	0.60001375	0.62323556	634	0.27600025	0.29622871	634	0.0776239	0.07840789	634	0.02478553	0.02151653	634	0.0040684	0
634.2	1.57562111	1.61753958	634.2	1.16622181	1.14725721	634.2	0.60270037	0.62559834	634.2	0.27742657	0.29757467	634.2	0.07784949	0.07879663	634.2	0.02539831	0.02162787	634.2	0.00404402	0
634.4	1.57777121	1.61925962	634.4	1.16915413	1.15017687	634.4	0.60542243	0.62794978	634.4	0.27870265	0.29891672	634.4	0.07863016	0.07918463	634.4	0.02610019	0.02173906	634.4	0.00423524	0
634.6	1.57984092	1.62095189	634.6	1.17226346	1.15307142	634.6	0.60818469	0.63028993	634.6	0.27988295	0.30025489	634.6	0.07943005	0.07957186	634.6	0.02699297	0.02185008	634.6	0.00448952	0
634.8	1.58180338	1.62261682	634.8	1.17571188	1.15594108	634.8	0.61077707	0.63261884	634.8	0.28151169	0.30158918	634.8	0.07993777	0.07995835	634.8	0.02731978	0.02196093	634.8	0.00474925	0
635	1.58391527	1.62425486	635	1.178906	1.15878607	635	0.61318917	0.63493657	635	0.28342955	0.3029196	635	0.08058083	0.08034408	635	0.0278252	0.02207163	635	0.00492081	0
635.2	1.58584118	1.62586644	635.2	1.18162916	1.16160659	635.2	0.61548917	0.63724316	635.2	0.28420039	0.30424617	635.2	0.08093781	0.08072907	635.2	0.02816179	0.02218216	635.2	0.00543833	0
635.4	1.58791646	1.627452	635.4	1.18468679	1.16440286	635.4	0.61824476	0.63953868	635.4	0.28565903	0.30556889	635.4	0.08199069	0.0811133	635.4	0.02805496	0.02229253	635.4	0.00563001	0
635.6	1.58971917	1.62901195	635.6	1.18798563	1.16717508	635.6	0.62114794	0.64182318	635.6	0.28707259	0.30688778	635.6	0.08263762	0.08149679	635.6	0.02861066	0.02240274	635.6	0.00656475	0
635.8	1.59126953	1.63054671	635.8	1.19064905	1.16992346	635.8	0.62295332	0.64409671	635.8	0.28825302	0.30820285	635.8	0.08275928	0.08187953	635.8	0.02808208	0.02251279	635.8	0.0060996	0
636	1.59241832	1.63205668	636	1.19310826	1.17264821	636	0.62475969	0.64635933	636	0.28938537	0.30951411	636	0.08317069	0.08226153	636	0.02791319	0.02262267	636	0.00630131	0
636.2	1.59423212	1.63354226	636.2	1.19598599	1.17534953	636.2	0.62702472	0.64861107	636.2	0.29133938	0.31082157	636.2	0.08346263	0.08264279	636.2	0.02829861	0.02273239	636.2	0.00618717	0
636.4	1.59596772	1.63500385	636.4	1.19802613	1.17802762	636.4	0.62938865	0.65085201	636.4	0.29287222	0.31212524	636.4	0.08356672	0.0830233	636.4	0.02822249	0.02284196	636.4	0.00633602	0
636.6	1.59674434	1.63644184	636.6	1.20010667	1.18068268	636.6	0.63110525	0.65308218	636.6	0.29432172	0.31342513	636.6	0.08315902	0.08340307	636.6	0.02751602	0.02295136	636.6	0.00639889	0
636.8	1.59776453	1.6378566	636.8	1.20182966	1.18331491	636.8	0.63263038	0.65530165	636.8	0.29534659	0.31472126	636.8	0.08323247	0.08378211	636.8	0.02633395	0.0230606	636.8	0.00594512	0
637	1.59864193	1.63924851	637	1.20418803	1.1859245	637	0.63466691	0.65751046	637	0.29617845	0.31601363	637	0.08271443	0.08416041	637	0.02603683	0.02316968	637	0.00529895	0
637.2	1.59952432	1.64061795	637.2	1.20661855	1.18851165	637.2	0.63639242	0.65970866	637.2	0.29755547	0.31730225	637.2	0.08296538	0.08453797	637.2	0.02583199	0.0232786	637.2	0.00520673	0
637.4	1.60104901	1.64196526	637.4	1.20900012	1.19107656	637.4	0.63879223	0.66189631	637.4	0.29923848	0.31858714	637.4	0.08351229	0.0849148	637.4	0.02588028	0.02338736	637.4	0.00513608	0
637.6	1.6022978	1.64329082	637.6	1.21132825	1.19361941	637.6	0.64101353	0.66407345	637.6	0.30034334	0.31986831	637.6	0.08402192	0.0852909	637.6	0.02648742	0.02349597	637.6	0.00528824	0
637.8	1.60318655	1.64459496	637.8	1.2131523	1.19614039	637.8	0.64316537	0.66624014	637.8	0.3014772	0.32114577	637.8	0.08453095	0.08566626	637.8	0.02633546	0.02360441	637.8	0.00526174	0
638	1.60367841	1.64587805	638	1.21531106	1.1986397	638	0.64486421	0.66839642	638	0.30232746	0.32241952	638	0.08505424	0.0860409	638	0.02639005	0.02371269	638	0.00503264	0
638.2	1.60516805	1.64714041	638.2	1.21736197	1.20111751	638.2	0.64718895	0.67054235	638.2	0.30328634	0.32368958	638.2	0.08522775	0.08641481	638.2	0.02647063	0.02382082	638.2	0.00489357	0
638.4	1.60612656	1.64838238	638.4	1.21923125	1.20357402	638.4	0.64928604	0.67267798	638.4	0.30390296	0.32495597	638.4	0.08519712	0.08678799	638.4	0.02607758	0.02392878	638.4	0.00461846	0
638.6	1.60738378	1.6496043	638.6	1.2217134	1.2060094	638.6	0.65124233	0.67480335	638.6	0.30523516	0.32621868	638.6	0.08536623	0.08716044	638.6	0.02632717	0.02403659	638.6	0.00481952	0
638.8	1.60869668	1.65080648	638.8	1.22400429	1.20842384	638.8	0.6533185	0.67691851	638.8	0.30624022	0.32747773	638.8	0.08541187	0.08753217	638.8	0.02629045	0.02414424	638.8	0.00510507	0
639	1.60984835	1.65198925	639	1.22629911	1.21081752	639	0.65504111	0.67902352	639	0.30724234	0.32873314	639	0.0856991	0.08790318	639	0.02646691	0.02425173	639	0.00493602	0
639.2	1.61146482	1.65315291	639.2	1.22857691	1.21319062	639.2	0.65742273	0.68111842	639.2	0.30822107	0.32998491	639.2	0.08649051	0.08827347	639.2	0.02681092	0.02435906	639.2	0.00505399	0
639.4	1.61289267	1.65429778	639.4	1.23084905	1.2155433	639.4	0.65963269	0.68320327	639.4	0.30926496	0.33123305	639.4	0.08725586	0.08864304	639.4	0.02649474	0.02446624	639.4	0.00527514	0
639.6	1.6141201	1.65542416	639.6	1.23293636	1.21787576	639.6	0.66147223	0.6852781	639.6	0.31043322	0.33247757	639.6	0.08736649	0.08901188	639.6	0.02704818	0.02457326	639.6	0.00549884	0
639.8	1.61519635	1.65653235	639.8	1.23512539	1.22018816	639.8	0.66355101	0.68734296	639.8	0.31150266	0.33371849	639.8	0.08753694	0.08938002	639.8	0.02745652	0.02468012	639.8	0.00514642	0
640	1.61627678	1.65762264	640	1.23722298	1.22248068	640	0.66535529	0.68939792	640	0.31280539	0.33495582	640	0.08780035	0.08974743	640	0.02777361	0.02478682	640	0.00532828	0
640.2	1.61774502	1.65869532	640.2	1.23965043	1.22475348	640.2	0.66752313	0.691443	640.2	0.31451974	0.33618955	640.2	0.08777179	0.09011413	640.2	0.02812019	0.02489337	640.2	0.00527555	0
640.4	1.61879972	1.65975068	640.4	1.24113158	1.22700673	640.4	0.6692955	0.69347827	640.4	0.31558068	0.33741971	640.4	0.08766684	0.09048012	640.4	0.02776213	0.02499976	640.4	0.00551521	0
640.6	1.61968273	1.66078899	640.6	1.24320632	1.22924062	640.6	0.67094685	0.69550376	640.6	0.31683617	0.33864631	640.6	0.08802445	0.0908454	640.6	0.02800752	0.025106	640.6	0.00579384	0
640.8	1.62099738	1.66181054	640.8	1.24517401	1.23145529	640.8	0.67313565	0.69751953	640.8	0.3180671	0.33986936	640.8	0.08879982	0.09120996	640.8	0.02829518	0.02521208	640.8	0.00579162	0
641	1.62171523	1.66281558	641	1.24755651	1.23365092	641	0.67547712	0.69952561	641	0.31918515	0.34108886	641	0.088971	0.09157382	641	0.0290651	0.02531801	641	0.00575701	0
641.2	1.62263263	1.6638044	641.2	1.24953467	1.23582766	641.2	0.67779886	0.70152207	641.2	0.32034594	0.34230482	641.2	0.0899409	0.09193697	641.2	0.0291938	0.02542377	641.2	0.00572545	0
641.4	1.62348096	1.66477724	641.4	1.25105685	1.23798569	641.4	0.67977453	0.70350894	641.4	0.32128537	0.34351726	641.4	0.09060994	0.09229942	641.4	0.02910817	0.02552939	641.4	0.00546975	0
641.6	1.62438493	1.66573437	641.6	1.25247737	1.24012516	641.6	0.68148897	0.70548626	641.6	0.32223244	0.34472619	641.6	0.09143268	0.09266116	641.6	0.02919857	0.02563485	641.6	0.00606318	0
641.8	1.62520825	1.66667605	641.8	1.25376983	1.24224624	641.8	0.68352925	0.7074541	641.8	0.32321914	0.34593162	641.8	0.09224846	0.09302219	641.8	0.02884093	0.02574015	641.8	0.00610359	0
642	1.62625057	1.66760251	642	1.25556179	1.24434907	642	0.68575621	0.70941248	642	0.32422028	0.34713355	642	0.09289147	0.09338253	642	0.02870839	0.0258453	642	0.00622119	0
642.2	1.62770607	1.66851401	642.2	1.25742528	1.24643382	642.2	0.68783858	0.71136146	642.2	0.32502338	0.348332	642.2	0.09320347	0.09374216	642.2	0.02880127	0.0259503	642.2	0.00663037	0
642.4	1.62877056	1.66941079	642.4	1.25929041	1.24850065	642.4	0.68982677	0.71330108	642.4	0.32610888	0.34952698	642.4	0.09400896	0.09410109	642.4	0.02876799	0.02605514	642.4	0.00691357	0
642.6	1.6299781	1.67029309	642.6	1.26102708	1.2505497	642.6	0.69135564	0.71523139	642.6	0.32732358	0.35071849	642.6	0.09464144	0.09445933	642.6	0.02910712	0.02615983	642.6	0.00708217	0
642.8	1.63103734	1.67116114	642.8	1.26251183	1.25258113	642.8	0.69297208	0.71715242	642.8	0.32790808	0.35190656	642.8	0.09472624	0.09481687	642.8	0.02874852	0.02626436	642.8	0.00675979	0
643	1.6321171	1.67201517	643	1.26425413	1.2545951	643	0.69443968	0.71906424	643	0.32920231	0.35309118	643	0.09487555	0.09517372	643	0.02857129	0.02636874	643	0.0069853	0
643.2	1.63337377	1.67285541	643.2	1.26610244	1.25659174	643.2	0.69635053	0.72096687	643.2	0.33055743	0.35427236	643.2	0.09520118	0.09552987	643.2	0.02846961	0.02647297	643.2	0.00695155	0
643.4	1.63441387	1.67368207	643.4	1.26758023	1.25857122	643.4	0.69772412	0.72286037	643.4	0.33141968	0.35545013	643.4	0.09578505	0.09588533	643.4	0.02801257	0.02657704	643.4	0.00667347	0
643.6	1.63534461	1.67449539	643.6	1.26935732	1.26053367	643.6	0.69919102	0.72474478	643.6	0.33237559	0.35662448	643.6	0.09568439	0.09624009	643.6	0.02839615	0.02668097	643.6	0.00670888	0
643.8	1.63646629	1.67529557	643.8	1.27147768	1.26247925	643.8	0.70179833	0.72662013	643.8	0.33421178	0.35779543	643.8	0.09605093	0.09659417	643.8	0.02902798	0.02678473	643.8	0.00673786	0
644	1.63764745	1.67608282	644	1.2737877	1.2644081	644	0.70354281	0.72848648	644	0.33578773	0.35896298	644	0.09646972	0.09694756	644	0.02953586	0.02688835	644	0.00679244	0
644.2	1.63957262	1.67685736	644.2	1.27584014	1.26632036	644.2	0.70586131	0.73034387	644.2	0.33769678	0.36012715	644.2	0.09726271	0.09730026	644.2	0.0300726	0.02699182	644.2	0.00744993	0
644.4	1.64082192	1.6776194	644.4	1.27761724	1.26821618	644.4	0.7077092	0.73219235	644.4	0.33888263	0.36128795	644.4	0.09720478	0.09765228	644.4	0.03066183	0.02709513	644.4	0.0076728	0
644.6	1.64191704	1.67836912	644.6	1.27917548	1.27009569	644.6	0.70958446	0.73403194	644.6	0.34003235	0.36244539	644.6	0.09768653	0.09800361	644.6	0.03148202	0.02719829	644.6	0.00736392	0
644.8	1.64316066	1.67910674	644.8	1.28116679	1.27195904	644.8	0.71185308	0.7358627	644.8	0.34150992	0.36359947	644.8	0.09781676	0.09835426	644.8	0.03199816	0.0273013	644.8	0.00717358	0
645	1.64403004	1.67983244	645	1.28295999	1.27380637	645	0.71396381	0.73768467	645	0.34246904	0.36475021	645	0.09793713	0.09870423	645	0.03211887	0.02740416	645	0.00703379	0
645.2	1.64459578	1.68054643	645.2	1.2845873	1.27563782	645.2	0.71567052	0.7394979	645.2	0.34308583	0.36589761	645.2	0.09820084	0.09905351	645.2	0.03180809	0.02750687	645.2	0.00652141	0
645.4	1.64564528	1.68124888	645.4	1.28610889	1.27745351	645.4	0.71703226	0.74130241	645.4	0.34409669	0.36704169	645.4	0.09858403	0.09940212	645.4	0.03180048	0.02760943	645.4	0.00661439	0
645.6	1.64654038	1.68193999	645.6	1.28795261	1.2792536	645.6	0.7187186	0.74309826	645.6	0.34515148	0.36818245	645.6	0.09863173	0.09975005	645.6	0.0317067	0.02771184	645.6	0.00681597	0
645.8	1.64741412	1.68261993	645.8	1.28949881	1.2810382	645.8	0.72065828	0.74488549	645.8	0.34578967	0.36931991	645.8	0.09851385	0.10009731	645.8	0.03134404	0.02781409	645.8	0.0066582	0
646	1.6478484	1.6832889	646	1.29107225	1.28280746	646	0.72198105	0.74666414	646	0.34682995	0.37045407	646	0.09821597	0.10044389	646	0.03120787	0.0279162	646	0.00622701	0
646.2	1.64846172	1.68394706	646.2	1.29263571	1.2845615	646.2	0.72278528	0.74843424	646.2	0.3474694	0.37158495	646.2	0.09835721	0.10078979	646.2	0.03102006	0.02801816	646.2	0.00575768	0
646.4	1.64887358	1.68459459	646.4	1.2940757	1.28630046	646.4	0.7244102	0.75019585	646.4	0.34864393	0.37271254	646.4	0.09922709	0.10113502	646.4	0.0314407	0.02811996	646.4	0.00570496	0
646.6	1.64873529	1.68523166	646.6	1.29527931	1.28802446	646.6	0.72542586	0.75194899	646.6	0.34899885	0.37383688	646.6	0.09876049	0.10147958	646.6	0.03076954	0.02822162	646.6	0.00522072	0
646.8	1.64949668	1.68585845	646.8	1.29709939	1.28973364	646.8	0.72712171	0.75369372	646.8	0.35019434	0.37495795	646.8	0.09914436	0.10182347	646.8	0.03069927	0.02832313	646.8	0.00534255	0
647	1.64987717	1.68647511	647	1.29856389	1.29142813	647	0.72846521	0.75543007	647	0.35121157	0.37607577	647	0.09929776	0.1021667	647	0.03061735	0.02842449	647	0.00569877	0
647.2	1.65058027	1.68708181	647.2	1.30032283	1.29310804	647.2	0.73020007	0.75715808	647.2	0.35237223	0.37719036	647.2	0.10009904	0.10250925	647.2	0.03068273	0.0285257	647.2	0.00597917	0
647.4	1.65103618	1.68767871	647.4	1.30171384	1.29477351	647.4	0.73161734	0.7588778	647.4	0.35320837	0.37830171	647.4	0.10085558	0.10285114	647.4	0.03053679	0.02862677	647.4	0.0059734	0
647.6	1.65160725	1.68826598	647.6	1.30339029	1.29642465	647.6	0.73335554	0.76058925	647.6	0.35420624	0.37940985	647.6	0.1008724	0.10319237	647.6	0.03083306	0.02872768	647.6	0.00602613	0
647.8	1.652674	1.68884375	647.8	1.30518716	1.2980616	647.8	0.73555934	0.76229249	647.8	0.35585358	0.38051477	647.8	0.10146635	0.10353293	647.8	0.03124659	0.02882845	647.8	0.00617801	0
648	1.65358724	1.6894122	648	1.30691081	1.29968447	648	0.73746193	0.76398755	648	0.35718936	0.3816165	648	0.10214364	0.10387283	648	0.03147524	0.02892907	648	0.00626916	0
648.2	1.65447362	1.68997147	648.2	1.30751253	1.30129338	648.2	0.73892142	0.76567448	648.2	0.35829991	0.38271503	648.2	0.10245651	0.10421206	648.2	0.03129818	0.02902954	648.2	0.00617936	0
648.4	1.65500578	1.6905217	648.4	1.30878143	1.30288846	648.4	0.74048444	0.7673533	648.4	0.35909969	0.38381037	648.4	0.10204404	0.10455064	648.4	0.03092318	0.02912986	648.4	0.00585147	0
648.6	1.65622541	1.69106305	648.6	1.31022165	1.30446983	648.6	0.74239919	0.76902406	648.6	0.36038922	0.38490255	648.6	0.10276186	0.10488856	648.6	0.0313986	0.02923004	648.6	0.00550639	0
648.8	1.65806279	1.69159565	648.8	1.31211467	1.30603759	648.8	0.74474445	0.77068679	648.8	0.3618025	0.38599155	648.8	0.10327999	0.10522583	648.8	0.03173619	0.02933007	648.8	0.00608091	0
649	1.65924599	1.69211966	649	1.31335792	1.30759187	649	0.7469603	0.77234155	649	0.36305137	0.38707741	649	0.10400812	0.10556243	649	0.03162157	0.02942995	649	0.00628682	0
649.2	1.66018365	1.6926352	649.2	1.31481804	1.30913279	649.2	0.74877962	0.77398835	649.2	0.36396173	0.38816011	649.2	0.10431434	0.10589839	649.2	0.03166519	0.02952968	649.2	0.0064494	0
649.4	1.6612387	1.69314241	649.4	1.31617029	1.31066046	649.4	0.7503218	0.77562725	649.4	0.3649703	0.38923968	649.4	0.10464148	0.10623369	649.4	0.03155675	0.02962927	649.4	0.00630851	0
649.6	1.66146945	1.69364143	649.6	1.31735365	1.31217499	649.6	0.75191717	0.77725828	649.6	0.36517146	0.39031612	649.6	0.10415091	0.10656833	649.6	0.03145268	0.02972872	649.6	0.00581923	0
649.8	1.66230215	1.69413239	649.8	1.31882509	1.3136765	649.8	0.75374056	0.77888148	649.8	0.36652833	0.39138944	649.8	0.1041634	0.10690233	649.8	0.03178166	0.02982802	649.8	0.0056508	0
650	1.66263413	1.69461543	650	1.32008775	1.31516509	650	0.7550291	0.78049689	650	0.36736142	0.39245966	650	0.1046379	0.10723568	650	0.03225181	0.02992717	650	0.00525008	0
650.2	1.66341967	1.69509066	650.2	1.32137344	1.31664089	650.2	0.75669179	0.78210453	650.2	0.36810604	0.39352677	650.2	0.10557588	0.10756838	650.2	0.03269204	0.03002617	650.2	0.00532857	0
650.4	1.6637565	1.69555822	650.4	1.32228669	1.31810399	650.4	0.75829268	0.78370446	650.4	0.36852019	0.39459078	650.4	0.10570785	0.10790043	650.4	0.03307166	0.03012504	650.4	0.00515349	0
650.6	1.66431934	1.69601822	650.6	1.32378153	1.31955451	650.6	0.7598262	0.7852967	650.6	0.3690088	0.39565172	650.6	0.10570535	0.10823184	650.6	0.03275694	0.03022375	650.6	0.00482704	0
650.8	1.66517124	1.6964708	650.8	1.32523523	1.32099256	650.8	0.76170049	0.7868813	650.8	0.37031383	0.39670958	650.8	0.10656618	0.1085626	650.8	0.03350954	0.03032232	650.8	0.00511937	0
651	1.66533603	1.69691606	651	1.32682907	1.32241825	651	0.76324321	0.78845829	651	0.3707641	0.39776437	651	0.10669031	0.10889272	651	0.03359752	0.03042075	651	0.00537014	0
651.2	1.665874	1.69735414	651.2	1.32816323	1.32383167	651.2	0.76468693	0.79002771	651.2	0.37167359	0.39881611	651.2	0.1069204	0.1092222	651.2	0.03381777	0.03051903	651.2	0.00555695	0
651.4	1.66632184	1.69778514	651.4	1.32941977	1.32523294	651.4	0.76625714	0.79158959	651.4	0.37222764	0.39986481	651.4	0.1069629	0.10955104	651.4	0.0338938	0.03061717	651.4	0.00536175	0
651.6	1.66618658	1.69820918	651.6	1.33001699	1.32662216	651.6	0.76780808	0.79314398	651.6	0.37239074	0.40091046	651.6	0.10632955	0.10987924	651.6	0.03346094	0.03071517	651.6	0.00468283	0
651.8	1.6665926	1.69862637	651.8	1.33081162	1.32799943	651.8	0.76913123	0.79469089	651.8	0.37304581	0.40195308	651.8	0.10606779	0.1102068	651.8	0.03292035	0.03081302	651.8	0.00462883	0
652	1.66717639	1.69903683	652	1.33194435	1.32936486	652	0.77082202	0.79623038	652	0.37424694	0.40299268	652	0.10631185	0.11053372	652	0.03265161	0.03091072	652	0.00456947	0
652.2	1.66784146	1.69944065	652.2	1.33262227	1.33071855	652.2	0.77214891	0.79776248	652.2	0.37488011	0.40402927	652.2	0.10586894	0.11086001	652.2	0.03197168	0.03100829	652.2	0.00461464	0
652.4	1.6683758	1.69983795	652.4	1.33338335	1.3320606	652.4	0.77380857	0.79928722	652.4	0.37547123	0.40506286	652.4	0.10559676	0.11118566	652.4	0.03138266	0.03110571	652.4	0.00434044	0
652.6	1.66948806	1.70022884	652.6	1.3344791	1.33339111	652.6	0.77537502	0.80080464	652.6	0.37658532	0.40609345	652.6	0.10610286	0.11151068	652.6	0.03206611	0.03120299	652.6	0.00471948	0
652.8	1.67051794	1.70061341	652.8	1.33567586	1.33471017	652.8	0.77710144	0.80231478	652.8	0.3777769	0.40712105	652.8	0.1062428	0.11183507	652.8	0.03201629	0.03130012	652.8	0.00540012	0
653	1.67113309	1.70099177	653	1.33727024	1.3360179	653	0.77891351	0.80381766	653	0.37901342	0.40814568	653	0.10666868	0.11215883	653	0.03214912	0.03139711	653	0.00593908	0
653.2	1.67118896	1.70136402	653.2	1.33785769	1.33731438	653.2	0.77946681	0.80531332	653.2	0.37924557	0.40916733	653.2	0.10665616	0.11248195	653.2	0.03186975	0.03149396	653.2	0.00539672	0
653.4	1.67145766	1.70173026	653.4	1.33883524	1.33859971	653.4	0.78028134	0.80680181	653.4	0.3802894	0.41018603	653.4	0.10654626	0.11280445	653.4	0.03170705	0.03159067	653.4	0.00493207	0
653.6	1.67176286	1.70209059	653.6	1.33978907	1.33987398	653.6	0.78084998	0.80828314	653.6	0.38137515	0.41120178	653.6	0.10667166	0.11312633	653.6	0.03162168	0.03168724	653.6	0.00504288	0
653.8	1.67251881	1.70244509	653.8	1.34119389	1.3411373	653.8	0.78230103	0.80975737	653.8	0.38306705	0.41221458	653.8	0.10733532	0.11344757	653.8	0.03209053	0.03178366	653.8	0.00577437	0
654	1.67327541	1.70279387	654	1.34212242	1.34238976	654	0.78375156	0.81122451	654	0.3845359	0.41322445	654	0.10830559	0.1137682	654	0.03243703	0.03187994	654	0.00595915	0
654.2	1.67482843	1.70313702	654.2	1.34379052	1.34363144	654.2	0.78572899	0.81268461	654.2	0.38651662	0.41423139	654.2	0.10940402	0.1140882	654.2	0.03296367	0.03197609	654.2	0.00692101	0
654.4	1.67600603	1.70347462	654.4	1.34517594	1.34486245	654.4	0.78723621	0.8141377	654.4	0.38796653	0.41523541	654.4	0.11034533	0.11440757	654.4	0.03335448	0.03207209	654.4	0.00710598	0
654.6	1.67749215	1.70380678	654.6	1.34697893	1.34608287	654.6	0.78937998	0.81558381	654.6	0.38989759	0.41623652	654.6	0.11152629	0.11472633	654.6	0.03416989	0.03216795	654.6	0.00781214	0
654.8	1.67853964	1.70413356	654.8	1.34855053	1.3472928	654.8	0.79100914	0.81702297	654.8	0.39136212	0.41723474	654.8	0.11236785	0.11504447	654.8	0.03474343	0.03226366	654.8	0.00841546	0
655	1.67986332	1.70445507	655	1.35051941	1.34849233	655	0.79297086	0.81845523	655	0.39291015	0.41823006	655	0.11331298	0.11536198	655	0.03534915	0.03235924	655	0.00894485	0
655.2	1.68071389	1.70477139	655.2	1.35175141	1.34968153	655.2	0.79454849	0.81988061	655.2	0.39430845	0.41922249	655.2	0.11391818	0.11567888	655.2	0.03563983	0.03245468	655.2	0.00931243	0
655.4	1.68157386	1.7050826	655.4	1.3527461	1.35086052	655.4	0.7962313	0.82129914	655.4	0.39537443	0.42021205	655.4	0.11453025	0.11599517	655.4	0.03564695	0.03254998	655.4	0.00922798	0
655.6	1.68161225	1.70538878	655.6	1.35357359	1.35202936	655.6	0.79771237	0.82271087	655.6	0.39618781	0.42119875	655.6	0.11463899	0.11631084	655.6	0.03542464	0.03264514	655.6	0.00897819	0
655.8	1.68230529	1.70569002	655.8	1.35502566	1.35318815	655.8	0.7991955	0.82411581	655.8	0.39720125	0.42218258	655.8	0.11488643	0.11662589	655.8	0.03528511	0.03274016	655.8	0.00898155	0
656	1.68321739	1.70598639	656	1.35627304	1.35433698	656	0.80079424	0.82551401	656	0.39814662	0.42316356	656	0.11521236	0.11694034	656	0.03491683	0.03283504	656	0.00897813	0
656.2	1.68372293	1.70627798	656.2	1.35690545	1.35547593	656.2	0.8023906	0.82690549	656.2	0.3985519	0.4241417	656.2	0.1151351	0.11725417	656.2	0.03509553	0.03292978	656.2	0.00864202	0
656.4	1.68396057	1.70656485	656.4	1.35728437	1.35660509	656.4	0.80376356	0.8282903	656.4	0.3992117	0.42511701	656.4	0.11532477	0.11756739	656.4	0.03508024	0.03302438	656.4	0.00816415	0
656.6	1.68450519	1.7068471	656.6	1.35815973	1.35772454	656.6	0.80492985	0.82966845	656.6	0.39998119	0.42608949	656.6	0.11552844	0.11788	656.6	0.03536805	0.03311884	656.6	0.00820071	0
656.8	1.6851831	1.70712478	656.8	1.35965655	1.35883435	656.8	0.80676098	0.83103998	656.8	0.40106277	0.42705915	656.8	0.11598201	0.11819201	656.8	0.03569815	0.03321316	656.8	0.00827652	0
657	1.68502576	1.70739798	657	1.3597723	1.35993463	657	0.80721612	0.83240493	657	0.40113328	0.42802601	657	0.11578692	0.1185034	657	0.03500822	0.03330735	657	0.00786811	0
657.2	1.6846251	1.70766677	657.2	1.35948659	1.36102545	657.2	0.80767555	0.83376333	657.2	0.40106534	0.42899006	657.2	0.11557864	0.1188142	657.2	0.03467491	0.0334014	657.2	0.0070864	0
657.4	1.68518091	1.70793122	657.4	1.36041261	1.36210688	657.4	0.80903763	0.8351152	657.4	0.40237734	0.42995131	657.4	0.11585126	0.11912439	657.4	0.03460457	0.03349531	657.4	0.00748102	0
657.6	1.6849706	1.70819139	657.6	1.36126012	1.36317902	657.6	0.81026963	0.83646058	657.6	0.4032429	0.43090979	657.6	0.11596828	0.11943397	657.6	0.03447561	0.03358908	657.6	0.0074993	0
657.8	1.68545627	1.70844737	657.8	1.36227397	1.36424193	657.8	0.81229353	0.8377995	657.8	0.4041206	0.43186548	657.8	0.11634095	0.11974295	657.8	0.03494734	0.03368271	657.8	0.00785593	0
658	1.68655082	1.70869921	658	1.36353803	1.36529571	658	0.81431313	0.83913199	658	0.40548862	0.43281841	658	0.11715317	0.12005134	658	0.03512118	0.03377621	658	0.00801232	0
658.2	1.68782273	1.70894698	658.2	1.36508246	1.36634042	658.2	0.81617434	0.84045809	658.2	0.4068673	0.43376857	658.2	0.11780352	0.12035912	658.2	0.03544894	0.03386957	658.2	0.00864881	0
658.4	1.68845996	1.70919075	658.4	1.36619178	1.36737615	658.4	0.81771536	0.84177781	658.4	0.4077905	0.43471598	658.4	0.11831429	0.12066631	658.4	0.03567334	0.03396279	658.4	0.00876996	0
658.6	1.68909869	1.70943059	658.6	1.36724548	1.36840298	658.6	0.81939242	0.8430912	658.6	0.40845395	0.43566065	658.6	0.11828952	0.12097289	658.6	0.03622796	0.03405588	658.6	0.00879593	0
658.8	1.68985721	1.70966655	658.8	1.36885484	1.36942097	658.8	0.82063413	0.84439828	658.8	0.40942124	0.43660257	658.8	0.11813135	0.12127888	658.8	0.03616828	0.03414883	658.8	0.00871337	0
659	1.69024187	1.7098987	659	1.36984799	1.37043021	659	0.82193184	0.84569909	659	0.41029156	0.43754177	659	0.1180958	0.12158428	659	0.03592344	0.03424164	659	0.00802736	0
659.2	1.69047472	1.7101271	659.2	1.37069769	1.37143077	659.2	0.82286471	0.84699365	659.2	0.41089081	0.43847825	659.2	0.11771045	0.12188908	659.2	0.03561456	0.03433432	659.2	0.00732642	0
659.4	1.69070572	1.71035181	659.4	1.3716735	1.37242273	659.4	0.82402926	0.84828199	659.4	0.41185604	0.43941201	659.4	0.1177327	0.12219329	659.4	0.03553065	0.03442686	659.4	0.00671952	0
659.6	1.6907524	1.71057289	659.6	1.37250789	1.37340616	659.6	0.825482	0.84956415	659.6	0.41266826	0.44034307	659.6	0.11776552	0.12249691	659.6	0.03558664	0.03451926	659.6	0.006758	0
659.8	1.69122895	1.7107904	659.8	1.37351081	1.37438113	659.8	0.82622645	0.85084015	659.8	0.41308434	0.44127143	659.8	0.11751452	0.12279994	659.8	0.0355385	0.03461153	659.8	0.00609221	0
660	1.69162264	1.7110044	660	1.37428713	1.37534772	660	0.82709962	0.85211002	660	0.413822	0.4421971	660	0.11736909	0.12310238	660	0.03533339	0.03470366	660	0.00559815	0
660.2	1.69211549	1.71121495	660.2	1.37507222	1.37630599	660.2	0.82834538	0.8533738	660.2	0.41446112	0.44312009	660.2	0.11780169	0.12340423	660.2	0.03559646	0.03479566	660.2	0.00537661	0
660.4	1.69305599	1.71142209	660.4	1.37607205	1.37725603	660.4	0.82980097	0.8546315	660.4	0.4156793	0.4440404	660.4	0.11830822	0.1237055	660.4	0.03565699	0.03488753	660.4	0.00578042	0
660.6	1.69373263	1.71162588	660.6	1.37706615	1.37819789	660.6	0.83078882	0.85588317	660.6	0.41625335	0.44495805	660.6	0.11876869	0.12400617	660.6	0.0354845	0.03497926	660.6	0.0058309	0
660.8	1.69440415	1.71182639	660.8	1.37794653	1.37913166	660.8	0.83202647	0.85712883	660.8	0.41784856	0.44587304	660.8	0.11937333	0.12430627	660.8	0.03587888	0.03507085	660.8	0.00606291	0
661	1.6942082	1.71202366	661	1.37743448	1.3800574	661	0.83208331	0.85836851	661	0.41772635	0.44678537	661	0.11905152	0.12460578	661	0.03495254	0.03516231	661	0.0054786	0
661.2	1.69489374	1.71221774	661.2	1.37849051	1.38097517	661.2	0.83410762	0.85960223	661.2	0.41877097	0.44769507	661.2	0.11990001	0.12490471	661.2	0.03564086	0.03525364	661.2	0.00608303	0
661.4	1.69576425	1.71240869	661.4	1.3797712	1.38188506	661.4	0.83590565	0.86083003	661.4	0.42024508	0.44860212	661.4	0.12083179	0.12520305	661.4	0.03579164	0.03534483	661.4	0.00649875	0
661.6	1.69618894	1.71259655	661.6	1.38094235	1.38278712	661.6	0.83754042	0.86205193	661.6	0.42129859	0.44950655	661.6	0.12130075	0.12550082	661.6	0.03623611	0.03543589	661.6	0.00695626	0
661.8	1.69745438	1.71278138	661.8	1.38159766	1.38368142	661.8	0.83917946	0.86326797	661.8	0.422306	0.45040836	661.8	0.12208323	0.12579801	661.8	0.03635098	0.03552681	661.8	0.00740885	0
662	1.69788731	1.71296322	662	1.38233846	1.38456803	662	0.84033902	0.86447817	662	0.42274828	0.45130755	662	0.12270182	0.12609462	662	0.03654074	0.0356176	662	0.00783477	0
662.2	1.69881033	1.71314213	662.2	1.38365166	1.38544702	662.2	0.84247596	0.86568255	662.2	0.42434443	0.45220414	662.2	0.12345596	0.12639065	662.2	0.03702871	0.03570826	662.2	0.00833967	0
662.4	1.69908775	1.71331815	662.4	1.38456409	1.38631845	662.4	0.8437953	0.86688116	662.4	0.42460659	0.45309813	662.4	0.12340295	0.12668611	662.4	0.03682929	0.03579878	662.4	0.00819635	0
662.6	1.69976736	1.71349132	662.6	1.38538925	1.38718239	662.6	0.84529056	0.868074	662.6	0.42530755	0.45398953	662.6	0.1236014	0.126981	662.6	0.03724682	0.03588918	662.6	0.00765034	0
662.8	1.70016233	1.7136617	662.8	1.3863849	1.38803889	662.8	0.84660175	0.86926112	662.8	0.42654657	0.45487835	662.8	0.1238783	0.12727531	662.8	0.03721173	0.03597943	662.8	0.00741692	0
663	1.70016691	1.71382933	663	1.38696558	1.38888804	663	0.84806901	0.87044254	663	0.42723628	0.45576459	663	0.12371852	0.12756904	663	0.03735066	0.03606956	663	0.00689356	0
663.2	1.70094625	1.71399424	663.2	1.38805991	1.38972988	663.2	0.84962292	0.87161829	663.2	0.42856339	0.45664827	663.2	0.12371253	0.12786221	663.2	0.03801485	0.03615956	663.2	0.00720516	0
663.4	1.70124379	1.7141565	663.4	1.38867979	1.39056448	663.4	0.85091888	0.87278839	663.4	0.429659	0.45752938	663.4	0.12404482	0.12815481	663.4	0.03793066	0.03624942	663.4	0.00698713	0
663.6	1.70193609	1.71431614	663.6	1.38927878	1.3913919	663.6	0.85231693	0.87395287	663.6	0.43066744	0.45840794	663.6	0.12426744	0.12844684	663.6	0.03843255	0.03633915	663.6	0.00749662	0
663.8	1.70282833	1.71447319	663.8	1.39067769	1.39221221	663.8	0.85359597	0.87511176	663.8	0.43130397	0.45928395	663.8	0.12446344	0.1287383	663.8	0.03867249	0.03642875	663.8	0.00747256	0
664	1.70317925	1.71462771	664	1.39130788	1.39302547	664	0.85482261	0.87626509	664	0.4318701	0.46015743	664	0.12453348	0.12902919	664	0.03810931	0.03651822	664	0.00729872	0
664.2	1.70442546	1.71477974	664.2	1.39221968	1.39383173	664.2	0.85650346	0.87741288	664.2	0.43308985	0.46102837	664.2	0.1251126	0.12931952	664.2	0.03838906	0.03660755	664.2	0.00768795	0
664.4	1.70470955	1.71492931	664.4	1.39280564	1.39463106	664.4	0.85743933	0.87855515	664.4	0.43391381	0.46189679	664.4	0.12480309	0.12960928	664.4	0.03823645	0.03669676	664.4	0.00769138	0
664.6	1.70520745	1.71507646	664.6	1.3932918	1.39542351	664.6	0.85814915	0.87969194	664.6	0.43482205	0.4627627	664.6	0.12491664	0.12989848	664.6	0.03797029	0.03678583	664.6	0.00717276	0
664.8	1.70583247	1.71522124	664.8	1.39362571	1.39620915	664.8	0.85886697	0.88082328	664.8	0.43629784	0.4636261	664.8	0.12500481	0.13018712	664.8	0.03822936	0.03687478	664.8	0.00698634	0
665	1.70644301	1.71536368	665	1.39406377	1.39698804	665	0.85972725	0.88194918	665	0.43674602	0.46448699	665	0.12482736	0.1304752	665	0.03825233	0.03696359	665	0.00695324	0
665.2	1.70715217	1.71550382	665.2	1.39500488	1.39776022	665.2	0.86104444	0.88306967	665.2	0.43821234	0.46534539	665.2	0.12512427	0.13076271	665.2	0.03855332	0.03705227	665.2	0.00723463	0
665.4	1.70743224	1.71564169	665.4	1.39575447	1.39852577	665.4	0.86202422	0.88418478	665.4	0.43907488	0.4662013	665.4	0.12523178	0.13104967	665.4	0.03878409	0.03714083	665.4	0.00727476	0
665.6	1.70782451	1.71577734	665.6	1.39653191	1.39928473	665.6	0.8628482	0.88529454	665.6	0.43963007	0.46705473	665.6	0.12526991	0.13133607	665.6	0.03874349	0.03722925	665.6	0.00750622	0
665.8	1.70823195	1.7159108	665.8	1.39700435	1.40003717	665.8	0.86356992	0.88639897	665.8	0.44009262	0.46790569	665.8	0.12570731	0.13162191	665.8	0.03834804	0.03731754	665.8	0.00751219	0
666	1.70777688	1.7160421	666	1.39785521	1.40078314	666	0.86437723	0.8874981	666	0.44051369	0.46875418	666	0.1260505	0.1319072	666	0.0382913	0.03740571	666	0.00727003	0
666.2	1.70810019	1.71617128	666.2	1.39908713	1.40152269	666.2	0.86588328	0.88859195	666.2	0.44172556	0.46960022	666.2	0.12651647	0.13219193	666.2	0.03852134	0.03749374	666.2	0.00698209	0
666.4	1.70802895	1.71629838	666.4	1.39960494	1.40225588	666.4	0.86649742	0.88968055	666.4	0.4422849	0.4704438	666.4	0.12690646	0.13247611	666.4	0.03879209	0.03758164	666.4	0.00667969	0
666.6	1.70821218	1.71642342	666.6	1.4005681	1.40298277	666.6	0.86749086	0.89076392	666.6	0.44292701	0.47128494	666.6	0.1279873	0.13275974	666.6	0.03954537	0.03766942	666.6	0.0068442	0
666.8	1.70880345	1.71654644	666.8	1.40197936	1.40370341	666.8	0.86917769	0.89184208	666.8	0.44401246	0.47212364	666.8	0.12866626	0.13304281	666.8	0.04035903	0.03775707	666.8	0.00757999	0
667	1.70954001	1.71666748	667	1.40291854	1.40441785	667	0.87058871	0.89291507	667	0.44517499	0.47295991	667	0.12906954	0.13332534	667	0.04142324	0.03784459	667	0.00797536	0
667.2	1.70996329	1.71678656	667.2	1.40323461	1.40512615	667.2	0.87140706	0.89398291	667.2	0.44562719	0.47379376	667.2	0.12907296	0.13360731	667.2	0.04109176	0.03793198	667.2	0.00807972	0
667.4	1.71017744	1.71690372	667.4	1.40378874	1.40582835	667.4	0.87260023	0.89504562	667.4	0.4460382	0.47462519	667.4	0.12954159	0.13388874	667.4	0.04081108	0.03801924	667.4	0.0078276	0
667.6	1.71083715	1.71701899	667.6	1.40496502	1.40652452	667.6	0.87415544	0.89610323	667.6	0.44688793	0.47545421	667.6	0.13007661	0.13416962	667.6	0.04133513	0.03810637	667.6	0.0086225	0
667.8	1.71164681	1.71713239	667.8	1.40617981	1.4072147	667.8	0.87581384	0.89715576	667.8	0.44759486	0.47628083	667.8	0.13079047	0.13444996	667.8	0.04147675	0.03819338	667.8	0.00883862	0
668	1.71185412	1.71724396	668	1.40650045	1.40789895	668	0.8768873	0.89820323	668	0.44825159	0.47710506	668	0.13094463	0.13472974	668	0.04093231	0.03828026	668	0.00831064	0
668.2	1.71220638	1.71735373	668.2	1.40730088	1.40857731	668.2	0.87808901	0.89924568	668.2	0.4490961	0.47792689	668.2	0.13129741	0.13500899	668.2	0.04086935	0.03836701	668.2	0.00823895	0
668.4	1.71291054	1.71746173	668.4	1.40817568	1.40924984	668.4	0.87925212	0.90028312	668.4	0.44976342	0.47874635	668.4	0.13203099	0.13528769	668.4	0.04121661	0.03845363	668.4	0.00846145	0
668.6	1.714501	1.71756799	668.6	1.40892527	1.40991659	668.6	0.8808173	0.90131558	668.6	0.45102068	0.47956343	668.6	0.13254624	0.13556585	668.6	0.04132167	0.03854013	668.6	0.00870785	0
668.8	1.7148714	1.71767253	668.8	1.40935807	1.4105776	668.8	0.88159602	0.90234308	668.8	0.45176976	0.48037814	668.8	0.13231372	0.13584347	668.8	0.04067333	0.0386265	668.8	0.00874557	0
669	1.71550156	1.71777537	669	1.41028945	1.41123293	669	0.88294288	0.90336564	669	0.45234495	0.48119049	669	0.13241696	0.13612055	669	0.04066065	0.03871274	669	0.00862679	0
669.2	1.7155993	1.71787656	669.2	1.41081743	1.41188262	669.2	0.88389908	0.9043833	669.2	0.45270441	0.48200049	669.2	0.132394	0.13639709	669.2	0.04007111	0.03879886	669.2	0.00804044	0
669.4	1.71574848	1.71797612	669.4	1.41117587	1.41252673	669.4	0.88498948	0.90539607	669.4	0.4526926	0.48280814	669.4	0.13235367	0.13667309	669.4	0.03974347	0.03888485	669.4	0.00799157	0
669.6	1.71628747	1.71807406	669.6	1.41219603	1.4131653	669.6	0.88576934	0.90640398	669.6	0.45323764	0.48361345	669.6	0.13243542	0.13694856	669.6	0.03927017	0.03897071	669.6	0.00803959	0
669.8	1.71635875	1.71817043	669.8	1.4124766	1.41379837	669.8	0.88661339	0.90740704	669.8	0.4537233	0.48441643	669.8	0.13252979	0.13722349	669.8	0.03904418	0.03905645	669.8	0.0078825	0
670	1.71652962	1.71826524	670	1.41302803	1.41442601	670	0.88767693	0.9084053	670	0.45437322	0.48521708	670	0.13274756	0.13749789	670	0.03939523	0.03914207	670	0.00738214	0
670.2	1.7168138	1.71835851	670.2	1.4135068	1.41504824	670.2	0.888826	0.90939875	670.2	0.45525664	0.48601541	670.2	0.13291567	0.13777175	670.2	0.03984069	0.03922755	670.2	0.00767748	0
670.4	1.71730485	1.71845029	670.4	1.41384427	1.41566513	670.4	0.88972398	0.91038744	670.4	0.45594825	0.48681143	670.4	0.13287458	0.13804508	670.4	0.04001001	0.03931291	670.4	0.00764019	0
670.6	1.71777446	1.71854057	670.6	1.41432811	1.41627671	670.6	0.89031972	0.91137138	670.6	0.45647118	0.48760514	670.6	0.1330403	0.13831788	670.6	0.04010358	0.03939815	670.6	0.00776551	0
670.8	1.71817511	1.7186294	670.8	1.41450068	1.41688303	670.8	0.89137243	0.91235059	670.8	0.45759592	0.48839655	670.8	0.13282957	0.13859015	670.8	0.04028978	0.03948326	670.8	0.00767377	0
671	1.71765815	1.7187168	671	1.41437467	1.41748413	671	0.89191611	0.91332511	671	0.45832665	0.48918566	671	0.13239816	0.13886189	671	0.04009966	0.03956825	671	0.00740632	0
671.2	1.71734469	1.71880278	671.2	1.41445266	1.41808007	671.2	0.89237962	0.91429494	671.2	0.45905529	0.48997249	671.2	0.13214226	0.1391331	671.2	0.03936879	0.03965311	671.2	0.00701505	0
671.4	1.71752999	1.71888738	671.4	1.41530341	1.41867089	671.4	0.89344027	0.91526012	671.4	0.46007538	0.49075704	671.4	0.1326593	0.13940378	671.4	0.03965466	0.03973785	671.4	0.00715841	0
671.6	1.71764191	1.71897061	671.6	1.41548119	1.41925662	671.6	0.89416197	0.91622066	671.6	0.46123867	0.49153932	671.6	0.13281564	0.13967394	671.6	0.04013267	0.03982246	671.6	0.00749353	0
671.8	1.71783802	1.71905249	671.8	1.41584037	1.41983731	671.8	0.89492171	0.91717659	671.8	0.46218134	0.49231933	671.8	0.13308003	0.13994357	671.8	0.03988952	0.03990695	671.8	0.00745566	0
672	1.71835185	1.71913306	672	1.41653853	1.42041302	672	0.89592424	0.91812793	672	0.46332226	0.49309708	672	0.13340361	0.14021268	672	0.03976927	0.03999131	672	0.00717535	0
672.2	1.71888322	1.71921232	672.2	1.41725056	1.42098377	672.2	0.89686356	0.9190747	672.2	0.46423789	0.49387258	672.2	0.13397379	0.14048127	672.2	0.04044953	0.04007555	672.2	0.00720035	0
672.4	1.72022823	1.7192903	672.4	1.41822903	1.42154961	672.4	0.89833823	0.92001692	672.4	0.46540192	0.49464583	672.4	0.13451958	0.14074933	672.4	0.04095106	0.04015967	672.4	0.00767945	0
672.6	1.7206567	1.71936702	672.6	1.41874438	1.42211059	672.6	0.89959156	0.92095462	672.6	0.46590862	0.49541684	672.6	0.13395836	0.14101687	672.6	0.04027155	0.04024366	672.6	0.0076991	0
672.8	1.72059117	1.7194425	672.8	1.41976457	1.42266675	672.8	0.90066243	0.92188782	672.8	0.46686415	0.49618561	672.8	0.13427187	0.14128389	672.8	0.0404375	0.04032753	672.8	0.0076026	0
673	1.72130282	1.71951677	673	1.42106425	1.42321812	673	0.90211968	0.92281654	673	0.4677174	0.49695216	673	0.13534581	0.14155039	673	0.04088471	0.04041128	673	0.00768502	0
673.2	1.72181371	1.71958983	673.2	1.42163041	1.42376475	673.2	0.90309746	0.92374079	673.2	0.4680684	0.49771649	673.2	0.13580342	0.14181638	673.2	0.04129424	0.04049491	673.2	0.00750001	0
673.4	1.72220503	1.71966172	673.4	1.42196612	1.42430668	673.4	0.90364053	0.92466061	673.4	0.46866644	0.4984786	673.4	0.1362335	0.14208185	673.4	0.04118554	0.04057841	673.4	0.0076764	0
673.6	1.72293549	1.71973244	673.6	1.42327301	1.42484395	673.6	0.90500486	0.92557602	673.6	0.47001196	0.4992385	673.6	0.13700363	0.1423468	673.6	0.04169923	0.04066179	673.6	0.00815772	0
673.8	1.72330684	1.71980202	673.8	1.42381873	1.4253766	673.8	0.90613755	0.92648702	673.8	0.4706723	0.4999962	673.8	0.13733872	0.14261123	673.8	0.04181656	0.04074504	673.8	0.00815978	0
674	1.72439253	1.71987048	674	1.42473462	1.42590467	674	0.90741008	0.92739366	674	0.47156787	0.50075171	674	0.13800508	0.14287515	674	0.04230952	0.04082818	674	0.00841011	0
674.2	1.72457441	1.71993783	674.2	1.42512862	1.4264282	674.2	0.90827932	0.92829593	674.2	0.47236217	0.50150502	674.2	0.13782368	0.14313856	674.2	0.04224266	0.04091119	674.2	0.0085453	0
674.4	1.72536277	1.72000409	674.4	1.42567938	1.42694723	674.4	0.90934909	0.92919388	674.4	0.47324561	0.50225616	674.4	0.13793047	0.14340146	674.4	0.04232345	0.04099408	674.4	0.00824294	0
674.6	1.72603256	1.72006929	674.6	1.42613466	1.42746179	674.6	0.91028518	0.93008752	674.6	0.47426146	0.50300511	674.6	0.13820377	0.14366384	674.6	0.04211426	0.04107685	674.6	0.00854702	0
674.8	1.72668626	1.72013343	674.8	1.42700818	1.42797193	674.8	0.91180304	0.93097686	674.8	0.47599536	0.5037519	674.8	0.13862261	0.14392572	674.8	0.04238708	0.0411595	674.8	0.00884204	0
675	1.72689369	1.72019653	675	1.42761168	1.42847768	675	0.91286	0.93186193	675	0.4771795	0.50449652	675	0.13882446	0.14418708	675	0.04245177	0.04124203	675	0.00909197	0
675.2	1.72746979	1.72025862	675.2	1.42793023	1.42897908	675.2	0.91357561	0.93274276	675.2	0.47836695	0.50523899	675.2	0.13927318	0.14444794	675.2	0.0420754	0.04132443	675.2	0.008955	0
675.4	1.72728483	1.7203197	675.4	1.42806998	1.42947617	675.4	0.9138366	0.93361935	675.4	0.47867395	0.5059793	675.4	0.13903517	0.14470829	675.4	0.04141122	0.04140672	675.4	0.00842418	0
675.6	1.72733855	1.7203798	675.6	1.42831949	1.42996899	675.6	0.91469123	0.93449173	675.6	0.47951926	0.50671747	675.6	0.13905113	0.14496814	675.6	0.04125561	0.04148888	675.6	0.00793772	0
675.8	1.72781505	1.72043893	675.8	1.42921463	1.43045757	675.8	0.91539109	0.93535993	675.8	0.48012253	0.5074535	675.8	0.13915823	0.14522747	675.8	0.04076178	0.04157093	675.8	0.00776979	0
676	1.72819628	1.7204971	676	1.42992448	1.43094195	676	0.91643581	0.93622396	676	0.48060647	0.50818739	676	0.13948093	0.14548631	676	0.04099233	0.04165285	676	0.00709371	0
676.2	1.72788144	1.72055433	676.2	1.43023813	1.43142216	676.2	0.91707701	0.93708383	676.2	0.48053773	0.50891916	676.2	0.13948635	0.14574464	676.2	0.04058101	0.04173465	676.2	0.00693904	0
676.4	1.72854383	1.72061064	676.4	1.43103174	1.43189824	676.4	0.91877625	0.93793958	676.4	0.48134535	0.50964881	676.4	0.139739	0.14600247	676.4	0.04058311	0.04181633	676.4	0.0073147	0
676.6	1.72866206	1.72066603	676.6	1.43151449	1.43237023	676.6	0.91960156	0.93879122	676.6	0.48169718	0.51037635	676.6	0.13987267	0.1462598	676.6	0.04056635	0.0418979	676.6	0.00746328	0
676.8	1.72859161	1.72072054	676.8	1.43171625	1.43283816	676.8	0.92028472	0.93963877	676.8	0.48216137	0.51110178	676.8	0.14019799	0.14651663	676.8	0.0404825	0.04197934	676.8	0.00705591	0
677	1.72910292	1.72077416	677	1.43250175	1.43330207	677	0.92129048	0.94048225	677	0.48294096	0.5118251	677	0.14070421	0.14677295	677	0.04055173	0.04206067	677	0.00719545	0
677.2	1.72879613	1.72082692	677.2	1.43241651	1.43376199	677.2	0.9214464	0.94132168	677.2	0.48308555	0.51254633	677.2	0.14037321	0.14702878	677.2	0.04060333	0.04214187	677.2	0.00662284	0
677.4	1.72896001	1.72087882	677.4	1.43262814	1.43421795	677.4	0.92199811	0.94215708	677.4	0.4836126	0.51326547	677.4	0.14041873	0.14728412	677.4	0.04065484	0.04222296	677.4	0.00670544	0
677.6	1.72893124	1.72092989	677.6	1.43296116	1.43466999	677.6	0.92328235	0.94298847	677.6	0.4842138	0.51398253	677.6	0.14052692	0.14753895	677.6	0.04092779	0.04230392	677.6	0.00699939	0
677.8	1.72932699	1.72098013	677.8	1.43320552	1.43511815	677.8	0.92418025	0.94381587	677.8	0.48457722	0.5146975	677.8	0.14047278	0.14779329	677.8	0.04121407	0.04238477	677.8	0.00711901	0
678	1.73033122	1.72102956	678	1.43404091	1.43556245	678	0.9253428	0.94463929	678	0.48551899	0.51541041	678	0.14098433	0.14804714	678	0.04208075	0.0424655	678	0.00759845	0
678.2	1.73097143	1.72107819	678.2	1.43468045	1.43600293	678.2	0.92668021	0.94545876	678.2	0.48614845	0.51612125	678.2	0.14138531	0.14830049	678.2	0.04256587	0.04254611	678.2	0.00794612	0
678.4	1.73223511	1.72112604	678.4	1.43532408	1.43643962	678.4	0.92866269	0.94627429	678.4	0.48766733	0.51683003	678.4	0.14244725	0.14855335	678.4	0.04338176	0.0426266	678.4	0.0087184	0
678.6	1.73291236	1.72117311	678.6	1.435745	1.43687256	678.6	0.9294353	0.94708591	678.6	0.48859547	0.51753676	678.6	0.14251165	0.14880572	678.6	0.0429712	0.04270698	678.6	0.00897127	0
678.8	1.73334452	1.72121943	678.8	1.43649718	1.43730177	678.8	0.93084822	0.94789363	678.8	0.48989615	0.51824143	678.8	0.14307347	0.1490576	678.8	0.04312736	0.04278723	678.8	0.00950361	0
679	1.73345246	1.72126499	679	1.43691203	1.43772729	679	0.93156572	0.94869747	679	0.49053875	0.51894407	679	0.14320259	0.14930899	679	0.04309256	0.04286737	679	0.0095487	0
679.2	1.7336147	1.72130982	679.2	1.43707054	1.43814916	679.2	0.93197068	0.94949746	679.2	0.49115177	0.51964467	679.2	0.14324549	0.14955989	679.2	0.0424963	0.04294739	679.2	0.00873184	0
679.4	1.73332097	1.72135393	679.4	1.43730842	1.43856739	679.4	0.93233688	0.9502936	679.4	0.49156255	0.52034324	679.4	0.14338664	0.1498103	679.4	0.04236065	0.0430273	679.4	0.0082696	0
679.6	1.73412679	1.72139732	679.6	1.43833258	1.43898203	679.6	0.93380207	0.95108592	679.6	0.49255228	0.52103979	679.6	0.14415654	0.15006022	679.6	0.04260637	0.04310708	679.6	0.00857019	0
679.8	1.73436467	1.72144001	679.8	1.43896888	1.43939311	679.8	0.93435804	0.95187443	679.8	0.49295388	0.52173432	679.8	0.14456007	0.15030966	679.8	0.04251517	0.04318675	679.8	0.00904833	0
680	1.73463971	1.72148202	680	1.4390668	1.43980065	680	0.93476653	0.95265916	680	0.49321547	0.52242683	680	0.14473537	0.15055862	680	0.04257923	0.0432663	680	0.00857574	0
680.2	1.73469944	1.72152334	680.2	1.43927368	1.44020468	680.2	0.93532348	0.95344012	680.2	0.4938829	0.52311734	680.2	0.14499558	0.15080709	680.2	0.04247051	0.04334574	680.2	0.00861386	0
680.4	1.73562864	1.721564	680.4	1.43999064	1.44060524	680.4	0.93663484	0.95421733	680.4	0.49539005	0.52380585	680.4	0.14550246	0.15105507	680.4	0.04320506	0.04342506	680.4	0.00905376	0
680.6	1.7362905	1.721604	680.6	1.44062234	1.44100236	680.6	0.93726085	0.9549908	680.6	0.49636539	0.52449236	680.6	0.14581552	0.15130258	680.6	0.04323	0.04350426	680.6	0.00915707	0
680.8	1.73583901	1.72164335	680.8	1.44070797	1.44139606	680.8	0.93777949	0.95576057	680.8	0.49679889	0.52517689	680.8	0.14535823	0.1515496	680.8	0.04283484	0.04358335	680.8	0.00846706	0
681	1.73599441	1.72168207	681	1.44139523	1.44178638	681	0.93821939	0.95652663	681	0.49781108	0.52585943	681	0.14501354	0.15179614	681	0.0436639	0.04366232	681	0.00850244	0
681.2	1.73601809	1.72172017	681.2	1.4416763	1.44217334	681.2	0.93864408	0.95728902	681.2	0.49869653	0.52653999	681.2	0.14482542	0.15204221	681.2	0.04395545	0.04374117	681.2	0.00818169	0
681.4	1.73652127	1.72175765	681.4	1.44214128	1.44255697	681.4	0.93989104	0.95804775	681.4	0.49940215	0.52721858	681.4	0.14512398	0.15228779	681.4	0.04461664	0.04381991	681.4	0.00856981	0
681.6	1.73671038	1.72179452	681.6	1.44248825	1.4429373	681.6	0.94097737	0.95880283	681.6	0.50012453	0.5278952	681.6	0.14532063	0.1525329	681.6	0.04472418	0.04389854	681.6	0.00866252	0
681.8	1.73746006	1.7218308	681.8	1.44344298	1.44331437	681.8	0.94198543	0.95955429	681.8	0.50092105	0.52856987	681.8	0.14560582	0.15277753	681.8	0.04492057	0.04397704	681.8	0.00882878	0
682	1.73841506	1.72186649	682	1.44465695	1.44368819	682	0.94317385	0.96030214	682	0.50178412	0.52924257	682	0.14607815	0.15302169	682	0.04537226	0.04405544	682	0.00892655	0
682.2	1.7391518	1.7219016	682.2	1.44513112	1.44405879	682.2	0.94477588	0.9610464	682.2	0.50244647	0.52991333	682.2	0.14670274	0.15326537	682.2	0.04562242	0.04413372	682.2	0.00901198	0
682.4	1.73932828	1.72193615	682.4	1.44531361	1.44442621	682.4	0.94557913	0.96178709	682.4	0.50328832	0.53058215	682.4	0.14679658	0.15350858	682.4	0.04551472	0.04421188	682.4	0.00873824	0
682.6	1.73956092	1.72197014	682.6	1.44607411	1.44479047	682.6	0.94611829	0.96252422	682.6	0.50349034	0.53124903	682.6	0.1467513	0.15375131	682.6	0.04482995	0.04428993	682.6	0.00859853	0
682.8	1.74036803	1.72200358	682.8	1.44690635	1.4451516	682.8	0.94766422	0.96325781	682.8	0.50443128	0.53191397	682.8	0.14761415	0.15399357	682.8	0.04519723	0.04436786	682.8	0.00923268	0
683	1.74053897	1.72203648	683	1.44734929	1.44550962	683	0.94809967	0.96398787	683	0.50512595	0.53257699	683	0.14791029	0.15423537	683	0.04515596	0.04444568	683	0.00906311	0
683.2	1.74073384	1.72206885	683.2	1.44770347	1.44586456	683.2	0.94855789	0.96471443	683.2	0.50564492	0.53323809	683.2	0.14811045	0.15447669	683.2	0.04461312	0.04452339	683.2	0.00866195	0
683.4	1.74110252	1.7221007	683.4	1.4483852	1.44621645	683.4	0.94941769	0.96543751	683.4	0.50649041	0.53389727	683.4	0.14862556	0.15471754	683.4	0.04475157	0.04460098	683.4	0.00887406	0
683.6	1.74188308	1.72213203	683.6	1.4490456	1.44656532	683.6	0.95033439	0.96615711	683.6	0.50697847	0.53455454	683.6	0.14917734	0.15495792	683.6	0.04465459	0.04467846	683.6	0.00927019	0
683.8	1.74206745	1.72216286	683.8	1.44926278	1.44691118	683.8	0.95063988	0.96687325	683.8	0.50751031	0.53520991	683.8	0.14908539	0.15519784	683.8	0.04472326	0.04475582	683.8	0.00904797	0
684	1.7420899	1.72219319	684	1.44928741	1.44725407	684	0.95094402	0.96758596	684	0.50789693	0.53586337	684	0.14918838	0.15543729	684	0.04502511	0.04483307	684	0.00850992	0
684.2	1.74169707	1.72222303	684.2	1.44920607	1.44759401	684.2	0.95136115	0.96829524	684.2	0.50860859	0.53651495	684.2	0.14936508	0.15567627	684.2	0.04459868	0.04491021	684.2	0.0080504	0
684.4	1.74135407	1.72225239	684.4	1.44980008	1.44793103	684.4	0.95215313	0.96900112	684.4	0.50936715	0.53716464	684.4	0.14936944	0.15591479	684.4	0.04447638	0.04498723	684.4	0.00827415	0
684.6	1.74147261	1.72228127	684.6	1.44984544	1.44826515	684.6	0.9528852	0.96970361	684.6	0.51003411	0.53781244	684.6	0.14955872	0.15615285	684.6	0.0441641	0.04506414	684.6	0.0081087	0
684.8	1.74065568	1.72230968	684.8	1.44944168	1.4485964	684.8	0.95296315	0.97040272	684.8	0.51019001	0.53845837	684.8	0.14921872	0.15639044	684.8	0.04424277	0.04514094	684.8	0.0076323	0
685	1.74093881	1.72233764	685	1.44967558	1.4489248	685	0.95352229	0.97109848	685	0.51108321	0.53910242	685	0.14913484	0.15662757	685	0.04464289	0.04521762	685	0.00763271	0
685.2	1.74143826	1.72236515	685.2	1.44998021	1.44925038	685.2	0.95435573	0.9717909	685.2	0.51240729	0.53974461	685.2	0.14920447	0.15686425	685.2	0.04451194	0.0452942	685.2	0.00732242	0
685.4	1.74141186	1.72239221	685.4	1.45006749	1.44957315	685.4	0.95466622	0.97247999	685.4	0.51239281	0.54038494	685.4	0.1491038	0.15710046	685.4	0.04438865	0.04537066	685.4	0.00714177	0
685.6	1.7413446	1.72241883	685.6	1.45016204	1.44989315	685.6	0.95502104	0.97316577	685.6	0.51318053	0.54102341	685.6	0.14900389	0.15733621	685.6	0.04403311	0.04544701	685.6	0.00685973	0
685.8	1.74160144	1.72244503	685.8	1.45065497	1.4502104	685.8	0.95571937	0.97384827	685.8	0.51422951	0.54166003	685.8	0.14886089	0.1575715	685.8	0.04402296	0.04552324	685.8	0.00640568	0
686	1.74247304	1.7224708	686	1.4513824	1.45052492	686	0.95693717	0.97452748	686	0.51533462	0.54229481	686	0.14929576	0.15780633	686	0.0447277	0.04559937	686	0.00666639	0
686.2	1.74311727	1.72249616	686.2	1.45148086	1.45083673	686.2	0.95763436	0.97520343	686.2	0.51618776	0.54292775	686.2	0.14988295	0.15804071	686.2	0.04490903	0.04567538	686.2	0.00692299	0
686.4	1.74335662	1.7225211	686.4	1.45180408	1.45114587	686.4	0.95863099	0.97587614	686.4	0.51687039	0.54355885	686.4	0.1499862	0.15827464	686.4	0.04477898	0.04575128	686.4	0.00696797	0
686.6	1.7445883	1.72254565	686.6	1.45271277	1.45145235	686.6	0.95994482	0.97654561	686.6	0.51840243	0.54418813	686.6	0.15095088	0.1585081	686.6	0.04521835	0.04582707	686.6	0.00772816	0
686.8	1.74555487	1.72256979	686.8	1.45332502	1.45175619	686.8	0.96087714	0.97721188	686.8	0.51936622	0.54481558	686.8	0.15154177	0.15874112	686.8	0.04567294	0.04590275	686.8	0.00793635	0
687	1.74565122	1.72259355	687	1.45414974	1.45205741	687	0.96183933	0.97787494	687	0.52035411	0.54544121	687	0.15162337	0.15897368	687	0.0455699	0.04597832	687	0.00803142	0
687.2	1.74654078	1.72261692	687.2	1.45549685	1.45235605	687.2	0.96326125	0.97853482	687.2	0.52194368	0.54606503	687.2	0.15232692	0.15920579	687.2	0.04632513	0.04605377	687.2	0.00881041	0
687.4	1.74718746	1.72263992	687.4	1.45626068	1.45265212	687.4	0.96488702	0.97919153	687.4	0.52239241	0.54668705	687.4	0.15280839	0.15943745	687.4	0.04694213	0.04612912	687.4	0.00910508	0
687.6	1.74739105	1.72266254	687.6	1.45688583	1.45294564	687.6	0.96587614	0.97984508	687.6	0.52276014	0.54730726	687.6	0.15331262	0.15966865	687.6	0.04698621	0.04620436	687.6	0.00969128	0
687.8	1.74750485	1.7226848	687.8	1.45779911	1.45323664	687.8	0.96654213	0.9804955	687.8	0.52371293	0.54792567	687.8	0.153113	0.15989941	687.8	0.04724822	0.04627948	687.8	0.00975002	0
688	1.74750143	1.7227067	688	1.45864741	1.45352514	688	0.96732474	0.98114279	688	0.52386849	0.54854229	688	0.15326285	0.16012972	688	0.04765529	0.0463545	688	0.00974548	0
688.2	1.74730006	1.72272825	688.2	1.45908332	1.45381116	688.2	0.96785589	0.98178698	688.2	0.52417722	0.54915713	688.2	0.15330171	0.16035958	688.2	0.04705164	0.0464294	688.2	0.00930533	0
688.4	1.74752013	1.72274944	688.4	1.45979847	1.45409471	688.4	0.96876051	0.98242807	688.4	0.52458786	0.54977018	688.4	0.1534861	0.160589	688.4	0.04713279	0.0465042	688.4	0.00995013	0
688.6	1.74790863	1.7227703	688.6	1.45990796	1.45437583	688.6	0.96984337	0.98306609	688.6	0.52528201	0.55038146	688.6	0.15412002	0.16081796	688.6	0.04718272	0.04657888	688.6	0.01001038	0
688.8	1.74828751	1.72279082	688.8	1.46057343	1.45465453	688.8	0.97059775	0.98370104	688.8	0.52576069	0.55099096	688.8	0.15456634	0.16104649	688.8	0.04735724	0.04665346	688.8	0.0100864	0
689	1.7483	1.722811	689	1.46133257	1.45493084	689	0.97085255	0.98433294	689	0.52593065	0.5515987	689	0.15449221	0.16127457	689	0.04677731	0.04672792	689	0.00940197	0
689.2	1.74889665	1.72283086	689.2	1.46190118	1.45520477	689.2	0.97158057	0.98496181	689.2	0.52629181	0.55220468	689.2	0.15492289	0.1615022	689.2	0.04709635	0.04680228	689.2	0.00940391	0
689.4	1.74904408	1.7228504	689.4	1.46247322	1.45547634	689.4	0.97230055	0.98558766	689.4	0.52655162	0.5528089	689.4	0.15518004	0.16172939	689.4	0.04728961	0.04687653	689.4	0.00928689	0
689.6	1.7492699	1.72286963	689.6	1.46256671	1.45574558	689.6	0.97286576	0.9862105	689.6	0.52711584	0.55341138	689.6	0.15528509	0.16195615	689.6	0.04720972	0.04695067	689.6	0.00879877	0
689.8	1.7500252	1.72288854	689.8	1.46303522	1.4560125	689.8	0.97392045	0.98683036	689.8	0.52816885	0.5540121	689.8	0.15553047	0.16218246	689.8	0.0476234	0.0470247	689.8	0.0086279	0
690	1.75084463	1.72290715	690	1.46313401	1.45627713	690	0.97467081	0.98744723	690	0.52882342	0.55461109	690	0.15602237	0.16240833	690	0.04782069	0.04709862	690	0.00914304	0
690.2	1.7510499	1.72292546	690.2	1.46264986	1.45653948	690.2	0.97485686	0.98806115	690.2	0.52883786	0.55520834	690.2	0.15610524	0.16263376	690.2	0.04755976	0.04717243	690.2	0.00872354	0
690.4	1.75120213	1.72294347	690.4	1.46271227	1.45679957	690.4	0.97572867	0.98867211	690.4	0.52964521	0.55580386	690.4	0.15582587	0.16285875	690.4	0.04718256	0.04724614	690.4	0.00882569	0
690.6	1.75213146	1.72296119	690.6	1.46330734	1.45705743	690.6	0.97629775	0.98928015	690.6	0.53060567	0.55639765	690.6	0.15631156	0.16308331	690.6	0.0477434	0.04731973	690.6	0.00884945	0
690.8	1.7524095	1.72297863	690.8	1.46390146	1.45731307	690.8	0.97731142	0.98988526	690.8	0.5312135	0.55698972	690.8	0.15680466	0.16330743	690.8	0.04809954	0.04739322	690.8	0.00916791	0
691	1.75225965	1.72299578	691	1.46390879	1.45756652	691	0.97842458	0.99048747	691	0.53226832	0.55758008	691	0.15745654	0.16353111	691	0.04805011	0.0474666	691	0.00986492	0
691.2	1.75263996	1.72301266	691.2	1.46436071	1.45781778	691.2	0.97956043	0.99108678	691.2	0.53337118	0.55816873	691.2	0.15805198	0.16375436	691.2	0.04863114	0.04753988	691.2	0.01050712	0
691.4	1.75253338	1.72302926	691.4	1.46388096	1.45806688	691.4	0.98045347	0.99168322	691.4	0.5333983	0.55875567	691.4	0.15835292	0.16397717	691.4	0.04834779	0.04761304	691.4	0.01038256	0
691.6	1.75200259	1.7230456	691.6	1.46391509	1.45831384	691.6	0.98036949	0.99227679	691.6	0.53376247	0.55934091	691.6	0.15809268	0.16419955	691.6	0.04781033	0.0476861	691.6	0.00985789	0
691.8	1.75220441	1.72306167	691.8	1.4640272	1.45855868	691.8	0.98073995	0.99286752	691.8	0.53450602	0.55992445	691.8	0.15795559	0.1644215	691.8	0.0481762	0.04775905	691.8	0.00960504	0
692	1.75297415	1.72307749	692	1.46410073	1.45880141	692	0.98141434	0.9934554	692	0.5348955	0.5605063	692	0.15837687	0.16464302	692	0.04816538	0.04783189	692	0.00949472	0
692.2	1.75306741	1.72309304	692.2	1.46391757	1.45904206	692.2	0.9817883	0.99404047	692.2	0.53564125	0.56108647	692.2	0.15846877	0.1648641	692.2	0.04793745	0.04790463	692.2	0.00953057	0
692.4	1.75299899	1.72310835	692.4	1.46383881	1.45928063	692.4	0.98233428	0.99462272	692.4	0.53657228	0.56166496	692.4	0.15885456	0.16508476	692.4	0.04833227	0.04797726	692.4	0.01016461	0
692.6	1.75281874	1.72312341	692.6	1.46378789	1.45951716	692.6	0.98282498	0.99520218	692.6	0.53732579	0.56224177	692.6	0.15912463	0.16530499	692.6	0.04824601	0.04804979	692.6	0.00968656	0
692.8	1.7533382	1.72313822	692.8	1.46441024	1.45975165	692.8	0.98301186	0.99577886	692.8	0.53784252	0.56281691	692.8	0.15965863	0.16552479	692.8	0.04820266	0.0481222	692.8	0.00950938	0
693	1.75337841	1.7231528	693	1.46474001	1.45998412	693	0.98302701	0.99635277	693	0.53807804	0.56339038	693	0.15965444	0.16574416	693	0.04815672	0.04819451	693	0.00913715	0
693.2	1.75394882	1.72316714	693.2	1.46486569	1.4602146	693.2	0.98344771	0.99692392	693.2	0.53862677	0.56396219	693.2	0.15978483	0.16596311	693.2	0.0484897	0.04826672	693.2	0.00895013	0
693.4	1.75419273	1.72318125	693.4	1.4652741	1.46044309	693.4	0.98421152	0.99749233	693.4	0.53941769	0.56453234	693.4	0.15974652	0.16618163	693.4	0.04842946	0.04833882	693.4	0.00868199	0
693.6	1.75487953	1.72319513	693.6	1.46552165	1.46066962	693.6	0.9850086	0.99805801	693.6	0.5400338	0.56510084	693.6	0.16001107	0.16639972	693.6	0.04837721	0.04841081	693.6	0.00867311	0
693.8	1.7554477	1.72320879	693.8	1.46599115	1.4608942	693.8	0.98611144	0.99862097	693.8	0.5409696	0.5656677	693.8	0.16048624	0.16661739	693.8	0.04869375	0.0484827	693.8	0.00885728	0
694	1.7557535	1.72322222	694	1.46649843	1.46111684	694	0.98631196	0.99918123	694	0.54150938	0.56623291	694	0.16079257	0.16683464	694	0.04854687	0.04855448	694	0.0092258	0
694.2	1.75580727	1.72323544	694.2	1.46640522	1.46133758	694.2	0.98688713	0.9997388	694.2	0.54170185	0.56679648	694.2	0.16076759	0.16705146	694.2	0.0484242	0.04862616	694.2	0.00939675	0
694.4	1.75605186	1.72324845	694.4	1.46727892	1.46155641	694.4	0.98776401	1.00029369	694.4	0.54238762	0.56735842	694.4	0.16099296	0.16726787	694.4	0.0482839	0.04869773	694.4	0.0093674	0
694.6	1.75616708	1.72326125	694.6	1.46787601	1.46177337	694.6	0.98919622	1.00084592	694.6	0.54282508	0.56791873	694.6	0.16171134	0.16748385	694.6	0.04857975	0.0487692	694.6	0.00940017	0
694.8	1.75656228	1.72327384	694.8	1.46845974	1.46198846	694.8	0.99034756	1.0013955	694.8	0.54364919	0.56847742	694.8	0.16264948	0.16769941	694.8	0.04892103	0.04884056	694.8	0.01002622	0
695	1.75625087	1.72328622	695	1.46844036	1.4622017	695	0.99109407	1.00194243	695	0.54384534	0.56903449	695	0.1626859	0.16791456	695	0.04855069	0.04891182	695	0.01019581	0
695.2	1.75643381	1.72329841	695.2	1.46888864	1.4624131	695.2	0.9922577	1.00248674	695.2	0.54464458	0.56958995	695.2	0.16289936	0.16812928	695.2	0.04870637	0.04898297	695.2	0.01041296	0
695.4	1.75638387	1.7233104	695.4	1.46908066	1.46262269	695.4	0.99298303	1.00302844	695.4	0.54521927	0.57014379	695.4	0.16325746	0.16834359	695.4	0.04840077	0.04905402	695.4	0.0101446	0
695.6	1.75618261	1.72332219	695.6	1.46948985	1.46283047	695.6	0.9933566	1.00356754	695.6	0.54547305	0.57069603	695.6	0.16274255	0.16855748	695.6	0.04805545	0.04912496	695.6	0.00933093	0
695.8	1.75667529	1.7233338	695.8	1.46982858	1.46303647	695.8	0.99456975	1.00410405	695.8	0.54657889	0.57124668	695.8	0.16322919	0.16877096	695.8	0.04860753	0.0491958	695.8	0.00980381	0
696	1.75729057	1.72334521	696	1.46987862	1.4632407	696	0.99522327	1.00463798	696	0.54720632	0.57179572	696	0.16323066	0.16898402	696	0.04826809	0.04926654	696	0.00965927	0
696.2	1.75703609	1.72335645	696.2	1.47053375	1.46344317	696.2	0.9956122	1.00516935	696.2	0.54813532	0.57234318	696.2	0.16317252	0.16919667	696.2	0.04865287	0.04933717	696.2	0.00988884	0
696.4	1.75696665	1.7233675	696.4	1.47076159	1.4636439	696.4	0.99592288	1.00569816	696.4	0.54893994	0.57288904	696.4	0.16366648	0.1694089	696.4	0.04880646	0.0494077	696.4	0.00988874	0
696.6	1.75775998	1.72337837	696.6	1.47133265	1.4638429	696.6	0.99647252	1.00622444	696.6	0.54973	0.57343333	696.6	0.16428681	0.16962072	696.6	0.04894014	0.04947813	696.6	0.00973363	0
696.8	1.75808842	1.72338907	696.8	1.47193848	1.4640402	696.8	0.99655055	1.00674819	696.8	0.55035865	0.57397604	696.8	0.16461256	0.16983213	696.8	0.04889563	0.04954845	696.8	0.00944484	0
697	1.75882487	1.7233996	697	1.47247994	1.46423579	697	0.99728937	1.00726942	697	0.55157934	0.57451718	697	0.16479283	0.17004313	697	0.04902069	0.04961867	697	0.0097588	0
697.2	1.75913315	1.72340995	697.2	1.47269207	1.4644297	697.2	0.99756505	1.00778816	697.2	0.55215249	0.57505674	697.2	0.16476811	0.17025372	697.2	0.04874405	0.04968878	697.2	0.00927169	0
697.4	1.7599208	1.72342014	697.4	1.47314531	1.46462195	697.4	0.99843925	1.0083044	697.4	0.55303466	0.57559475	697.4	0.16525645	0.17046389	697.4	0.048729	0.0497588	697.4	0.00992891	0
697.6	1.76039775	1.72343016	697.6	1.47382177	1.46481254	697.6	0.99928452	1.00881816	697.6	0.5539215	0.57613119	697.6	0.16570644	0.17067366	697.6	0.04901422	0.04982871	697.6	0.00981571	0
697.8	1.76049272	1.72344002	697.8	1.47434023	1.4650015	697.8	0.99950012	1.00932945	697.8	0.55417095	0.57666609	697.8	0.16586821	0.17088302	697.8	0.04888733	0.04989851	697.8	0.00956699	0
698	1.76108143	1.72344973	698	1.47487005	1.46518883	698	0.99969444	1.00983829	698	0.55491643	0.57719943	698	0.16610669	0.17109198	698	0.0490239	0.04996822	698	0.00989406	0
698.2	1.76114463	1.72345927	698.2	1.47483903	1.46537455	698.2	1.00019031	1.01034469	698.2	0.55497674	0.57773122	698.2	0.16583716	0.17130053	698.2	0.04869721	0.05003782	698.2	0.00972843	0
698.4	1.76162776	1.72346866	698.4	1.47587093	1.46555867	698.4	1.00096889	1.01084866	698.4	0.55532207	0.57826148	698.4	0.16652821	0.17150867	698.4	0.04892519	0.05010732	698.4	0.00989959	0
698.6	1.76206955	1.7234779	698.6	1.47638936	1.46574121	698.6	1.00184579	1.0113502	698.6	0.55569916	0.5787902	698.6	0.16679562	0.17171641	698.6	0.04917958	0.05017672	698.6	0.01068522	0
698.8	1.76297853	1.72348699	698.8	1.47719482	1.46592217	698.8	1.00263239	1.01184934	698.8	0.55622494	0.57931738	698.8	0.1668493	0.17192374	698.8	0.04979589	0.05024602	698.8	0.01116457	0
699	1.76239487	1.72349594	699	1.47686373	1.46610159	699	1.00288003	1.01234608	699	0.55584144	0.57984304	699	0.16617574	0.17213067	699	0.04949234	0.05031521	699	0.01083634	0
699.2	1.76259671	1.72350473	699.2	1.47714936	1.46627946	699.2	1.00359877	1.01284043	699.2	0.55679996	0.58036718	699.2	0.16679101	0.1723372	699.2	0.0494646	0.05038431	699.2	0.01107464	0
699.4	1.76260648	1.72351339	699.4	1.47737057	1.4664558	699.4	1.00414921	1.01333242	699.4	0.55738748	0.5808898	699.4	0.16662661	0.17254333	699.4	0.04938385	0.0504533	699.4	0.0108347	0
699.6	1.76241878	1.72352191	699.6	1.47717534	1.46663062	699.6	1.00457757	1.01382203	699.6	0.55768546	0.5814109	699.6	0.16617698	0.17274905	699.6	0.04905483	0.05052219	699.6	0.01016667	0
699.8	1.76284826	1.72353029	699.8	1.47701521	1.46680394	699.8	1.0056065	1.0143093	699.8	0.55820977	0.58193049	699.8	0.16639886	0.17295438	699.8	0.04939936	0.05059098	699.8	0.01034363	0
700	1.76317168	1.72353853	700	1.47676403	1.46697577	700	1.00595171	1.01479423	700	0.55844789	0.58244858	700	0.16617274	0.17315931	700	0.04921539	0.05065967	700	0.00994003	0
700.2	1.76330426	1.72354664	700.2	1.4774482	1.46714612	700.2	1.00667005	1.01527683	700.2	0.55882822	0.58296517	700.2	0.16650778	0.17336384	700.2	0.0493749	0.05072826	700.2	0.00974255	0
700.4	1.76358051	1.72355462	700.4	1.47709403	1.46731501	700.4	1.00734431	1.01575711	700.4	0.55952915	0.58348025	700.4	0.1670243	0.17356797	700.4	0.04957231	0.05079675	700.4	0.00966866	0
700.6	1.76429365	1.72356247	700.6	1.47761722	1.46748244	700.6	1.00859382	1.01623509	700.6	0.56055181	0.58399385	700.6	0.16782973	0.1737717	700.6	0.04974796	0.05086513	700.6	0.00971941	0
700.8	1.76463098	1.7235702	700.8	1.477746	1.46764844	700.8	1.008967	1.01671077	700.8	0.56165241	0.58450596	700.8	0.16774314	0.17397504	700.8	0.04970066	0.05093342	700.8	0.01010821	0
701	1.7649124	1.7235778	701	1.47770886	1.46781301	701	1.0091403	1.01718417	701	0.56238226	0.58501658	701	0.16762213	0.17417798	701	0.04951088	0.05100161	701	0.00999581	0
701.2	1.76518556	1.72358528	701.2	1.4775192	1.46797616	701.2	1.00906709	1.01765529	701.2	0.56242139	0.58552573	701.2	0.16760694	0.17438053	701.2	0.04902024	0.05106969	701.2	0.00995766	0
701.4	1.76570372	1.72359263	701.4	1.47791186	1.46813791	701.4	1.00963222	1.01812415	701.4	0.56339567	0.5860334	701.4	0.1676184	0.17458269	701.4	0.04951549	0.05113768	701.4	0.01056761	0
701.6	1.76549881	1.72359987	701.6	1.47868389	1.46829827	701.6	1.01030752	1.01859076	701.6	0.56397172	0.5865396	701.6	0.16765445	0.17478445	701.6	0.04939113	0.05120557	701.6	0.01029504	0
701.8	1.76590103	1.72360699	701.8	1.4793254	1.46845725	701.8	1.01077035	1.01905513	701.8	0.56438784	0.58704433	701.8	0.16812895	0.17498582	701.8	0.04939009	0.05127335	701.8	0.01076388	0
702	1.76626971	1.72361399	702	1.47968676	1.46861486	702	1.01132391	1.01951727	702	0.56512252	0.5875476	702	0.16866432	0.17518679	702	0.04977826	0.05134104	702	0.01115081	0
702.2	1.7663754	1.72362089	702.2	1.480481	1.46877112	702.2	1.01205141	1.01997719	702.2	0.56579669	0.58804941	702.2	0.16898471	0.17538738	702.2	0.05026626	0.05140863	702.2	0.01128261	0
702.4	1.76677705	1.72362767	702.4	1.48138845	1.46892603	702.4	1.01293448	1.0204349	702.4	0.56619725	0.58854976	702.4	0.16958016	0.17558758	702.4	0.05122943	0.05147612	702.4	0.01184392	0
702.6	1.76673152	1.72363434	702.6	1.48161008	1.46907962	702.6	1.01325969	1.02089042	702.6	0.56647794	0.58904867	702.6	0.16943417	0.17578739	702.6	0.05122284	0.05154351	702.6	0.01168132	0
702.8	1.76659081	1.7236409	702.8	1.48201415	1.46923188	702.8	1.0137155	1.02134374	702.8	0.56697014	0.58954613	702.8	0.16948444	0.1759868	702.8	0.0516117	0.0516108	702.8	0.01118426	0
703	1.76604681	1.72364736	703	1.48204158	1.46938283	703	1.01338115	1.02179489	703	0.56706917	0.59004215	703	0.16910923	0.17618584	703	0.05180683	0.051678	703	0.01083934	0
703.2	1.76627559	1.72365371	703.2	1.48238854	1.46953248	703.2	1.01413258	1.02224388	703.2	0.56807787	0.59053673	703.2	0.16963913	0.17638448	703.2	0.05183903	0.05174509	703.2	0.01091959	0
703.4	1.76639619	1.72365997	703.4	1.48252912	1.46968085	703.4	1.01479832	1.0226907	703.4	0.56855374	0.59102988	703.4	0.16953106	0.17658274	703.4	0.05214598	0.05181209	703.4	0.01053372	0
703.6	1.76652191	1.72366612	703.6	1.48257136	1.46982794	703.6	1.01540377	1.02313539	703.6	0.5691002	0.5915216	703.6	0.16986938	0.17678061	703.6	0.05226002	0.05187898	703.6	0.01022584	0
703.8	1.76683304	1.72367217	703.8	1.48265305	1.46997377	703.8	1.01637532	1.02357793	703.8	0.56949194	0.5920119	703.8	0.17034058	0.1769781	703.8	0.05261719	0.05194578	703.8	0.0102066	0
704	1.76666953	1.72367812	704	1.48259906	1.47011834	704	1.01650392	1.02401836	704	0.56998478	0.59250077	704	0.17012819	0.1771752	704	0.05238319	0.05201248	704	0.00960004	0
704.2	1.76676659	1.72368398	704.2	1.48303067	1.47026167	704.2	1.01718891	1.02445666	704.2	0.57070489	0.59298823	704.2	0.17083138	0.17737192	704.2	0.0523917	0.05207909	704.2	0.00894328	0
704.4	1.76675718	1.72368974	704.4	1.48282519	1.47040376	704.4	1.01747248	1.02489287	704.4	0.57142479	0.59347428	704.4	0.17099531	0.17756826	704.4	0.05231253	0.05214559	704.4	0.00908515	0
704.6	1.76731866	1.72369541	704.6	1.48313378	1.47054464	704.6	1.01809716	1.02532697	704.6	0.57215224	0.59395891	704.6	0.1711316	0.17776422	704.6	0.05195141	0.052212	704.6	0.00911278	0
704.8	1.76749135	1.72370098	704.8	1.48309423	1.4706843	704.8	1.01785984	1.025759	704.8	0.57269831	0.59444215	704.8	0.17086085	0.1779598	704.8	0.05154066	0.05227831	704.8	0.00919745	0
705	1.76740401	1.72370647	705	1.48316825	1.47082276	705	1.01839565	1.02618895	705	0.57317394	0.59492398	705	0.17112693	0.17815499	705	0.0513978	0.05234453	705	0.0087916	0
705.2	1.76823097	1.72371187	705.2	1.4832701	1.47096003	705.2	1.01964266	1.02661683	705.2	0.57361895	0.59540442	705.2	0.17157455	0.17834981	705.2	0.05138037	0.05241064	705.2	0.00925645	0
705.4	1.76846288	1.72371718	705.4	1.48396122	1.47109612	705.4	1.02071639	1.02704266	705.4	0.57444694	0.59588346	705.4	0.17188138	0.17854424	705.4	0.05141588	0.05247666	705.4	0.00945649	0
705.6	1.76855998	1.72372241	705.6	1.48411533	1.47123105	705.6	1.0215883	1.02746644	705.6	0.57484826	0.59636112	705.6	0.17256852	0.1787383	705.6	0.0506651	0.05254258	705.6	0.00953478	0
705.8	1.76920835	1.72372755	705.8	1.48467259	1.47136481	705.8	1.02276476	1.0278882	705.8	0.57570851	0.59683739	705.8	0.17315911	0.17893199	705.8	0.05110506	0.05260841	705.8	0.01034652	0
706	1.76946841	1.72373261	706	1.4849856	1.47149742	706	1.02336362	1.02830792	706	0.57646983	0.59731228	706	0.1738037	0.17912529	706	0.05128838	0.05267414	706	0.01027288	0
706.2	1.76993399	1.72373758	706.2	1.48572729	1.47162889	706.2	1.02442782	1.02872563	706.2	0.57704244	0.5977858	706.2	0.17425031	0.17931822	706.2	0.05173016	0.05273977	706.2	0.01079846	0
706.4	1.77016076	1.72374248	706.4	1.48584292	1.47175923	706.4	1.02496287	1.02914133	706.4	0.57725546	0.59825794	706.4	0.17450154	0.17951077	706.4	0.05181853	0.05280531	706.4	0.01143917	0
706.6	1.77040475	1.7237473	706.6	1.48615441	1.47188844	706.6	1.02570103	1.02955504	706.6	0.57790262	0.59872871	706.6	0.17474548	0.17970295	706.6	0.05190979	0.05287075	706.6	0.01176734	0
706.8	1.77073238	1.72375204	706.8	1.48642015	1.47201655	706.8	1.02612972	1.02996676	706.8	0.57892608	0.59919813	706.8	0.1748206	0.17989476	706.8	0.05254114	0.05293609	706.8	0.01196838	0
707	1.77081363	1.7237567	707	1.48644089	1.47214356	707	1.02659694	1.03037651	707	0.57972285	0.59966618	707	0.17474034	0.18008619	707	0.05269133	0.05300134	707	0.01249958	0
707.2	1.77110347	1.72376129	707.2	1.48699569	1.47226947	707.2	1.02772004	1.03078428	707.2	0.58056705	0.60013287	707.2	0.17558873	0.18027726	707.2	0.05285076	0.05306649	707.2	0.01275681	0
707.4	1.77141303	1.7237658	707.4	1.48756912	1.4723943	707.4	1.02812041	1.0311901	707.4	0.58147723	0.60059822	707.4	0.17593781	0.18046795	707.4	0.05297738	0.05313155	707.4	0.01314707	0
707.6	1.77151568	1.72377024	707.6	1.48788133	1.47251806	707.6	1.02844102	1.03159397	707.6	0.58202894	0.60106221	707.6	0.17609917	0.18065826	707.6	0.05266115	0.05319651	707.6	0.01290555	0
707.8	1.77174681	1.72377461	707.8	1.48821706	1.47264075	707.8	1.02878968	1.0319959	707.8	0.58268279	0.60152486	707.8	0.17624263	0.18084821	707.8	0.05247712	0.05326138	707.8	0.01259382	0
708	1.77143281	1.72377891	708	1.48796191	1.47276239	708	1.02872677	1.0323959	708	0.5830735	0.60198617	708	0.17613818	0.18103779	708	0.05197375	0.05332615	708	0.01206524	0
708.2	1.77180398	1.72378314	708.2	1.48852303	1.47288298	708.2	1.02925633	1.03279398	708.2	0.58391612	0.60244614	708.2	0.17701227	0.181227	708.2	0.05202493	0.05339083	708.2	0.01168261	0
708.4	1.77183821	1.7237873	708.4	1.48917615	1.47300254	708.4	1.02970934	1.03319015	708.4	0.58435677	0.60290478	708.4	0.17685711	0.18141585	708.4	0.05190802	0.05345541	708.4	0.0119507	0
708.6	1.77294892	1.72379139	708.6	1.4896155	1.47312107	708.6	1.03023276	1.03358442	708.6	0.58511358	0.60336209	708.6	0.17703003	0.18160432	708.6	0.05193589	0.05351989	708.6	0.01181835	0
708.8	1.77311606	1.72379542	708.8	1.49006561	1.47323857	708.8	1.03055086	1.03397679	708.8	0.58565949	0.60381808	708.8	0.17737804	0.18179243	708.8	0.05196038	0.05358429	708.8	0.01147955	0
709	1.77321602	1.72379938	709	1.4905496	1.47335507	709	1.03129024	1.03436728	709	0.58619425	0.60427274	709	0.17778162	0.18198018	709	0.05185707	0.05364858	709	0.0112524	0
709.2	1.7735804	1.72380328	709.2	1.49046968	1.47347057	709.2	1.03156443	1.03475589	709.2	0.58587272	0.60472609	709.2	0.17756402	0.18216756	709.2	0.05158416	0.05371279	709.2	0.01079162	0
709.4	1.77343299	1.72380712	709.4	1.49062467	1.47358507	709.4	1.03158703	1.03514264	709.4	0.58599194	0.60517812	709.4	0.17729166	0.18235457	709.4	0.05093529	0.0537769	709.4	0.01077077	0
709.6	1.77353696	1.72381089	709.6	1.49025696	1.47369859	709.6	1.03202826	1.03552753	709.6	0.58629318	0.60562885	709.6	0.17723389	0.18254122	709.6	0.05098495	0.05384091	709.6	0.01073063	0
709.8	1.77376111	1.7238146	709.8	1.49059176	1.47381113	709.8	1.03237745	1.03591057	709.8	0.58681222	0.60607826	709.8	0.17685198	0.18272751	709.8	0.05118197	0.05390483	709.8	0.01056491	0
710	1.77409687	1.72381825	710	1.49063805	1.4739227	710	1.03289692	1.03629178	710	0.58722645	0.60652638	710	0.1771631	0.18291344	710	0.05125553	0.05396866	710	0.01043162	0
710.2	1.77423549	1.72382185	710.2	1.4906272	1.47403332	710.2	1.03374358	1.03667115	710.2	0.58759249	0.60697319	710.2	0.17684053	0.183099	710.2	0.05151344	0.05403239	710.2	0.01031729	0
710.4	1.77435599	1.72382538	710.4	1.49087374	1.47414298	710.4	1.03415529	1.0370487	710.4	0.58828681	0.60741872	710.4	0.17675035	0.1832842	710.4	0.05187504	0.05409603	710.4	0.01038326	0
710.6	1.77470556	1.72382886	710.6	1.49100427	1.4742517	710.6	1.03489083	1.03742444	710.6	0.58906464	0.60786295	710.6	0.17659682	0.18346905	710.6	0.05206509	0.05415958	710.6	0.01065883	0
710.8	1.77469405	1.72383228	710.8	1.4908339	1.47435949	710.8	1.03552244	1.03779837	710.8	0.58985138	0.60830589	710.8	0.17642979	0.18365353	710.8	0.05190147	0.05422303	710.8	0.01046858	0
711	1.77467511	1.72383565	711	1.49142554	1.47446635	711	1.03641025	1.03817051	711	0.59030539	0.60874755	711	0.1767009	0.18383766	711	0.05217752	0.05428639	711	0.01076278	0
711.2	1.77471836	1.72383896	711.2	1.49229944	1.47457229	711.2	1.03717845	1.03854086	711.2	0.59098201	0.60918793	711.2	0.17685375	0.18402143	711.2	0.05272231	0.05434966	711.2	0.01067342	0
711.4	1.77448895	1.72384222	711.4	1.49239754	1.47467731	711.4	1.03763943	1.03890944	711.4	0.59158425	0.60962703	711.4	0.17676552	0.18420484	711.4	0.05256802	0.05441283	711.4	0.0106153	0
711.6	1.77473391	1.72384543	711.6	1.49220451	1.47478144	711.6	1.03865094	1.03927624	711.6	0.59207114	0.61006487	711.6	0.17687982	0.18438789	711.6	0.05245668	0.05447592	711.6	0.01026512	0
711.8	1.77474416	1.72384858	711.8	1.49199922	1.47488467	711.8	1.03902327	1.03964128	711.8	0.5925499	0.61050143	711.8	0.17727155	0.18457059	711.8	0.05272383	0.05453891	711.8	0.01015175	0
712	1.7747559	1.72385169	712	1.49182067	1.47498701	712	1.03958136	1.04000457	712	0.59290364	0.61093673	712	0.17814042	0.18475293	712	0.05303297	0.0546018	712	0.00987656	0
712.2	1.77553627	1.72385474	712.2	1.4925844	1.47508848	712.2	1.04054271	1.04036611	712.2	0.59426732	0.61137076	712.2	0.17924743	0.18493492	712.2	0.05372187	0.05466461	712.2	0.01039952	0
712.4	1.77589334	1.72385774	712.4	1.49302697	1.47518907	712.4	1.04116605	1.04072592	712.4	0.5951367	0.61180354	712.4	0.17959177	0.18511655	712.4	0.05403165	0.05472732	712.4	0.01066148	0
712.6	1.77690592	1.7238607	712.6	1.49315721	1.47528879	712.6	1.04124379	1.041084	712.6	0.59577241	0.61223507	712.6	0.18030022	0.18529783	712.6	0.05432513	0.05478994	712.6	0.01097847	0
712.8	1.77708169	1.72386361	712.8	1.49390831	1.47538766	712.8	1.04187593	1.04144037	712.8	0.5967007	0.61266534	712.8	0.18161195	0.18547876	712.8	0.05489445	0.05485247	712.8	0.0115085	0
713	1.77737263	1.72386647	713	1.49409797	1.47548568	713	1.04166383	1.04179502	713	0.59721809	0.61309437	713	0.18207693	0.18565934	713	0.05451519	0.05491491	713	0.0118587	0
713.2	1.77737894	1.72386928	713.2	1.49395247	1.47558285	713.2	1.04185542	1.04214796	713.2	0.59719159	0.61352216	713.2	0.18213884	0.18583956	713.2	0.05461399	0.05497725	713.2	0.01208326	0
713.4	1.7774121	1.72387205	713.4	1.49416911	1.47567919	713.4	1.0417237	1.04249922	713.4	0.59758069	0.6139487	713.4	0.18214469	0.18601944	713.4	0.05436181	0.0550395	713.4	0.01262282	0
713.6	1.776887	1.72387478	713.6	1.49439101	1.4757747	713.6	1.04201961	1.04284878	713.6	0.59763202	0.61437401	713.6	0.18239658	0.18619896	713.6	0.05471577	0.05510167	713.6	0.01205958	0
713.8	1.77723296	1.72387746	713.8	1.49526777	1.47586939	713.8	1.04223341	1.04319667	713.8	0.59837977	0.61479809	713.8	0.18240274	0.18637814	713.8	0.05447971	0.05516374	713.8	0.01222824	0
714	1.77786329	1.72388009	714	1.49562241	1.47596326	714	1.04249506	1.04354289	714	0.59894528	0.61522093	714	0.18241351	0.18655697	714	0.0545233	0.05522572	714	0.01231887	0
714.2	1.778566	1.72388269	714.2	1.49635035	1.47605633	714.2	1.04325472	1.04388744	714.2	0.59981392	0.61564256	714.2	0.18230335	0.18673545	714.2	0.05470583	0.05528761	714.2	0.01240602	0
714.4	1.77968107	1.72388524	714.4	1.49726342	1.4761486	714.4	1.04389997	1.04423034	714.4	0.60058068	0.61606296	714.4	0.18268003	0.18691358	714.4	0.05474205	0.05534941	714.4	0.0132711	0
714.6	1.78037326	1.72388775	714.6	1.49765665	1.47624007	714.6	1.04485386	1.04457159	714.6	0.60108348	0.61648214	714.6	0.18258229	0.18709137	714.6	0.05497364	0.05541111	714.6	0.0137216	0
714.8	1.78020815	1.72389022	714.8	1.49807321	1.47633076	714.8	1.04553797	1.04491121	714.8	0.60112501	0.61690011	714.8	0.18228072	0.18726881	714.8	0.05495119	0.05547273	714.8	0.01336769	0
715	1.78048626	1.72389266	715	1.49878501	1.47642067	715	1.0459074	1.04524919	715	0.60159704	0.61731687	715	0.18224935	0.18744591	715	0.05524306	0.05553426	715	0.0135748	0
715.2	1.78039232	1.72389505	715.2	1.4988512	1.4765098	715.2	1.04599769	1.04558555	715.2	0.60187133	0.61773242	715.2	0.1823884	0.18762266	715.2	0.05531801	0.05559569	715.2	0.01352713	0
715.4	1.78034506	1.7238974	715.4	1.49856674	1.47659817	715.4	1.04644532	1.0459203	715.4	0.60195473	0.61814676	715.4	0.18277637	0.18779907	715.4	0.05483316	0.05565704	715.4	0.01348123	0
715.6	1.78050797	1.72389972	715.6	1.49814535	1.47668578	715.6	1.04693164	1.04625344	715.6	0.60175294	0.6185599	715.6	0.18259175	0.18797514	715.6	0.05491216	0.0557183	715.6	0.01278412	0
715.8	1.78016993	1.72390199	715.8	1.49774255	1.47677263	715.8	1.04637374	1.04658498	715.8	0.60179383	0.61897185	715.8	0.18258056	0.18815086	715.8	0.05458414	0.05577946	715.8	0.01167081	0
716	1.78035414	1.72390424	716	1.49767292	1.47685874	716	1.04699588	1.04691492	716	0.60230578	0.61938261	716	0.18316783	0.18832624	716	0.05453764	0.05584054	716	0.01157825	0
716.2	1.78066805	1.72390644	716.2	1.49771193	1.4769441	716.2	1.04765782	1.04724329	716.2	0.6030814	0.61979217	716.2	0.18357689	0.18850128	716.2	0.05438891	0.05590153	716.2	0.01158836	0
716.4	1.7802646	1.72390861	716.4	1.49758226	1.47702874	716.4	1.04763904	1.04757007	716.4	0.60333814	0.62020055	716.4	0.18363557	0.18867598	716.4	0.05386937	0.05596242	716.4	0.01110217	0
716.6	1.78060485	1.72391074	716.6	1.49824465	1.47711264	716.6	1.04862393	1.04789529	716.6	0.60414621	0.62060774	716.6	0.18482818	0.18885034	716.6	0.0541911	0.05602323	716.6	0.0116615	0
716.8	1.78029487	1.72391284	716.8	1.49868496	1.47719583	716.8	1.04930755	1.04821894	716.8	0.60516431	0.62101375	716.8	0.18519119	0.18902436	716.8	0.05420012	0.05608395	716.8	0.0117588	0
717	1.78007595	1.72391491	717	1.49874896	1.4772783	717	1.04931732	1.04854104	717	0.60542642	0.62141859	717	0.18540972	0.18919805	717	0.0538507	0.05614458	717	0.01156896	0
717.2	1.7791606	1.72391694	717.2	1.49843741	1.47736005	717.2	1.04949178	1.0488616	717.2	0.60539281	0.62182225	717.2	0.18509268	0.18937139	717.2	0.05349585	0.05620512	717.2	0.01134766	0
717.4	1.77875471	1.72391894	717.4	1.4991951	1.47744111	717.4	1.05005219	1.04918061	717.4	0.60628691	0.62222475	717.4	0.18535529	0.1895444	717.4	0.0536678	0.05626557	717.4	0.01141207	0
717.6	1.77804341	1.72392091	717.6	1.4996246	1.47752147	717.6	1.05061236	1.0494981	717.6	0.60636458	0.62262608	717.6	0.18498973	0.18971707	717.6	0.05344658	0.05632594	717.6	0.01069972	0
717.8	1.77920177	1.72392284	717.8	1.50041988	1.47760114	717.8	1.05162751	1.04981406	717.8	0.60787338	0.62302624	717.8	0.18540656	0.18988941	717.8	0.05358052	0.05638621	717.8	0.01116855	0
718	1.77981062	1.72392475	718	1.50072114	1.47768012	718	1.05231216	1.0501285	718	0.60878357	0.62342525	718	0.18579059	0.19006141	718	0.05376715	0.0564464	718	0.01093687	0
718.2	1.78091131	1.72392662	718.2	1.50129845	1.47775843	718.2	1.05320964	1.05044143	718.2	0.60961305	0.6238231	718.2	0.18603083	0.19023308	718.2	0.05409985	0.0565065	718.2	0.0110976	0
718.4	1.78138396	1.72392846	718.4	1.50185939	1.47783606	718.4	1.0534723	1.05075286	718.4	0.61034932	0.62421979	718.4	0.1861853	0.19040441	718.4	0.05469933	0.05656651	718.4	0.0113238	0
718.6	1.78164438	1.72393028	718.6	1.50204413	1.47791302	718.6	1.05407524	1.05106279	718.6	0.61090462	0.62461534	718.6	0.18603868	0.19057541	718.6	0.0550414	0.05662643	718.6	0.01109432	0
718.8	1.78206772	1.72393206	718.8	1.50247344	1.47798932	718.8	1.05426293	1.05137124	718.8	0.61107725	0.62500974	718.8	0.18616671	0.19074608	718.8	0.05569583	0.05668626	718.8	0.01068799	0
719	1.7826132	1.72393382	719	1.50262795	1.47806497	719	1.05425012	1.0516782	719	0.61166471	0.625403	719	0.18645781	0.19091642	719	0.05573016	0.05674601	719	0.01110726	0
719.2	1.78333305	1.72393555	719.2	1.50287236	1.47813996	719.2	1.05448828	1.05198369	719.2	0.61172869	0.62579512	719.2	0.18678294	0.19108642	719.2	0.05593554	0.05680567	719.2	0.01102888	0
719.4	1.78390938	1.72393724	719.4	1.50295095	1.47821431	719.4	1.05498403	1.05228771	719.4	0.61215869	0.6261861	719.4	0.18670911	0.1912561	719.4	0.05600963	0.05686524	719.4	0.01097837	0
719.6	1.78410563	1.72393892	719.6	1.50267383	1.47828802	719.6	1.05488965	1.05259028	719.6	0.61213639	0.62657595	719.6	0.18596958	0.19142544	719.6	0.05592629	0.05692472	719.6	0.01040186	0
719.8	1.78455726	1.72394056	719.8	1.50245408	1.4783611	719.8	1.05467481	1.05289139	719.8	0.61281149	0.62696467	719.8	0.18574084	0.19159445	719.8	0.05588826	0.05698412	719.8	0.01006288	0
720	1.78534043	1.72394218	720	1.50271652	1.47843355	720	1.05562267	1.05319105	720	0.61363476	0.62735226	720	0.18643938	0.19176314	720	0.05655707	0.05704343	720	0.01088733	0
720.2	1.78576102	1.72394377	720.2	1.50294304	1.47850537	720.2	1.0561063	1.05348928	720.2	0.61389312	0.62773873	720.2	0.18681491	0.1919315	720.2	0.05680236	0.05710265	720.2	0.0110636	0
720.4	1.78545988	1.72394534	720.4	1.5031385	1.47857658	720.4	1.0564924	1.05378607	720.4	0.6143054	0.62812408	720.4	0.18726373	0.19209953	720.4	0.05666188	0.05716179	720.4	0.01117312	0
720.6	1.78542896	1.72394688	720.6	1.50318215	1.47864717	720.6	1.0570074	1.05408144	720.6	0.61473903	0.62850831	720.6	0.18783379	0.19226724	720.6	0.0569818	0.05722084	720.6	0.01145719	0
720.8	1.78486372	1.72394839	720.8	1.50320773	1.47871716	720.8	1.05689876	1.05437539	720.8	0.61529403	0.62889143	720.8	0.18753171	0.19243461	720.8	0.05666397	0.0572798	720.8	0.01154905	0
721	1.78491545	1.72394989	721	1.50315492	1.47878655	721	1.05771257	1.05466793	721	0.61564576	0.62927344	721	0.18814417	0.19260167	721	0.056752	0.05733867	721	0.01189979	0
721.2	1.78420313	1.72395135	721.2	1.5026443	1.47885534	721.2	1.05782833	1.05495907	721.2	0.61593458	0.62965435	721.2	0.18782907	0.1927684	721.2	0.05610408	0.05739746	721.2	0.01189756	0
721.4	1.78419756	1.7239528	721.4	1.50319271	1.47892354	721.4	1.05861805	1.0552488	721.4	0.61653458	0.63003415	721.4	0.1881555	0.1929348	721.4	0.05621202	0.05745617	721.4	0.01183908	0
721.6	1.78415951	1.72395422	721.6	1.50332598	1.47899115	721.6	1.0591364	1.05553715	721.6	0.61636779	0.63041285	721.6	0.18824352	0.19310088	721.6	0.05561281	0.05751478	721.6	0.0114789	0
721.8	1.78441363	1.72395562	721.8	1.5036285	1.47905818	721.8	1.05989562	1.05582411	721.8	0.6170315	0.63079045	721.8	0.18896102	0.19326664	721.8	0.0554555	0.05757331	721.8	0.0114622	0
722	1.78445361	1.72395699	722	1.50351021	1.47912463	722	1.06005236	1.05610969	722	0.61727682	0.63116695	722	0.18933558	0.19343207	722	0.0552604	0.05763176	722	0.01140124	0
722.2	1.78444084	1.72395834	722.2	1.50370816	1.47919051	722.2	1.06014081	1.0563939	722.2	0.61744473	0.63154237	722.2	0.18924962	0.19359719	722.2	0.05556942	0.05769012	722.2	0.0114456	0
722.4	1.78405108	1.72395967	722.4	1.50407133	1.47925583	722.4	1.06020732	1.05667675	722.4	0.6180415	0.6319167	722.4	0.18945433	0.19376198	722.4	0.05588957	0.05774839	722.4	0.01117739	0
722.6	1.78378285	1.72396098	722.6	1.50399847	1.47932058	722.6	1.06038806	1.05695824	722.6	0.61824206	0.63228994	722.6	0.18932057	0.19392645	722.6	0.05541059	0.05780658	722.6	0.01061725	0
722.8	1.78375844	1.72396227	722.8	1.50431985	1.47938478	722.8	1.06042265	1.05723837	722.8	0.61861649	0.63266211	722.8	0.18936195	0.1940906	722.8	0.05569146	0.05786468	722.8	0.01057974	0
723	1.78374889	1.72396354	723	1.5045556	1.47944843	723	1.06063543	1.05751716	723	0.61935635	0.63303319	723	0.18919683	0.19425444	723	0.05509647	0.0579227	723	0.0108347	0
723.2	1.78419077	1.72396479	723.2	1.50497126	1.47951153	723.2	1.06108682	1.05779462	723.2	0.62014266	0.6334032	723.2	0.18947991	0.19441795	723.2	0.05557377	0.05798063	723.2	0.01080744	0
723.4	1.78464689	1.72396601	723.4	1.50541444	1.47957408	723.4	1.06172953	1.05807074	723.4	0.62116867	0.63377213	723.4	0.18983807	0.19458115	723.4	0.056107	0.05803848	723.4	0.01106472	0
723.6	1.78504564	1.72396722	723.6	1.50537753	1.4796361	723.6	1.0619864	1.05834553	723.6	0.62196802	0.63414	723.6	0.19005434	0.19474403	723.6	0.05648523	0.05809624	723.6	0.01116986	0
723.8	1.78515684	1.72396841	723.8	1.50551922	1.47969758	723.8	1.06254418	1.05861901	723.8	0.62252958	0.6345068	723.8	0.19083615	0.19490659	723.8	0.05701993	0.05815392	723.8	0.01120826	0
724	1.78563504	1.72396958	724	1.50610151	1.47975854	724	1.06315404	1.05889117	724	0.62312116	0.63487254	724	0.19175435	0.19506884	724	0.05748082	0.05821151	724	0.01180304	0
724.2	1.78570583	1.72397073	724.2	1.50615682	1.47981897	724.2	1.0633897	1.05916202	724.2	0.62346987	0.63523722	724.2	0.19185121	0.19523077	724.2	0.05723246	0.05826902	724.2	0.01164181	0
724.4	1.78514061	1.72397186	724.4	1.50592581	1.47987888	724.4	1.06337053	1.05943158	724.4	0.62367086	0.63560084	724.4	0.19185213	0.19539239	724.4	0.05686745	0.05832644	724.4	0.01111429	0
724.6	1.7846885	1.72397297	724.6	1.50588262	1.47993828	724.6	1.06355178	1.05969984	724.6	0.62369958	0.63596341	724.6	0.19180444	0.19555369	724.6	0.05690346	0.05838378	724.6	0.0109463	0
724.8	1.78486732	1.72397406	724.8	1.50624223	1.47999716	724.8	1.06440716	1.05996681	724.8	0.6244444	0.63632493	724.8	0.19204521	0.19571468	724.8	0.05692719	0.05844104	724.8	0.01112174	0
725	1.78551193	1.72397514	725	1.50627268	1.48005554	725	1.06543843	1.0602325	725	0.62483409	0.6366854	725	0.19240803	0.19587535	725	0.05724677	0.05849821	725	0.01122064	0
725.2	1.78634839	1.7239762	725.2	1.50686879	1.48011342	725.2	1.06611191	1.06049692	725.2	0.62560437	0.63704483	725.2	0.1929983	0.19603572	725.2	0.05730173	0.0585553	725.2	0.01146619	0
725.4	1.7870481	1.72397724	725.4	1.50743836	1.4801708	725.4	1.06676025	1.06076006	725.4	0.62607724	0.63740321	725.4	0.19330062	0.19619577	725.4	0.05756272	0.0586123	725.4	0.01136598	0
725.6	1.78752375	1.72397827	725.6	1.50750416	1.48022769	725.6	1.06777203	1.06102194	725.6	0.62643104	0.63776056	725.6	0.19330025	0.19635551	725.6	0.05745875	0.05866922	725.6	0.01123694	0
725.8	1.7881607	1.72397928	725.8	1.50794793	1.48028408	725.8	1.06835114	1.06128256	725.8	0.62715243	0.63811687	725.8	0.19358454	0.19651494	725.8	0.05779157	0.05872606	725.8	0.01171334	0
726	1.78854034	1.72398027	726	1.50818692	1.48034	726	1.06876185	1.06154194	726	0.62771753	0.63847214	726	0.19380282	0.19667406	726	0.05816618	0.05878281	726	0.01184791	0
726.2	1.78843133	1.72398125	726.2	1.50864352	1.48039543	726.2	1.06886325	1.06180006	726.2	0.62813904	0.63882639	726.2	0.19345487	0.19683287	726.2	0.05823931	0.05883948	726.2	0.01181249	0
726.4	1.78877785	1.72398221	726.4	1.50879801	1.48045038	726.4	1.069081	1.06205695	726.4	0.62887236	0.63917961	726.4	0.19331681	0.19699137	726.4	0.05809954	0.05889607	726.4	0.01182536	0
726.6	1.78905604	1.72398315	726.6	1.50929353	1.48050486	726.6	1.06973568	1.0623126	726.6	0.62925863	0.63953181	726.6	0.19340104	0.19714957	726.6	0.05804722	0.05895257	726.6	0.01208978	0
726.8	1.78936022	1.72398408	726.8	1.50932923	1.48055888	726.8	1.0697395	1.06256703	726.8	0.62975309	0.63988299	726.8	0.19341852	0.19730745	726.8	0.05797974	0.059009	726.8	0.0122131	0
727	1.78941251	1.723985	727	1.50937184	1.48061243	727	1.07009307	1.06282024	727	0.63006247	0.64023315	727	0.19339322	0.19746503	727	0.05784421	0.05906533	727	0.01221224	0
727.2	1.78976247	1.7239859	727.2	1.50931609	1.48066552	727.2	1.07043393	1.06307222	727.2	0.6306303	0.6405823	727.2	0.19379533	0.1976223	727.2	0.05842109	0.05912159	727.2	0.01241197	0
727.4	1.78979392	1.72398679	727.4	1.50983811	1.48071815	727.4	1.07059164	1.063323	727.4	0.63070161	0.64093043	727.4	0.19384988	0.19777927	727.4	0.05832885	0.05917776	727.4	0.01246084	0
727.6	1.7896186	1.72398766	727.6	1.50939138	1.48077033	727.6	1.0704919	1.06357258	727.6	0.63082836	0.64127755	727.6	0.1940303	0.19793593	727.6	0.05845671	0.05923385	727.6	0.01235253	0
727.8	1.78905353	1.72398852	727.8	1.50931753	1.48082206	727.8	1.070638	1.06382095	727.8	0.63042203	0.64162367	727.8	0.19389639	0.19809229	727.8	0.05827206	0.05928986	727.8	0.01162083	0
728	1.78941901	1.72398936	728	1.5096959	1.48087334	728	1.0707122	1.06406814	728	0.63069692	0.64196879	728	0.19371694	0.19824834	728	0.05809775	0.05934579	728	0.0116529	0
728.2	1.78925898	1.72399019	728.2	1.5097187	1.48092419	728.2	1.07052216	1.06431413	728.2	0.63089132	0.64231291	728.2	0.19357549	0.19840409	728.2	0.05785416	0.05940163	728.2	0.01143922	0
728.4	1.78861322	1.72399101	728.4	1.50989129	1.4809746	728.4	1.07083556	1.06455895	728.4	0.63072295	0.64265603	728.4	0.1936402	0.19855954	728.4	0.05788854	0.0594574	728.4	0.0111429	0
728.6	1.78903334	1.72399181	728.6	1.51085222	1.48102457	728.6	1.07140003	1.06480259	728.6	0.63110114	0.64299815	728.6	0.19401458	0.19871468	728.6	0.05835025	0.05951308	728.6	0.01150783	0
728.8	1.78952565	1.7239926	728.8	1.51109462	1.48107412	728.8	1.07176629	1.06504506	728.8	0.63163752	0.64333928	728.8	0.19423371	0.19886953	728.8	0.0581372	0.05956867	728.8	0.0113477	0
729	1.79027777	1.72399338	729	1.51146432	1.48112323	729	1.07222228	1.06528636	729	0.6322199	0.64367943	729	0.19503572	0.19902407	729	0.05845566	0.05962419	729	0.01173614	0
729.2	1.79093089	1.72399414	729.2	1.51193642	1.48117193	729.2	1.0727173	1.06552651	729.2	0.63336971	0.64401859	729.2	0.19565292	0.19917831	729.2	0.05828349	0.05967963	729.2	0.01203907	0
729.4	1.79092042	1.7239949	729.4	1.512027	1.48122021	729.4	1.07286357	1.0657655	729.4	0.63410412	0.64435677	729.4	0.19560194	0.19933225	729.4	0.05842498	0.05973498	729.4	0.01181213	0
729.6	1.79139346	1.72399564	729.6	1.51230949	1.48126807	729.6	1.07381542	1.06600335	729.6	0.63483952	0.64469396	729.6	0.19593204	0.19948589	729.6	0.05886323	0.05979026	729.6	0.01214731	0
729.8	1.79202679	1.72399636	729.8	1.513182	1.48131552	729.8	1.07428486	1.06624005	729.8	0.63590101	0.64503018	729.8	0.1962091	0.19963924	729.8	0.05909115	0.05984545	729.8	0.01324947	0
730	1.79195588	1.72399708	730	1.51311628	1.48136256	730	1.0743417	1.06647562	730	0.63656573	0.64536543	730	0.19642342	0.19979228	730	0.05902015	0.05990056	730	0.01332548	0
730.2	1.79263529	1.72399779	730.2	1.51380484	1.4814092	730.2	1.07525585	1.06671006	730.2	0.63736059	0.6456997	730.2	0.19654534	0.19994503	730.2	0.05877695	0.05995559	730.2	0.01385514	0
730.4	1.79335779	1.72399848	730.4	1.5141455	1.48145544	730.4	1.07607773	1.06694337	730.4	0.63836384	0.64603301	730.4	0.19736996	0.20009748	730.4	0.05931576	0.06001054	730.4	0.01432219	0
730.6	1.79294115	1.72399916	730.6	1.51392254	1.48150128	730.6	1.07591179	1.06717556	730.6	0.63821221	0.64636535	730.6	0.19737092	0.20024964	730.6	0.05907519	0.06006541	730.6	0.01378064	0
730.8	1.79296896	1.72399984	730.8	1.51364909	1.48154672	730.8	1.07551155	1.06740663	730.8	0.63854267	0.64669672	730.8	0.19709841	0.2004015	730.8	0.05874594	0.0601202	730.8	0.0135927	0
731	1.79266311	1.7240005	731	1.51344697	1.48159178	731	1.07576558	1.0676366	731	0.63893557	0.64702714	731	0.19715853	0.20055306	731	0.05878432	0.0601749	731	0.01341107	0
731.2	1.79277442	1.72400115	731.2	1.51365605	1.48163644	731.2	1.07610858	1.06786546	731.2	0.63906074	0.6473566	731.2	0.19749876	0.20070433	731.2	0.05918903	0.06022953	731.2	0.01336911	0
731.4	1.79233576	1.72400179	731.4	1.51320023	1.48168073	731.4	1.07584714	1.06809322	731.4	0.63902499	0.6476851	731.4	0.19747747	0.2008553	731.4	0.05883399	0.06028408	731.4	0.01272354	0
731.6	1.79212511	1.72400242	731.6	1.51233081	1.48172463	731.6	1.07581682	1.06831989	731.6	0.63915997	0.64801265	731.6	0.19752238	0.20100598	731.6	0.05858479	0.06033855	731.6	0.01200857	0
731.8	1.79217831	1.72400303	731.8	1.51209574	1.48176815	731.8	1.07628201	1.06854547	731.8	0.63925403	0.64833926	731.8	0.1974065	0.20115637	731.8	0.05867032	0.06039294	731.8	0.01145532	0
732	1.79249625	1.72400364	732	1.5118807	1.48181131	732	1.07692572	1.06876997	732	0.63965635	0.64866491	732	0.19771241	0.20130647	732	0.05890947	0.06044724	732	0.01159857	0
732.2	1.79239223	1.72400424	732.2	1.51215838	1.48185408	732.2	1.07754698	1.06899339	732.2	0.64016648	0.64898963	732.2	0.19820039	0.20145627	732.2	0.05945677	0.06050147	732.2	0.01161068	0
732.4	1.79219917	1.72400483	732.4	1.51244344	1.4818965	732.4	1.0784247	1.06921573	732.4	0.64056748	0.6493134	732.4	0.19866497	0.20160579	732.4	0.05990085	0.06055562	732.4	0.01147988	0
732.6	1.79259258	1.72400541	732.6	1.51249343	1.48193854	732.6	1.07873385	1.06943701	732.6	0.64063769	0.64963623	732.6	0.19863433	0.20175501	732.6	0.06000559	0.06060969	732.6	0.01157016	0
732.8	1.79282505	1.72400598	732.8	1.51214822	1.48198023	732.8	1.0790897	1.06965723	732.8	0.6408959	0.64995813	732.8	0.19879496	0.20190394	732.8	0.05984783	0.06066368	732.8	0.01153616	0
733	1.7928441	1.72400655	733	1.51189955	1.48202155	733	1.07896055	1.06987639	733	0.64101933	0.6502791	733	0.19906524	0.20205258	733	0.05949392	0.06071759	733	0.01153877	0
733.2	1.79295316	1.7240071	733.2	1.51271801	1.48206253	733.2	1.07966809	1.07009449	733.2	0.64157536	0.65059913	733.2	0.19901821	0.20220094	733.2	0.05945178	0.06077142	733.2	0.01145544	0
733.4	1.7932874	1.72400764	733.4	1.51336191	1.48210315	733.4	1.08036052	1.07031155	733.4	0.64168288	0.65091824	733.4	0.19894174	0.202349	733.4	0.05953933	0.06082517	733.4	0.01131899	0
733.6	1.79370814	1.72400818	733.6	1.51375537	1.48214341	733.6	1.08109088	1.07052757	733.6	0.64186901	0.65123643	733.6	0.19888294	0.20249678	733.6	0.05962999	0.06087885	733.6	0.01131435	0
733.8	1.79405813	1.7240087	733.8	1.51425367	1.48218334	733.8	1.08129671	1.07074255	733.8	0.6425766	0.65155369	733.8	0.19848489	0.20264427	733.8	0.05927206	0.06093244	733.8	0.01169886	0
734	1.79423296	1.72400922	734	1.5149025	1.48222292	734	1.0817269	1.0709565	734	0.64307451	0.65187003	734	0.19920949	0.20279147	734	0.05937095	0.06098596	734	0.01170322	0
734.2	1.7947984	1.72400973	734.2	1.5158438	1.48226216	734.2	1.08251239	1.07116942	734.2	0.64313202	0.65218546	734.2	0.1987644	0.20293839	734.2	0.05953139	0.0610394	734.2	0.01165712	0
734.4	1.79513654	1.72401023	734.4	1.51639029	1.48230106	734.4	1.08278839	1.07138131	734.4	0.64366977	0.65249997	734.4	0.19895443	0.20308502	734.4	0.06013618	0.06109276	734.4	0.01182197	0
734.6	1.79475525	1.72401072	734.6	1.51658507	1.48233963	734.6	1.08247675	1.07159219	734.6	0.64345137	0.65281357	734.6	0.19824729	0.20323137	734.6	0.05985117	0.06114604	734.6	0.01138558	0
734.8	1.7955157	1.72401121	734.8	1.51725234	1.48237786	734.8	1.08271589	1.07180206	734.8	0.64415696	0.65312626	734.8	0.19827394	0.20337743	734.8	0.06010126	0.06119924	734.8	0.01151887	0
735	1.79524681	1.72401169	735	1.51747107	1.48241577	735	1.08298134	1.07201092	735	0.64428333	0.65343805	735	0.19865914	0.2035232	735	0.06017339	0.06125237	735	0.01147327	0
735.2	1.79510727	1.72401215	735.2	1.51748333	1.48245335	735.2	1.08330254	1.07221878	735.2	0.6443692	0.65374893	735.2	0.19863205	0.2036687	735.2	0.05994361	0.06130541	735.2	0.01105269	0
735.4	1.79471825	1.72401262	735.4	1.5165352	1.48249061	735.4	1.08308877	1.07242564	735.4	0.64487135	0.65405891	735.4	0.19833679	0.20381391	735.4	0.05940334	0.06135838	735.4	0.01033421	0
735.6	1.79483262	1.72401307	735.6	1.51648587	1.48252755	735.6	1.08310344	1.0726315	735.6	0.64511251	0.65436799	735.6	0.19839849	0.20395884	735.6	0.05925795	0.06141127	735.6	0.01013754	0
735.8	1.79505086	1.72401352	735.8	1.51704713	1.48256417	735.8	1.08410896	1.07283638	735.8	0.64613515	0.65467618	735.8	0.19891539	0.20410349	735.8	0.06027379	0.06146409	735.8	0.01033597	0
736	1.79492001	1.72401396	736	1.51749287	1.48260048	736	1.08482789	1.07304027	736	0.64694103	0.65498347	736	0.19970397	0.20424785	736	0.06076309	0.06151682	736	0.01058426	0
736.2	1.79497573	1.72401439	736.2	1.5180681	1.48263647	736.2	1.08561294	1.07324318	736.2	0.64780821	0.65528988	736.2	0.20032998	0.20439194	736.2	0.06104201	0.06156948	736.2	0.01088262	0
736.4	1.79503982	1.72401482	736.4	1.51777981	1.48267215	736.4	1.08573562	1.07344512	736.4	0.64854769	0.65559539	736.4	0.20104349	0.20453574	736.4	0.06119144	0.06162206	736.4	0.01109071	0
736.6	1.79547846	1.72401524	736.6	1.51784497	1.48270753	736.6	1.08606418	1.07364609	736.6	0.64922995	0.65590003	736.6	0.20137206	0.20467927	736.6	0.06093032	0.06167457	736.6	0.01137665	0
736.8	1.79560515	1.72401565	736.8	1.51835761	1.4827426	736.8	1.08614995	1.0738461	736.8	0.65055315	0.65620377	736.8	0.20201529	0.20482251	736.8	0.06079461	0.061727	736.8	0.01167834	0
737	1.79527082	1.72401605	737	1.51818337	1.48277737	737	1.08610522	1.07404514	737	0.65066881	0.65650664	737	0.20176751	0.20496548	737	0.06024128	0.06177935	737	0.01120065	0
737.2	1.79585146	1.72401645	737.2	1.51886717	1.48281184	737.2	1.08707944	1.07424323	737.2	0.65159738	0.65680863	737.2	0.20217964	0.20510817	737.2	0.06061988	0.06183162	737.2	0.01145564	0
737.4	1.79606416	1.72401684	737.4	1.5190713	1.48284602	737.4	1.08760537	1.07444037	737.4	0.65242103	0.65710975	737.4	0.20234966	0.20525059	737.4	0.06030058	0.06188382	737.4	0.01154267	0
737.6	1.79652451	1.72401723	737.6	1.51917269	1.4828799	737.6	1.08820748	1.07463656	737.6	0.65361293	0.65740999	737.6	0.20298174	0.20539272	737.6	0.06065083	0.06193594	737.6	0.01204516	0
737.8	1.79714983	1.72401761	737.8	1.5197292	1.48291349	737.8	1.08875561	1.07483181	737.8	0.65428017	0.65770936	737.8	0.20323245	0.20553458	737.8	0.06084567	0.06198798	737.8	0.01259141	0
738	1.79757741	1.72401798	738	1.52036247	1.48294679	738	1.08943996	1.07502612	738	0.65447012	0.65800787	738	0.20413172	0.20567616	738	0.06145039	0.06203995	738	0.01298447	0
738.2	1.79816195	1.72401835	738.2	1.52103787	1.48297981	738.2	1.0896378	1.0752195	738.2	0.65461946	0.65830551	738.2	0.20410558	0.20581747	738.2	0.06146982	0.06209184	738.2	0.01292571	0
738.4	1.79875842	1.72401871	738.4	1.52187755	1.48301254	738.4	1.09024854	1.07541195	738.4	0.65515285	0.65860229	738.4	0.20469541	0.20595851	738.4	0.06165359	0.06214366	738.4	0.01358639	0
738.6	1.79889865	1.72401907	738.6	1.52211858	1.48304499	738.6	1.09036075	1.07560348	738.6	0.65508914	0.6588982	738.6	0.20496704	0.20609927	738.6	0.06168695	0.0621954	738.6	0.01388148	0
738.8	1.7991676	1.72401942	738.8	1.52204583	1.48307716	738.8	1.09081398	1.07579408	738.8	0.65519688	0.65919326	738.8	0.20535777	0.20623975	738.8	0.06171982	0.06224706	738.8	0.01381763	0
739	1.79907434	1.72401976	739	1.52191482	1.48310905	739	1.09111172	1.07598377	739	0.65467645	0.65948747	739	0.20566854	0.20637996	739	0.06150764	0.06229865	739	0.01390165	0
739.2	1.79897325	1.7240201	739.2	1.52129055	1.48314067	739.2	1.09106868	1.07617255	739.2	0.65425698	0.65978082	739.2	0.20514	0.2065199	739.2	0.06080728	0.06235016	739.2	0.01323549	0
739.4	1.798935	1.72402044	739.4	1.52073029	1.48317202	739.4	1.09118541	1.07636043	739.4	0.65433742	0.66007333	739.4	0.20521156	0.20665957	739.4	0.06060362	0.0624016	739.4	0.01328363	0
739.6	1.79915312	1.72402076	739.6	1.52107442	1.4832031	739.6	1.09109584	1.0765474	739.6	0.65387716	0.66036498	739.6	0.20519921	0.20679897	739.6	0.06073193	0.06245296	739.6	0.01327825	0
739.8	1.79928964	1.72402109	739.8	1.52133207	1.48323391	739.8	1.09168652	1.07673347	739.8	0.65465754	0.66065579	739.8	0.20553774	0.20693809	739.8	0.06142809	0.06250424	739.8	0.01370228	0
740	1.79901986	1.72402141	740	1.52131397	1.48326446	740	1.0918477	1.07691865	740	0.65494977	0.66094576	740	0.20565377	0.20707695	740	0.06159948	0.06255545	740	0.01352087	0
740.2	1.79905814	1.72402172	740.2	1.52111619	1.48329474	740.2	1.09235947	1.07710294	740.2	0.65567082	0.66123489	740.2	0.20544305	0.20721553	740.2	0.06149119	0.06260659	740.2	0.01320576	0
740.4	1.79913312	1.72402203	740.4	1.52103015	1.48332476	740.4	1.09239432	1.07728635	740.4	0.65639326	0.66152318	740.4	0.20584211	0.20735385	740.4	0.06180898	0.06265765	740.4	0.01334462	0
740.6	1.79867625	1.72402233	740.6	1.52093631	1.48335453	740.6	1.09237331	1.07746887	740.6	0.65691481	0.66181063	740.6	0.20561853	0.2074919	740.6	0.06172988	0.06270863	740.6	0.01317401	0
740.8	1.79820003	1.72402263	740.8	1.5206575	1.48338404	740.8	1.09213949	1.07765052	740.8	0.65718869	0.66209725	740.8	0.20482274	0.20762967	740.8	0.06183729	0.06275954	740.8	0.01338871	0
741	1.79802482	1.72402292	741	1.51987437	1.48341329	741	1.09201597	1.0778313	741	0.6569814	0.66238304	741	0.20408572	0.20776718	741	0.06184281	0.06281038	741	0.01262993	0
741.2	1.79825252	1.72402321	741.2	1.51973596	1.4834423	741.2	1.09220727	1.07801121	741.2	0.65751585	0.66266801	741.2	0.20418583	0.20790443	741.2	0.06185782	0.06286114	741.2	0.01255772	0
741.4	1.79788748	1.72402349	741.4	1.51979704	1.48347105	741.4	1.09236067	1.07819025	741.4	0.65813183	0.66295214	741.4	0.20431843	0.2080414	741.4	0.0623342	0.06291183	741.4	0.01264501	0
741.6	1.79806373	1.72402377	741.6	1.51952501	1.48349956	741.6	1.09237887	1.07836844	741.6	0.65821907	0.66323546	741.6	0.20420121	0.20817811	741.6	0.06240128	0.06296244	741.6	0.01227167	0
741.8	1.79791109	1.72402404	741.8	1.51958464	1.48352782	741.8	1.09243229	1.07854577	741.8	0.65830707	0.66351795	741.8	0.20423754	0.20831456	741.8	0.06258958	0.06301298	741.8	0.01209725	0
742	1.79830786	1.72402431	742	1.52071423	1.48355584	742	1.09309486	1.07872224	742	0.65909996	0.66379962	742	0.2047905	0.20845073	742	0.06294116	0.06306344	742	0.0121231	0
742.2	1.79883028	1.72402458	742.2	1.52166198	1.48358362	742.2	1.09335631	1.07889787	742.2	0.66007587	0.66408048	742.2	0.20523577	0.20858665	742.2	0.06294568	0.06311383	742.2	0.01249046	0
742.4	1.79881356	1.72402484	742.4	1.52215218	1.48361116	742.4	1.09366099	1.07907266	742.4	0.66005572	0.66436052	742.4	0.20514931	0.2087223	742.4	0.0629726	0.06316415	742.4	0.01293593	0
742.6	1.79874079	1.7240251	742.6	1.52209918	1.48363846	742.6	1.09358706	1.07924661	742.6	0.66023396	0.66463976	742.6	0.20498558	0.20885768	742.6	0.06253738	0.06321439	742.6	0.01309811	0
742.8	1.7992831	1.72402535	742.8	1.52245852	1.48366552	742.8	1.09397652	1.07941972	742.8	0.6606203	0.66491818	742.8	0.20549097	0.20899281	742.8	0.06241371	0.06326456	742.8	0.01294527	0
743	1.80006061	1.7240256	743	1.52342403	1.48369236	743	1.09440568	1.079592	743	0.6607321	0.6651958	743	0.20602082	0.20912767	743	0.06257065	0.06331465	743	0.01345217	0
743.2	1.80058901	1.72402584	743.2	1.52361024	1.48371896	743.2	1.09496087	1.07976346	743.2	0.66138852	0.66547261	743.2	0.20672168	0.20926226	743.2	0.06247989	0.06336467	743.2	0.01358423	0
743.4	1.80123601	1.72402608	743.4	1.52405468	1.48374534	743.4	1.09580193	1.07993409	743.4	0.66258373	0.66574862	743.4	0.20764179	0.2093966	743.4	0.06309937	0.06341462	743.4	0.01442264	0
743.6	1.80179427	1.72402632	743.6	1.52474828	1.48377149	743.6	1.09592519	1.0801039	743.6	0.66312667	0.66602383	743.6	0.20796739	0.20953068	743.6	0.06355534	0.0634645	743.6	0.01438552	0
743.8	1.80256498	1.72402655	743.8	1.52499494	1.48379741	743.8	1.09696268	1.0802729	743.8	0.66430128	0.66629824	743.8	0.208543	0.20966449	743.8	0.06382786	0.0635143	743.8	0.01478954	0
744	1.80228088	1.72402678	744	1.52529543	1.48382311	744	1.09782478	1.08044108	744	0.66469365	0.66657186	744	0.20892004	0.20979804	744	0.06385709	0.06356402	744	0.01440752	0
744.2	1.80233587	1.72402701	744.2	1.52537526	1.48384859	744.2	1.09836817	1.08060846	744.2	0.66476127	0.66684468	744.2	0.2092818	0.20993134	744.2	0.06349844	0.06361368	744.2	0.01414842	0
744.4	1.80259919	1.72402723	744.4	1.52533474	1.48387385	744.4	1.09873586	1.08077503	744.4	0.66480466	0.66711672	744.4	0.20992882	0.21006437	744.4	0.06358355	0.06366326	744.4	0.01421557	0
744.6	1.80237767	1.72402745	744.6	1.5251103	1.48389889	744.6	1.09901594	1.0809408	744.6	0.66504784	0.66738796	744.6	0.20989218	0.21019715	744.6	0.06314387	0.06371277	744.6	0.01409735	0
744.8	1.80270897	1.72402766	744.8	1.52490519	1.48392372	744.8	1.09922568	1.08110578	744.8	0.66482854	0.66765842	744.8	0.20983852	0.21032967	744.8	0.06335119	0.06376221	744.8	0.01393067	0
745	1.80249706	1.72402788	745	1.52473901	1.48394834	745	1.09902201	1.08126997	745	0.6650259	0.6679281	745	0.20998269	0.21046193	745	0.06325855	0.06381157	745	0.01319937	0
745.2	1.80239661	1.72402808	745.2	1.52474973	1.48397274	745.2	1.09939401	1.08143336	745.2	0.66552011	0.668197	745.2	0.21037816	0.21059393	745.2	0.06323654	0.06386087	745.2	0.01338843	0
745.4	1.80194734	1.72402829	745.4	1.52426846	1.48399693	745.4	1.09894196	1.08159597	745.4	0.66588606	0.66846511	745.4	0.21016368	0.21072568	745.4	0.06302712	0.06391009	745.4	0.01271251	0
745.6	1.80196529	1.72402849	745.6	1.52425521	1.48402092	745.6	1.09934502	1.08175781	745.6	0.6660617	0.66873245	745.6	0.209803	0.21085717	745.6	0.06290856	0.06395923	745.6	0.01282118	0
745.8	1.80192276	1.72402869	745.8	1.52473234	1.4840447	745.8	1.09934177	1.08191886	745.8	0.66646751	0.66899901	745.8	0.20981458	0.21098841	745.8	0.06290105	0.06400831	745.8	0.01268801	0
746	1.80229895	1.72402888	746	1.52532201	1.48406827	746	1.10015787	1.08207914	746	0.66698022	0.66926481	746	0.20973968	0.21111939	746	0.0627171	0.06405731	746	0.01257133	0
746.2	1.80195318	1.72402907	746.2	1.52512261	1.48409164	746.2	1.09974071	1.08223865	746.2	0.66684371	0.66952983	746.2	0.20922453	0.21125011	746.2	0.06205215	0.06410624	746.2	0.01252341	0
746.4	1.80139998	1.72402926	746.4	1.5249977	1.48411481	746.4	1.09952635	1.0823974	746.4	0.66649828	0.66979408	746.4	0.20845942	0.21138058	746.4	0.06152372	0.0641551	746.4	0.0122695	0
746.6	1.80160991	1.72402945	746.6	1.52465519	1.48413778	746.6	1.09944874	1.08255538	746.6	0.66718891	0.67005757	746.6	0.2082958	0.2115108	746.6	0.06150946	0.06420389	746.6	0.01218696	0
746.8	1.80223663	1.72402963	746.8	1.52526415	1.48416056	746.8	1.09945691	1.08271261	746.8	0.66781529	0.67032029	746.8	0.20888389	0.21164077	746.8	0.06162178	0.06425261	746.8	0.01211931	0
747	1.80257974	1.72402981	747	1.5254899	1.48418313	747	1.09977787	1.08286907	747	0.66842042	0.67058226	747	0.20883943	0.21177048	747	0.06192445	0.06430125	747	0.01236213	0
747.2	1.80293757	1.72402999	747.2	1.52479834	1.48420552	747.2	1.0999011	1.08302479	747.2	0.66878436	0.67084346	747.2	0.20888456	0.21189994	747.2	0.0619072	0.06434983	747.2	0.01210868	0
747.4	1.80319549	1.72403016	747.4	1.52468694	1.48422771	747.4	1.09983779	1.08317976	747.4	0.66954634	0.67110391	747.4	0.2087148	0.21202914	747.4	0.06210415	0.06439833	747.4	0.01237869	0
747.6	1.80301371	1.72403033	747.6	1.52449225	1.48424971	747.6	1.09974889	1.08333399	747.6	0.66969196	0.6713636	747.6	0.20856	0.2121581	747.6	0.06167375	0.06444676	747.6	0.01202225	0
747.8	1.80340614	1.7240305	747.8	1.5243009	1.48427152	747.8	1.10034731	1.08348748	747.8	0.670137	0.67162254	747.8	0.20859997	0.21228681	747.8	0.06167574	0.06449512	747.8	0.0124666	0
748	1.80282511	1.72403067	748	1.52436744	1.48429314	748	1.10057468	1.08364022	748	0.67010946	0.67188073	748	0.20871288	0.21241526	748	0.06149841	0.06454341	748	0.01244545	0
748.2	1.80318973	1.72403083	748.2	1.52431544	1.48431458	748.2	1.10084718	1.08379224	748.2	0.67054608	0.67213817	748.2	0.20918107	0.21254347	748.2	0.06161554	0.06459163	748.2	0.0129589	0
748.4	1.80349277	1.72403099	748.4	1.52438696	1.48433583	748.4	1.10142483	1.08394352	748.4	0.6714082	0.67239487	748.4	0.20985832	0.21267143	748.4	0.061672	0.06463978	748.4	0.0132184	0
748.6	1.80376314	1.72403115	748.6	1.52464518	1.4843569	748.6	1.10196152	1.08409408	748.6	0.67197629	0.67265082	748.6	0.21037498	0.21279913	748.6	0.06211749	0.06468785	748.6	0.01402839	0
748.8	1.80401809	1.7240313	748.8	1.52470066	1.48437779	748.8	1.10210261	1.08424392	748.8	0.67212056	0.67290603	748.8	0.21110094	0.21292659	748.8	0.06259451	0.06473586	748.8	0.01444216	0
749	1.80382456	1.72403145	749	1.52528097	1.4843985	749	1.10229771	1.08439304	749	0.67262915	0.6731605	749	0.21103354	0.2130538	749	0.06274317	0.0647838	749	0.01447347	0
749.2	1.80426671	1.7240316	749.2	1.52566887	1.48441904	749.2	1.10256244	1.08454144	749.2	0.67305419	0.67341423	749.2	0.21157169	0.21318077	749.2	0.063066	0.06483166	749.2	0.01472012	0
749.4	1.80423035	1.72403175	749.4	1.52545589	1.48443939	749.4	1.10244427	1.08468912	749.4	0.67341975	0.67366723	749.4	0.21169177	0.21330749	749.4	0.06312738	0.06487946	749.4	0.01427795	0
749.6	1.80417075	1.7240319	749.6	1.52607151	1.48445957	749.6	1.10337808	1.0848361	749.6	0.67353603	0.67391949	749.6	0.21197197	0.21343396	749.6	0.06379031	0.06492718	749.6	0.01446176	0
749.8	1.80417225	1.72403204	749.8	1.52643878	1.48447958	749.8	1.1037636	1.08498238	749.8	0.67376249	0.67417103	749.8	0.21214998	0.21356018	749.8	0.06358907	0.06497484	749.8	0.0135658	0
750	1.80411298	1.72403218	750	1.52650778	1.48449941	750	1.10465928	1.08512795	750	0.67397812	0.67442183	750	0.21252076	0.21368616	750	0.0636878	0.06502242	750	0.01327443	0
750.2	1.80379188	1.72403232	750.2	1.52688129	1.48451908	750.2	1.10446467	1.08527282	750.2	0.67399454	0.67467191	750.2	0.21256524	0.2138119	750.2	0.06353234	0.06506994	750.2	0.01283368	0
750.4	1.80411782	1.72403246	750.4	1.52699187	1.48453857	750.4	1.10492705	1.08541699	750.4	0.67426159	0.67492126	750.4	0.21298356	0.21393739	750.4	0.06392112	0.06511739	750.4	0.01251599	0
750.6	1.80394605	1.72403259	750.6	1.52682055	1.4845579	750.6	1.10502259	1.08556048	750.6	0.67468785	0.6751699	750.6	0.21300898	0.21406264	750.6	0.06402801	0.06516476	750.6	0.01209299	0
750.8	1.80373998	1.72403272	750.8	1.52705615	1.48457706	750.8	1.10487981	1.08570327	750.8	0.67485129	0.67541781	750.8	0.21304859	0.21418764	750.8	0.06406721	0.06521207	750.8	0.01151541	0
751	1.80383129	1.72403285	751	1.5267996	1.48459605	751	1.10515599	1.08584538	751	0.67513277	0.675665	751	0.21271232	0.2143124	751	0.0638857	0.06525931	751	0.01135097	0
751.2	1.8037468	1.72403298	751.2	1.52691933	1.48461489	751.2	1.10551341	1.08598681	751.2	0.67507595	0.67591147	751.2	0.21298649	0.21443692	751.2	0.06399558	0.06530647	751.2	0.01126614	0
751.4	1.80401359	1.7240331	751.4	1.52708679	1.48463356	751.4	1.10561067	1.08612755	751.4	0.6761262	0.67615724	751.4	0.21329988	0.21456119	751.4	0.06454993	0.06535357	751.4	0.01170025	0
751.6	1.80395243	1.72403323	751.6	1.5268804	1.48465207	751.6	1.10603212	1.08626763	751.6	0.67638455	0.67640229	751.6	0.21332669	0.21468523	751.6	0.06492077	0.0654006	751.6	0.01181502	0
751.8	1.8037667	1.72403335	751.8	1.52656984	1.48467042	751.8	1.10560846	1.08640703	751.8	0.6764286	0.67664663	751.8	0.21299442	0.21480902	751.8	0.06483316	0.06544756	751.8	0.01217888	0
752	1.80360099	1.72403347	752	1.52617289	1.48468861	752	1.10582075	1.08654576	752	0.6763005	0.67689026	752	0.21326825	0.21493257	752	0.06444719	0.06549446	752	0.01234621	0
752.2	1.80446778	1.72403359	752.2	1.52643981	1.48470665	752.2	1.1064608	1.08668382	752.2	0.67721368	0.67713318	752.2	0.21393941	0.21505588	752.2	0.06471753	0.06554128	752.2	0.01326588	0
752.4	1.80500213	1.7240337	752.4	1.52657188	1.48472453	752.4	1.10671977	1.08682122	752.4	0.6778997	0.6773754	752.4	0.21449233	0.21517895	752.4	0.06465536	0.06558803	752.4	0.01374767	0
752.6	1.8055108	1.72403382	752.6	1.52683337	1.48474226	752.6	1.10698702	1.08695796	752.6	0.67819825	0.67761692	752.6	0.21487948	0.21530179	752.6	0.06521198	0.06563472	752.6	0.014593	0
752.8	1.80591431	1.72403393	752.8	1.52729426	1.48475984	752.8	1.10717147	1.08709404	752.8	0.67889476	0.67785774	752.8	0.21516876	0.21542438	752.8	0.06540954	0.06568134	752.8	0.01480914	0
753	1.80608779	1.72403404	753	1.52796198	1.48477726	753	1.10732055	1.08722947	753	0.67945156	0.67809787	753	0.21503224	0.21554674	753	0.06537611	0.06572789	753	0.0146563	0
753.2	1.8066841	1.72403415	753.2	1.52821673	1.48479454	753.2	1.10752049	1.08736426	753.2	0.67993417	0.67833729	753.2	0.21544041	0.21566885	753.2	0.06524573	0.06577437	753.2	0.01448517	0
753.4	1.80684719	1.72403425	753.4	1.52813664	1.48481166	753.4	1.10801224	1.08749839	753.4	0.68081914	0.67857602	753.4	0.21610233	0.21579073	753.4	0.06522443	0.06582078	753.4	0.01435144	0
753.6	1.80741782	1.72403436	753.6	1.52873762	1.48482864	753.6	1.1086656	1.08763188	753.6	0.68099953	0.67881407	753.6	0.21630404	0.21591238	753.6	0.0651819	0.06586712	753.6	0.01393073	0
753.8	1.80768304	1.72403446	753.8	1.5291512	1.48484547	753.8	1.10899887	1.08776473	753.8	0.68172168	0.67905142	753.8	0.2166337	0.21603378	753.8	0.06488054	0.0659134	753.8	0.01377546	0
754	1.80755854	1.72403456	754	1.52936678	1.48486216	754	1.10890544	1.08789694	754	0.68184976	0.67928808	754	0.21661716	0.21615495	754	0.06454004	0.06595961	754	0.01352848	0
754.2	1.80738159	1.72403466	754.2	1.52943053	1.48487871	754.2	1.10895239	1.08802851	754.2	0.68191537	0.67952406	754.2	0.21655809	0.21627589	754.2	0.06432495	0.06600575	754.2	0.01310798	0
754.4	1.80707687	1.72403476	754.4	1.52940523	1.48489511	754.4	1.10922711	1.08815946	754.4	0.68182737	0.67975935	754.4	0.21629993	0.21639659	754.4	0.06431969	0.06605182	754.4	0.01285933	0
754.6	1.80586567	1.72403486	754.6	1.52905863	1.48491137	754.6	1.10877173	1.08828977	754.6	0.68182065	0.67999396	754.6	0.21582301	0.21651705	754.6	0.0639573	0.06609783	754.6	0.01237971	0
754.8	1.80560475	1.72403495	754.8	1.52877447	1.48492749	754.8	1.10866785	1.08841946	754.8	0.68235755	0.68022789	754.8	0.21563239	0.21663729	754.8	0.06374813	0.06614376	754.8	0.01209171	0
755	1.80578732	1.72403505	755	1.52899332	1.48494347	755	1.10904944	1.08854853	755	0.68292247	0.68046115	755	0.21546879	0.21675728	755	0.06351656	0.06618963	755	0.01256716	0
755.2	1.80569731	1.72403514	755.2	1.52927205	1.48495932	755.2	1.10948255	1.08867697	755.2	0.68353906	0.68069373	755.2	0.21596095	0.21687705	755.2	0.06451141	0.06623544	755.2	0.01266941	0
755.4	1.80603495	1.72403523	755.4	1.52906278	1.48497503	755.4	1.10940645	1.0888048	755.4	0.68422866	0.68092563	755.4	0.21579806	0.21699658	755.4	0.0652921	0.06628117	755.4	0.01301045	0
755.6	1.80551153	1.72403532	755.6	1.52874824	1.4849906	755.6	1.10935748	1.08893202	755.6	0.68386559	0.68115686	755.6	0.21529836	0.21711588	755.6	0.06508887	0.06632684	755.6	0.01282117	0
755.8	1.80541922	1.72403541	755.8	1.52846581	1.48500604	755.8	1.1092832	1.08905862	755.8	0.6839387	0.68138743	755.8	0.21504936	0.21723494	755.8	0.064447	0.06637244	755.8	0.01297435	0
756	1.80615147	1.72403549	756	1.52856581	1.48502135	756	1.10987819	1.08918462	756	0.68439616	0.68161732	756	0.21514661	0.21735378	756	0.06452001	0.06641798	756	0.01305551	0
756.2	1.80697277	1.72403558	756.2	1.52910619	1.48503653	756.2	1.11033717	1.08931001	756.2	0.68578192	0.68184655	756.2	0.21522997	0.21747238	756.2	0.06516256	0.06646345	756.2	0.01352304	0
756.4	1.80713956	1.72403566	756.4	1.52907694	1.48505157	756.4	1.11053687	1.0894348	756.4	0.68653222	0.68207511	756.4	0.21539353	0.21759076	756.4	0.06557726	0.06650885	756.4	0.01399889	0
756.6	1.80730241	1.72403574	756.6	1.52892979	1.48506649	756.6	1.11072034	1.08955899	756.6	0.68652445	0.68230301	756.6	0.21566065	0.2177089	756.6	0.06579025	0.06655418	756.6	0.01385557	0
756.8	1.80759737	1.72403583	756.8	1.52934444	1.48508127	756.8	1.11075246	1.08968259	756.8	0.68686983	0.68253025	756.8	0.21587902	0.21782681	756.8	0.06527709	0.06659945	756.8	0.01355801	0
757	1.80796668	1.72403591	757	1.5302069	1.48509593	757	1.11120866	1.08980559	757	0.68731378	0.68275684	757	0.21631653	0.2179445	757	0.065069	0.06664465	757	0.01370676	0
757.2	1.80811045	1.72403598	757.2	1.5298988	1.48511047	757.2	1.11124642	1.089928	757.2	0.68690484	0.68298276	757.2	0.2163386	0.21806195	757.2	0.0648879	0.06668979	757.2	0.01328286	0
757.4	1.80792081	1.72403606	757.4	1.52998761	1.48512488	757.4	1.11167585	1.09004982	757.4	0.68708099	0.68320804	757.4	0.2166528	0.21817918	757.4	0.06491156	0.06673486	757.4	0.01338793	0
757.6	1.80817478	1.72403614	757.6	1.53031096	1.48513916	757.6	1.11193846	1.09017106	757.6	0.68684396	0.68343265	757.6	0.21700606	0.21829618	757.6	0.06524852	0.06677986	757.6	0.01335375	0
757.8	1.8081394	1.72403621	757.8	1.53065238	1.48515333	757.8	1.1122654	1.09029172	757.8	0.6872552	0.68365662	757.8	0.21752334	0.21841295	757.8	0.06554719	0.0668248	757.8	0.01384684	0
758	1.80782619	1.72403628	758	1.53037576	1.48516737	758	1.1124457	1.09041179	758	0.68700079	0.68387994	758	0.21723176	0.2185295	758	0.06538035	0.06686967	758	0.01355304	0
758.2	1.80799076	1.72403636	758.2	1.5304676	1.48518129	758.2	1.11248339	1.09053129	758.2	0.68688636	0.68410261	758.2	0.21790264	0.21864582	758.2	0.06589373	0.06691448	758.2	0.01347911	0
758.4	1.80809948	1.72403643	758.4	1.53102335	1.48519509	758.4	1.11279315	1.09065022	758.4	0.68720963	0.68432464	758.4	0.21835265	0.21876191	758.4	0.06600907	0.06695922	758.4	0.01378793	0
758.6	1.80822472	1.7240365	758.6	1.53110054	1.48520877	758.6	1.11305049	1.09076857	758.6	0.68751701	0.68454602	758.6	0.21832533	0.21887778	758.6	0.06573747	0.06700389	758.6	0.0136054	0
758.8	1.80885244	1.72403657	758.8	1.53185239	1.48522233	758.8	1.11380695	1.09088636	758.8	0.6886324	0.68476676	758.8	0.21897818	0.21899342	758.8	0.06620884	0.0670485	758.8	0.01407677	0
759	1.80950121	1.72403663	759	1.53214109	1.48523578	759	1.11429675	1.09100358	759	0.68871146	0.68498687	759	0.21925984	0.21910883	759	0.06640103	0.06709304	759	0.0141525	0
759.2	1.80991117	1.7240367	759.2	1.53268685	1.48524911	759.2	1.11492215	1.09112024	759.2	0.68910324	0.68520633	759.2	0.21988689	0.21922403	759.2	0.06697897	0.06713752	759.2	0.01423529	0
759.4	1.81023924	1.72403677	759.4	1.53281666	1.48526233	759.4	1.11546704	1.09123633	759.4	0.68960812	0.68542516	759.4	0.21997622	0.21933899	759.4	0.06716092	0.06718193	759.4	0.01428964	0
759.6	1.81041347	1.72403683	759.6	1.53293531	1.48527543	759.6	1.11590742	1.09135188	759.6	0.69008314	0.68564335	759.6	0.22013324	0.21945374	759.6	0.06678773	0.06722628	759.6	0.01387508	0
759.8	1.81094136	1.72403689	759.8	1.5326667	1.48528842	759.8	1.11642151	1.09146686	759.8	0.69108908	0.68586091	759.8	0.2201056	0.21956826	759.8	0.06654621	0.06727056	759.8	0.01384352	0
760	1.81162442	1.72403696	760	1.53291924	1.4853013	760	1.11701761	1.09158129	760	0.69215999	0.68607785	760	0.22017879	0.21968256	760	0.06684526	0.06731478	760	0.01390711	0
760.2	1.8113503	1.72403702	760.2	1.53287844	1.48531407	760.2	1.1170323	1.09169518	760.2	0.69283534	0.68629415	760.2	0.21996331	0.21979664	760.2	0.0666509	0.06735893	760.2	0.0136484	0
760.4	1.81150745	1.72403708	760.4	1.53290014	1.48532673	760.4	1.11702919	1.09180852	760.4	0.69299393	0.68650983	760.4	0.21984304	0.21991049	760.4	0.06626336	0.06740302	760.4	0.01357349	0
760.6	1.81151874	1.72403714	760.6	1.53286936	1.48533928	760.6	1.11734178	1.09192131	760.6	0.69291436	0.68672488	760.6	0.21986546	0.22002412	760.6	0.06540513	0.06744704	760.6	0.01309677	0
760.8	1.81087922	1.7240372	760.8	1.53296565	1.48535172	760.8	1.11749172	1.09203356	760.8	0.69318215	0.6869393	760.8	0.21935452	0.22013754	760.8	0.06497055	0.067491	760.8	0.01276033	0
761	1.81066658	1.72403725	761	1.53307911	1.48536406	761	1.11767325	1.09214527	761	0.69319166	0.68715311	761	0.21937056	0.22025073	761	0.06532133	0.06753489	761	0.01289357	0
761.2	1.80988601	1.72403731	761.2	1.53270757	1.48537628	761.2	1.11721624	1.09225645	761.2	0.69247439	0.6873663	761.2	0.21880237	0.2203637	761.2	0.06491096	0.06757872	761.2	0.01228131	0
761.4	1.81000878	1.72403736	761.4	1.53283081	1.48538841	761.4	1.11757962	1.09236709	761.4	0.69306129	0.68757887	761.4	0.2191045	0.22047645	761.4	0.06486185	0.06762249	761.4	0.01240613	0
761.6	1.81063749	1.72403742	761.6	1.53317076	1.48540043	761.6	1.11772234	1.0924772	761.6	0.69359865	0.68779082	761.6	0.2197734	0.22058899	761.6	0.06540977	0.06766619	761.6	0.01290142	0
761.8	1.81093102	1.72403747	761.8	1.53356613	1.48541234	761.8	1.11797945	1.09258678	761.8	0.6943667	0.68800216	761.8	0.21988024	0.2207013	761.8	0.06565365	0.06770982	761.8	0.01350303	0
762	1.81107666	1.72403753	762	1.53367227	1.48542416	762	1.11863653	1.09269584	762	0.69496517	0.68821289	762	0.22040138	0.2208134	762	0.06591377	0.0677534	762	0.01369542	0
762.2	1.81126129	1.72403758	762.2	1.53356316	1.48543587	762.2	1.11835792	1.09280437	762.2	0.69515865	0.688423	762.2	0.22110104	0.22092527	762.2	0.06654448	0.06779691	762.2	0.01380076	0
762.4	1.81175821	1.72403763	762.4	1.53435618	1.48544748	762.4	1.11926877	1.09291238	762.4	0.69632246	0.68863251	762.4	0.22146822	0.22103693	762.4	0.06702464	0.06784035	762.4	0.01415138	0
762.6	1.81195563	1.72403768	762.6	1.5349738	1.48545899	762.6	1.11965378	1.09301987	762.6	0.69668591	0.68884141	762.6	0.22166671	0.22114838	762.6	0.06723259	0.06788373	762.6	0.01424905	0
762.8	1.8120791	1.72403773	762.8	1.53541889	1.4854704	762.8	1.12000385	1.09312685	762.8	0.6967917	0.68904971	762.8	0.22211972	0.2212596	762.8	0.06753979	0.06792705	762.8	0.01448708	0
763	1.8123343	1.72403778	763	1.53519678	1.48548172	763	1.11984751	1.09323331	763	0.69671894	0.6892574	763	0.22217115	0.22137061	763	0.06735964	0.0679703	763	0.01443227	0
763.2	1.81197096	1.72403783	763.2	1.53546635	1.48549293	763.2	1.12014783	1.09333926	763.2	0.69721035	0.68946449	763.2	0.22266462	0.22148141	763.2	0.06780723	0.06801349	763.2	0.01463472	0
763.4	1.81163607	1.72403787	763.4	1.5347991	1.48550406	763.4	1.12011809	1.09344471	763.4	0.69793401	0.68967098	763.4	0.22280578	0.22159199	763.4	0.06744361	0.06805662	763.4	0.01434116	0
763.6	1.81187094	1.72403792	763.6	1.53511517	1.48551508	763.6	1.1201608	1.09354964	763.6	0.69884877	0.68987687	763.6	0.22310549	0.22170235	763.6	0.06725814	0.06809969	763.6	0.01459859	0
763.8	1.81159206	1.72403797	763.8	1.53464611	1.48552601	763.8	1.12027351	1.09365407	763.8	0.69915135	0.69008216	763.8	0.22262613	0.2218125	763.8	0.06688732	0.06814269	763.8	0.01464114	0
764	1.81141503	1.72403801	764	1.53492066	1.48553685	764	1.12059162	1.093758	764	0.69945926	0.69028686	764	0.22249227	0.22192244	764	0.06693396	0.06818562	764	0.01454444	0
764.2	1.81082888	1.72403806	764.2	1.53482145	1.48554759	764.2	1.12046621	1.09386144	764.2	0.6993942	0.69049097	764.2	0.22235399	0.22203216	764.2	0.06646503	0.0682285	764.2	0.01408927	0
764.4	1.8110389	1.7240381	764.4	1.53483293	1.48555824	764.4	1.12095089	1.09396437	764.4	0.69947341	0.69069449	764.4	0.22243025	0.22214167	764.4	0.06655052	0.06827131	764.4	0.01387896	0
764.6	1.81017718	1.72403814	764.6	1.53402991	1.4855688	764.6	1.12045715	1.09406681	764.6	0.69860896	0.69089741	764.6	0.22198654	0.22225096	764.6	0.06589208	0.06831406	764.6	0.0132776	0
764.8	1.80972978	1.72403818	764.8	1.53353651	1.48557927	764.8	1.12010352	1.09416876	764.8	0.69838602	0.69109975	764.8	0.22134866	0.22236005	764.8	0.06554825	0.06835675	764.8	0.01252242	0
765	1.81032538	1.72403823	765	1.53370811	1.48558964	765	1.12000918	1.09427022	765	0.698491	0.6913015	765	0.22170808	0.22246892	765	0.06580611	0.06839937	765	0.01234918	0
765.2	1.81053323	1.72403827	765.2	1.53376889	1.48559993	765.2	1.11987545	1.09437119	765.2	0.69875911	0.69150267	765.2	0.22197378	0.22257758	765.2	0.06568622	0.06844193	765.2	0.01240114	0
765.4	1.81107495	1.72403831	765.4	1.53387651	1.48561013	765.4	1.12013062	1.09447168	765.4	0.69957137	0.69170325	765.4	0.22241598	0.22268603	765.4	0.06597661	0.06848443	765.4	0.01279381	0
765.6	1.81121225	1.72403835	765.6	1.53389175	1.48562025	765.6	1.11999073	1.09457168	765.6	0.69969598	0.69190325	765.6	0.22257856	0.22279426	765.6	0.06655378	0.06852687	765.6	0.01301479	0
765.8	1.81141227	1.72403838	765.8	1.53421891	1.48563027	765.8	1.12059526	1.09467121	765.8	0.70024068	0.69210268	765.8	0.22291777	0.22290229	765.8	0.06697219	0.06856924	765.8	0.0133218	0
766	1.81185502	1.72403842	766	1.53437235	1.48564021	766	1.12131567	1.09477026	766	0.70097278	0.69230152	766	0.22377956	0.22301011	766	0.06723567	0.06861155	766	0.01350391	0
766.2	1.81181835	1.72403846	766.2	1.53394194	1.48565007	766.2	1.12102205	1.09486883	766.2	0.70082992	0.69249979	766.2	0.22379393	0.22311771	766.2	0.06724247	0.0686538	766.2	0.01346664	0
766.4	1.81259637	1.7240385	766.4	1.53521114	1.48565983	766.4	1.12183137	1.09496693	766.4	0.70202674	0.69269748	766.4	0.22410587	0.22322511	766.4	0.06753591	0.06869599	766.4	0.01396869	0
766.6	1.81299535	1.72403853	766.6	1.53588269	1.48566952	766.6	1.12200797	1.09506455	766.6	0.70234085	0.69289461	766.6	0.22451798	0.2233323	766.6	0.06754513	0.06873811	766.6	0.01436569	0
766.8	1.81287086	1.72403857	766.8	1.53609325	1.48567912	766.8	1.12217838	1.09516171	766.8	0.70220429	0.69309116	766.8	0.22454556	0.22343928	766.8	0.06747552	0.06878018	766.8	0.01449526	0
767	1.81301922	1.72403861	767	1.53623277	1.48568864	767	1.1219037	1.0952584	767	0.70257403	0.69328714	767	0.22479675	0.22354605	767	0.06706167	0.06882218	767	0.01439176	0
767.2	1.81278896	1.72403864	767.2	1.53645529	1.48569808	767.2	1.12232518	1.09535463	767.2	0.70267532	0.69348255	767.2	0.22481998	0.22365262	767.2	0.06685897	0.06886412	767.2	0.0146321	0
767.4	1.81332921	1.72403867	767.4	1.53691494	1.48570744	767.4	1.1230253	1.09545039	767.4	0.70325798	0.6936774	767.4	0.22489798	0.22375898	767.4	0.06661183	0.068906	767.4	0.01490931	0
767.6	1.81376117	1.72403871	767.6	1.5373263	1.48571671	767.6	1.12378902	1.0955457	767.6	0.70365038	0.69387168	767.6	0.22486848	0.22386513	767.6	0.06687214	0.06894782	767.6	0.01538386	0
767.8	1.81333564	1.72403874	767.8	1.53700567	1.48572591	767.8	1.12415106	1.09564055	767.8	0.70322275	0.6940654	767.8	0.22436116	0.22397107	767.8	0.06631465	0.06898958	767.8	0.01496346	0
768	1.81365057	1.72403877	768	1.53725725	1.48573502	768	1.12477213	1.09573494	768	0.70325544	0.69425855	768	0.22492803	0.22407681	768	0.06658747	0.06903127	768	0.01481968	0
768.2	1.81390934	1.72403881	768.2	1.53746145	1.48574406	768.2	1.12523713	1.09582888	768.2	0.70316099	0.69445115	768.2	0.22533738	0.22418234	768.2	0.06658184	0.0690729	768.2	0.0144317	0
768.4	1.81414971	1.72403884	768.4	1.53747335	1.48575302	768.4	1.12523084	1.09592237	768.4	0.70312086	0.69464319	768.4	0.22534154	0.22428767	768.4	0.06641773	0.06911448	768.4	0.01446574	0
768.6	1.81410004	1.72403887	768.6	1.53733512	1.48576191	768.6	1.12476692	1.0960154	768.6	0.70297552	0.69483468	768.6	0.22523968	0.22439279	768.6	0.06606377	0.06915599	768.6	0.01408443	0
768.8	1.81413267	1.7240389	768.8	1.53748562	1.48577072	768.8	1.12556355	1.096108	768.8	0.70361706	0.6950256	768.8	0.22546281	0.22449771	768.8	0.06620025	0.06919744	768.8	0.01390687	0
769	1.81464165	1.72403893	769	1.5375994	1.48577945	769	1.12602547	1.09620014	769	0.70412789	0.69521598	769	0.22621552	0.22460243	769	0.06723614	0.06923883	769	0.0139655	0
769.2	1.81466504	1.72403896	769.2	1.53780284	1.4857881	769.2	1.12615477	1.09629185	769.2	0.70450825	0.6954058	769.2	0.2264027	0.22470694	769.2	0.06753166	0.06928016	769.2	0.01393869	0
769.4	1.81444834	1.72403899	769.4	1.53803357	1.48579669	769.4	1.12617011	1.09638311	769.4	0.70500569	0.69559508	769.4	0.22641238	0.22481125	769.4	0.0681866	0.06932143	769.4	0.01401345	0
769.6	1.81402115	1.72403902	769.6	1.53757592	1.4858052	769.6	1.12586365	1.09647394	769.6	0.70466594	0.6957838	769.6	0.22597072	0.22491535	769.6	0.06821448	0.06936264	769.6	0.01353037	0
769.8	1.8141711	1.72403904	769.8	1.53784987	1.48581363	769.8	1.12616628	1.09656433	769.8	0.70551751	0.69597198	769.8	0.22591742	0.22501926	769.8	0.06829028	0.06940378	769.8	0.01336203	0
770	1.81394244	1.72403907	770	1.53802183	1.48582199	770	1.12626889	1.09665429	770	0.70556095	0.69615961	770	0.22561636	0.22512296	770	0.0687567	0.06944487	770	0.01335409	0
770.2	1.81433031	1.7240391	770.2	1.5385343	1.48583028	770.2	1.12659785	1.09674381	770.2	0.706105	0.6963467	770.2	0.22589084	0.22522646	770.2	0.06936209	0.0694859	770.2	0.01356839	0
770.4	1.81455517	1.72403912	770.4	1.53901302	1.4858385	770.4	1.12648438	1.09683291	770.4	0.70657941	0.69653325	770.4	0.22586978	0.22532975	770.4	0.0694857	0.06952687	770.4	0.0134192	0
770.6	1.81480054	1.72403915	770.6	1.53908688	1.48584665	770.6	1.12635652	1.09692157	770.6	0.70663425	0.69671926	770.6	0.22618403	0.22543285	770.6	0.06949442	0.06956777	770.6	0.01347891	0
770.8	1.81451573	1.72403918	770.8	1.53886743	1.48585473	770.8	1.12612422	1.09700981	770.8	0.70674763	0.69690473	770.8	0.22620524	0.22553575	770.8	0.06960762	0.06960862	770.8	0.01364159	0
771	1.81484721	1.7240392	771	1.53894027	1.48586274	771	1.12633466	1.09709763	771	0.7073736	0.69708966	771	0.22630549	0.22563844	771	0.06971996	0.06964941	771	0.01355223	0
771.2	1.81479944	1.72403923	771.2	1.53930398	1.48587068	771.2	1.1266941	1.09718503	771.2	0.70781708	0.69727405	771.2	0.22636285	0.22574094	771.2	0.06965373	0.06969013	771.2	0.01410115	0
771.4	1.81509313	1.72403925	771.4	1.53968904	1.48587855	771.4	1.12706263	1.097272	771.4	0.70850214	0.69745791	771.4	0.22665516	0.22584324	771.4	0.06987263	0.0697308	771.4	0.01437829	0
771.6	1.81481921	1.72403928	771.6	1.53949549	1.48588636	771.6	1.12732764	1.09735856	771.6	0.70915316	0.69764124	771.6	0.22649615	0.22594534	771.6	0.06971021	0.06977141	771.6	0.01430264	0
771.8	1.81492123	1.7240393	771.8	1.53955533	1.48589409	771.8	1.12750615	1.0974447	771.8	0.70946985	0.69782403	771.8	0.22709313	0.22604724	771.8	0.06940085	0.06981196	771.8	0.01433949	0
772	1.81530868	1.72403932	772	1.53933812	1.48590177	772	1.12757311	1.09753043	772	0.7093968	0.6980063	772	0.22703975	0.22614894	772	0.06934702	0.06985244	772	0.01446006	0
772.2	1.81571028	1.72403935	772.2	1.53990176	1.48590937	772.2	1.12819096	1.09761575	772.2	0.7101203	0.69818804	772.2	0.22766	0.22625044	772.2	0.06904221	0.06989287	772.2	0.01488491	0
772.4	1.81555625	1.72403937	772.4	1.5397436	1.48591691	772.4	1.12827785	1.09770066	772.4	0.71101888	0.69836925	772.4	0.22793656	0.22635175	772.4	0.0685505	0.06993324	772.4	0.01527891	0
772.6	1.81571908	1.72403939	772.6	1.53982442	1.48592438	772.6	1.12857887	1.09778516	772.6	0.71120755	0.69854994	772.6	0.22830842	0.22645286	772.6	0.06850368	0.06997355	772.6	0.01450423	0
772.8	1.81554982	1.72403941	772.8	1.53979629	1.4859318	772.8	1.12883352	1.09786925	772.8	0.7116532	0.6987301	772.8	0.22855921	0.22655377	772.8	0.06822971	0.07001381	772.8	0.01439531	0
773	1.81577702	1.72403944	773	1.53994495	1.48593914	773	1.12886107	1.09795294	773	0.71224932	0.69890974	773	0.22883786	0.22665449	773	0.06855389	0.070054	773	0.01459453	0
773.2	1.81568489	1.72403946	773.2	1.53997685	1.48594643	773.2	1.12916029	1.09803623	773.2	0.71267553	0.69908886	773.2	0.22877003	0.22675501	773.2	0.0683787	0.07009413	773.2	0.01453159	0
773.4	1.81522892	1.72403948	773.4	1.53989971	1.48595365	773.4	1.1294388	1.09811912	773.4	0.71303565	0.69926746	773.4	0.22894978	0.22685534	773.4	0.06877659	0.07013421	773.4	0.01467851	0
773.6	1.81477255	1.7240395	773.6	1.53940362	1.4859608	773.6	1.12902578	1.09820161	773.6	0.71269646	0.69944555	773.6	0.22855594	0.22695547	773.6	0.06829352	0.07017422	773.6	0.01369091	0
773.8	1.81520742	1.72403952	773.8	1.53955083	1.4859679	773.8	1.12941205	1.09828371	773.8	0.71316143	0.69962311	773.8	0.22864392	0.22705541	773.8	0.06840131	0.07021418	773.8	0.01365059	0
774	1.8154787	1.72403954	774	1.54001265	1.48597494	774	1.12998073	1.09836541	774	0.71334786	0.69980017	774	0.22886381	0.22715515	774	0.06922426	0.07025408	774	0.01364817	0
774.2	1.8164623	1.72403956	774.2	1.54028441	1.48598191	774.2	1.13036453	1.09844671	774.2	0.71379036	0.69997671	774.2	0.22942314	0.2272547	774.2	0.06945457	0.07029392	774.2	0.01386861	0
774.4	1.81595948	1.72403958	774.4	1.5395333	1.48598883	774.4	1.12977349	1.09852763	774.4	0.71331335	0.70015274	774.4	0.22913947	0.22735405	774.4	0.0689038	0.0703337	774.4	0.0135568	0
774.6	1.81611702	1.7240396	774.6	1.53964972	1.48599569	774.6	1.13013436	1.09860816	774.6	0.71370439	0.70032825	774.6	0.22931702	0.22745321	774.6	0.06923753	0.07037342	774.6	0.01347569	0
774.8	1.8162779	1.72403962	774.8	1.53975146	1.48600248	774.8	1.13012885	1.0986883	774.8	0.71426867	0.70050327	774.8	0.22955014	0.22755218	774.8	0.0696895	0.07041309	774.8	0.01350938	0
775	1.81664127	1.72403963	775	1.53999388	1.48600922	775	1.13053418	1.09876806	775	0.7147638	0.70067777	775	0.22982126	0.22765096	775	0.06970406	0.07045269	775	0.01339424	0
775.2	1.81655329	1.72403965	775.2	1.54067165	1.4860159	775.2	1.13053215	1.09884743	775.2	0.71508515	0.70085177	775.2	0.22992214	0.22774954	775.2	0.06945071	0.07049224	775.2	0.01356396	0
775.4	1.81702517	1.72403967	775.4	1.54103666	1.48602253	775.4	1.1306929	1.09892643	775.4	0.71544347	0.70102526	775.4	0.22980795	0.22784793	775.4	0.07012867	0.07053173	775.4	0.01367217	0
775.6	1.81736829	1.72403969	775.6	1.54147537	1.48602909	775.6	1.1316387	1.09900504	775.6	0.7159023	0.70119825	775.6	0.23028814	0.22794614	775.6	0.0701919	0.07057116	775.6	0.0135597	0
775.8	1.81796769	1.7240397	775.8	1.54172231	1.4860356	775.8	1.1318173	1.09908328	775.8	0.71587723	0.70137074	775.8	0.23065404	0.22804415	775.8	0.07064907	0.07061054	775.8	0.0139459	0
776	1.81835099	1.72403972	776	1.54217065	1.48604206	776	1.13208563	1.09916114	776	0.71574477	0.70154273	776	0.23076619	0.22814197	776	0.07088216	0.07064986	776	0.01430492	0
776.2	1.8186542	1.72403974	776.2	1.54282991	1.48604845	776.2	1.13228611	1.09923863	776.2	0.71614614	0.70171422	776.2	0.23147091	0.2282396	776.2	0.07046212	0.07068912	776.2	0.01441506	0
776.4	1.8181078	1.72403975	776.4	1.54248929	1.4860548	776.4	1.13165514	1.09931574	776.4	0.71601796	0.70188521	776.4	0.23127133	0.22833704	776.4	0.06990417	0.07072832	776.4	0.01418494	0
776.6	1.81878636	1.72403977	776.6	1.54289729	1.48606109	776.6	1.13204944	1.09939249	776.6	0.71597405	0.70205571	776.6	0.23158676	0.22843429	776.6	0.07009722	0.07076746	776.6	0.01368536	0
776.8	1.8187687	1.72403979	776.8	1.54301311	1.48606732	776.8	1.13179551	1.09946886	776.8	0.71642438	0.70222572	776.8	0.23193618	0.22853135	776.8	0.07020603	0.07080655	776.8	0.01458659	0
777	1.81880421	1.7240398	777	1.54301356	1.4860735	777	1.13212152	1.09954487	777	0.71690549	0.70239523	777	0.23214095	0.22862822	777	0.0704931	0.07084558	777	0.01501596	0
777.2	1.81873518	1.72403982	777.2	1.5427691	1.48607963	777.2	1.13236756	1.09962052	777.2	0.71724726	0.70256425	777.2	0.23242117	0.2287249	777.2	0.07027848	0.07088455	777.2	0.0147664	0
777.4	1.81837932	1.72403983	777.4	1.54289243	1.48608571	777.4	1.1321986	1.0996958	777.4	0.71722256	0.70273278	777.4	0.23252666	0.2288214	777.4	0.07049302	0.07092346	777.4	0.01441102	0
777.6	1.81848055	1.72403985	777.6	1.54251683	1.48609173	777.6	1.13187489	1.09977072	777.6	0.71720809	0.70290082	777.6	0.23252681	0.22891771	777.6	0.07010269	0.07096232	777.6	0.01425688	0
777.8	1.81852533	1.72403986	777.8	1.54248396	1.4860977	777.8	1.13221288	1.09984528	777.8	0.71772201	0.70306838	777.8	0.23247942	0.22901383	777.8	0.07022121	0.07100112	777.8	0.0144386	0
778	1.81832652	1.72403988	778	1.54247115	1.48610362	778	1.1322636	1.09991948	778	0.71821016	0.70323545	778	0.23233384	0.22910976	778	0.07053521	0.07103987	778	0.01433274	0
778.2	1.81805474	1.72403989	778.2	1.54214001	1.48610949	778.2	1.13221364	1.09999332	778.2	0.71832315	0.70340203	778.2	0.2320292	0.22920551	778.2	0.07021761	0.07107855	778.2	0.01424095	0
778.4	1.81730877	1.7240399	778.4	1.54166955	1.48611531	778.4	1.13199406	1.10006682	778.4	0.71857784	0.70356814	778.4	0.23167624	0.22930107	778.4	0.06984709	0.07111718	778.4	0.01386322	0
778.6	1.81736324	1.72403992	778.6	1.54184292	1.48612108	778.6	1.1323004	1.10013995	778.6	0.71912728	0.70373376	778.6	0.23149355	0.22939645	778.6	0.06989415	0.07115576	778.6	0.01364493	0
778.8	1.81746393	1.72403993	778.8	1.54174088	1.4861268	778.8	1.13220912	1.10021274	778.8	0.71949376	0.7038989	778.8	0.23135885	0.22949164	778.8	0.06970021	0.07119427	778.8	0.01374097	0
779	1.81739816	1.72403994	779	1.54167349	1.48613247	779	1.13241965	1.10028518	779	0.71992573	0.70406356	779	0.23122274	0.22958665	779	0.06956798	0.07123273	779	0.01376162	0
779.2	1.81731231	1.72403996	779.2	1.5421662	1.48613809	779.2	1.13268308	1.10035727	779.2	0.72034843	0.70422775	779.2	0.23107974	0.22968147	779.2	0.06973746	0.07127114	779.2	0.01387328	0
779.4	1.8176099	1.72403997	779.4	1.54225372	1.48614366	779.4	1.13303153	1.10042901	779.4	0.72064381	0.70439146	779.4	0.23102644	0.2297761	779.4	0.06998822	0.07130949	779.4	0.01400467	0
779.6	1.81770442	1.72403998	779.6	1.54261988	1.48614918	779.6	1.13361404	1.10050041	779.6	0.72099113	0.7045547	779.6	0.23137422	0.22987055	779.6	0.06988138	0.07134778	779.6	0.01409893	0
779.8	1.81768396	1.72404	779.8	1.54269668	1.48615466	779.8	1.1333895	1.10057147	779.8	0.72111271	0.70471746	779.8	0.23108107	0.22996482	779.8	0.0700936	0.07138601	779.8	0.01439733	0
780	1.81768396	1.72404001	780	1.54269668	1.48616009	780	1.1333895	1.09954734	780	0.72111271	0.70417859	780	0.23108107	0.23005891	780	0.0700936	0.07142419	780	0.01439733	0
780.2	1.81287308	1.72233339	780.2	1.54000114	1.48468895	780.2	1.13204994	1.09845891	780.2	0.72023367	0.70348152	780.2	0.23111126	0.22983117	780.2	0.06984581	0.07135349	780.2	0.01470544	0
780.4	1.80715077	1.72062846	780.4	1.53674767	1.48321926	780.4	1.12998529	1.09737155	780.4	0.71881958	0.70278515	780.4	0.23079329	0.22960366	780.4	0.06957702	0.07128286	780.4	0.0148964	0
780.6	1.80100359	1.71892522	780.6	1.53297732	1.48175103	780.6	1.12773061	1.09628527	780.6	0.71744541	0.70208947	780.6	0.23013554	0.22937638	780.6	0.06936165	0.07121229	780.6	0.01492534	0
780.8	1.79377602	1.71722367	780.8	1.52840599	1.48028426	780.8	1.12508837	1.09520006	780.8	0.71563195	0.70139447	780.8	0.22977595	0.22914932	780.8	0.06873698	0.0711418	780.8	0.01505724	0
781	1.78632513	1.7155238	781	1.52360467	1.47881893	781	1.12212074	1.09411593	781	0.7138655	0.70070017	781	0.22906841	0.22892249	781	0.06799007	0.07107138	781	0.0149035	0
781.2	1.7784469	1.71382561	781.2	1.51821155	1.47735506	781.2	1.11910698	1.09303287	781.2	0.7122077	0.70000655	781.2	0.22854041	0.22869588	781.2	0.06728357	0.07100102	781.2	0.01437837	0
781.4	1.77083487	1.7121291	781.4	1.51288468	1.47589263	781.4	1.11605726	1.09195088	781.4	0.71077591	0.69931362	781.4	0.22782776	0.2284695	781.4	0.06677166	0.07093074	781.4	0.01447703	0
781.6	1.76289453	1.71043427	781.6	1.50735222	1.47443165	781.6	1.1128766	1.09086997	781.6	0.70857635	0.69862137	781.6	0.22687127	0.22824333	781.6	0.06632613	0.07086053	781.6	0.01405263	0
781.8	1.75548496	1.70874113	781.8	1.50191172	1.47297212	781.8	1.10974526	1.08979012	781.8	0.70722568	0.69792981	781.8	0.22602678	0.2280174	781.8	0.06613686	0.07079038	781.8	0.01396227	0
782	1.74850937	1.70704965	782	1.49688181	1.47151403	782	1.10736949	1.08871134	782	0.70590167	0.69723893	782	0.22520747	0.22779168	782	0.06596198	0.07072031	782	0.01388144	0
782.2	1.74216457	1.70535985	782.2	1.49217469	1.47005739	782.2	1.10510348	1.08763363	782.2	0.70432169	0.69654874	782.2	0.22402445	0.2275662	782.2	0.0652574	0.0706503	782.2	0.01347267	0
782.4	1.73637872	1.70367173	782.4	1.48832438	1.46860219	782.4	1.10314807	1.08655699	782.4	0.70359144	0.69585923	782.4	0.22350575	0.22734093	782.4	0.0652097	0.07058037	782.4	0.01377272	0
782.6	1.73118788	1.70198527	782.6	1.48437713	1.46714843	782.6	1.10140918	1.08548141	782.6	0.70275131	0.6951704	782.6	0.22316997	0.22711589	782.6	0.06537937	0.0705105	782.6	0.01434211	0
782.8	1.72534321	1.70030049	782.8	1.4804292	1.46569611	782.8	1.09887153	1.0844069	782.8	0.70148269	0.69448226	782.8	0.22230312	0.22689106	782.8	0.06496038	0.0704407	782.8	0.01394946	0
783	1.71959975	1.69861737	783	1.47635579	1.46424522	783	1.09667582	1.08333345	783	0.70001411	0.69379479	783	0.22152772	0.22666647	783	0.0642855	0.07037097	783	0.01371037	0
783.2	1.71450241	1.69693592	783.2	1.47292501	1.46279577	783.2	1.09492317	1.08226107	783.2	0.69888251	0.69310801	783.2	0.22128472	0.22644209	783.2	0.06390708	0.07030131	783.2	0.0140535	0
783.4	1.7091533	1.69525613	783.4	1.46957524	1.46134776	783.4	1.09316985	1.08118974	783.4	0.69757294	0.6924219	783.4	0.22118424	0.22621794	783.4	0.06360861	0.07023172	783.4	0.01376517	0
783.6	1.70390109	1.693578	783.6	1.46614587	1.45990118	783.6	1.09131246	1.08011948	783.6	0.69634256	0.69173648	783.6	0.22047336	0.225994	783.6	0.06353755	0.0701622	783.6	0.01377345	0
783.8	1.69897871	1.69190154	783.8	1.46235697	1.45845603	783.8	1.08943892	1.07905027	783.8	0.69515484	0.69105173	783.8	0.2198865	0.22577029	783.8	0.06323397	0.07009275	783.8	0.01383512	0
784	1.69426953	1.69022674	784	1.45941527	1.45701231	784	1.08782988	1.07798213	784	0.69444659	0.69036767	784	0.219771	0.22554681	784	0.06320742	0.07002336	784	0.0135694	0
784.2	1.68999577	1.68855359	784.2	1.45645944	1.45557003	784.2	1.08620339	1.07691504	784.2	0.69322266	0.68968427	784.2	0.21980872	0.22532354	784.2	0.06366095	0.06995405	784.2	0.01370455	0
784.4	1.68489958	1.6868821	784.4	1.45303239	1.45412916	784.4	1.08373178	1.07584901	784.4	0.69163499	0.68900156	784.4	0.21904449	0.22510049	784.4	0.06325306	0.0698848	784.4	0.01339784	0
784.6	1.68077859	1.68521226	784.6	1.45016878	1.45268973	784.6	1.08170087	1.07478403	784.6	0.69059532	0.68831952	784.6	0.21892943	0.22487767	784.6	0.0632755	0.06981562	784.6	0.01333783	0
784.8	1.67656634	1.68354408	784.8	1.4469244	1.45125172	784.8	1.07940962	1.07372011	784.8	0.68891567	0.68763816	784.8	0.21903528	0.22465506	784.8	0.06290927	0.06974651	784.8	0.01321191	0
785	1.67236606	1.68187755	785	1.44411955	1.44981513	785	1.0770864	1.07265724	785	0.68798555	0.68695747	785	0.21852548	0.22443268	785	0.06281017	0.06967747	785	0.01270862	0
785.2	1.6688077	1.68021267	785.2	1.44126771	1.44837997	785.2	1.0757177	1.07159542	785.2	0.68721251	0.68627745	785.2	0.21881501	0.22421051	785.2	0.06320957	0.0696085	785.2	0.01260911	0
785.4	1.66509785	1.67854944	785.4	1.43847079	1.44694623	785.4	1.07343285	1.07053465	785.4	0.68622093	0.68559811	785.4	0.21804644	0.22398857	785.4	0.06285737	0.06953959	785.4	0.01265567	0
785.6	1.66071632	1.67688785	785.6	1.4350916	1.4455139	785.6	1.07104384	1.06947494	785.6	0.68444473	0.68491944	785.6	0.2171025	0.22376684	785.6	0.06241989	0.06947075	785.6	0.0118433	0
785.8	1.65719503	1.67522791	785.8	1.4322953	1.444083	785.8	1.06958529	1.06841627	785.8	0.68417	0.68424144	785.8	0.21666011	0.22354534	785.8	0.0625263	0.06940198	785.8	0.01200407	0
786	1.6533797	1.67356961	786	1.42943145	1.44265351	786	1.06827745	1.06735865	786	0.6827223	0.68356412	786	0.21605581	0.22332405	786	0.06232796	0.06933328	786	0.01193695	0
786.2	1.64948601	1.67191295	786.2	1.42619153	1.44122543	786.2	1.06617595	1.06630208	786.2	0.68148067	0.68288746	786.2	0.21495859	0.22310298	786.2	0.06167726	0.06926465	786.2	0.01175603	0
786.4	1.64635033	1.67025793	786.4	1.42373654	1.43979877	786.4	1.06461878	1.06524655	786.4	0.68149165	0.68221147	786.4	0.21475497	0.22288213	786.4	0.0619704	0.06919609	786.4	0.01194728	0
786.6	1.64294559	1.66860455	786.6	1.42107041	1.43837352	786.6	1.06271949	1.06419207	786.6	0.68025567	0.68153615	786.6	0.21393553	0.2226615	786.6	0.06157449	0.06912759	786.6	0.01191042	0
786.8	1.63911259	1.66695281	786.8	1.41836611	1.43694968	786.8	1.06049329	1.06313863	786.8	0.67885292	0.68086151	786.8	0.21301833	0.22244109	786.8	0.06111553	0.06905916	786.8	0.01178884	0
787	1.63599092	1.6653027	787	1.41568841	1.43552725	787	1.05903085	1.06208624	787	0.67796043	0.68018752	787	0.21280763	0.2222209	787	0.06114642	0.0689908	787	0.01218594	0
787.2	1.6331717	1.66365423	787.2	1.413458	1.43410623	787.2	1.05792373	1.06103488	787.2	0.67732654	0.67951421	787.2	0.21288832	0.22200092	787.2	0.06170248	0.06892251	787.2	0.01284665	0
787.4	1.62995153	1.66200739	787.4	1.41070605	1.43268662	787.4	1.05659192	1.05998457	787.4	0.67677681	0.67884156	787.4	0.21253673	0.22178117	787.4	0.06185298	0.06885428	787.4	0.01287997	0
787.6	1.62674363	1.66036218	787.6	1.40794766	1.43126841	787.6	1.05541113	1.0589353	787.6	0.6762007	0.67816958	787.6	0.2121284	0.22156163	787.6	0.06189795	0.06878612	787.6	0.01330489	0
787.8	1.62339155	1.65871859	787.8	1.40549597	1.42985161	787.8	1.05387601	1.05788706	787.8	0.67573161	0.67749827	787.8	0.21213286	0.2213423	787.8	0.06165443	0.06871803	787.8	0.01343229	0
788	1.62011864	1.65707664	788	1.40342988	1.4284362	788	1.05232578	1.05683987	788	0.6754039	0.67682761	788	0.21232817	0.2211232	788	0.06169828	0.06865001	788	0.0136333	0
788.2	1.61682546	1.6554363	788.2	1.40081648	1.4270222	788.2	1.05092766	1.05579371	788.2	0.67400642	0.67615763	788.2	0.21235206	0.22090431	788.2	0.06156527	0.06858205	788.2	0.01360253	0
788.4	1.61336504	1.6537976	788.4	1.3983757	1.4256096	788.4	1.04958869	1.05474858	788.4	0.67324601	0.6754883	788.4	0.21209484	0.22068564	788.4	0.06082543	0.06851416	788.4	0.01387929	0
788.6	1.61052521	1.65216051	788.6	1.39598659	1.4241984	788.6	1.04791349	1.05370449	788.6	0.67209372	0.67481964	788.6	0.2123507	0.22046718	788.6	0.06085875	0.06844634	788.6	0.01400859	0
788.8	1.60763815	1.65052505	788.8	1.39349084	1.42278859	788.8	1.0465626	1.05266144	788.8	0.67132055	0.67415164	788.8	0.21261732	0.22024894	788.8	0.06092352	0.06837858	788.8	0.01421468	0
789	1.60392304	1.6488912	789	1.3912824	1.42138018	789	1.04531996	1.05161941	789	0.67089515	0.6734843	789	0.21222125	0.22003092	789	0.06094726	0.0683109	789	0.01433025	0
789.2	1.60083964	1.64725897	789.2	1.38889404	1.41997317	789.2	1.04447258	1.05057842	789.2	0.67036948	0.67281762	789.2	0.21239417	0.21981311	789.2	0.06084013	0.06824328	789.2	0.0144526	0
789.4	1.59722808	1.64562836	789.4	1.38631269	1.41856754	789.4	1.04262524	1.04953846	789.4	0.669338	0.6721516	789.4	0.21174237	0.21959552	789.4	0.06048187	0.06817572	789.4	0.0142623	0
789.6	1.59338074	1.64399936	789.6	1.38329787	1.41716331	789.6	1.04067118	1.04849953	789.6	0.66803811	0.67148624	789.6	0.2112713	0.21937814	789.6	0.0603747	0.06810824	789.6	0.01389443	0
789.8	1.59059287	1.64237198	789.8	1.38102873	1.41576047	789.8	1.03990292	1.04746162	789.8	0.66790389	0.67082154	789.8	0.21111558	0.21916098	789.8	0.06085049	0.06804082	789.8	0.01418519	0
790	1.58765534	1.6407462	790	1.37865487	1.41435901	790	1.03861159	1.04642475	790	0.66690349	0.6701575	790	0.2112922	0.21894404	790	0.06085316	0.06797346	790	0.01426277	0
790.2	1.58475735	1.63912204	790.2	1.37621475	1.41295895	790.2	1.03709718	1.0453889	790.2	0.6660079	0.66949412	790.2	0.21099266	0.21872731	790.2	0.06080247	0.06790618	790.2	0.01422109	0
790.4	1.58196335	1.63749948	790.4	1.37424245	1.41156027	790.4	1.03599406	1.04435407	790.4	0.66543101	0.66883139	790.4	0.21097672	0.21851079	790.4	0.06118759	0.06783896	790.4	0.01415595	0
790.6	1.57864181	1.63587853	790.6	1.37156558	1.41016297	790.6	1.03415304	1.04332027	790.6	0.66413977	0.66816931	790.6	0.21015606	0.21829449	790.6	0.06087315	0.0677718	790.6	0.01402038	0
790.8	1.57573079	1.63425918	790.8	1.36934454	1.40876706	790.8	1.03257407	1.04228749	790.8	0.66376083	0.6675079	790.8	0.20993746	0.2180784	790.8	0.06100831	0.06770472	790.8	0.0140184	0
791	1.57318082	1.63264144	791	1.36713996	1.40737253	791	1.03149689	1.04125574	791	0.66298838	0.66684713	791	0.20990851	0.21786252	791	0.06111294	0.0676377	791	0.01402073	0
791.2	1.57022343	1.63102529	791.2	1.36498703	1.40597938	791.2	1.0299232	1.04022501	791.2	0.66233653	0.66618703	791.2	0.20935756	0.21764686	791.2	0.06111546	0.06757074	791.2	0.0140244	0
791.4	1.56769589	1.62941075	791.4	1.36324096	1.40458761	791.4	1.02862706	1.03919529	791.4	0.66179104	0.66552757	791.4	0.20916091	0.21743141	791.4	0.06092399	0.06750385	791.4	0.01432473	0
791.6	1.56515648	1.6277978	791.6	1.36141868	1.40319721	791.6	1.02706363	1.0381666	791.6	0.66149065	0.66486877	791.6	0.20900794	0.21721618	791.6	0.06029311	0.06743703	791.6	0.01491619	0
791.8	1.56247814	1.62618646	791.8	1.35926551	1.4018082	791.8	1.02524433	1.03713892	791.8	0.66068602	0.66421062	791.8	0.2084391	0.21700116	791.8	0.05970747	0.06737028	791.8	0.01465	0
792	1.55956257	1.6245767	792	1.35716332	1.40042055	792	1.02329205	1.03611227	792	0.65939332	0.66355312	792	0.2076667	0.21678635	792	0.05941072	0.06730359	792	0.01438262	0
792.2	1.55669045	1.62296854	792.2	1.35496325	1.39903429	792.2	1.02184474	1.03508662	792.2	0.6581201	0.66289627	792.2	0.2072429	0.21657176	792.2	0.05900577	0.06723696	792.2	0.01396893	0
792.4	1.55413211	1.62136198	792.4	1.35301681	1.39764939	792.4	1.02035989	1.034062	792.4	0.65752957	0.66224008	792.4	0.20690302	0.21635737	792.4	0.05884263	0.06717041	792.4	0.01431661	0
792.6	1.5515197	1.619757	792.6	1.35083446	1.39626586	792.6	1.01878318	1.03303838	792.6	0.6567773	0.66158453	792.6	0.20669637	0.2161432	792.6	0.05930002	0.06710391	792.6	0.0142752	0
792.8	1.54903126	1.61815361	792.8	1.34906493	1.39488371	792.8	1.01743343	1.03201579	792.8	0.65668534	0.66092963	792.8	0.20650847	0.21592924	792.8	0.05944301	0.06703749	792.8	0.0146329	0
793	1.54574482	1.61655181	793	1.34723011	1.39350292	793	1.01646101	1.0309942	793	0.65610551	0.66027538	793	0.2057594	0.21571549	793	0.0590636	0.06697113	793	0.0144774	0
793.2	1.54309138	1.61495159	793.2	1.34501415	1.3921235	793.2	1.01506113	1.02997362	793.2	0.65505522	0.65962178	793.2	0.20572562	0.21550196	793.2	0.05879758	0.06690483	793.2	0.01435133	0
793.4	1.54065294	1.61335296	793.4	1.34304788	1.39074544	793.4	1.01349186	1.02895406	793.4	0.6540525	0.65896882	793.4	0.20529379	0.21528863	793.4	0.05867991	0.06683861	793.4	0.014298	0
793.6	1.53751222	1.61175591	793.6	1.3407702	1.38936875	793.6	1.01189404	1.0279355	793.6	0.65306835	0.65831651	793.6	0.20469886	0.21507552	793.6	0.05841768	0.06677244	793.6	0.01357206	0
793.8	1.5350429	1.61016044	793.8	1.33855702	1.38799342	793.8	1.01102607	1.02691795	793.8	0.65251857	0.65766485	793.8	0.20465095	0.21486262	793.8	0.05849324	0.06670634	793.8	0.01318739	0
794	1.5327164	1.60856655	794	1.33629127	1.38661946	794	1.00943557	1.02590141	794	0.65148491	0.65701383	794	0.2046151	0.21464993	794	0.0586032	0.06664031	794	0.01284397	0
794.2	1.53031669	1.60697424	794.2	1.33423118	1.38524685	794.2	1.00795689	1.02488588	794.2	0.65043542	0.65636345	794.2	0.20419063	0.21443745	794.2	0.0588095	0.06657435	794.2	0.01267291	0
794.4	1.5274506	1.60538351	794.4	1.33210218	1.3838756	794.4	1.00676293	1.02387135	794.4	0.64982999	0.65571372	794.4	0.20441467	0.21422518	794.4	0.05893063	0.06650844	794.4	0.01246251	0
794.6	1.52495396	1.60379435	794.6	1.33026698	1.38250571	794.6	1.00554669	1.02285783	794.6	0.64898886	0.65506464	794.6	0.20404069	0.21401312	794.6	0.05899125	0.06644261	794.6	0.01216537	0
794.8	1.52172797	1.60220676	794.8	1.32788891	1.38113718	794.8	1.00399751	1.02184531	794.8	0.64784877	0.65441619	794.8	0.20340772	0.21380127	794.8	0.05817402	0.06637684	794.8	0.01154884	0
795	1.51910629	1.60062075	795	1.32570736	1.37977	795	1.00293043	1.02083379	795	0.64653789	0.65376839	795	0.20352868	0.21358963	795	0.0579615	0.06631113	795	0.01136801	0
795.2	1.51723855	1.5990363	795.2	1.32414704	1.37840417	795.2	1.00167345	1.01982327	795.2	0.646014	0.65312123	795.2	0.203745	0.21337819	795.2	0.05815064	0.06624549	795.2	0.01141268	0
795.4	1.51521112	1.59745342	795.4	1.32246336	1.37703969	795.4	1.00052521	1.01881375	795.4	0.64507656	0.6524747	795.4	0.20378202	0.21316697	795.4	0.05820093	0.06617991	795.4	0.01173586	0
795.6	1.51270554	1.59587211	795.6	1.32031378	1.37567657	795.6	0.99858246	1.01780523	795.6	0.64443469	0.65182882	795.6	0.20333233	0.21295596	795.6	0.05756896	0.0661144	795.6	0.01157329	0
795.8	1.51035181	1.59429237	795.8	1.31829856	1.3743148	795.8	0.99737897	1.01679771	795.8	0.64315058	0.65118358	795.8	0.20297663	0.21274516	795.8	0.05784608	0.06604896	795.8	0.01159953	0
796	1.50841504	1.59271419	796	1.31692187	1.37295437	796	0.9962054	1.01579119	796	0.64291227	0.65053898	796	0.20318835	0.21253456	796	0.05830056	0.06598357	796	0.0122022	0
796.2	1.50642322	1.59113757	796.2	1.31517727	1.37159529	796.2	0.99462208	1.01478566	796.2	0.64245032	0.64989501	796.2	0.20323909	0.21232417	796.2	0.05832983	0.06591826	796.2	0.01272021	0
796.4	1.50454127	1.58956251	796.4	1.31347738	1.37023755	796.4	0.99342496	1.01378113	796.4	0.64173584	0.64925169	796.4	0.20287537	0.212114	796.4	0.05866421	0.06585301	796.4	0.01323315	0
796.6	1.50241894	1.58798901	796.6	1.31166455	1.36888116	796.6	0.99232002	1.0127776	796.6	0.64138272	0.648609	796.6	0.20293968	0.21190402	796.6	0.05849286	0.06578782	796.6	0.01371797	0
796.8	1.499863	1.58641707	796.8	1.30956282	1.36752612	796.8	0.99059355	1.01177505	796.8	0.64074329	0.64796694	796.8	0.20239382	0.21169426	796.8	0.05774924	0.06572269	796.8	0.01356506	0
797	1.4975988	1.58484668	797	1.30774615	1.36617241	797	0.98963585	1.0107735	797	0.6402614	0.64732552	797	0.20233749	0.21148471	797	0.05736787	0.06565764	797	0.01354856	0
797.2	1.49596492	1.58327785	797.2	1.30593108	1.36482004	797.2	0.98805279	1.00977294	797.2	0.6393209	0.64668474	797.2	0.20213751	0.21127536	797.2	0.05720898	0.06559264	797.2	0.01358228	0
797.4	1.49334476	1.58171057	797.4	1.30376231	1.36346901	797.4	0.98645076	1.00877338	797.4	0.63829427	0.64604459	797.4	0.20117238	0.21106622	797.4	0.05658558	0.06552771	797.4	0.01315781	0
797.6	1.49008799	1.58014485	797.6	1.30097977	1.36211932	797.6	0.98496794	1.0077748	797.6	0.63734754	0.64540507	797.6	0.20042338	0.21085729	797.6	0.05635799	0.06546285	797.6	0.01223904	0
797.8	1.48820631	1.57858067	797.8	1.29893095	1.36077097	797.8	0.9842148	1.00677721	797.8	0.63693144	0.64476619	797.8	0.20052	0.21064856	797.8	0.05660675	0.06539805	797.8	0.01229275	0
798	1.48617115	1.57701804	798	1.29693461	1.35942395	798	0.98309139	1.0057806	798	0.63658043	0.64412794	798	0.20034664	0.21044004	798	0.05690314	0.06533331	798	0.01239147	0
798.2	1.48408191	1.57545696	798.2	1.29522614	1.35807826	798.2	0.98252197	1.00478499	798.2	0.63610386	0.64349032	798.2	0.20060813	0.21023173	798.2	0.0572434	0.06526864	798.2	0.01279529	0
798.4	1.48141014	1.57389742	798.4	1.29312442	1.35673391	798.4	0.98186979	1.00379035	798.4	0.63526529	0.64285333	798.4	0.20090375	0.21002362	798.4	0.05727804	0.06520403	798.4	0.0127795	0
798.6	1.47949943	1.57233943	798.6	1.29138131	1.35539089	798.6	0.98115166	1.00279671	798.6	0.63443653	0.64221698	798.6	0.20054029	0.20981572	798.6	0.05739642	0.06513948	798.6	0.01283712	0
798.8	1.47719516	1.57078298	798.8	1.28935276	1.35404919	798.8	0.98002274	1.00180405	798.8	0.63349899	0.64158125	798.8	0.20060731	0.20960802	798.8	0.05720087	0.065075	798.8	0.01308325	0
799	1.47559918	1.56922807	799	1.28772744	1.35270883	799	0.97954221	1.00081237	799	0.63298416	0.64094615	799	0.20134866	0.20940053	799	0.05779987	0.06501058	799	0.01378647	0
799.2	1.47365155	1.5676747	799.2	1.28615629	1.35136979	799.2	0.97849262	0.99982167	799.2	0.63242264	0.64031168	799.2	0.20099588	0.20919325	799.2	0.0578774	0.06494623	799.2	0.01391516	0
799.4	1.4713263	1.56612287	799.4	1.28419117	1.35003207	799.4	0.97727666	0.99883195	799.4	0.63146054	0.63967784	799.4	0.20071748	0.20898617	799.4	0.05781764	0.06488194	799.4	0.01426277	0
799.6	1.46954453	1.56457257	799.6	1.28285314	1.34869568	799.6	0.97639481	0.99784321	799.6	0.63099368	0.63904463	799.6	0.20078687	0.20877929	799.6	0.05814963	0.06481771	799.6	0.01485135	0
799.8	1.46776573	1.56302381	799.8	1.28130162	1.34736062	799.8	0.97542998	0.99685545	799.8	0.63026669	0.63841204	799.8	0.2008404	0.20857263	799.8	0.05833631	0.06475355	799.8	0.01498768	0
800	1.46591489	1.56147658	800	1.27980985	1.34602687	800	0.97386028	0.99586867	800	0.62939696	0.63778008	800	0.20068438	0.20836616	800	0.05821459	0.06468945	800	0.01487013	0
800.2	1.46377607	1.55993088	800.2	1.27796482	1.34469445	800.2	0.97240308	0.99488286	800.2	0.62818382	0.63714874	800.2	0.20023828	0.2081599	800.2	0.05834364	0.06462542	800.2	0.01466872	0
800.4	1.46165346	1.55838672	800.4	1.27588099	1.34336334	800.4	0.97120753	0.99389803	800.4	0.6271473	0.63651803	800.4	0.19976973	0.20795384	800.4	0.05819412	0.06456144	800.4	0.01445731	0
800.6	1.45953226	1.55684408	800.6	1.27415664	1.34203355	800.6	0.97001695	0.99291418	800.6	0.6268004	0.63588795	800.6	0.19970207	0.20774799	800.6	0.05795908	0.06449753	800.6	0.01415796	0
800.8	1.45761147	1.55530297	800.8	1.27264233	1.34070508	800.8	0.96851619	0.9919313	800.8	0.62628912	0.63525849	800.8	0.19909488	0.20754234	800.8	0.05777168	0.06443369	800.8	0.01351885	0
801	1.45565465	1.55376338	801	1.27112154	1.33937793	801	0.96717777	0.99094939	801	0.62580495	0.63462965	801	0.19889838	0.2073369	801	0.05770561	0.06436991	801	0.01348656	0
801.2	1.45355618	1.55222532	801.2	1.26917054	1.33805208	801.2	0.96597956	0.98996846	801.2	0.6250378	0.63400143	801.2	0.19809893	0.20713166	801.2	0.05755269	0.06430619	801.2	0.01299596	0
801.4	1.45032751	1.55068878	801.4	1.2665688	1.33672755	801.4	0.96419112	0.98898849	801.4	0.62408107	0.63337384	801.4	0.19750929	0.20692662	801.4	0.05697139	0.06424253	801.4	0.01223467	0
801.6	1.44825	1.54915376	801.6	1.26494958	1.33540433	801.6	0.96321625	0.9880095	801.6	0.6241374	0.63274686	801.6	0.19763403	0.20672178	801.6	0.05717256	0.06417894	801.6	0.01228741	0
801.8	1.446697	1.54762026	801.8	1.26382304	1.33408242	801.8	0.96223583	0.98703147	801.8	0.62430136	0.63212051	801.8	0.19802591	0.20651715	801.8	0.05766583	0.06411541	801.8	0.01241564	0
802	1.44433934	1.54608828	802	1.26166616	1.33276182	802	0.9603847	0.98605442	802	0.62366322	0.63149478	802	0.19768779	0.20631272	802	0.05715068	0.06405194	802	0.01191924	0
802.2	1.44235376	1.54455782	802.2	1.2602265	1.33144253	802.2	0.95974147	0.98507833	802.2	0.6230621	0.63086967	802.2	0.19778204	0.20610849	802.2	0.05719463	0.06398853	802.2	0.01206144	0
802.4	1.43953383	1.54302887	802.4	1.25852468	1.33012454	802.4	0.95820213	0.9841032	802.4	0.62209752	0.63024517	802.4	0.19764548	0.20590447	802.4	0.05687299	0.06392519	802.4	0.01188319	0
802.6	1.43764896	1.54150143	802.6	1.25696582	1.32880786	802.6	0.95694618	0.98312904	802.6	0.62160376	0.62962129	802.6	0.19753515	0.20570064	802.6	0.05664434	0.06386191	802.6	0.01191982	0
802.8	1.43540466	1.53997551	802.8	1.25539702	1.32749248	802.8	0.95559669	0.98215585	802.8	0.62074534	0.62899804	802.8	0.19711495	0.20549702	802.8	0.0562	0.0637987	802.8	0.011621	0
803	1.43337074	1.5384511	803	1.25355107	1.3261784	803	0.95410924	0.98118362	803	0.62013592	0.62837539	803	0.19722251	0.2052936	803	0.05593594	0.06373554	803	0.01169951	0
803.2	1.43136943	1.53692819	803.2	1.25182339	1.32486563	803.2	0.95309659	0.98021235	803.2	0.61955208	0.62775337	803.2	0.19683538	0.20509038	803.2	0.05554672	0.06367245	803.2	0.01153325	0
803.4	1.42986896	1.5354068	803.4	1.25052199	1.32355415	803.4	0.95233685	0.97924205	803.4	0.6191298	0.62713196	803.4	0.1972555	0.20488736	803.4	0.05587111	0.06360942	803.4	0.01218073	0
803.6	1.42834232	1.5338869	803.6	1.24946499	1.32224397	803.6	0.95163229	0.9782727	803.6	0.61825986	0.62651117	803.6	0.19700008	0.20468455	803.6	0.05605981	0.06354646	803.6	0.01222048	0
803.8	1.4262925	1.53236852	803.8	1.24787644	1.32093509	803.8	0.9505273	0.97730431	803.8	0.61721776	0.62589099	803.8	0.19625605	0.20448193	803.8	0.05579335	0.06348355	803.8	0.01164447	0
804	1.42408006	1.53085164	804	1.24652749	1.3196275	804	0.94975226	0.97633688	804	0.61605701	0.62527142	804	0.19597329	0.20427951	804	0.05596999	0.06342071	804	0.01159805	0
804.2	1.42241635	1.52933625	804.2	1.24504783	1.31832121	804.2	0.94902744	0.97537041	804.2	0.61516761	0.62465247	804.2	0.19552533	0.2040773	804.2	0.05612239	0.06335793	804.2	0.01164779	0
804.4	1.420333	1.52782237	804.4	1.24342213	1.31701621	804.4	0.94822422	0.9744049	804.4	0.61431331	0.62403413	804.4	0.19515214	0.20387528	804.4	0.05579189	0.06329521	804.4	0.01206617	0
804.6	1.41801436	1.52630999	804.6	1.2417884	1.3157125	804.6	0.94727872	0.97344034	804.6	0.61345069	0.6234164	804.6	0.19433733	0.20367347	804.6	0.05546231	0.06323256	804.6	0.01174084	0
804.8	1.41634398	1.5247991	804.8	1.24043236	1.31441009	804.8	0.94625206	0.97247674	804.8	0.61292304	0.62279928	804.8	0.19393044	0.20347185	804.8	0.05553308	0.06316996	804.8	0.01172896	0
805	1.4141188	1.52328971	805	1.23840124	1.31310896	805	0.94535136	0.97151409	805	0.6118479	0.62218278	805	0.19318301	0.20327044	805	0.05540853	0.06310743	805	0.01185313	0
805.2	1.41217408	1.52178182	805.2	1.2365293	1.31180912	805.2	0.94414408	0.97055239	805.2	0.61125408	0.62156688	805.2	0.19261386	0.20306922	805.2	0.05520971	0.06304496	805.2	0.01177998	0
805.4	1.41028485	1.52027541	805.4	1.23507044	1.31051057	805.4	0.94272821	0.96959165	805.4	0.61092402	0.6209516	805.4	0.19256696	0.2028682	805.4	0.05539589	0.06298255	805.4	0.01210253	0
805.6	1.40922331	1.5187705	805.6	1.23418812	1.3092133	805.6	0.94200782	0.96863185	805.6	0.61075181	0.62033692	805.6	0.1926589	0.20266739	805.6	0.05597198	0.06292021	805.6	0.01264618	0
805.8	1.4075845	1.51726708	805.8	1.23254644	1.30791732	805.8	0.9406178	0.96767301	805.8	0.60985461	0.61972285	805.8	0.19252621	0.20246677	805.8	0.05623208	0.06285792	805.8	0.01226072	0
806	1.40562852	1.51576514	806	1.23053059	1.30662262	806	0.93955672	0.96671512	806	0.60879043	0.61910939	806	0.19208052	0.20226635	806	0.05570013	0.0627957	806	0.01173864	0
806.2	1.40421772	1.5142647	806.2	1.2293702	1.3053292	806.2	0.93913824	0.96575817	806.2	0.60862321	0.61849654	806.2	0.1928106	0.20206612	806.2	0.05631593	0.06273354	806.2	0.01218291	0
806.4	1.40244078	1.51276573	806.4	1.22767609	1.30403706	806.4	0.93781695	0.96480217	806.4	0.60818625	0.61788429	806.4	0.19255188	0.2018661	806.4	0.05595694	0.06267144	806.4	0.01230321	0
806.6	1.40131992	1.51126826	806.6	1.22625884	1.3027462	806.6	0.93703315	0.96384712	806.6	0.60792347	0.61727265	806.6	0.19256419	0.20166627	806.6	0.05578352	0.0626094	806.6	0.01213952	0
806.8	1.39996987	1.50977226	806.8	1.22461335	1.30145662	806.8	0.93586493	0.96289301	806.8	0.607374	0.61666162	806.8	0.19253977	0.20146665	806.8	0.05539698	0.06254742	806.8	0.01189625	0
807	1.39916329	1.50827774	807	1.22297941	1.30016831	807	0.93460666	0.96193985	807	0.6074418	0.61605119	807	0.19302669	0.20126721	807	0.05577357	0.06248551	807	0.01228799	0
807.2	1.39808403	1.50678471	807.2	1.22184936	1.29888129	807.2	0.93450812	0.96098763	807.2	0.60761221	0.61544136	807.2	0.19328957	0.20106798	807.2	0.05605581	0.06242366	807.2	0.01277657	0
807.4	1.39678498	1.50529315	807.4	1.22087756	1.29759553	807.4	0.9339331	0.96003635	807.4	0.60768471	0.61483214	807.4	0.19349118	0.20086895	807.4	0.05643977	0.06236186	807.4	0.01332317	0
807.6	1.39529735	1.50380307	807.6	1.21954725	1.29631105	807.6	0.93317625	0.95908602	807.6	0.60682831	0.61422352	807.6	0.19297482	0.20067011	807.6	0.05631148	0.06230013	807.6	0.01312573	0
807.8	1.39365228	1.50231446	807.8	1.21850818	1.29502784	807.8	0.93209724	0.95813663	807.8	0.60646987	0.6136155	807.8	0.1927906	0.20047146	807.8	0.05624245	0.06223846	807.8	0.01317139	0
808	1.39227978	1.50082733	808	1.21805809	1.29374589	808	0.9315026	0.95718817	808	0.60650532	0.61300809	808	0.19340866	0.20027302	808	0.05665357	0.06217685	808	0.01392895	0
808.2	1.39040223	1.49934167	808.2	1.21647653	1.29246522	808.2	0.93032288	0.95624066	808.2	0.60607681	0.61240127	808.2	0.19292267	0.20007477	808.2	0.05622075	0.0621153	808.2	0.01383154	0
808.4	1.38838947	1.49785748	808.4	1.21509157	1.29118582	808.4	0.92922557	0.95529408	808.4	0.605617	0.61179506	808.4	0.1925283	0.19987672	808.4	0.05574961	0.06205381	808.4	0.01384984	0
808.6	1.38634971	1.49637476	808.6	1.21343359	1.28990768	808.6	0.92816711	0.95434844	808.6	0.60501359	0.61118945	808.6	0.19164171	0.19967886	808.6	0.05555895	0.06199239	808.6	0.01340005	0
808.8	1.38471035	1.4948935	808.8	1.21210981	1.28863081	808.8	0.92725623	0.95340373	808.8	0.60465121	0.61058444	808.8	0.19101471	0.1994812	808.8	0.0553731	0.06193102	808.8	0.01333916	0
809	1.38255451	1.49341372	809	1.21074046	1.2873552	809	0.92586181	0.95245997	809	0.60350055	0.60998002	809	0.1903008	0.19928373	809	0.05511312	0.06186972	809	0.01350623	0
809.2	1.38092257	1.4919354	809.2	1.20964879	1.28608085	809.2	0.92457752	0.95151713	809.2	0.60327934	0.60937621	809.2	0.19013293	0.19908646	809.2	0.05528834	0.06180847	809.2	0.01347248	0
809.4	1.37934505	1.49045854	809.4	1.20885041	1.28480777	809.4	0.92362761	0.95057523	809.4	0.60298547	0.60877299	809.4	0.19014804	0.19888939	809.4	0.05631275	0.06174729	809.4	0.01375902	0
809.6	1.37771234	1.48898314	809.6	1.20789569	1.28353595	809.6	0.92277734	0.94963426	809.6	0.60195136	0.60817037	809.6	0.19014747	0.19869251	809.6	0.05644391	0.06168616	809.6	0.01397195	0
809.8	1.37564856	1.4875092	809.8	1.20629578	1.28226538	809.8	0.92125683	0.94869422	809.8	0.60042451	0.60756834	809.8	0.18940803	0.19849582	809.8	0.05591475	0.0616251	809.8	0.01344248	0
810	1.37356101	1.48603673	810	1.20440323	1.28099607	810	0.92010495	0.94775511	810	0.59975878	0.60696691	810	0.18919216	0.19829933	810	0.05556976	0.0615641	810	0.01329467	0
810.2	1.37216994	1.48456571	810.2	1.20339254	1.27972802	810.2	0.91949687	0.94681694	810.2	0.59912057	0.60636608	810.2	0.19034036	0.19810304	810.2	0.05622056	0.06150316	810.2	0.01375839	0
810.4	1.37039854	1.48309614	810.4	1.20200882	1.27846123	810.4	0.91844754	0.94587969	810.4	0.59803998	0.60576584	810.4	0.18948459	0.19790694	810.4	0.0555623	0.06144228	810.4	0.01364689	0
810.6	1.36887056	1.48162804	810.6	1.20049215	1.27719568	810.6	0.91718501	0.94494337	810.6	0.59717799	0.6051662	810.6	0.18970501	0.19771103	810.6	0.05560235	0.06138145	810.6	0.01337634	0
810.8	1.36753607	1.48016138	810.8	1.19838432	1.2759314	810.8	0.91610957	0.94400797	810.8	0.5964294	0.60456715	810.8	0.18987937	0.19751532	810.8	0.05561904	0.06132069	810.8	0.01315881	0
811	1.36585709	1.47869618	811	1.19650468	1.27466836	811	0.91457253	0.9430735	811	0.59566153	0.60396869	811	0.18946038	0.1973198	811	0.05540611	0.06125999	811	0.012811	0
811.2	1.36440473	1.47723242	811.2	1.19510226	1.27340657	811.2	0.91426392	0.94213996	811.2	0.59524245	0.60337082	811.2	0.18977166	0.19712447	811.2	0.05551923	0.06119935	811.2	0.01280905	0
811.4	1.36305464	1.47577012	811.4	1.19356588	1.27214603	811.4	0.91322449	0.94120734	811.4	0.59461723	0.60277355	811.4	0.18961702	0.19692934	811.4	0.05517805	0.06113877	811.4	0.01241567	0
811.6	1.36195621	1.47430926	811.6	1.19188127	1.27088674	811.6	0.91211375	0.94027565	811.6	0.59358809	0.60217687	811.6	0.18943545	0.1967344	811.6	0.05474943	0.06107825	811.6	0.01223909	0
811.8	1.36082389	1.47284985	811.8	1.19094167	1.2696287	811.8	0.91114275	0.93934487	811.8	0.59347704	0.60158078	811.8	0.18966077	0.19653965	811.8	0.05503177	0.06101779	811.8	0.01262312	0
812	1.3593729	1.47139189	812	1.19007579	1.2683719	812	0.91059094	0.93841502	812	0.59372166	0.60098528	812	0.18993527	0.1963451	812	0.05547768	0.06095739	812	0.01294245	0
812.2	1.3570704	1.46993536	812.2	1.18773198	1.26711635	812.2	0.90892588	0.93748609	812.2	0.59284516	0.60039036	812.2	0.18916221	0.19615074	812.2	0.05494485	0.06089705	812.2	0.01224775	0
812.4	1.35559754	1.46848028	812.4	1.18643026	1.26586203	812.4	0.90783714	0.93655808	812.4	0.59223173	0.59979604	812.4	0.18845989	0.19595657	812.4	0.05496507	0.06083676	812.4	0.01231114	0
812.6	1.35348415	1.46702664	812.6	1.18461236	1.26460896	812.6	0.90692028	0.93563098	812.6	0.59151051	0.59920231	812.6	0.18768509	0.1957626	812.6	0.05507053	0.06077654	812.6	0.01199756	0
812.8	1.35168193	1.46557444	812.8	1.18268328	1.26335713	812.8	0.9056792	0.93470481	812.8	0.59061401	0.59860916	812.8	0.18693536	0.19556881	812.8	0.05480299	0.06071638	812.8	0.01139383	0
813	1.35014826	1.46412368	813	1.1817208	1.26210654	813	0.90466803	0.93377955	813	0.58964867	0.5980166	813	0.18655369	0.19537522	813	0.05508745	0.06065628	813	0.01168679	0
813.2	1.34873156	1.46267435	813.2	1.18064746	1.26085719	813.2	0.90397103	0.9328552	813.2	0.58971958	0.59742463	813.2	0.18617249	0.19518182	813.2	0.05550067	0.06059623	813.2	0.01162317	0
813.4	1.34712591	1.46122645	813.4	1.17964436	1.25960908	813.4	0.90294651	0.93193178	813.4	0.58894174	0.59683324	813.4	0.18572881	0.19498861	813.4	0.05580974	0.06053625	813.4	0.01196773	0
813.6	1.34545001	1.45977999	813.6	1.17820267	1.2583622	813.6	0.90192157	0.93100926	813.6	0.58802122	0.59624244	813.6	0.18539982	0.19479559	813.6	0.05536299	0.06047633	813.6	0.01236968	0
813.8	1.34340051	1.45833497	813.8	1.17691174	1.25711655	813.8	0.9005334	0.93008766	813.8	0.58708002	0.59565222	813.8	0.18458321	0.19460276	813.8	0.05525833	0.06041646	813.8	0.01192577	0
814	1.34125335	1.45689137	814	1.17517041	1.25587214	814	0.89929794	0.92916697	814	0.58649163	0.59506259	814	0.18454741	0.19441013	814	0.05504017	0.06035665	814	0.01176646	0
814.2	1.34011595	1.4554492	814.2	1.17410904	1.25462896	814.2	0.89863369	0.92824719	814.2	0.58553423	0.59447354	814.2	0.18514321	0.19421768	814.2	0.05527594	0.06029691	814.2	0.01156267	0
814.4	1.33862	1.45400846	814.4	1.17259848	1.25338701	814.4	0.89776881	0.92732833	814.4	0.58518646	0.59388507	814.4	0.1848542	0.19402543	814.4	0.05493479	0.06023722	814.4	0.01135653	0
814.6	1.33728452	1.45256914	814.6	1.17107396	1.25214629	814.6	0.89700535	0.92641037	814.6	0.58428028	0.59329719	814.6	0.18504197	0.19383336	814.6	0.05472799	0.06017759	814.6	0.01098705	0
814.8	1.33556962	1.45113125	814.8	1.16918394	1.25090679	814.8	0.89611551	0.92549332	814.8	0.58383429	0.59270989	814.8	0.18488853	0.19364149	814.8	0.05433235	0.06011802	814.8	0.01066605	0
815	1.33387291	1.44969479	815	1.16783727	1.24966853	815	0.89449054	0.92457718	815	0.58339628	0.59212317	815	0.18461267	0.1934498	815	0.05392387	0.06005851	815	0.01055625	0
815.2	1.33294733	1.44825974	815.2	1.166885	1.24843149	815.2	0.89424393	0.92366195	815.2	0.58328188	0.59153703	815.2	0.18517337	0.19325831	815.2	0.05433587	0.05999906	815.2	0.01066113	0
815.4	1.33204063	1.44682612	815.4	1.16578936	1.24719567	815.4	0.89342804	0.92274762	815.4	0.58326237	0.59095147	815.4	0.18554257	0.193067	815.4	0.05422685	0.05993967	815.4	0.01053122	0
815.6	1.33078937	1.44539391	815.6	1.16463966	1.24596108	815.6	0.89292637	0.9218342	815.6	0.58348346	0.59036649	815.6	0.18629114	0.19287589	815.6	0.05449862	0.05988033	815.6	0.01114978	0
815.8	1.32941899	1.44396312	815.8	1.16343342	1.24472771	815.8	0.89201725	0.92092168	815.8	0.58333639	0.58978209	815.8	0.18634327	0.19268496	815.8	0.05451846	0.05982106	815.8	0.01146885	0
816	1.32765176	1.44253375	816	1.16236651	1.24349556	816	0.89091304	0.92001006	816	0.58284563	0.58919826	816	0.1866467	0.19249422	816	0.05476238	0.05976184	816	0.01163975	0
816.2	1.32587737	1.4411058	816.2	1.16076659	1.24226463	816.2	0.8894798	0.91909935	816.2	0.58197534	0.58861502	816.2	0.18649029	0.19230367	816.2	0.05447285	0.05970268	816.2	0.01173393	0
816.4	1.32440412	1.43967925	816.4	1.15986563	1.24103492	816.4	0.88887818	0.91818954	816.4	0.581622	0.58803235	816.4	0.18614403	0.19211331	816.4	0.0544869	0.05964358	816.4	0.01195197	0
816.6	1.32294171	1.43825412	816.6	1.15869236	1.23980643	816.6	0.88823958	0.91728063	816.6	0.58088636	0.58745026	816.6	0.18601795	0.19192314	816.6	0.0546175	0.05958454	816.6	0.01183327	0
816.8	1.32180947	1.4368304	816.8	1.15743091	1.23857915	816.8	0.88777731	0.91637262	816.8	0.58026019	0.58686875	816.8	0.18612687	0.19173316	816.8	0.05486507	0.05952556	816.8	0.01199251	0
817	1.32069323	1.43540809	817	1.15664468	1.23735309	817	0.88716196	0.9154655	817	0.57983767	0.58628781	817	0.18584151	0.19154336	817	0.0553097	0.05946664	817	0.01260022	0
817.2	1.31917016	1.43398719	817.2	1.15557242	1.23612824	817.2	0.88637674	0.91455929	817.2	0.57946269	0.58570745	817.2	0.18536451	0.19135375	817.2	0.05531524	0.05940777	817.2	0.01252376	0
817.4	1.31799444	1.43256769	817.4	1.15449625	1.2349046	817.4	0.88577401	0.91365397	817.4	0.57941633	0.58512766	817.4	0.18533036	0.19116433	817.4	0.05559421	0.05934896	817.4	0.01313482	0
817.6	1.31674913	1.4311496	817.6	1.15341697	1.23368217	817.6	0.88471113	0.91274955	817.6	0.57887865	0.58454845	817.6	0.18505838	0.1909751	817.6	0.0556807	0.05929021	817.6	0.01348488	0
817.8	1.31524261	1.42973292	817.8	1.15203349	1.23246096	817.8	0.88333183	0.91184603	817.8	0.57793479	0.5839698	817.8	0.18436801	0.19078606	817.8	0.05546755	0.05923152	817.8	0.01340573	0
818	1.31358321	1.42831763	818	1.15023139	1.23124095	818	0.88235006	0.91094339	818	0.57704602	0.58339174	818	0.18417736	0.1905972	818	0.054826	0.05917289	818	0.0135192	0
818.2	1.31252387	1.42690375	818.2	1.14926007	1.23002215	818.2	0.88203526	0.91004166	818.2	0.57631358	0.58281424	818.2	0.18413764	0.19040853	818.2	0.05494511	0.05911432	818.2	0.01402288	0
818.4	1.31051878	1.42549126	818.4	1.14744444	1.22880456	818.4	0.88077352	0.90914081	818.4	0.5758133	0.58223731	818.4	0.18352887	0.19022004	818.4	0.05423526	0.0590558	818.4	0.01350427	0
818.6	1.30925888	1.42408018	818.6	1.1463756	1.22758818	818.6	0.87983799	0.90824086	818.6	0.57504436	0.58166096	818.6	0.18308019	0.19003174	818.6	0.05361818	0.05899734	818.6	0.01352844	0
818.8	1.30775834	1.42267049	818.8	1.14481003	1.22637299	818.8	0.87869086	0.9073418	818.8	0.57481768	0.58108518	818.8	0.18281731	0.18984363	818.8	0.05391785	0.05893894	818.8	0.01393163	0
819	1.30682149	1.42126219	819	1.14372928	1.22515901	819	0.87746917	0.90644362	819	0.57469025	0.58050997	819	0.18283294	0.18965571	819	0.05401349	0.0588806	819	0.01403136	0
819.2	1.30546011	1.4198553	819.2	1.14263482	1.22394623	819.2	0.87670562	0.90554634	819.2	0.57425583	0.57993532	819.2	0.18271349	0.18946797	819.2	0.053991	0.05882231	819.2	0.01386673	0
819.4	1.30372072	1.41844979	819.4	1.14098872	1.22273466	819.4	0.87558265	0.90464994	819.4	0.57386443	0.57936125	819.4	0.18270504	0.18928042	819.4	0.0537352	0.05876408	819.4	0.01377083	0
819.6	1.30216638	1.41704567	819.6	1.13983395	1.22152428	819.6	0.87499293	0.90375444	819.6	0.57343129	0.57878774	819.6	0.18273716	0.18909305	819.6	0.05394657	0.05870591	819.6	0.01413129	0
819.8	1.3008286	1.41564295	819.8	1.13883014	1.2203151	819.8	0.87386138	0.90285981	819.8	0.57253317	0.5782148	819.8	0.18237301	0.18890587	819.8	0.05356438	0.0586478	819.8	0.01382403	0
820	1.29965972	1.41424161	820	1.13835828	1.21910712	820	0.8731577	0.90196608	820	0.57220436	0.57764243	820	0.1826887	0.18871887	820	0.0538315	0.05858974	820	0.01395868	0
820.2	1.29844254	1.41284166	820.2	1.13730179	1.21790033	820.2	0.87201368	0.90107323	820.2	0.5716744	0.57707062	820.2	0.18242114	0.18853206	820.2	0.05347101	0.05853175	820.2	0.01337322	0
820.4	1.2970978	1.4114431	820.4	1.13632807	1.21669474	820.4	0.87152482	0.90018126	820.4	0.57121666	0.57649939	820.4	0.1820694	0.18834543	820.4	0.05342678	0.05847381	820.4	0.01287945	0
820.6	1.29607764	1.41004592	820.6	1.1354918	1.21549034	820.6	0.87113505	0.89929018	820.6	0.57082599	0.57592871	820.6	0.18219423	0.18815899	820.6	0.05404368	0.05841592	820.6	0.01281071	0
820.8	1.29465369	1.40865012	820.8	1.13399404	1.21428713	820.8	0.87044785	0.89839997	820.8	0.57042905	0.5753586	820.8	0.1818935	0.18797273	820.8	0.05430209	0.0583581	820.8	0.01252444	0
821	1.29342676	1.4072557	821	1.13311417	1.21308511	821	0.86960457	0.89751065	821	0.57015524	0.57478906	821	0.18173336	0.18778666	821	0.05464525	0.05830033	821	0.01237324	0
821.2	1.29197423	1.40586267	821.2	1.13187249	1.21188429	821.2	0.86868687	0.89662221	821.2	0.56952162	0.57422008	821.2	0.181674	0.18760077	821.2	0.05456636	0.05824262	821.2	0.01232767	0
821.4	1.29127509	1.40447101	821.4	1.13083516	1.21068465	821.4	0.86830524	0.89573465	821.4	0.56934411	0.57365166	821.4	0.18243173	0.18741506	821.4	0.05513679	0.05818496	821.4	0.01281745	0
821.6	1.29015835	1.40308074	821.6	1.12980347	1.2094862	821.6	0.86714774	0.89484797	821.6	0.56858132	0.57308381	821.6	0.18239279	0.18722954	821.6	0.05538298	0.05812737	821.6	0.01320964	0
821.8	1.28837879	1.40169183	821.8	1.12856292	1.20828893	821.8	0.8662839	0.89396216	821.8	0.56789595	0.57251651	821.8	0.18222044	0.1870442	821.8	0.054905	0.05806983	821.8	0.01342638	0
822	1.28672308	1.40030431	822	1.12757466	1.20709286	822	0.86541181	0.89307723	822	0.56761045	0.57194978	822	0.18188521	0.18685905	822	0.05443345	0.05801234	822	0.01357355	0
822.2	1.28581642	1.39891815	822.2	1.12677416	1.20589796	822.2	0.86499472	0.89219318	822.2	0.56747282	0.57138361	822.2	0.18181347	0.18667408	822.2	0.05450975	0.05795492	822.2	0.01369258	0
822.4	1.2837788	1.39753337	822.4	1.12498206	1.20470425	822.4	0.86345078	0.89131	822.4	0.56692514	0.570818	822.4	0.18162423	0.18648929	822.4	0.05410075	0.05789755	822.4	0.0130608	0
822.6	1.28257752	1.39614996	822.6	1.12407211	1.20351172	822.6	0.86274024	0.8904277	822.6	0.56661776	0.57025295	822.6	0.18149297	0.18630469	822.6	0.05409925	0.05784024	822.6	0.01349097	0
822.8	1.28142244	1.39476792	822.8	1.12281131	1.20232037	822.8	0.86196383	0.88954627	822.8	0.5662096	0.56968846	822.8	0.18143294	0.18612027	822.8	0.05458699	0.05778298	822.8	0.01404256	0
823	1.28006973	1.39338725	823	1.1215889	1.2011302	823	0.86117513	0.88866571	823	0.5659727	0.56912453	823	0.18131255	0.18593603	823	0.05449382	0.05772578	823	0.014248	0
823.2	1.278444	1.39200794	823.2	1.12063493	1.19994121	823.2	0.86017084	0.88778603	823.2	0.56533751	0.56856116	823.2	0.18094794	0.18575197	823.2	0.05481726	0.05766864	823.2	0.0143841	0
823.4	1.27666251	1.39063	823.4	1.11910461	1.19875339	823.4	0.85928096	0.88690721	823.4	0.5644239	0.56799834	823.4	0.18066603	0.18556809	823.4	0.05484024	0.05761155	823.4	0.0145172	0
823.6	1.27601501	1.38925342	823.6	1.11824572	1.19756675	823.6	0.85896214	0.88602927	823.6	0.563939	0.56743608	823.6	0.18079447	0.1853844	823.6	0.05517824	0.05755452	823.6	0.0151564	0
823.8	1.27518969	1.38787821	823.8	1.11745622	1.19638129	823.8	0.85806031	0.88515219	823.8	0.56354152	0.56687438	823.8	0.18074827	0.18520089	823.8	0.05522705	0.05749755	823.8	0.01531254	0
824	1.27392941	1.38650435	824	1.11624149	1.195197	824	0.85673712	0.88427599	824	0.56263785	0.56631324	824	0.18032612	0.18501756	824	0.0548889	0.05744063	824	0.01498379	0
824.2	1.27234575	1.38513186	824.2	1.11457024	1.19401388	824.2	0.85543337	0.88340065	824.2	0.56166255	0.56575265	824.2	0.17997875	0.18483441	824.2	0.05458413	0.05738377	824.2	0.01446732	0
824.4	1.27102236	1.38376073	824.4	1.11311841	1.19283193	824.4	0.8544676	0.88252617	824.4	0.56110569	0.56519261	824.4	0.17969471	0.18465145	824.4	0.05441211	0.05732697	824.4	0.01457231	0
824.6	1.26959471	1.38239095	824.6	1.11170786	1.19165115	824.6	0.85346019	0.88165257	824.6	0.5605073	0.56463313	824.6	0.17972391	0.18446866	824.6	0.05443237	0.05727022	824.6	0.01436984	0
824.8	1.26840134	1.38102253	824.8	1.11010376	1.19047154	824.8	0.85229713	0.88077982	824.8	0.5599081	0.5640742	824.8	0.17953933	0.18428606	824.8	0.05404953	0.05721353	824.8	0.01357704	0
825	1.26744447	1.37965546	825	1.10871097	1.1892931	825	0.85118637	0.87990794	825	0.55851752	0.56351583	825	0.17993816	0.18410363	825	0.05346603	0.0571569	825	0.01322788	0
825.2	1.26593673	1.37828975	825.2	1.107273	1.18811583	825.2	0.85016479	0.87903693	825.2	0.55714758	0.56295801	825.2	0.17972021	0.18392139	825.2	0.05294782	0.05710032	825.2	0.01269074	0
825.4	1.26513027	1.37692539	825.4	1.10643626	1.18693972	825.4	0.84954719	0.87816677	825.4	0.55685065	0.56240074	825.4	0.17990302	0.18373933	825.4	0.05305763	0.05704379	825.4	0.01254199	0
825.6	1.26394389	1.37556238	825.6	1.10582318	1.18576477	825.6	0.84879163	0.87729748	825.6	0.55686692	0.56184402	825.6	0.17960463	0.18355744	825.6	0.05303824	0.05698733	825.6	0.01292173	0
825.8	1.26235315	1.37420071	825.8	1.10476246	1.18459099	825.8	0.84784994	0.87642905	825.8	0.55627191	0.56128786	825.8	0.1791888	0.18337574	825.8	0.05226163	0.05693091	825.8	0.01245214	0
826	1.26131554	1.3728404	826	1.10393816	1.18341837	826	0.84709837	0.87556148	826	0.55575024	0.56073224	826	0.17878477	0.18319422	826	0.05183521	0.05687456	826	0.01234198	0
826.2	1.25993222	1.37148143	826.2	1.10286295	1.18224691	826.2	0.84703816	0.87469476	826.2	0.55466385	0.56017717	826.2	0.17878986	0.18301288	826.2	0.05165823	0.05681826	826.2	0.01214835	0
826.4	1.25802233	1.37012381	826.4	1.10151064	1.18107661	826.4	0.84595319	0.87382891	826.4	0.55394029	0.55962266	826.4	0.17835608	0.18283171	826.4	0.05121247	0.05676201	826.4	0.0117261	0
826.6	1.25684251	1.36876753	826.6	1.10049414	1.17990747	826.6	0.8451754	0.87296391	826.6	0.55376363	0.55906869	826.6	0.17823517	0.18265073	826.6	0.05102596	0.05670583	826.6	0.01196364	0
826.8	1.25559424	1.3674126	826.8	1.09928647	1.17873949	826.8	0.84440118	0.87209977	826.8	0.5532178	0.55851527	826.8	0.17798666	0.18246992	826.8	0.05118883	0.05664969	826.8	0.0120493	0
827	1.25409665	1.366059	827	1.098153	1.17757266	827	0.84342508	0.87123648	827	0.55244284	0.5579624	827	0.17749535	0.1822893	827	0.05145834	0.05659362	827	0.01206569	0
827.2	1.25301292	1.36470675	827.2	1.09732131	1.17640699	827.2	0.84241997	0.87037405	827.2	0.55143605	0.55741008	827.2	0.17724671	0.18210885	827.2	0.05178104	0.05653759	827.2	0.01268501	0
827.4	1.25172101	1.36335583	827.4	1.0956511	1.17524247	827.4	0.84176126	0.86951247	827.4	0.55063985	0.5568583	827.4	0.17683754	0.18192858	827.4	0.05177572	0.05648163	827.4	0.01320319	0
827.6	1.25132071	1.36200626	827.6	1.09518133	1.1740791	827.6	0.8414688	0.86865174	827.6	0.55049708	0.55630707	827.6	0.17703601	0.18174849	827.6	0.05239498	0.05642572	827.6	0.01404983	0
827.8	1.25037776	1.36065801	827.8	1.09426022	1.17291689	827.8	0.840475	0.86779187	827.8	0.55040133	0.55575638	827.8	0.17671755	0.18156858	827.8	0.0528053	0.05636986	827.8	0.01425137	0
828	1.24893466	1.35931111	828	1.09321579	1.17175582	828	0.83958795	0.86693285	828	0.55017923	0.55520624	828	0.17655901	0.18138885	828	0.05272381	0.05631406	828	0.01386594	0
828.2	1.24800924	1.35796553	828.2	1.09208327	1.17059591	828.2	0.83937068	0.86607468	828.2	0.55009718	0.55465665	828.2	0.17673337	0.18120929	828.2	0.05302789	0.05625832	828.2	0.01415608	0
828.4	1.24680856	1.35662129	828.4	1.09076696	1.16943714	828.4	0.83845345	0.86521735	828.4	0.54954414	0.5541076	828.4	0.17654122	0.18102991	828.4	0.05271542	0.05620263	828.4	0.01428088	0
828.6	1.24570601	1.35527838	828.6	1.08957788	1.16827952	828.6	0.83803646	0.86436088	828.6	0.54945121	0.55355909	828.6	0.1764817	0.18085071	828.6	0.05293311	0.05614699	828.6	0.01381127	0
828.8	1.24454058	1.35393679	828.8	1.08877065	1.16712305	828.8	0.83737807	0.86350525	828.8	0.54908956	0.55301112	828.8	0.17650863	0.18067169	828.8	0.05320179	0.05609141	828.8	0.01346534	0
829	1.24283352	1.35259654	829	1.08747596	1.16596772	829	0.83607597	0.86265047	829	0.54789816	0.5524637	829	0.17641885	0.18049284	829	0.05270865	0.05603589	829	0.01294247	0
829.2	1.24171488	1.35125761	829.2	1.08728543	1.16481353	829.2	0.83575337	0.86179654	829.2	0.54841902	0.55191682	829.2	0.17626561	0.18031417	829.2	0.05346048	0.05598042	829.2	0.01284314	0
829.4	1.240883	1.34992001	829.4	1.08694055	1.16366049	829.4	0.83526386	0.86094345	829.4	0.54867089	0.55137048	829.4	0.1761518	0.18013568	829.4	0.05375404	0.055925	829.4	0.01318344	0
829.6	1.23921902	1.34858373	829.6	1.08594665	1.16250859	829.6	0.83441731	0.86009121	829.6	0.54825617	0.55082468	829.6	0.17546831	0.17995737	829.6	0.05358446	0.05586964	829.6	0.01291939	0
829.8	1.23757794	1.34724877	829.8	1.08485855	1.16135783	829.8	0.83337797	0.85923981	829.8	0.5476505	0.55027942	829.8	0.1752163	0.17977923	829.8	0.05305657	0.05581434	829.8	0.01268172	0
830	1.23602878	1.34591514	830	1.08395556	1.16020821	830	0.83300464	0.85838925	830	0.54704654	0.5497347	830	0.17464964	0.17960127	830	0.05274431	0.05575909	830	0.0124914	0
830.2	1.23438372	1.34458283	830.2	1.08264838	1.15905972	830.2	0.83224513	0.85753954	830.2	0.54638479	0.54919052	830.2	0.17448896	0.17942348	830.2	0.05257941	0.05570389	830.2	0.01226058	0
830.4	1.23278896	1.34325183	830.4	1.08136431	1.15791238	830.4	0.83074765	0.85669067	830.4	0.54630295	0.54864688	830.4	0.17410401	0.17924587	830.4	0.05231014	0.05564875	830.4	0.01211193	0
830.6	1.23113204	1.34192215	830.6	1.07965219	1.15676617	830.6	0.8290561	0.85584263	830.6	0.54564091	0.54810378	830.6	0.17347615	0.17906843	830.6	0.05185144	0.05559367	830.6	0.01178241	0
830.8	1.22973164	1.34059379	830.8	1.07849007	1.15562109	830.8	0.82777975	0.85499544	830.8	0.54497519	0.54756122	830.8	0.17299534	0.17889118	830.8	0.0518929	0.05553863	830.8	0.01158735	0
831	1.22892486	1.33926675	831	1.0775402	1.15447715	831	0.82665561	0.85414908	831	0.54435133	0.54701919	831	0.17276727	0.17871409	831	0.05215811	0.05548366	831	0.01214783	0
831.2	1.22790486	1.33794101	831.2	1.07669824	1.15333434	831.2	0.8256793	0.85330357	831.2	0.54346468	0.5464777	831.2	0.17271785	0.17853718	831.2	0.05197451	0.05542873	831.2	0.0126031	0
831.4	1.22691506	1.33661659	831.4	1.07552138	1.15219266	831.4	0.82487853	0.85245889	831.4	0.54348501	0.54593674	831.4	0.17243249	0.17836045	831.4	0.051568	0.05537387	831.4	0.01229581	0
831.6	1.22579705	1.33529348	831.6	1.07489331	1.15105211	831.6	0.82377972	0.85161504	831.6	0.54314282	0.54539632	831.6	0.17251222	0.17818389	831.6	0.05167193	0.05531905	831.6	0.01215889	0
831.8	1.22493813	1.33397168	831.8	1.07386195	1.14991269	831.8	0.82300539	0.85077203	831.8	0.54319265	0.54485644	831.8	0.17243571	0.17800751	831.8	0.05119803	0.05526429	831.8	0.01224666	0
832	1.22408082	1.33265119	832	1.07293039	1.1487744	832	0.82259425	0.84992986	832	0.54302001	0.54431709	832	0.1726545	0.1778313	832	0.05112678	0.05520958	832	0.01210301	0
832.2	1.2229141	1.33133201	832.2	1.07157562	1.14763723	832.2	0.82209702	0.84908852	832.2	0.54222815	0.54377827	832.2	0.17270207	0.17765527	832.2	0.05097856	0.05515493	832.2	0.01254594	0
832.4	1.22199397	1.33001413	832.4	1.07063614	1.14650119	832.4	0.82164981	0.84824801	832.4	0.541841	0.54323999	832.4	0.17281465	0.17747941	832.4	0.05100492	0.05510034	832.4	0.0128801	0
832.6	1.22114905	1.32869756	832.6	1.06980458	1.14536628	832.6	0.82139837	0.84740833	832.6	0.54178047	0.54270224	832.6	0.17314635	0.17730372	832.6	0.05163773	0.05504579	832.6	0.01276127	0
832.8	1.22003279	1.32738229	832.8	1.06907008	1.14423248	832.8	0.82075476	0.84656949	832.8	0.54104196	0.54216502	832.8	0.17349599	0.17712821	832.8	0.05206081	0.0549913	832.8	0.0128392	0
833	1.21915373	1.32606832	833	1.06778594	1.14309981	833	0.82010055	0.84573147	833	0.54053268	0.54162833	833	0.17324174	0.17695287	833	0.05202123	0.05493687	833	0.01271135	0
833.2	1.21877759	1.32475565	833.2	1.06743492	1.14196827	833.2	0.81989952	0.84489429	833.2	0.54083698	0.54109218	833.2	0.17350139	0.17677771	833.2	0.05244551	0.05488249	833.2	0.01315329	0
833.4	1.21707411	1.32344428	833.4	1.06597663	1.14083784	833.4	0.81877394	0.84405793	833.4	0.53993433	0.54055655	833.4	0.17293514	0.17660271	833.4	0.05188729	0.05482816	833.4	0.01280752	0
833.6	1.21551035	1.32213421	833.6	1.06414068	1.13970853	833.6	0.81747742	0.8432224	833.6	0.53911999	0.54002146	833.6	0.17236788	0.1764279	833.6	0.05168611	0.05477388	833.6	0.01259091	0
833.8	1.21473714	1.32082544	833.8	1.06343768	1.13858034	833.8	0.81734749	0.8423877	833.8	0.53911545	0.5394869	833.8	0.17287211	0.17625325	833.8	0.05199081	0.05471966	833.8	0.01347749	0
834	1.21358115	1.31951796	834	1.06232133	1.13745326	834	0.81679789	0.84155383	834	0.53839774	0.53895286	834	0.17233945	0.17607878	834	0.05208903	0.0546655	834	0.01355419	0
834.2	1.21273028	1.31821178	834.2	1.0614916	1.1363273	834.2	0.81639069	0.84072078	834.2	0.53821582	0.53841935	834.2	0.17272579	0.17590448	834.2	0.05240418	0.05461138	834.2	0.01434308	0
834.4	1.21140114	1.31690689	834.4	1.06028869	1.13520246	834.4	0.81553397	0.83988855	834.4	0.53739564	0.53788638	834.4	0.17238853	0.17573035	834.4	0.05238482	0.05455732	834.4	0.01430935	0
834.6	1.21058009	1.31560329	834.6	1.05903393	1.13407873	834.6	0.81461425	0.83905715	834.6	0.53651287	0.53735392	834.6	0.1718232	0.1755564	834.6	0.05198544	0.05450332	834.6	0.0138888	0
834.8	1.20929582	1.31430098	834.8	1.05846528	1.13295611	834.8	0.81387464	0.83822657	834.8	0.53572849	0.536822	834.8	0.17154709	0.17538262	834.8	0.05204165	0.05444937	834.8	0.01393089	0
835	1.20823297	1.31299996	835	1.05766089	1.1318346	835	0.81323593	0.83739682	835	0.5345826	0.5362906	835	0.1711727	0.17520901	835	0.05177243	0.05439547	835	0.01361633	0
835.2	1.20698604	1.31170023	835.2	1.05666955	1.13071421	835.2	0.81249757	0.83656788	835.2	0.53363102	0.53575973	835.2	0.17131433	0.17503557	835.2	0.05137686	0.05434162	835.2	0.01343669	0
835.4	1.20584002	1.31040178	835.4	1.05556322	1.12959492	835.4	0.81167561	0.83573977	835.4	0.53326809	0.53522939	835.4	0.17089657	0.1748623	835.4	0.05088544	0.05428783	835.4	0.01305372	0
835.6	1.20483917	1.30910462	835.6	1.0550913	1.12847674	835.6	0.81074361	0.83491248	835.6	0.53264147	0.53469957	835.6	0.17126406	0.17468921	835.6	0.05078604	0.05423409	835.6	0.01306353	0
835.8	1.20426612	1.30780875	835.8	1.05488735	1.12735967	835.8	0.8103394	0.834086	835.8	0.53264345	0.53417027	835.8	0.17163732	0.17451628	835.8	0.05054316	0.0541804	835.8	0.01342209	0
836	1.20309162	1.30651415	836	1.0539869	1.1262437	836	0.80970107	0.83326034	836	0.53218845	0.5336415	836	0.17172683	0.17434353	836	0.0505149	0.05412677	836	0.01334852	0
836.2	1.20196138	1.30522084	836.2	1.05290202	1.12512884	836.2	0.80901988	0.8324355	836.2	0.53169926	0.53311325	836.2	0.17180589	0.17417095	836.2	0.05036491	0.05407319	836.2	0.01367665	0
836.4	1.20137961	1.30392881	836.4	1.05230359	1.12401508	836.4	0.80885695	0.83161148	836.4	0.53160729	0.53258552	836.4	0.17201128	0.17399854	836.4	0.05105416	0.05401966	836.4	0.01384543	0
836.6	1.20007537	1.30263806	836.6	1.05101584	1.12290242	836.6	0.80819349	0.83078827	836.6	0.53118584	0.53205832	836.6	0.1722709	0.1738263	836.6	0.05148155	0.05396619	836.6	0.01374746	0
836.8	1.19848968	1.30134859	836.8	1.04958243	1.12179087	836.8	0.80696692	0.82996588	836.8	0.5309425	0.53153164	836.8	0.17149582	0.17365423	836.8	0.05140474	0.05391277	836.8	0.01333995	0
837	1.19694777	1.30006039	837	1.04803495	1.12068041	837	0.80595222	0.8291443	837	0.53060699	0.53100548	837	0.17081009	0.17348233	837	0.05066665	0.0538594	837	0.01312842	0
837.2	1.19522691	1.29877347	837.2	1.04655855	1.11957106	837.2	0.80473279	0.82832354	837.2	0.529896	0.53047984	837.2	0.17088284	0.1733106	837.2	0.05014056	0.05380609	837.2	0.01269898	0
837.4	1.19347104	1.29748782	837.4	1.04562695	1.1184628	837.4	0.80377376	0.82750358	837.4	0.52949403	0.52995472	837.4	0.17052682	0.17313904	837.4	0.04982407	0.05375282	837.4	0.01278286	0
837.6	1.19223057	1.29620344	837.6	1.0442714	1.11735564	837.6	0.80280263	0.82668444	837.6	0.52916813	0.52943012	837.6	0.17026829	0.17296765	837.6	0.05008066	0.05369961	837.6	0.01299457	0
837.8	1.19124843	1.29492034	837.8	1.04351935	1.11624958	837.8	0.80232073	0.82586611	837.8	0.52943451	0.52890604	837.8	0.17052473	0.17279643	837.8	0.05026384	0.05364646	837.8	0.01347755	0
838	1.18981993	1.2936385	838	1.04240898	1.11514461	838	0.80128143	0.82504859	838	0.52856381	0.52838248	838	0.17028574	0.17262538	838	0.04999927	0.05359335	838	0.0135818	0
838.2	1.18860892	1.29235794	838.2	1.04156805	1.11404073	838.2	0.80093822	0.82423188	838.2	0.52868469	0.52785944	838.2	0.17038826	0.1724545	838.2	0.05018021	0.0535403	838.2	0.01394905	0
838.4	1.18730313	1.29107864	838.4	1.04054937	1.11293795	838.4	0.80004463	0.82341598	838.4	0.52774623	0.52733691	838.4	0.16980322	0.17228379	838.4	0.05018632	0.0534873	838.4	0.01354003	0
838.6	1.18617068	1.28980061	838.6	1.03944281	1.11183626	838.6	0.79909349	0.82260088	838.6	0.52703619	0.5268149	838.6	0.16906901	0.17211324	838.6	0.04995694	0.05343435	838.6	0.01325507	0
838.8	1.18469845	1.28852384	838.8	1.03842073	1.11073566	838.8	0.79833746	0.82178659	838.8	0.52632934	0.52629341	838.8	0.16871428	0.17194287	838.8	0.04999454	0.05338146	838.8	0.01312767	0
839	1.18325865	1.28724834	839	1.03683205	1.10963614	839	0.79720504	0.82097311	839	0.52514412	0.52577244	839	0.16827301	0.17177266	839	0.04945501	0.05332862	839	0.01251116	0
839.2	1.18278155	1.2859741	839.2	1.03593449	1.10853772	839.2	0.79612417	0.82016043	839.2	0.52469699	0.52525198	839.2	0.168546	0.17160263	839.2	0.04962633	0.05327583	839.2	0.01278559	0
839.4	1.18183344	1.28470112	839.4	1.03545748	1.10744039	839.4	0.79543919	0.81934856	839.4	0.52407415	0.52473203	839.4	0.16829065	0.17143276	839.4	0.04967536	0.05322309	839.4	0.01244672	0
839.6	1.18152172	1.2834294	839.6	1.03509022	1.10634414	839.6	0.79484588	0.81853749	839.6	0.5237765	0.5242126	839.6	0.16896773	0.17126306	839.6	0.05010186	0.05317041	839.6	0.01280659	0
839.8	1.1804248	1.28215894	839.8	1.03405589	1.10524897	839.8	0.79411917	0.81772723	839.8	0.5235199	0.52369369	839.8	0.16873007	0.17109353	839.8	0.05027699	0.05311777	839.8	0.01277428	0
840	1.17986393	1.28088974	840	1.03313354	1.10415489	840	0.79371293	0.81691776	840	0.52305884	0.52317529	840	0.16849209	0.17092416	840	0.05050766	0.05306519	840	0.01295058	0
840.2	1.17886219	1.27962179	840.2	1.03167168	1.1030619	840.2	0.79261133	0.8161091	840.2	0.52248852	0.5226574	840.2	0.16791104	0.17075497	840.2	0.05039467	0.05301266	840.2	0.01307854	0
840.4	1.17802715	1.2783551	840.4	1.03080328	1.10196998	840.4	0.79245096	0.81530124	840.4	0.52225694	0.52214002	840.4	0.16776147	0.17058594	840.4	0.05050641	0.05296019	840.4	0.01277249	0
840.6	1.17718148	1.27708967	840.6	1.02942856	1.10087915	840.6	0.79173523	0.81449418	840.6	0.52181989	0.52162316	840.6	0.16739022	0.17041707	840.6	0.05060032	0.05290776	840.6	0.01242155	0
840.8	1.17686591	1.27582548	840.8	1.02899018	1.09978939	840.8	0.79129469	0.81368791	840.8	0.52169406	0.52110681	840.8	0.16693751	0.17024838	840.8	0.05050105	0.05285539	840.8	0.01258975	0
841	1.17594491	1.27456255	841	1.02831708	1.09870072	841	0.79107648	0.81288245	841	0.52107732	0.52059097	841	0.16733794	0.17007985	841	0.0505513	0.05280307	841	0.01282254	0
841.2	1.17505868	1.27330087	841.2	1.02753806	1.09761312	841.2	0.79027458	0.81207778	841.2	0.52057584	0.52007564	841.2	0.16756662	0.16991149	841.2	0.05075224	0.0527508	841.2	0.01267597	0
841.4	1.17442151	1.27204043	841.4	1.02704857	1.0965266	841.4	0.79001501	0.81127391	841.4	0.5209359	0.51956082	841.4	0.16775667	0.1697433	841.4	0.05106314	0.05269858	841.4	0.01321018	0
841.6	1.1733286	1.27078125	841.6	1.02601688	1.09544115	841.6	0.78927077	0.81047083	841.6	0.5207146	0.51904651	841.6	0.16784474	0.16957527	841.6	0.05168594	0.05264641	841.6	0.01301326	0
841.8	1.1724359	1.26952331	841.8	1.02582882	1.09435678	841.8	0.78892269	0.80966855	841.8	0.52088579	0.51853271	841.8	0.16808748	0.16940741	841.8	0.0518107	0.0525943	841.8	0.01311378	0
842	1.17119867	1.26826661	842	1.02543459	1.09327348	842	0.78846519	0.80886707	842	0.52039666	0.51801941	842	0.16821954	0.16923971	842	0.05211462	0.05254224	842	0.01331858	0
842.2	1.16971162	1.26701116	842.2	1.02491275	1.09219126	842.2	0.78789172	0.80806637	842.2	0.52028268	0.51750663	842.2	0.16820395	0.16907218	842.2	0.05220032	0.05249022	842.2	0.01336086	0
842.4	1.16846117	1.26575696	842.4	1.02408587	1.0911101	842.4	0.78717933	0.80726647	842.4	0.51967217	0.51699435	842.4	0.16794068	0.16890482	842.4	0.05188593	0.05243826	842.4	0.01283457	0
842.6	1.16750741	1.26450399	842.6	1.02305061	1.09003002	842.6	0.78660884	0.80646737	842.6	0.5194162	0.51648258	842.6	0.16775862	0.16873762	842.6	0.0518626	0.05238636	842.6	0.01308139	0
842.8	1.16620272	1.26325226	842.8	1.02177227	1.08895101	842.8	0.78570374	0.80566905	842.8	0.51873506	0.51597132	842.8	0.16742476	0.16857059	842.8	0.05144924	0.0523345	842.8	0.01270092	0
843	1.16486418	1.26200178	843	1.02055148	1.08787306	843	0.78446764	0.80487152	843	0.51775654	0.51546056	843	0.16697401	0.16840372	843	0.05101198	0.05228269	843	0.01214049	0
843.2	1.16433791	1.26075253	843.2	1.02027943	1.08679618	843.2	0.78410403	0.80407478	843.2	0.51748089	0.51495031	843.2	0.16715879	0.16823702	843.2	0.05175273	0.05223094	843.2	0.01258516	0
843.4	1.16314647	1.25950452	843.4	1.01950334	1.08572037	843.4	0.78367693	0.80327883	843.4	0.51691282	0.51444056	843.4	0.16696571	0.16807048	843.4	0.05186284	0.05217924	843.4	0.01243752	0
843.6	1.16213425	1.25825774	843.6	1.01811823	1.08464562	843.6	0.78279783	0.80248367	843.6	0.51617297	0.51393132	843.6	0.16680634	0.16790411	843.6	0.05191452	0.05212758	843.6	0.01259439	0
843.8	1.16007721	1.2570122	843.8	1.01670738	1.08357193	843.8	0.7818608	0.8016893	843.8	0.51527977	0.51342258	843.8	0.16616131	0.1677379	843.8	0.05171218	0.05207598	843.8	0.01233608	0
844	1.15916274	1.25576789	844	1.01604483	1.08249931	844	0.78097232	0.80089571	844	0.51465149	0.51291435	844	0.16606378	0.16757186	844	0.05150571	0.05202443	844	0.01283426	0
844.2	1.15755981	1.25452481	844.2	1.01449893	1.08142775	844.2	0.77996745	0.80010291	844.2	0.51387881	0.51240662	844.2	0.16552677	0.16740598	844.2	0.05080682	0.05197294	844.2	0.01254937	0
844.4	1.15743908	1.25328296	844.4	1.01380371	1.08035725	844.4	0.77986675	0.79931089	844.4	0.51340284	0.51189939	844.4	0.16598999	0.16724027	844.4	0.05104002	0.05192149	844.4	0.0123739	0
844.6	1.15632477	1.25204235	844.6	1.01255234	1.07928781	844.6	0.77828144	0.79851966	844.6	0.51244026	0.51139266	844.6	0.16544277	0.16707472	844.6	0.05089588	0.05187009	844.6	0.01231304	0
844.8	1.1555919	1.25080296	844.8	1.01214462	1.07821943	844.8	0.77764657	0.79772921	844.8	0.51231821	0.51088644	844.8	0.16570882	0.16690933	844.8	0.05059076	0.05181874	844.8	0.01262511	0
845	1.15424655	1.24956479	845	1.01081172	1.07715211	845	0.77663127	0.79693954	845	0.51183748	0.51038071	845	0.16602831	0.16674411	845	0.05067017	0.05176745	845	0.01251511	0
845.2	1.15368396	1.24832786	845.2	1.00979407	1.07608584	845.2	0.77581415	0.79615065	845.2	0.51179434	0.50987549	845.2	0.16581223	0.16657905	845.2	0.05065952	0.05171621	845.2	0.01235114	0
845.4	1.15297341	1.24709214	845.4	1.00895006	1.07502063	845.4	0.77531707	0.79536255	845.4	0.51184246	0.50937077	845.4	0.165994	0.16641415	845.4	0.05101124	0.05166501	845.4	0.01265418	0
845.6	1.15178898	1.24585765	845.6	1.00837561	1.07395647	845.6	0.77480922	0.79457522	845.6	0.51163679	0.50886655	845.6	0.16597177	0.16624942	845.6	0.05119166	0.05161387	845.6	0.01270323	0
845.8	1.1507415	1.24462439	845.8	1.00743683	1.07289337	845.8	0.77402167	0.79378868	845.8	0.51110481	0.50836282	845.8	0.16566461	0.16608485	845.8	0.05064417	0.05156278	845.8	0.01260755	0
846	1.14970802	1.24339234	846	1.00661436	1.07183132	846	0.77346026	0.79300291	846	0.51076721	0.5078596	846	0.16590061	0.16592044	846	0.05036025	0.05151173	846	0.01262621	0
846.2	1.1485081	1.24216151	846.2	1.00568028	1.07077032	846.2	0.77265381	0.79221792	846.2	0.51027886	0.50735687	846.2	0.16569022	0.1657562	846.2	0.04982235	0.05146074	846.2	0.01235489	0
846.4	1.14838995	1.2409319	846.4	1.00483661	1.06971037	846.4	0.77227455	0.79143371	846.4	0.51059237	0.50685464	846.4	0.16588692	0.16559212	846.4	0.04988852	0.0514098	846.4	0.01280589	0
846.6	1.14767012	1.23970351	846.6	1.00401788	1.06865147	846.6	0.77182238	0.79065027	846.6	0.51071149	0.50635291	846.6	0.16594631	0.1654282	846.6	0.05003019	0.05135891	846.6	0.01351913	0
846.8	1.14660277	1.23847634	846.8	1.00314412	1.06759361	846.8	0.77137775	0.78986761	846.8	0.51008617	0.50585167	846.8	0.16580788	0.16526444	846.8	0.04956107	0.05130807	846.8	0.01342428	0
847	1.14545133	1.23725037	847	1.00214277	1.06653681	847	0.77047425	0.78908573	847	0.50956466	0.50535093	847	0.16578985	0.16510085	847	0.04892631	0.05125728	847	0.01311448	0
847.2	1.14472356	1.23602563	847.2	1.00149319	1.06548105	847.2	0.77028217	0.78830461	847.2	0.50909614	0.50485069	847.2	0.16591287	0.16493742	847.2	0.04910817	0.05120654	847.2	0.01332218	0
847.4	1.1437167	1.23480209	847.4	1.00040417	1.06442634	847.4	0.76957136	0.78752428	847.4	0.50859549	0.50435094	847.4	0.16612436	0.16477415	847.4	0.04920359	0.05115585	847.4	0.01327062	0
847.6	1.14263404	1.23357977	847.6	0.99921882	1.06337267	847.6	0.76877454	0.78674471	847.6	0.50766444	0.50385168	847.6	0.16583011	0.16461104	847.6	0.04926672	0.05110522	847.6	0.01318436	0
847.8	1.14113491	1.23235865	847.8	0.9983306	1.06232004	847.8	0.7681765	0.78596592	847.8	0.50726109	0.50335292	847.8	0.16577546	0.16444809	847.8	0.04941611	0.05105463	847.8	0.01352212	0
848	1.1401271	1.23113875	848	0.99730157	1.06126846	848	0.76724775	0.78518789	848	0.5064271	0.50285466	848	0.16572807	0.1642853	848	0.04921106	0.05100409	848	0.01331953	0
848.2	1.1389772	1.22992005	848.2	0.99635968	1.06021791	848.2	0.76682507	0.78441064	848.2	0.50559924	0.50235688	848.2	0.16505845	0.16412268	848.2	0.04905433	0.0509536	848.2	0.0130867	0
848.4	1.13790022	1.22870256	848.4	0.99564804	1.05916841	848.4	0.76604831	0.78363416	848.4	0.50478916	0.5018596	848.4	0.16461538	0.16396021	848.4	0.04877722	0.05090316	848.4	0.01301656	0
848.6	1.13581059	1.22748627	848.6	0.99458267	1.05811994	848.6	0.76457912	0.78285844	848.6	0.503873	0.50136281	848.6	0.16371501	0.16379791	848.6	0.04811869	0.05085277	848.6	0.01243892	0
848.8	1.13531665	1.22627119	848.8	0.99419734	1.05707252	848.8	0.76452891	0.78208349	848.8	0.50420153	0.50086652	848.8	0.16399027	0.16363577	848.8	0.0485591	0.05080243	848.8	0.01297113	0
849	1.13455093	1.22505731	849	0.99351572	1.05602613	849	0.76387733	0.78130931	849	0.50373322	0.50037071	849	0.16372021	0.16347379	849	0.04931625	0.05075214	849	0.01292376	0
849.2	1.13340749	1.22384464	849.2	0.99284456	1.05498077	849.2	0.76309764	0.7805359	849.2	0.5033999	0.4998754	849.2	0.1631855	0.16331196	849.2	0.04940647	0.05070191	849.2	0.01259124	0
849.4	1.1320314	1.22263316	849.4	0.9918869	1.05393645	849.4	0.76230334	0.77976325	849.4	0.50330236	0.49938058	849.4	0.16296526	0.1631503	849.4	0.04977665	0.05065172	849.4	0.01290709	0
849.6	1.13128811	1.22142288	849.6	0.99145706	1.05289317	849.6	0.76215696	0.77899137	849.6	0.50321284	0.49888624	849.6	0.16306719	0.1629888	849.6	0.0500107	0.05060158	849.6	0.01299759	0
849.8	1.13076154	1.2202138	849.8	0.99101936	1.05185091	849.8	0.76143226	0.77822025	849.8	0.50255976	0.4983924	849.8	0.1629692	0.16282746	849.8	0.05017632	0.05055149	849.8	0.01300072	0
850	1.12991726	1.21900592	850	0.99022444	1.05080969	850	0.76077698	0.77744989	850	0.50250788	0.49789904	850	0.16280976	0.16266628	850	0.05007421	0.05050144	850	0.01274988	0
850.2	1.12939021	1.21779923	850.2	0.98986489	1.0497695	850.2	0.76028929	0.7766803	850.2	0.50213464	0.49740617	850.2	0.1627708	0.16250525	850.2	0.05049218	0.05045145	850.2	0.01335263	0
850.4	1.12884785	1.21659374	850.4	0.98934682	1.04873034	850.4	0.75966902	0.77591147	850.4	0.50210747	0.49691379	850.4	0.1630308	0.16234439	850.4	0.05070205	0.05040151	850.4	0.01413339	0
850.6	1.12792032	1.21538944	850.6	0.98857765	1.04769221	850.6	0.75923422	0.7751434	850.6	0.50196477	0.4964219	850.6	0.162976	0.16218369	850.6	0.05054172	0.05035162	850.6	0.01407845	0
850.8	1.12718548	1.21418633	850.8	0.98771353	1.0466551	850.8	0.75863154	0.77437609	850.8	0.50130916	0.4959305	850.8	0.1625865	0.16202314	850.8	0.05003911	0.05030178	850.8	0.01401968	0
851	1.12657139	1.21298442	851	0.98635987	1.04561902	851	0.75762692	0.77360954	851	0.5010178	0.49543958	851	0.16234059	0.16186276	851	0.04947865	0.05025198	851	0.01343145	0
851.2	1.12629633	1.21178369	851.2	0.98574654	1.04458397	851.2	0.75730272	0.77284374	851.2	0.50057485	0.49494914	851.2	0.16228242	0.16170253	851.2	0.04970699	0.05020224	851.2	0.01355475	0
851.4	1.12582437	1.21058415	851.4	0.98481151	1.04354994	851.4	0.75656087	0.77207871	851.4	0.50033079	0.4944592	851.4	0.16210776	0.16154246	851.4	0.0497343	0.05015254	851.4	0.01364685	0
851.6	1.12500356	1.2093858	851.6	0.983487	1.04251694	851.6	0.75561531	0.77131443	851.6	0.49959768	0.49396973	851.6	0.16130627	0.16138255	851.6	0.04937702	0.0501029	851.6	0.01326097	0
851.8	1.12389131	1.20818864	851.8	0.98230065	1.04148496	851.8	0.75474061	0.77055091	851.8	0.49901393	0.49348076	851.8	0.16093716	0.1612228	851.8	0.04932605	0.0500533	851.8	0.01273044	0
852	1.12316029	1.20699266	852	0.98097662	1.040454	852	0.75398982	0.76978815	852	0.49810568	0.49299226	852	0.16059287	0.16106321	852	0.04906674	0.05000375	852	0.01221221	0
852.2	1.12202866	1.20579786	852.2	0.98031507	1.03942406	852.2	0.75359207	0.76902614	852.2	0.4976393	0.49250425	852.2	0.16006618	0.16090377	852.2	0.04898173	0.04995426	852.2	0.01230937	0
852.4	1.12082166	1.20460425	852.4	0.97900857	1.03839514	852.4	0.75266864	0.76826489	852.4	0.49695897	0.49201672	852.4	0.15987833	0.16074449	852.4	0.04847428	0.04990481	852.4	0.01232819	0
852.6	1.11955388	1.20341182	852.6	0.97756118	1.03736724	852.6	0.75173308	0.76750439	852.6	0.496502	0.49152968	852.6	0.15964287	0.16058537	852.6	0.04861183	0.04985541	852.6	0.01185935	0
852.8	1.11870411	1.20222057	852.8	0.97685902	1.03634035	852.8	0.75106433	0.76674464	852.8	0.49642025	0.49104312	852.8	0.16003088	0.16042641	852.8	0.04911149	0.04980605	852.8	0.01246344	0
853	1.11776418	1.20103049	853	0.97590435	1.03531448	853	0.75027977	0.76598564	853	0.49571402	0.49055704	853	0.16038074	0.16026761	853	0.04946175	0.04975675	853	0.01252216	0
853.2	1.11680191	1.1998416	853.2	0.9751663	1.03428963	853.2	0.749662	0.7652274	853.2	0.49565773	0.49007144	853.2	0.16099392	0.16010896	853.2	0.04959323	0.0497075	853.2	0.01269507	0
853.4	1.1158685	1.19865388	853.4	0.97419766	1.03326579	853.4	0.74910543	0.7644699	853.4	0.4955433	0.48958632	853.4	0.16087688	0.15995047	853.4	0.04962661	0.04965829	853.4	0.01303344	0
853.6	1.11515225	1.19746734	853.6	0.97393962	1.03224297	853.6	0.7489609	0.76371316	853.6	0.49505627	0.48910168	853.6	0.16103478	0.15979213	853.6	0.04952374	0.04960914	853.6	0.0130553	0
853.8	1.1143425	1.19628198	853.8	0.97372511	1.03122116	853.8	0.74839785	0.76295716	853.8	0.49485106	0.48861752	853.8	0.16111382	0.15963395	853.8	0.04967449	0.04956003	853.8	0.01336356	0
854	1.11302735	1.19509778	854	0.97285113	1.03020036	854	0.74774301	0.76220191	854	0.4944817	0.48813384	854	0.16117386	0.15947593	854	0.04947034	0.04951097	854	0.01334726	0
854.2	1.11213766	1.19391476	854.2	0.97277064	1.02918057	854.2	0.74748981	0.76144741	854.2	0.49399175	0.48765064	854.2	0.16133135	0.15931807	854.2	0.04948389	0.04946196	854.2	0.01361459	0
854.4	1.11140615	1.19273291	854.4	0.9723202	1.02816179	854.4	0.74696284	0.76069366	854.4	0.49392334	0.48716792	854.4	0.16160878	0.15916036	854.4	0.04990299	0.049413	854.4	0.01411361	0
854.6	1.11066168	1.19155223	854.6	0.97184529	1.02714402	854.6	0.74653526	0.75994066	854.6	0.49407966	0.48668567	854.6	0.16180101	0.15900281	854.6	0.04963977	0.04936408	854.6	0.01394725	0
854.8	1.10977266	1.19037272	854.8	0.97096287	1.02612725	854.8	0.74635554	0.75918839	854.8	0.49350129	0.4862039	854.8	0.16126936	0.15884541	854.8	0.04919922	0.04931522	854.8	0.01419995	0
855	1.10919384	1.18919438	855	0.97031925	1.02511149	855	0.74592806	0.75843688	855	0.49324755	0.48572261	855	0.16153544	0.15868817	855	0.0488345	0.0492664	855	0.01427552	0
855.2	1.10848191	1.1880172	855.2	0.96992433	1.02409674	855.2	0.74524983	0.75768611	855.2	0.49281997	0.4852418	855.2	0.16113631	0.15853109	855.2	0.04880807	0.04921763	855.2	0.0144958	0
855.4	1.10788395	1.18684119	855.4	0.96958727	1.02308299	855.4	0.74485733	0.75693608	855.4	0.49305198	0.48476146	855.4	0.16101773	0.15837416	855.4	0.04903969	0.04916891	855.4	0.01465444	0
855.6	1.1068776	1.18566634	855.6	0.96880794	1.02207025	855.6	0.74418963	0.75618679	855.6	0.49281988	0.4842816	855.6	0.16085986	0.15821739	855.6	0.0494678	0.04912024	855.6	0.01445362	0
855.8	1.10577251	1.18449266	855.8	0.9679751	1.02105851	855.8	0.74356383	0.75543824	855.8	0.49220754	0.48380221	855.8	0.1605668	0.15806077	855.8	0.04947724	0.04907162	855.8	0.0138706	0
856	1.10538817	1.18332014	856	0.96729711	1.02004777	856	0.74338381	0.75469044	856	0.4921142	0.4833233	856	0.16083491	0.1579043	856	0.04966595	0.04902304	856	0.01438834	0
856.2	1.10394036	1.18214877	856.2	0.96639273	1.01903803	856.2	0.74238211	0.75394338	856.2	0.49168163	0.48284486	856.2	0.16037862	0.157748	856.2	0.04962374	0.04897451	856.2	0.01423742	0
856.4	1.10343228	1.18097857	856.4	0.96512188	1.01802929	856.4	0.74145899	0.75319705	856.4	0.49144063	0.48236689	856.4	0.16033712	0.15759184	856.4	0.04963089	0.04892603	856.4	0.01395746	0
856.6	1.10206091	1.17980953	856.6	0.96374141	1.01702155	856.6	0.74093346	0.75245147	856.6	0.49145363	0.4818894	856.6	0.15998417	0.15743584	856.6	0.04962408	0.0488776	856.6	0.01326286	0
856.8	1.10104631	1.17864164	856.8	0.96298239	1.0160148	856.8	0.74021588	0.75170662	856.8	0.49088221	0.48141238	856.8	0.15989272	0.15728	856.8	0.04940036	0.04882922	856.8	0.0133997	0
857	1.10048457	1.17747491	857	0.96186578	1.01500906	857	0.73973566	0.75096251	857	0.49046286	0.48093583	857	0.1595571	0.15712431	857	0.04907464	0.04878088	857	0.01338351	0
857.2	1.09943226	1.17630933	857.2	0.96110497	1.0140043	857.2	0.7391023	0.75021913	857.2	0.49022695	0.48045976	857.2	0.15918613	0.15696877	857.2	0.04915849	0.04873259	857.2	0.0129754	0
857.4	1.09809252	1.17514491	857.4	0.95968649	1.01300055	857.4	0.73839061	0.7494765	857.4	0.48953571	0.47998415	857.4	0.15834742	0.15681339	857.4	0.04854802	0.04868435	857.4	0.01267048	0
857.6	1.09686849	1.17398164	857.6	0.95868266	1.01199778	857.6	0.73763563	0.74873459	857.6	0.48909911	0.47950902	857.6	0.15804602	0.15665816	857.6	0.0481873	0.04863616	857.6	0.01234573	0
857.8	1.09631089	1.17281952	857.8	0.95815175	1.01099601	857.8	0.73680683	0.74799343	857.8	0.48889948	0.47903436	857.8	0.15819563	0.15650308	857.8	0.048028	0.04858802	857.8	0.01228733	0
858	1.09503793	1.17165856	858	0.9569239	1.00999523	858	0.73607875	0.74725299	858	0.48792129	0.47856016	858	0.1579387	0.15634816	858	0.04781709	0.04853992	858	0.01197884	0
858.2	1.09430123	1.17049874	858.2	0.95634548	1.00899544	858.2	0.73556296	0.74651329	858.2	0.48759688	0.47808644	858.2	0.15780733	0.15619339	858.2	0.04776573	0.04849187	858.2	0.01196463	0
858.4	1.09373548	1.16934007	858.4	0.95568176	1.00799664	858.4	0.73482758	0.74577432	858.4	0.48719315	0.47761318	858.4	0.15788145	0.15603878	858.4	0.04802566	0.04844387	858.4	0.01237965	0
858.6	1.09284377	1.16818254	858.6	0.95505297	1.00699883	858.6	0.73427837	0.74503608	858.6	0.48678442	0.4771404	858.6	0.15771543	0.15588432	858.6	0.04753506	0.04839591	858.6	0.01240932	0
858.8	1.09174493	1.16702617	858.8	0.95385501	1.00600201	858.8	0.73384354	0.74429858	858.8	0.48598797	0.47666808	858.8	0.1576947	0.15573001	858.8	0.04750189	0.04834801	858.8	0.01290043	0
859	1.09092006	1.16587093	859	0.95351396	1.00500618	859	0.73302728	0.7435618	859	0.48521019	0.47619623	859	0.15813213	0.15557585	859	0.04763548	0.04830015	859	0.01301885	0
859.2	1.08994086	1.16471684	859.2	0.95253833	1.00401133	859.2	0.73234023	0.74282575	859.2	0.48461498	0.47572484	859.2	0.15789481	0.15542185	859.2	0.04790671	0.04825234	859.2	0.01297264	0
859.4	1.08920417	1.1635639	859.4	0.95234473	1.00301746	859.4	0.73243217	0.74209043	859.4	0.48454103	0.47525393	859.4	0.15809168	0.155268	859.4	0.04851961	0.04820457	859.4	0.0133091	0
859.6	1.08818267	1.16241209	859.6	0.95197923	1.00202458	859.6	0.73194107	0.74135584	859.6	0.48406323	0.47478347	859.6	0.1582708	0.1551143	859.6	0.048907	0.04815685	859.6	0.01349036	0
859.8	1.08699848	1.16126143	859.8	0.95117788	1.00103268	859.8	0.73105562	0.74062198	859.8	0.48344604	0.47431349	859.8	0.15778505	0.15496075	859.8	0.04871902	0.04810918	859.8	0.01312447	0
860	1.08596873	1.1601119	860	0.95023463	1.00004176	860	0.73049034	0.73988884	860	0.48297816	0.47384397	860	0.15794546	0.15480736	860	0.04909706	0.04806156	860	0.01329668	0
860.2	1.08507083	1.15896351	860.2	0.9495442	0.99905183	860.2	0.72982371	0.73915643	860.2	0.48280615	0.47337491	860.2	0.15768987	0.15465411	860.2	0.04940307	0.04801399	860.2	0.01289468	0
860.4	1.08458279	1.15781626	860.4	0.94882245	0.99806287	860.4	0.72944277	0.73842474	860.4	0.48313251	0.47290632	860.4	0.15739529	0.15450102	860.4	0.04949713	0.04796646	860.4	0.0126834	0
860.6	1.08337267	1.15667014	860.6	0.94738519	0.99707489	860.6	0.72908954	0.73769378	860.6	0.48284647	0.47243819	860.6	0.15675426	0.15434808	860.6	0.04883877	0.04791897	860.6	0.01246709	0
860.8	1.08282256	1.15552516	860.8	0.94659279	0.9960879	860.8	0.72818311	0.73696354	860.8	0.48211803	0.47197053	860.8	0.15653625	0.15419529	860.8	0.04859783	0.04787154	860.8	0.01260766	0
861	1.08205571	1.15438132	861	0.94572495	0.99510187	861	0.72788574	0.73623402	861	0.4817651	0.47150333	861	0.15627473	0.15404266	861	0.04875599	0.04782415	861	0.01278234	0
861.2	1.08163339	1.1532386	861.2	0.9449852	0.99411683	861.2	0.72710126	0.73550523	861.2	0.48146302	0.47103659	861.2	0.15627578	0.15389017	861.2	0.04909544	0.04777681	861.2	0.01284155	0
861.4	1.08088245	1.15209701	861.4	0.9437031	0.99313276	861.4	0.72615005	0.73477716	861.4	0.48059451	0.47057031	861.4	0.15618548	0.15373784	861.4	0.04825149	0.04772952	861.4	0.01257193	0
861.6	1.08004168	1.15095656	861.6	0.94282042	0.99214966	861.6	0.72526091	0.7340498	861.6	0.48006145	0.4701045	861.6	0.15603976	0.15358565	861.6	0.0477087	0.04768227	861.6	0.01262194	0
861.8	1.08023379	1.14981723	861.8	0.9429278	0.99116754	861.8	0.72509053	0.73332317	861.8	0.47996337	0.46963915	861.8	0.15646245	0.15343362	861.8	0.04760417	0.04763507	861.8	0.01299586	0
862	1.07948048	1.14867904	862	0.94248573	0.99018639	862	0.72459189	0.73259726	862	0.47924593	0.46917425	862	0.15644231	0.15328174	862	0.04752013	0.04758792	862	0.01302977	0
862.2	1.07906159	1.14754197	862.2	0.94199347	0.98920621	862.2	0.72414598	0.73187206	862.2	0.47921308	0.46870982	862.2	0.15632239	0.15313	862.2	0.04756377	0.04754081	862.2	0.0132377	0
862.4	1.07833575	1.14640602	862.4	0.9413456	0.988227	862.4	0.72348058	0.73114759	862.4	0.47871478	0.46824585	862.4	0.15613808	0.15297842	862.4	0.04750032	0.04749375	862.4	0.01345483	0
862.6	1.07738672	1.1452712	862.6	0.94066604	0.98724876	862.6	0.72314273	0.73042383	862.6	0.47825499	0.46778233	862.6	0.15608207	0.15282699	862.6	0.04733536	0.04744673	862.6	0.01371333	0
862.8	1.0760698	1.1441375	862.8	0.93965432	0.98627148	862.8	0.72209225	0.72970079	862.8	0.47735383	0.46731928	862.8	0.15611667	0.15267571	862.8	0.04709717	0.04739977	862.8	0.01313509	0
863	1.07559011	1.14300493	863	0.93946198	0.98529518	863	0.72184409	0.72897846	863	0.47702368	0.46685668	863	0.15631311	0.15252457	863	0.047231	0.04735285	863	0.01303229	0
863.2	1.07459754	1.14187347	863.2	0.93886757	0.98431984	863.2	0.7214321	0.72825685	863.2	0.47698676	0.46639454	863.2	0.15600482	0.15237359	863.2	0.04724092	0.04730597	863.2	0.01291727	0
863.4	1.07395041	1.14074314	863.4	0.93891413	0.98334547	863.4	0.72116258	0.72753595	863.4	0.47716579	0.46593286	863.4	0.15602346	0.15222276	863.4	0.04763147	0.04725914	863.4	0.01336858	0
863.6	1.07262258	1.13961392	863.6	0.93806055	0.98237206	863.6	0.72038085	0.72681577	863.6	0.47692053	0.46547164	863.6	0.15594253	0.15207207	863.6	0.04780145	0.04721236	863.6	0.01302966	0
863.8	1.07133623	1.13848582	863.8	0.93713499	0.98139961	863.8	0.71984984	0.7260963	863.8	0.47652475	0.46501087	863.8	0.15539992	0.15192154	863.8	0.04801762	0.04716563	863.8	0.01276869	0
864	1.06989732	1.13735884	864	0.93602207	0.98042813	864	0.71926613	0.72537754	864	0.47583863	0.46455056	864	0.15500304	0.15177115	864	0.04788501	0.04711894	864	0.01288323	0
864.2	1.06920294	1.13623298	864.2	0.93529458	0.97945761	864.2	0.71840259	0.72465949	864.2	0.47574185	0.4640907	864.2	0.1543786	0.15162091	864.2	0.04820684	0.0470723	864.2	0.01301929	0
864.4	1.06828288	1.13510823	864.4	0.93417557	0.97848805	864.4	0.71769562	0.72394215	864.4	0.47593977	0.4636313	864.4	0.15390421	0.15147082	864.4	0.04793159	0.0470257	864.4	0.01297592	0
864.6	1.06756611	1.13398459	864.6	0.93277663	0.97751945	864.6	0.71732216	0.72322553	864.6	0.47543325	0.46317235	864.6	0.15347142	0.15132088	864.6	0.04790723	0.04697915	864.6	0.01275716	0
864.8	1.06625801	1.13286207	864.8	0.93174094	0.97655181	864.8	0.71602063	0.72250961	864.8	0.47460457	0.46271386	864.8	0.15310049	0.15117109	864.8	0.04778561	0.04693264	864.8	0.01284835	0
865	1.06491709	1.13174065	865	0.93037356	0.97558513	865	0.71496209	0.7217944	865	0.47349549	0.46225582	865	0.15225672	0.15102145	865	0.04782181	0.04688619	865	0.01258422	0
865.2	1.0646069	1.13062035	865.2	0.92965598	0.9746194	865.2	0.71397603	0.7210799	865.2	0.47300741	0.46179824	865.2	0.1522373	0.15087195	865.2	0.04787071	0.04683977	865.2	0.01263763	0
865.4	1.06375886	1.12950115	865.4	0.92879884	0.97365463	865.4	0.71358402	0.72036611	865.4	0.47214894	0.46134111	865.4	0.15224066	0.15072261	865.4	0.04771225	0.04679341	865.4	0.01260052	0
865.6	1.06309175	1.12838307	865.6	0.92801207	0.97269082	865.6	0.71332985	0.71965302	865.6	0.4714614	0.46088443	865.6	0.15187303	0.15057341	865.6	0.04749617	0.04674709	865.6	0.01286787	0
865.8	1.06287297	1.12726609	865.8	0.92790772	0.97172795	865.8	0.71300674	0.71894064	865.8	0.47114	0.4604282	865.8	0.15231605	0.15042435	865.8	0.04759705	0.04670081	865.8	0.01316262	0
866	1.06173996	1.12615021	866	0.92657564	0.97076605	866	0.71182645	0.71822897	866	0.47006493	0.45997243	866	0.15209832	0.15027545	866	0.04760423	0.04665458	866	0.01298287	0
866.2	1.0609415	1.12503544	866.2	0.9254582	0.96980509	866.2	0.71150385	0.717518	866.2	0.46982664	0.4595171	866.2	0.15201879	0.15012669	866.2	0.04770793	0.0466084	866.2	0.01306146	0
866.4	1.05982799	1.12392177	866.4	0.92518141	0.96884509	866.4	0.71093215	0.71680773	866.4	0.46918412	0.45906223	866.4	0.15187188	0.14997808	866.4	0.04750995	0.04656226	866.4	0.01306086	0
866.6	1.05882215	1.12280921	866.6	0.92492346	0.96788603	866.6	0.71024581	0.71609816	866.6	0.46894289	0.45860781	866.6	0.15213444	0.14982962	866.6	0.04773817	0.04651617	866.6	0.01314587	0
866.8	1.05825645	1.12169775	866.8	0.9246125	0.96692793	866.8	0.70973652	0.7153893	866.8	0.46861628	0.45815383	866.8	0.15241813	0.14968131	866.8	0.04781312	0.04647012	866.8	0.01299069	0
867	1.05809897	1.12058739	867	0.92469918	0.96597077	867	0.70975549	0.71468114	867	0.46912993	0.45770031	867	0.15289473	0.14953314	867	0.04827255	0.04642412	867	0.01347101	0
867.2	1.05669593	1.11947812	867.2	0.92397469	0.96501456	867.2	0.7089088	0.71397368	867.2	0.4688306	0.45724723	867.2	0.15243417	0.14938511	867.2	0.04795158	0.04637817	867.2	0.01320572	0
867.4	1.05619511	1.11836996	867.4	0.92347542	0.9640593	867.4	0.70840716	0.71326693	867.4	0.46874138	0.45679461	867.4	0.15260427	0.14923724	867.4	0.04777554	0.04633226	867.4	0.01314197	0
867.6	1.05519095	1.11726289	867.6	0.92269659	0.96310498	867.6	0.70785183	0.71256087	867.6	0.46858929	0.45634243	867.6	0.15246376	0.14908951	867.6	0.04763122	0.0462864	867.6	0.01283297	0
867.8	1.05431392	1.11615692	867.8	0.92179617	0.96215161	867.8	0.70686312	0.71185551	867.8	0.46807667	0.4558907	867.8	0.15217125	0.14894193	867.8	0.0474613	0.04624058	867.8	0.01287786	0
868	1.05314992	1.11505204	868	0.92041452	0.96119918	868	0.70596971	0.71115084	868	0.46768879	0.45543941	868	0.15178283	0.14879449	868	0.04677753	0.0461948	868	0.01276791	0
868.2	1.05227994	1.11394825	868.2	0.91904853	0.96024769	868.2	0.7053168	0.71044688	868.2	0.46723097	0.45498858	868.2	0.15111182	0.1486472	868.2	0.0470582	0.04614908	868.2	0.01261956	0
868.4	1.05177459	1.11284556	868.4	0.91851512	0.95929715	868.4	0.70499374	0.70974361	868.4	0.46743517	0.45453819	868.4	0.15135919	0.14850005	868.4	0.04707396	0.04610339	868.4	0.01262606	0
868.6	1.05089697	1.11174396	868.6	0.91747536	0.95834755	868.6	0.70481715	0.70904104	868.6	0.46694981	0.45408824	868.6	0.15094092	0.14835305	868.6	0.04704838	0.04605776	868.6	0.01257667	0
868.8	1.04977016	1.11064345	868.8	0.91660434	0.95739888	868.8	0.70354337	0.70833917	868.8	0.46595461	0.45363874	868.8	0.150531	0.1482062	868.8	0.04668419	0.04601216	868.8	0.01268501	0
869	1.04898078	1.10954403	869	0.9154527	0.95645116	869	0.70279753	0.70763798	869	0.46523573	0.45318969	869	0.15011095	0.14805949	869	0.04693847	0.04596662	869	0.01241388	0
869.2	1.04872762	1.1084457	869.2	0.91475813	0.95550437	869.2	0.70232751	0.7069375	869.2	0.46513551	0.45274108	869.2	0.14997297	0.14791293	869.2	0.04687551	0.04592111	869.2	0.01273231	0
869.4	1.04792544	1.10734846	869.4	0.91415671	0.95455853	869.4	0.70221029	0.7062377	869.4	0.46460205	0.45229291	869.4	0.15027973	0.14776651	869.4	0.04695587	0.04587566	869.4	0.01295289	0
869.6	1.04721504	1.1062523	869.6	0.91318891	0.95361361	869.6	0.70121838	0.7055386	869.6	0.46368933	0.45184519	869.6	0.15011801	0.14762024	869.6	0.04664007	0.04583024	869.6	0.01237648	0
869.8	1.04642215	1.10515723	869.8	0.912648	0.95266964	869.8	0.70035726	0.70484019	869.8	0.46328833	0.45139791	869.8	0.150412	0.14747411	869.8	0.04695367	0.04578488	869.8	0.01222907	0
870	1.04521781	1.10406324	870	0.91151017	0.95172659	870	0.69922593	0.70414248	870	0.46252064	0.45095107	870	0.1497621	0.14732813	870	0.04695978	0.04573956	870	0.01160398	0
870.2	1.04471272	1.10297033	870.2	0.91154329	0.95078448	870.2	0.69961929	0.70344545	870.2	0.46298474	0.45050468	870.2	0.15020014	0.14718229	870.2	0.04747244	0.04569428	870.2	0.01220025	0
870.4	1.04391927	1.10187851	870.4	0.91157133	0.94984331	870.4	0.69890438	0.70274911	870.4	0.4629767	0.45005873	870.4	0.15057457	0.14703659	870.4	0.04787379	0.04564905	870.4	0.01253283	0
870.6	1.04349458	1.10078776	870.6	0.91166613	0.94890306	870.6	0.69872339	0.70205347	870.6	0.46332727	0.44961322	870.6	0.15144509	0.14689104	870.6	0.04884796	0.04560386	870.6	0.01282027	0
870.8	1.04314915	1.0996981	870.8	0.91124087	0.94796375	870.8	0.6986381	0.70135851	870.8	0.46345575	0.44916815	870.8	0.15176747	0.14674563	870.8	0.04894538	0.04555871	870.8	0.01296806	0
871	1.04324433	1.09860952	871	0.91116667	0.94702537	871	0.698176	0.70066424	871	0.46379826	0.44872352	871	0.15199496	0.14660037	871	0.04928812	0.04551362	871	0.0132679	0
871.2	1.04215759	1.09752201	871.2	0.91054119	0.94608791	871.2	0.69761818	0.69997065	871.2	0.46338425	0.44827933	871.2	0.15180393	0.14645525	871.2	0.04890737	0.04546856	871.2	0.01308464	0
871.4	1.0419866	1.09643558	871.4	0.91042983	0.94515138	871.4	0.69729199	0.69927776	871.4	0.46366799	0.44783558	871.4	0.15215013	0.14631028	871.4	0.04886984	0.04542355	871.4	0.01298329	0
871.6	1.04116897	1.09535022	871.6	0.9096463	0.94421578	871.6	0.69722681	0.69858554	871.6	0.46379524	0.44739227	871.6	0.15210979	0.14616545	871.6	0.04894576	0.04537859	871.6	0.01330862	0
871.8	1.04039175	1.09426594	871.8	0.90827935	0.94328111	871.8	0.69643848	0.69789402	871.8	0.46330431	0.4469494	871.8	0.15206926	0.14602076	871.8	0.04899534	0.04533367	871.8	0.0132682	0
872	1.03948302	1.09318273	872	0.9073056	0.94234736	872	0.69634237	0.69720318	872	0.46315883	0.44650697	872	0.15154022	0.14587621	872	0.04895319	0.04528879	872	0.01310619	0
872.2	1.03872909	1.0921006	872.2	0.90686666	0.94141454	872.2	0.69607781	0.69651302	872.2	0.46266545	0.44606497	872.2	0.15113978	0.14573181	872.2	0.0489606	0.04524396	872.2	0.01300562	0
872.4	1.03814366	1.09101953	872.4	0.90613765	0.94048263	872.4	0.6956296	0.69582354	872.4	0.46248031	0.44562341	872.4	0.15140093	0.14558755	872.4	0.04903972	0.04519918	872.4	0.01311959	0
872.6	1.03775375	1.08993954	872.6	0.9053681	0.93955166	872.6	0.69547512	0.69513475	872.6	0.46225713	0.44518229	872.6	0.15110039	0.14544343	872.6	0.04910151	0.04515443	872.6	0.01348914	0
872.8	1.03662709	1.08886061	872.8	0.90439618	0.9386216	872.8	0.69450299	0.69444664	872.8	0.46122986	0.44474161	872.8	0.1504278	0.14529946	872.8	0.0484114	0.04510974	872.8	0.01358499	0
873	1.03499608	1.08778276	873	0.90290904	0.93769246	873	0.69359223	0.69375921	873	0.4600533	0.44430136	873	0.1496003	0.14515563	873	0.04778171	0.04506508	873	0.01306751	0
873.2	1.03416296	1.08670597	873.2	0.90212511	0.93676425	873.2	0.69308601	0.69307247	873.2	0.45972748	0.44386155	873.2	0.14978469	0.14501194	873.2	0.04758568	0.04502047	873.2	0.01329496	0
873.4	1.0331284	1.08563024	873.4	0.90161463	0.93583695	873.4	0.69238865	0.6923864	873.4	0.45928426	0.44342218	873.4	0.15001397	0.14486839	873.4	0.04792284	0.04497591	873.4	0.01315185	0
873.6	1.03239264	1.08455558	873.6	0.90082075	0.93491057	873.6	0.69109828	0.69170101	873.6	0.45854569	0.44298323	873.6	0.14966678	0.14472499	873.6	0.04808968	0.04493138	873.6	0.01292246	0
873.8	1.03163266	1.08348199	873.8	0.90043832	0.93398511	873.8	0.69056836	0.6910163	873.8	0.45837476	0.44254473	873.8	0.14932871	0.14458173	873.8	0.04803528	0.04488691	873.8	0.01311821	0
874	1.03125315	1.08240945	874	0.89953565	0.93306056	874	0.6903141	0.69033226	874	0.45789516	0.44210665	874	0.14902489	0.14443861	874	0.0479885	0.04484247	874	0.01323577	0
874.2	1.03058728	1.08133798	874.2	0.89866042	0.93213693	874.2	0.6902173	0.68964891	874.2	0.45770219	0.44166902	874.2	0.14942166	0.14429563	874.2	0.04797867	0.04479808	874.2	0.01393577	0
874.4	1.02933626	1.08026757	874.4	0.89760489	0.93121421	874.4	0.68893895	0.68896623	874.4	0.4566521	0.44123181	874.4	0.14913994	0.14415279	874.4	0.04757426	0.04475374	874.4	0.01327537	0
874.6	1.02896573	1.07919822	874.6	0.89746496	0.93029241	874.6	0.68878642	0.68828422	874.6	0.45685957	0.44079504	874.6	0.14940488	0.14401009	874.6	0.04816349	0.04470944	874.6	0.01308817	0
874.8	1.02818924	1.07812993	874.8	0.89672824	0.92937152	874.8	0.68837196	0.68760289	874.8	0.4564974	0.4403587	874.8	0.14955467	0.14386754	874.8	0.04795779	0.04466518	874.8	0.01313708	0
875	1.02764397	1.07706269	875	0.89609964	0.92845154	875	0.68798642	0.68692224	875	0.45662366	0.43992279	875	0.14974465	0.14372513	875	0.04799584	0.04462097	875	0.01334257	0
875.2	1.02613763	1.07599652	875.2	0.89518383	0.92753247	875.2	0.68721183	0.68624226	875.2	0.45584135	0.43948731	875.2	0.14922931	0.14358285	875.2	0.04763789	0.0445768	875.2	0.01260831	0
875.4	1.02524807	1.07493139	875.4	0.89473201	0.92661431	875.4	0.68677288	0.68556295	875.4	0.45573236	0.43905226	875.4	0.14920082	0.14344072	875.4	0.04743451	0.04453267	875.4	0.01258495	0
875.6	1.02420976	1.07386732	875.6	0.8937543	0.92569706	875.6	0.68643484	0.68488432	875.6	0.45565775	0.43861765	875.6	0.14927147	0.14329873	875.6	0.0475423	0.04448859	875.6	0.01284444	0
875.8	1.02317434	1.07280431	875.8	0.89307613	0.92478071	875.8	0.68555006	0.68420635	875.8	0.45536595	0.43818346	875.8	0.1494481	0.14315688	875.8	0.04743606	0.04444455	875.8	0.01274524	0
876	1.02223115	1.07174235	876	0.8923517	0.92386528	876	0.68514886	0.68352906	876	0.4553975	0.43774971	876	0.1491347	0.14301517	876	0.04714861	0.04440055	876	0.01262501	0
876.2	1.02172975	1.07068143	876.2	0.89164926	0.92295075	876.2	0.68456034	0.68285244	876.2	0.45523879	0.43731638	876.2	0.14920134	0.1428736	876.2	0.04700421	0.0443566	876.2	0.01266175	0
876.4	1.0212247	1.06962157	876.4	0.89079015	0.92203713	876.4	0.68442776	0.68217649	876.4	0.45477036	0.43688349	876.4	0.14942229	0.14273217	876.4	0.04731769	0.04431269	876.4	0.0129037	0
876.6	1.02069727	1.06856276	876.6	0.89004621	0.92112441	876.6	0.68432067	0.68150121	876.6	0.45436095	0.43645102	876.6	0.14919564	0.14259088	876.6	0.04698236	0.04426883	876.6	0.01297097	0
876.8	1.01965999	1.06750499	876.8	0.88970994	0.92021259	876.8	0.68391299	0.68082659	876.8	0.45399127	0.43601898	876.8	0.14913766	0.14244973	876.8	0.04671023	0.04422501	876.8	0.01296863	0
877	1.01896407	1.06644828	877	0.88916444	0.91930168	877	0.68332989	0.68015264	877	0.45393396	0.43558736	877	0.14925341	0.14230872	877	0.04723342	0.04418123	877	0.01339074	0
877.2	1.01901064	1.06539261	877.2	0.88888312	0.91839167	877.2	0.68305456	0.67947937	877.2	0.45422329	0.43515618	877.2	0.15025521	0.14216785	877.2	0.04794893	0.04413749	877.2	0.01407394	0
877.4	1.01914887	1.06433798	877.4	0.88890507	0.91748255	877.4	0.68242047	0.67880675	877.4	0.45400291	0.43472542	877.4	0.15066392	0.14202712	877.4	0.04848383	0.0440938	877.4	0.01444183	0
877.6	1.01915042	1.0632844	877.6	0.88867897	0.91657434	877.6	0.68210993	0.67813481	877.6	0.45380358	0.43429509	877.6	0.15112762	0.14188653	877.6	0.04872339	0.04405015	877.6	0.01525113	0
877.8	1.01926928	1.06223186	877.8	0.88824827	0.91566703	877.8	0.68172515	0.67746352	877.8	0.45322426	0.43386518	877.8	0.15078976	0.14174607	877.8	0.04844585	0.04400655	877.8	0.01527433	0
878	1.01827387	1.06118036	878	0.88711572	0.91476062	878	0.68114321	0.67679291	878	0.45215744	0.4334357	878	0.15023271	0.14160576	878	0.04856095	0.04396299	878	0.01505364	0
878.2	1.01697542	1.0601299	878.2	0.88590377	0.9138551	878.2	0.68006489	0.67612295	878.2	0.45157594	0.43300664	878.2	0.14970889	0.14146558	878.2	0.0484944	0.04391947	878.2	0.0146989	0
878.4	1.01583899	1.05908049	878.4	0.88550976	0.91295048	878.4	0.67918717	0.67545366	878.4	0.45105267	0.43257801	878.4	0.14923369	0.14132555	878.4	0.04826428	0.04387599	878.4	0.01375289	0
878.6	1.01547083	1.05803211	878.6	0.88518918	0.91204676	878.6	0.67878413	0.67478503	878.6	0.45076451	0.43214981	878.6	0.1491972	0.14118565	878.6	0.0483418	0.04383256	878.6	0.01354708	0
878.8	1.01438339	1.05698477	878.8	0.88466104	0.91114393	878.8	0.67841198	0.67411707	878.8	0.45013751	0.43172202	878.8	0.14872536	0.14104589	878.8	0.04797047	0.04378917	878.8	0.01363651	0
879	1.01343889	1.05593847	879	0.88384175	0.91024199	879	0.67760768	0.67344976	879	0.44976181	0.43129466	879	0.14810975	0.14090627	879	0.04777391	0.04374582	879	0.01343434	0
879.2	1.01272631	1.0548932	879.2	0.88306522	0.90934095	879.2	0.67677299	0.67278312	879.2	0.44895761	0.43086773	879.2	0.14750125	0.14076679	879.2	0.04775598	0.04370252	879.2	0.0131722	0
879.4	1.01156244	1.05384897	879.4	0.88221187	0.90844079	879.4	0.67615737	0.67211713	879.4	0.44876562	0.43044121	879.4	0.14763143	0.14062745	879.4	0.04737471	0.04365926	879.4	0.01333145	0
879.6	1.0104815	1.05280577	879.6	0.88115631	0.90754153	879.6	0.67553129	0.67145181	879.6	0.44810244	0.43001512	879.6	0.14731198	0.14048824	879.6	0.04710704	0.04361604	879.6	0.0132144	0
879.8	1.00966862	1.0517636	879.8	0.88058402	0.90664316	879.8	0.67527695	0.67078714	879.8	0.44792659	0.42958945	879.8	0.14712427	0.14034917	879.8	0.04678853	0.04357287	879.8	0.01309441	0
880	1.00901951	1.05072246	880	0.87971151	0.90574568	880	0.67469204	0.67012313	880	0.44764876	0.42916421	880	0.14642716	0.14021024	880	0.04650488	0.04352973	880	0.01298522	0
880.2	1.00875487	1.04968236	880.2	0.87869186	0.90484909	880.2	0.67450493	0.66945978	880.2	0.44724825	0.42873938	880.2	0.14648504	0.14007145	880.2	0.04663344	0.04348664	880.2	0.01285742	0
880.4	1.00807956	1.04864328	880.4	0.8781948	0.90395338	880.4	0.67429075	0.66879709	880.4	0.4466539	0.42831497	880.4	0.14625977	0.13993279	880.4	0.04638974	0.0434436	880.4	0.01239518	0
880.6	1.00706006	1.04760524	880.6	0.8775231	0.90305857	880.6	0.67366563	0.66813505	880.6	0.44650204	0.42789099	880.6	0.14595525	0.13979427	880.6	0.0466497	0.04340059	880.6	0.01228301	0
880.8	1.0064892	1.04656822	880.8	0.87745167	0.90216463	880.8	0.67317437	0.66747367	880.8	0.44654414	0.42746742	880.8	0.14567651	0.13965589	880.8	0.04706374	0.04335763	880.8	0.01255148	0
881	1.00590002	1.04553223	881	0.87671907	0.90127159	881	0.67248852	0.66681294	881	0.44638019	0.42704427	881	0.1455956	0.13951765	881	0.04685186	0.04331471	881	0.01288072	0
881.2	1.00563063	1.04449726	881.2	0.87659947	0.90037942	881.2	0.67246003	0.66615286	881.2	0.44624895	0.42662154	881.2	0.14622719	0.13937954	881.2	0.04754335	0.04327183	881.2	0.0129435	0
881.4	1.00493722	1.04346332	881.4	0.87618257	0.89948814	881.4	0.67179754	0.66549344	881.4	0.44555511	0.42619923	881.4	0.14627235	0.13924157	881.4	0.04752054	0.043229	881.4	0.013107	0
881.6	1.0039231	1.0424304	881.6	0.87529697	0.89859774	881.6	0.67070613	0.66483467	881.6	0.44501924	0.42577734	881.6	0.14601379	0.13910373	881.6	0.04734381	0.04318621	881.6	0.01291281	0
881.8	1.00296014	1.0413985	881.8	0.87487385	0.89770823	881.8	0.66997211	0.66417656	881.8	0.44426642	0.42535586	881.8	0.14574099	0.13896603	881.8	0.04707421	0.04314346	881.8	0.01286314	0
882	1.00174471	1.04036763	882	0.87419882	0.89681959	882	0.66952769	0.66351909	882	0.44429925	0.42493481	882	0.14575042	0.13882847	882	0.04740955	0.04310075	882	0.01282252	0
882.2	1.00110556	1.03933778	882.2	0.87318951	0.89593183	882.2	0.66910724	0.66286228	882.2	0.44369606	0.42451417	882.2	0.145639	0.13869105	882.2	0.04702599	0.04305808	882.2	0.01268017	0
882.4	1.00025318	1.03830894	882.4	0.87306757	0.89504495	882.4	0.66895126	0.66220612	882.4	0.44367417	0.42409394	882.4	0.14598253	0.13855376	882.4	0.04663349	0.04301546	882.4	0.01279394	0
882.6	1.00035042	1.03728112	882.6	0.87276585	0.89415895	882.6	0.66868521	0.6615506	882.6	0.44367294	0.42367413	882.6	0.14626438	0.1384166	882.6	0.04671122	0.04297288	882.6	0.0132925	0
882.8	0.99945652	1.03625433	882.8	0.87226474	0.89327383	882.8	0.66847341	0.66089574	882.8	0.44365461	0.42325474	882.8	0.14583607	0.13827959	882.8	0.04670165	0.04293034	882.8	0.01362847	0
883	0.99889173	1.03522854	883	0.87183179	0.89238958	883	0.66846564	0.66024152	883	0.44367605	0.42283576	883	0.1461895	0.1381427	883	0.04694993	0.04288785	883	0.01389951	0
883.2	0.99840023	1.03420378	883.2	0.87082218	0.89150621	883.2	0.66838247	0.65958795	883.2	0.44358829	0.4224172	883.2	0.14627134	0.13800596	883.2	0.04720247	0.04284539	883.2	0.01416546	0
883.4	0.99806515	1.03318002	883.4	0.87003829	0.89062372	883.4	0.66781301	0.65893503	883.4	0.44302521	0.42199905	883.4	0.14616501	0.13786935	883.4	0.04691041	0.04280298	883.4	0.01407404	0
883.6	0.99791557	1.03215728	883.6	0.86943338	0.88974209	883.6	0.66775049	0.65828275	883.6	0.44230822	0.42158132	883.6	0.14601482	0.13773287	883.6	0.04677093	0.04276061	883.6	0.01405102	0
883.8	0.99765286	1.03113556	883.8	0.86888852	0.88886134	883.8	0.66747343	0.65763112	883.8	0.44275238	0.421164	883.8	0.14637342	0.13759653	883.8	0.04677742	0.04271828	883.8	0.0141832	0
884	0.99706272	1.03011484	884	0.86839715	0.88798146	884	0.66701293	0.65698014	884	0.44223296	0.42074709	884	0.14590681	0.13746032	884	0.04660871	0.04267599	884	0.01420789	0
884.2	0.99670622	1.02909514	884.2	0.86786682	0.88710245	884.2	0.66684378	0.65632979	884.2	0.44211287	0.42033059	884.2	0.1461163	0.13732425	884.2	0.04666832	0.04263375	884.2	0.01416088	0
884.4	0.99571019	1.02807644	884.4	0.86757073	0.88622432	884.4	0.66630017	0.6556801	884.4	0.4421467	0.41991451	884.4	0.14579302	0.13718831	884.4	0.04663132	0.04259155	884.4	0.01384789	0
884.6	0.99446767	1.02705875	884.6	0.86695634	0.88534705	884.6	0.66569096	0.65503104	884.6	0.44185085	0.41949884	884.6	0.14551579	0.13705251	884.6	0.04674674	0.04254938	884.6	0.01402759	0
884.8	0.9938141	1.02604207	884.8	0.86611252	0.88447065	884.8	0.665346	0.65438263	884.8	0.44139626	0.41908358	884.8	0.14493318	0.13691685	884.8	0.04634654	0.04250726	884.8	0.0140104	0
885	0.99317857	1.0250264	885	0.86541763	0.88359512	885	0.66471645	0.65373486	885	0.44110105	0.41866873	885	0.14473002	0.13678131	885	0.04626514	0.04246519	885	0.01410446	0
885.2	0.99197016	1.02401173	885.2	0.86466548	0.88272045	885.2	0.66383757	0.65308773	885.2	0.44067656	0.41825429	885.2	0.14433546	0.13664591	885.2	0.04626991	0.04242315	885.2	0.01399461	0
885.4	0.99076627	1.02299807	885.4	0.86341813	0.88184665	885.4	0.66225608	0.65244125	885.4	0.43930854	0.41784027	885.4	0.14382012	0.13651065	885.4	0.04540975	0.04238116	885.4	0.01341791	0
885.6	0.98989385	1.02198541	885.6	0.86221991	0.88097371	885.6	0.66109359	0.6517954	885.6	0.43899713	0.41742665	885.6	0.143767	0.13637552	885.6	0.04505728	0.0423392	885.6	0.01338994	0
885.8	0.9889086	1.02097375	885.8	0.86154553	0.88010164	885.8	0.66101427	0.65115019	885.8	0.43870156	0.41701344	885.8	0.14408629	0.13624052	885.8	0.0449934	0.04229729	885.8	0.01353237	0
886	0.98789209	1.01996309	886	0.86053024	0.87923044	886	0.66051666	0.65050562	886	0.43834677	0.41660064	886	0.14411789	0.13610566	886	0.04468299	0.04225542	886	0.01314367	0
886.2	0.98673925	1.01895344	886.2	0.85918053	0.87836009	886.2	0.65944405	0.64986169	886.2	0.43729087	0.41618825	886.2	0.14351143	0.13597093	886.2	0.04424977	0.04221359	886.2	0.01273341	0
886.4	0.98568484	1.01794478	886.4	0.85881996	0.87749061	886.4	0.65865753	0.64921839	886.4	0.43764818	0.41577627	886.4	0.14361779	0.13583633	886.4	0.04430813	0.04217181	886.4	0.01273262	0
886.6	0.98483802	1.01693712	886.6	0.85794657	0.87662198	886.6	0.65751676	0.64857573	886.6	0.43679164	0.41536469	886.6	0.14292754	0.13570186	886.6	0.04427859	0.04213006	886.6	0.01220922	0
886.8	0.98333048	1.01593046	886.8	0.857435	0.87575422	886.8	0.65702463	0.64793371	886.8	0.4358474	0.41495353	886.8	0.14235201	0.13556753	886.8	0.04458439	0.04208836	886.8	0.01179456	0
887	0.98251834	1.0149248	887	0.85632244	0.87488732	887	0.65669253	0.64729233	887	0.43541423	0.41454277	887	0.14214008	0.13543334	887	0.04494632	0.04204669	887	0.01165813	0
887.2	0.98188044	1.01392013	887.2	0.85524569	0.87402127	887.2	0.6560192	0.64665158	887.2	0.43461065	0.41413241	887.2	0.14152905	0.13529927	887.2	0.04515531	0.04200507	887.2	0.01150875	0
887.4	0.98168349	1.01291646	887.4	0.85471335	0.87315608	887.4	0.6554039	0.64601146	887.4	0.43372576	0.41372246	887.4	0.14150141	0.13516534	887.4	0.04528735	0.04196349	887.4	0.01133488	0
887.6	0.98113061	1.01191378	887.6	0.85441499	0.87229175	887.6	0.65511797	0.64537198	887.6	0.43344333	0.41331292	887.6	0.14142979	0.13503154	887.6	0.04535911	0.04192195	887.6	0.01128472	0
887.8	0.98014138	1.01091209	887.8	0.85395829	0.87142827	887.8	0.65472757	0.64473313	887.8	0.43354192	0.41290379	887.8	0.14149208	0.13489787	887.8	0.04548838	0.04188045	887.8	0.01138069	0
888	0.97958166	1.00991139	888	0.85402783	0.87056565	888	0.6546493	0.64409491	888	0.43327252	0.41249506	888	0.14123464	0.13476434	888	0.04606596	0.041839	888	0.01120164	0
888.2	0.97942254	1.00891169	888.2	0.854056	0.86970388	888.2	0.65445994	0.64345732	888.2	0.43373068	0.41208673	888.2	0.14175185	0.13463094	888.2	0.04685921	0.04179758	888.2	0.01179854	0
888.4	0.97847374	1.00791297	888.4	0.85369397	0.86884297	888.4	0.65420406	0.64282037	888.4	0.43405823	0.41167881	888.4	0.14182848	0.13449767	888.4	0.04702607	0.04175621	888.4	0.01179586	0
888.6	0.97815241	1.00691524	888.6	0.85323194	0.8679829	888.6	0.65402715	0.64218404	888.6	0.43420212	0.41127129	888.6	0.14171381	0.13436453	888.6	0.04713421	0.04171487	888.6	0.012222	0
888.8	0.97754828	1.0059185	888.8	0.85240599	0.86712369	888.8	0.6535427	0.64154835	888.8	0.43383878	0.41086417	888.8	0.14145048	0.13423152	888.8	0.04678891	0.04167358	888.8	0.01208598	0
889	0.9777135	1.00492275	889	0.8519293	0.86626533	889	0.65325083	0.64091328	889	0.43412799	0.41045746	889	0.14180421	0.13409865	889	0.04711555	0.04163233	889	0.01243932	0
889.2	0.97730118	1.00392798	889.2	0.85128944	0.86540782	889.2	0.65283682	0.64027885	889.2	0.4343516	0.41005115	889.2	0.1419113	0.1339659	889.2	0.04676916	0.04159111	889.2	0.0129039	0
889.4	0.97702612	1.0029342	889.4	0.85055758	0.86455116	889.4	0.65268887	0.63964504	889.4	0.43385878	0.40964524	889.4	0.14241296	0.13383329	889.4	0.04682846	0.04154994	889.4	0.01283865	0
889.6	0.97642178	1.0019414	889.6	0.84936697	0.86369534	889.6	0.65210957	0.63901186	889.6	0.43349779	0.40923974	889.6	0.14268448	0.13370081	889.6	0.04604412	0.04150881	889.6	0.01311713	0
889.8	0.97564614	1.00094959	889.8	0.84851526	0.86284038	889.8	0.65228461	0.6383793	889.8	0.433339	0.40883463	889.8	0.14271864	0.13356846	889.8	0.04583083	0.04146772	889.8	0.01319263	0
890	0.97410082	0.99995875	890	0.84763457	0.86198625	890	0.65107802	0.63774737	890	0.43267994	0.40842993	890	0.14224564	0.13343624	890	0.04475599	0.04142667	890	0.01269303	0
890.2	0.97318202	0.9989689	890.2	0.84676634	0.86113298	890.2	0.65021531	0.63711607	890.2	0.43250028	0.40802563	890.2	0.14211064	0.13330415	890.2	0.04474985	0.04138567	890.2	0.01288883	0
890.4	0.97247748	0.99798002	890.4	0.84623205	0.86028055	890.4	0.6498423	0.63648539	890.4	0.43220908	0.40762173	890.4	0.14210266	0.1331722	890.4	0.04470633	0.0413447	890.4	0.01288246	0
890.6	0.97154849	0.99699213	890.6	0.84540848	0.85942896	890.6	0.64945714	0.63585534	890.6	0.43151185	0.40721822	890.6	0.14170509	0.13304037	890.6	0.04470763	0.04130377	890.6	0.01265309	0
890.8	0.97086013	0.99600521	890.8	0.84497442	0.85857822	890.8	0.64914067	0.63522591	890.8	0.43133963	0.40681512	890.8	0.14164857	0.13290867	890.8	0.04452595	0.04126289	890.8	0.01304419	0
891	0.97045237	0.99501927	891	0.84403623	0.85772832	891	0.64886351	0.6345971	891	0.43080559	0.40641242	891	0.14125711	0.13277711	891	0.04428092	0.04122204	891	0.01303213	0
891.2	0.96978666	0.99403431	891.2	0.8438945	0.85687925	891.2	0.64821158	0.63396892	891.2	0.43024487	0.40601011	891.2	0.14139341	0.13264567	891.2	0.04413541	0.04118123	891.2	0.01322203	0
891.4	0.96881459	0.99305032	891.4	0.84335577	0.85603103	891.4	0.64751278	0.63334136	891.4	0.42964001	0.4056082	891.4	0.14129975	0.13251437	891.4	0.04421145	0.04114047	891.4	0.01322761	0
891.6	0.96786706	0.9920673	891.6	0.84268572	0.85518365	891.6	0.64677021	0.63271442	891.6	0.42941891	0.40520669	891.6	0.14091918	0.13238319	891.6	0.04400167	0.04109974	891.6	0.01282142	0
891.8	0.96659496	0.99108526	891.8	0.84207987	0.85433711	891.8	0.64585596	0.6320881	891.8	0.42905492	0.40480558	891.8	0.1411587	0.13225215	891.8	0.04411254	0.04105906	891.8	0.01244	0
892	0.96654884	0.99010419	892	0.84211746	0.85349141	892	0.64534484	0.6314624	892	0.42917946	0.40440487	892	0.14113086	0.13212123	892	0.04478606	0.04101842	892	0.01238112	0
892.2	0.96582087	0.98912409	892.2	0.8416425	0.85264654	892.2	0.64456046	0.63083731	892.2	0.42930484	0.40400455	892.2	0.1410791	0.13199045	892.2	0.04479285	0.04097781	892.2	0.01239975	0
892.4	0.96537976	0.98814496	892.4	0.84179068	0.85180251	892.4	0.64444248	0.63021285	892.4	0.42955482	0.40360463	892.4	0.14106647	0.13185979	892.4	0.04488097	0.04093725	892.4	0.01231231	0
892.6	0.96560387	0.9871668	892.6	0.84146554	0.85095932	892.6	0.6439523	0.62958901	892.6	0.42967323	0.4032051	892.6	0.1413905	0.13172926	892.6	0.04525384	0.04089673	892.6	0.01243474	0
892.8	0.96495068	0.98618961	892.8	0.84065156	0.85011696	892.8	0.64304734	0.62896578	892.8	0.42922427	0.40280597	892.8	0.14100358	0.13159886	892.8	0.04479601	0.04085624	892.8	0.01212683	0
893	0.96502812	0.98521339	893	0.84021344	0.84927543	893	0.64304634	0.62834317	893	0.42938857	0.40240724	893	0.14113657	0.13146859	893	0.04548757	0.0408158	893	0.01225194	0
893.2	0.96471177	0.98423813	893.2	0.84003771	0.84843474	893.2	0.64263155	0.62772118	893.2	0.42955802	0.40200889	893.2	0.14112004	0.13133845	893.2	0.04550568	0.04077539	893.2	0.01265159	0
893.4	0.96398769	0.98326384	893.4	0.83954681	0.84759488	893.4	0.64197803	0.6270998	893.4	0.42896182	0.40161095	893.4	0.14093992	0.13120844	893.4	0.04598912	0.04073503	893.4	0.01241036	0
893.6	0.96334616	0.98229051	893.6	0.83850926	0.84675585	893.6	0.64110503	0.62647904	893.6	0.42853218	0.4012134	893.6	0.14075224	0.13107856	893.6	0.04581236	0.04069471	893.6	0.01260636	0
893.8	0.96281666	0.98131815	893.8	0.83843223	0.84591765	893.8	0.64128559	0.62585889	893.8	0.42877391	0.40081624	893.8	0.14043534	0.13094881	893.8	0.04622319	0.04065442	893.8	0.01314427	0
894	0.96201155	0.98034675	894	0.83794578	0.84508028	894	0.64066162	0.62523935	894	0.42814763	0.40041947	894	0.14040451	0.13081918	894	0.04653252	0.04061418	894	0.0131062	0
894.2	0.96223093	0.97937631	894.2	0.83770668	0.84424374	894.2	0.64097158	0.62462043	894.2	0.42835188	0.4000231	894.2	0.14088242	0.13068968	894.2	0.04739278	0.04057398	894.2	0.01417741	0
894.4	0.96164495	0.97840683	894.4	0.83701392	0.84340803	894.4	0.64054824	0.62400213	894.4	0.42779122	0.39962712	894.4	0.14043933	0.13056031	894.4	0.04731306	0.04053381	894.4	0.01434705	0
894.6	0.96084501	0.97743831	894.6	0.83622392	0.84257314	894.6	0.64028468	0.62338443	894.6	0.4273978	0.39923153	894.6	0.13987974	0.13043107	894.6	0.0470387	0.04049369	894.6	0.01443546	0
894.8	0.96073368	0.97647075	894.8	0.83536711	0.84173908	894.8	0.63982931	0.62276734	894.8	0.42676835	0.39883633	894.8	0.139763	0.13030196	894.8	0.046831	0.0404536	894.8	0.01486793	0
895	0.96015555	0.97550414	895	0.83430672	0.84090585	895	0.63950869	0.62215087	895	0.42579205	0.39844153	895	0.13982191	0.13017298	895	0.04649319	0.04041356	895	0.01457745	0
895.2	0.9591692	0.9745385	895.2	0.832987	0.84007344	895.2	0.63873997	0.62153501	895.2	0.42535389	0.39804711	895.2	0.13960956	0.13004412	895.2	0.04640397	0.04037355	895.2	0.01483668	0
895.4	0.95823663	0.97357381	895.4	0.8317483	0.83924186	895.4	0.63844414	0.62091975	895.4	0.42476803	0.39765309	895.4	0.13913149	0.12991539	895.4	0.04661768	0.04033359	895.4	0.01485373	0
895.6	0.95740053	0.97261007	895.6	0.83078838	0.8384111	895.6	0.63774593	0.62030511	895.6	0.42390856	0.39725945	895.6	0.13869672	0.12978679	895.6	0.04606039	0.04029366	895.6	0.01452203	0
895.8	0.9570553	0.97164729	895.8	0.83023275	0.83758116	895.8	0.63711642	0.61969107	895.8	0.42363828	0.39686621	895.8	0.13878014	0.12965831	895.8	0.04567996	0.04025378	895.8	0.01442208	0
896	0.95628964	0.97068546	896	0.82938051	0.83675204	896	0.63673264	0.61907764	896	0.42328864	0.39647335	896	0.13842102	0.12952996	896	0.04545062	0.04021393	896	0.01434815	0
896.2	0.95540303	0.96972459	896.2	0.82920524	0.83592375	896.2	0.63630494	0.61846482	896.2	0.4232603	0.39608088	896.2	0.13853914	0.12940174	896.2	0.04541552	0.04017412	896.2	0.01456749	0
896.4	0.95508076	0.96876466	896.4	0.82926818	0.83509627	896.4	0.63596157	0.61785261	896.4	0.42309435	0.39568881	896.4	0.1386026	0.12927365	896.4	0.04547623	0.04013435	896.4	0.01477159	0
896.6	0.95463166	0.96780569	896.6	0.82860457	0.83426961	896.6	0.63534871	0.617241	896.6	0.42271364	0.39529712	896.6	0.13908239	0.12914568	896.6	0.04535788	0.04009463	896.6	0.01458729	0
896.8	0.95342661	0.96684766	896.8	0.8278129	0.83344377	896.8	0.6346697	0.61662999	896.8	0.42223204	0.39490581	896.8	0.13857067	0.12901784	896.8	0.04514362	0.04005494	896.8	0.01403648	0
897	0.9527765	0.96589058	897	0.82752107	0.83261875	897	0.63428407	0.61601959	897	0.42169538	0.3945149	897	0.13862026	0.12889013	897	0.04526493	0.04001529	897	0.01389659	0
897.2	0.95229853	0.96493445	897.2	0.82778707	0.83179455	897.2	0.63393938	0.6154098	897.2	0.42122374	0.39412437	897.2	0.13887128	0.12876254	897.2	0.04545648	0.03997567	897.2	0.01406243	0
897.4	0.95141844	0.96397927	897.4	0.82742355	0.83097116	897.4	0.63352524	0.61480061	897.4	0.42099546	0.39373423	897.4	0.13880876	0.12863508	897.4	0.04591606	0.0399361	897.4	0.01393614	0
897.6	0.95102467	0.96302503	897.6	0.82688231	0.83014858	897.6	0.63285824	0.61419202	897.6	0.42076437	0.39334447	897.6	0.13848432	0.12850774	897.6	0.04581442	0.03989657	897.6	0.01407393	0
897.8	0.95077048	0.96207174	897.8	0.8269959	0.82932683	897.8	0.63304891	0.61358404	897.8	0.42090567	0.3929551	897.8	0.13876833	0.12838053	897.8	0.04613614	0.03985708	897.8	0.01410608	0
898	0.95015533	0.96111939	898	0.82673401	0.82850588	898	0.63297052	0.61297665	898	0.4207514	0.39256612	898	0.13908253	0.12825345	898	0.04649795	0.03981762	898	0.01416746	0
898.2	0.94936009	0.96016798	898.2	0.82645987	0.82768575	898.2	0.632737	0.61236987	898.2	0.42071409	0.39217752	898.2	0.13889489	0.12812649	898.2	0.04625828	0.03977821	898.2	0.01441522	0
898.4	0.94822564	0.95921752	898.4	0.82554481	0.82686642	898.4	0.63216961	0.61176369	898.4	0.420302	0.39178931	898.4	0.13829734	0.12799966	898.4	0.04544738	0.03973883	898.4	0.01377006	0
898.6	0.94749285	0.958268	898.6	0.8249282	0.82604791	898.6	0.6317058	0.61115811	898.6	0.41995382	0.39140148	898.6	0.13794861	0.12787295	898.6	0.04509942	0.03969949	898.6	0.01336572	0
898.8	0.94669074	0.95731941	898.8	0.8239622	0.82523021	898.8	0.63094777	0.61055313	898.8	0.41976989	0.39101403	898.8	0.13800089	0.12774637	898.8	0.04518036	0.0396602	898.8	0.0131685	0
899	0.94582542	0.95637177	899	0.82301529	0.82441332	899	0.63032997	0.60994874	899	0.41938561	0.39062697	899	0.13787848	0.12761992	899	0.0446718	0.03962094	899	0.0126992	0
899.2	0.94485802	0.95542506	899.2	0.82237603	0.82359724	899.2	0.62970538	0.60934496	899.2	0.41902747	0.39024029	899.2	0.1375749	0.12749359	899.2	0.04452389	0.03958172	899.2	0.01285753	0
899.4	0.94422149	0.95447929	899.4	0.82204107	0.82278197	899.4	0.62938221	0.60874177	899.4	0.41899613	0.38985399	899.4	0.13753786	0.12736738	899.4	0.04452138	0.03954253	899.4	0.01276755	0
899.6	0.94324193	0.95353445	899.6	0.82137377	0.8219675	899.6	0.62877987	0.60813918	899.6	0.41852068	0.38946808	899.6	0.13696436	0.1272413	899.6	0.0439099	0.03950339	899.6	0.01235402	0
899.8	0.94239211	0.95259056	899.8	0.82019071	0.82115384	899.8	0.62809878	0.60753719	899.8	0.41809512	0.38908254	899.8	0.13642518	0.12711535	899.8	0.04331077	0.03946429	899.8	0.01197057	0
900	0.94176192	0.95164759	900	0.81932944	0.82034098	900	0.62786139	0.60693579	900	0.41782362	0.38869739	900	0.13630118	0.12698952	900	0.04352637	0.03942522	900	0.01211954	0
900.2	0.94152809	0.95070556	900.2	0.81909632	0.81952893	900.2	0.62755968	0.60633499	900.2	0.41754345	0.38831262	900.2	0.1363629	0.12686381	900.2	0.04384745	0.03938619	900.2	0.01220859	0
900.4	0.94063201	0.94976446	900.4	0.81772786	0.81871768	900.4	0.62684353	0.60573478	900.4	0.41659221	0.38792824	900.4	0.13597358	0.12673823	900.4	0.04363707	0.03934721	900.4	0.01176423	0
900.6	0.93992992	0.9488243	900.6	0.81692018	0.81790724	900.6	0.62643678	0.60513516	900.6	0.41581741	0.38754423	900.6	0.13628498	0.12661277	900.6	0.04356594	0.03930826	900.6	0.01151283	0
900.8	0.93843334	0.94788506	900.8	0.81580218	0.8170976	900.8	0.62569227	0.60453614	900.8	0.41528243	0.3871606	900.8	0.13552204	0.12648744	900.8	0.04320926	0.03926935	900.8	0.01099246	0
901	0.93780481	0.94694675	901	0.81530049	0.81628876	901	0.62506279	0.60393772	901	0.41444547	0.38677735	901	0.13545988	0.12636223	901	0.04297893	0.03923047	901	0.01113032	0
901.2	0.9369934	0.94600938	901.2	0.8147889	0.81548072	901.2	0.62460804	0.60333988	901.2	0.41403855	0.38639448	901.2	0.13556325	0.12623714	901.2	0.04336954	0.03919164	901.2	0.0111843	0
901.4	0.93611216	0.94507293	901.4	0.81379662	0.81467348	901.4	0.62380337	0.60274264	901.4	0.41391833	0.38601199	901.4	0.13550197	0.12611218	901.4	0.04330869	0.03915284	901.4	0.01119111	0
901.6	0.93559408	0.9441374	901.6	0.81305639	0.81386704	901.6	0.62324464	0.60214599	901.6	0.41344181	0.38562988	901.6	0.13538534	0.12598734	901.6	0.0436155	0.03911409	901.6	0.01107791	0
901.8	0.93530616	0.94320281	901.8	0.81268993	0.81306139	901.8	0.62379696	0.60154993	901.8	0.41341267	0.38524815	901.8	0.13603699	0.12586263	901.8	0.04419919	0.03907537	901.8	0.01157325	0
902	0.93478648	0.94226914	902	0.81211197	0.81225655	902	0.62360136	0.60095446	902	0.41313026	0.38486679	902	0.13623304	0.12573804	902	0.04401419	0.03903669	902	0.01219291	0
902.2	0.93437315	0.94133639	902.2	0.8116262	0.8114525	902.2	0.62310589	0.60035958	902.2	0.41277396	0.38448582	902.2	0.13613085	0.12561357	902.2	0.04365569	0.03899805	902.2	0.01216038	0
902.4	0.93349795	0.94040457	902.4	0.81102955	0.81064925	902.4	0.62257225	0.59976528	902.4	0.41227619	0.38410522	902.4	0.13613802	0.12548923	902.4	0.04335444	0.03895944	902.4	0.01222414	0
902.6	0.93295105	0.93947366	902.6	0.81087236	0.80984679	902.6	0.62191004	0.59917158	902.6	0.4116414	0.38372499	902.6	0.13643811	0.12536501	902.6	0.04357233	0.03892088	902.6	0.01267527	0
902.8	0.93196056	0.93854369	902.8	0.81033921	0.80904513	902.8	0.62114247	0.59857846	902.8	0.41144245	0.38334514	902.8	0.13634809	0.12524091	902.8	0.04381137	0.03888235	902.8	0.01286655	0
903	0.93162425	0.93761463	903	0.81043259	0.80824426	903	0.62106533	0.59798593	903	0.41121458	0.38296567	903	0.13666209	0.12511693	903	0.04385453	0.03884386	903	0.01331736	0
903.2	0.93145815	0.93668649	903.2	0.81064287	0.80744418	903.2	0.62114987	0.59739399	903.2	0.41090759	0.38258658	903.2	0.13675449	0.12499308	903.2	0.04422102	0.03880541	903.2	0.01394686	0
903.4	0.93093447	0.93575927	903.4	0.81065151	0.8066449	903.4	0.62090517	0.59680263	903.4	0.41093283	0.38220786	903.4	0.13673539	0.12486935	903.4	0.04448781	0.03876699	903.4	0.01356898	0
903.6	0.93072258	0.93483296	903.6	0.81026577	0.8058464	903.6	0.62067555	0.59621186	903.6	0.41053657	0.38182951	903.6	0.13617422	0.12474574	903.6	0.04414218	0.03872862	903.6	0.01325986	0
903.8	0.93062032	0.93390758	903.8	0.80963143	0.8050487	903.8	0.62064133	0.59562167	903.8	0.41069238	0.38145154	903.8	0.13622158	0.12462226	903.8	0.04432996	0.03869028	903.8	0.01352279	0
904	0.93042988	0.93298311	904	0.80914238	0.80425179	904	0.6202836	0.59503207	904	0.41103908	0.38107394	904	0.13634026	0.12449889	904	0.04473298	0.03865198	904	0.01355178	0
904.2	0.92972611	0.93205955	904.2	0.80864455	0.80345566	904.2	0.61991941	0.59444305	904.2	0.41068083	0.38069672	904.2	0.13646155	0.12437565	904.2	0.04498596	0.03861372	904.2	0.01355607	0
904.4	0.92897582	0.93113691	904.4	0.80814012	0.80266033	904.4	0.6193393	0.59385462	904.4	0.4105771	0.38031987	904.4	0.1365172	0.12425253	904.4	0.04484025	0.0385755	904.4	0.01337125	0
904.6	0.92803437	0.93021518	904.6	0.80797014	0.80186578	904.6	0.61880071	0.59326676	904.6	0.41077251	0.3799434	904.6	0.13639404	0.12412954	904.6	0.04465349	0.03853731	904.6	0.0128567	0
904.8	0.92683108	0.92929437	904.8	0.80720643	0.80107202	904.8	0.61800599	0.59267949	904.8	0.41053395	0.37956729	904.8	0.13589787	0.12400666	904.8	0.04447926	0.03849916	904.8	0.01255806	0
905	0.92638513	0.92837447	905	0.80671746	0.80027904	905	0.61724273	0.5920928	905	0.41008734	0.37919156	905	0.135993	0.12388391	905	0.0444499	0.03846105	905	0.01223933	0
905.2	0.92553978	0.92745547	905.2	0.8058762	0.79948685	905.2	0.61687308	0.59150669	905.2	0.40993251	0.3788162	905.2	0.13601855	0.12376128	905.2	0.04427033	0.03842298	905.2	0.0119335	0
905.4	0.924864	0.92653739	905.4	0.80456983	0.79869544	905.4	0.6158327	0.59092116	905.4	0.40949739	0.37844121	905.4	0.13573039	0.12363877	905.4	0.04340762	0.03838495	905.4	0.01144725	0
905.6	0.92498655	0.92562022	905.6	0.80431906	0.79790482	905.6	0.61578002	0.59033621	905.6	0.40947525	0.3780666	905.6	0.13632747	0.12351638	905.6	0.04384362	0.03834695	905.6	0.01139047	0
905.8	0.9249979	0.92470395	905.8	0.8036105	0.79711497	905.8	0.61536239	0.58975184	905.8	0.40934671	0.37769235	905.8	0.13658859	0.12339411	905.8	0.04355576	0.03830899	905.8	0.0117904	0
906	0.9252854	0.92378859	906	0.80329771	0.79632591	906	0.61506511	0.58916805	906	0.4092118	0.37731847	906	0.13695032	0.12327196	906	0.04315343	0.03827107	906	0.01181401	0
906.2	0.92497006	0.92287414	906.2	0.80313754	0.79553764	906.2	0.61445495	0.58858484	906.2	0.40933585	0.37694497	906.2	0.13659376	0.12314994	906.2	0.04347907	0.03823318	906.2	0.01201882	0
906.4	0.92461572	0.92196059	906.4	0.80279102	0.79475014	906.4	0.61406924	0.5880022	906.4	0.4089125	0.37657183	906.4	0.13629525	0.12302803	906.4	0.04400227	0.03819534	906.4	0.01231764	0
906.6	0.92459922	0.92104794	906.6	0.8022055	0.79396342	906.6	0.61325248	0.58742014	906.6	0.40872339	0.37619907	906.6	0.13624728	0.12290625	906.6	0.04435129	0.03815753	906.6	0.01213065	0
906.8	0.92376587	0.9201362	906.8	0.8018621	0.79317748	906.8	0.61269461	0.58683865	906.8	0.4083547	0.37582667	906.8	0.13575928	0.12278458	906.8	0.04434336	0.03811976	906.8	0.01203954	0
907	0.9239987	0.91922537	907	0.80192062	0.79239232	907	0.61283147	0.58625775	907	0.40834536	0.37545464	907	0.13593088	0.12266304	907	0.04476609	0.03808202	907	0.01249052	0
907.2	0.92415532	0.91831543	907.2	0.801649	0.79160793	907.2	0.61252524	0.58567741	907.2	0.40816305	0.37508298	907.2	0.1360148	0.12254161	907.2	0.04532996	0.03804432	907.2	0.01293623	0
907.4	0.92338187	0.91740639	907.4	0.80119067	0.79082432	907.4	0.6118306	0.58509765	907.4	0.40799933	0.37471169	907.4	0.13600925	0.12242031	907.4	0.04511295	0.03800666	907.4	0.01285036	0
907.6	0.92316411	0.91649826	907.6	0.80027939	0.79004149	907.6	0.61146432	0.58451847	907.6	0.40790528	0.37434076	907.6	0.13574293	0.12229913	907.6	0.04489313	0.03796904	907.6	0.01314751	0
907.8	0.92252356	0.91559102	907.8	0.79987081	0.78925943	907.8	0.61127194	0.58393986	907.8	0.40815892	0.3739702	907.8	0.13625901	0.12217806	907.8	0.04533706	0.03793146	907.8	0.01363095	0
908	0.92229856	0.91468468	908	0.79976858	0.78847815	908	0.61103251	0.58336182	908	0.40812205	0.37360001	908	0.13653844	0.12205712	908	0.04592508	0.03789391	908	0.01402994	0
908.2	0.92184336	0.91377924	908.2	0.79934624	0.78769764	908.2	0.61075818	0.58278435	908.2	0.40759735	0.37323019	908.2	0.13648302	0.1219363	908.2	0.04616849	0.0378564	908.2	0.01435308	0
908.4	0.92116535	0.9128747	908.4	0.79899609	0.7869179	908.4	0.61035862	0.58220746	908.4	0.40750914	0.37286073	908.4	0.13627953	0.12181559	908.4	0.04596415	0.03781892	908.4	0.01411927	0
908.6	0.91989188	0.91197105	908.6	0.79836186	0.78613894	908.6	0.60983274	0.58163113	908.6	0.40693168	0.37249164	908.6	0.13547444	0.12169501	908.6	0.04558215	0.03778149	908.6	0.01372213	0
908.8	0.91897852	0.91106829	908.8	0.797467	0.78536074	908.8	0.60951546	0.58105538	908.8	0.40614227	0.37212291	908.8	0.13515502	0.12157454	908.8	0.04529632	0.03774409	908.8	0.01374118	0
909	0.91830898	0.91016643	909	0.79678367	0.78458332	909	0.60957988	0.5804802	909	0.40599691	0.37175455	909	0.13543167	0.1214542	909	0.04520866	0.03770672	909	0.01351278	0
909.2	0.91719456	0.90926546	909.2	0.79618351	0.78380666	909.2	0.60946572	0.57990558	909.2	0.40571971	0.37138655	909.2	0.13535199	0.12133397	909.2	0.04472742	0.0376694	909.2	0.01348091	0
909.4	0.91649628	0.90836539	909.4	0.79548393	0.78303078	909.4	0.60877094	0.57933154	909.4	0.4049965	0.37101892	909.4	0.13509459	0.12121386	909.4	0.04431302	0.03763211	909.4	0.01304677	0
909.6	0.91594124	0.9074662	909.6	0.79563329	0.78225566	909.6	0.60906806	0.57875806	909.6	0.40482424	0.37065165	909.6	0.13577765	0.12109387	909.6	0.04482264	0.03759486	909.6	0.01336328	0
909.8	0.91508051	0.9065679	909.8	0.79473173	0.78148131	909.8	0.60882962	0.57818515	909.8	0.40443011	0.37028474	909.8	0.13573708	0.120974	909.8	0.0446986	0.03755764	909.8	0.01366419	0
910	0.9150168	0.9056705	910	0.79475878	0.78070772	910	0.60870608	0.57761281	910	0.40435292	0.3699182	910	0.13573837	0.12085425	910	0.04481473	0.03752046	910	0.01381496	0
910.2	0.91406153	0.90477398	910.2	0.79434428	0.77993491	910.2	0.60818933	0.57704103	910.2	0.40446786	0.36955202	910.2	0.13530767	0.12073462	910.2	0.0451897	0.03748332	910.2	0.01424294	0
910.4	0.91327489	0.90387835	910.4	0.79358599	0.77916285	910.4	0.60746392	0.57646982	910.4	0.40355133	0.3691862	910.4	0.13510666	0.1206151	910.4	0.04545066	0.03744622	910.4	0.01381897	0
910.6	0.9124383	0.9029836	910.6	0.79243577	0.77839156	910.6	0.60676146	0.57589918	910.6	0.40296896	0.36882074	910.6	0.13499309	0.12049571	910.6	0.04491416	0.03740915	910.6	0.01347367	0
910.8	0.9112582	0.90208975	910.8	0.79173965	0.77762104	910.8	0.60604171	0.5753291	910.8	0.40210522	0.36845565	910.8	0.1348891	0.12037643	910.8	0.04449619	0.03737212	910.8	0.01340868	0
911	0.91081524	0.90119677	911	0.79089542	0.77685127	911	0.60525659	0.57475958	911	0.40177772	0.36809092	911	0.13457496	0.12025727	911	0.04448894	0.03733513	911	0.01345709	0
911.2	0.90985989	0.90030468	911.2	0.78968684	0.77608227	911.2	0.60438504	0.57419063	911.2	0.40090753	0.36772655	911.2	0.13420852	0.12013823	911.2	0.043975	0.03729817	911.2	0.01342359	0
911.4	0.90878928	0.89941348	911.4	0.78869444	0.77531403	911.4	0.60372732	0.57362224	911.4	0.40016879	0.36736254	911.4	0.13352444	0.1200193	911.4	0.04302464	0.03726125	911.4	0.01310989	0
911.6	0.90796246	0.89852315	911.6	0.78768357	0.77454656	911.6	0.60279646	0.57305442	911.6	0.39976168	0.36699889	911.6	0.13340742	0.1199005	911.6	0.0425784	0.03722436	911.6	0.01301044	0
911.8	0.90784412	0.89763371	911.8	0.78769127	0.77377984	911.8	0.60273842	0.57248716	911.8	0.39987724	0.3666356	911.8	0.13372661	0.11978181	911.8	0.04279473	0.03718751	911.8	0.01305478	0
912	0.90725328	0.89674515	912	0.78700131	0.77301388	912	0.60212611	0.57192045	912	0.39966512	0.36627267	912	0.13320306	0.11966324	912	0.04274267	0.0371507	912	0.01306647	0
912.2	0.90681652	0.89585746	912.2	0.78630614	0.77224867	912.2	0.6011533	0.57135431	912.2	0.39934252	0.36591009	912.2	0.13257682	0.11954478	912.2	0.04237466	0.03711393	912.2	0.01299777	0
912.4	0.90619082	0.89497066	912.4	0.78565909	0.77148423	912.4	0.60068647	0.57078873	912.4	0.39931303	0.36554788	912.4	0.1324181	0.11942645	912.4	0.04213314	0.03707719	912.4	0.0127573	0
912.6	0.90557158	0.89408473	912.6	0.78506286	0.77072054	912.6	0.60022245	0.57022371	912.6	0.39891336	0.36518603	912.6	0.13193065	0.11930823	912.6	0.04162383	0.03704049	912.6	0.01245791	0
912.8	0.90518861	0.89319968	912.8	0.78453494	0.76995761	912.8	0.60025869	0.56965925	912.8	0.39899965	0.36482453	912.8	0.13200313	0.11919012	912.8	0.04182328	0.03700382	912.8	0.01227155	0
913	0.9049664	0.89231551	913	0.78463818	0.76919543	913	0.60034167	0.56909535	913	0.39966607	0.36446339	913	0.13268558	0.11907214	913	0.04257422	0.03696719	913	0.01268055	0
913.2	0.90403195	0.89143221	913.2	0.78466837	0.76843401	913.2	0.60004967	0.568532	913.2	0.39954395	0.36410261	913.2	0.13247501	0.11895427	913.2	0.0425622	0.0369306	913.2	0.01279698	0
913.4	0.90365894	0.89054979	913.4	0.78441981	0.76767334	913.4	0.60040784	0.56796922	913.4	0.39974412	0.36374219	913.4	0.13240395	0.11883652	913.4	0.04295531	0.03689404	913.4	0.01304074	0
913.6	0.90348576	0.88966824	913.6	0.7839956	0.76691343	913.6	0.60083793	0.56740699	913.6	0.39999498	0.36338213	913.6	0.13245145	0.11871888	913.6	0.0430478	0.03685752	913.6	0.01364702	0
913.8	0.90330045	0.88878756	913.8	0.78388629	0.76615426	913.8	0.60104545	0.56684531	913.8	0.39999128	0.36302242	913.8	0.13283878	0.11860136	913.8	0.04363016	0.03682103	913.8	0.01419012	0
914	0.90364861	0.88790775	914	0.78444054	0.76539585	914	0.60128019	0.5662842	914	0.40069529	0.36266306	914	0.13371249	0.11848396	914	0.04435875	0.03678458	914	0.01504824	0
914.2	0.90292911	0.88702882	914.2	0.78424482	0.76463819	914.2	0.60126502	0.56572363	914.2	0.40082148	0.36230406	914.2	0.13362168	0.11836667	914.2	0.04516775	0.03674817	914.2	0.01523808	0
914.4	0.90182654	0.88615075	914.4	0.78319075	0.76388128	914.4	0.600463	0.56516363	914.4	0.39984237	0.36194542	914.4	0.13332385	0.1182495	914.4	0.04533007	0.03671179	914.4	0.01474691	0
914.6	0.9013989	0.88527356	914.6	0.78276144	0.76312512	914.6	0.6004119	0.56460418	914.6	0.39966752	0.36158713	914.6	0.13370445	0.11813245	914.6	0.04516153	0.03667545	914.6	0.01426844	0
914.8	0.90112767	0.88439723	914.8	0.78243061	0.7623697	914.8	0.59980146	0.56404528	914.8	0.39944946	0.3612292	914.8	0.13391238	0.11801551	914.8	0.04524148	0.03663915	914.8	0.01451791	0
915	0.90061819	0.88352177	915	0.78219243	0.76161504	915	0.59918615	0.56348693	915	0.39893868	0.36087162	915	0.13350641	0.11789869	915	0.04517022	0.03660288	915	0.01433047	0
915.2	0.90007438	0.88264718	915.2	0.78209427	0.76086112	915.2	0.59919193	0.56292914	915.2	0.39857654	0.3605144	915.2	0.1333625	0.11778198	915.2	0.04482545	0.03656665	915.2	0.01433515	0
915.4	0.89910699	0.88177345	915.4	0.78116773	0.76010795	915.4	0.59815574	0.5623719	915.4	0.39848308	0.36015752	915.4	0.13320003	0.11766539	915.4	0.04448621	0.03653045	915.4	0.01392862	0
915.6	0.89890078	0.88090059	915.6	0.78087849	0.75935552	915.6	0.5978892	0.56181521	915.6	0.39870642	0.35980101	915.6	0.13395319	0.11754891	915.6	0.0448666	0.03649429	915.6	0.01447052	0
915.8	0.89805792	0.88002859	915.8	0.78024554	0.75860384	915.8	0.59701686	0.56125907	915.8	0.39819207	0.35944484	915.8	0.13338177	0.11743255	915.8	0.04457832	0.03645816	915.8	0.01400216	0
916	0.89702303	0.87915745	916	0.77925341	0.7578529	916	0.59624516	0.56070348	916	0.39771315	0.35908903	916	0.13274751	0.1173163	916	0.04444058	0.03642207	916	0.01407256	0
916.2	0.8964413	0.87828718	916.2	0.77861592	0.75710271	916.2	0.59536018	0.56014845	916.2	0.39733139	0.35873357	916.2	0.1325904	0.11720017	916.2	0.04431533	0.03638602	916.2	0.01384582	0
916.4	0.89562749	0.87741777	916.4	0.77782724	0.75635325	916.4	0.594769	0.55959396	916.4	0.39698899	0.35837846	916.4	0.13230557	0.11708416	916.4	0.04408052	0.03635	916.4	0.01338454	0
916.6	0.89534361	0.87654922	916.6	0.7773166	0.75560454	916.6	0.59431932	0.55904002	916.6	0.39659091	0.3580237	916.6	0.13199264	0.11696826	916.6	0.04390722	0.03631402	916.6	0.01340319	0
916.8	0.89443504	0.87568152	916.8	0.77677291	0.75485657	916.8	0.5937075	0.55848663	916.8	0.39604602	0.3576693	916.8	0.13190019	0.11685247	916.8	0.04390097	0.03627807	916.8	0.01328428	0
917	0.89378322	0.87481469	917	0.77638003	0.75410935	917	0.59316538	0.55793379	917	0.39598725	0.35731524	917	0.13190405	0.1167368	917	0.04395009	0.03624216	917	0.01360623	0
917.2	0.89261493	0.87394872	917.2	0.77565578	0.75336286	917.2	0.59297911	0.55738149	917.2	0.3954337	0.35696154	917.2	0.13147182	0.11662124	917.2	0.04337059	0.03620628	917.2	0.0136992	0
917.4	0.89229444	0.8730836	917.4	0.77480037	0.75261711	917.4	0.59304408	0.55682974	917.4	0.39533281	0.35660818	917.4	0.13124961	0.1165058	917.4	0.04294332	0.03617044	917.4	0.01367481	0
917.6	0.89214428	0.87221934	917.6	0.77442059	0.7518721	917.6	0.59287815	0.55627854	917.6	0.39494987	0.35625518	917.6	0.13161407	0.11639047	917.6	0.04286367	0.03613464	917.6	0.01416827	0
917.8	0.89229274	0.87135593	917.8	0.7746131	0.75112782	917.8	0.59299735	0.55572788	917.8	0.39511037	0.35590252	917.8	0.13245686	0.11627526	917.8	0.04374716	0.03609887	917.8	0.01498219	0
918	0.89183875	0.87049338	918	0.77391464	0.75038428	918	0.59303111	0.55517777	918	0.39507857	0.35555022	918	0.13259261	0.11616016	918	0.04393998	0.03606313	918	0.01529936	0
918.2	0.89122218	0.86963169	918.2	0.77321753	0.74964148	918.2	0.59272506	0.5546282	918.2	0.39423956	0.35519826	918.2	0.13218911	0.11604517	918.2	0.04401266	0.03602744	918.2	0.01479522	0
918.4	0.89068865	0.86877084	918.4	0.77271633	0.74889942	918.4	0.59229898	0.55407918	918.4	0.3934226	0.35484665	918.4	0.13256195	0.1159303	918.4	0.04371754	0.03599177	918.4	0.01480851	0
918.6	0.8905791	0.86791085	918.6	0.77263946	0.74815809	918.6	0.59225501	0.5535307	918.6	0.39307297	0.35449539	918.6	0.13306937	0.11581554	918.6	0.04384205	0.03595614	918.6	0.01486162	0
918.8	0.89056411	0.86705171	918.8	0.77261987	0.74741749	918.8	0.59215908	0.55298276	918.8	0.39331281	0.35414448	918.8	0.13316405	0.11570089	918.8	0.04414705	0.03592055	918.8	0.01540261	0
919	0.8901273	0.86619342	919	0.77258974	0.74667762	919	0.59188948	0.55243537	919	0.39298877	0.35379391	919	0.13326363	0.11558636	919	0.044535	0.03588499	919	0.01496234	0
919.2	0.88998558	0.86533598	919.2	0.77212661	0.74593849	919.2	0.59211437	0.55188852	919.2	0.39338378	0.35344369	919.2	0.13333661	0.11547194	919.2	0.04495131	0.03584947	919.2	0.01515761	0
919.4	0.88884606	0.86447939	919.4	0.77065513	0.74520009	919.4	0.59079299	0.5513422	919.4	0.39299838	0.35309382	919.4	0.13272112	0.11535764	919.4	0.04458906	0.03581398	919.4	0.01455652	0
919.6	0.88871367	0.86362365	919.6	0.77073315	0.74446242	919.6	0.5906489	0.55079643	919.6	0.39286054	0.3527443	919.6	0.13312466	0.11524345	919.6	0.04492164	0.03577853	919.6	0.01450513	0
919.8	0.88776367	0.86276875	919.8	0.7698591	0.74372548	919.8	0.58979389	0.5502512	919.8	0.3922516	0.35239512	919.8	0.13234384	0.11512937	919.8	0.04475652	0.03574311	919.8	0.01384912	0
920	0.88734721	0.8619147	920	0.76914069	0.74298927	920	0.5894006	0.54970651	920	0.39209597	0.35204628	920	0.13222632	0.1150154	920	0.04482581	0.03570773	920	0.01359335	0
920.2	0.88678973	0.8610615	920.2	0.76858642	0.74225379	920.2	0.58861599	0.54916236	920.2	0.39131268	0.35169779	920.2	0.13197534	0.11490155	920.2	0.04468462	0.03567239	920.2	0.01287466	0
920.4	0.88637917	0.86020914	920.4	0.76823505	0.74151904	920.4	0.58821663	0.54861875	920.4	0.39124339	0.35134965	920.4	0.13151143	0.11478781	920.4	0.04475346	0.03563707	920.4	0.01255548	0
920.6	0.88600849	0.85935762	920.6	0.76757188	0.74078501	920.6	0.58740886	0.54807567	920.6	0.39053779	0.35100185	920.6	0.1310184	0.11467418	920.6	0.04453703	0.0356018	920.6	0.01234689	0
920.8	0.88481836	0.85850695	920.8	0.7671753	0.74005171	920.8	0.58665256	0.54753314	920.8	0.39009713	0.3506544	920.8	0.13101652	0.11456067	920.8	0.04432683	0.03556656	920.8	0.01175393	0
921	0.8839694	0.85765712	921	0.76664138	0.73931914	921	0.58574739	0.54699114	921	0.38946244	0.35030729	921	0.13054676	0.11444726	921	0.04387746	0.03553135	921	0.0117004	0
921.2	0.8833622	0.85680813	921.2	0.76621368	0.73858729	921.2	0.58533582	0.54644967	921.2	0.38917701	0.34996052	921.2	0.13041591	0.11433397	921.2	0.04375845	0.03549618	921.2	0.01160557	0
921.4	0.88283771	0.85595998	921.4	0.76554817	0.73785617	921.4	0.58479465	0.54590875	921.4	0.38906141	0.34961409	921.4	0.13007964	0.11422079	921.4	0.04352462	0.03546104	921.4	0.01137806	0
921.6	0.88266133	0.85511267	921.6	0.76502476	0.73712577	921.6	0.58395667	0.54536835	921.6	0.3890123	0.34926801	921.6	0.13052184	0.11410773	921.6	0.0434341	0.03542594	921.6	0.01205779	0
921.8	0.88223604	0.85426619	921.8	0.76470531	0.73639609	921.8	0.58375212	0.5448285	921.8	0.38901976	0.34892228	921.8	0.13042638	0.11399477	921.8	0.04343265	0.03539087	921.8	0.01219238	0
922	0.88099487	0.85342056	922	0.76387885	0.73566714	922	0.58348068	0.54428917	922	0.38854578	0.34857688	922	0.13044473	0.11388193	922	0.04343678	0.03535583	922	0.01213705	0
922.2	0.88014734	0.85257577	922.2	0.76348487	0.73493891	922.2	0.58294761	0.54375038	922.2	0.38808389	0.34823182	922.2	0.13037621	0.1137692	922.2	0.04341571	0.03532084	922.2	0.01225898	0
922.4	0.87941222	0.8517318	922.4	0.76345924	0.73421139	922.4	0.58250628	0.54321213	922.4	0.38735916	0.34788711	922.4	0.13079037	0.11365658	922.4	0.04352931	0.03528587	922.4	0.01281979	0
922.6	0.87838214	0.85088868	922.6	0.762804	0.7334846	922.6	0.58199998	0.54267441	922.6	0.38737271	0.34754274	922.6	0.13034597	0.11354407	922.6	0.04396918	0.03525094	922.6	0.01286994	0
922.8	0.87783663	0.85004639	922.8	0.76255889	0.73275853	922.8	0.58170156	0.54213722	922.8	0.38770562	0.34719871	922.8	0.13067656	0.11343167	922.8	0.0442392	0.03521605	922.8	0.01304086	0
923	0.87702437	0.84920493	923	0.76144597	0.73203318	923	0.58114103	0.54160056	923	0.38702153	0.34685502	923	0.13044284	0.11331939	923	0.0439684	0.03518119	923	0.012874	0
923.2	0.87627226	0.84836431	923.2	0.76063301	0.73130854	923.2	0.58049064	0.54106443	923.2	0.38654407	0.34651167	923.2	0.12998131	0.11320721	923.2	0.04376669	0.03514636	923.2	0.01256853	0
923.4	0.87533538	0.84752452	923.4	0.76017654	0.73058462	923.4	0.57992968	0.54052883	923.4	0.38585294	0.34616866	923.4	0.12959131	0.11309515	923.4	0.0433014	0.03511157	923.4	0.01225673	0
923.6	0.87532147	0.84668556	923.6	0.76038302	0.72986142	923.6	0.58013294	0.53999377	923.6	0.3857701	0.34582599	923.6	0.13047339	0.1129832	923.6	0.04354603	0.03507681	923.6	0.01266867	0
923.8	0.87501789	0.84584743	923.8	0.75971195	0.72913893	923.8	0.58004472	0.53945923	923.8	0.38568762	0.34548366	923.8	0.13029845	0.11287136	923.8	0.04360429	0.03504209	923.8	0.01320636	0
924	0.87437648	0.84501013	924	0.75914246	0.72841716	924	0.57947407	0.53892522	924	0.38524295	0.34514167	924	0.13026154	0.11275963	924	0.04299757	0.0350074	924	0.01282925	0
924.2	0.87393156	0.84417366	924.2	0.75880005	0.72769611	924.2	0.57927539	0.53839174	924.2	0.38462871	0.34480001	924.2	0.13016669	0.11264801	924.2	0.04288099	0.03497275	924.2	0.01253189	0
924.4	0.87371726	0.84333802	924.4	0.75892458	0.72697577	924.4	0.57904261	0.53785879	924.4	0.38527993	0.3444587	924.4	0.13025932	0.1125365	924.4	0.04305762	0.03493813	924.4	0.0129459	0
924.6	0.87373652	0.8425032	924.6	0.75892475	0.72625614	924.6	0.57915899	0.53732637	924.6	0.38500976	0.34411772	924.6	0.13018001	0.1124251	924.6	0.04304004	0.03490355	924.6	0.01327701	0
924.8	0.87299445	0.84166921	924.8	0.7585492	0.72553722	924.8	0.5787419	0.53679447	924.8	0.38480121	0.34377708	924.8	0.12991746	0.11231381	924.8	0.04308318	0.034869	924.8	0.01316235	0
925	0.87314353	0.84083605	925	0.75799119	0.72481901	925	0.57846278	0.5362631	925	0.3843715	0.34343678	925	0.12950485	0.11220263	925	0.04305385	0.03483448	925	0.01342174	0
925.2	0.8735527	0.84000371	925.2	0.75775085	0.72410152	925.2	0.5788175	0.53573226	925.2	0.38512149	0.34309681	925.2	0.1295444	0.11209156	925.2	0.04353146	0.0348	925.2	0.01358881	0
925.4	0.87269198	0.83917219	925.4	0.75691508	0.72338474	925.4	0.57822014	0.53520194	925.4	0.38552809	0.34275718	925.4	0.12897268	0.1119806	925.4	0.04323343	0.03476555	925.4	0.01362478	0
925.6	0.87218244	0.8383415	925.6	0.7563547	0.72266866	925.6	0.57759336	0.53467215	925.6	0.38530253	0.34241789	925.6	0.12888195	0.11186975	925.6	0.04289374	0.03473113	925.6	0.0139423	0
925.8	0.87159897	0.83751163	925.8	0.75598156	0.7219533	925.8	0.57752036	0.53414288	925.8	0.38501288	0.34207893	925.8	0.12867432	0.11175901	925.8	0.04303602	0.03469675	925.8	0.01384054	0
926	0.87067093	0.83668258	926	0.75494494	0.72123864	926	0.57679762	0.53361413	926	0.38419725	0.34174031	926	0.12808953	0.11164838	926	0.04306075	0.03466241	926	0.01349734	0
926.2	0.87014545	0.83585436	926.2	0.75458731	0.72052469	926.2	0.57634108	0.53308591	926.2	0.3837306	0.34140202	926.2	0.1279325	0.11153786	926.2	0.04315507	0.03462809	926.2	0.01393507	0
926.4	0.87001947	0.83502695	926.4	0.75432223	0.71981144	926.4	0.57606076	0.53255821	926.4	0.38308582	0.34106407	926.4	0.12799989	0.11142745	926.4	0.0435804	0.03459382	926.4	0.01418056	0
926.6	0.86918207	0.83420036	926.6	0.75321408	0.71909891	926.6	0.57549774	0.53203104	926.6	0.38309139	0.34072645	926.6	0.12760474	0.11131715	926.6	0.04360069	0.03455957	926.6	0.01384138	0
926.8	0.86883266	0.83337459	926.8	0.75255451	0.71838707	926.8	0.57499685	0.53150438	926.8	0.38287288	0.34038917	926.8	0.12800091	0.11120696	926.8	0.0436452	0.03452536	926.8	0.01416955	0
927	0.86825865	0.83254964	927	0.7514901	0.71767595	927	0.57451112	0.53097825	927	0.38210497	0.34005222	927	0.12745741	0.11109688	927	0.04358707	0.03449119	927	0.01414608	0
927.2	0.86784051	0.8317255	927.2	0.751283	0.71696552	927.2	0.57438474	0.53045264	927.2	0.38178424	0.3397156	927.2	0.12744854	0.1109869	927.2	0.04403301	0.03445704	927.2	0.01395613	0
927.4	0.86734166	0.83090218	927.4	0.75114057	0.7162558	927.4	0.57437696	0.52992754	927.4	0.38185573	0.33937932	927.4	0.12774324	0.11087704	927.4	0.04406882	0.03442293	927.4	0.01431152	0
927.6	0.86679177	0.83007967	927.6	0.75095596	0.71554679	927.6	0.57435478	0.52940297	927.6	0.38148427	0.33904337	927.6	0.12809832	0.11076728	927.6	0.04437333	0.03438886	927.6	0.01475439	0
927.8	0.86656044	0.82925798	927.8	0.75038951	0.71483847	927.8	0.57377445	0.52887892	927.8	0.38109098	0.33870775	927.8	0.12791631	0.11065763	927.8	0.04400454	0.03435482	927.8	0.0145395	0
928	0.86634564	0.82843711	928	0.75029961	0.71413086	928	0.57351513	0.52835538	928	0.38078628	0.33837247	928	0.12792987	0.11054809	928	0.04391474	0.03432081	928	0.01418156	0
928.2	0.86612529	0.82761704	928.2	0.75043848	0.71342394	928.2	0.57333975	0.52783237	928.2	0.3810376	0.33803751	928.2	0.12799158	0.11043866	928.2	0.04415252	0.03428684	928.2	0.01412866	0
928.4	0.86562184	0.82679779	928.4	0.75043252	0.71271773	928.4	0.57340969	0.52730987	928.4	0.38149314	0.33770289	928.4	0.12797063	0.11032934	928.4	0.04401219	0.0342529	928.4	0.01417228	0
928.6	0.86521906	0.82597934	928.6	0.7501192	0.71201221	928.6	0.57358046	0.52678789	928.6	0.3816071	0.3373686	928.6	0.12788942	0.11022013	928.6	0.04408017	0.03421899	928.6	0.01390331	0
928.8	0.86492959	0.82516171	928.8	0.74973416	0.71130739	928.8	0.57317969	0.52626642	928.8	0.38178572	0.33703464	928.8	0.12797408	0.11011102	928.8	0.04428943	0.03418512	928.8	0.01375254	0
929	0.86396917	0.82434489	929	0.7489678	0.71060327	929	0.57273103	0.52574547	929	0.38171801	0.33670101	929	0.12785922	0.11000202	929	0.0443064	0.03415128	929	0.01345177	0
929.2	0.86298029	0.82352887	929.2	0.74815136	0.70989985	929.2	0.57174692	0.52522504	929.2	0.38165179	0.33636772	929.2	0.12733931	0.10989313	929.2	0.04397636	0.03411747	929.2	0.01311469	0
929.4	0.86232707	0.82271367	929.4	0.74740705	0.70919713	929.4	0.57095203	0.52470512	929.4	0.38168142	0.33603475	929.4	0.12686639	0.10978435	929.4	0.04384786	0.0340837	929.4	0.01269561	0
929.6	0.8618591	0.82189927	929.6	0.74675081	0.7084951	929.6	0.5705577	0.52418572	929.6	0.38085518	0.33570211	929.6	0.12644272	0.10967567	929.6	0.0433024	0.03404996	929.6	0.0128133	0
929.8	0.86116894	0.82108567	929.8	0.74595763	0.70779376	929.8	0.5699496	0.52366683	929.8	0.38031832	0.3353698	929.8	0.12618806	0.10956711	929.8	0.04290562	0.03401625	929.8	0.01281757	0
930	0.86039157	0.82027289	930	0.74500599	0.70709312	930	0.56969029	0.52314846	930	0.37995408	0.33503782	930	0.12583916	0.10945865	930	0.04248117	0.03398258	930	0.01249785	0
930.2	0.85994784	0.8194609	930.2	0.74459261	0.70639317	930.2	0.56975095	0.5226306	930.2	0.3798717	0.33470617	930.2	0.12639552	0.10935029	930.2	0.04291681	0.03394894	930.2	0.01319475	0
930.4	0.85943409	0.81864972	930.4	0.74404409	0.70569392	930.4	0.56933086	0.52211325	930.4	0.3800017	0.33437484	930.4	0.12636818	0.10924205	930.4	0.04298003	0.03391533	930.4	0.01366121	0
930.6	0.85877533	0.81783935	930.6	0.74351382	0.70499535	930.6	0.56889231	0.52159641	930.6	0.38018019	0.33404385	930.6	0.12679234	0.10913391	930.6	0.04290745	0.03388176	930.6	0.01362133	0
930.8	0.85851911	0.81702977	930.8	0.7429281	0.70429748	930.8	0.5684982	0.52108009	930.8	0.38017637	0.33371318	930.8	0.12701515	0.10902588	930.8	0.04276005	0.03384822	930.8	0.01384363	0
931	0.85758939	0.816221	931	0.74201648	0.7036003	931	0.56784117	0.52056427	931	0.37938774	0.33338284	931	0.12661251	0.10891795	931	0.0424241	0.03381472	931	0.0135729	0
931.2	0.85693254	0.81541303	931.2	0.74144318	0.70290381	931.2	0.5674056	0.52004897	931.2	0.37892477	0.33305282	931.2	0.12642102	0.10881014	931.2	0.04240978	0.03378124	931.2	0.01354351	0
931.4	0.85652549	0.81460585	931.4	0.74144127	0.70220801	931.4	0.56692905	0.51953417	931.4	0.37866527	0.33272314	931.4	0.12655224	0.10870243	931.4	0.04250521	0.0337478	931.4	0.01397491	0
931.6	0.85622162	0.81379948	931.6	0.74132439	0.7015129	931.6	0.56658894	0.51901989	931.6	0.37820096	0.33239378	931.6	0.12656857	0.10859482	931.6	0.04289578	0.0337144	931.6	0.01417521	0
931.8	0.85611978	0.8129939	931.8	0.74083762	0.70081848	931.8	0.56581221	0.51850611	931.8	0.37765861	0.33206474	931.8	0.12623446	0.10848733	931.8	0.04265655	0.03368102	931.8	0.01379193	0
932	0.8558096	0.81218912	932	0.74054302	0.70012474	932	0.56556355	0.51799285	932	0.37748191	0.33173603	932	0.1264921	0.10837993	932	0.04273964	0.03364768	932	0.01378299	0
932.2	0.85514733	0.81138514	932.2	0.74043247	0.69943169	932.2	0.56519807	0.51748009	932.2	0.37751313	0.33140765	932.2	0.12676446	0.10827265	932.2	0.04277657	0.03361438	932.2	0.01363047	0
932.4	0.85409387	0.81058196	932.4	0.73982004	0.69873933	932.4	0.56471029	0.51696784	932.4	0.37712004	0.33107959	932.4	0.12675489	0.10816547	932.4	0.04232908	0.0335811	932.4	0.01337424	0
932.6	0.85360959	0.80977957	932.6	0.73917102	0.69804765	932.6	0.56379722	0.5164561	932.6	0.37680239	0.33075186	932.6	0.1265968	0.1080584	932.6	0.04277314	0.03354786	932.6	0.0129766	0
932.8	0.85284769	0.80897797	932.8	0.7384799	0.69735666	932.8	0.56313751	0.51594486	932.8	0.3762507	0.33042445	932.8	0.12619146	0.10795143	932.8	0.04285821	0.03351465	932.8	0.01303142	0
933	0.85217034	0.80817717	933	0.73807122	0.69666635	933	0.56259933	0.51543413	933	0.37595149	0.33009736	933	0.12599846	0.10784457	933	0.04283257	0.03348147	933	0.01270933	0
933.2	0.85227258	0.80737716	933.2	0.73787983	0.69597672	933.2	0.56248961	0.5149239	933.2	0.37615639	0.3297706	933.2	0.12590434	0.10773782	933.2	0.0430874	0.03344833	933.2	0.01314134	0
933.4	0.85211394	0.80657794	933.4	0.73735223	0.69528778	933.4	0.56280977	0.51441418	933.4	0.37613781	0.32944416	933.4	0.12575724	0.10763117	933.4	0.04358173	0.03341522	933.4	0.01340238	0
933.6	0.85118559	0.80577951	933.6	0.73691264	0.69459952	933.6	0.56284537	0.51390497	933.6	0.37557797	0.32911805	933.6	0.12544399	0.10752462	933.6	0.04304179	0.03338214	933.6	0.01405471	0
933.8	0.85019903	0.80498188	933.8	0.73656202	0.69391193	933.8	0.56225231	0.51339625	933.8	0.37523801	0.32879225	933.8	0.12545078	0.10741819	933.8	0.0427897	0.0333491	933.8	0.01404993	0
934	0.8493257	0.80418503	934	0.73598922	0.69322504	934	0.56211166	0.51288805	934	0.3753493	0.32846678	934	0.12559329	0.10731185	934	0.04250367	0.03331609	934	0.01399642	0
934.2	0.84868527	0.80338897	934.2	0.73568994	0.69253882	934.2	0.56206903	0.51238034	934.2	0.37525708	0.32814164	934.2	0.12563808	0.10720563	934.2	0.04237221	0.03328311	934.2	0.01441021	0
934.4	0.84796453	0.8025937	934.4	0.73544548	0.69185328	934.4	0.56149714	0.51187314	934.4	0.37538036	0.32781681	934.4	0.12535428	0.1070995	934.4	0.04210569	0.03325016	934.4	0.01446386	0
934.6	0.84744627	0.80179922	934.6	0.73480863	0.69116841	934.6	0.56120557	0.51136644	934.6	0.37494887	0.32749231	934.6	0.12521016	0.10699349	934.6	0.04167125	0.03321725	934.6	0.01428977	0
934.8	0.8470632	0.80100552	934.8	0.73416006	0.69048423	934.8	0.56128419	0.51086024	934.8	0.37479505	0.32716812	934.8	0.12529889	0.10688757	934.8	0.04109044	0.03318436	934.8	0.01452354	0
935	0.84618349	0.80021261	935	0.73384695	0.68980072	935	0.56074835	0.51035454	935	0.37433961	0.32684426	935	0.12492336	0.10678177	935	0.0409413	0.03315151	935	0.01445086	0
935.2	0.84628046	0.79942048	935.2	0.73380833	0.68911789	935.2	0.56080474	0.50984934	935.2	0.37430751	0.32652072	935.2	0.12506968	0.10667606	935.2	0.04131496	0.0331187	935.2	0.01464358	0
935.4	0.84619419	0.79862914	935.4	0.73385629	0.68843574	935.4	0.56060133	0.50934465	935.4	0.37416713	0.3261975	935.4	0.12513668	0.10657047	935.4	0.04137902	0.03308591	935.4	0.01459096	0
935.6	0.84604329	0.79783858	935.6	0.73383186	0.68775426	935.6	0.56061412	0.50884045	935.6	0.37411183	0.3258746	935.6	0.12537484	0.10646497	935.6	0.04146844	0.03305316	935.6	0.01467801	0
935.8	0.84568256	0.79704881	935.8	0.73326838	0.68707346	935.8	0.56032151	0.50833675	935.8	0.37329068	0.32555202	935.8	0.12541702	0.10635958	935.8	0.0411863	0.03302044	935.8	0.01400193	0
936	0.84530285	0.79625981	936	0.73299352	0.68639333	936	0.55987847	0.50783355	936	0.37279507	0.32522976	936	0.12566966	0.1062543	936	0.04098446	0.03298776	936	0.01389049	0
936.2	0.8448858	0.7954716	936.2	0.73294978	0.68571387	936.2	0.55944695	0.50733085	936.2	0.37256407	0.32490781	936.2	0.12575752	0.10614912	936.2	0.04117822	0.0329551	936.2	0.0138563	0
936.4	0.84441618	0.79468417	936.4	0.73219731	0.68503508	936.4	0.55872009	0.50682865	936.4	0.37189815	0.32458619	936.4	0.12534054	0.10604404	936.4	0.04127274	0.03292248	936.4	0.01345702	0
936.6	0.84440578	0.79389751	936.6	0.7317654	0.68435697	936.6	0.55851259	0.50632694	936.6	0.37186394	0.32426488	936.6	0.12531767	0.10593907	936.6	0.04217967	0.03288989	936.6	0.01306085	0
936.8	0.84444349	0.79311164	936.8	0.73129028	0.68367953	936.8	0.55847753	0.50582573	936.8	0.37193897	0.32394389	936.8	0.12538157	0.1058342	936.8	0.04289708	0.03285733	936.8	0.01328454	0
937	0.84453878	0.79232654	937	0.73166344	0.68300276	937	0.55837356	0.50532501	937	0.37208312	0.32362322	937	0.12598042	0.10572944	937	0.04373172	0.03282481	937	0.0138207	0
937.2	0.84379242	0.79154222	937.2	0.73108755	0.68232666	937.2	0.55817356	0.5048248	937.2	0.37198409	0.32330287	937.2	0.12570258	0.10562478	937.2	0.04420163	0.03279231	937.2	0.01409423	0
937.4	0.84339568	0.79075868	937.4	0.73078969	0.68165123	937.4	0.55760274	0.50432507	937.4	0.37172606	0.32298283	937.4	0.12552554	0.10552022	937.4	0.04447824	0.03275985	937.4	0.01407089	0
937.6	0.84280523	0.78997591	937.6	0.7303411	0.68097647	937.6	0.55721596	0.50382584	937.6	0.37149426	0.32266312	937.6	0.12583054	0.10541576	937.6	0.04420031	0.03272743	937.6	0.01414927	0
937.8	0.84174118	0.78919392	937.8	0.72951427	0.68030237	937.8	0.55598691	0.50332711	937.8	0.37107937	0.32234371	937.8	0.12562216	0.10531141	937.8	0.04375652	0.03269503	937.8	0.01377506	0
938	0.84091338	0.7884127	938	0.72874457	0.67962894	938	0.55562179	0.50282887	938	0.37112832	0.32202463	938	0.12537373	0.10520717	938	0.04327311	0.03266266	938	0.01376183	0
938.2	0.84044542	0.78763225	938.2	0.72821965	0.67895618	938.2	0.55515201	0.50233112	938.2	0.37097334	0.32170586	938.2	0.12528786	0.10510302	938.2	0.04301588	0.03263033	938.2	0.01360097	0
938.4	0.84000227	0.78685258	938.4	0.72797307	0.67828409	938.4	0.55469755	0.50183387	938.4	0.37110577	0.3213874	938.4	0.12511655	0.10499898	938.4	0.04285104	0.03259803	938.4	0.01376488	0
938.6	0.83955067	0.78607368	938.6	0.72733873	0.67761266	938.6	0.55462577	0.5013371	938.6	0.37085852	0.32106926	938.6	0.12528183	0.10489504	938.6	0.04248433	0.03256576	938.6	0.01407859	0
938.8	0.83935763	0.78529555	938.8	0.72713117	0.67694189	938.8	0.55495693	0.50084083	938.8	0.37113636	0.32075144	938.8	0.12556097	0.10479121	938.8	0.04220122	0.03253353	938.8	0.01441938	0
939	0.83885057	0.78451819	939	0.72688717	0.67627179	939	0.554635	0.50034505	939	0.37073662	0.32043393	939	0.1253162	0.10468748	939	0.04216267	0.03250132	939	0.01408337	0
939.2	0.83884502	0.7837416	939.2	0.72661224	0.67560235	939.2	0.55441789	0.49984977	939.2	0.37047841	0.32011673	939.2	0.12562589	0.10458385	939.2	0.04243057	0.03246915	939.2	0.01413988	0
939.4	0.83846203	0.78296578	939.4	0.72632706	0.67493358	939.4	0.5541232	0.49935497	939.4	0.3699036	0.31979985	939.4	0.12557883	0.10448032	939.4	0.04193586	0.03243701	939.4	0.01377037	0
939.6	0.83821539	0.78219072	939.6	0.7259144	0.67426547	939.6	0.5540595	0.49886066	939.6	0.37001176	0.31948328	939.6	0.12594038	0.1043769	939.6	0.04186307	0.0324049	939.6	0.01353832	0
939.8	0.83758847	0.78141644	939.8	0.72499207	0.67359801	939.8	0.5532044	0.49836684	939.8	0.36916587	0.31916703	939.8	0.12557107	0.10427357	939.8	0.04153342	0.03237282	939.8	0.01261773	0
940	0.83696453	0.78064292	940	0.72427488	0.67293122	940	0.55264628	0.49787351	940	0.36902141	0.31885109	940	0.12542068	0.10417035	940	0.04153266	0.03234077	940	0.01294548	0
940.2	0.83649069	0.77987016	940.2	0.72375765	0.67226509	940.2	0.55239126	0.49738067	940.2	0.36927399	0.31853546	940.2	0.12564294	0.10406724	940.2	0.0416819	0.03230876	940.2	0.01287853	0
940.4	0.83637201	0.77909817	940.4	0.72304249	0.67159962	940.4	0.55171019	0.49688831	940.4	0.36885917	0.31822014	940.4	0.12517793	0.10396422	940.4	0.04206078	0.03227678	940.4	0.01289961	0
940.6	0.8360193	0.77832695	940.6	0.72206335	0.67093481	940.6	0.55092445	0.49639644	940.6	0.36870321	0.31790514	940.6	0.12508604	0.10386131	940.6	0.04247679	0.03224483	940.6	0.01279655	0
940.8	0.83524674	0.77755649	940.8	0.72142612	0.67027065	940.8	0.54988924	0.49590506	940.8	0.36813014	0.31759044	940.8	0.12436018	0.10375849	940.8	0.04255117	0.03221291	940.8	0.01252311	0
941	0.83431868	0.77678679	941	0.72125382	0.66960716	941	0.54927954	0.49541417	941	0.36787244	0.31727606	941	0.12393261	0.10365578	941	0.04266251	0.03218102	941	0.01268836	0
941.2	0.83319727	0.77601785	941.2	0.7200675	0.66894432	941.2	0.54826592	0.49492376	941.2	0.36723347	0.31696199	941.2	0.12309146	0.10355318	941.2	0.042338	0.03214917	941.2	0.01218573	0
941.4	0.83241773	0.77524968	941.4	0.71941481	0.66828213	941.4	0.54734943	0.49443384	941.4	0.36659113	0.31664823	941.4	0.12296468	0.10345067	941.4	0.04204951	0.03211734	941.4	0.01170141	0
941.6	0.83112951	0.77448226	941.6	0.71834527	0.6676206	941.6	0.54676509	0.4939444	941.6	0.36607322	0.31633478	941.6	0.12237565	0.10334826	941.6	0.04146935	0.03208555	941.6	0.01147006	0
941.8	0.83015491	0.77371561	941.8	0.71755637	0.66695973	941.8	0.54571242	0.49345545	941.8	0.36539952	0.31602165	941.8	0.12157919	0.10324596	941.8	0.04109765	0.03205379	941.8	0.01124903	0
942	0.82972861	0.77294971	942	0.71737148	0.66629951	942	0.54567767	0.49296698	942	0.36492955	0.31570882	942	0.12121482	0.10314376	942	0.04074333	0.03202206	942	0.01132273	0
942.2	0.8295465	0.77218457	942.2	0.71726387	0.66563994	942.2	0.54565808	0.492479	942.2	0.36476793	0.3153963	942.2	0.12105432	0.10304166	942.2	0.04080692	0.03199036	942.2	0.01147339	0
942.4	0.82910185	0.77142019	942.4	0.71667871	0.66498103	942.4	0.54567941	0.49199149	942.4	0.36464779	0.31508409	942.4	0.12121181	0.10293966	942.4	0.04061355	0.03195869	942.4	0.0117774	0
942.6	0.82905552	0.77065656	942.6	0.71634383	0.66432277	942.6	0.54612464	0.49150447	942.6	0.36476999	0.31477219	942.6	0.12176866	0.10283776	942.6	0.04088334	0.03192706	942.6	0.01218145	0
942.8	0.82887126	0.76989369	942.8	0.71637169	0.66366516	942.8	0.54616882	0.49101794	942.8	0.36455591	0.3144606	942.8	0.12230807	0.10273596	942.8	0.04120293	0.03189545	942.8	0.01277823	0
943	0.82857984	0.76913158	943	0.71606827	0.6630082	943	0.54560713	0.49053188	943	0.3639172	0.31414932	943	0.12231209	0.10263426	943	0.04159778	0.03186388	943	0.01280995	0
943.2	0.82895456	0.76837022	943.2	0.71613088	0.66235189	943.2	0.54589985	0.49004631	943.2	0.36369911	0.31383834	943.2	0.12290863	0.10253266	943.2	0.04232628	0.03183234	943.2	0.01342164	0
943.4	0.82926012	0.76760962	943.4	0.71619587	0.66169623	943.4	0.54637553	0.48956121	943.4	0.36376102	0.31352768	943.4	0.12294503	0.10243117	943.4	0.04258704	0.03180083	943.4	0.01341902	0
943.6	0.82909028	0.76684976	943.6	0.71632542	0.66104122	943.6	0.54659433	0.4890766	943.6	0.36414068	0.31321732	943.6	0.12324202	0.10232977	943.6	0.04305472	0.03176935	943.6	0.01387822	0
943.8	0.82872213	0.76609066	943.8	0.71601174	0.66038686	943.8	0.54645978	0.48859246	943.8	0.36392238	0.31290726	943.8	0.12298545	0.10222848	943.8	0.04315707	0.0317379	943.8	0.01398548	0
944	0.82833198	0.76533231	944	0.71571468	0.65973315	944	0.54649622	0.48810881	944	0.36400576	0.31259752	944	0.12337354	0.10212728	944	0.0430769	0.03170648	944	0.01420867	0
944.2	0.82854935	0.76457472	944.2	0.71600728	0.65908008	944.2	0.54635635	0.48762563	944.2	0.36469811	0.31228808	944.2	0.12406411	0.10202618	944.2	0.04359733	0.03167509	944.2	0.01458483	0
944.4	0.82884839	0.76381787	944.4	0.71600829	0.65842766	944.4	0.5460405	0.48714293	944.4	0.36459982	0.31197895	944.4	0.12395858	0.10192519	944.4	0.04391408	0.03164374	944.4	0.01520491	0
944.6	0.82840269	0.76306177	944.6	0.71503794	0.65777589	944.6	0.54535182	0.48666071	944.6	0.36412116	0.31167012	944.6	0.1234916	0.10182429	944.6	0.04419829	0.03161242	944.6	0.01502489	0
944.8	0.82702251	0.76230642	944.8	0.71449211	0.65712476	944.8	0.54465894	0.48617897	944.8	0.36347732	0.3113616	944.8	0.12262331	0.1017235	944.8	0.04353789	0.03158112	944.8	0.0143682	0
945	0.82621072	0.76155182	945	0.71400343	0.65647428	945	0.54396521	0.48569771	945	0.36324992	0.31105339	945	0.12261572	0.1016228	945	0.04356774	0.03154986	945	0.01435789	0
945.2	0.82568739	0.76079796	945.2	0.71338976	0.65582444	945.2	0.54331503	0.48521692	945.2	0.36309309	0.31074548	945.2	0.12271961	0.10152221	945.2	0.04345672	0.03151863	945.2	0.01447373	0
945.4	0.82447703	0.76004485	945.4	0.71244711	0.65517524	945.4	0.54270751	0.4847366	945.4	0.36257564	0.31043787	945.4	0.12227257	0.10142171	945.4	0.04249335	0.03148743	945.4	0.01408063	0
945.6	0.82343814	0.75929249	945.6	0.71148733	0.65452668	945.6	0.542489	0.48425676	945.6	0.36205635	0.31013057	945.6	0.12135673	0.10132131	945.6	0.04236659	0.03145626	945.6	0.01371631	0
945.8	0.82264891	0.75854087	945.8	0.71038542	0.65387877	945.8	0.54160569	0.4837774	945.8	0.36099027	0.30982357	945.8	0.12119695	0.10122102	945.8	0.04196575	0.03142512	945.8	0.01357052	0
946	0.82224457	0.75778999	946	0.70964848	0.6532315	946	0.54120039	0.48329851	946	0.36036567	0.30951688	946	0.1209407	0.10112082	946	0.04148448	0.03139401	946	0.01363478	0
946.2	0.82149525	0.75703986	946.2	0.70922365	0.65258487	946.2	0.5409871	0.4828201	946.2	0.36029408	0.30921049	946.2	0.12101525	0.10102072	946.2	0.04138191	0.03136294	946.2	0.01381317	0
946.4	0.8204147	0.75629047	946.4	0.70839266	0.65193888	946.4	0.54035105	0.48234216	946.4	0.36010879	0.30890441	946.4	0.12137746	0.10092072	946.4	0.04092716	0.03133189	946.4	0.01339866	0
946.6	0.82045598	0.75554182	946.6	0.70867635	0.65129353	946.6	0.54042322	0.48186469	946.6	0.36011158	0.30859862	946.6	0.12184606	0.10082082	946.6	0.04127991	0.03130088	946.6	0.01390901	0
946.8	0.81977693	0.75479391	946.8	0.70832684	0.65064882	946.8	0.53993647	0.48138769	946.8	0.3595637	0.30829314	946.8	0.12199908	0.10072102	946.8	0.04168419	0.03126989	946.8	0.01441671	0
947	0.81961115	0.75404675	947	0.70785093	0.65000474	947	0.53995198	0.48091117	947	0.3594978	0.30798797	947	0.12154613	0.10062131	947	0.04176959	0.03123894	947	0.01449287	0
947.2	0.81960845	0.75330032	947.2	0.70765602	0.64936131	947.2	0.54034279	0.48043512	947.2	0.3594397	0.30768309	947.2	0.12156763	0.10052171	947.2	0.04205455	0.03120801	947.2	0.01479206	0
947.4	0.81884984	0.75255463	947.4	0.70762827	0.64871851	947.4	0.54020205	0.47995954	947.4	0.35939342	0.30737852	947.4	0.12127911	0.1004222	947.4	0.04213411	0.03117712	947.4	0.01453292	0
947.6	0.81813164	0.75180968	947.6	0.7075371	0.64807635	947.6	0.53966744	0.47948443	947.6	0.35926295	0.30707424	947.6	0.12122122	0.1003228	947.6	0.04196656	0.03114626	947.6	0.01469514	0
947.8	0.81763968	0.75106547	947.8	0.70672879	0.64743482	947.8	0.53905231	0.47900979	947.8	0.35902941	0.30677027	947.8	0.12063855	0.10022349	947.8	0.04185216	0.03111543	947.8	0.01430391	0
948	0.81701927	0.750322	948	0.70572489	0.64679393	948	0.53863546	0.47853562	948	0.35881887	0.3064666	948	0.1208882	0.10012428	948	0.04159585	0.03108463	948	0.01395152	0
948.2	0.81749248	0.74957926	948.2	0.70580924	0.64615367	948.2	0.53850445	0.47806192	948.2	0.35930864	0.30616323	948.2	0.12125764	0.10002516	948.2	0.04222792	0.03105386	948.2	0.01396517	0
948.4	0.81710829	0.74883725	948.4	0.70486031	0.64551405	948.4	0.53807957	0.47758869	948.4	0.3587432	0.30586016	948.4	0.12064478	0.09992615	948.4	0.04215322	0.03102312	948.4	0.01386514	0
948.6	0.8167881	0.74809598	948.6	0.70433032	0.64487505	948.6	0.53736317	0.47711593	948.6	0.35826116	0.30555739	948.6	0.12021006	0.09982723	948.6	0.0421866	0.03099241	948.6	0.01386998	0
948.8	0.81578422	0.74735545	948.8	0.7041015	0.6442367	948.8	0.53670408	0.47664363	948.8	0.35785703	0.30525492	948.8	0.11978493	0.09972842	948.8	0.04150938	0.03096173	948.8	0.0133506	0
949	0.81558096	0.74661564	949	0.70425501	0.64359897	949	0.53659158	0.47617181	949	0.35797769	0.30495275	949	0.12027056	0.09962969	949	0.04200651	0.03093108	949	0.01383199	0
949.2	0.81549033	0.74587657	949.2	0.70411031	0.64296187	949.2	0.53662486	0.47570045	949.2	0.35795375	0.30465088	949.2	0.12056726	0.09953107	949.2	0.04168863	0.03090046	949.2	0.01409551	0
949.4	0.81422309	0.74513823	949.4	0.70291816	0.64232541	949.4	0.53585369	0.47522955	949.4	0.35664705	0.30434931	949.4	0.11987469	0.09943255	949.4	0.04083876	0.03086987	949.4	0.01367748	0
949.6	0.81367464	0.74440062	949.6	0.7024536	0.64168958	949.6	0.53554003	0.47475913	949.6	0.35606929	0.30404804	949.6	0.119622	0.09933412	949.6	0.04126815	0.03083931	949.6	0.01345231	0
949.8	0.81287025	0.74366375	949.8	0.70158235	0.64105437	949.8	0.53470923	0.47428917	949.8	0.355616	0.30374706	949.8	0.11947034	0.09923579	949.8	0.04057877	0.03080879	949.8	0.01369565	0
950	0.81249952	0.7429276	950	0.70122446	0.64041979	950	0.53414684	0.47381967	950	0.35541743	0.30344638	950	0.11933718	0.09913756	950	0.04064539	0.03077829	950	0.01364364	0
950.2	0.81203688	0.74219218	950.2	0.70151321	0.63978585	950.2	0.5338863	0.47335064	950.2	0.35532184	0.303146	950.2	0.11986346	0.09903942	950.2	0.04085185	0.03074782	950.2	0.0137443	0
950.4	0.81228421	0.74145749	950.4	0.701279	0.63915253	950.4	0.53372604	0.47288207	950.4	0.35535054	0.30284592	950.4	0.12006796	0.09894138	950.4	0.0413288	0.03071739	950.4	0.013739	0
950.6	0.81257859	0.74072352	950.6	0.70167214	0.63851983	950.6	0.53403535	0.47241397	950.6	0.35569839	0.30254614	950.6	0.12093348	0.09884344	950.6	0.04237312	0.03068698	950.6	0.01464199	0
950.8	0.81233507	0.73999028	950.8	0.70107308	0.63788777	950.8	0.53374719	0.47194633	950.8	0.3557434	0.30224665	950.8	0.12094494	0.09874559	950.8	0.04265568	0.0306566	950.8	0.01472041	0
951	0.81213778	0.73925777	951	0.70061419	0.63725632	951	0.53364687	0.47147915	951	0.35592661	0.30194746	951	0.12073929	0.09864785	951	0.04227285	0.03062625	951	0.01429184	0
951.2	0.81187649	0.73852598	951.2	0.70047036	0.63662551	951.2	0.53345696	0.47101244	951.2	0.35605494	0.30164856	951.2	0.12104576	0.0985502	951.2	0.0425357	0.03059594	951.2	0.01450497	0
951.4	0.8111879	0.73779492	951.4	0.69981033	0.63599532	951.4	0.53290722	0.47054618	951.4	0.35574077	0.30134996	951.4	0.12077223	0.09845264	951.4	0.04251895	0.03056565	951.4	0.01418296	0
951.6	0.8110046	0.73706458	951.6	0.69941478	0.63536575	951.6	0.5325534	0.47008039	951.6	0.35562869	0.30105165	951.6	0.12115978	0.09835518	951.6	0.04259287	0.03053539	951.6	0.01416017	0
951.8	0.81009048	0.73633497	951.8	0.69836394	0.6347368	951.8	0.532136	0.46961506	951.8	0.35521558	0.30075364	951.8	0.12111035	0.09825782	951.8	0.04220172	0.03050517	951.8	0.01365182	0
952	0.81009293	0.73560607	952	0.69840046	0.63410848	952	0.5324331	0.46915019	952	0.35553494	0.30045593	952	0.12195326	0.09816056	952	0.0427354	0.03047497	952	0.01344378	0
952.2	0.81015516	0.7348779	952.2	0.69859747	0.63348078	952.2	0.53227784	0.46868578	952.2	0.35558745	0.30015851	952.2	0.12239698	0.09806339	952.2	0.04277025	0.0304448	952.2	0.01340162	0
952.4	0.80946133	0.73415045	952.4	0.69831174	0.6328537	952.4	0.53215631	0.46822183	952.4	0.35505822	0.29986139	952.4	0.12207162	0.09796632	952.4	0.0425312	0.03041467	952.4	0.01372853	0
952.6	0.80951056	0.73342372	952.6	0.69869202	0.63222724	952.6	0.5320694	0.46775834	952.6	0.35501673	0.29956455	952.6	0.12187326	0.09786934	952.6	0.04227209	0.03038456	952.6	0.01398917	0
952.8	0.80903565	0.7326977	952.8	0.6987992	0.6316014	952.8	0.53252269	0.46729531	952.8	0.35502654	0.29926802	952.8	0.12198344	0.09777246	952.8	0.04236446	0.03035448	952.8	0.013776	0
953	0.80866486	0.73197241	953	0.69848589	0.63097618	953	0.53280327	0.46683274	953	0.35472251	0.29897177	953	0.12201259	0.09767568	953	0.0426166	0.03032443	953	0.01393019	0
953.2	0.80784212	0.73124784	953.2	0.69817063	0.63035158	953.2	0.53244457	0.46637062	953.2	0.35430658	0.29867582	953.2	0.12158927	0.09757899	953.2	0.04189123	0.03029442	953.2	0.01386281	0
953.4	0.80654968	0.73052398	953.4	0.69727532	0.6297276	953.4	0.53190631	0.46590897	953.4	0.35352551	0.29838017	953.4	0.12078825	0.09748239	953.4	0.04170157	0.03026443	953.4	0.01366455	0
953.6	0.80546359	0.72980084	953.6	0.69629378	0.62910424	953.6	0.53119788	0.46544777	953.6	0.35313286	0.2980848	953.6	0.1203038	0.0973859	953.6	0.0416659	0.03023447	953.6	0.01352927	0
953.8	0.80460918	0.72907841	953.8	0.69554674	0.62848149	953.8	0.53017238	0.46498702	953.8	0.3526652	0.29778973	953.8	0.11948607	0.0972895	953.8	0.04133698	0.03020454	953.8	0.01357844	0
954	0.80421486	0.7283567	954	0.69495083	0.62785936	954	0.52952923	0.46452673	954	0.35238947	0.29749495	954	0.11904411	0.09719319	954	0.04134079	0.03017464	954	0.0133971	0
954.2	0.80425295	0.7276357	954.2	0.69470533	0.62723785	954.2	0.5290456	0.4640669	954.2	0.35255583	0.29720046	954.2	0.11901604	0.09709698	954.2	0.04181787	0.03014477	954.2	0.01387771	0
954.4	0.8038016	0.72691542	954.4	0.69400202	0.62661695	954.4	0.52891038	0.46360752	954.4	0.35268499	0.29690626	954.4	0.11860936	0.09700086	954.4	0.04236123	0.03011493	954.4	0.01386109	0
954.6	0.80301934	0.72619585	954.6	0.69367881	0.62599666	954.6	0.52865789	0.4631486	954.6	0.35259165	0.29661236	954.6	0.11858157	0.09690484	954.6	0.04236627	0.03008512	954.6	0.01383728	0
954.8	0.80268193	0.72547699	954.8	0.69282709	0.62537699	954.8	0.52804539	0.46269013	954.8	0.35220853	0.29631874	954.8	0.11791945	0.09680892	954.8	0.04170268	0.03005534	954.8	0.01336522	0
955	0.80252961	0.72475885	955	0.69249497	0.62475794	955	0.5280366	0.46223212	955	0.35251923	0.29602542	955	0.11823181	0.09671309	955	0.04173783	0.03002559	955	0.01376806	0
955.2	0.80208227	0.72404141	955.2	0.69180604	0.62413949	955.2	0.52754398	0.46177456	955.2	0.35238564	0.29573238	955.2	0.11830107	0.09661735	955.2	0.04191771	0.02999587	955.2	0.01384482	0
955.4	0.801306	0.72332469	955.4	0.69065035	0.62352166	955.4	0.52661105	0.46131745	955.4	0.35185032	0.29543964	955.4	0.11829177	0.09652171	955.4	0.04191369	0.02996617	955.4	0.01347201	0
955.6	0.80060128	0.72260867	955.6	0.69020328	0.62290444	955.6	0.52580002	0.46086079	955.6	0.35128747	0.29514718	955.6	0.11888558	0.09642616	955.6	0.04155967	0.02993651	955.6	0.0130362	0
955.8	0.79985534	0.72189337	955.8	0.68996785	0.62228783	955.8	0.52512544	0.46040459	955.8	0.3510523	0.29485502	955.8	0.11907064	0.09633071	955.8	0.04126952	0.02990688	955.8	0.01301827	0
956	0.79947409	0.72117877	956	0.69011679	0.62167183	956	0.52517011	0.45994884	956	0.35103715	0.29456314	956	0.11924691	0.09623535	956	0.04168358	0.02987727	956	0.01304772	0
956.2	0.79865802	0.72046488	956.2	0.68931499	0.62105644	956.2	0.52422168	0.45949354	956.2	0.35021879	0.29427156	956.2	0.11902854	0.09614009	956.2	0.04088618	0.0298477	956.2	0.01252602	0
956.4	0.79857954	0.71975169	956.4	0.68905502	0.62044166	956.4	0.52403899	0.45903869	956.4	0.34961043	0.29398026	956.4	0.11866158	0.09604492	956.4	0.04112302	0.02981815	956.4	0.01226871	0
956.6	0.79798523	0.71903921	956.6	0.6888544	0.61982749	956.6	0.52376263	0.45858429	956.6	0.34921113	0.29368925	956.6	0.11826772	0.09594985	956.6	0.04106238	0.02978863	956.6	0.01191282	0
956.8	0.79723502	0.71832744	956.8	0.68842455	0.61921392	956.8	0.52371986	0.45813034	956.8	0.34882747	0.29339853	956.8	0.11794803	0.09585487	956.8	0.04097322	0.02975914	956.8	0.01147609	0
957	0.79693182	0.71761637	957	0.68799134	0.61860097	957	0.52366591	0.45767684	957	0.34859915	0.2931081	957	0.11744373	0.09575998	957	0.04096035	0.02972969	957	0.01136133	0
957.2	0.79614693	0.71690601	957.2	0.68783888	0.61798862	957.2	0.52342124	0.45722378	957.2	0.34833951	0.29281795	957.2	0.11736099	0.09566519	957.2	0.04037561	0.02970026	957.2	0.01171092	0
957.4	0.79576096	0.71619635	957.4	0.68740774	0.61737687	957.4	0.52351672	0.45677118	957.4	0.34815354	0.29252809	957.4	0.11731213	0.09557049	957.4	0.04036708	0.02967086	957.4	0.01163867	0
957.6	0.7954151	0.71548739	957.6	0.68673709	0.61676574	957.6	0.52296062	0.45631903	957.6	0.34764904	0.29223852	957.6	0.11700141	0.09547589	957.6	0.04009149	0.02964149	957.6	0.01166036	0
957.8	0.79562017	0.71477913	957.8	0.68666823	0.6161552	957.8	0.52291047	0.45586732	957.8	0.34783222	0.29194923	957.8	0.11687064	0.09538137	957.8	0.04028168	0.02961214	957.8	0.01177752	0
958	0.79566254	0.71407158	958	0.68624359	0.61554527	958	0.52316282	0.45541606	958	0.34819512	0.29166023	958	0.11704614	0.09528696	958	0.04050539	0.02958283	958	0.0118118	0
958.2	0.79564595	0.71336472	958.2	0.68609907	0.61493595	958.2	0.52304976	0.45496524	958.2	0.34850221	0.29137152	958.2	0.1172021	0.09519263	958.2	0.04110098	0.02955355	958.2	0.01216253	0
958.4	0.79513987	0.71265856	958.4	0.68567917	0.61432723	958.4	0.52319247	0.45451488	958.4	0.34856284	0.29108309	958.4	0.1171548	0.0950984	958.4	0.04129502	0.02952429	958.4	0.01199803	0
958.6	0.79499385	0.71195311	958.6	0.68543972	0.61371911	958.6	0.52316828	0.45406495	958.6	0.34865215	0.29079495	958.6	0.11718712	0.09500427	958.6	0.04128882	0.02949507	958.6	0.01230765	0
958.8	0.79480394	0.71124835	958.8	0.68490999	0.61311159	958.8	0.52274089	0.45361548	958.8	0.3488667	0.2905071	958.8	0.11717652	0.09491022	958.8	0.04136769	0.02946587	958.8	0.0125096	0
959	0.79432862	0.71054429	959	0.68444926	0.61250468	959	0.52235813	0.45316645	959	0.34917761	0.29021953	959	0.11737005	0.09481627	959	0.04172268	0.0294367	959	0.01295032	0
959.2	0.79352306	0.70984092	959.2	0.6836106	0.61189836	959.2	0.5214523	0.45271786	959.2	0.34903627	0.28993224	959.2	0.11698291	0.09472241	959.2	0.04154783	0.02940756	959.2	0.01252225	0
959.4	0.7926072	0.70913826	959.4	0.68291954	0.61129265	959.4	0.52050937	0.45226972	959.4	0.34876834	0.28964524	959.4	0.11685177	0.09462865	959.4	0.04147457	0.02937845	959.4	0.01234307	0
959.6	0.79181866	0.70843628	959.6	0.68246821	0.61068753	959.6	0.51970723	0.45182202	959.6	0.34845242	0.28935852	959.6	0.11650199	0.09453497	959.6	0.04106441	0.02934937	959.6	0.01215027	0
959.8	0.79108594	0.70773501	959.8	0.68231714	0.61008301	959.8	0.5191895	-99999	959.8	0.34852723	-99999	959.8	0.11615696	0.09444139	959.8	0.04117925	0.02932032	959.8	0.01236036	0
