# Supplementary material for: Targeted protein degradation in Escherichia coli using CLIPPERs
Source: EMBO Rep. 2025 Jun 25;26(16):3994–4016. doi: 10.1038/s44319-025-00510-9 (PMC12373786; doi:10.1038/s44319-025-00510-9)
Supplement: Supplementary file 7 — Source data Fig. 4 [file 44319_2025_510_MOESM7_ESM.zip › Fig4/Fig4B/Octet_GroTAC1_ClpX.xlsx]

## Sheet: Kinetic Data_2023_08_04 15_ (2
Conc1	1e-06		Conc1	5e-07		Conc1	2.5e-07		Conc1	1.25e-07		Conc1	6.25e-08		Conc1	3.125e-08
Start1	600		Start1	600		Start1	600		Start1	600		Start1	600		Start1	600
Stop1	959.8		Stop1	959.8		Stop1	959.8		Stop1	959.8		Stop1	959.8		Stop1	959.8
KObs	0.116921		KObs	0.0623057		KObs	0.0349982		KObs	0.0213445		KObs	0.0145176		KObs	0.0111042
Error KObs	0.000792399		Error KObs	0.000406505		Error KObs	0.000213559		Error KObs	0.000117085		Error KObs	6.88486e-05		Error KObs	4.47303e-05
KOff	0.00769077		KOff	0.00769077		KOff	0.00769077		KOff	0.00769077		KOff	0.00769077		KOff	0.00769077
Error KOff	2.06119e-05		Error KOff	2.06119e-05		Error KOff	2.06119e-05		Error KOff	2.06119e-05		Error KOff	2.06119e-05		Error KOff	2.06119e-05
t1D2	t1D2	t1D2	t1C3	t1C3	t1C3	t1D3	t1D3	t1D3	t1C4	t1C4	t1C4	t1D4	t1D4	t1D4	t1C5	t1C5	t1C5		time
Time1	Data1	Fit1	Time2	Data2	Fit2	Time3	Data3	Fit3	Time4	Data4	Fit4	Time5	Data5	Fit5	Time6	Data6	Fit6
600	0.0418547	0	600	0.0177614	0	600	0.0216775	0	600	0.0129135	0	600	0.0105484	0	600	0.00165318	0		0
600.2	0.0557627	0.0241791	600.2	0.0238454	0.00936918	600.2	0.0270358	0.00493961	600.2	0.0151974	0.00211021	600.2	0.0112715	0.00091326	600.2	0.00223902	0.00013873		0.2
600.4	0.0722651	0.0477993	600.4	0.0306713	0.0186223	600.4	0.0335437	0.00984476	600.4	0.0181269	0.00421143	600.4	0.0126789	0.00182387	600.4	0.0032111	0.00027716		0.4
600.6	0.0907218	0.0708736	600.6	0.0387536	0.0277609	600.6	0.0403628	0.0147157	600.6	0.0209745	0.00630369	600.6	0.0137913	0.00273184	600.6	0.0036678	0.00041528		0.6
600.8	0.110949	0.0934145	600.8	0.0474221	0.0367863	600.8	0.0481014	0.0195527	600.8	0.0243287	0.00838705	600.8	0.0151966	0.00363717	600.8	0.00441622	0.00055309		0.8
601	0.132462	0.115435	601	0.0563117	0.0456999	601	0.0563655	0.0243559	601	0.0277712	0.0104615	601	0.0163433	0.00453988	601	0.00494556	0.0006906		1
601.2	0.154953	0.136946	601.2	0.0661549	0.0545032	601.2	0.0653489	0.0291256	601.2	0.0312733	0.0125272	601.2	0.0181731	0.00543998	601.2	0.00596211	0.0008278		1.2
601.4	0.178076	0.157959	601.4	0.0763131	0.0631974	601.4	0.0743111	0.033862	601.4	0.0348334	0.014584	601.4	0.0201721	0.00633746	601.4	0.00712984	0.0009647		1.4
601.6	0.20102	0.178488	601.6	0.0866775	0.0717839	601.6	0.0831516	0.0385655	601.6	0.0387882	0.0166321	601.6	0.0219748	0.00723234	601.6	0.00754207	0.0011013		1.6
601.8	0.222909	0.198541	601.8	0.0962017	0.0802642	601.8	0.091519	0.0432361	601.8	0.0420155	0.0186715	601.8	0.0239575	0.00812463	601.8	0.00786784	0.00123759		1.8
602	0.243487	0.218132	602	0.105443	0.0886394	602	0.0994934	0.0478741	602	0.0454822	0.0207021	602	0.0259615	0.00901433	602	0.00816573	0.00137358		2
602.2	0.261685	0.237269	602.2	0.113856	0.0969109	602.2	0.106837	0.0524798	602.2	0.0486338	0.0227241	602.2	0.0274741	0.00990146	602.2	0.00840894	0.00150926		2.2
602.4	0.279896	0.255964	602.4	0.122626	0.10508	602.4	0.114127	0.0570533	602.4	0.0519197	0.0247376	602.4	0.0291637	0.010786	602.4	0.00911302	0.00164465		2.4
602.6	0.297284	0.274227	602.6	0.130978	0.113148	602.6	0.121336	0.061595	602.6	0.0552528	0.0267424	602.6	0.0309313	0.011668	602.6	0.00985938	0.00177974		2.6
602.8	0.313875	0.292068	602.8	0.138594	0.121116	602.8	0.128009	0.0661049	602.8	0.0585888	0.0287387	602.8	0.0324134	0.0125474	602.8	0.00977716	0.00191452		2.8
603	0.329697	0.309497	603	0.145633	0.128985	603	0.134252	0.0705835	603	0.0615325	0.0307265	603	0.0334269	0.0134243	603	0.00966544	0.00204901		3
603.2	0.345321	0.326522	603.2	0.153463	0.136757	603.2	0.14096	0.0750307	603.2	0.0652124	0.0327058	603.2	0.0352843	0.0142986	603.2	0.00999589	0.0021832		3.2
603.4	0.359862	0.343154	603.4	0.160886	0.144433	603.4	0.146948	0.079447	603.4	0.0678238	0.0346767	603.4	0.0367694	0.0151704	603.4	0.0106324	0.00231709		3.4
603.6	0.373925	0.359402	603.6	0.167922	0.152013	603.6	0.153211	0.0838324	603.6	0.070809	0.0366392	603.6	0.0383766	0.0160397	603.6	0.0108282	0.00245068		3.6
603.8	0.387275	0.375274	603.8	0.175032	0.1595	603.8	0.159683	0.0881873	603.8	0.0736077	0.0385933	603.8	0.0394995	0.0169065	603.8	0.0109085	0.00258398		3.8
604	0.400987	0.39078	604	0.181498	0.166894	604	0.165689	0.0925118	604	0.0763403	0.0405391	604	0.0409939	0.0177707	604	0.0113107	0.00271698		4
604.2	0.413513	0.405927	604.2	0.18791	0.174196	604.2	0.171187	0.0968061	604.2	0.0788706	0.0424766	604.2	0.0416667	0.0186324	604.2	0.0114691	0.00284969		4.2
604.4	0.425995	0.420724	604.4	0.194012	0.181408	604.4	0.177117	0.10107	604.4	0.0816218	0.0444059	604.4	0.0428742	0.0194917	604.4	0.0116762	0.0029821		4.4
604.6	0.437613	0.435179	604.6	0.199893	0.188531	604.6	0.182271	0.105305	604.6	0.0834125	0.0463269	604.6	0.0430329	0.0203484	604.6	0.0111117	0.00311422		4.6
604.8	0.448737	0.4493	604.8	0.205762	0.195565	604.8	0.188104	0.10951	604.8	0.0858156	0.0482398	604.8	0.0440149	0.0212027	604.8	0.0117001	0.00324605		4.8
605	0.459657	0.463094	605	0.211056	0.202513	605	0.193333	0.113686	605	0.0878637	0.0501445	605	0.0447271	0.0220545	605	0.0116915	0.00337758		5
605.2	0.471003	0.47657	605.2	0.217306	0.209374	605.2	0.19876	0.117833	605.2	0.0898477	0.0520411	605.2	0.0462018	0.0229038	605.2	0.0122364	0.00350882		5.2
605.4	0.482052	0.489734	605.4	0.22345	0.21615	605.4	0.203943	0.12195	605.4	0.0922675	0.0539296	605.4	0.0474845	0.0237506	605.4	0.0120422	0.00363977		5.4
605.6	0.492992	0.502594	605.6	0.229598	0.222843	605.6	0.209265	0.126039	605.6	0.0946702	0.0558101	605.6	0.0486776	0.024595	605.6	0.0117669	0.00377043		5.6
605.8	0.502772	0.515157	605.8	0.23507	0.229452	605.8	0.214283	0.1301	605.8	0.096556	0.0576826	605.8	0.0497451	0.025437	605.8	0.0117247	0.0039008		5.8
606	0.512852	0.527429	606	0.240987	0.23598	606	0.21944	0.134132	606	0.0989163	0.0595471	606	0.0507042	0.0262765	606	0.011634	0.00403088		6
606.2	0.522184	0.539418	606.2	0.246481	0.242427	606.2	0.224117	0.138136	606.2	0.100711	0.0614036	606.2	0.0510109	0.0271136	606.2	0.011334	0.00416068		6.2
606.4	0.531867	0.551129	606.4	0.252078	0.248794	606.4	0.22865	0.142112	606.4	0.102441	0.0632523	606.4	0.0515965	0.0279482	606.4	0.0114785	0.00429018		6.4
606.6	0.540954	0.56257	606.6	0.25738	0.255082	606.6	0.233203	0.14606	606.6	0.104703	0.065093	606.6	0.0522491	0.0287804	606.6	0.0116452	0.0044194		6.6
606.8	0.549512	0.573747	606.8	0.261906	0.261292	606.8	0.237983	0.149981	606.8	0.106509	0.0669259	606.8	0.0526785	0.0296102	606.8	0.0115192	0.00454833		6.8
607	0.558105	0.584665	607	0.267028	0.267426	607	0.242292	0.153874	607	0.108832	0.0687511	607	0.0535856	0.0304376	607	0.0120032	0.00467697		7
607.2	0.566397	0.59533	607.2	0.272352	0.273483	607.2	0.246373	0.157741	607.2	0.111206	0.0705684	607.2	0.0545257	0.0312627	607.2	0.012347	0.00480533		7.2
607.4	0.574114	0.60575	607.4	0.277986	0.279465	607.4	0.250637	0.16158	607.4	0.112868	0.072378	607.4	0.055185	0.0320853	607.4	0.0124752	0.00493341		7.4
607.6	0.582019	0.615928	607.6	0.28308	0.285374	607.6	0.255294	0.165393	607.6	0.115089	0.0741799	607.6	0.0560548	0.0329055	607.6	0.0128442	0.0050612		7.6
607.8	0.589201	0.625871	607.8	0.287754	0.291209	607.8	0.259575	0.169179	607.8	0.116918	0.0759741	607.8	0.0562007	0.0337233	607.8	0.0131193	0.0051887		7.8
608	0.596877	0.635585	608	0.292216	0.296972	608	0.263559	0.172938	608	0.118837	0.0777607	608	0.0565708	0.0345388	608	0.0136854	0.00531593		8
608.2	0.604306	0.645074	608.2	0.297357	0.302663	608.2	0.268223	0.176672	608.2	0.120911	0.0795397	608.2	0.0570726	0.035352	608.2	0.0139683	0.00544287		8.2
608.4	0.611017	0.654343	608.4	0.301951	0.308284	608.4	0.272565	0.180379	608.4	0.122569	0.081311	608.4	0.0576885	0.0361627	608.4	0.0140708	0.00556953		8.4
608.6	0.61804	0.663399	608.6	0.306321	0.313836	608.6	0.276999	0.18406	608.6	0.124414	0.0830749	608.6	0.0581976	0.0369711	608.6	0.0144501	0.00569591		8.6
608.8	0.625109	0.672245	608.8	0.31128	0.319319	608.8	0.281491	0.187716	608.8	0.126631	0.0848312	608.8	0.059569	0.0377772	608.8	0.0153395	0.00582201		8.8
609	0.632229	0.680886	609	0.31602	0.324733	609	0.285304	0.191346	609	0.12866	0.08658	609	0.0605863	0.0385809	609	0.0155385	0.00594783		9
609.2	0.639811	0.689328	609.2	0.320896	0.330081	609.2	0.289657	0.194951	609.2	0.131088	0.0883214	609.2	0.0618964	0.0393823	609.2	0.0161389	0.00607337		9.2
609.4	0.64652	0.697575	609.4	0.325322	0.335363	609.4	0.293594	0.198531	609.4	0.133353	0.0900554	609.4	0.0631028	0.0401814	609.4	0.0160253	0.00619863		9.4
609.6	0.653467	0.705631	609.6	0.329846	0.340579	609.6	0.297948	0.202086	609.6	0.135618	0.091782	609.6	0.064457	0.0409781	609.6	0.0166261	0.00632361		9.6
609.8	0.659065	0.713501	609.8	0.333447	0.34573	609.8	0.301356	0.205616	609.8	0.137147	0.0935012	609.8	0.0650385	0.0417726	609.8	0.0162385	0.00644832		9.8
610	0.665381	0.721189	610	0.337389	0.350818	610	0.305252	0.209121	610	0.138615	0.0952131	610	0.0662241	0.0425647	610	0.0157599	0.00657275		10
610.2	0.67087	0.728699	610.2	0.341101	0.355843	610.2	0.308696	0.212602	610.2	0.140032	0.0969178	610.2	0.0666798	0.0433546	610.2	0.0150985	0.0066969		10.2
610.4	0.676745	0.736036	610.4	0.34513	0.360805	610.4	0.312474	0.216059	610.4	0.141858	0.0986151	610.4	0.0675115	0.0441421	610.4	0.0152503	0.00682078		10.4
610.6	0.682394	0.743203	610.6	0.348924	0.365706	610.6	0.316407	0.219491	610.6	0.1441	0.100305	610.6	0.0687479	0.0449274	610.6	0.0152778	0.00694438		10.6
610.8	0.687433	0.750205	610.8	0.352134	0.370546	610.8	0.319538	0.2229	610.8	0.145576	0.101988	610.8	0.0696319	0.0457104	610.8	0.0150084	0.00706771		10.8
611	0.69303	0.757044	611	0.356563	0.375327	611	0.323085	0.226285	611	0.147905	0.103664	611	0.0708548	0.0464912	611	0.0150976	0.00719077		11
611.2	0.698313	0.763726	611.2	0.360865	0.380048	611.2	0.326535	0.229646	611.2	0.14955	0.105333	611.2	0.0715924	0.0472696	611.2	0.014999	0.00731355		11.2
611.4	0.702974	0.770253	611.4	0.364576	0.384711	611.4	0.330258	0.232984	611.4	0.151142	0.106994	611.4	0.0720177	0.0480458	611.4	0.0151355	0.00743606		11.4
611.6	0.707755	0.77663	611.6	0.367777	0.389316	611.6	0.333363	0.236298	611.6	0.152579	0.108648	611.6	0.0718744	0.0488198	611.6	0.0154555	0.0075583		11.6
611.8	0.712708	0.782859	611.8	0.371757	0.393864	611.8	0.337179	0.23959	611.8	0.155153	0.110296	611.8	0.0725596	0.0495915	611.8	0.0157151	0.00768027		11.8
612	0.718158	0.788944	612	0.376032	0.398355	612	0.340473	0.242858	612	0.15674	0.111936	612	0.0732991	0.050361	612	0.0161773	0.00780196		12
612.2	0.723089	0.794888	612.2	0.380009	0.402791	612.2	0.344024	0.246104	612.2	0.158366	0.11357	612.2	0.073702	0.0511282	612.2	0.0157691	0.00792339		12.2
612.4	0.727624	0.800695	612.4	0.383791	0.407173	612.4	0.347187	0.249327	612.4	0.159843	0.115196	612.4	0.0743663	0.0518932	612.4	0.0160705	0.00804455		12.4
612.6	0.732812	0.806368	612.6	0.387302	0.411499	612.6	0.350401	0.252527	612.6	0.16237	0.116816	612.6	0.075458	0.052656	612.6	0.0164328	0.00816543		12.6
612.8	0.737323	0.811909	612.8	0.391165	0.415773	612.8	0.353393	0.255705	612.8	0.164035	0.118428	612.8	0.0762987	0.0534166	612.8	0.0166353	0.00828605		12.8
613	0.741334	0.817323	613	0.394297	0.419993	613	0.356034	0.258861	613	0.165688	0.120034	613	0.0763938	0.054175	613	0.0163082	0.00840641		13
613.2	0.74644	0.822611	613.2	0.397416	0.424161	613.2	0.358761	0.261995	613.2	0.167597	0.121633	613.2	0.0769859	0.0549312	613.2	0.0167669	0.00852649		13.2
613.4	0.75025	0.827777	613.4	0.400632	0.428277	613.4	0.361259	0.265107	613.4	0.169261	0.123225	613.4	0.077562	0.0556852	613.4	0.0168096	0.00864631		13.4
613.6	0.754487	0.832824	613.6	0.403745	0.432343	613.6	0.364522	0.268198	613.6	0.170748	0.12481	613.6	0.0783902	0.056437	613.6	0.0168976	0.00876587		13.6
613.8	0.758231	0.837754	613.8	0.406864	0.436358	613.8	0.367115	0.271267	613.8	0.171839	0.126389	613.8	0.0788804	0.0571866	613.8	0.0167742	0.00888515		13.8
614	0.762349	0.84257	614	0.410131	0.440323	614	0.37034	0.274314	614	0.173498	0.12796	614	0.0801424	0.0579341	614	0.0168711	0.00900418		14
614.2	0.766129	0.847275	614.2	0.413194	0.44424	614.2	0.373374	0.27734	614.2	0.175318	0.129526	614.2	0.0808527	0.0586794	614.2	0.0169356	0.00912294		14.2
614.4	0.770171	0.851871	614.4	0.41645	0.448108	614.4	0.376292	0.280346	614.4	0.177077	0.131084	614.4	0.0819065	0.0594225	614.4	0.0174412	0.00924143		14.4
614.6	0.773883	0.856361	614.6	0.418907	0.451927	614.6	0.379375	0.28333	614.6	0.17853	0.132636	614.6	0.0829145	0.0601635	614.6	0.017118	0.00935967		14.6
614.8	0.777082	0.860747	614.8	0.421564	0.4557	614.8	0.381809	0.286293	614.8	0.179591	0.134181	614.8	0.0834567	0.0609023	614.8	0.0167879	0.00947764		14.8
615	0.780262	0.865032	615	0.424829	0.459426	615	0.384749	0.289236	615	0.180866	0.13572	615	0.0833554	0.061639	615	0.0168837	0.00959535		15
615.2	0.78343	0.869218	615.2	0.427768	0.463106	615.2	0.387261	0.292158	615.2	0.181969	0.137252	615.2	0.083547	0.0623735	615.2	0.0170244	0.0097128		15.2
615.4	0.78639	0.873307	615.4	0.430686	0.46674	615.4	0.39033	0.29506	615.4	0.183496	0.138777	615.4	0.0839981	0.0631059	615.4	0.0173318	0.00982998		15.4
615.6	0.790242	0.877301	615.6	0.434094	0.470329	615.6	0.393457	0.297941	615.6	0.185264	0.140296	615.6	0.0846809	0.0638362	615.6	0.0175402	0.00994691		15.6
615.8	0.79417	0.881203	615.8	0.43787	0.473874	615.8	0.396743	0.300802	615.8	0.187337	0.141809	615.8	0.0860793	0.0645644	615.8	0.0182168	0.0100636		15.8
616	0.797939	0.885015	616	0.441377	0.477374	616	0.39941	0.303644	616	0.188333	0.143315	616	0.0870159	0.0652905	616	0.0179346	0.01018		16
616.2	0.800789	0.888739	616.2	0.444178	0.480832	616.2	0.401626	0.306466	616.2	0.190089	0.144815	616.2	0.0877603	0.0660144	616.2	0.017408	0.0102961		16.2
616.4	0.804229	0.892377	616.4	0.447207	0.484247	616.4	0.404159	0.309267	616.4	0.192136	0.146308	616.4	0.089416	0.0667363	616.4	0.0179901	0.010412		16.4
616.6	0.807784	0.895931	616.6	0.449815	0.487619	616.6	0.406555	0.31205	616.6	0.193842	0.147795	616.6	0.0906757	0.0674561	616.6	0.0180773	0.0105277		16.6
616.8	0.810739	0.899402	616.8	0.452788	0.49095	616.8	0.40903	0.314813	616.8	0.19526	0.149276	616.8	0.0913016	0.0681737	616.8	0.0180929	0.010643		16.8
617	0.814404	0.902794	617	0.455957	0.494239	617	0.411532	0.317557	617	0.19712	0.15075	617	0.0921001	0.0688893	617	0.0186469	0.0107582		17
617.2	0.81832	0.906107	617.2	0.459406	0.497487	617.2	0.413938	0.320281	617.2	0.198804	0.152218	617.2	0.0934094	0.0696029	617.2	0.0195914	0.010873		17.2
617.4	0.82095	0.909343	617.4	0.462217	0.500696	617.4	0.416061	0.322987	617.4	0.200114	0.15368	617.4	0.0942481	0.0703143	617.4	0.0199757	0.0109877		17.4
617.6	0.824302	0.912504	617.6	0.465292	0.503865	617.6	0.418608	0.325673	617.6	0.201229	0.155135	617.6	0.0950766	0.0710237	617.6	0.0204119	0.011102		17.6
617.8	0.826948	0.915593	617.8	0.468143	0.506994	617.8	0.42089	0.328341	617.8	0.202342	0.156585	617.8	0.0958036	0.071731	617.8	0.0206705	0.0112161		17.8
618	0.829742	0.91861	618	0.470598	0.510085	618	0.423301	0.330991	618	0.203889	0.158028	618	0.0965088	0.0724363	618	0.0209634	0.01133		18
618.2	0.832648	0.921557	618.2	0.473158	0.513137	618.2	0.425659	0.333622	618.2	0.20537	0.159465	618.2	0.0970073	0.0731396	618.2	0.0213586	0.0114436		18.2
618.4	0.835006	0.924437	618.4	0.475878	0.516152	618.4	0.427684	0.336234	618.4	0.206564	0.160896	618.4	0.0974678	0.0738408	618.4	0.0212687	0.0115569		18.4
618.6	0.837323	0.927249	618.6	0.477916	0.519129	618.6	0.429837	0.338829	618.6	0.207807	0.162321	618.6	0.097645	0.0745399	618.6	0.0210958	0.01167		18.6
618.8	0.838943	0.929997	618.8	0.480144	0.522069	618.8	0.431516	0.341405	618.8	0.208797	0.163739	618.8	0.097407	0.0752371	618.8	0.0206134	0.0117829		18.8
619	0.840643	0.932681	619	0.482434	0.524973	619	0.433486	0.343963	619	0.209654	0.165152	619	0.0971676	0.0759322	619	0.0206793	0.0118955		19
619.2	0.842848	0.935303	619.2	0.484656	0.527841	619.2	0.435794	0.346503	619.2	0.210492	0.166559	619.2	0.0975132	0.0766253	619.2	0.0205274	0.0120078		19.2
619.4	0.844853	0.937865	619.4	0.487177	0.530674	619.4	0.438472	0.349026	619.4	0.21226	0.16796	619.4	0.09831	0.0773164	619.4	0.0204904	0.0121199		19.4
619.6	0.847099	0.940367	619.6	0.489447	0.533471	619.6	0.440784	0.351531	619.6	0.213605	0.169354	619.6	0.0988126	0.0780055	619.6	0.0203775	0.0122317		19.6
619.8	0.849354	0.942812	619.8	0.491688	0.536234	619.8	0.442743	0.354019	619.8	0.214952	0.170743	619.8	0.0996828	0.0786926	619.8	0.0206338	0.0123433		19.8
620	0.851273	0.9452	620	0.493468	0.538962	620	0.444927	0.356489	620	0.216419	0.172126	620	0.100258	0.0793777	620	0.0199772	0.0124547		20
620.2	0.852991	0.947533	620.2	0.495116	0.541657	620.2	0.446619	0.358942	620.2	0.21792	0.173503	620.2	0.100977	0.0800608	620.2	0.0200582	0.0125658		20.2
620.4	0.855445	0.949812	620.4	0.49694	0.544319	620.4	0.448919	0.361378	620.4	0.219497	0.174874	620.4	0.102008	0.080742	620.4	0.0202386	0.0126767		20.4
620.6	0.857523	0.952038	620.6	0.498942	0.546947	620.6	0.450923	0.363797	620.6	0.220552	0.176239	620.6	0.102854	0.0814211	620.6	0.0202423	0.0127873		20.6
620.8	0.860013	0.954213	620.8	0.501565	0.549543	620.8	0.453443	0.366199	620.8	0.22243	0.177599	620.8	0.103663	0.0820983	620.8	0.0206079	0.0128977		20.8
621	0.862488	0.956337	621	0.503913	0.552107	621	0.456142	0.368584	621	0.223849	0.178952	621	0.104332	0.0827735	621	0.0213084	0.0130078		21
621.2	0.864291	0.958412	621.2	0.505688	0.554639	621.2	0.457687	0.370953	621.2	0.224785	0.1803	621.2	0.104577	0.0834468	621.2	0.0209721	0.0131176		21.2
621.4	0.866474	0.96044	621.4	0.508031	0.557139	621.4	0.4597	0.373305	621.4	0.226076	0.181643	621.4	0.105224	0.0841181	621.4	0.0216824	0.0132273		21.4
621.6	0.868361	0.96242	621.6	0.510338	0.559609	621.6	0.462056	0.375641	621.6	0.227396	0.182979	621.6	0.106021	0.0847875	621.6	0.021633	0.0133367		21.6
621.8	0.869957	0.964355	621.8	0.511998	0.562048	621.8	0.463876	0.37796	621.8	0.228747	0.18431	621.8	0.106099	0.0854549	621.8	0.0216255	0.0134458		21.8
622	0.872124	0.966245	622	0.514491	0.564457	622	0.466051	0.380263	622	0.230583	0.185635	622	0.106913	0.0861204	622	0.0223345	0.0135547		22
622.2	0.874077	0.968092	622.2	0.516864	0.566836	622.2	0.467934	0.382551	622.2	0.23193	0.186954	622.2	0.107655	0.086784	622.2	0.0227335	0.0136634		22.2
622.4	0.875475	0.969895	622.4	0.519285	0.569186	622.4	0.469623	0.384822	622.4	0.233449	0.188268	622.4	0.108403	0.0874456	622.4	0.0224271	0.0137718		22.4
622.6	0.877019	0.971657	622.6	0.521165	0.571506	622.6	0.471473	0.387077	622.6	0.234738	0.189576	622.6	0.108707	0.0881053	622.6	0.0224104	0.01388		22.6
622.8	0.878229	0.973379	622.8	0.522951	0.573798	622.8	0.47317	0.389317	622.8	0.236165	0.190879	622.8	0.1093	0.0887632	622.8	0.0220092	0.013988		22.8
623	0.880416	0.97506	623	0.525377	0.576061	623	0.475259	0.391541	623	0.237598	0.192176	623	0.110105	0.0894191	623	0.0226075	0.0140956		23
623.2	0.882491	0.976703	623.2	0.527336	0.578296	623.2	0.47688	0.393749	623.2	0.238833	0.193468	623.2	0.110983	0.0900731	623.2	0.0227244	0.0142031		23.2
623.4	0.884226	0.978308	623.4	0.529823	0.580504	623.4	0.47869	0.395943	623.4	0.240511	0.194754	623.4	0.111879	0.0907252	623.4	0.0228211	0.0143103		23.4
623.6	0.88593	0.979875	623.6	0.531582	0.582684	623.6	0.480145	0.39812	623.6	0.241489	0.196034	623.6	0.111981	0.0913754	623.6	0.0229594	0.0144173		23.6
623.8	0.887865	0.981407	623.8	0.533341	0.584838	623.8	0.481462	0.400283	623.8	0.243023	0.197309	623.8	0.112895	0.0920237	623.8	0.0228841	0.0145241		23.8
624	0.88939	0.982903	624	0.53455	0.586964	624	0.482972	0.402431	624	0.243665	0.198579	624	0.113376	0.0926702	624	0.0226047	0.0146306		24
624.2	0.891209	0.984364	624.2	0.536473	0.589065	624.2	0.484864	0.404563	624.2	0.244622	0.199843	624.2	0.114424	0.0933148	624.2	0.0226206	0.0147369		24.2
624.4	0.892823	0.985792	624.4	0.538286	0.591139	624.4	0.48654	0.406681	624.4	0.245509	0.201102	624.4	0.114895	0.0939575	624.4	0.0224032	0.0148429		24.4
624.6	0.894463	0.987186	624.6	0.5402	0.593188	624.6	0.487756	0.408784	624.6	0.246146	0.202356	624.6	0.115563	0.0945983	624.6	0.0224315	0.0149487		24.6
624.8	0.896572	0.988549	624.8	0.542509	0.595211	624.8	0.489697	0.410872	624.8	0.247658	0.203604	624.8	0.116272	0.0952373	624.8	0.0230958	0.0150543		24.8
625	0.898014	0.989879	625	0.544188	0.597209	625	0.491288	0.412946	625	0.248395	0.204847	625	0.116329	0.0958744	625	0.0234529	0.0151596		25
625.2	0.899692	0.99118	625.2	0.545968	0.599183	625.2	0.492571	0.415005	625.2	0.249017	0.206085	625.2	0.116406	0.0965097	625.2	0.0233932	0.0152647		25.2
625.4	0.901301	0.99245	625.4	0.547969	0.601132	625.4	0.494422	0.41705	625.4	0.249803	0.207317	625.4	0.117169	0.0971431	625.4	0.0238352	0.0153696		25.4
625.6	0.902485	0.99369	625.6	0.549638	0.603056	625.6	0.495923	0.41908	625.6	0.250965	0.208544	625.6	0.117682	0.0977748	625.6	0.0238262	0.0154743		25.6
625.8	0.903856	0.994903	625.8	0.551437	0.604957	625.8	0.49723	0.421097	625.8	0.252065	0.209766	625.8	0.117752	0.0984045	625.8	0.0244172	0.0155787		25.8
626	0.905241	0.996087	626	0.553686	0.606835	626	0.499454	0.423099	626	0.25309	0.210983	626	0.118558	0.0990325	626	0.0243497	0.0156828		26
626.2	0.90617	0.997243	626.2	0.554938	0.608689	626.2	0.500549	0.425088	626.2	0.253859	0.212194	626.2	0.118422	0.0996586	626.2	0.023765	0.0157868		26.2
626.4	0.907154	0.998373	626.4	0.556475	0.610521	626.4	0.501751	0.427062	626.4	0.254971	0.2134	626.4	0.118945	0.100283	626.4	0.0234503	0.0158905		26.4
626.6	0.908475	0.999477	626.6	0.558114	0.612329	626.6	0.503486	0.429023	626.6	0.255798	0.214601	626.6	0.119141	0.100905	626.6	0.023514	0.015994		26.6
626.8	0.910102	1.00056	626.8	0.559548	0.614115	626.8	0.504609	0.43097	626.8	0.257104	0.215798	626.8	0.120113	0.101526	626.8	0.0237635	0.0160972		26.8
627	0.911773	1.00161	627	0.561341	0.615879	627	0.50635	0.432903	627	0.258308	0.216988	627	0.120589	0.102145	627	0.0240849	0.0162002		27
627.2	0.912886	1.00264	627.2	0.562555	0.617622	627.2	0.507255	0.434823	627.2	0.25918	0.218174	627.2	0.120805	0.102762	627.2	0.0236472	0.016303		27.2
627.4	0.91411	1.00364	627.4	0.564142	0.619342	627.4	0.508812	0.43673	627.4	0.260694	0.219355	627.4	0.120872	0.103377	627.4	0.0235467	0.0164056		27.4
627.6	0.915424	1.00463	627.6	0.56529	0.621042	627.6	0.509576	0.438623	627.6	0.261436	0.220531	627.6	0.121072	0.103991	627.6	0.023222	0.016508		27.6
627.8	0.917175	1.00558	627.8	0.56666	0.62272	627.8	0.51076	0.440504	627.8	0.26269	0.221702	627.8	0.122334	0.104603	627.8	0.0230464	0.0166101		27.8
628	0.918442	1.00652	628	0.567759	0.624378	628	0.511731	0.442371	628	0.263138	0.222868	628	0.1232	0.105213	628	0.02298	0.016712		28
628.2	0.919818	1.00744	628.2	0.569432	0.626015	628.2	0.513307	0.444225	628.2	0.264327	0.224028	628.2	0.124257	0.105821	628.2	0.0231365	0.0168136		28.2
628.4	0.921313	1.00833	628.4	0.570797	0.627631	628.4	0.514252	0.446066	628.4	0.265363	0.225184	628.4	0.124918	0.106427	628.4	0.0231334	0.0169151		28.4
628.6	0.922789	1.0092	628.6	0.572147	0.629228	628.6	0.51562	0.447894	628.6	0.266703	0.226335	628.6	0.126015	0.107032	628.6	0.0236567	0.0170163		28.6
628.8	0.924124	1.01006	628.8	0.574078	0.630805	628.8	0.517263	0.449709	628.8	0.268359	0.227481	628.8	0.127181	0.107635	628.8	0.024205	0.0171173		28.8
629	0.925218	1.01089	629	0.574925	0.632362	629	0.518487	0.451512	629	0.268576	0.228623	629	0.126929	0.108236	629	0.0237173	0.017218		29
629.2	0.926152	1.01171	629.2	0.576583	0.6339	629.2	0.51971	0.453302	629.2	0.269492	0.229759	629.2	0.127478	0.108836	629.2	0.0237925	0.0173185		29.2
629.4	0.92679	1.0125	629.4	0.577955	0.635419	629.4	0.521219	0.45508	629.4	0.270286	0.23089	629.4	0.128192	0.109433	629.4	0.0237257	0.0174189		29.4
629.6	0.928075	1.01328	629.6	0.579948	0.63692	629.6	0.522681	0.456845	629.6	0.271534	0.232017	629.6	0.129108	0.110029	629.6	0.0240945	0.017519		29.6
629.8	0.929187	1.01404	629.8	0.581284	0.638401	629.8	0.524286	0.458598	629.8	0.272163	0.233139	629.8	0.129374	0.110624	629.8	0.0241788	0.0176188		29.8
630	0.930096	1.01478	630	0.582493	0.639865	630	0.526281	0.460339	630	0.273308	0.234256	630	0.129937	0.111216	630	0.0239597	0.0177185		30
630.2	0.930495	1.01551	630.2	0.583143	0.64131	630.2	0.527037	0.462068	630.2	0.274081	0.235368	630.2	0.129709	0.111807	630.2	0.0236853	0.0178179		30.2
630.4	0.931861	1.01621	630.4	0.58506	0.642737	630.4	0.528742	0.463784	630.4	0.275195	0.236476	630.4	0.130244	0.112396	630.4	0.0244673	0.0179171		30.4
630.6	0.93316	1.0169	630.6	0.586276	0.644147	630.6	0.530377	0.465489	630.6	0.276053	0.237579	630.6	0.130488	0.112983	630.6	0.0246372	0.0180161		30.6
630.8	0.9346	1.01758	630.8	0.587196	0.645539	630.8	0.531351	0.467182	630.8	0.277321	0.238677	630.8	0.130959	0.113569	630.8	0.024746	0.0181149		30.8
631	0.935661	1.01824	631	0.588481	0.646914	631	0.533006	0.468863	631	0.278654	0.23977	631	0.131197	0.114153	631	0.0248172	0.0182134		31
631.2	0.936775	1.01888	631.2	0.589936	0.648272	631.2	0.533963	0.470532	631.2	0.279636	0.240859	631.2	0.131488	0.114735	631.2	0.0245225	0.0183118		31.2
631.4	0.937728	1.01951	631.4	0.591537	0.649613	631.4	0.534728	0.472189	631.4	0.280518	0.241943	631.4	0.132025	0.115316	631.4	0.024705	0.0184099		31.4
631.6	0.939169	1.02013	631.6	0.593143	0.650938	631.6	0.535277	0.473835	631.6	0.281301	0.243023	631.6	0.132782	0.115895	631.6	0.0248851	0.0185077		31.6
631.8	0.940532	1.02073	631.8	0.594821	0.652246	631.8	0.536209	0.47547	631.8	0.282531	0.244098	631.8	0.133413	0.116472	631.8	0.0249258	0.0186054		31.8
632	0.941515	1.02132	632	0.596173	0.653537	632	0.536999	0.477093	632	0.283437	0.245168	632	0.133793	0.117048	632	0.0248394	0.0187029		32
632.2	0.942538	1.02189	632.2	0.597099	0.654813	632.2	0.538021	0.478705	632.2	0.284239	0.246234	632.2	0.133589	0.117622	632.2	0.0249284	0.0188001		32.2
632.4	0.943348	1.02245	632.4	0.598071	0.656073	632.4	0.53893	0.480305	632.4	0.285135	0.247295	632.4	0.133547	0.118194	632.4	0.0246402	0.0188972		32.4
632.6	0.94392	1.023	632.6	0.599452	0.657318	632.6	0.539877	0.481895	632.6	0.28634	0.248352	632.6	0.133793	0.118764	632.6	0.0248727	0.018994		32.6
632.8	0.944822	1.02353	632.8	0.601068	0.658547	632.8	0.54068	0.483473	632.8	0.287499	0.249405	632.8	0.134315	0.119333	632.8	0.0247396	0.0190906		32.8
633	0.946011	1.02406	633	0.602223	0.659761	633	0.541641	0.48504	633	0.287815	0.250452	633	0.134443	0.119901	633	0.0240952	0.019187		33
633.2	0.947028	1.02457	633.2	0.603601	0.66096	633.2	0.542594	0.486597	633.2	0.288901	0.251496	633.2	0.135295	0.120466	633.2	0.0243645	0.0192831		33.2
633.4	0.948072	1.02506	633.4	0.604955	0.662144	633.4	0.544161	0.488142	633.4	0.289128	0.252535	633.4	0.135803	0.12103	633.4	0.024149	0.0193791		33.4
633.6	0.94928	1.02555	633.6	0.606151	0.663313	633.6	0.545328	0.489677	633.6	0.289736	0.253569	633.6	0.136707	0.121593	633.6	0.0244843	0.0194748		33.6
633.8	0.950037	1.02603	633.8	0.607383	0.664468	633.8	0.547062	0.491201	633.8	0.291022	0.254599	633.8	0.137247	0.122153	633.8	0.0247498	0.0195704		33.8
634	0.950886	1.02649	634	0.608799	0.665608	634	0.548361	0.492714	634	0.292308	0.255625	634	0.138502	0.122712	634	0.0252176	0.0196657		34
634.2	0.951767	1.02695	634.2	0.60992	0.666735	634.2	0.549823	0.494217	634.2	0.293069	0.256646	634.2	0.13864	0.12327	634.2	0.0256099	0.0197608		34.2
634.4	0.95362	1.02739	634.4	0.611579	0.667847	634.4	0.551597	0.495709	634.4	0.294549	0.257663	634.4	0.139703	0.123826	634.4	0.0267321	0.0198557		34.4
634.6	0.954909	1.02782	634.6	0.612414	0.668946	634.6	0.55317	0.497191	634.6	0.295935	0.258676	634.6	0.141228	0.12438	634.6	0.0268696	0.0199504		34.6
634.8	0.955838	1.02825	634.8	0.613657	0.670031	634.8	0.554457	0.498663	634.8	0.296956	0.259684	634.8	0.142409	0.124933	634.8	0.0272596	0.0200448		34.8
635	0.956717	1.02866	635	0.615087	0.671103	635	0.555982	0.500124	635	0.298035	0.260688	635	0.143406	0.125484	635	0.0276399	0.0201391		35
635.2	0.957877	1.02906	635.2	0.616404	0.672161	635.2	0.556566	0.501575	635.2	0.29878	0.261688	635.2	0.144106	0.126033	635.2	0.0277487	0.0202332		35.2
635.4	0.958317	1.02946	635.4	0.61748	0.673206	635.4	0.557246	0.503016	635.4	0.299229	0.262683	635.4	0.144424	0.126581	635.4	0.0276448	0.020327		35.4
635.6	0.959724	1.02984	635.6	0.618836	0.674239	635.6	0.558555	0.504447	635.6	0.300705	0.263674	635.6	0.145104	0.127127	635.6	0.0279853	0.0204207		35.6
635.8	0.960617	1.03022	635.8	0.620089	0.675258	635.8	0.559715	0.505868	635.8	0.301655	0.264661	635.8	0.145387	0.127672	635.8	0.0279815	0.0205141		35.8
636	0.961291	1.03059	636	0.620904	0.676265	636	0.56038	0.507279	636	0.302622	0.265644	636	0.145564	0.128215	636	0.0279724	0.0206073		36
636.2	0.962172	1.03095	636.2	0.621614	0.677259	636.2	0.56153	0.508681	636.2	0.303544	0.266623	636.2	0.14563	0.128756	636.2	0.0282782	0.0207003		36.2
636.4	0.962907	1.0313	636.4	0.622848	0.678242	636.4	0.562522	0.510072	636.4	0.304394	0.267597	636.4	0.146193	0.129296	636.4	0.0282091	0.0207932		36.4
636.6	0.963863	1.03164	636.6	0.623731	0.679211	636.6	0.563371	0.511454	636.6	0.305414	0.268567	636.6	0.14688	0.129835	636.6	0.0282056	0.0208858		36.6
636.8	0.965079	1.03197	636.8	0.624574	0.680169	636.8	0.56443	0.512826	636.8	0.305871	0.269534	636.8	0.14733	0.130372	636.8	0.0280932	0.0209782		36.8
637	0.966202	1.0323	637	0.625233	0.681116	637	0.565623	0.514188	637	0.306495	0.270496	637	0.147763	0.130907	637	0.0276315	0.0210704		37
637.2	0.967043	1.03262	637.2	0.626058	0.68205	637.2	0.566324	0.515541	637.2	0.306995	0.271454	637.2	0.148059	0.131441	637.2	0.0275501	0.0211624		37.2
637.4	0.968151	1.03293	637.4	0.627682	0.682973	637.4	0.567467	0.516885	637.4	0.307105	0.272408	637.4	0.148616	0.131973	637.4	0.0275126	0.0212541		37.4
637.6	0.969001	1.03324	637.6	0.628777	0.683884	637.6	0.568546	0.518219	637.6	0.308259	0.273357	637.6	0.149276	0.132503	637.6	0.0280183	0.0213457		37.6
637.8	0.969508	1.03354	637.8	0.630045	0.684784	637.8	0.569137	0.519544	637.8	0.309189	0.274303	637.8	0.14945	0.133032	637.8	0.0275957	0.0214371		37.8
638	0.969916	1.03383	638	0.630792	0.685673	638	0.569684	0.52086	638	0.30971	0.275245	638	0.149667	0.13356	638	0.0278497	0.0215283		38
638.2	0.970595	1.03411	638.2	0.631509	0.686551	638.2	0.571008	0.522166	638.2	0.310654	0.276183	638.2	0.149719	0.134086	638.2	0.0280396	0.0216193		38.2
638.4	0.971611	1.03439	638.4	0.632519	0.687418	638.4	0.571509	0.523464	638.4	0.311888	0.277116	638.4	0.150311	0.134611	638.4	0.0285293	0.0217101		38.4
638.6	0.972383	1.03466	638.6	0.633716	0.688274	638.6	0.572688	0.524752	638.6	0.312921	0.278046	638.6	0.151198	0.135134	638.6	0.0287386	0.0218006		38.6
638.8	0.972625	1.03493	638.8	0.634622	0.68912	638.8	0.572963	0.526031	638.8	0.313161	0.278972	638.8	0.150934	0.135655	638.8	0.0286821	0.021891		38.8
639	0.973416	1.03519	639	0.635698	0.689955	639	0.573227	0.527302	639	0.313597	0.279894	639	0.150909	0.136175	639	0.0288772	0.0219812		39
639.2	0.974396	1.03544	639.2	0.636673	0.69078	639.2	0.573474	0.528563	639.2	0.314215	0.280812	639.2	0.150992	0.136693	639.2	0.0287818	0.0220711		39.2
639.4	0.974826	1.03569	639.4	0.63807	0.691595	639.4	0.574767	0.529816	639.4	0.315134	0.281726	639.4	0.15149	0.13721	639.4	0.0290813	0.0221609		39.4
639.6	0.975837	1.03593	639.6	0.639353	0.692399	639.6	0.575827	0.53106	639.6	0.316372	0.282636	639.6	0.152036	0.137726	639.6	0.0293654	0.0222505		39.6
639.8	0.976597	1.03616	639.8	0.640385	0.693194	639.8	0.576751	0.532296	639.8	0.317388	0.283542	639.8	0.152758	0.13824	639.8	0.0296503	0.0223399		39.8
640	0.977124	1.03639	640	0.641387	0.693979	640	0.577811	0.533522	640	0.318701	0.284444	640	0.153291	0.138752	640	0.029944	0.022429		40
640.2	0.97781	1.03662	640.2	0.64244	0.694754	640.2	0.579381	0.534741	640.2	0.319933	0.285343	640.2	0.153719	0.139263	640.2	0.0304641	0.022518		40.2
640.4	0.978486	1.03684	640.4	0.643407	0.695519	640.4	0.580416	0.53595	640.4	0.321013	0.286237	640.4	0.154653	0.139773	640.4	0.0306853	0.0226068		40.4
640.6	0.97909	1.03705	640.6	0.64421	0.696275	640.6	0.581595	0.537151	640.6	0.322207	0.287128	640.6	0.155148	0.140281	640.6	0.0310247	0.0226954		40.6
640.8	0.980292	1.03726	640.8	0.645313	0.697022	640.8	0.582861	0.538344	640.8	0.323191	0.288015	640.8	0.155728	0.140787	640.8	0.031271	0.0227838		40.8
641	0.981342	1.03747	641	0.646578	0.697759	641	0.584846	0.539529	641	0.32465	0.288899	641	0.157106	0.141292	641	0.0315651	0.0228719		41
641.2	0.982236	1.03767	641.2	0.648058	0.698488	641.2	0.585777	0.540705	641.2	0.325414	0.289778	641.2	0.158093	0.141796	641.2	0.0315167	0.0229599		41.2
641.4	0.983174	1.03786	641.4	0.649038	0.699207	641.4	0.586914	0.541873	641.4	0.32596	0.290654	641.4	0.158839	0.142298	641.4	0.0313705	0.0230477		41.4
641.6	0.983474	1.03805	641.6	0.650023	0.699917	641.6	0.587871	0.543033	641.6	0.32686	0.291526	641.6	0.159364	0.142799	641.6	0.0317815	0.0231354		41.6
641.8	0.983626	1.03824	641.8	0.650213	0.700619	641.8	0.588588	0.544185	641.8	0.327161	0.292395	641.8	0.159344	0.143298	641.8	0.0311578	0.0232228		41.8
642	0.984017	1.03842	642	0.650923	0.701312	642	0.589633	0.545329	642	0.327763	0.293259	642	0.160021	0.143796	642	0.0314618	0.02331		42
642.2	0.984401	1.0386	642.2	0.651431	0.701996	642.2	0.590365	0.546465	642.2	0.328454	0.29412	642.2	0.160939	0.144292	642.2	0.0312523	0.023397		42.2
642.4	0.985057	1.03878	642.4	0.652326	0.702672	642.4	0.590937	0.547593	642.4	0.329118	0.294978	642.4	0.161303	0.144787	642.4	0.0312178	0.0234838		42.4
642.6	0.985754	1.03895	642.6	0.653147	0.703339	642.6	0.591571	0.548713	642.6	0.329132	0.295831	642.6	0.16153	0.14528	642.6	0.0308682	0.0235705		42.6
642.8	0.986096	1.03911	642.8	0.653722	0.703998	642.8	0.591768	0.549825	642.8	0.328891	0.296681	642.8	0.161126	0.145773	642.8	0.0303084	0.0236569		42.8
643	0.986768	1.03927	643	0.654569	0.704649	643	0.592074	0.550929	643	0.328985	0.297528	643	0.161689	0.146263	643	0.0300889	0.0237432		43
643.2	0.987712	1.03943	643.2	0.65523	0.705292	643.2	0.592862	0.552026	643.2	0.329385	0.29837	643.2	0.161918	0.146752	643.2	0.0299104	0.0238292		43.2
643.4	0.987696	1.03959	643.4	0.655849	0.705927	643.4	0.59331	0.553115	643.4	0.329655	0.29921	643.4	0.162337	0.14724	643.4	0.0298023	0.0239151		43.4
643.6	0.988213	1.03974	643.6	0.656499	0.706554	643.6	0.593764	0.554197	643.6	0.330355	0.300045	643.6	0.162067	0.147726	643.6	0.0295908	0.0240008		43.6
643.8	0.988469	1.03989	643.8	0.657229	0.707174	643.8	0.594212	0.555271	643.8	0.331183	0.300877	643.8	0.162439	0.148211	643.8	0.0296838	0.0240863		43.8
644	0.98901	1.04003	644	0.657807	0.707785	644	0.59454	0.556337	644	0.332094	0.301706	644	0.162717	0.148695	644	0.0296465	0.0241716		44
644.2	0.989641	1.04017	644.2	0.658494	0.708389	644.2	0.594891	0.557396	644.2	0.332923	0.302531	644.2	0.16288	0.149177	644.2	0.0295527	0.0242567		44.2
644.4	0.990589	1.04031	644.4	0.659406	0.708986	644.4	0.595675	0.558448	644.4	0.333853	0.303352	644.4	0.163731	0.149658	644.4	0.0299278	0.0243416		44.4
644.6	0.991364	1.04044	644.6	0.66016	0.709575	644.6	0.596246	0.559492	644.6	0.334611	0.30417	644.6	0.16385	0.150137	644.6	0.0296173	0.0244264		44.6
644.8	0.992312	1.04058	644.8	0.660693	0.710157	644.8	0.59662	0.560529	644.8	0.335442	0.304985	644.8	0.164455	0.150615	644.8	0.0294755	0.0245109		44.8
645	0.992843	1.0407	645	0.661443	0.710732	645	0.597558	0.561559	645	0.336298	0.305796	645	0.165064	0.151092	645	0.0297717	0.0245953		45
645.2	0.99306	1.04083	645.2	0.661739	0.711299	645.2	0.597533	0.562582	645.2	0.336625	0.306603	645.2	0.165049	0.151567	645.2	0.0296437	0.0246794		45.2
645.4	0.993669	1.04095	645.4	0.662338	0.71186	645.4	0.598094	0.563597	645.4	0.337289	0.307408	645.4	0.165545	0.152041	645.4	0.0300512	0.0247634		45.4
645.6	0.994292	1.04107	645.6	0.663088	0.712414	645.6	0.598734	0.564605	645.6	0.338052	0.308208	645.6	0.165994	0.152513	645.6	0.0305662	0.0248472		45.6
645.8	0.994772	1.04119	645.8	0.663185	0.71296	645.8	0.599546	0.565607	645.8	0.338575	0.309006	645.8	0.166181	0.152984	645.8	0.0306039	0.0249308		45.8
646	0.995268	1.0413	646	0.664083	0.7135	646	0.600253	0.566601	646	0.339193	0.3098	646	0.166669	0.153454	646	0.0309415	0.0250143		46
646.2	0.995471	1.04141	646.2	0.66482	0.714034	646.2	0.60113	0.567589	646.2	0.339791	0.31059	646.2	0.167271	0.153922	646.2	0.0311156	0.0250975		46.2
646.4	0.996202	1.04152	646.4	0.665415	0.71456	646.4	0.601672	0.568569	646.4	0.339982	0.311377	646.4	0.166894	0.154389	646.4	0.0310626	0.0251806		46.4
646.6	0.996518	1.04163	646.6	0.665595	0.715081	646.6	0.601863	0.569543	646.6	0.339791	0.312161	646.6	0.166553	0.154855	646.6	0.0309107	0.0252634		46.6
646.8	0.996776	1.04173	646.8	0.666399	0.715594	646.8	0.602533	0.57051	646.8	0.340009	0.312941	646.8	0.166341	0.155319	646.8	0.0307385	0.0253461		46.8
647	0.996847	1.04184	647	0.667192	0.716102	647	0.602841	0.57147	647	0.340016	0.313719	647	0.166803	0.155782	647	0.0305023	0.0254286		47
647.2	0.997548	1.04194	647.2	0.668228	0.716603	647.2	0.604044	0.572424	647.2	0.340646	0.314492	647.2	0.167149	0.156244	647.2	0.030871	0.025511		47.2
647.4	0.997646	1.04203	647.4	0.668988	0.717098	647.4	0.60466	0.57337	647.4	0.341102	0.315263	647.4	0.167345	0.156704	647.4	0.0306659	0.0255931		47.4
647.6	0.998556	1.04213	647.6	0.670263	0.717587	647.6	0.605539	0.574311	647.6	0.341775	0.31603	647.6	0.167672	0.157163	647.6	0.0308468	0.0256751		47.6
647.8	0.999208	1.04222	647.8	0.671261	0.718069	647.8	0.606149	0.575244	647.8	0.342548	0.316794	647.8	0.168581	0.157621	647.8	0.03069	0.0257569		47.8
648	0.99993	1.04231	648	0.67206	0.718546	648	0.606309	0.576171	648	0.343436	0.317555	648	0.169226	0.158077	648	0.0302863	0.0258384		48
648.2	1.00023	1.0424	648.2	0.672947	0.719017	648.2	0.607238	0.577092	648.2	0.344014	0.318312	648.2	0.169526	0.158532	648.2	0.0300118	0.0259199		48.2
648.4	1.00114	1.04248	648.4	0.67407	0.719482	648.4	0.608421	0.578006	648.4	0.345172	0.319067	648.4	0.170503	0.158985	648.4	0.0305191	0.0260011		48.4
648.6	1.00163	1.04257	648.6	0.674745	0.719941	648.6	0.608513	0.578914	648.6	0.345807	0.319818	648.6	0.171057	0.159438	648.6	0.0303767	0.0260821		48.6
648.8	1.00227	1.04265	648.8	0.67545	0.720395	648.8	0.608648	0.579816	648.8	0.346996	0.320566	648.8	0.171754	0.159889	648.8	0.0306737	0.026163		48.8
649	1.00303	1.04273	649	0.676195	0.720843	649	0.609644	0.580711	649	0.347893	0.32131	649	0.172335	0.160338	649	0.0312285	0.0262437		49
649.2	1.00373	1.04281	649.2	0.67722	0.721285	649.2	0.610226	0.5816	649.2	0.348788	0.322052	649.2	0.173115	0.160787	649.2	0.0313252	0.0263242		49.2
649.4	1.00497	1.04289	649.4	0.6779	0.721722	649.4	0.611101	0.582483	649.4	0.350061	0.32279	649.4	0.174015	0.161234	649.4	0.0320752	0.0264046		49.4
649.6	1.00564	1.04296	649.6	0.678146	0.722153	649.6	0.611836	0.58336	649.6	0.350851	0.323525	649.6	0.174311	0.16168	649.6	0.0322157	0.0264847		49.6
649.8	1.00572	1.04303	649.8	0.678541	0.72258	649.8	0.612213	0.58423	649.8	0.351284	0.324257	649.8	0.174409	0.162124	649.8	0.0324654	0.0265647		49.8
650	1.00612	1.04311	650	0.679589	0.723	650	0.613177	0.585095	650	0.351817	0.324986	650	0.174787	0.162567	650	0.032925	0.0266445		50
650.2	1.00626	1.04318	650.2	0.679403	0.723416	650.2	0.613753	0.585953	650.2	0.351871	0.325712	650.2	0.174965	0.163009	650.2	0.0326627	0.0267241		50.2
650.4	1.00671	1.04324	650.4	0.679643	0.723827	650.4	0.614198	0.586806	650.4	0.35207	0.326435	650.4	0.174994	0.16345	650.4	0.0324095	0.0268036		50.4
650.6	1.00669	1.04331	650.6	0.679558	0.724232	650.6	0.614299	0.587652	650.6	0.351918	0.327154	650.6	0.174461	0.163889	650.6	0.0317177	0.0268829		50.6
650.8	1.00667	1.04338	650.8	0.680177	0.724633	650.8	0.614617	0.588493	650.8	0.351645	0.327871	650.8	0.174547	0.164327	650.8	0.0313126	0.026962		50.8
651	1.00717	1.04344	651	0.681153	0.725028	651	0.615557	0.589327	651	0.351795	0.328585	651	0.175271	0.164764	651	0.0314408	0.0270409		51
651.2	1.00768	1.0435	651.2	0.681336	0.725419	651.2	0.61628	0.590156	651.2	0.352529	0.329295	651.2	0.176006	0.1652	651.2	0.0314243	0.0271196		51.2
651.4	1.0081	1.04356	651.4	0.681408	0.725804	651.4	0.616505	0.59098	651.4	0.352936	0.330003	651.4	0.176312	0.165634	651.4	0.0314474	0.0271982		51.4
651.6	1.00889	1.04362	651.6	0.682191	0.726185	651.6	0.616799	0.591797	651.6	0.353477	0.330707	651.6	0.177014	0.166067	651.6	0.031768	0.0272766		51.6
651.8	1.00966	1.04368	651.8	0.68312	0.726561	651.8	0.617726	0.592609	651.8	0.354821	0.331408	651.8	0.177894	0.166499	651.8	0.0319649	0.0273548		51.8
652	1.01007	1.04374	652	0.683622	0.726933	652	0.617881	0.593415	652	0.355658	0.332107	652	0.178326	0.166929	652	0.0317357	0.0274329		52
652.2	1.01107	1.04379	652.2	0.684401	0.7273	652.2	0.618703	0.594215	652.2	0.356303	0.332802	652.2	0.178748	0.167359	652.2	0.0322983	0.0275108		52.2
652.4	1.0117	1.04385	652.4	0.685176	0.727662	652.4	0.618832	0.59501	652.4	0.357214	0.333495	652.4	0.179084	0.167787	652.4	0.0327414	0.0275885		52.4
652.6	1.01249	1.0439	652.6	0.685711	0.72802	652.6	0.618784	0.595799	652.6	0.357806	0.334185	652.6	0.179401	0.168213	652.6	0.0330174	0.027666		52.6
652.8	1.01343	1.04395	652.8	0.68658	0.728374	652.8	0.619646	0.596583	652.8	0.358957	0.334871	652.8	0.179799	0.168639	652.8	0.0332078	0.0277434		52.8
653	1.01463	1.044	653	0.687749	0.728723	653	0.6204	0.597361	653	0.359891	0.335555	653	0.180645	0.169063	653	0.0338758	0.0278205		53
653.2	1.0155	1.04405	653.2	0.688894	0.729068	653.2	0.620856	0.598134	653.2	0.361377	0.336236	653.2	0.181056	0.169486	653.2	0.0341405	0.0278976		53.2
653.4	1.01596	1.0441	653.4	0.688735	0.729408	653.4	0.621369	0.598902	653.4	0.361874	0.336914	653.4	0.180685	0.169908	653.4	0.0342606	0.0279744		53.4
653.6	1.016	1.04415	653.6	0.689464	0.729745	653.6	0.621799	0.599664	653.6	0.362446	0.337589	653.6	0.180831	0.170329	653.6	0.0338048	0.0280511		53.6
653.8	1.01602	1.04419	653.8	0.690151	0.730077	653.8	0.622238	0.600421	653.8	0.363062	0.338261	653.8	0.180792	0.170748	653.8	0.0336017	0.0281276		53.8
654	1.01605	1.04424	654	0.690558	0.730405	654	0.623142	0.601172	654	0.363556	0.33893	654	0.180936	0.171166	654	0.0333681	0.0282039		54
654.2	1.01627	1.04428	654.2	0.690634	0.730729	654.2	0.623427	0.601919	654.2	0.363692	0.339597	654.2	0.180524	0.171583	654.2	0.0328224	0.0282801		54.2
654.4	1.01642	1.04432	654.4	0.691135	0.731049	654.4	0.62372	0.60266	654.4	0.364145	0.34026	654.4	0.180705	0.171999	654.4	0.0325777	0.0283561		54.4
654.6	1.0163	1.04436	654.6	0.690877	0.731365	654.6	0.623643	0.603396	654.6	0.364244	0.340921	654.6	0.1803	0.172414	654.6	0.0319583	0.0284319		54.6
654.8	1.01666	1.04441	654.8	0.691677	0.731677	654.8	0.624391	0.604126	654.8	0.364874	0.341579	654.8	0.181235	0.172827	654.8	0.0320575	0.0285076		54.8
655	1.01697	1.04445	655	0.691975	0.731985	655	0.62525	0.604852	655	0.365569	0.342234	655	0.181983	0.173239	655	0.0317544	0.0285831		55
655.2	1.01641	1.04448	655.2	0.691577	0.73229	655.2	0.625363	0.605573	655.2	0.365445	0.342886	655.2	0.182197	0.17365	655.2	0.0313302	0.0286584		55.2
655.4	1.01682	1.04452	655.4	0.692107	0.73259	655.4	0.625575	0.606288	655.4	0.365668	0.343536	655.4	0.182279	0.17406	655.4	0.0314283	0.0287336		55.4
655.6	1.01697	1.04456	655.6	0.692743	0.732887	655.6	0.626293	0.606999	655.6	0.365875	0.344183	655.6	0.182771	0.174469	655.6	0.0313621	0.0288086		55.6
655.8	1.01754	1.0446	655.8	0.693785	0.73318	655.8	0.627211	0.607705	655.8	0.366768	0.344827	655.8	0.183109	0.174876	655.8	0.0314715	0.0288834		55.8
656	1.0179	1.04463	656	0.694488	0.73347	656	0.627294	0.608405	656	0.366998	0.345468	656	0.18317	0.175282	656	0.0316029	0.028958		56
656.2	1.0181	1.04467	656.2	0.694984	0.733756	656.2	0.627825	0.609101	656.2	0.367254	0.346107	656.2	0.182999	0.175687	656.2	0.031981	0.0290325		56.2
656.4	1.01832	1.0447	656.4	0.69567	0.734038	656.4	0.62868	0.609792	656.4	0.367746	0.346743	656.4	0.183418	0.176091	656.4	0.0322931	0.0291069		56.4
656.6	1.01939	1.04473	656.6	0.696586	0.734317	656.6	0.629494	0.610478	656.6	0.368247	0.347376	656.6	0.184131	0.176494	656.6	0.0331494	0.029181		56.6
656.8	1.0201	1.04477	656.8	0.697471	0.734593	656.8	0.630482	0.61116	656.8	0.368677	0.348006	656.8	0.184568	0.176896	656.8	0.0336263	0.029255		56.8
657	1.02134	1.0448	657	0.697987	0.734865	657	0.631067	0.611836	657	0.369538	0.348634	657	0.185264	0.177296	657	0.0340833	0.0293289		57
657.2	1.0213	1.04483	657.2	0.698381	0.735134	657.2	0.63159	0.612508	657.2	0.370066	0.349259	657.2	0.185154	0.177695	657.2	0.0337517	0.0294025		57.2
657.4	1.02202	1.04486	657.4	0.698873	0.735399	657.4	0.632056	0.613176	657.4	0.370194	0.349881	657.4	0.185492	0.178093	657.4	0.0333815	0.0294761		57.4
657.6	1.02269	1.04489	657.6	0.700203	0.735661	657.6	0.632796	0.613838	657.6	0.371108	0.350501	657.6	0.186448	0.17849	657.6	0.0338251	0.0295494		57.6
657.8	1.02356	1.04492	657.8	0.700893	0.73592	657.8	0.633595	0.614496	657.8	0.372218	0.351118	657.8	0.186904	0.178886	657.8	0.0339963	0.0296226		57.8
658	1.02377	1.04494	658	0.701209	0.736176	658	0.633665	0.615149	658	0.372351	0.351733	658	0.1871	0.179281	658	0.03455	0.0296956		58
658.2	1.02476	1.04497	658.2	0.701522	0.736428	658.2	0.633881	0.615798	658.2	0.37301	0.352345	658.2	0.187454	0.179674	658.2	0.0350692	0.0297685		58.2
658.4	1.02549	1.045	658.4	0.701562	0.736678	658.4	0.63452	0.616443	658.4	0.373881	0.352954	658.4	0.187851	0.180066	658.4	0.0350314	0.0298412		58.4
658.6	1.02596	1.04502	658.6	0.701825	0.736924	658.6	0.634482	0.617082	658.6	0.374657	0.353561	658.6	0.188529	0.180458	658.6	0.034957	0.0299137		58.6
658.8	1.02681	1.04505	658.8	0.702496	0.737167	658.8	0.635424	0.617718	658.8	0.375371	0.354165	658.8	0.189678	0.180848	658.8	0.0352176	0.0299861		58.8
659	1.02692	1.04508	659	0.70286	0.737408	659	0.635627	0.618349	659	0.375528	0.354766	659	0.190027	0.181237	659	0.0350461	0.0300583		59
659.2	1.02688	1.0451	659.2	0.703289	0.737645	659.2	0.635966	0.618975	659.2	0.375901	0.355365	659.2	0.190352	0.181624	659.2	0.0353147	0.0301303		59.2
659.4	1.02768	1.04512	659.4	0.703943	0.737879	659.4	0.636217	0.619597	659.4	0.377289	0.355962	659.4	0.191253	0.182011	659.4	0.035492	0.0302022		59.4
659.6	1.02812	1.04515	659.6	0.704534	0.738111	659.6	0.637235	0.620215	659.6	0.378376	0.356556	659.6	0.192297	0.182397	659.6	0.035804	0.030274		59.6
659.8	1.02848	1.04517	659.8	0.705337	0.738339	659.8	0.637731	0.620828	659.8	0.378959	0.357147	659.8	0.192729	0.182781	659.8	0.035949	0.0303455		59.8
660	1.02873	1.04519	660	0.705882	0.738565	660	0.638378	0.621438	660	0.379729	0.357736	660	0.193259	0.183164	660	0.036091	0.030417		60
660.2	1.02862	1.04521	660.2	0.706425	0.738788	660.2	0.638862	0.622043	660.2	0.380033	0.358322	660.2	0.193802	0.183546	660.2	0.0361441	0.0304882		60.2
660.4	1.02934	1.04523	660.4	0.707038	0.739008	660.4	0.639575	0.622643	660.4	0.380211	0.358906	660.4	0.194624	0.183928	660.4	0.0363099	0.0305593		60.4
660.6	1.02993	1.04526	660.6	0.707676	0.739225	660.6	0.639989	0.62324	660.6	0.380541	0.359487	660.6	0.195066	0.184308	660.6	0.0363108	0.0306303		60.6
660.8	1.03006	1.04528	660.8	0.707994	0.73944	660.8	0.640326	0.623832	660.8	0.38127	0.360066	660.8	0.195168	0.184686	660.8	0.0359089	0.030701		60.8
661	1.03056	1.0453	661	0.708183	0.739652	661	0.640686	0.624421	661	0.381794	0.360643	661	0.195633	0.185064	661	0.0357367	0.0307717		61
661.2	1.03062	1.04531	661.2	0.708954	0.739862	661.2	0.640989	0.625005	661.2	0.381776	0.361217	661.2	0.196162	0.185441	661.2	0.0355322	0.0308421		61.2
661.4	1.03112	1.04533	661.4	0.709534	0.740069	661.4	0.641052	0.625585	661.4	0.381678	0.361788	661.4	0.196236	0.185817	661.4	0.0350324	0.0309125		61.4
661.6	1.03092	1.04535	661.6	0.709862	0.740273	661.6	0.641194	0.626161	661.6	0.38155	0.362357	661.6	0.196303	0.186191	661.6	0.035258	0.0309826		61.6
661.8	1.03129	1.04537	661.8	0.710239	0.740475	661.8	0.641472	0.626733	661.8	0.38171	0.362924	661.8	0.196283	0.186564	661.8	0.0349327	0.0310526		61.8
662	1.03143	1.04539	662	0.710107	0.740674	662	0.641423	0.627301	662	0.381078	0.363488	662	0.195977	0.186937	662	0.0350709	0.0311225		62
662.2	1.03234	1.0454	662.2	0.710394	0.740871	662.2	0.64192	0.627865	662.2	0.38147	0.36405	662.2	0.195873	0.187308	662.2	0.0351942	0.0311921		62.2
662.4	1.03238	1.04542	662.4	0.710692	0.741065	662.4	0.642275	0.628425	662.4	0.381577	0.364609	662.4	0.195307	0.187678	662.4	0.034582	0.0312617		62.4
662.6	1.03292	1.04544	662.6	0.711363	0.741257	662.6	0.642701	0.628981	662.6	0.382518	0.365166	662.6	0.196183	0.188047	662.6	0.0351074	0.0313311		62.6
662.8	1.03347	1.04545	662.8	0.711556	0.741447	662.8	0.643297	0.629533	662.8	0.382647	0.365721	662.8	0.196369	0.188415	662.8	0.0356136	0.0314003		62.8
663	1.03362	1.04547	663	0.711955	0.741634	663	0.64321	0.630082	663	0.383055	0.366273	663	0.196352	0.188782	663	0.0356145	0.0314694		63
663.2	1.03413	1.04549	663.2	0.712054	0.741819	663.2	0.643759	0.630627	663.2	0.38397	0.366823	663.2	0.196771	0.189148	663.2	0.0363336	0.0315383		63.2
663.4	1.03473	1.0455	663.4	0.712709	0.742001	663.4	0.644127	0.631167	663.4	0.384785	0.367371	663.4	0.19706	0.189513	663.4	0.0365928	0.0316071		63.4
663.6	1.03501	1.04551	663.6	0.712951	0.742182	663.6	0.644368	0.631705	663.6	0.384727	0.367916	663.6	0.196954	0.189877	663.6	0.0364796	0.0316757		63.6
663.8	1.03509	1.04553	663.8	0.713346	0.74236	663.8	0.644756	0.632238	663.8	0.384785	0.368459	663.8	0.197061	0.19024	663.8	0.0367451	0.0317442		63.8
664	1.03548	1.04554	664	0.714105	0.742536	664	0.645131	0.632768	664	0.385421	0.369	664	0.197461	0.190601	664	0.037105	0.0318125		64
664.2	1.03555	1.04556	664.2	0.714445	0.74271	664.2	0.645058	0.633293	664.2	0.385902	0.369538	664.2	0.197833	0.190962	664.2	0.0373275	0.0318806		64.2
664.4	1.03601	1.04557	664.4	0.714746	0.742881	664.4	0.645515	0.633816	664.4	0.386604	0.370074	664.4	0.198434	0.191322	664.4	0.0379092	0.0319487		64.4
664.6	1.03621	1.04558	664.6	0.715947	0.743051	664.6	0.646185	0.634334	664.6	0.388015	0.370608	664.6	0.198937	0.19168	664.6	0.0383915	0.0320165		64.6
664.8	1.03633	1.0456	664.8	0.716315	0.743218	664.8	0.646182	0.634849	664.8	0.388927	0.371139	664.8	0.199446	0.192038	664.8	0.0384373	0.0320842		64.8
665	1.03669	1.04561	665	0.716518	0.743383	665	0.646544	0.635361	665	0.389421	0.371669	665	0.19993	0.192394	665	0.0381466	0.0321518		65
665.2	1.03657	1.04562	665.2	0.716976	0.743547	665.2	0.646695	0.635869	665.2	0.389389	0.372196	665.2	0.200235	0.19275	665.2	0.0378885	0.0322192		65.2
665.4	1.03623	1.04563	665.4	0.717217	0.743708	665.4	0.646701	0.636373	665.4	0.389244	0.37272	665.4	0.19983	0.193104	665.4	0.0370914	0.0322865		65.4
665.6	1.03649	1.04564	665.6	0.717358	0.743867	665.6	0.647421	0.636874	665.6	0.389601	0.373243	665.6	0.200451	0.193458	665.6	0.0372314	0.0323536		65.6
665.8	1.03753	1.04565	665.8	0.718634	0.744024	665.8	0.648476	0.637371	665.8	0.39046	0.373763	665.8	0.201273	0.19381	665.8	0.0372026	0.0324205		65.8
666	1.03794	1.04567	666	0.718735	0.74418	666	0.649219	0.637865	666	0.39078	0.374281	666	0.201505	0.194161	666	0.0374007	0.0324873		66
666.2	1.0385	1.04568	666.2	0.719619	0.744333	666.2	0.650032	0.638355	666.2	0.391813	0.374797	666.2	0.201954	0.194512	666.2	0.0377212	0.032554		66.2
666.4	1.03819	1.04569	666.4	0.719705	0.744484	666.4	0.650435	0.638842	666.4	0.392216	0.375311	666.4	0.202612	0.194861	666.4	0.0371463	0.0326205		66.4
666.6	1.03912	1.0457	666.6	0.720323	0.744634	666.6	0.651222	0.639326	666.6	0.392748	0.375822	666.6	0.203452	0.195209	666.6	0.0377569	0.0326869		66.6
666.8	1.03967	1.04571	666.8	0.720958	0.744782	666.8	0.651778	0.639806	666.8	0.392922	0.376331	666.8	0.203672	0.195556	666.8	0.0376946	0.0327531		66.8
667	1.04034	1.04572	667	0.721652	0.744928	667	0.652441	0.640283	667	0.393431	0.376838	667	0.204252	0.195903	667	0.0379454	0.0328192		67
667.2	1.04096	1.04573	667.2	0.721995	0.745072	667.2	0.652816	0.640756	667.2	0.393434	0.377343	667.2	0.203903	0.196248	667.2	0.0380832	0.0328851		67.2
667.4	1.0411	1.04574	667.4	0.722723	0.745214	667.4	0.653023	0.641226	667.4	0.393628	0.377846	667.4	0.203645	0.196592	667.4	0.0382177	0.0329509		67.4
667.6	1.04159	1.04574	667.6	0.722927	0.745355	667.6	0.653089	0.641693	667.6	0.393371	0.378347	667.6	0.203431	0.196936	667.6	0.0380828	0.0330165		67.6
667.8	1.04181	1.04575	667.8	0.722989	0.745494	667.8	0.653432	0.642157	667.8	0.39355	0.378845	667.8	0.203863	0.197278	667.8	0.0382678	0.033082		67.8
668	1.04205	1.04576	668	0.723251	0.745631	668	0.653455	0.642617	668	0.394118	0.379342	668	0.203965	0.197619	668	0.0383916	0.0331474		68
668.2	1.04237	1.04577	668.2	0.723342	0.745766	668.2	0.653627	0.643075	668.2	0.394493	0.379836	668.2	0.204189	0.197959	668.2	0.0386019	0.0332126		68.2
668.4	1.04225	1.04578	668.4	0.723598	0.7459	668.4	0.653766	0.643529	668.4	0.394613	0.380328	668.4	0.204223	0.198299	668.4	0.0390129	0.0332776		68.4
668.6	1.04261	1.04579	668.6	0.724386	0.746032	668.6	0.6542	0.643979	668.6	0.39569	0.380818	668.6	0.20428	0.198637	668.6	0.0389847	0.0333425		68.6
668.8	1.04233	1.0458	668.8	0.724132	0.746163	668.8	0.654002	0.644427	668.8	0.395928	0.381306	668.8	0.204117	0.198974	668.8	0.0385474	0.0334073		68.8
669	1.04229	1.0458	669	0.724407	0.746291	669	0.653957	0.644872	669	0.396092	0.381792	669	0.203969	0.199311	669	0.0383549	0.0334719		69
669.2	1.04259	1.04581	669.2	0.724862	0.746419	669.2	0.654208	0.645313	669.2	0.396004	0.382276	669.2	0.20398	0.199646	669.2	0.0386432	0.0335364		69.2
669.4	1.043	1.04582	669.4	0.725115	0.746544	669.4	0.654408	0.645752	669.4	0.396572	0.382758	669.4	0.203959	0.199981	669.4	0.0386135	0.0336007		69.4
669.6	1.04351	1.04583	669.6	0.724887	0.746668	669.6	0.654645	0.646187	669.6	0.397189	0.383238	669.6	0.204481	0.200314	669.6	0.0384495	0.0336649		69.6
669.8	1.0442	1.04583	669.8	0.725935	0.746791	669.8	0.655002	0.646619	669.8	0.398029	0.383715	669.8	0.204943	0.200646	669.8	0.0386564	0.033729		69.8
670	1.04418	1.04584	670	0.726034	0.746912	670	0.654943	0.647049	670	0.398331	0.384191	670	0.204711	0.200978	670	0.0384495	0.0337929		70
670.2	1.04454	1.04585	670.2	0.726577	0.747032	670.2	0.655442	0.647475	670.2	0.399224	0.384665	670.2	0.205189	0.201309	670.2	0.0386118	0.0338567		70.2
670.4	1.0448	1.04585	670.4	0.726743	0.74715	670.4	0.655876	0.647898	670.4	0.399599	0.385136	670.4	0.205591	0.201638	670.4	0.0387369	0.0339203		70.4
670.6	1.04586	1.04586	670.6	0.727461	0.747266	670.6	0.656785	0.648319	670.6	0.400395	0.385606	670.6	0.206062	0.201967	670.6	0.0391389	0.0339838		70.6
670.8	1.04617	1.04587	670.8	0.728203	0.747381	670.8	0.657696	0.648736	670.8	0.40112	0.386073	670.8	0.206847	0.202294	670.8	0.0390464	0.0340471		70.8
671	1.04656	1.04587	671	0.728437	0.747495	671	0.657509	0.649151	671	0.401531	0.386539	671	0.20735	0.202621	671	0.039296	0.0341103		71
671.2	1.04704	1.04588	671.2	0.728621	0.747607	671.2	0.657639	0.649562	671.2	0.401525	0.387003	671.2	0.207323	0.202947	671.2	0.0390279	0.0341734		71.2
671.4	1.04759	1.04588	671.4	0.729593	0.747718	671.4	0.658368	0.649971	671.4	0.402356	0.387464	671.4	0.208179	0.203272	671.4	0.0393988	0.0342363		71.4
671.6	1.04822	1.04589	671.6	0.729891	0.747828	671.6	0.658509	0.650377	671.6	0.402871	0.387924	671.6	0.208801	0.203596	671.6	0.0389345	0.0342991		71.6
671.8	1.04856	1.04589	671.8	0.729851	0.747936	671.8	0.659066	0.65078	671.8	0.403209	0.388382	671.8	0.209814	0.203919	671.8	0.0388562	0.0343618		71.8
672	1.04902	1.0459	672	0.730697	0.748043	672	0.659306	0.65118	672	0.403859	0.388837	672	0.210344	0.204241	672	0.0390025	0.0344243		72
672.2	1.04941	1.04591	672.2	0.730847	0.748149	672.2	0.659884	0.651578	672.2	0.404199	0.389291	672.2	0.21096	0.204562	672.2	0.0388115	0.0344866		72.2
672.4	1.04956	1.04591	672.4	0.731365	0.748253	672.4	0.659988	0.651973	672.4	0.405173	0.389743	672.4	0.211454	0.204882	672.4	0.0388078	0.0345489		72.4
672.6	1.04981	1.04592	672.6	0.731697	0.748356	672.6	0.660451	0.652365	672.6	0.405746	0.390193	672.6	0.2119	0.205201	672.6	0.0389845	0.034611		72.6
672.8	1.04971	1.04592	672.8	0.731623	0.748457	672.8	0.660187	0.652754	672.8	0.405439	0.390641	672.8	0.212121	0.20552	672.8	0.0388806	0.0346729		72.8
673	1.05011	1.04593	673	0.732029	0.748558	673	0.660342	0.65314	673	0.405567	0.391087	673	0.21262	0.205837	673	0.0391279	0.0347347		73
673.2	1.05048	1.04593	673.2	0.73214	0.748657	673.2	0.6604	0.653524	673.2	0.405464	0.391532	673.2	0.212646	0.206153	673.2	0.0391366	0.0347964		73.2
673.4	1.05066	1.04594	673.4	0.732284	0.748755	673.4	0.660407	0.653905	673.4	0.405786	0.391974	673.4	0.21302	0.206469	673.4	0.0392035	0.034858		73.4
673.6	1.05106	1.04594	673.6	0.732326	0.748852	673.6	0.660357	0.654284	673.6	0.405606	0.392414	673.6	0.212982	0.206784	673.6	0.0391661	0.0349194		73.6
673.8	1.0513	1.04594	673.8	0.733066	0.748947	673.8	0.660878	0.65466	673.8	0.406014	0.392853	673.8	0.212799	0.207097	673.8	0.0396842	0.0349806		73.8
674	1.05128	1.04595	674	0.732836	0.749042	674	0.660756	0.655033	674	0.406181	0.39329	674	0.212545	0.20741	674	0.0392978	0.0350418		74
674.2	1.05128	1.04595	674.2	0.73283	0.749135	674.2	0.661344	0.655403	674.2	0.406561	0.393725	674.2	0.212288	0.207722	674.2	0.040135	0.0351028		74.2
674.4	1.05132	1.04596	674.4	0.732992	0.749227	674.4	0.661831	0.655771	674.4	0.406641	0.394158	674.4	0.212479	0.208033	674.4	0.0404494	0.0351636		74.4
674.6	1.05167	1.04596	674.6	0.733363	0.749318	674.6	0.662254	0.656137	674.6	0.406766	0.394589	674.6	0.212658	0.208343	674.6	0.0405626	0.0352244		74.6
674.8	1.05209	1.04596	674.8	0.733799	0.749408	674.8	0.662633	0.6565	674.8	0.406818	0.395018	674.8	0.213282	0.208652	674.8	0.0406756	0.035285		74.8
675	1.05236	1.04597	675	0.733598	0.749496	675	0.662145	0.65686	675	0.406767	0.395446	675	0.21312	0.208961	675	0.0407935	0.0353454		75
675.2	1.05281	1.04597	675.2	0.733959	0.749584	675.2	0.662436	0.657218	675.2	0.40684	0.395871	675.2	0.213612	0.209268	675.2	0.0408355	0.0354057		75.2
675.4	1.05314	1.04598	675.4	0.734645	0.74967	675.4	0.663144	0.657573	675.4	0.407757	0.396295	675.4	0.21391	0.209575	675.4	0.0413089	0.0354659		75.4
675.6	1.0536	1.04598	675.6	0.734424	0.749756	675.6	0.663438	0.657926	675.6	0.408322	0.396717	675.6	0.214153	0.20988	675.6	0.040986	0.035526		75.6
675.8	1.05411	1.04598	675.8	0.734755	0.74984	675.8	0.664215	0.658277	675.8	0.408836	0.397138	675.8	0.214721	0.210185	675.8	0.0408993	0.0355859		75.8
676	1.05415	1.04599	676	0.735279	0.749923	676	0.664002	0.658625	676	0.40924	0.397556	676	0.214628	0.210489	676	0.0404662	0.0356457		76
676.2	1.05446	1.04599	676.2	0.735335	0.750005	676.2	0.664668	0.65897	676.2	0.409443	0.397973	676.2	0.214528	0.210792	676.2	0.0398591	0.0357054		76.2
676.4	1.05476	1.04599	676.4	0.736139	0.750087	676.4	0.664962	0.659313	676.4	0.410029	0.398388	676.4	0.214887	0.211094	676.4	0.0400294	0.0357649		76.4
676.6	1.05421	1.046	676.6	0.735728	0.750167	676.6	0.665334	0.659654	676.6	0.409475	0.398801	676.6	0.214722	0.211395	676.6	0.0397536	0.0358243		76.6
676.8	1.05415	1.046	676.8	0.736015	0.750246	676.8	0.665524	0.659993	676.8	0.409669	0.399212	676.8	0.214586	0.211696	676.8	0.0394631	0.0358835		76.8
677	1.05455	1.046	677	0.736694	0.750324	677	0.666209	0.660329	677	0.410198	0.399622	677	0.215091	0.211995	677	0.0396138	0.0359427		77
677.2	1.05504	1.04601	677.2	0.737688	0.750402	677.2	0.666746	0.660662	677.2	0.410621	0.40003	677.2	0.215326	0.212294	677.2	0.0395277	0.0360017		77.2
677.4	1.05549	1.04601	677.4	0.738552	0.750478	677.4	0.667238	0.660994	677.4	0.411177	0.400436	677.4	0.215687	0.212591	677.4	0.0397516	0.0360605		77.4
677.6	1.05543	1.04601	677.6	0.738921	0.750554	677.6	0.667347	0.661323	677.6	0.411614	0.40084	677.6	0.215363	0.212888	677.6	0.0395566	0.0361193		77.6
677.8	1.05543	1.04601	677.8	0.739756	0.750628	677.8	0.667664	0.661649	677.8	0.412474	0.401243	677.8	0.21563	0.213184	677.8	0.0393469	0.0361779		77.8
678	1.05534	1.04602	678	0.739997	0.750702	678	0.667397	0.661974	678	0.412704	0.401644	678	0.21585	0.213479	678	0.0388451	0.0362364		78
678.2	1.05562	1.04602	678.2	0.740754	0.750774	678.2	0.667806	0.662296	678.2	0.413142	0.402043	678.2	0.216261	0.213774	678.2	0.0393444	0.0362947		78.2
678.4	1.05571	1.04602	678.4	0.740913	0.750846	678.4	0.667822	0.662616	678.4	0.41336	0.402441	678.4	0.216416	0.214067	678.4	0.0391775	0.0363529		78.4
678.6	1.05634	1.04602	678.6	0.740917	0.750917	678.6	0.667709	0.662934	678.6	0.413822	0.402837	678.6	0.216854	0.21436	678.6	0.0392845	0.036411		78.6
678.8	1.05669	1.04603	678.8	0.740998	0.750987	678.8	0.667466	0.663249	678.8	0.414028	0.403231	678.8	0.217179	0.214652	678.8	0.0394399	0.036469		78.8
679	1.05674	1.04603	679	0.740988	0.751056	679	0.667455	0.663563	679	0.414551	0.403624	679	0.217558	0.214943	679	0.039678	0.0365268		79
679.2	1.05739	1.04603	679.2	0.741654	0.751124	679.2	0.667774	0.663874	679.2	0.415419	0.404014	679.2	0.218654	0.215233	679.2	0.0400469	0.0365845		79.2
679.4	1.05758	1.04603	679.4	0.74153	0.751191	679.4	0.668337	0.664183	679.4	0.416057	0.404404	679.4	0.218467	0.215522	679.4	0.0401531	0.0366421		79.4
679.6	1.05786	1.04604	679.6	0.741658	0.751258	679.6	0.668912	0.664489	679.6	0.416601	0.404791	679.6	0.219027	0.21581	679.6	0.0401486	0.0366995		79.6
679.8	1.05821	1.04604	679.8	0.742296	0.751324	679.8	0.669344	0.664794	679.8	0.417029	0.405177	679.8	0.219575	0.216098	679.8	0.0403217	0.0367569		79.8
680	1.0583	1.04604	680	0.742328	0.751389	680	0.669356	0.665097	680	0.417215	0.405561	680	0.219394	0.216385	680	0.040238	0.0368141		80
680.2	1.0586	1.04604	680.2	0.742425	0.751453	680.2	0.669874	0.665397	680.2	0.417264	0.405944	680.2	0.219446	0.21667	680.2	0.0398772	0.0368711		80.2
680.4	1.05901	1.04604	680.4	0.742613	0.751516	680.4	0.670317	0.665695	680.4	0.417898	0.406325	680.4	0.21997	0.216955	680.4	0.0401913	0.0369281		80.4
680.6	1.05927	1.04605	680.6	0.742393	0.751579	680.6	0.670765	0.665992	680.6	0.417995	0.406704	680.6	0.219958	0.21724	680.6	0.03985	0.0369849		80.6
680.8	1.06006	1.04605	680.8	0.742951	0.75164	680.8	0.671392	0.666286	680.8	0.418868	0.407082	680.8	0.220398	0.217523	680.8	0.0403804	0.0370416		80.8
681	1.06074	1.04605	681	0.743765	0.751701	681	0.672265	0.666578	681	0.419337	0.407458	681	0.22126	0.217806	681	0.0405997	0.0370981		81
681.2	1.06128	1.04605	681.2	0.744442	0.751762	681.2	0.672682	0.666868	681.2	0.419975	0.407833	681.2	0.221465	0.218087	681.2	0.0405477	0.0371546		81.2
681.4	1.06128	1.04605	681.4	0.744785	0.751821	681.4	0.672151	0.667156	681.4	0.420046	0.408205	681.4	0.221604	0.218368	681.4	0.0408903	0.0372109		81.4
681.6	1.06125	1.04606	681.6	0.744888	0.75188	681.6	0.671846	0.667442	681.6	0.420455	0.408577	681.6	0.221549	0.218649	681.6	0.0405995	0.0372671		81.6
681.8	1.06153	1.04606	681.8	0.745401	0.751938	681.8	0.672035	0.667726	681.8	0.420726	0.408947	681.8	0.222161	0.218928	681.8	0.0403516	0.0373231		81.8
682	1.06121	1.04606	682	0.745594	0.751995	682	0.671913	0.668008	682	0.420301	0.409315	682	0.222457	0.219206	682	0.0398539	0.0373791		82
682.2	1.06124	1.04606	682.2	0.745791	0.752052	682.2	0.672032	0.668288	682.2	0.420395	0.409681	682.2	0.222623	0.219484	682.2	0.0399923	0.0374349		82.2
682.4	1.06113	1.04606	682.4	0.745752	0.752108	682.4	0.671925	0.668567	682.4	0.420405	0.410046	682.4	0.222815	0.219761	682.4	0.0396996	0.0374906		82.4
682.6	1.06167	1.04606	682.6	0.746465	0.752163	682.6	0.672004	0.668843	682.6	0.420793	0.41041	682.6	0.223545	0.220037	682.6	0.0403285	0.0375461		82.6
682.8	1.06219	1.04607	682.8	0.74749	0.752217	682.8	0.672036	0.669117	682.8	0.421014	0.410772	682.8	0.223738	0.220312	682.8	0.0405958	0.0376016		82.8
683	1.06257	1.04607	683	0.748156	0.752271	683	0.67263	0.669389	683	0.421365	0.411132	683	0.224512	0.220587	683	0.0408908	0.0376569		83
683.2	1.06255	1.04607	683.2	0.748584	0.752325	683.2	0.67253	0.66966	683.2	0.421225	0.411491	683.2	0.224696	0.220861	683.2	0.0410388	0.0377121		83.2
683.4	1.06253	1.04607	683.4	0.748831	0.752377	683.4	0.673004	0.669928	683.4	0.421358	0.411848	683.4	0.225141	0.221134	683.4	0.0412816	0.0377672		83.4
683.6	1.06255	1.04607	683.6	0.749079	0.752429	683.6	0.673679	0.670195	683.6	0.421372	0.412204	683.6	0.225493	0.221406	683.6	0.0410373	0.0378221		83.6
683.8	1.06268	1.04607	683.8	0.749211	0.75248	683.8	0.674038	0.67046	683.8	0.421104	0.412559	683.8	0.225627	0.221677	683.8	0.0409138	0.0378769		83.8
684	1.06297	1.04607	684	0.748902	0.752531	684	0.674253	0.670723	684	0.421285	0.412911	684	0.225538	0.221948	684	0.0409383	0.0379317		84
684.2	1.063	1.04608	684.2	0.748786	0.752581	684.2	0.674479	0.670984	684.2	0.421393	0.413263	684.2	0.225557	0.222217	684.2	0.0406262	0.0379862		84.2
684.4	1.06336	1.04608	684.4	0.748876	0.75263	684.4	0.674862	0.671244	684.4	0.421828	0.413612	684.4	0.225659	0.222486	684.4	0.0408438	0.0380407		84.4
684.6	1.06393	1.04608	684.6	0.748926	0.752679	684.6	0.675247	0.671501	684.6	0.422383	0.413961	684.6	0.225879	0.222754	684.6	0.0409956	0.0380951		84.6
684.8	1.06431	1.04608	684.8	0.748961	0.752727	684.8	0.675941	0.671757	684.8	0.42307	0.414307	684.8	0.226287	0.223022	684.8	0.0417481	0.0381493		84.8
685	1.0649	1.04608	685	0.749123	0.752775	685	0.676345	0.672011	685	0.423908	0.414653	685	0.226832	0.223289	685	0.0419828	0.0382034		85
685.2	1.06519	1.04608	685.2	0.749226	0.752821	685.2	0.676287	0.672263	685.2	0.424619	0.414997	685.2	0.227178	0.223554	685.2	0.0421192	0.0382574		85.2
685.4	1.06536	1.04608	685.4	0.749627	0.752868	685.4	0.676438	0.672513	685.4	0.425437	0.415339	685.4	0.227868	0.22382	685.4	0.0427234	0.0383112		85.4
685.6	1.06581	1.04608	685.6	0.749557	0.752914	685.6	0.677015	0.672762	685.6	0.425809	0.41568	685.6	0.227891	0.224084	685.6	0.0425696	0.038365		85.6
685.8	1.06602	1.04609	685.8	0.750241	0.752959	685.8	0.677752	0.673009	685.8	0.426581	0.41602	685.8	0.228418	0.224347	685.8	0.0423441	0.0384186		85.8
686	1.06646	1.04609	686	0.750826	0.753004	686	0.677983	0.673254	686	0.426616	0.416358	686	0.228781	0.22461	686	0.0421802	0.0384721		86
686.2	1.06689	1.04609	686.2	0.751144	0.753048	686.2	0.678372	0.673498	686.2	0.427115	0.416694	686.2	0.229	0.224872	686.2	0.0424135	0.0385255		86.2
686.4	1.06739	1.04609	686.4	0.751762	0.753091	686.4	0.678428	0.67374	686.4	0.4275	0.417029	686.4	0.229359	0.225134	686.4	0.0425869	0.0385788		86.4
686.6	1.06795	1.04609	686.6	0.752189	0.753134	686.6	0.678455	0.67398	686.6	0.427677	0.417363	686.6	0.229164	0.225394	686.6	0.0427077	0.0386319		86.6
686.8	1.06844	1.04609	686.8	0.752408	0.753177	686.8	0.678773	0.674218	686.8	0.427883	0.417695	686.8	0.229474	0.225654	686.8	0.0426175	0.038685		86.8
687	1.06845	1.04609	687	0.752463	0.753219	687	0.679227	0.674455	687	0.428043	0.418026	687	0.229646	0.225913	687	0.0428108	0.0387379		87
687.2	1.06835	1.04609	687.2	0.752368	0.75326	687.2	0.678936	0.67469	687.2	0.427274	0.418356	687.2	0.229624	0.226171	687.2	0.0423062	0.0387907		87.2
687.4	1.06847	1.04609	687.4	0.752472	0.753301	687.4	0.679268	0.674924	687.4	0.427204	0.418684	687.4	0.229703	0.226429	687.4	0.0418422	0.0388434		87.4
687.6	1.06832	1.04609	687.6	0.7521	0.753342	687.6	0.67937	0.675156	687.6	0.426823	0.419011	687.6	0.229032	0.226685	687.6	0.0409673	0.0388959		87.6
687.8	1.06822	1.04609	687.8	0.752035	0.753382	687.8	0.679101	0.675386	687.8	0.426784	0.419336	687.8	0.228674	0.226941	687.8	0.040798	0.0389484		87.8
688	1.06863	1.0461	688	0.752251	0.753421	688	0.679463	0.675615	688	0.427255	0.41966	688	0.228851	0.227197	688	0.0408317	0.0390007		88
688.2	1.06885	1.0461	688.2	0.752791	0.75346	688.2	0.679961	0.675842	688.2	0.427456	0.419982	688.2	0.229153	0.227451	688.2	0.0408717	0.0390529		88.2
688.4	1.06949	1.0461	688.4	0.753327	0.753498	688.4	0.680003	0.676067	688.4	0.427899	0.420304	688.4	0.229409	0.227705	688.4	0.0409573	0.039105		88.4
688.6	1.07001	1.0461	688.6	0.753584	0.753536	688.6	0.680322	0.676291	688.6	0.428327	0.420623	688.6	0.230064	0.227958	688.6	0.0414463	0.039157		88.6
688.8	1.06975	1.0461	688.8	0.753671	0.753574	688.8	0.680874	0.676513	688.8	0.428762	0.420942	688.8	0.230473	0.22821	688.8	0.0418336	0.0392089		88.8
689	1.07047	1.0461	689	0.75407	0.753611	689	0.681259	0.676734	689	0.429542	0.421259	689	0.231768	0.228462	689	0.0423184	0.0392606		89
689.2	1.07064	1.0461	689.2	0.754606	0.753648	689.2	0.681469	0.676953	689.2	0.429937	0.421575	689.2	0.232635	0.228713	689.2	0.0426828	0.0393123		89.2
689.4	1.07111	1.0461	689.4	0.755204	0.753684	689.4	0.682055	0.677171	689.4	0.430504	0.421889	689.4	0.233324	0.228963	689.4	0.0433816	0.0393638		89.4
689.6	1.07124	1.0461	689.6	0.755312	0.753719	689.6	0.681906	0.677387	689.6	0.430208	0.422202	689.6	0.233235	0.229212	689.6	0.0432938	0.0394152		89.6
689.8	1.07162	1.0461	689.8	0.755646	0.753755	689.8	0.682308	0.677602	689.8	0.43067	0.422514	689.8	0.233974	0.229461	689.8	0.0436494	0.0394665		89.8
690	1.07184	1.0461	690	0.755628	0.753789	690	0.682352	0.677815	690	0.430658	0.422824	690	0.234476	0.229709	690	0.0437421	0.0395177		90
690.2	1.07184	1.0461	690.2	0.755668	0.753824	690.2	0.682785	0.678027	690.2	0.430709	0.423133	690.2	0.234658	0.229956	690.2	0.0441078	0.0395688		90.2
690.4	1.07187	1.0461	690.4	0.755761	0.753858	690.4	0.682814	0.678237	690.4	0.430752	0.423441	690.4	0.234667	0.230203	690.4	0.0439559	0.0396197		90.4
690.6	1.07159	1.04611	690.6	0.755324	0.753891	690.6	0.68297	0.678446	690.6	0.430487	0.423747	690.6	0.234535	0.230449	690.6	0.0434451	0.0396706		90.6
690.8	1.07168	1.04611	690.8	0.755293	0.753924	690.8	0.683339	0.678653	690.8	0.430791	0.424052	690.8	0.234615	0.230694	690.8	0.0435316	0.0397213		90.8
691	1.07148	1.04611	691	0.755262	0.753957	691	0.683178	0.678859	691	0.43097	0.424356	691	0.234245	0.230938	691	0.0434094	0.0397719		91
691.2	1.07152	1.04611	691.2	0.755535	0.753989	691.2	0.682786	0.679063	691.2	0.430916	0.424659	691.2	0.234157	0.231182	691.2	0.0428996	0.0398224		91.2
691.4	1.07168	1.04611	691.4	0.755882	0.754021	691.4	0.683014	0.679266	691.4	0.431346	0.42496	691.4	0.234005	0.231425	691.4	0.0428576	0.0398728		91.4
691.6	1.07181	1.04611	691.6	0.75597	0.754053	691.6	0.683009	0.679468	691.6	0.431761	0.42526	691.6	0.233776	0.231667	691.6	0.0423864	0.0399231		91.6
691.8	1.0722	1.04611	691.8	0.756595	0.754084	691.8	0.683294	0.679668	691.8	0.432423	0.425559	691.8	0.233829	0.231909	691.8	0.0424122	0.0399733		91.8
692	1.07296	1.04611	692	0.757322	0.754115	692	0.684213	0.679867	692	0.433127	0.425856	692	0.234301	0.23215	692	0.0427189	0.0400233		92
692.2	1.07316	1.04611	692.2	0.757958	0.754145	692.2	0.684655	0.680064	692.2	0.433368	0.426152	692.2	0.234562	0.23239	692.2	0.0428092	0.0400733		92.2
692.4	1.07332	1.04611	692.4	0.758434	0.754175	692.4	0.684596	0.68026	692.4	0.434266	0.426447	692.4	0.234725	0.232629	692.4	0.0428617	0.0401231		92.4
692.6	1.0728	1.04611	692.6	0.758837	0.754205	692.6	0.684792	0.680455	692.6	0.434375	0.426741	692.6	0.234816	0.232868	692.6	0.0428365	0.0401728		92.6
692.8	1.07285	1.04611	692.8	0.758995	0.754234	692.8	0.68505	0.680648	692.8	0.434758	0.427033	692.8	0.235185	0.233106	692.8	0.0429167	0.0402224		92.8
693	1.07368	1.04611	693	0.759605	0.754263	693	0.685198	0.68084	693	0.435353	0.427324	693	0.236103	0.233344	693	0.0431967	0.040272		93
693.2	1.07345	1.04611	693.2	0.759817	0.754291	693.2	0.684768	0.681031	693.2	0.435373	0.427614	693.2	0.23597	0.23358	693.2	0.0431548	0.0403213		93.2
693.4	1.07366	1.04611	693.4	0.760284	0.75432	693.4	0.685139	0.68122	693.4	0.435862	0.427903	693.4	0.236968	0.233816	693.4	0.0436122	0.0403706		93.4
693.6	1.07376	1.04611	693.6	0.760313	0.754347	693.6	0.68511	0.681408	693.6	0.436045	0.42819	693.6	0.237316	0.234052	693.6	0.0437469	0.0404198		93.6
693.8	1.07426	1.04611	693.8	0.760301	0.754375	693.8	0.685853	0.681595	693.8	0.436482	0.428476	693.8	0.237844	0.234286	693.8	0.0442795	0.0404689		93.8
694	1.07405	1.04611	694	0.760362	0.754402	694	0.68619	0.68178	694	0.436376	0.428761	694	0.237775	0.23452	694	0.0439203	0.0405178		94
694.2	1.0744	1.04611	694.2	0.760557	0.754429	694.2	0.686334	0.681964	694.2	0.436033	0.429045	694.2	0.238226	0.234754	694.2	0.0441594	0.0405667		94.2
694.4	1.07404	1.04611	694.4	0.760316	0.754455	694.4	0.686075	0.682147	694.4	0.43611	0.429328	694.4	0.238297	0.234986	694.4	0.0438167	0.0406154		94.4
694.6	1.07414	1.04611	694.6	0.760717	0.754481	694.6	0.686318	0.682328	694.6	0.436231	0.429609	694.6	0.238531	0.235218	694.6	0.0437642	0.0406641		94.6
694.8	1.07478	1.04612	694.8	0.761018	0.754507	694.8	0.6868	0.682509	694.8	0.437148	0.429889	694.8	0.238892	0.23545	694.8	0.0438306	0.0407126		94.8
695	1.07547	1.04612	695	0.761375	0.754533	695	0.686915	0.682688	695	0.437653	0.430168	695	0.239179	0.23568	695	0.0442282	0.040761		95
695.2	1.0757	1.04612	695.2	0.761447	0.754558	695.2	0.687154	0.682865	695.2	0.437752	0.430446	695.2	0.239743	0.23591	695.2	0.0445606	0.0408093		95.2
695.4	1.07625	1.04612	695.4	0.761626	0.754583	695.4	0.687634	0.683042	695.4	0.437747	0.430723	695.4	0.239927	0.236139	695.4	0.0447961	0.0408575		95.4
695.6	1.07704	1.04612	695.6	0.761871	0.754607	695.6	0.687838	0.683217	695.6	0.438086	0.430998	695.6	0.240168	0.236368	695.6	0.0448465	0.0409056		95.6
695.8	1.07743	1.04612	695.8	0.762044	0.754632	695.8	0.688204	0.683391	695.8	0.438373	0.431272	695.8	0.240759	0.236596	695.8	0.0451613	0.0409536		95.8
696	1.07772	1.04612	696	0.762062	0.754656	696	0.688337	0.683564	696	0.438429	0.431545	696	0.24117	0.236823	696	0.0452177	0.0410015		96
696.2	1.07797	1.04612	696.2	0.762417	0.754679	696.2	0.688791	0.683735	696.2	0.438534	0.431817	696.2	0.241308	0.23705	696.2	0.0454386	0.0410493		96.2
696.4	1.07832	1.04612	696.4	0.762798	0.754703	696.4	0.688987	0.683906	696.4	0.439214	0.432088	696.4	0.241243	0.237276	696.4	0.0456301	0.0410969		96.4
696.6	1.07836	1.04612	696.6	0.763356	0.754726	696.6	0.688966	0.684075	696.6	0.439074	0.432358	696.6	0.241331	0.237501	696.6	0.0456306	0.0411445		96.6
696.8	1.079	1.04612	696.8	0.763758	0.754748	696.8	0.689212	0.684243	696.8	0.439472	0.432626	696.8	0.241558	0.237726	696.8	0.0458466	0.041192		96.8
697	1.07888	1.04612	697	0.764121	0.754771	697	0.689164	0.68441	697	0.439942	0.432893	697	0.241563	0.23795	697	0.0457874	0.0412393		97
697.2	1.07897	1.04612	697.2	0.764298	0.754793	697.2	0.689339	0.684576	697.2	0.440173	0.43316	697.2	0.241174	0.238173	697.2	0.0454697	0.0412866		97.2
697.4	1.07928	1.04612	697.4	0.764647	0.754815	697.4	0.689675	0.68474	697.4	0.440707	0.433425	697.4	0.241901	0.238396	697.4	0.0456344	0.0413337		97.4
697.6	1.07889	1.04612	697.6	0.764688	0.754837	697.6	0.68966	0.684904	697.6	0.440812	0.433688	697.6	0.24103	0.238618	697.6	0.0452758	0.0413808		97.6
697.8	1.07899	1.04612	697.8	0.764784	0.754858	697.8	0.689691	0.685066	697.8	0.440711	0.433951	697.8	0.240865	0.238839	697.8	0.0451993	0.0414277		97.8
698	1.07859	1.04612	698	0.764711	0.754879	698	0.68925	0.685227	698	0.440545	0.434213	698	0.240689	0.23906	698	0.0446471	0.0414745		98
698.2	1.07871	1.04612	698.2	0.764964	0.7549	698.2	0.689122	0.685387	698.2	0.440823	0.434473	698.2	0.240842	0.23928	698.2	0.0445796	0.0415213		98.2
698.4	1.0782	1.04612	698.4	0.76467	0.754921	698.4	0.689061	0.685546	698.4	0.441378	0.434733	698.4	0.240423	0.2395	698.4	0.0439079	0.0415679		98.4
698.6	1.07853	1.04612	698.6	0.765201	0.754941	698.6	0.689018	0.685704	698.6	0.441951	0.434991	698.6	0.240617	0.239719	698.6	0.043435	0.0416144		98.6
698.8	1.07882	1.04612	698.8	0.765017	0.754961	698.8	0.689519	0.68586	698.8	0.442872	0.435248	698.8	0.240979	0.239937	698.8	0.043573	0.0416608		98.8
699	1.07936	1.04612	699	0.764856	0.754981	699	0.689675	0.686016	699	0.443323	0.435505	699	0.241215	0.240155	699	0.0435108	0.0417071		99
699.2	1.07955	1.04612	699.2	0.764654	0.755001	699.2	0.690243	0.68617	699.2	0.443356	0.43576	699.2	0.242145	0.240372	699.2	0.0436053	0.0417534		99.2
699.4	1.07981	1.04612	699.4	0.764741	0.75502	699.4	0.690405	0.686324	699.4	0.443356	0.436014	699.4	0.242202	0.240588	699.4	0.0435598	0.0417995		99.4
699.6	1.07978	1.04612	699.6	0.764428	0.755039	699.6	0.690412	0.686476	699.6	0.443591	0.436266	699.6	0.242461	0.240804	699.6	0.0435721	0.0418455		99.6
699.8	1.07947	1.04612	699.8	0.764522	0.755058	699.8	0.690785	0.686628	699.8	0.443624	0.436518	699.8	0.242938	0.241019	699.8	0.0436418	0.0418914		99.8
700	1.07971	1.04612	700	0.764664	0.755077	700	0.691066	0.686778	700	0.443301	0.436769	700	0.243101	0.241233	700	0.0436663	0.0419372		100
700.2	1.07999	1.04612	700.2	0.765153	0.755095	700.2	0.691769	0.686927	700.2	0.443333	0.437019	700.2	0.242947	0.241447	700.2	0.044178	0.0419829		100.2
700.4	1.0805	1.04612	700.4	0.765583	0.755114	700.4	0.691696	0.687075	700.4	0.443446	0.437267	700.4	0.243209	0.24166	700.4	0.0444346	0.0420285		100.4
700.6	1.08064	1.04612	700.6	0.76616	0.755132	700.6	0.69199	0.687222	700.6	0.4434	0.437515	700.6	0.243645	0.241873	700.6	0.0447581	0.042074		100.6
700.8	1.08132	1.04612	700.8	0.766819	0.755149	700.8	0.692499	0.687368	700.8	0.443631	0.437761	700.8	0.243666	0.242085	700.8	0.0451461	0.0421194		100.8
701	1.08124	1.04612	701	0.766969	0.755167	701	0.692379	0.687513	701	0.443833	0.438007	701	0.243959	0.242296	701	0.0452362	0.0421647		101
701.2	1.08206	1.04612	701.2	0.76741	0.755184	701.2	0.692537	0.687657	701.2	0.444176	0.438251	701.2	0.24419	0.242507	701.2	0.0454406	0.0422099		101.2
701.4	1.08262	1.04612	701.4	0.767933	0.755201	701.4	0.692655	0.687801	701.4	0.444679	0.438494	701.4	0.244828	0.242717	701.4	0.0461844	0.042255		101.4
701.6	1.083	1.04612	701.6	0.768245	0.755218	701.6	0.692758	0.687943	701.6	0.445187	0.438737	701.6	0.244802	0.242927	701.6	0.046437	0.0423		101.6
701.8	1.08359	1.04612	701.8	0.768353	0.755235	701.8	0.692787	0.688084	701.8	0.445449	0.438978	701.8	0.244977	0.243136	701.8	0.0466788	0.0423449		101.8
702	1.08352	1.04612	702	0.768316	0.755251	702	0.692655	0.688224	702	0.445647	0.439218	702	0.244732	0.243344	702	0.0464289	0.0423897		102
702.2	1.08326	1.04612	702.2	0.768376	0.755268	702.2	0.692814	0.688363	702.2	0.445659	0.439457	702.2	0.244647	0.243552	702.2	0.0464232	0.0424344		102.2
702.4	1.083	1.04612	702.4	0.768396	0.755284	702.4	0.692964	0.688501	702.4	0.446048	0.439696	702.4	0.244749	0.243759	702.4	0.0461055	0.042479		102.4
702.6	1.08316	1.04612	702.6	0.76873	0.7553	702.6	0.693108	0.688638	702.6	0.446188	0.439933	702.6	0.245159	0.243965	702.6	0.0462778	0.0425234		102.6
702.8	1.084	1.04612	702.8	0.769339	0.755315	702.8	0.694492	0.688774	702.8	0.447265	0.440169	702.8	0.246418	0.244171	702.8	0.0471528	0.0425678		102.8
703	1.08445	1.04613	703	0.769464	0.755331	703	0.695151	0.68891	703	0.447479	0.440404	703	0.246866	0.244377	703	0.0472067	0.0426122		103
703.2	1.08421	1.04613	703.2	0.769583	0.755346	703.2	0.695484	0.689044	703.2	0.447255	0.440638	703.2	0.247273	0.244581	703.2	0.0470404	0.0426564		103.2
703.4	1.08374	1.04613	703.4	0.76977	0.755361	703.4	0.695036	0.689177	703.4	0.447047	0.440872	703.4	0.246767	0.244785	703.4	0.0466701	0.0427005		103.4
703.6	1.0835	1.04613	703.6	0.769826	0.755376	703.6	0.694984	0.68931	703.6	0.447182	0.441104	703.6	0.246968	0.244989	703.6	0.0464562	0.0427445		103.6
703.8	1.08374	1.04613	703.8	0.770833	0.755391	703.8	0.695614	0.689441	703.8	0.446845	0.441335	703.8	0.247335	0.245192	703.8	0.0465655	0.0427884		103.8
704	1.08398	1.04613	704	0.770936	0.755406	704	0.695568	0.689572	704	0.446627	0.441565	704	0.247601	0.245394	704	0.0461047	0.0428322		104
704.2	1.08442	1.04613	704.2	0.771664	0.75542	704.2	0.695961	0.689702	704.2	0.447278	0.441794	704.2	0.247859	0.245596	704.2	0.0465261	0.0428759		104.2
704.4	1.08486	1.04613	704.4	0.771816	0.755434	704.4	0.69608	0.68983	704.4	0.447433	0.442023	704.4	0.248379	0.245797	704.4	0.0465439	0.0429195		104.4
704.6	1.08501	1.04613	704.6	0.772118	0.755448	704.6	0.696344	0.689958	704.6	0.447589	0.44225	704.6	0.248745	0.245998	704.6	0.0467199	0.0429631		104.6
704.8	1.08564	1.04613	704.8	0.7723	0.755462	704.8	0.695952	0.690085	704.8	0.448048	0.442476	704.8	0.248855	0.246198	704.8	0.0468034	0.0430065		104.8
705	1.08584	1.04613	705	0.772305	0.755476	705	0.695572	0.690211	705	0.448645	0.442702	705	0.249425	0.246397	705	0.0464323	0.0430498		105
705.2	1.08645	1.04613	705.2	0.77221	0.755489	705.2	0.695517	0.690337	705.2	0.448827	0.442926	705.2	0.24949	0.246596	705.2	0.046424	0.0430931		105.2
705.4	1.08714	1.04613	705.4	0.772286	0.755502	705.4	0.695884	0.690461	705.4	0.449048	0.443149	705.4	0.249907	0.246795	705.4	0.0465617	0.0431362		105.4
705.6	1.08732	1.04613	705.6	0.772241	0.755516	705.6	0.695946	0.690585	705.6	0.449176	0.443372	705.6	0.249975	0.246992	705.6	0.046296	0.0431792		105.6
705.8	1.08749	1.04613	705.8	0.772038	0.755529	705.8	0.695747	0.690707	705.8	0.449283	0.443593	705.8	0.249515	0.247189	705.8	0.0456494	0.0432222		105.8
706	1.08723	1.04613	706	0.771738	0.755541	706	0.69547	0.690829	706	0.449275	0.443814	706	0.24925	0.247386	706	0.0452557	0.043265		106
706.2	1.08696	1.04613	706.2	0.771601	0.755554	706.2	0.695909	0.69095	706.2	0.449211	0.444034	706.2	0.249715	0.247582	706.2	0.0451844	0.0433078		106.2
706.4	1.0868	1.04613	706.4	0.771722	0.755567	706.4	0.696193	0.69107	706.4	0.449412	0.444252	706.4	0.249787	0.247777	706.4	0.0451056	0.0433504		106.4
706.6	1.08702	1.04613	706.6	0.771649	0.755579	706.6	0.696373	0.691189	706.6	0.449702	0.44447	706.6	0.25038	0.247972	706.6	0.0453879	0.043393		106.6
706.8	1.08744	1.04613	706.8	0.771543	0.755591	706.8	0.697099	0.691308	706.8	0.450372	0.444687	706.8	0.250749	0.248167	706.8	0.045837	0.0434355		106.8
707	1.08697	1.04613	707	0.771255	0.755603	707	0.696812	0.691425	707	0.450117	0.444903	707	0.250513	0.24836	707	0.0453749	0.0434779		107
707.2	1.08685	1.04613	707.2	0.771693	0.755615	707.2	0.696782	0.691542	707.2	0.450385	0.445118	707.2	0.250493	0.248554	707.2	0.0451	0.0435202		107.2
707.4	1.08679	1.04613	707.4	0.772489	0.755627	707.4	0.696992	0.691658	707.4	0.451053	0.445332	707.4	0.250477	0.248746	707.4	0.0450572	0.0435623		107.4
707.6	1.08684	1.04613	707.6	0.773225	0.755639	707.6	0.697401	0.691773	707.6	0.451585	0.445545	707.6	0.250482	0.248938	707.6	0.0453094	0.0436044		107.6
707.8	1.08688	1.04613	707.8	0.77381	0.75565	707.8	0.697586	0.691887	707.8	0.451716	0.445757	707.8	0.25022	0.24913	707.8	0.0451821	0.0436464		107.8
708	1.08705	1.04613	708	0.774161	0.755662	708	0.697559	0.692001	708	0.452212	0.445969	708	0.250418	0.249321	708	0.0452888	0.0436884		108
708.2	1.08737	1.04613	708.2	0.774581	0.755673	708.2	0.698199	0.692114	708.2	0.452789	0.446179	708.2	0.250714	0.249511	708.2	0.0459052	0.0437302		108.2
708.4	1.08752	1.04613	708.4	0.774495	0.755684	708.4	0.698232	0.692226	708.4	0.452547	0.446389	708.4	0.25094	0.249701	708.4	0.0458864	0.0437719		108.4
708.6	1.08796	1.04613	708.6	0.775413	0.755695	708.6	0.698367	0.692337	708.6	0.453315	0.446598	708.6	0.251352	0.24989	708.6	0.0462823	0.0438135		108.6
708.8	1.0881	1.04613	708.8	0.775861	0.755706	708.8	0.698318	0.692447	708.8	0.453494	0.446805	708.8	0.251449	0.250079	708.8	0.046371	0.0438551		108.8
709	1.08808	1.04613	709	0.775994	0.755716	709	0.698674	0.692557	709	0.453485	0.447012	709	0.252076	0.250267	709	0.046181	0.0438965		109
709.2	1.08883	1.04613	709.2	0.77615	0.755727	709.2	0.698815	0.692666	709.2	0.453299	0.447218	709.2	0.252465	0.250455	709.2	0.0466306	0.0439379		109.2
709.4	1.08962	1.04613	709.4	0.776838	0.755737	709.4	0.698972	0.692774	709.4	0.453646	0.447423	709.4	0.253537	0.250642	709.4	0.0468986	0.0439791		109.4
709.6	1.08971	1.04613	709.6	0.776764	0.755747	709.6	0.699008	0.692881	709.6	0.453855	0.447628	709.6	0.253803	0.250829	709.6	0.046439	0.0440203		109.6
709.8	1.09005	1.04613	709.8	0.776364	0.755758	709.8	0.698831	0.692988	709.8	0.454169	0.447831	709.8	0.253471	0.251015	709.8	0.0458749	0.0440614		109.8
710	1.09003	1.04613	710	0.776371	0.755768	710	0.698833	0.693094	710	0.454134	0.448034	710	0.253719	0.2512	710	0.0461221	0.0441024		110
710.2	1.09007	1.04613	710.2	0.776158	0.755777	710.2	0.698946	0.693199	710.2	0.453985	0.448235	710.2	0.254191	0.251385	710.2	0.0462187	0.0441433		110.2
710.4	1.09005	1.04613	710.4	0.775979	0.755787	710.4	0.698752	0.693303	710.4	0.454448	0.448436	710.4	0.254539	0.251569	710.4	0.0461597	0.0441841		110.4
710.6	1.09048	1.04613	710.6	0.775522	0.755797	710.6	0.699111	0.693407	710.6	0.454698	0.448636	710.6	0.254755	0.251753	710.6	0.0465532	0.0442248		110.6
710.8	1.09078	1.04613	710.8	0.774985	0.755806	710.8	0.699391	0.69351	710.8	0.454565	0.448835	710.8	0.254795	0.251937	710.8	0.0465074	0.0442654		110.8
711	1.09057	1.04613	711	0.774701	0.755816	711	0.699105	0.693612	711	0.454428	0.449033	711	0.254716	0.252119	711	0.046175	0.044306		111
711.2	1.09106	1.04613	711.2	0.775485	0.755825	711.2	0.699762	0.693714	711.2	0.454718	0.449231	711.2	0.255185	0.252302	711.2	0.0463948	0.0443464		111.2
711.4	1.09114	1.04613	711.4	0.776	0.755834	711.4	0.700133	0.693815	711.4	0.454998	0.449427	711.4	0.254992	0.252483	711.4	0.0463424	0.0443868		111.4
711.6	1.09129	1.04613	711.6	0.77579	0.755843	711.6	0.700151	0.693915	711.6	0.45427	0.449623	711.6	0.254409	0.252665	711.6	0.0462775	0.044427		111.6
711.8	1.09146	1.04613	711.8	0.775651	0.755852	711.8	0.7003	0.694014	711.8	0.453937	0.449818	711.8	0.254524	0.252845	711.8	0.0464272	0.0444672		111.8
712	1.0918	1.04613	712	0.776225	0.755861	712	0.700803	0.694113	712	0.45439	0.450012	712	0.254835	0.253026	712	0.0470747	0.0445073		112
712.2	1.0919	1.04613	712.2	0.776378	0.75587	712.2	0.701343	0.694211	712.2	0.454558	0.450205	712.2	0.255121	0.253205	712.2	0.0472859	0.0445473		112.2
712.4	1.09215	1.04613	712.4	0.776735	0.755878	712.4	0.701533	0.694308	712.4	0.454569	0.450398	712.4	0.255393	0.253384	712.4	0.0476212	0.0445872		112.4
712.6	1.09182	1.04613	712.6	0.777057	0.755887	712.6	0.701619	0.694405	712.6	0.454671	0.450589	712.6	0.255274	0.253563	712.6	0.0477287	0.044627		112.6
712.8	1.09193	1.04613	712.8	0.777015	0.755895	712.8	0.701614	0.694501	712.8	0.454524	0.45078	712.8	0.255237	0.253741	712.8	0.0477258	0.0446668		112.8
713	1.09229	1.04613	713	0.777258	0.755904	713	0.702025	0.694596	713	0.455041	0.45097	713	0.255631	0.253919	713	0.0482744	0.0447064		113
713.2	1.0929	1.04613	713.2	0.777949	0.755912	713.2	0.702252	0.694691	713.2	0.455366	0.451159	713.2	0.255852	0.254096	713.2	0.0485096	0.044746		113.2
713.4	1.09266	1.04613	713.4	0.778037	0.75592	713.4	0.702246	0.694785	713.4	0.455706	0.451348	713.4	0.255913	0.254272	713.4	0.0485865	0.0447854		113.4
713.6	1.09264	1.04613	713.6	0.77809	0.755928	713.6	0.702796	0.694878	713.6	0.455973	0.451535	713.6	0.25591	0.254448	713.6	0.0482844	0.0448248		113.6
713.8	1.093	1.04613	713.8	0.778301	0.755936	713.8	0.702744	0.694971	713.8	0.456295	0.451722	713.8	0.255876	0.254624	713.8	0.0483267	0.0448641		113.8
714	1.09304	1.04613	714	0.778674	0.755944	714	0.70247	0.695063	714	0.456489	0.451908	714	0.255927	0.254799	714	0.0485705	0.0449033		114
714.2	1.09338	1.04613	714.2	0.778528	0.755951	714.2	0.702269	0.695154	714.2	0.457121	0.452093	714.2	0.256252	0.254973	714.2	0.0485716	0.0449425		114.2
714.4	1.0933	1.04613	714.4	0.778406	0.755959	714.4	0.702013	0.695245	714.4	0.457648	0.452277	714.4	0.25634	0.255147	714.4	0.0484042	0.0449815		114.4
714.6	1.0937	1.04613	714.6	0.778527	0.755967	714.6	0.702388	0.695335	714.6	0.457914	0.452461	714.6	0.256283	0.255321	714.6	0.0487594	0.0450204		114.6
714.8	1.09398	1.04613	714.8	0.778675	0.755974	714.8	0.702761	0.695425	714.8	0.458211	0.452644	714.8	0.256613	0.255494	714.8	0.0482578	0.0450593		114.8
715	1.09411	1.04613	715	0.778782	0.755981	715	0.702763	0.695514	715	0.458431	0.452826	715	0.256823	0.255666	715	0.047942	0.0450981		115
715.2	1.09486	1.04613	715.2	0.77935	0.755989	715.2	0.703787	0.695602	715.2	0.459224	0.453007	715.2	0.257707	0.255838	715.2	0.0482703	0.0451368		115.2
715.4	1.09506	1.04613	715.4	0.779724	0.755996	715.4	0.703877	0.695689	715.4	0.459564	0.453188	715.4	0.257467	0.25601	715.4	0.0482424	0.0451754		115.4
715.6	1.09516	1.04613	715.6	0.779951	0.756003	715.6	0.70389	0.695776	715.6	0.459524	0.453367	715.6	0.257543	0.256181	715.6	0.0478939	0.0452139		115.6
715.8	1.09534	1.04613	715.8	0.78038	0.75601	715.8	0.704159	0.695863	715.8	0.459902	0.453546	715.8	0.25804	0.256351	715.8	0.0479741	0.0452523		115.8
716	1.09546	1.04613	716	0.78101	0.756017	716	0.70414	0.695949	716	0.460537	0.453725	716	0.258225	0.256521	716	0.0476806	0.0452907		116
716.2	1.09563	1.04613	716.2	0.781102	0.756023	716.2	0.704354	0.696034	716.2	0.461091	0.453902	716.2	0.258526	0.256691	716.2	0.0477594	0.0453289		116.2
716.4	1.09525	1.04613	716.4	0.78121	0.75603	716.4	0.704127	0.696119	716.4	0.460959	0.454079	716.4	0.258667	0.25686	716.4	0.0475053	0.0453671		116.4
716.6	1.09454	1.04613	716.6	0.781245	0.756037	716.6	0.703741	0.696203	716.6	0.460783	0.454255	716.6	0.258465	0.257029	716.6	0.0471821	0.0454052		116.6
716.8	1.09483	1.04613	716.8	0.781625	0.756043	716.8	0.70378	0.696286	716.8	0.461257	0.45443	716.8	0.258934	0.257197	716.8	0.0475032	0.0454432		116.8
717	1.09501	1.04613	717	0.781902	0.75605	717	0.704484	0.696369	717	0.461418	0.454604	717	0.25915	0.257364	717	0.0480387	0.0454811		117
717.2	1.09462	1.04613	717.2	0.781959	0.756056	717.2	0.704332	0.696451	717.2	0.460865	0.454778	717.2	0.259405	0.257531	717.2	0.0476748	0.045519		117.2
717.4	1.09403	1.04613	717.4	0.781626	0.756063	717.4	0.704254	0.696533	717.4	0.460647	0.454951	717.4	0.259357	0.257698	717.4	0.0474752	0.0455567		117.4
717.6	1.09387	1.04613	717.6	0.781939	0.756069	717.6	0.704355	0.696614	717.6	0.460285	0.455123	717.6	0.26001	0.257864	717.6	0.0472513	0.0455944		117.6
717.8	1.09447	1.04613	717.8	0.782067	0.756075	717.8	0.704404	0.696695	717.8	0.460482	0.455294	717.8	0.260412	0.25803	717.8	0.0477765	0.045632		117.8
718	1.09467	1.04613	718	0.782405	0.756081	718	0.704444	0.696775	718	0.460738	0.455465	718	0.260377	0.258195	718	0.0478181	0.0456695		118
718.2	1.09477	1.04613	718.2	0.782502	0.756087	718.2	0.704752	0.696854	718.2	0.46121	0.455635	718.2	0.260557	0.258359	718.2	0.048251	0.0457069		118.2
718.4	1.09497	1.04613	718.4	0.782467	0.756093	718.4	0.704905	0.696933	718.4	0.461577	0.455805	718.4	0.260892	0.258524	718.4	0.0485381	0.0457443		118.4
718.6	1.09574	1.04613	718.6	0.782992	0.756099	718.6	0.70566	0.697011	718.6	0.462253	0.455973	718.6	0.261363	0.258687	718.6	0.0489435	0.0457815		118.6
718.8	1.09694	1.04613	718.8	0.783142	0.756105	718.8	0.706	0.697089	718.8	0.46266	0.456141	718.8	0.26161	0.258851	718.8	0.0488295	0.0458187		118.8
719	1.09701	1.04613	719	0.782914	0.75611	719	0.70601	0.697166	719	0.462635	0.456308	719	0.261621	0.259013	719	0.0489997	0.0458558		119
719.2	1.0976	1.04613	719.2	0.783151	0.756116	719.2	0.706476	0.697243	719.2	0.463265	0.456475	719.2	0.261809	0.259176	719.2	0.0495838	0.0458928		119.2
719.4	1.09807	1.04613	719.4	0.783446	0.756122	719.4	0.706573	0.697319	719.4	0.46355	0.45664	719.4	0.261921	0.259337	719.4	0.0497788	0.0459297		119.4
719.6	1.09874	1.04613	719.6	0.78331	0.756127	719.6	0.706564	0.697395	719.6	0.463615	0.456805	719.6	0.261902	0.259499	719.6	0.0497798	0.0459666		119.6
719.8	1.09927	1.04613	719.8	0.782996	0.756132	719.8	0.706526	0.69747	719.8	0.463706	0.45697	719.8	0.26146	0.25966	719.8	0.0499363	0.0460033		119.8
720	1.09972	1.04613	720	0.78333	0.756138	720	0.706283	0.697545	720	0.46404	0.457133	720	0.261406	0.25982	720	0.0500414	0.04604		120
720.2	1.09995	1.04613	720.2	0.783521	0.756143	720.2	0.706742	0.697619	720.2	0.464599	0.457296	720.2	0.261444	0.25998	720.2	0.0506794	0.0460766		120.2
720.4	1.09962	1.04613	720.4	0.783432	0.756148	720.4	0.706498	0.697692	720.4	0.463945	0.457458	720.4	0.261331	0.26014	720.4	0.0504744	0.0461131		120.4
720.6	1.09929	1.04613	720.6	0.783304	0.756154	720.6	0.706184	0.697765	720.6	0.46396	0.45762	720.6	0.261372	0.260299	720.6	0.0503999	0.0461496		120.6
720.8	1.09959	1.04613	720.8	0.78306	0.756159	720.8	0.706676	0.697838	720.8	0.463793	0.457781	720.8	0.261518	0.260457	720.8	0.0504825	0.0461859		120.8
721	1.09974	1.04613	721	0.783234	0.756164	721	0.707277	0.69791	721	0.463675	0.457941	721	0.261891	0.260615	721	0.0505706	0.0462222		121
721.2	1.09926	1.04613	721.2	0.782799	0.756169	721.2	0.706902	0.697982	721.2	0.463021	0.4581	721.2	0.261806	0.260773	721.2	0.050044	0.0462584		121.2
721.4	1.09882	1.04613	721.4	0.782784	0.756174	721.4	0.707335	0.698053	721.4	0.463058	0.458259	721.4	0.261731	0.26093	721.4	0.0496243	0.0462945		121.4
721.6	1.09887	1.04613	721.6	0.783261	0.756178	721.6	0.707804	0.698123	721.6	0.462843	0.458417	721.6	0.261998	0.261087	721.6	0.0496808	0.0463305		121.6
721.8	1.09957	1.04613	721.8	0.7841	0.756183	721.8	0.708407	0.698193	721.8	0.463551	0.458575	721.8	0.26265	0.261243	721.8	0.0502839	0.0463665		121.8
722	1.09952	1.04613	722	0.784292	0.756188	722	0.708667	0.698263	722	0.464058	0.458731	722	0.262701	0.261399	722	0.050198	0.0464024		122
722.2	1.09953	1.04613	722.2	0.784789	0.756193	722.2	0.708815	0.698332	722.2	0.464482	0.458887	722.2	0.263108	0.261554	722.2	0.0505667	0.0464382		122.2
722.4	1.09944	1.04613	722.4	0.784678	0.756197	722.4	0.708498	0.6984	722.4	0.46454	0.459043	722.4	0.263453	0.261709	722.4	0.0500948	0.0464739		122.4
722.6	1.09985	1.04613	722.6	0.785164	0.756202	722.6	0.708692	0.698469	722.6	0.464752	0.459198	722.6	0.263468	0.261864	722.6	0.0498211	0.0465095		122.6
722.8	1.09986	1.04613	722.8	0.785101	0.756206	722.8	0.708284	0.698536	722.8	0.464738	0.459352	722.8	0.262896	0.262018	722.8	0.0492083	0.0465451		122.8
723	1.09859	1.04613	723	0.784601	0.756211	723	0.707781	0.698603	723	0.464253	0.459505	723	0.26251	0.262171	723	0.0491596	0.0465806		123
723.2	1.09916	1.04613	723.2	0.78474	0.756215	723.2	0.70768	0.69867	723.2	0.464646	0.459658	723.2	0.262947	0.262324	723.2	0.0490804	0.046616		123.2
723.4	1.09936	1.04613	723.4	0.78449	0.75622	723.4	0.707492	0.698736	723.4	0.464862	0.45981	723.4	0.262845	0.262477	723.4	0.0490863	0.0466513		123.4
723.6	1.09916	1.04613	723.6	0.783821	0.756224	723.6	0.706771	0.698802	723.6	0.464298	0.459962	723.6	0.262189	0.262629	723.6	0.0487114	0.0466865		123.6
723.8	1.09931	1.04613	723.8	0.783824	0.756228	723.8	0.706656	0.698867	723.8	0.464209	0.460113	723.8	0.261947	0.262781	723.8	0.0485937	0.0467217		123.8
724	1.09954	1.04613	724	0.784192	0.756232	724	0.706557	0.698932	724	0.463954	0.460263	724	0.262183	0.262933	724	0.048462	0.0467568		124
724.2	1.09961	1.04613	724.2	0.784267	0.756236	724.2	0.706969	0.698997	724.2	0.464027	0.460412	724.2	0.26229	0.263084	724.2	0.0483447	0.0467918		124.2
724.4	1.09927	1.04613	724.4	0.783736	0.756241	724.4	0.706803	0.699061	724.4	0.463437	0.460561	724.4	0.261911	0.263234	724.4	0.0477624	0.0468267		124.4
724.6	1.09918	1.04613	724.6	0.784145	0.756245	724.6	0.707055	0.699124	724.6	0.463784	0.46071	724.6	0.261961	0.263384	724.6	0.0473278	0.0468616		124.6
724.8	1.09929	1.04613	724.8	0.784165	0.756249	724.8	0.707363	0.699187	724.8	0.463809	0.460857	724.8	0.261923	0.263534	724.8	0.0472376	0.0468964		124.8
725	1.10004	1.04613	725	0.785062	0.756253	725	0.70773	0.69925	725	0.464185	0.461004	725	0.26268	0.263683	725	0.0475771	0.0469311		125
725.2	1.09983	1.04613	725.2	0.784967	0.756256	725.2	0.707991	0.699312	725.2	0.464008	0.461151	725.2	0.262483	0.263832	725.2	0.0473904	0.0469657		125.2
725.4	1.09954	1.04613	725.4	0.785173	0.75626	725.4	0.708404	0.699374	725.4	0.464201	0.461297	725.4	0.262428	0.26398	725.4	0.0474665	0.0470002		125.4
725.6	1.10004	1.04613	725.6	0.785721	0.756264	725.6	0.708714	0.699435	725.6	0.464743	0.461442	725.6	0.263063	0.264128	725.6	0.047898	0.0470347		125.6
725.8	1.10022	1.04613	725.8	0.785998	0.756268	725.8	0.709055	0.699496	725.8	0.465443	0.461586	725.8	0.263676	0.264275	725.8	0.048542	0.0470691		125.8
726	1.10022	1.04613	726	0.786252	0.756271	726	0.709232	0.699557	726	0.466264	0.46173	726	0.263894	0.264422	726	0.0487197	0.0471034		126
726.2	1.10046	1.04613	726.2	0.786976	0.756275	726.2	0.709488	0.699617	726.2	0.466355	0.461874	726.2	0.264441	0.264569	726.2	0.048795	0.0471377		126.2
726.4	1.10073	1.04613	726.4	0.78717	0.756279	726.4	0.709936	0.699676	726.4	0.467031	0.462016	726.4	0.264866	0.264715	726.4	0.0489718	0.0471718		126.4
726.6	1.10119	1.04613	726.6	0.787194	0.756282	726.6	0.710065	0.699735	726.6	0.467193	0.462158	726.6	0.264816	0.264861	726.6	0.0491597	0.0472059		126.6
726.8	1.10096	1.04613	726.8	0.786938	0.756286	726.8	0.709902	0.699794	726.8	0.467172	0.4623	726.8	0.264601	0.265006	726.8	0.0492208	0.0472399		126.8
727	1.101	1.04613	727	0.78739	0.756289	727	0.709946	0.699853	727	0.467729	0.462441	727	0.26535	0.265151	727	0.0498475	0.0472739		127
727.2	1.10203	1.04613	727.2	0.788225	0.756293	727.2	0.710399	0.699911	727.2	0.468655	0.462581	727.2	0.266369	0.265296	727.2	0.050327	0.0473077		127.2
727.4	1.10233	1.04613	727.4	0.788485	0.756296	727.4	0.710496	0.699968	727.4	0.46864	0.462721	727.4	0.266646	0.26544	727.4	0.050607	0.0473415		127.4
727.6	1.10257	1.04613	727.6	0.788786	0.756299	727.6	0.710521	0.700025	727.6	0.468744	0.46286	727.6	0.266983	0.265583	727.6	0.0506596	0.0473752		127.6
727.8	1.10283	1.04613	727.8	0.789232	0.756303	727.8	0.710518	0.700082	727.8	0.468594	0.462998	727.8	0.267338	0.265727	727.8	0.0504491	0.0474089		127.8
728	1.10279	1.04613	728	0.789553	0.756306	728	0.710237	0.700139	728	0.468206	0.463136	728	0.267376	0.26587	728	0.0502233	0.0474424		128
728.2	1.10271	1.04613	728.2	0.789389	0.756309	728.2	0.710287	0.700195	728.2	0.46836	0.463274	728.2	0.267469	0.266012	728.2	0.0500558	0.0474759		128.2
728.4	1.10286	1.04613	728.4	0.789471	0.756312	728.4	0.710262	0.70025	728.4	0.468647	0.46341	728.4	0.267564	0.266154	728.4	0.0503935	0.0475093		128.4
728.6	1.10335	1.04613	728.6	0.790077	0.756316	728.6	0.710009	0.700305	728.6	0.469136	0.463547	728.6	0.267901	0.266296	728.6	0.0505697	0.0475427		128.6
728.8	1.10365	1.04613	728.8	0.79032	0.756319	728.8	0.709825	0.70036	728.8	0.468907	0.463682	728.8	0.26825	0.266437	728.8	0.0510474	0.0475759		128.8
729	1.10414	1.04613	729	0.790814	0.756322	729	0.710233	0.700415	729	0.46884	0.463817	729	0.268343	0.266577	729	0.0511182	0.0476091		129
729.2	1.10381	1.04613	729.2	0.790384	0.756325	729.2	0.710144	0.700469	729.2	0.46887	0.463952	729.2	0.267934	0.266718	729.2	0.0508003	0.0476422		129.2
729.4	1.10392	1.04613	729.4	0.790238	0.756328	729.4	0.710201	0.700522	729.4	0.469316	0.464086	729.4	0.26812	0.266858	729.4	0.0510936	0.0476753		129.4
729.6	1.10467	1.04613	729.6	0.790602	0.756331	729.6	0.71067	0.700576	729.6	0.470341	0.464219	729.6	0.268858	0.266997	729.6	0.0512669	0.0477083		129.6
729.8	1.10435	1.04613	729.8	0.790068	0.756334	729.8	0.71099	0.700629	729.8	0.470408	0.464352	729.8	0.268632	0.267136	729.8	0.0511329	0.0477412		129.8
730	1.10462	1.04613	730	0.79062	0.756336	730	0.711101	0.700681	730	0.470646	0.464484	730	0.269124	0.267275	730	0.0513547	0.047774		130
730.2	1.10504	1.04613	730.2	0.790563	0.756339	730.2	0.711793	0.700734	730.2	0.470757	0.464615	730.2	0.269329	0.267414	730.2	0.0512467	0.0478068		130.2
730.4	1.10529	1.04613	730.4	0.790785	0.756342	730.4	0.712647	0.700785	730.4	0.471661	0.464746	730.4	0.269775	0.267552	730.4	0.0514743	0.0478394		130.4
730.6	1.1053	1.04613	730.6	0.790286	0.756345	730.6	0.712533	0.700837	730.6	0.471157	0.464877	730.6	0.269624	0.267689	730.6	0.0508535	0.047872		130.6
730.8	1.10505	1.04613	730.8	0.790518	0.756348	730.8	0.712825	0.700888	730.8	0.471221	0.465007	730.8	0.269601	0.267826	730.8	0.0507188	0.0479046		130.8
731	1.10496	1.04613	731	0.790642	0.75635	731	0.712924	0.700939	731	0.471366	0.465136	731	0.269881	0.267963	731	0.0506309	0.047937		131
731.2	1.1051	1.04613	731.2	0.790503	0.756353	731.2	0.713335	0.700989	731.2	0.471483	0.465265	731.2	0.270002	0.268099	731.2	0.0504774	0.0479694		131.2
731.4	1.1055	1.04613	731.4	0.79096	0.756356	731.4	0.713629	0.701039	731.4	0.471448	0.465393	731.4	0.270026	0.268235	731.4	0.0504216	0.0480018		131.4
731.6	1.10537	1.04613	731.6	0.790698	0.756358	731.6	0.713547	0.701089	731.6	0.471334	0.465521	731.6	0.269901	0.268371	731.6	0.0502583	0.048034		131.6
731.8	1.1052	1.04613	731.8	0.790314	0.756361	731.8	0.71346	0.701138	731.8	0.471094	0.465648	731.8	0.270394	0.268506	731.8	0.0501184	0.0480662		131.8
732	1.10524	1.04613	732	0.790111	0.756363	732	0.7132	0.701187	732	0.470767	0.465775	732	0.270348	0.268641	732	0.0503676	0.0480983		132
732.2	1.10568	1.04613	732.2	0.790335	0.756366	732.2	0.713383	0.701236	732.2	0.471426	0.465901	732.2	0.27084	0.268775	732.2	0.0508943	0.0481303		132.2
732.4	1.10624	1.04613	732.4	0.791	0.756368	732.4	0.713977	0.701284	732.4	0.471645	0.466026	732.4	0.271314	0.268909	732.4	0.0518241	0.0481623		132.4
732.6	1.10627	1.04613	732.6	0.791305	0.756371	732.6	0.713832	0.701332	732.6	0.471745	0.466151	732.6	0.271358	0.269043	732.6	0.0519935	0.0481942		132.6
732.8	1.10626	1.04613	732.8	0.79154	0.756373	732.8	0.713995	0.70138	732.8	0.471288	0.466276	732.8	0.271058	0.269176	732.8	0.0518179	0.048226		132.8
733	1.10626	1.04613	733	0.79141	0.756376	733	0.713769	0.701427	733	0.471637	0.4664	733	0.270851	0.269309	733	0.0515491	0.0482578		133
733.2	1.10672	1.04613	733.2	0.791477	0.756378	733.2	0.713435	0.701474	733.2	0.471939	0.466523	733.2	0.271261	0.269441	733.2	0.0516202	0.0482894		133.2
733.4	1.10749	1.04613	733.4	0.791978	0.75638	733.4	0.713488	0.701521	733.4	0.472329	0.466646	733.4	0.271945	0.269573	733.4	0.0522365	0.048321		133.4
733.6	1.10797	1.04613	733.6	0.792549	0.756383	733.6	0.713836	0.701567	733.6	0.47282	0.466769	733.6	0.272064	0.269705	733.6	0.0520876	0.0483526		133.6
733.8	1.10759	1.04613	733.8	0.792417	0.756385	733.8	0.713695	0.701613	733.8	0.472534	0.46689	733.8	0.271665	0.269836	733.8	0.0520366	0.048384		133.8
734	1.10762	1.04613	734	0.792458	0.756387	734	0.713393	0.701659	734	0.472579	0.467012	734	0.271525	0.269967	734	0.0512737	0.0484154		134
734.2	1.10824	1.04613	734.2	0.792635	0.756389	734.2	0.713873	0.701704	734.2	0.473385	0.467133	734.2	0.271516	0.270098	734.2	0.0508386	0.0484468		134.2
734.4	1.10848	1.04613	734.4	0.792913	0.756392	734.4	0.71387	0.70175	734.4	0.473393	0.467253	734.4	0.271674	0.270228	734.4	0.050741	0.048478		134.4
734.6	1.10813	1.04613	734.6	0.792296	0.756394	734.6	0.713092	0.701794	734.6	0.472543	0.467373	734.6	0.271422	0.270358	734.6	0.0500047	0.0485092		134.6
734.8	1.10779	1.04613	734.8	0.792461	0.756396	734.8	0.713168	0.701839	734.8	0.472601	0.467492	734.8	0.271026	0.270487	734.8	0.0498585	0.0485404		134.8
735	1.10856	1.04613	735	0.792377	0.756398	735	0.713634	0.701883	735	0.472869	0.467611	735	0.271062	0.270616	735	0.0498753	0.0485714		135
735.2	1.10911	1.04613	735.2	0.793046	0.7564	735.2	0.713806	0.701927	735.2	0.473214	0.467729	735.2	0.27103	0.270745	735.2	0.0499271	0.0486024		135.2
735.4	1.10946	1.04613	735.4	0.793424	0.756402	735.4	0.71417	0.70197	735.4	0.473388	0.467847	735.4	0.270956	0.270873	735.4	0.0499501	0.0486333		135.4
735.6	1.10965	1.04613	735.6	0.793498	0.756404	735.6	0.714164	0.702013	735.6	0.473381	0.467964	735.6	0.271521	0.271001	735.6	0.0501243	0.0486642		135.6
735.8	1.10956	1.04613	735.8	0.794116	0.756406	735.8	0.71445	0.702056	735.8	0.473631	0.468081	735.8	0.271706	0.271128	735.8	0.0507299	0.0486949		135.8
736	1.10942	1.04613	736	0.794296	0.756408	736	0.714572	0.702099	736	0.473391	0.468197	736	0.271328	0.271256	736	0.0511196	0.0487257		136
736.2	1.10942	1.04613	736.2	0.794981	0.75641	736.2	0.714918	0.702141	736.2	0.473892	0.468313	736.2	0.271604	0.271382	736.2	0.051447	0.0487563		136.2
736.4	1.10901	1.04613	736.4	0.794989	0.756412	736.4	0.715289	0.702183	736.4	0.474014	0.468428	736.4	0.271852	0.271509	736.4	0.0518894	0.0487869		136.4
736.6	1.10891	1.04613	736.6	0.794499	0.756414	736.6	0.715174	0.702225	736.6	0.474281	0.468543	736.6	0.272011	0.271635	736.6	0.052079	0.0488174		136.6
736.8	1.1089	1.04613	736.8	0.794123	0.756416	736.8	0.714915	0.702267	736.8	0.473975	0.468657	736.8	0.271739	0.271761	736.8	0.0518025	0.0488478		136.8
737	1.10911	1.04613	737	0.794093	0.756418	737	0.715102	0.702308	737	0.474582	0.468771	737	0.272408	0.271886	737	0.0519082	0.0488782		137
737.2	1.10918	1.04613	737.2	0.794224	0.75642	737.2	0.715398	0.702349	737.2	0.474872	0.468885	737.2	0.273105	0.272011	737.2	0.0521146	0.0489085		137.2
737.4	1.10913	1.04613	737.4	0.794165	0.756421	737.4	0.715504	0.702389	737.4	0.475016	0.468997	737.4	0.272944	0.272136	737.4	0.0519321	0.0489387		137.4
737.6	1.10857	1.04613	737.6	0.794399	0.756423	737.6	0.716154	0.702429	737.6	0.475506	0.46911	737.6	0.272986	0.27226	737.6	0.0518035	0.0489689		137.6
737.8	1.10816	1.04613	737.8	0.793815	0.756425	737.8	0.716164	0.702469	737.8	0.47559	0.469222	737.8	0.272843	0.272384	737.8	0.0515454	0.048999		137.8
738	1.10775	1.04613	738	0.793104	0.756427	738	0.715714	0.702509	738	0.475327	0.469333	738	0.272772	0.272507	738	0.050678	0.049029		138
738.2	1.10818	1.04613	738.2	0.793528	0.756428	738.2	0.716114	0.702549	738.2	0.475914	0.469444	738.2	0.273455	0.27263	738.2	0.0508553	0.049059		138.2
738.4	1.10784	1.04613	738.4	0.793074	0.75643	738.4	0.715897	0.702588	738.4	0.475516	0.469554	738.4	0.27321	0.272753	738.4	0.0504343	0.0490889		138.4
738.6	1.10745	1.04613	738.6	0.793184	0.756432	738.6	0.715865	0.702627	738.6	0.475495	0.469664	738.6	0.273312	0.272876	738.6	0.0501786	0.0491187		138.6
738.8	1.1078	1.04613	738.8	0.794062	0.756433	738.8	0.716571	0.702665	738.8	0.476294	0.469774	738.8	0.273513	0.272998	738.8	0.0500972	0.0491485		138.8
739	1.10838	1.04613	739	0.794366	0.756435	739	0.717051	0.702704	739	0.476472	0.469883	739	0.273591	0.27312	739	0.0501563	0.0491782		139
739.2	1.1084	1.04613	739.2	0.794969	0.756437	739.2	0.717179	0.702742	739.2	0.476668	0.469992	739.2	0.273952	0.273241	739.2	0.0504698	0.0492078		139.2
739.4	1.10847	1.04613	739.4	0.795066	0.756438	739.4	0.717953	0.70278	739.4	0.476772	0.4701	739.4	0.274345	0.273362	739.4	0.0508405	0.0492374		139.4
739.6	1.1087	1.04613	739.6	0.795416	0.75644	739.6	0.717661	0.702817	739.6	0.476681	0.470208	739.6	0.274711	0.273483	739.6	0.0513734	0.0492669		139.6
739.8	1.10887	1.04613	739.8	0.795424	0.756441	739.8	0.718016	0.702855	739.8	0.476425	0.470315	739.8	0.274687	0.273603	739.8	0.0514967	0.0492964		139.8
740	1.1091	1.04613	740	0.795564	0.756443	740	0.717668	0.702892	740	0.476214	0.470421	740	0.274473	0.273723	740	0.0511664	0.0493258		140
740.2	1.10955	1.04613	740.2	0.796273	0.756445	740.2	0.718053	0.702928	740.2	0.476465	0.470528	740.2	0.275094	0.273843	740.2	0.0512746	0.0493551		140.2
740.4	1.1099	1.04613	740.4	0.796042	0.756446	740.4	0.718274	0.702965	740.4	0.476764	0.470634	740.4	0.275777	0.273962	740.4	0.051722	0.0493843		140.4
740.6	1.1103	1.04613	740.6	0.796083	0.756448	740.6	0.718275	0.703001	740.6	0.476835	0.470739	740.6	0.275845	0.274081	740.6	0.051723	0.0494135		140.6
740.8	1.11051	1.04613	740.8	0.796314	0.756449	740.8	0.71818	0.703037	740.8	0.47675	0.470844	740.8	0.275728	0.2742	740.8	0.0510673	0.0494426		140.8
741	1.11105	1.04613	741	0.796948	0.75645	741	0.718311	0.703073	741	0.477054	0.470948	741	0.276456	0.274318	741	0.0511483	0.0494717		141
741.2	1.11148	1.04613	741.2	0.796762	0.756452	741.2	0.718559	0.703109	741.2	0.477253	0.471053	741.2	0.27646	0.274436	741.2	0.0509877	0.0495007		141.2
741.4	1.11158	1.04613	741.4	0.79663	0.756453	741.4	0.718429	0.703144	741.4	0.476719	0.471156	741.4	0.275933	0.274553	741.4	0.0505404	0.0495296		141.4
741.6	1.11205	1.04613	741.6	0.797378	0.756455	741.6	0.719029	0.703179	741.6	0.477475	0.471259	741.6	0.276739	0.274671	741.6	0.0512913	0.0495584		141.6
741.8	1.11238	1.04613	741.8	0.797222	0.756456	741.8	0.718703	0.703214	741.8	0.477516	0.471362	741.8	0.276469	0.274787	741.8	0.0515826	0.0495872		141.8
742	1.11246	1.04613	742	0.797417	0.756457	742	0.718451	0.703248	742	0.477496	0.471464	742	0.276653	0.274904	742	0.0513412	0.049616		142
742.2	1.11294	1.04613	742.2	0.797691	0.756459	742.2	0.718589	0.703283	742.2	0.478092	0.471566	742.2	0.276925	0.27502	742.2	0.0517412	0.0496446		142.2
742.4	1.11282	1.04613	742.4	0.7974	0.75646	742.4	0.718189	0.703317	742.4	0.477886	0.471668	742.4	0.27623	0.275136	742.4	0.0516013	0.0496732		142.4
742.6	1.11238	1.04613	742.6	0.797787	0.756461	742.6	0.717925	0.70335	742.6	0.477882	0.471769	742.6	0.276116	0.275252	742.6	0.0515627	0.0497018		142.6
742.8	1.11226	1.04613	742.8	0.797715	0.756463	742.8	0.718087	0.703384	742.8	0.478235	0.471869	742.8	0.275937	0.275367	742.8	0.0514358	0.0497302		142.8
743	1.11238	1.04613	743	0.797499	0.756464	743	0.718325	0.703417	743	0.478242	0.471969	743	0.27554	0.275482	743	0.0517509	0.0497587		143
743.2	1.1124	1.04613	743.2	0.797905	0.756465	743.2	0.718382	0.70345	743.2	0.478408	0.472069	743.2	0.275462	0.275596	743.2	0.0522876	0.049787		143.2
743.4	1.11263	1.04613	743.4	0.798193	0.756467	743.4	0.718362	0.703483	743.4	0.478189	0.472168	743.4	0.275276	0.275711	743.4	0.0526157	0.0498153		143.4
743.6	1.11297	1.04613	743.6	0.798252	0.756468	743.6	0.718062	0.703516	743.6	0.478402	0.472267	743.6	0.275124	0.275824	743.6	0.0525889	0.0498435		143.6
743.8	1.11308	1.04613	743.8	0.798476	0.756469	743.8	0.718844	0.703548	743.8	0.478535	0.472366	743.8	0.275137	0.275938	743.8	0.0522665	0.0498717		143.8
744	1.11242	1.04613	744	0.798694	0.75647	744	0.718788	0.703581	744	0.478558	0.472464	744	0.274924	0.276051	744	0.052538	0.0498998		144
744.2	1.11244	1.04613	744.2	0.798654	0.756471	744.2	0.719132	0.703613	744.2	0.478566	0.472561	744.2	0.275374	0.276164	744.2	0.0526444	0.0499278		144.2
744.4	1.1121	1.04613	744.4	0.798591	0.756473	744.4	0.719477	0.703644	744.4	0.47858	0.472658	744.4	0.275816	0.276277	744.4	0.0525271	0.0499558		144.4
744.6	1.11192	1.04613	744.6	0.798649	0.756474	744.6	0.719823	0.703676	744.6	0.478743	0.472755	744.6	0.275757	0.276389	744.6	0.0524125	0.0499837		144.6
744.8	1.11265	1.04613	744.8	0.798981	0.756475	744.8	0.719954	0.703707	744.8	0.478761	0.472852	744.8	0.276047	0.276501	744.8	0.0524891	0.0500116		144.8
745	1.11288	1.04613	745	0.799366	0.756476	745	0.720178	0.703738	745	0.479262	0.472948	745	0.276766	0.276612	745	0.0528791	0.0500394		145
745.2	1.11336	1.04613	745.2	0.799187	0.756477	745.2	0.721206	0.703769	745.2	0.479666	0.473043	745.2	0.276803	0.276724	745.2	0.0530253	0.0500671		145.2
745.4	1.11349	1.04613	745.4	0.799298	0.756478	745.4	0.721056	0.7038	745.4	0.479601	0.473138	745.4	0.276962	0.276835	745.4	0.0527467	0.0500948		145.4
745.6	1.11407	1.04613	745.6	0.799826	0.756479	745.6	0.721567	0.70383	745.6	0.480506	0.473233	745.6	0.277947	0.276945	745.6	0.0531867	0.0501224		145.6
745.8	1.11469	1.04613	745.8	0.799868	0.75648	745.8	0.721875	0.703861	745.8	0.48042	0.473327	745.8	0.278301	0.277056	745.8	0.0534847	0.0501499		145.8
746	1.11478	1.04613	746	0.800047	0.756481	746	0.72253	0.703891	746	0.480513	0.473421	746	0.279274	0.277166	746	0.0535429	0.0501774		146
746.2	1.11494	1.04613	746.2	0.799797	0.756482	746.2	0.7224	0.703921	746.2	0.480163	0.473515	746.2	0.279394	0.277275	746.2	0.0535242	0.0502048		146.2
746.4	1.11503	1.04613	746.4	0.799803	0.756483	746.4	0.721948	0.70395	746.4	0.479932	0.473608	746.4	0.279636	0.277385	746.4	0.0531347	0.0502322		146.4
746.6	1.11515	1.04613	746.6	0.800046	0.756485	746.6	0.722456	0.70398	746.6	0.480239	0.473701	746.6	0.280138	0.277494	746.6	0.0530061	0.0502595		146.6
746.8	1.11496	1.04613	746.8	0.800069	0.756486	746.8	0.722438	0.704009	746.8	0.479998	0.473793	746.8	0.280318	0.277602	746.8	0.0530145	0.0502867		146.8
747	1.11495	1.04613	747	0.800455	0.756487	747	0.722548	0.704038	747	0.480165	0.473885	747	0.280663	0.277711	747	0.0528919	0.0503139		147
747.2	1.11505	1.04613	747.2	0.801071	0.756488	747.2	0.722447	0.704067	747.2	0.480231	0.473976	747.2	0.280831	0.277819	747.2	0.0528117	0.050341		147.2
747.4	1.11521	1.04613	747.4	0.801271	0.756488	747.4	0.722629	0.704095	747.4	0.480158	0.474068	747.4	0.28076	0.277927	747.4	0.0527016	0.0503681		147.4
747.6	1.11482	1.04613	747.6	0.801365	0.756489	747.6	0.722799	0.704124	747.6	0.480662	0.474158	747.6	0.281052	0.278034	747.6	0.0524936	0.0503951		147.6
747.8	1.11465	1.04613	747.8	0.801449	0.75649	747.8	0.723188	0.704152	747.8	0.480957	0.474249	747.8	0.281271	0.278141	747.8	0.0524865	0.050422		147.8
748	1.11427	1.04613	748	0.801221	0.756491	748	0.72275	0.70418	748	0.480755	0.474339	748	0.281232	0.278248	748	0.0524444	0.0504489		148
748.2	1.11385	1.04613	748.2	0.800858	0.756492	748.2	0.722342	0.704208	748.2	0.480535	0.474428	748.2	0.28115	0.278355	748.2	0.0519195	0.0504757		148.2
748.4	1.1137	1.04613	748.4	0.800762	0.756493	748.4	0.722379	0.704235	748.4	0.480994	0.474518	748.4	0.281384	0.278461	748.4	0.0518375	0.0505025		148.4
748.6	1.11433	1.04613	748.6	0.800648	0.756494	748.6	0.722165	0.704263	748.6	0.481335	0.474606	748.6	0.281179	0.278567	748.6	0.0523112	0.0505292		148.6
748.8	1.11451	1.04613	748.8	0.800793	0.756495	748.8	0.721259	0.70429	748.8	0.481484	0.474695	748.8	0.281085	0.278672	748.8	0.0520537	0.0505558		148.8
749	1.1142	1.04613	749	0.80052	0.756496	749	0.72108	0.704317	749	0.481996	0.474783	749	0.280375	0.278778	749	0.0518024	0.0505824		149
749.2	1.11445	1.04613	749.2	0.800204	0.756497	749.2	0.720659	0.704344	749.2	0.481964	0.474871	749.2	0.279378	0.278883	749.2	0.0514166	0.0506089		149.2
749.4	1.11466	1.04613	749.4	0.80019	0.756498	749.4	0.720432	0.70437	749.4	0.481864	0.474958	749.4	0.279115	0.278987	749.4	0.0510472	0.0506354		149.4
749.6	1.11496	1.04613	749.6	0.800278	0.756498	749.6	0.720777	0.704397	749.6	0.481694	0.475045	749.6	0.279154	0.279092	749.6	0.0513964	0.0506618		149.6
749.8	1.11565	1.04613	749.8	0.800343	0.756499	749.8	0.720972	0.704423	749.8	0.481547	0.475132	749.8	0.278974	0.279196	749.8	0.0516716	0.0506881		149.8
750	1.11541	1.04613	750	0.800222	0.7565	750	0.720404	0.704449	750	0.481568	0.475218	750	0.278992	0.279299	750	0.0516954	0.0507144		150
750.2	1.11569	1.04613	750.2	0.800386	0.756501	750.2	0.720524	0.704475	750.2	0.481646	0.475304	750.2	0.278987	0.279403	750.2	0.0517372	0.0507406		150.2
750.4	1.11613	1.04613	750.4	0.80085	0.756502	750.4	0.720947	0.704501	750.4	0.482379	0.475389	750.4	0.279573	0.279506	750.4	0.0524607	0.0507668		150.4
750.6	1.11614	1.04613	750.6	0.801175	0.756503	750.6	0.721377	0.704526	750.6	0.482516	0.475475	750.6	0.279752	0.279609	750.6	0.0524599	0.0507929		150.6
750.8	1.11561	1.04613	750.8	0.801415	0.756503	750.8	0.721072	0.704552	750.8	0.48188	0.475559	750.8	0.279862	0.279712	750.8	0.0523095	0.050819		150.8
751	1.11587	1.04613	751	0.801776	0.756504	751	0.721313	0.704577	751	0.482241	0.475644	751	0.280157	0.279814	751	0.0522068	0.050845		151
751.2	1.1162	1.04613	751.2	0.802137	0.756505	751.2	0.721771	0.704602	751.2	0.482251	0.475728	751.2	0.280426	0.279916	751.2	0.0524477	0.0508709		151.2
751.4	1.11625	1.04613	751.4	0.802796	0.756506	751.4	0.722151	0.704627	751.4	0.482304	0.475811	751.4	0.280553	0.280018	751.4	0.0525955	0.0508968		151.4
751.6	1.11671	1.04613	751.6	0.803131	0.756506	751.6	0.722611	0.704652	751.6	0.482843	0.475895	751.6	0.281138	0.280119	751.6	0.0526355	0.0509226		151.6
751.8	1.11768	1.04613	751.8	0.803293	0.756507	751.8	0.723341	0.704676	751.8	0.482931	0.475978	751.8	0.281832	0.28022	751.8	0.0531318	0.0509484		151.8
752	1.11775	1.04613	752	0.802996	0.756508	752	0.723407	0.704701	752	0.482736	0.47606	752	0.282083	0.280321	752	0.0530511	0.0509741		152
752.2	1.11757	1.04613	752.2	0.802954	0.756509	752.2	0.722991	0.704725	752.2	0.482646	0.476143	752.2	0.282751	0.280421	752.2	0.0531324	0.0509998		152.2
752.4	1.11788	1.04613	752.4	0.802544	0.756509	752.4	0.722573	0.704749	752.4	0.48248	0.476225	752.4	0.282823	0.280522	752.4	0.0531889	0.0510254		152.4
752.6	1.11846	1.04613	752.6	0.803058	0.75651	752.6	0.723095	0.704773	752.6	0.482506	0.476306	752.6	0.283115	0.280622	752.6	0.053718	0.0510509		152.6
752.8	1.11818	1.04613	752.8	0.803096	0.756511	752.8	0.722916	0.704796	752.8	0.482954	0.476387	752.8	0.283334	0.280721	752.8	0.0532394	0.0510764		152.8
753	1.11825	1.04613	753	0.803195	0.756511	753	0.723256	0.70482	753	0.483288	0.476468	753	0.283189	0.280821	753	0.053466	0.0511018		153
753.2	1.11827	1.04613	753.2	0.80323	0.756512	753.2	0.723351	0.704843	753.2	0.483492	0.476549	753.2	0.283601	0.28092	753.2	0.0534773	0.0511272		153.2
753.4	1.11841	1.04613	753.4	0.803526	0.756513	753.4	0.723762	0.704866	753.4	0.483813	0.476629	753.4	0.283932	0.281018	753.4	0.0539454	0.0511525		153.4
753.6	1.1179	1.04613	753.6	0.803302	0.756513	753.6	0.723238	0.704889	753.6	0.483989	0.476709	753.6	0.283833	0.281117	753.6	0.0536146	0.0511778		153.6
753.8	1.11824	1.04613	753.8	0.803469	0.756514	753.8	0.723158	0.704912	753.8	0.48462	0.476788	753.8	0.283709	0.281215	753.8	0.0539358	0.051203		153.8
754	1.1176	1.04613	754	0.803628	0.756515	754	0.722868	0.704935	754	0.484897	0.476868	754	0.283583	0.281313	754	0.0539613	0.0512281		154
754.2	1.1177	1.04613	754.2	0.803914	0.756515	754.2	0.723445	0.704957	754.2	0.485319	0.476947	754.2	0.283637	0.281411	754.2	0.0544432	0.0512532		154.2
754.4	1.11783	1.04613	754.4	0.804313	0.756516	754.4	0.723634	0.70498	754.4	0.485778	0.477025	754.4	0.283913	0.281508	754.4	0.0549347	0.0512782		154.4
754.6	1.1178	1.04613	754.6	0.804139	0.756517	754.6	0.723586	0.705002	754.6	0.485769	0.477103	754.6	0.284328	0.281605	754.6	0.054825	0.0513032		154.6
754.8	1.11811	1.04613	754.8	0.804133	0.756517	754.8	0.723957	0.705024	754.8	0.485917	0.477181	754.8	0.284468	0.281702	754.8	0.0550699	0.0513282		154.8
755	1.11901	1.04613	755	0.804855	0.756518	755	0.724751	0.705046	755	0.486556	0.477259	755	0.28464	0.281798	755	0.0552742	0.051353		155
755.2	1.11944	1.04613	755.2	0.805088	0.756518	755.2	0.725044	0.705068	755.2	0.486855	0.477336	755.2	0.284838	0.281895	755.2	0.0551806	0.0513778		155.2
755.4	1.12	1.04613	755.4	0.805678	0.756519	755.4	0.725471	0.705089	755.4	0.487152	0.477413	755.4	0.285067	0.281991	755.4	0.0551966	0.0514026		155.4
755.6	1.12078	1.04613	755.6	0.805816	0.75652	755.6	0.726334	0.705111	755.6	0.487579	0.477489	755.6	0.285642	0.282086	755.6	0.0554033	0.0514273		155.6
755.8	1.12085	1.04613	755.8	0.805834	0.75652	755.8	0.726399	0.705132	755.8	0.487285	0.477565	755.8	0.285985	0.282182	755.8	0.0556079	0.051452		155.8
756	1.12039	1.04613	756	0.805366	0.756521	756	0.726042	0.705153	756	0.486653	0.477641	756	0.28554	0.282277	756	0.0551326	0.0514765		156
756.2	1.12011	1.04613	756.2	0.80581	0.756521	756.2	0.725559	0.705174	756.2	0.48639	0.477717	756.2	0.285628	0.282372	756.2	0.0552591	0.0515011		156.2
756.4	1.11999	1.04613	756.4	0.8056	0.756522	756.4	0.725678	0.705195	756.4	0.485943	0.477792	756.4	0.285554	0.282466	756.4	0.0550655	0.0515256		156.4
756.6	1.12014	1.04613	756.6	0.806172	0.756522	756.6	0.72617	0.705216	756.6	0.486008	0.477867	756.6	0.28583	0.282561	756.6	0.0551304	0.05155		156.6
756.8	1.11982	1.04613	756.8	0.806143	0.756523	756.8	0.726156	0.705236	756.8	0.48628	0.477941	756.8	0.285924	0.282655	756.8	0.0548828	0.0515744		156.8
757	1.12013	1.04613	757	0.806618	0.756523	757	0.726764	0.705257	757	0.486582	0.478016	757	0.286466	0.282748	757	0.055417	0.0515987		157
757.2	1.11985	1.04613	757.2	0.806552	0.756524	757.2	0.72678	0.705277	757.2	0.486668	0.47809	757.2	0.286491	0.282842	757.2	0.0552958	0.051623		157.2
757.4	1.11962	1.04613	757.4	0.80591	0.756525	757.4	0.726408	0.705297	757.4	0.486569	0.478163	757.4	0.285809	0.282935	757.4	0.0551793	0.0516472		157.4
757.6	1.11913	1.04613	757.6	0.805354	0.756525	757.6	0.725558	0.705317	757.6	0.486013	0.478237	757.6	0.285386	0.283028	757.6	0.0545684	0.0516713		157.6
757.8	1.11945	1.04613	757.8	0.805494	0.756526	757.8	0.725398	0.705337	757.8	0.485721	0.47831	757.8	0.285181	0.283121	757.8	0.0547964	0.0516954		157.8
758	1.11935	1.04613	758	0.805385	0.756526	758	0.725503	0.705357	758	0.485512	0.478382	758	0.285298	0.283213	758	0.0544342	0.0517195		158
758.2	1.11984	1.04613	758.2	0.804904	0.756527	758.2	0.725287	0.705377	758.2	0.485725	0.478455	758.2	0.285836	0.283305	758.2	0.0544807	0.0517435		158.2
758.4	1.11975	1.04613	758.4	0.804308	0.756527	758.4	0.725277	0.705396	758.4	0.485717	0.478527	758.4	0.285637	0.283397	758.4	0.0541775	0.0517674		158.4
758.6	1.11998	1.04613	758.6	0.803579	0.756528	758.6	0.725328	0.705415	758.6	0.485455	0.478599	758.6	0.28559	0.283489	758.6	0.0536672	0.0517913		158.6
758.8	1.12053	1.04613	758.8	0.803743	0.756528	758.8	0.725151	0.705435	758.8	0.485445	0.47867	758.8	0.285152	0.28358	758.8	0.053291	0.0518152		158.8
759	1.12123	1.04613	759	0.804092	0.756528	759	0.724967	0.705454	759	0.486047	0.478741	759	0.285289	0.283671	759	0.0532158	0.051839		159
759.2	1.12152	1.04613	759.2	0.804001	0.756529	759.2	0.724592	0.705473	759.2	0.486329	0.478812	759.2	0.285459	0.283762	759.2	0.0530579	0.0518627		159.2
759.4	1.12164	1.04613	759.4	0.804292	0.756529	759.4	0.724898	0.705491	759.4	0.486877	0.478883	759.4	0.28579	0.283852	759.4	0.0532592	0.0518864		159.4
759.6	1.12177	1.04613	759.6	0.804546	0.75653	759.6	0.724843	0.70551	759.6	0.487022	0.478953	759.6	0.286033	0.283943	759.6	0.0531823	0.05191		159.6
759.8	1.12153	1.04613	759.8	0.804891	0.75653	759.8	0.724719	0.705529	759.8	0.486997	0.479023	759.8	0.285889	0.284033	759.8	0.0531413	0.0519336		159.8
760	1.12179	1.04613	760	0.805327	0.756531	760	0.724803	0.705547	760	0.487102	0.479093	760	0.285927	0.284122	760	0.0530303	0.0519571		160
760.2	1.12177	1.04613	760.2	0.806	0.756531	760.2	0.724562	0.705565	760.2	0.487444	0.479162	760.2	0.286171	0.284212	760.2	0.053353	0.0519806		160.2
760.4	1.12199	1.04613	760.4	0.806639	0.756532	760.4	0.724916	0.705583	760.4	0.487594	0.479231	760.4	0.286605	0.284301	760.4	0.0539623	0.052004		160.4
760.6	1.12211	1.04613	760.6	0.806875	0.756532	760.6	0.725171	0.705601	760.6	0.487832	0.4793	760.6	0.286431	0.28439	760.6	0.0544335	0.0520274		160.6
760.8	1.12251	1.04613	760.8	0.80768	0.756532	760.8	0.726057	0.705619	760.8	0.488553	0.479368	760.8	0.2869	0.284479	760.8	0.0553151	0.0520507		160.8
761	1.12288	1.04613	761	0.808301	0.756533	761	0.726556	0.705637	761	0.488901	0.479436	761	0.287354	0.284567	761	0.0557777	0.052074		161
761.2	1.12285	1.04613	761.2	0.808134	0.756533	761.2	0.726681	0.705655	761.2	0.488828	0.479504	761.2	0.28739	0.284656	761.2	0.0559235	0.0520972		161.2
761.4	1.12289	1.04613	761.4	0.807986	0.756534	761.4	0.726497	0.705672	761.4	0.488729	0.479572	761.4	0.287246	0.284743	761.4	0.0558953	0.0521204		161.4
761.6	1.12304	1.04613	761.6	0.808693	0.756534	761.6	0.726799	0.70569	761.6	0.48902	0.479639	761.6	0.287865	0.284831	761.6	0.0560563	0.0521435		161.6
761.8	1.12321	1.04613	761.8	0.809212	0.756534	761.8	0.727499	0.705707	761.8	0.489685	0.479706	761.8	0.288755	0.284919	761.8	0.0565164	0.0521665		161.8
762	1.12359	1.04613	762	0.809238	0.756535	762	0.728185	0.705724	762	0.490133	0.479773	762	0.289499	0.285006	762	0.0568541	0.0521895		162
762.2	1.12348	1.04613	762.2	0.809192	0.756535	762.2	0.728104	0.705741	762.2	0.490608	0.47984	762.2	0.290095	0.285093	762.2	0.0573329	0.0522125		162.2
762.4	1.12288	1.04613	762.4	0.808916	0.756536	762.4	0.728535	0.705758	762.4	0.490208	0.479906	762.4	0.289398	0.285179	762.4	0.0572329	0.0522354		162.4
762.6	1.12275	1.04613	762.6	0.808692	0.756536	762.6	0.728409	0.705775	762.6	0.490026	0.479972	762.6	0.289166	0.285266	762.6	0.0573074	0.0522583		162.6
762.8	1.12289	1.04613	762.8	0.80859	0.756536	762.8	0.728236	0.705791	762.8	0.490034	0.480037	762.8	0.288903	0.285352	762.8	0.0570459	0.0522811		162.8
763	1.12279	1.04613	763	0.808533	0.756537	763	0.728353	0.705808	763	0.490645	0.480103	763	0.28907	0.285438	763	0.0573737	0.0523038		163
763.2	1.12264	1.04613	763.2	0.808855	0.756537	763.2	0.72847	0.705824	763.2	0.490435	0.480168	763.2	0.289124	0.285524	763.2	0.0571574	0.0523265		163.2
763.4	1.1222	1.04613	763.4	0.808494	0.756538	763.4	0.728238	0.705841	763.4	0.48989	0.480232	763.4	0.289058	0.285609	763.4	0.0569238	0.0523492		163.4
763.6	1.1223	1.04613	763.6	0.808384	0.756538	763.6	0.728046	0.705857	763.6	0.489421	0.480297	763.6	0.288849	0.285694	763.6	0.0562659	0.0523718		163.6
763.8	1.12235	1.04613	763.8	0.808431	0.756538	763.8	0.727996	0.705873	763.8	0.489856	0.480361	763.8	0.288922	0.285779	763.8	0.0560447	0.0523943		163.8
764	1.12232	1.04613	764	0.808241	0.756539	764	0.727685	0.705889	764	0.489878	0.480425	764	0.288706	0.285864	764	0.055593	0.0524169		164
764.2	1.12256	1.04613	764.2	0.808441	0.756539	764.2	0.727781	0.705905	764.2	0.490114	0.480489	764.2	0.288657	0.285948	764.2	0.0557002	0.0524393		164.2
764.4	1.12301	1.04613	764.4	0.808706	0.756539	764.4	0.727999	0.705921	764.4	0.490193	0.480552	764.4	0.288721	0.286033	764.4	0.0559199	0.0524617		164.4
764.6	1.12321	1.04613	764.6	0.808677	0.75654	764.6	0.728143	0.705936	764.6	0.490099	0.480615	764.6	0.28847	0.286116	764.6	0.0552704	0.0524841		164.6
764.8	1.12343	1.04613	764.8	0.808783	0.75654	764.8	0.728454	0.705952	764.8	0.489856	0.480678	764.8	0.288613	0.2862	764.8	0.0554183	0.0525064		164.8
765	1.12347	1.04613	765	0.808521	0.75654	765	0.72838	0.705967	765	0.489269	0.480741	765	0.288295	0.286284	765	0.055135	0.0525286		165
765.2	1.12393	1.04613	765.2	0.808646	0.756541	765.2	0.728766	0.705983	765.2	0.48939	0.480803	765.2	0.288881	0.286367	765.2	0.0549398	0.0525508		165.2
765.4	1.12419	1.04613	765.4	0.808665	0.756541	765.4	0.728801	0.705998	765.4	0.48947	0.480865	765.4	0.289066	0.28645	765.4	0.0545314	0.052573		165.4
765.6	1.1241	1.04613	765.6	0.809077	0.756541	765.6	0.729026	0.706013	765.6	0.490133	0.480927	765.6	0.289456	0.286533	765.6	0.054625	0.0525951		165.6
765.8	1.12427	1.04613	765.8	0.80917	0.756541	765.8	0.7292	0.706028	765.8	0.490002	0.480989	765.8	0.290097	0.286615	765.8	0.0547797	0.0526172		165.8
766	1.12432	1.04613	766	0.809198	0.756542	766	0.729255	0.706043	766	0.489783	0.48105	766	0.290263	0.286697	766	0.0550641	0.0526392		166
766.2	1.1245	1.04613	766.2	0.809649	0.756542	766.2	0.729882	0.706058	766.2	0.490403	0.481111	766.2	0.290756	0.286779	766.2	0.0555978	0.0526611		166.2
766.4	1.12397	1.04613	766.4	0.809061	0.756542	766.4	0.729707	0.706073	766.4	0.489482	0.481172	766.4	0.289598	0.286861	766.4	0.0550941	0.052683		166.4
766.6	1.12406	1.04613	766.6	0.809049	0.756543	766.6	0.729591	0.706087	766.6	0.489544	0.481232	766.6	0.289445	0.286943	766.6	0.0552264	0.0527049		166.6
766.8	1.12419	1.04613	766.8	0.809083	0.756543	766.8	0.730019	0.706102	766.8	0.489394	0.481293	766.8	0.289535	0.287024	766.8	0.0550416	0.0527267		166.8
767	1.12393	1.04613	767	0.809312	0.756543	767	0.729921	0.706116	767	0.489289	0.481353	767	0.28965	0.287105	767	0.055187	0.0527485		167
767.2	1.12387	1.04613	767.2	0.809298	0.756544	767.2	0.729731	0.70613	767.2	0.488615	0.481412	767.2	0.289587	0.287186	767.2	0.0549943	0.0527702		167.2
767.4	1.12389	1.04613	767.4	0.808923	0.756544	767.4	0.729785	0.706145	767.4	0.488384	0.481472	767.4	0.289613	0.287267	767.4	0.0550005	0.0527919		167.4
767.6	1.1241	1.04613	767.6	0.80891	0.756544	767.6	0.729348	0.706159	767.6	0.488878	0.481531	767.6	0.289439	0.287347	767.6	0.054435	0.0528135		167.6
767.8	1.12442	1.04613	767.8	0.809463	0.756544	767.8	0.72897	0.706173	767.8	0.489774	0.48159	767.8	0.290034	0.287427	767.8	0.0548396	0.0528351		167.8
768	1.12482	1.04613	768	0.809989	0.756545	768	0.729197	0.706187	768	0.490124	0.481649	768	0.290003	0.287507	768	0.0554046	0.0528566		168
768.2	1.12527	1.04613	768.2	0.810297	0.756545	768.2	0.729384	0.7062	768.2	0.49008	0.481707	768.2	0.290101	0.287587	768.2	0.0552649	0.0528781		168.2
768.4	1.12535	1.04613	768.4	0.810558	0.756545	768.4	0.729465	0.706214	768.4	0.490467	0.481765	768.4	0.290423	0.287666	768.4	0.0555049	0.0528995		168.4
768.6	1.12529	1.04613	768.6	0.810557	0.756545	768.6	0.72947	0.706228	768.6	0.490535	0.481823	768.6	0.290438	0.287745	768.6	0.0549766	0.0529209		168.6
768.8	1.12524	1.04613	768.8	0.810148	0.756546	768.8	0.729087	0.706241	768.8	0.4905	0.481881	768.8	0.290148	0.287824	768.8	0.0549902	0.0529422		168.8
769	1.12536	1.04613	769	0.810272	0.756546	769	0.729321	0.706255	769	0.49081	0.481939	769	0.290222	0.287903	769	0.0546852	0.0529635		169
769.2	1.12556	1.04613	769.2	0.810618	0.756546	769.2	0.728999	0.706268	769.2	0.49138	0.481996	769.2	0.290633	0.287982	769.2	0.0543145	0.0529847		169.2
769.4	1.12541	1.04613	769.4	0.810603	0.756546	769.4	0.728512	0.706281	769.4	0.491728	0.482053	769.4	0.290507	0.28806	769.4	0.054096	0.0530059		169.4
769.6	1.125	1.04613	769.6	0.810627	0.756547	769.6	0.728238	0.706294	769.6	0.491965	0.48211	769.6	0.290456	0.288138	769.6	0.0538018	0.0530271		169.6
769.8	1.12498	1.04613	769.8	0.810628	0.756547	769.8	0.728471	0.706307	769.8	0.491781	0.482166	769.8	0.290753	0.288216	769.8	0.0535271	0.0530482		169.8
770	1.12474	1.04613	770	0.81082	0.756547	770	0.728626	0.70632	770	0.492373	0.482222	770	0.291217	0.288294	770	0.0536658	0.0530692		170
770.2	1.12455	1.04613	770.2	0.810944	0.756547	770.2	0.72869	0.706333	770.2	0.492709	0.482278	770.2	0.291357	0.288371	770.2	0.0535146	0.0530902		170.2
770.4	1.12426	1.04613	770.4	0.810764	0.756548	770.4	0.728495	0.706346	770.4	0.492207	0.482334	770.4	0.291067	0.288448	770.4	0.0530205	0.0531112		170.4
770.6	1.12454	1.04613	770.6	0.810998	0.756548	770.6	0.729138	0.706359	770.6	0.492495	0.48239	770.6	0.291611	0.288525	770.6	0.053505	0.0531321		170.6
770.8	1.12471	1.04613	770.8	0.810549	0.756548	770.8	0.729415	0.706371	770.8	0.492204	0.482445	770.8	0.291655	0.288602	770.8	0.0533791	0.053153		170.8
771	1.1247	1.04613	771	0.810102	0.756548	771	0.729266	0.706384	771	0.492338	0.4825	771	0.291484	0.288678	771	0.0534807	0.0531738		171
771.2	1.1252	1.04613	771.2	0.810523	0.756549	771.2	0.729766	0.706396	771.2	0.492651	0.482555	771.2	0.291733	0.288755	771.2	0.0542423	0.0531946		171.2
771.4	1.12527	1.04613	771.4	0.810249	0.756549	771.4	0.729789	0.706409	771.4	0.492664	0.48261	771.4	0.291831	0.288831	771.4	0.0543963	0.0532153		171.4
771.6	1.12569	1.04613	771.6	0.810376	0.756549	771.6	0.729883	0.706421	771.6	0.493003	0.482664	771.6	0.292233	0.288907	771.6	0.0550151	0.053236		171.6
771.8	1.12607	1.04613	771.8	0.810555	0.756549	771.8	0.730111	0.706433	771.8	0.493083	0.482718	771.8	0.292542	0.288982	771.8	0.0555139	0.0532566		171.8
772	1.12638	1.04613	772	0.810512	0.756549	772	0.730611	0.706445	772	0.492642	0.482772	772	0.292217	0.289058	772	0.0556599	0.0532772		172
772.2	1.12644	1.04613	772.2	0.810349	0.75655	772.2	0.730907	0.706457	772.2	0.49242	0.482826	772.2	0.292476	0.289133	772.2	0.0552154	0.0532978		172.2
772.4	1.12727	1.04613	772.4	0.810983	0.75655	772.4	0.731283	0.706469	772.4	0.49306	0.482879	772.4	0.293025	0.289208	772.4	0.0558185	0.0533183		172.4
772.6	1.12747	1.04613	772.6	0.811141	0.75655	772.6	0.731275	0.706481	772.6	0.493091	0.482933	772.6	0.293129	0.289283	772.6	0.0555448	0.0533387		172.6
772.8	1.1278	1.04613	772.8	0.811625	0.75655	772.8	0.731229	0.706493	772.8	0.493122	0.482986	772.8	0.293245	0.289357	772.8	0.0557079	0.0533591		172.8
773	1.12788	1.04613	773	0.812302	0.75655	773	0.731644	0.706504	773	0.493309	0.483038	773	0.293192	0.289431	773	0.0556334	0.0533795		173
773.2	1.12789	1.04613	773.2	0.812485	0.756551	773.2	0.731191	0.706516	773.2	0.493161	0.483091	773.2	0.293317	0.289505	773.2	0.0552	0.0533998		173.2
773.4	1.12779	1.04613	773.4	0.812699	0.756551	773.4	0.731172	0.706528	773.4	0.493327	0.483143	773.4	0.293264	0.289579	773.4	0.0551168	0.0534201		173.4
773.6	1.12763	1.04613	773.6	0.812807	0.756551	773.6	0.731487	0.706539	773.6	0.493809	0.483195	773.6	0.293432	0.289653	773.6	0.0550229	0.0534403		173.6
773.8	1.12757	1.04613	773.8	0.813591	0.756551	773.8	0.731379	0.70655	773.8	0.494387	0.483247	773.8	0.293552	0.289726	773.8	0.0550176	0.0534605		173.8
774	1.12741	1.04613	774	0.813794	0.756551	774	0.73149	0.706562	774	0.494429	0.483299	774	0.293505	0.2898	774	0.0545763	0.0534806		174
774.2	1.12729	1.04613	774.2	0.813979	0.756552	774.2	0.731354	0.706573	774.2	0.49409	0.48335	774.2	0.293075	0.289873	774.2	0.0544801	0.0535007		174.2
774.4	1.12755	1.04613	774.4	0.814172	0.756552	774.4	0.731854	0.706584	774.4	0.494404	0.483402	774.4	0.293309	0.289946	774.4	0.0548122	0.0535208		174.4
774.6	1.12764	1.04613	774.6	0.813762	0.756552	774.6	0.732134	0.706595	774.6	0.494422	0.483453	774.6	0.292866	0.290018	774.6	0.0552254	0.0535408		174.6
774.8	1.12785	1.04613	774.8	0.813771	0.756552	774.8	0.732337	0.706606	774.8	0.494563	0.483503	774.8	0.292791	0.290091	774.8	0.0553881	0.0535607		174.8
775	1.12801	1.04613	775	0.813741	0.756552	775	0.732429	0.706617	775	0.494773	0.483554	775	0.29268	0.290163	775	0.0561727	0.0535807		175
775.2	1.12802	1.04613	775.2	0.813851	0.756552	775.2	0.732674	0.706628	775.2	0.49466	0.483604	775.2	0.292976	0.290235	775.2	0.0564723	0.0536005		175.2
775.4	1.12836	1.04613	775.4	0.81326	0.756553	775.4	0.732683	0.706638	775.4	0.494567	0.483655	775.4	0.293259	0.290307	775.4	0.0563571	0.0536204		175.4
775.6	1.1289	1.04613	775.6	0.813106	0.756553	775.6	0.733068	0.706649	775.6	0.494812	0.483704	775.6	0.293335	0.290378	775.6	0.056874	0.0536401		175.6
775.8	1.12944	1.04613	775.8	0.813125	0.756553	775.8	0.732916	0.70666	775.8	0.494989	0.483754	775.8	0.293503	0.290449	775.8	0.0569425	0.0536599		175.8
776	1.12956	1.04613	776	0.813044	0.756553	776	0.732994	0.70667	776	0.494964	0.483804	776	0.293362	0.290521	776	0.0568574	0.0536796		176
776.2	1.12959	1.04613	776.2	0.812905	0.756553	776.2	0.732676	0.70668	776.2	0.495115	0.483853	776.2	0.293471	0.290592	776.2	0.0567519	0.0536992		176.2
776.4	1.13041	1.04613	776.4	0.813701	0.756553	776.4	0.733172	0.706691	776.4	0.495713	0.483902	776.4	0.294286	0.290662	776.4	0.0574641	0.0537188		176.4
776.6	1.13043	1.04613	776.6	0.813763	0.756554	776.6	0.732804	0.706701	776.6	0.495936	0.483951	776.6	0.294331	0.290733	776.6	0.0574121	0.0537384		176.6
776.8	1.13073	1.04613	776.8	0.814114	0.756554	776.8	0.732847	0.706711	776.8	0.496123	0.484	776.8	0.294453	0.290803	776.8	0.0574674	0.0537579		176.8
777	1.13086	1.04613	777	0.814098	0.756554	777	0.733142	0.706722	777	0.496286	0.484048	777	0.294985	0.290873	777	0.0572334	0.0537774		177
777.2	1.13093	1.04613	777.2	0.814099	0.756554	777.2	0.733199	0.706732	777.2	0.496546	0.484096	777.2	0.295922	0.290943	777.2	0.0568954	0.0537969		177.2
777.4	1.1309	1.04613	777.4	0.814606	0.756554	777.4	0.733607	0.706742	777.4	0.497084	0.484144	777.4	0.296254	0.291013	777.4	0.0572737	0.0538163		177.4
777.6	1.13087	1.04613	777.6	0.814666	0.756554	777.6	0.733995	0.706752	777.6	0.497704	0.484192	777.6	0.296858	0.291082	777.6	0.0569783	0.0538356		177.6
777.8	1.13096	1.04613	777.8	0.815156	0.756554	777.8	0.733874	0.706761	777.8	0.497633	0.48424	777.8	0.296904	0.291152	777.8	0.0566754	0.0538549		177.8
778	1.13097	1.04613	778	0.815238	0.756555	778	0.734193	0.706771	778	0.497231	0.484287	778	0.296877	0.291221	778	0.0561798	0.0538742		178
778.2	1.13094	1.04613	778.2	0.815585	0.756555	778.2	0.734184	0.706781	778.2	0.497254	0.484335	778.2	0.296831	0.29129	778.2	0.0563135	0.0538934		178.2
778.4	1.13094	1.04613	778.4	0.81575	0.756555	778.4	0.734468	0.706791	778.4	0.497418	0.484382	778.4	0.29688	0.291359	778.4	0.0561781	0.0539126		178.4
778.6	1.13091	1.04613	778.6	0.815623	0.756555	778.6	0.734504	0.7068	778.6	0.497049	0.484428	778.6	0.296451	0.291427	778.6	0.0558695	0.0539317		178.6
778.8	1.13086	1.04613	778.8	0.815741	0.756555	778.8	0.734559	0.70681	778.8	0.496845	0.484475	778.8	0.296334	0.291495	778.8	0.0556617	0.0539508		178.8
779	1.13092	1.04613	779	0.815402	0.756555	779	0.734495	0.706819	779	0.496682	0.484522	779	0.295901	0.291563	779	0.055474	0.0539698		179
779.2	1.13089	1.04613	779.2	0.815169	0.756555	779.2	0.734417	0.706829	779.2	0.496776	0.484568	779.2	0.29566	0.291631	779.2	0.0549211	0.0539889		179.2
779.4	1.1314	1.04613	779.4	0.815199	0.756556	779.4	0.734558	0.706838	779.4	0.496996	0.484614	779.4	0.295322	0.291699	779.4	0.0548946	0.0540078		179.4
779.6	1.1313	1.04613	779.6	0.815092	0.756556	779.6	0.734556	0.706847	779.6	0.49726	0.48466	779.6	0.294603	0.291767	779.6	0.0549078	0.0540267		179.6
779.8	1.13129	1.04613	779.8	0.81508	0.756556	779.8	0.734357	0.706856	779.8	0.497513	0.484705	779.8	0.294188	0.291834	779.8	0.0547938	0.0540456		179.8
780	1.13129	1.04452	780	0.81508	0.755394	780	0.734357	0.705779	780	0.497513	0.484006	780	0.294188	0.291453	780	0.0547938	0.054065		180
780.2	1.12564	1.04292	780.2	0.811704	0.754233	780.2	0.730763	0.704695	780.2	0.495339	0.483262	780.2	0.29299	0.291005	780.2	0.0543829	0.0539819		180.2
780.4	1.11894	1.04132	780.4	0.807926	0.753073	780.4	0.726663	0.703612	780.4	0.492747	0.482519	780.4	0.291354	0.290558	780.4	0.0538617	0.0538989		180.4
780.6	1.11171	1.03971	780.6	0.803529	0.751916	780.6	0.722155	0.70253	780.6	0.490189	0.481778	780.6	0.289831	0.290111	780.6	0.0532781	0.0538161		180.6
780.8	1.10337	1.03812	780.8	0.798988	0.75076	780.8	0.717505	0.70145	780.8	0.487333	0.481037	780.8	0.28798	0.289665	780.8	0.0526377	0.0537334		180.8
781	1.09525	1.03652	781	0.793983	0.749606	781	0.71242	0.700372	781	0.48437	0.480298	781	0.286022	0.28922	781	0.0520554	0.0536508		181
781.2	1.0871	1.03493	781.2	0.788937	0.748454	781.2	0.707532	0.699296	781.2	0.481428	0.47956	781.2	0.284248	0.288775	781.2	0.0514877	0.0535683		181.2
781.4	1.0785	1.03334	781.4	0.783781	0.747304	781.4	0.702589	0.698221	781.4	0.478204	0.478823	781.4	0.282328	0.288332	781.4	0.0507006	0.053486		181.4
781.6	1.07013	1.03175	781.6	0.778621	0.746155	781.6	0.697621	0.697148	781.6	0.474932	0.478087	781.6	0.280116	0.287888	781.6	0.05	0.0534038		181.6
781.8	1.0623	1.03016	781.8	0.773729	0.745008	781.8	0.692955	0.696076	781.8	0.471951	0.477352	781.8	0.278437	0.287446	781.8	0.0493184	0.0533217		181.8
782	1.05499	1.02858	782	0.769104	0.743863	782	0.688584	0.695007	782	0.469176	0.476618	782	0.276568	0.287004	782	0.0484999	0.0532398		182
782.2	1.04898	1.027	782.2	0.765562	0.74272	782.2	0.685714	0.693938	782.2	0.467391	0.475886	782.2	0.275746	0.286563	782.2	0.0480666	0.0531579		182.2
782.4	1.04388	1.02542	782.4	0.762089	0.741578	782.4	0.68267	0.692872	782.4	0.465351	0.475154	782.4	0.274686	0.286123	782.4	0.0480347	0.0530762		182.4
782.6	1.03845	1.02384	782.6	0.758165	0.740439	782.6	0.679204	0.691807	782.6	0.463018	0.474424	782.6	0.272961	0.285683	782.6	0.0471983	0.0529946		182.6
782.8	1.03352	1.02227	782.8	0.755015	0.739301	782.8	0.67618	0.690744	782.8	0.461121	0.473695	782.8	0.271934	0.285244	782.8	0.0472669	0.0529132		182.8
783	1.02891	1.0207	783	0.751693	0.738164	783	0.673223	0.689682	783	0.459346	0.472967	783	0.270907	0.284805	783	0.0469629	0.0528319		183
783.2	1.02395	1.01913	783.2	0.748239	0.73703	783.2	0.670216	0.688622	783.2	0.457389	0.47224	783.2	0.269351	0.284368	783.2	0.0465397	0.0527507		183.2
783.4	1.01941	1.01756	783.4	0.745213	0.735897	783.4	0.667107	0.687563	783.4	0.455715	0.471514	783.4	0.268807	0.283931	783.4	0.046043	0.0526696		183.4
783.6	1.01533	1.016	783.6	0.742574	0.734766	783.6	0.66467	0.686507	783.6	0.454755	0.470789	783.6	0.268321	0.283494	783.6	0.0458845	0.0525887		183.6
783.8	1.01096	1.01444	783.8	0.73993	0.733637	783.8	0.661958	0.685452	783.8	0.453249	0.470066	783.8	0.267785	0.283058	783.8	0.0456875	0.0525078		183.8
784	1.00773	1.01288	784	0.737986	0.732509	784	0.659897	0.684398	784	0.45182	0.469343	784	0.267482	0.282623	784	0.045521	0.0524271		184
784.2	1.00383	1.01132	784.2	0.736028	0.731383	784.2	0.657972	0.683346	784.2	0.450795	0.468622	784.2	0.26706	0.282189	784.2	0.0459154	0.0523465		184.2
784.4	0.999915	1.00977	784.4	0.734127	0.730259	784.4	0.655895	0.682296	784.4	0.449933	0.467902	784.4	0.266421	0.281755	784.4	0.0461583	0.0522661		184.4
784.6	0.996571	1.00822	784.6	0.731999	0.729137	784.6	0.654002	0.681247	784.6	0.44899	0.467182	784.6	0.26611	0.281322	784.6	0.0463065	0.0521858		184.6
784.8	0.99282	1.00667	784.8	0.729575	0.728016	784.8	0.652053	0.6802	784.8	0.447631	0.466464	784.8	0.265459	0.28089	784.8	0.0467024	0.0521055		184.8
785	0.989428	1.00512	785	0.72693	0.726897	785	0.65021	0.679155	785	0.446263	0.465747	785	0.264652	0.280458	785	0.0465505	0.0520255		185
785.2	0.986166	1.00358	785.2	0.72509	0.72578	785.2	0.648206	0.678111	785.2	0.444945	0.465032	785.2	0.264125	0.280027	785.2	0.0468292	0.0519455		185.2
785.4	0.982158	1.00203	785.4	0.722858	0.724664	785.4	0.645861	0.677069	785.4	0.442932	0.464317	785.4	0.262952	0.279597	785.4	0.0466586	0.0518657		185.4
785.6	0.9787	1.00049	785.6	0.720812	0.723551	785.6	0.643672	0.676028	785.6	0.441206	0.463603	785.6	0.262248	0.279167	785.6	0.046893	0.0517859		185.6
785.8	0.974775	0.998955	785.8	0.718142	0.722439	785.8	0.641366	0.674989	785.8	0.439418	0.462891	785.8	0.261684	0.278738	785.8	0.0466225	0.0517063		185.8
786	0.971328	0.997419	786	0.715685	0.721328	786	0.639012	0.673952	786	0.437849	0.462179	786	0.26082	0.278309	786	0.0462289	0.0516269		186
786.2	0.968275	0.995886	786.2	0.714077	0.72022	786.2	0.637506	0.672916	786.2	0.437111	0.461469	786.2	0.260872	0.277882	786.2	0.0463248	0.0515475		186.2
786.4	0.965047	0.994356	786.4	0.711949	0.719113	786.4	0.63509	0.671881	786.4	0.435769	0.46076	786.4	0.260134	0.277455	786.4	0.0464089	0.0514683		186.4
786.6	0.961728	0.992827	786.6	0.70957	0.718007	786.6	0.632615	0.670849	786.6	0.434614	0.460051	786.6	0.259847	0.277028	786.6	0.0460744	0.0513892		186.6
786.8	0.958769	0.991302	786.8	0.707562	0.716904	786.8	0.630715	0.669818	786.8	0.434003	0.459344	786.8	0.259492	0.276602	786.8	0.046243	0.0513102		186.8
787	0.955648	0.989778	787	0.705248	0.715802	787	0.628668	0.668788	787	0.433016	0.458638	787	0.259055	0.276177	787	0.0457917	0.0512314		187
787.2	0.9522	0.988257	787.2	0.70276	0.714702	787.2	0.626348	0.66776	787.2	0.432089	0.457933	787.2	0.258053	0.275753	787.2	0.0454221	0.0511526		187.2
787.4	0.949644	0.986738	787.4	0.701042	0.713603	787.4	0.625039	0.666734	787.4	0.43191	0.45723	787.4	0.258755	0.275329	787.4	0.0455169	0.051074		187.4
787.6	0.946573	0.985221	787.6	0.698944	0.712506	787.6	0.623309	0.665709	787.6	0.430882	0.456527	787.6	0.258185	0.274906	787.6	0.0449653	0.0509955		187.6
787.8	0.943005	0.983707	787.8	0.696793	0.711411	787.8	0.621108	0.664686	787.8	0.429278	0.455825	787.8	0.257246	0.274483	787.8	0.0442645	0.0509171		187.8
788	0.940373	0.982195	788	0.695394	0.710318	788	0.619902	0.663664	788	0.428274	0.455125	788	0.256703	0.274061	788	0.043928	0.0508388		188
788.2	0.937228	0.980685	788.2	0.693694	0.709226	788.2	0.618324	0.662644	788.2	0.427795	0.454425	788.2	0.256173	0.27364	788.2	0.0440095	0.0507607		188.2
788.4	0.934482	0.979178	788.4	0.691843	0.708136	788.4	0.616829	0.661626	788.4	0.427055	0.453727	788.4	0.255842	0.27322	788.4	0.0439506	0.0506827		188.4
788.6	0.931822	0.977673	788.6	0.690054	0.707048	788.6	0.61527	0.660609	788.6	0.425699	0.453029	788.6	0.255285	0.2728	788.6	0.0437033	0.0506048		188.6
788.8	0.929009	0.97617	788.8	0.688168	0.705961	788.8	0.613754	0.659594	788.8	0.424667	0.452333	788.8	0.254579	0.27238	788.8	0.0436173	0.050527		188.8
789	0.926224	0.97467	789	0.686598	0.704876	789	0.612226	0.65858	789	0.423736	0.451638	789	0.253764	0.271962	789	0.0431367	0.0504494		189
789.2	0.923881	0.973172	789.2	0.685777	0.703793	789.2	0.610033	0.657568	789.2	0.422514	0.450944	789.2	0.253085	0.271544	789.2	0.0433822	0.0503718		189.2
789.4	0.921355	0.971676	789.4	0.684089	0.702711	789.4	0.608524	0.656557	789.4	0.420994	0.45025	789.4	0.252091	0.271126	789.4	0.0429359	0.0502944		189.4
789.6	0.91898	0.970183	789.6	0.682614	0.701631	789.6	0.607192	0.655548	789.6	0.420017	0.449558	789.6	0.25182	0.27071	789.6	0.0430066	0.0502171		189.6
789.8	0.91618	0.968692	789.8	0.680357	0.700552	789.8	0.60553	0.65454	789.8	0.418613	0.448867	789.8	0.250745	0.270294	789.8	0.0423774	0.0501399		189.8
790	0.914098	0.967203	790	0.678732	0.699476	790	0.603692	0.653534	790	0.417823	0.448178	790	0.250013	0.269878	790	0.0421867	0.0500628		190
790.2	0.911503	0.965716	790.2	0.677108	0.698401	790.2	0.602171	0.65253	790.2	0.417188	0.447489	790.2	0.249315	0.269463	790.2	0.0423043	0.0499859		190.2
790.4	0.908791	0.964232	790.4	0.674862	0.697327	790.4	0.600173	0.651527	790.4	0.415826	0.446801	790.4	0.248923	0.269049	790.4	0.0422509	0.0499091		190.4
790.6	0.90639	0.96275	790.6	0.673063	0.696255	790.6	0.598413	0.650526	790.6	0.414709	0.446114	790.6	0.248153	0.268636	790.6	0.0422193	0.0498324		190.6
790.8	0.903933	0.96127	790.8	0.671617	0.695185	790.8	0.596661	0.649526	790.8	0.413807	0.445429	790.8	0.24736	0.268223	790.8	0.042669	0.0497558		190.8
791	0.901107	0.959793	791	0.669343	0.694117	791	0.595277	0.648527	791	0.412565	0.444744	791	0.24653	0.267811	791	0.042748	0.0496793		191
791.2	0.898706	0.958318	791.2	0.667477	0.69305	791.2	0.59402	0.647531	791.2	0.411589	0.44406	791.2	0.246078	0.267399	791.2	0.0427325	0.0496029		191.2
791.4	0.896295	0.956845	791.4	0.665896	0.691985	791.4	0.592831	0.646535	791.4	0.410405	0.443378	791.4	0.245822	0.266988	791.4	0.0427973	0.0495267		191.4
791.6	0.893625	0.955374	791.6	0.664366	0.690921	791.6	0.591118	0.645542	791.6	0.408865	0.442696	791.6	0.244545	0.266578	791.6	0.0423566	0.0494506		191.6
791.8	0.89088	0.953906	791.8	0.662847	0.689859	791.8	0.589555	0.64455	791.8	0.407832	0.442016	791.8	0.243953	0.266168	791.8	0.0423058	0.0493746		191.8
792	0.889005	0.95244	792	0.661614	0.688799	792	0.588673	0.643559	792	0.407565	0.441337	792	0.24395	0.265759	792	0.0429464	0.0492987		192
792.2	0.886916	0.950976	792.2	0.660351	0.68774	792.2	0.587424	0.64257	792.2	0.407271	0.440658	792.2	0.243864	0.26535	792.2	0.0437326	0.0492229		192.2
792.4	0.884367	0.949514	792.4	0.658959	0.686683	792.4	0.58594	0.641582	792.4	0.406584	0.439981	792.4	0.243739	0.264942	792.4	0.0437778	0.0491473		192.4
792.6	0.88242	0.948055	792.6	0.657803	0.685628	792.6	0.58461	0.640596	792.6	0.406042	0.439305	792.6	0.243234	0.264535	792.6	0.0438451	0.0490717		192.6
792.8	0.880834	0.946598	792.8	0.656687	0.684574	792.8	0.58339	0.639611	792.8	0.405585	0.43863	792.8	0.243139	0.264129	792.8	0.0439534	0.0489963		192.8
793	0.878758	0.945143	793	0.655411	0.683522	793	0.581913	0.638628	793	0.405082	0.437955	793	0.242506	0.263723	793	0.0439628	0.048921		193
793.2	0.876559	0.94369	793.2	0.654409	0.682471	793.2	0.580358	0.637647	793.2	0.404214	0.437282	793.2	0.241827	0.263317	793.2	0.0434528	0.0488458		193.2
793.4	0.874824	0.94224	793.4	0.65304	0.681422	793.4	0.579396	0.636667	793.4	0.403872	0.43661	793.4	0.241688	0.262913	793.4	0.0430765	0.0487708		193.4
793.6	0.872265	0.940791	793.6	0.651505	0.680375	793.6	0.578425	0.635688	793.6	0.40304	0.435939	793.6	0.241365	0.262509	793.6	0.0426305	0.0486958		193.6
793.8	0.870402	0.939345	793.8	0.649874	0.679329	793.8	0.577678	0.634711	793.8	0.402031	0.435269	793.8	0.24108	0.262105	793.8	0.0422593	0.0486209		193.8
794	0.868491	0.937902	794	0.6484	0.678285	794	0.576138	0.633736	794	0.401166	0.4346	794	0.241172	0.261702	794	0.042207	0.0485462		194
794.2	0.866189	0.93646	794.2	0.647	0.677243	794.2	0.574701	0.632762	794.2	0.400186	0.433932	794.2	0.240962	0.2613	794.2	0.0420788	0.0484716		194.2
794.4	0.86399	0.935021	794.4	0.645404	0.676202	794.4	0.573089	0.631789	794.4	0.398856	0.433265	794.4	0.240712	0.260898	794.4	0.0411598	0.0483971		194.4
794.6	0.861767	0.933584	794.6	0.643703	0.675163	794.6	0.571351	0.630818	794.6	0.397812	0.432599	794.6	0.240015	0.260497	794.6	0.041005	0.0483227		194.6
794.8	0.860115	0.932149	794.8	0.642489	0.674125	794.8	0.570375	0.629849	794.8	0.396926	0.431934	794.8	0.240206	0.260097	794.8	0.0409351	0.0482484		194.8
795	0.857429	0.930716	795	0.640243	0.673089	795	0.569346	0.62888	795	0.395605	0.431271	795	0.239778	0.259697	795	0.0406193	0.0481743		195
795.2	0.855518	0.929286	795.2	0.638741	0.672054	795.2	0.567617	0.627914	795.2	0.394096	0.430608	795.2	0.239394	0.259298	795.2	0.0404476	0.0481002		195.2
795.4	0.853598	0.927857	795.4	0.637493	0.671021	795.4	0.565905	0.626949	795.4	0.392805	0.429946	795.4	0.239075	0.2589	795.4	0.0404142	0.0480263		195.4
795.6	0.852008	0.926431	795.6	0.63556	0.66999	795.6	0.564716	0.625985	795.6	0.39217	0.429285	795.6	0.238682	0.258502	795.6	0.0401694	0.0479525		195.6
795.8	0.84991	0.925007	795.8	0.634015	0.66896	795.8	0.563176	0.625023	795.8	0.391322	0.428625	795.8	0.238452	0.258104	795.8	0.0400647	0.0478788		195.8
796	0.848625	0.923586	796	0.632404	0.667932	796	0.561923	0.624062	796	0.390806	0.427966	796	0.238185	0.257708	796	0.0405279	0.0478052		196
796.2	0.846908	0.922166	796.2	0.631516	0.666905	796.2	0.56088	0.623103	796.2	0.390085	0.427309	796.2	0.237686	0.257312	796.2	0.0406976	0.0477317		196.2
796.4	0.844665	0.920749	796.4	0.630137	0.66588	796.4	0.559523	0.622146	796.4	0.389345	0.426652	796.4	0.236728	0.256916	796.4	0.0402778	0.0476584		196.4
796.6	0.843303	0.919334	796.6	0.628684	0.664857	796.6	0.558274	0.621189	796.6	0.388498	0.425996	796.6	0.235863	0.256521	796.6	0.0400717	0.0475851		196.6
796.8	0.841716	0.917921	796.8	0.627746	0.663835	796.8	0.55665	0.620235	796.8	0.38765	0.425341	796.8	0.235141	0.256127	796.8	0.0399881	0.047512		196.8
797	0.839545	0.91651	797	0.626556	0.662815	797	0.555113	0.619281	797	0.38725	0.424688	797	0.233981	0.255733	797	0.0400379	0.047439		197
797.2	0.837879	0.915101	797.2	0.625581	0.661796	797.2	0.55384	0.61833	797.2	0.386131	0.424035	797.2	0.233571	0.25534	797.2	0.039785	0.047366		197.2
797.4	0.836482	0.913695	797.4	0.624551	0.660779	797.4	0.553394	0.617379	797.4	0.386128	0.423383	797.4	0.233579	0.254948	797.4	0.0404221	0.0472933		197.4
797.6	0.834504	0.91229	797.6	0.62327	0.659763	797.6	0.552614	0.61643	797.6	0.385264	0.422733	797.6	0.233158	0.254556	797.6	0.0403842	0.0472206		197.6
797.8	0.83295	0.910888	797.8	0.622476	0.658749	797.8	0.551902	0.615483	797.8	0.384794	0.422083	797.8	0.233164	0.254165	797.8	0.0410059	0.047148		197.8
798	0.830705	0.909488	798	0.621031	0.657737	798	0.550395	0.614537	798	0.383766	0.421434	798	0.232188	0.253774	798	0.0409462	0.0470755		198
798.2	0.82869	0.90809	798.2	0.619662	0.656726	798.2	0.54938	0.613592	798.2	0.382965	0.420786	798.2	0.231148	0.253384	798.2	0.0409476	0.0470032		198.2
798.4	0.826844	0.906695	798.4	0.61807	0.655717	798.4	0.548146	0.612649	798.4	0.381773	0.42014	798.4	0.230607	0.252995	798.4	0.0405355	0.0469309		198.4
798.6	0.825254	0.905301	798.6	0.616567	0.654709	798.6	0.547293	0.611708	798.6	0.381027	0.419494	798.6	0.230367	0.252606	798.6	0.0410744	0.0468588		198.6
798.8	0.823948	0.90391	798.8	0.615897	0.653702	798.8	0.546903	0.610767	798.8	0.380309	0.418849	798.8	0.230338	0.252217	798.8	0.0415172	0.0467868		198.8
799	0.82195	0.90252	799	0.61436	0.652698	799	0.545546	0.609829	799	0.379391	0.418205	799	0.230185	0.25183	799	0.0421742	0.0467149		199
799.2	0.821191	0.901133	799.2	0.613125	0.651695	799.2	0.544264	0.608891	799.2	0.378407	0.417563	799.2	0.230041	0.251443	799.2	0.0424652	0.0466431		199.2
799.4	0.81959	0.899748	799.4	0.612024	0.650693	799.4	0.543192	0.607956	799.4	0.377927	0.416921	799.4	0.229968	0.251056	799.4	0.0422257	0.0465714		199.4
799.6	0.817969	0.898365	799.6	0.610626	0.649693	799.6	0.542266	0.607021	799.6	0.377382	0.41628	799.6	0.229807	0.25067	799.6	0.0417504	0.0464998		199.6
799.8	0.816471	0.896985	799.8	0.60996	0.648694	799.8	0.540978	0.606088	799.8	0.37698	0.41564	799.8	0.230004	0.250285	799.8	0.0418747	0.0464283		199.8
800	0.815161	0.895606	800	0.608582	0.647697	800	0.540066	0.605157	800	0.377032	0.415001	800	0.229998	0.2499	800	0.0421873	0.046357		200
800.2	0.813462	0.894229	800.2	0.60756	0.646702	800.2	0.53899	0.604227	800.2	0.37638	0.414363	800.2	0.229567	0.249516	800.2	0.0418297	0.0462857		200.2
800.4	0.811097	0.892855	800.4	0.606175	0.645708	800.4	0.537366	0.603298	800.4	0.375993	0.413727	800.4	0.229289	0.249133	800.4	0.0412131	0.0462146		200.4
800.6	0.809389	0.891483	800.6	0.60498	0.644715	800.6	0.535453	0.602371	800.6	0.375107	0.413091	800.6	0.22916	0.24875	800.6	0.0405771	0.0461435		200.6
800.8	0.807697	0.890113	800.8	0.603973	0.643724	800.8	0.534111	0.601445	800.8	0.374508	0.412456	800.8	0.229111	0.248368	800.8	0.0406302	0.0460726		200.8
801	0.805922	0.888744	801	0.60291	0.642735	801	0.533294	0.60052	801	0.373901	0.411822	801	0.229077	0.247986	801	0.0405122	0.0460018		201
801.2	0.804672	0.887378	801.2	0.601886	0.641747	801.2	0.532708	0.599597	801.2	0.3734	0.411189	801.2	0.229125	0.247605	801.2	0.0400769	0.0459311		201.2
801.4	0.802841	0.886015	801.4	0.600556	0.640761	801.4	0.531942	0.598676	801.4	0.373292	0.410557	801.4	0.228672	0.247224	801.4	0.0401231	0.0458605		201.4
801.6	0.800979	0.884653	801.6	0.599403	0.639776	801.6	0.531031	0.597756	801.6	0.372338	0.409926	801.6	0.228529	0.246844	801.6	0.039754	0.04579		201.6
801.8	0.798783	0.883293	801.8	0.598119	0.638793	801.8	0.52986	0.596837	801.8	0.371383	0.409296	801.8	0.22758	0.246465	801.8	0.0395962	0.0457197		201.8
802	0.796998	0.881936	802	0.596754	0.637811	802	0.528621	0.59592	802	0.370323	0.408667	802	0.226656	0.246086	802	0.0392795	0.0456494		202
802.2	0.795393	0.88058	802.2	0.59546	0.636831	802.2	0.527772	0.595004	802.2	0.369664	0.408039	802.2	0.225817	0.245708	802.2	0.0390732	0.0455792		202.2
802.4	0.793961	0.879227	802.4	0.594099	0.635852	802.4	0.526858	0.594089	802.4	0.368836	0.407412	802.4	0.225516	0.24533	802.4	0.0385512	0.0455092		202.4
802.6	0.792856	0.877875	802.6	0.593388	0.634875	802.6	0.525932	0.593176	802.6	0.368933	0.406785	802.6	0.225011	0.244953	802.6	0.0386729	0.0454392		202.6
802.8	0.791521	0.876526	802.8	0.592356	0.633899	802.8	0.524704	0.592264	802.8	0.368198	0.40616	802.8	0.224231	0.244577	802.8	0.0384994	0.0453694		202.8
803	0.790008	0.875179	803	0.590865	0.632924	803	0.523065	0.591354	803	0.366989	0.405536	803	0.22361	0.244201	803	0.038309	0.0452996		203
803.2	0.788833	0.873834	803.2	0.58979	0.631952	803.2	0.522174	0.590445	803.2	0.366201	0.404913	803.2	0.223002	0.243825	803.2	0.0379215	0.04523		203.2
803.4	0.787077	0.872491	803.4	0.58899	0.63098	803.4	0.521145	0.589538	803.4	0.365798	0.40429	803.4	0.222555	0.243451	803.4	0.0377867	0.0451605		203.4
803.6	0.785584	0.87115	803.6	0.588024	0.630011	803.6	0.519954	0.588632	803.6	0.365147	0.403669	803.6	0.222235	0.243076	803.6	0.0379513	0.0450911		203.6
803.8	0.784482	0.869811	803.8	0.586812	0.629042	803.8	0.518608	0.587727	803.8	0.364711	0.403048	803.8	0.221769	0.242703	803.8	0.0380614	0.0450218		203.8
804	0.782628	0.868474	804	0.585443	0.628075	804	0.517428	0.586824	804	0.36421	0.402429	804	0.221134	0.24233	804	0.0380942	0.0449526		204
804.2	0.781128	0.867139	804.2	0.584502	0.62711	804.2	0.516508	0.585922	804.2	0.363344	0.40181	804.2	0.220774	0.241957	804.2	0.0381339	0.0448835		204.2
804.4	0.77914	0.865806	804.4	0.583512	0.626146	804.4	0.5155	0.585021	804.4	0.36264	0.401193	804.4	0.220686	0.241585	804.4	0.0378498	0.0448145		204.4
804.6	0.777909	0.864476	804.6	0.582562	0.625184	804.6	0.514286	0.584122	804.6	0.361711	0.400576	804.6	0.220295	0.241214	804.6	0.0378766	0.0447456		204.6
804.8	0.776578	0.863147	804.8	0.581574	0.624223	804.8	0.513976	0.583224	804.8	0.361031	0.399961	804.8	0.220062	0.240843	804.8	0.0381187	0.0446769		204.8
805	0.775008	0.86182	805	0.580663	0.623264	805	0.513181	0.582328	805	0.360174	0.399346	805	0.219616	0.240473	805	0.0380083	0.0446082		205
805.2	0.773815	0.860496	805.2	0.579404	0.622306	805.2	0.512724	0.581433	805.2	0.359666	0.398732	805.2	0.219136	0.240104	805.2	0.0382301	0.0445396		205.2
805.4	0.772609	0.859173	805.4	0.578336	0.621349	805.4	0.511692	0.580539	805.4	0.358536	0.398119	805.4	0.219047	0.239735	805.4	0.0386879	0.0444712		205.4
805.6	0.771188	0.857853	805.6	0.577331	0.620394	805.6	0.510758	0.579647	805.6	0.357775	0.397507	805.6	0.218772	0.239366	805.6	0.0385798	0.0444028		205.6
805.8	0.769718	0.856534	805.8	0.576306	0.619441	805.8	0.509762	0.578756	805.8	0.356887	0.396896	805.8	0.218018	0.238998	805.8	0.038312	0.0443346		205.8
806	0.768437	0.855218	806	0.575409	0.618489	806	0.508999	0.577866	806	0.356104	0.396286	806	0.217748	0.238631	806	0.0379696	0.0442664		206
806.2	0.767079	0.853903	806.2	0.573896	0.617538	806.2	0.508209	0.576978	806.2	0.355419	0.395677	806.2	0.216612	0.238264	806.2	0.0371724	0.0441984		206.2
806.4	0.765632	0.852591	806.4	0.572643	0.616589	806.4	0.506984	0.576091	806.4	0.354569	0.395069	806.4	0.21619	0.237898	806.4	0.0363516	0.0441305		206.4
806.6	0.764043	0.85128	806.6	0.571488	0.615641	806.6	0.505865	0.575206	806.6	0.353596	0.394462	806.6	0.215436	0.237532	806.6	0.0360376	0.0440627		206.6
806.8	0.762339	0.849972	806.8	0.569915	0.614695	806.8	0.504811	0.574322	806.8	0.352074	0.393856	806.8	0.214958	0.237167	806.8	0.0354992	0.0439949		206.8
807	0.760978	0.848666	807	0.568673	0.61375	807	0.503686	0.573439	807	0.350984	0.39325	807	0.214739	0.236803	807	0.035414	0.0439273		207
807.2	0.760371	0.847361	807.2	0.567992	0.612807	807.2	0.502965	0.572558	807.2	0.350568	0.392646	807.2	0.214413	0.236439	807.2	0.0353335	0.0438598		207.2
807.4	0.758991	0.846059	807.4	0.566912	0.611865	807.4	0.50206	0.571678	807.4	0.350472	0.392042	807.4	0.214336	0.236075	807.4	0.0353606	0.0437924		207.4
807.6	0.757157	0.844758	807.6	0.565987	0.610925	807.6	0.501267	0.570799	807.6	0.349936	0.39144	807.6	0.214084	0.235713	807.6	0.035611	0.0437251		207.6
807.8	0.756282	0.84346	807.8	0.564748	0.609986	807.8	0.500417	0.569922	807.8	0.349713	0.390838	807.8	0.213802	0.23535	807.8	0.0357084	0.0436579		207.8
808	0.754877	0.842164	808	0.563955	0.609048	808	0.500072	0.569046	808	0.349683	0.390238	808	0.213759	0.234988	808	0.0364181	0.0435908		208
808.2	0.753484	0.840869	808.2	0.563126	0.608112	808.2	0.499084	0.568171	808.2	0.349201	0.389638	808.2	0.213736	0.234627	808.2	0.0363711	0.0435238		208.2
808.4	0.752088	0.839577	808.4	0.562396	0.607177	808.4	0.4978	0.567298	808.4	0.348533	0.389039	808.4	0.213927	0.234267	808.4	0.0365143	0.0434569		208.4
808.6	0.751283	0.838286	808.6	0.561613	0.606244	808.6	0.496978	0.566426	808.6	0.348432	0.388441	808.6	0.213991	0.233907	808.6	0.0368933	0.0433901		208.6
808.8	0.750231	0.836998	808.8	0.561175	0.605312	808.8	0.496425	0.565556	808.8	0.348423	0.387844	808.8	0.214365	0.233547	808.8	0.0372709	0.0433234		208.8
809	0.748777	0.835712	809	0.560051	0.604382	809	0.495108	0.564686	809	0.347695	0.387248	809	0.214338	0.233188	809	0.0373192	0.0432568		209
809.2	0.748055	0.834427	809.2	0.559312	0.603453	809.2	0.494486	0.563818	809.2	0.347317	0.386653	809.2	0.214717	0.23283	809.2	0.037451	0.0431903		209.2
809.4	0.7466	0.833145	809.4	0.558699	0.602526	809.4	0.493358	0.562952	809.4	0.346676	0.386058	809.4	0.214892	0.232472	809.4	0.0371174	0.0431239		209.4
809.6	0.745068	0.831864	809.6	0.557896	0.6016	809.6	0.492487	0.562087	809.6	0.346299	0.385465	809.6	0.21433	0.232115	809.6	0.0367956	0.0430577		209.6
809.8	0.74388	0.830586	809.8	0.556895	0.600675	809.8	0.492035	0.561223	809.8	0.34554	0.384873	809.8	0.214062	0.231758	809.8	0.0367208	0.0429915		209.8
810	0.742569	0.829309	810	0.556001	0.599752	810	0.491009	0.56036	810	0.344975	0.384281	810	0.213577	0.231402	810	0.0365443	0.0429254		210
810.2	0.741055	0.828034	810.2	0.554803	0.59883	810.2	0.490096	0.559499	810.2	0.344359	0.38369	810.2	0.212694	0.231046	810.2	0.0363104	0.0428594		210.2
810.4	0.739745	0.826762	810.4	0.553672	0.597909	810.4	0.488959	0.558639	810.4	0.343592	0.383101	810.4	0.211969	0.230691	810.4	0.0360602	0.0427936		210.4
810.6	0.738451	0.825491	810.6	0.552493	0.59699	810.6	0.488301	0.55778	810.6	0.342994	0.382512	810.6	0.211481	0.230336	810.6	0.0360931	0.0427278		210.6
810.8	0.737286	0.824222	810.8	0.551666	0.596073	810.8	0.487411	0.556923	810.8	0.343045	0.381924	810.8	0.211224	0.229982	810.8	0.0362592	0.0426621		210.8
811	0.735967	0.822955	811	0.549882	0.595157	811	0.485961	0.556067	811	0.342354	0.381337	811	0.210188	0.229629	811	0.0361483	0.0425965		211
811.2	0.734683	0.821691	811.2	0.54898	0.594242	811.2	0.485104	0.555212	811.2	0.341646	0.380751	811.2	0.209529	0.229276	811.2	0.0361724	0.0425311		211.2
811.4	0.732921	0.820428	811.4	0.547549	0.593329	811.4	0.484113	0.554359	811.4	0.341248	0.380166	811.4	0.209024	0.228924	811.4	0.0361226	0.0424657		211.4
811.6	0.731825	0.819167	811.6	0.547178	0.592417	811.6	0.483779	0.553507	811.6	0.340972	0.379581	811.6	0.208383	0.228572	811.6	0.0368308	0.0424004		211.6
811.8	0.730855	0.817908	811.8	0.545841	0.591506	811.8	0.482956	0.552656	811.8	0.340152	0.378998	811.8	0.207772	0.22822	811.8	0.0366394	0.0423353		211.8
812	0.729244	0.816651	812	0.545263	0.590597	812	0.481933	0.551807	812	0.339616	0.378415	812	0.207324	0.22787	812	0.0367057	0.0422702		212
812.2	0.727964	0.815395	812.2	0.544715	0.589689	812.2	0.481145	0.550959	812.2	0.338765	0.377834	812.2	0.207233	0.227519	812.2	0.0368421	0.0422052		212.2
812.4	0.726889	0.814142	812.4	0.544157	0.588783	812.4	0.480771	0.550112	812.4	0.338026	0.377253	812.4	0.207159	0.22717	812.4	0.0369797	0.0421404		212.4
812.6	0.725933	0.812891	812.6	0.543696	0.587878	812.6	0.480651	0.549266	812.6	0.337437	0.376673	812.6	0.207039	0.226821	812.6	0.0369025	0.0420756		212.6
812.8	0.724601	0.811641	812.8	0.542902	0.586975	812.8	0.479868	0.548422	812.8	0.336569	0.376094	812.8	0.207123	0.226472	812.8	0.0367606	0.0420109		212.8
813	0.723232	0.810394	813	0.541901	0.586072	813	0.479096	0.547579	813	0.335414	0.375516	813	0.207031	0.226124	813	0.0361466	0.0419464		213
813.2	0.722229	0.809148	813.2	0.541474	0.585172	813.2	0.478618	0.546738	813.2	0.335113	0.374939	813.2	0.207044	0.225776	813.2	0.0361151	0.0418819		213.2
813.4	0.721217	0.807905	813.4	0.540817	0.584272	813.4	0.478075	0.545897	813.4	0.334478	0.374363	813.4	0.206774	0.225429	813.4	0.0355553	0.0418175		213.4
813.6	0.720412	0.806663	813.6	0.540071	0.583374	813.6	0.477208	0.545058	813.6	0.333654	0.373787	813.6	0.206357	0.225083	813.6	0.0354575	0.0417532		213.6
813.8	0.719396	0.805423	813.8	0.539448	0.582478	813.8	0.476593	0.544221	813.8	0.332996	0.373213	813.8	0.205817	0.224737	813.8	0.035474	0.0416891		213.8
814	0.718506	0.804185	814	0.539316	0.581582	814	0.476052	0.543384	814	0.332795	0.372639	814	0.205738	0.224391	814	0.0355712	0.041625		214
814.2	0.716891	0.802949	814.2	0.537931	0.580688	814.2	0.474567	0.542549	814.2	0.331834	0.372067	814.2	0.204851	0.224047	814.2	0.0351313	0.041561		214.2
814.4	0.715923	0.801715	814.4	0.537456	0.579796	814.4	0.473644	0.541715	814.4	0.331402	0.371495	814.4	0.204765	0.223702	814.4	0.0347079	0.0414971		214.4
814.6	0.714616	0.800483	814.6	0.536687	0.578905	814.6	0.472812	0.540883	814.6	0.331155	0.370924	814.6	0.204609	0.223358	814.6	0.0349981	0.0414334		214.6
814.8	0.713515	0.799253	814.8	0.535927	0.578015	814.8	0.471795	0.540051	814.8	0.330775	0.370354	814.8	0.204243	0.223015	814.8	0.0355837	0.0413697		214.8
815	0.712249	0.798024	815	0.534692	0.577127	815	0.470472	0.539221	815	0.329798	0.369784	815	0.203533	0.222672	815	0.0355355	0.0413061		215
815.2	0.711034	0.796798	815.2	0.534093	0.57624	815.2	0.469549	0.538392	815.2	0.328996	0.369216	815.2	0.203004	0.22233	815.2	0.0355082	0.0412426		215.2
815.4	0.709722	0.795573	815.4	0.533039	0.575354	815.4	0.468462	0.537565	815.4	0.328612	0.368649	815.4	0.202726	0.221988	815.4	0.0352245	0.0411792		215.4
815.6	0.708337	0.79435	815.6	0.532045	0.57447	815.6	0.467757	0.536739	815.6	0.328125	0.368082	815.6	0.201828	0.221647	815.6	0.0351141	0.0411159		215.6
815.8	0.706883	0.793129	815.8	0.530733	0.573587	815.8	0.466587	0.535914	815.8	0.327372	0.367516	815.8	0.201726	0.221306	815.8	0.0348984	0.0410527		215.8
816	0.705761	0.79191	816	0.529919	0.572705	816	0.466069	0.53509	816	0.326724	0.366951	816	0.201377	0.220966	816	0.0352672	0.0409896		216
816.2	0.704641	0.790693	816.2	0.529171	0.571825	816.2	0.465542	0.534268	816.2	0.325785	0.366387	816.2	0.200864	0.220627	816.2	0.035431	0.0409266		216.2
816.4	0.703551	0.789478	816.4	0.52794	0.570946	816.4	0.464841	0.533446	816.4	0.324826	0.365824	816.4	0.200707	0.220288	816.4	0.0350906	0.0408637		216.4
816.6	0.702447	0.788265	816.6	0.52707	0.570069	816.6	0.463838	0.532627	816.6	0.323842	0.365262	816.6	0.200471	0.219949	816.6	0.0348935	0.0408009		216.6
816.8	0.701649	0.787053	816.8	0.525968	0.569192	816.8	0.462952	0.531808	816.8	0.32327	0.364701	816.8	0.200422	0.219611	816.8	0.0351202	0.0407382		216.8
817	0.700522	0.785843	817	0.525041	0.568318	817	0.461855	0.530991	817	0.322897	0.36414	817	0.200124	0.219273	817	0.0347263	0.0406756		217
817.2	0.699679	0.784635	817.2	0.52421	0.567444	817.2	0.461154	0.530174	817.2	0.322337	0.36358	817.2	0.199943	0.218936	817.2	0.0347231	0.0406131		217.2
817.4	0.699267	0.78343	817.4	0.523787	0.566572	817.4	0.460899	0.52936	817.4	0.321796	0.363022	817.4	0.200151	0.2186	817.4	0.0343167	0.0405507		217.4
817.6	0.697939	0.782225	817.6	0.522908	0.565701	817.6	0.46002	0.528546	817.6	0.321102	0.362464	817.6	0.199695	0.218264	817.6	0.0341244	0.0404883		217.6
817.8	0.696687	0.781023	817.8	0.522519	0.564832	817.8	0.45947	0.527734	817.8	0.320888	0.361907	817.8	0.199779	0.217928	817.8	0.0340221	0.0404261		217.8
818	0.695444	0.779823	818	0.521543	0.563963	818	0.458702	0.526922	818	0.32033	0.36135	818	0.199377	0.217594	818	0.0335637	0.040364		218
818.2	0.694441	0.778624	818.2	0.520513	0.563097	818.2	0.457512	0.526113	818.2	0.319952	0.360795	818.2	0.199054	0.217259	818.2	0.0331886	0.0403019		218.2
818.4	0.69402	0.777427	818.4	0.52059	0.562231	818.4	0.457096	0.525304	818.4	0.32015	0.36024	818.4	0.199286	0.216925	818.4	0.0331202	0.04024		218.4
818.6	0.693728	0.776233	818.6	0.519808	0.561367	818.6	0.456374	0.524497	818.6	0.320199	0.359687	818.6	0.199353	0.216592	818.6	0.0336701	0.0401782		218.6
818.8	0.69322	0.77504	818.8	0.519339	0.560504	818.8	0.455721	0.52369	818.8	0.319834	0.359134	818.8	0.198943	0.216259	818.8	0.0338626	0.0401164		218.8
819	0.691993	0.773848	819	0.51812	0.559643	819	0.455044	0.522886	819	0.319197	0.358582	819	0.19844	0.215926	819	0.0336511	0.0400547		219
819.2	0.690576	0.772659	819.2	0.517408	0.558783	819.2	0.454467	0.522082	819.2	0.318876	0.358031	819.2	0.197993	0.215595	819.2	0.0339465	0.0399932		219.2
819.4	0.689039	0.771471	819.4	0.516078	0.557924	819.4	0.453407	0.521279	819.4	0.318388	0.35748	819.4	0.197427	0.215263	819.4	0.0336045	0.0399317		219.4
819.6	0.687951	0.770286	819.6	0.514863	0.557066	819.6	0.452715	0.520478	819.6	0.31755	0.356931	819.6	0.196372	0.214932	819.6	0.0330519	0.0398703		219.6
819.8	0.686965	0.769102	819.8	0.513934	0.55621	819.8	0.451643	0.519678	819.8	0.317083	0.356382	819.8	0.196423	0.214602	819.8	0.0333796	0.039809		219.8
820	0.686504	0.76792	820	0.513211	0.555355	820	0.451456	0.51888	820	0.31665	0.355835	820	0.195976	0.214272	820	0.0339396	0.0397479		220
820.2	0.685533	0.766739	820.2	0.512494	0.554502	820.2	0.450251	0.518082	820.2	0.315982	0.355288	820.2	0.195711	0.213943	820.2	0.033613	0.0396868		220.2
820.4	0.684697	0.765561	820.4	0.511806	0.553649	820.4	0.449567	0.517286	820.4	0.315425	0.354742	820.4	0.196041	0.213614	820.4	0.0338091	0.0396258		220.4
820.6	0.683681	0.764384	820.6	0.511472	0.552798	820.6	0.448877	0.516491	820.6	0.315169	0.354197	820.6	0.19571	0.213286	820.6	0.0342444	0.0395649		220.6
820.8	0.682302	0.763209	820.8	0.510681	0.551949	820.8	0.448078	0.515697	820.8	0.315099	0.353652	820.8	0.195474	0.212958	820.8	0.0345372	0.0395041		220.8
821	0.680941	0.762036	821	0.509774	0.5511	821	0.446969	0.514904	821	0.314796	0.353109	821	0.195218	0.212631	821	0.0343538	0.0394434		221
821.2	0.679972	0.760865	821.2	0.509415	0.550253	821.2	0.447022	0.514113	821.2	0.314618	0.352566	821.2	0.195378	0.212304	821.2	0.0345325	0.0393827		221.2
821.4	0.678924	0.759696	821.4	0.508911	0.549408	821.4	0.44655	0.513323	821.4	0.314486	0.352024	821.4	0.195165	0.211978	821.4	0.0343597	0.0393222		221.4
821.6	0.67718	0.758528	821.6	0.50763	0.548563	821.6	0.445444	0.512534	821.6	0.313749	0.351483	821.6	0.194575	0.211652	821.6	0.0342403	0.0392617		221.6
821.8	0.676116	0.757362	821.8	0.506967	0.54772	821.8	0.444901	0.511746	821.8	0.313395	0.350943	821.8	0.194586	0.211326	821.8	0.0338265	0.0392014		221.8
822	0.674948	0.756198	822	0.505858	0.546878	822	0.444223	0.51096	822	0.312949	0.350403	822	0.193634	0.211002	822	0.0334625	0.0391412		222
822.2	0.674543	0.755036	822.2	0.505035	0.546038	822.2	0.443542	0.510174	822.2	0.31292	0.349865	822.2	0.194135	0.210677	822.2	0.0333293	0.039081		222.2
822.4	0.673849	0.753875	822.4	0.504032	0.545199	822.4	0.442932	0.50939	822.4	0.312511	0.349327	822.4	0.193962	0.210353	822.4	0.0325941	0.0390209		222.4
822.6	0.673208	0.752717	822.6	0.503263	0.544361	822.6	0.442492	0.508607	822.6	0.312266	0.34879	822.6	0.194013	0.21003	822.6	0.0329698	0.038961		222.6
822.8	0.672166	0.75156	822.8	0.502532	0.543524	822.8	0.441651	0.507825	822.8	0.311576	0.348254	822.8	0.192981	0.209707	822.8	0.0327602	0.0389011		222.8
823	0.670263	0.750405	823	0.501042	0.542689	823	0.440371	0.507045	823	0.31026	0.347719	823	0.192103	0.209385	823	0.0322226	0.0388413		223
823.2	0.668907	0.749251	823.2	0.500746	0.541854	823.2	0.43968	0.506266	823.2	0.30962	0.347184	823.2	0.191888	0.209063	823.2	0.0322887	0.0387816		223.2
823.4	0.667517	0.7481	823.4	0.499015	0.541022	823.4	0.438054	0.505487	823.4	0.308096	0.346651	823.4	0.190766	0.208742	823.4	0.0312187	0.038722		223.4
823.6	0.666093	0.74695	823.6	0.497975	0.54019	823.6	0.436891	0.504711	823.6	0.30655	0.346118	823.6	0.189886	0.208421	823.6	0.0302207	0.0386625		223.6
823.8	0.664525	0.745802	823.8	0.496507	0.53936	823.8	0.435258	0.503935	823.8	0.305672	0.345586	823.8	0.189207	0.208101	823.8	0.0302041	0.038603		223.8
824	0.663565	0.744656	824	0.496125	0.538531	824	0.434836	0.50316	824	0.304767	0.345055	824	0.189142	0.207781	824	0.0304117	0.0385437		224
824.2	0.662549	0.743511	824.2	0.495541	0.537703	824.2	0.433604	0.502387	824.2	0.30372	0.344524	824.2	0.18926	0.207462	824.2	0.0299595	0.0384845		224.2
824.4	0.661224	0.742368	824.4	0.494979	0.536877	824.4	0.432614	0.501615	824.4	0.303038	0.343995	824.4	0.18916	0.207143	824.4	0.0299094	0.0384253		224.4
824.6	0.66053	0.741227	824.6	0.494644	0.536052	824.6	0.43231	0.500844	824.6	0.302903	0.343466	824.6	0.189205	0.206824	824.6	0.0304812	0.0383663		224.6
824.8	0.659276	0.740088	824.8	0.493801	0.535228	824.8	0.431307	0.500074	824.8	0.302301	0.342938	824.8	0.189317	0.206506	824.8	0.0299274	0.0383073		224.8
825	0.658698	0.738951	825	0.493087	0.534405	825	0.430719	0.499305	825	0.302185	0.342411	825	0.1891	0.206189	825	0.0306326	0.0382484		225
825.2	0.657877	0.737815	825.2	0.492376	0.533584	825.2	0.430727	0.498538	825.2	0.302177	0.341885	825.2	0.189242	0.205872	825.2	0.0307007	0.0381896		225.2
825.4	0.657241	0.736681	825.4	0.491938	0.532764	825.4	0.430526	0.497772	825.4	0.302191	0.341359	825.4	0.189417	0.205556	825.4	0.0313512	0.0381309		225.4
825.6	0.656759	0.735549	825.6	0.491349	0.531945	825.6	0.430507	0.497007	825.6	0.302178	0.340835	825.6	0.189183	0.20524	825.6	0.0317629	0.0380723		225.6
825.8	0.656218	0.734418	825.8	0.490975	0.531127	825.8	0.430318	0.496243	825.8	0.301997	0.340311	825.8	0.189084	0.204924	825.8	0.0315508	0.0380138		225.8
826	0.655733	0.733289	826	0.490703	0.530311	826	0.430406	0.49548	826	0.302144	0.339788	826	0.189024	0.204609	826	0.0318633	0.0379554		226
826.2	0.655996	0.732162	826.2	0.490507	0.529496	826.2	0.43052	0.494719	826.2	0.302663	0.339266	826.2	0.18952	0.204295	826.2	0.0319602	0.0378971		226.2
826.4	0.655561	0.731037	826.4	0.490465	0.528682	826.4	0.430936	0.493958	826.4	0.303036	0.338744	826.4	0.189503	0.203981	826.4	0.0322513	0.0378388		226.4
826.6	0.654901	0.729913	826.6	0.4902	0.527869	826.6	0.430664	0.493199	826.6	0.303136	0.338224	826.6	0.188781	0.203667	826.6	0.0329198	0.0377806		226.6
826.8	0.654238	0.728792	826.8	0.489917	0.527058	826.8	0.430372	0.492441	826.8	0.303141	0.337704	826.8	0.188222	0.203354	826.8	0.0331438	0.0377226		226.8
827	0.653308	0.727671	827	0.489406	0.526248	827	0.429889	0.491684	827	0.302549	0.337185	827	0.187966	0.203042	827	0.0330242	0.0376646		227
827.2	0.652468	0.726553	827.2	0.489598	0.525439	827.2	0.429796	0.490928	827.2	0.302625	0.336666	827.2	0.187866	0.20273	827.2	0.0332818	0.0376067		227.2
827.4	0.651121	0.725436	827.4	0.488359	0.524632	827.4	0.42868	0.490174	827.4	0.301707	0.336149	827.4	0.186698	0.202418	827.4	0.0324271	0.0375489		227.4
827.6	0.649824	0.724321	827.6	0.487587	0.523825	827.6	0.428076	0.48942	827.6	0.300821	0.335632	827.6	0.18674	0.202107	827.6	0.0320879	0.0374912		227.6
827.8	0.648577	0.723208	827.8	0.486386	0.52302	827.8	0.427071	0.488668	827.8	0.300314	0.335117	827.8	0.186307	0.201796	827.8	0.0320202	0.0374336		227.8
828	0.647855	0.722097	828	0.486087	0.522216	828	0.426589	0.487917	828	0.299174	0.334601	828	0.186706	0.201486	828	0.0318423	0.037376		228
828.2	0.647196	0.720987	828.2	0.485185	0.521414	828.2	0.425575	0.487167	828.2	0.298405	0.334087	828.2	0.186699	0.201177	828.2	0.0314415	0.0373186		228.2
828.4	0.645991	0.719879	828.4	0.484158	0.520612	828.4	0.424702	0.486419	828.4	0.297554	0.333574	828.4	0.186748	0.200867	828.4	0.0312574	0.0372612		228.4
828.6	0.645178	0.718772	828.6	0.483408	0.519812	828.6	0.424271	0.485671	828.6	0.296997	0.333061	828.6	0.186857	0.200559	828.6	0.0312778	0.037204		228.6
828.8	0.644042	0.717667	828.8	0.482117	0.519013	828.8	0.422822	0.484924	828.8	0.296137	0.332549	828.8	0.18656	0.20025	828.8	0.030758	0.0371468		228.8
829	0.643372	0.716564	829	0.481379	0.518215	829	0.422084	0.484179	829	0.295643	0.332038	829	0.186489	0.199943	829	0.0314746	0.0370897		229
829.2	0.642366	0.715463	829.2	0.480093	0.517419	829.2	0.421354	0.483435	829.2	0.29515	0.331528	829.2	0.186731	0.199635	829.2	0.0314535	0.0370327		229.2
829.4	0.642004	0.714363	829.4	0.47966	0.516624	829.4	0.420808	0.482692	829.4	0.294836	0.331018	829.4	0.186401	0.199328	829.4	0.0316115	0.0369758		229.4
829.6	0.641325	0.713265	829.6	0.478627	0.51583	829.6	0.419795	0.48195	829.6	0.294044	0.330509	829.6	0.185865	0.199022	829.6	0.0310335	0.0369189		229.6
829.8	0.640383	0.712169	829.8	0.477467	0.515037	829.8	0.419098	0.481209	829.8	0.29333	0.330001	829.8	0.185722	0.198716	829.8	0.0304121	0.0368622		229.8
830	0.639981	0.711075	830	0.47702	0.514245	830	0.418633	0.48047	830	0.293107	0.329494	830	0.185949	0.198411	830	0.0307097	0.0368055		230
830.2	0.639516	0.709982	830.2	0.47654	0.513455	830.2	0.418367	0.479731	830.2	0.293114	0.328988	830.2	0.185949	0.198106	830.2	0.0310886	0.036749		230.2
830.4	0.638405	0.70889	830.4	0.475886	0.512666	830.4	0.417894	0.478994	830.4	0.293083	0.328482	830.4	0.185562	0.197801	830.4	0.0315344	0.0366925		230.4
830.6	0.637354	0.707801	830.6	0.475281	0.511878	830.6	0.417037	0.478258	830.6	0.292886	0.327977	830.6	0.184763	0.197497	830.6	0.0317261	0.0366361		230.6
830.8	0.636949	0.706713	830.8	0.475094	0.511091	830.8	0.416601	0.477523	830.8	0.292907	0.327473	830.8	0.184443	0.197194	830.8	0.0322025	0.0365798		230.8
831	0.636243	0.705627	831	0.474555	0.510305	831	0.415989	0.476789	831	0.29262	0.32697	831	0.184154	0.196891	831	0.0319322	0.0365236		231
831.2	0.634793	0.704542	831.2	0.473974	0.509521	831.2	0.415267	0.476056	831.2	0.292477	0.326467	831.2	0.183184	0.196588	831.2	0.0317445	0.0364674		231.2
831.4	0.633638	0.703459	831.4	0.472661	0.508738	831.4	0.414819	0.475324	831.4	0.29184	0.325965	831.4	0.182441	0.196286	831.4	0.0314416	0.0364114		231.4
831.6	0.632631	0.702378	831.6	0.471937	0.507956	831.6	0.414278	0.474594	831.6	0.291378	0.325464	831.6	0.182179	0.195984	831.6	0.0314348	0.0363554		231.6
831.8	0.631508	0.701299	831.8	0.47136	0.507175	831.8	0.413534	0.473864	831.8	0.290923	0.324964	831.8	0.181527	0.195683	831.8	0.0313467	0.0362995		231.8
832	0.631067	0.700221	832	0.471261	0.506396	832	0.413416	0.473136	832	0.290309	0.324465	832	0.181441	0.195382	832	0.0315734	0.0362437		232
832.2	0.630125	0.699145	832.2	0.470912	0.505618	832.2	0.412739	0.472409	832.2	0.289731	0.323966	832.2	0.181093	0.195082	832.2	0.0313871	0.036188		232.2
832.4	0.62887	0.69807	832.4	0.470232	0.50484	832.4	0.41187	0.471683	832.4	0.289005	0.323468	832.4	0.180485	0.194782	832.4	0.0311543	0.0361324		232.4
832.6	0.627659	0.696997	832.6	0.469601	0.504064	832.6	0.410957	0.470958	832.6	0.288167	0.322971	832.6	0.179899	0.194483	832.6	0.0305663	0.0360769		232.6
832.8	0.626718	0.695926	832.8	0.469357	0.50329	832.8	0.410566	0.470234	832.8	0.287261	0.322475	832.8	0.179694	0.194184	832.8	0.0305925	0.0360214		232.8
833	0.625491	0.694856	833	0.468577	0.502516	833	0.409759	0.469511	833	0.28612	0.321979	833	0.179313	0.193885	833	0.0303522	0.0359661		233
833.2	0.624522	0.693788	833.2	0.467218	0.501744	833.2	0.409183	0.468789	833.2	0.285648	0.321484	833.2	0.17897	0.193587	833.2	0.0299358	0.0359108		233.2
833.4	0.624192	0.692722	833.4	0.466894	0.500973	833.4	0.408763	0.468069	833.4	0.285604	0.32099	833.4	0.178557	0.19329	833.4	0.0296239	0.0358556		233.4
833.6	0.623117	0.691657	833.6	0.46542	0.500203	833.6	0.408073	0.467349	833.6	0.285027	0.320497	833.6	0.178359	0.192993	833.6	0.0288352	0.0358005		233.6
833.8	0.622303	0.690594	833.8	0.464401	0.499434	833.8	0.407268	0.466631	833.8	0.284423	0.320004	833.8	0.177906	0.192696	833.8	0.0285494	0.0357455		233.8
834	0.621354	0.689533	834	0.463628	0.498666	834	0.406432	0.465914	834	0.283905	0.319512	834	0.177958	0.1924	834	0.028642	0.0356905		234
834.2	0.620767	0.688473	834.2	0.463231	0.4979	834.2	0.406039	0.465198	834.2	0.283979	0.319021	834.2	0.177624	0.192104	834.2	0.0285875	0.0356357		234.2
834.4	0.620261	0.687415	834.4	0.46269	0.497135	834.4	0.40517	0.464483	834.4	0.283693	0.318531	834.4	0.177408	0.191809	834.4	0.0287141	0.0355809		234.4
834.6	0.619805	0.686358	834.6	0.461893	0.496371	834.6	0.404341	0.463769	834.6	0.283272	0.318041	834.6	0.1771	0.191514	834.6	0.0288329	0.0355262		234.6
834.8	0.619809	0.685303	834.8	0.461689	0.495608	834.8	0.403706	0.463056	834.8	0.283466	0.317552	834.8	0.176988	0.19122	834.8	0.0291537	0.0354716		234.8
835	0.618942	0.68425	835	0.460982	0.494846	835	0.403175	0.462344	835	0.283208	0.317064	835	0.176524	0.190926	835	0.0290245	0.0354171		235
835.2	0.618271	0.683198	835.2	0.460342	0.494085	835.2	0.402521	0.461634	835.2	0.282897	0.316577	835.2	0.176125	0.190633	835.2	0.0286433	0.0353627		235.2
835.4	0.617276	0.682148	835.4	0.459805	0.493326	835.4	0.401988	0.460924	835.4	0.282523	0.31609	835.4	0.175855	0.19034	835.4	0.0286084	0.0353083		235.4
835.6	0.616565	0.6811	835.6	0.459765	0.492568	835.6	0.401208	0.460216	835.6	0.282306	0.315605	835.6	0.175652	0.190047	835.6	0.0289568	0.035254		235.6
835.8	0.616086	0.680053	835.8	0.459988	0.491811	835.8	0.400774	0.459509	835.8	0.282044	0.31512	835.8	0.175828	0.189755	835.8	0.0293836	0.0351998		235.8
836	0.615694	0.679008	836	0.460071	0.491055	836	0.400335	0.458802	836	0.281741	0.314635	836	0.17582	0.189463	836	0.0296922	0.0351458		236
836.2	0.614618	0.677964	836.2	0.459907	0.4903	836.2	0.399519	0.458097	836.2	0.281098	0.314152	836.2	0.175775	0.189172	836.2	0.0295649	0.0350917		236.2
836.4	0.613877	0.676922	836.4	0.459381	0.489546	836.4	0.398645	0.457393	836.4	0.280574	0.313669	836.4	0.175845	0.188881	836.4	0.0300001	0.0350378		236.4
836.6	0.613009	0.675882	836.6	0.458999	0.488794	836.6	0.398353	0.45669	836.6	0.279851	0.313187	836.6	0.175873	0.188591	836.6	0.0301928	0.0349839		236.6
836.8	0.612175	0.674843	836.8	0.458567	0.488043	836.8	0.398579	0.455988	836.8	0.27959	0.312705	836.8	0.175997	0.188301	836.8	0.0304609	0.0349302		236.8
837	0.611037	0.673806	837	0.457233	0.487293	837	0.397309	0.455287	837	0.278665	0.312225	837	0.175375	0.188012	837	0.0300384	0.0348765		237
837.2	0.610566	0.67277	837.2	0.456786	0.486544	837.2	0.39724	0.454588	837.2	0.27871	0.311745	837.2	0.175456	0.187723	837.2	0.0304905	0.0348229		237.2
837.4	0.609857	0.671736	837.4	0.455936	0.485796	837.4	0.396615	0.453889	837.4	0.278476	0.311266	837.4	0.174932	0.187434	837.4	0.0306304	0.0347694		237.4
837.6	0.608965	0.670704	837.6	0.454558	0.485049	837.6	0.396099	0.453191	837.6	0.277924	0.310787	837.6	0.17473	0.187146	837.6	0.0300383	0.0347159		237.6
837.8	0.60827	0.669673	837.8	0.453696	0.484304	837.8	0.396082	0.452495	837.8	0.277853	0.31031	837.8	0.174585	0.186858	837.8	0.030382	0.0346626		237.8
838	0.607607	0.668644	838	0.452643	0.483559	838	0.395952	0.451799	838	0.277634	0.309833	838	0.174576	0.186571	838	0.0300273	0.0346093		238
838.2	0.607151	0.667616	838.2	0.451557	0.482816	838.2	0.395399	0.451105	838.2	0.277199	0.309356	838.2	0.174176	0.186285	838.2	0.0298514	0.0345561		238.2
838.4	0.606469	0.66659	838.4	0.450588	0.482074	838.4	0.395129	0.450412	838.4	0.27669	0.308881	838.4	0.173957	0.185998	838.4	0.0297266	0.034503		238.4
838.6	0.605618	0.665565	838.6	0.449494	0.481333	838.6	0.394664	0.449719	838.6	0.276546	0.308406	838.6	0.173598	0.185712	838.6	0.0292265	0.03445		238.6
838.8	0.604569	0.664542	838.8	0.448782	0.480593	838.8	0.393903	0.449028	838.8	0.276337	0.307932	838.8	0.173231	0.185427	838.8	0.0287535	0.034397		238.8
839	0.603571	0.663521	839	0.447836	0.479855	839	0.393594	0.448338	839	0.275724	0.307459	839	0.172627	0.185142	839	0.0283077	0.0343441		239
839.2	0.602505	0.662501	839.2	0.44724	0.479117	839.2	0.393178	0.447649	839.2	0.275531	0.306986	839.2	0.17262	0.184857	839.2	0.0275657	0.0342913		239.2
839.4	0.601008	0.661483	839.4	0.446707	0.478381	839.4	0.392137	0.446961	839.4	0.275143	0.306515	839.4	0.17188	0.184573	839.4	0.027328	0.0342387		239.4
839.6	0.600439	0.660466	839.6	0.446045	0.477645	839.6	0.391622	0.446274	839.6	0.274735	0.306043	839.6	0.171682	0.18429	839.6	0.0273599	0.034186		239.6
839.8	0.599243	0.659451	839.8	0.44545	0.476911	839.8	0.390536	0.445588	839.8	0.273996	0.305573	839.8	0.171385	0.184006	839.8	0.0270614	0.0341335		239.8
840	0.59843	0.658438	840	0.445248	0.476178	840	0.390159	0.444903	840	0.274326	0.305103	840	0.171866	0.183723	840	0.0272825	0.034081		240
840.2	0.597244	0.657426	840.2	0.444729	0.475446	840.2	0.389412	0.444219	840.2	0.273972	0.304634	840.2	0.17198	0.183441	840.2	0.0270983	0.0340286		240.2
840.4	0.596733	0.656415	840.4	0.444299	0.474716	840.4	0.388576	0.443537	840.4	0.273157	0.304166	840.4	0.171881	0.183159	840.4	0.027474	0.0339763		240.4
840.6	0.595735	0.655406	840.6	0.44365	0.473986	840.6	0.388114	0.442855	840.6	0.27257	0.303699	840.6	0.171291	0.182878	840.6	0.0273053	0.0339241		240.6
840.8	0.595179	0.654399	840.8	0.443359	0.473258	840.8	0.387558	0.442174	840.8	0.272518	0.303232	840.8	0.171389	0.182597	840.8	0.0273858	0.033872		240.8
841	0.594221	0.653393	841	0.443141	0.47253	841	0.386794	0.441495	841	0.271482	0.302766	841	0.17078	0.182316	841	0.0272321	0.0338199		241
841.2	0.59379	0.652389	841.2	0.443245	0.471804	841.2	0.386357	0.440816	841.2	0.271283	0.302301	841.2	0.170639	0.182036	841.2	0.0276414	0.0337679		241.2
841.4	0.592736	0.651386	841.4	0.442346	0.471079	841.4	0.385415	0.440138	841.4	0.270737	0.301836	841.4	0.170421	0.181756	841.4	0.0276078	0.033716		241.4
841.6	0.592334	0.650385	841.6	0.442194	0.470355	841.6	0.385308	0.439462	841.6	0.27066	0.301372	841.6	0.170512	0.181477	841.6	0.0276422	0.0336642		241.6
841.8	0.591176	0.649385	841.8	0.441106	0.469632	841.8	0.384587	0.438787	841.8	0.269888	0.300909	841.8	0.169934	0.181198	841.8	0.0274971	0.0336125		241.8
842	0.590512	0.648387	842	0.44026	0.46891	842	0.383506	0.438112	842	0.269173	0.300446	842	0.169622	0.180919	842	0.0271033	0.0335608		242
842.2	0.589602	0.647391	842.2	0.439407	0.468189	842.2	0.383046	0.437439	842.2	0.268727	0.299985	842.2	0.169195	0.180641	842.2	0.0274491	0.0335092		242.2
842.4	0.588994	0.646396	842.4	0.439105	0.46747	842.4	0.383337	0.436766	842.4	0.269047	0.299524	842.4	0.169394	0.180363	842.4	0.0279495	0.0334577		242.4
842.6	0.589067	0.645402	842.6	0.43916	0.466751	842.6	0.383224	0.436095	842.6	0.269239	0.299063	842.6	0.169087	0.180086	842.6	0.028478	0.0334063		242.6
842.8	0.588925	0.64441	842.8	0.43903	0.466034	842.8	0.383207	0.435425	842.8	0.269478	0.298604	842.8	0.169524	0.179809	842.8	0.0293143	0.033355		242.8
843	0.589443	0.64342	843	0.439189	0.465318	843	0.383758	0.434756	843	0.269812	0.298145	843	0.170143	0.179533	843	0.0299832	0.0333037		243
843.2	0.588677	0.642431	843.2	0.438613	0.464602	843.2	0.383299	0.434087	843.2	0.269622	0.297686	843.2	0.169698	0.179257	843.2	0.0296476	0.0332525		243.2
843.4	0.58834	0.641443	843.4	0.437948	0.463888	843.4	0.382627	0.43342	843.4	0.269577	0.297229	843.4	0.169354	0.178982	843.4	0.0298953	0.0332014		243.4
843.6	0.588107	0.640458	843.6	0.437382	0.463175	843.6	0.38217	0.432754	843.6	0.269153	0.296772	843.6	0.169243	0.178707	843.6	0.0302289	0.0331504		243.6
843.8	0.587786	0.639473	843.8	0.437245	0.462463	843.8	0.381909	0.432089	843.8	0.269089	0.296316	843.8	0.168844	0.178432	843.8	0.0306521	0.0330994		243.8
844	0.587198	0.63849	844	0.437024	0.461753	844	0.381802	0.431425	844	0.269127	0.29586	844	0.169065	0.178158	844	0.0307118	0.0330486		244
844.2	0.586828	0.637509	844.2	0.437094	0.461043	844.2	0.381411	0.430762	844.2	0.268851	0.295406	844.2	0.168581	0.177884	844.2	0.0306858	0.0329977		244.2
844.4	0.586232	0.636529	844.4	0.436681	0.460334	844.4	0.380557	0.4301	844.4	0.268129	0.294952	844.4	0.167731	0.17761	844.4	0.030323	0.032947		244.4
844.6	0.585329	0.635551	844.6	0.435549	0.459627	844.6	0.379549	0.429439	844.6	0.267076	0.294498	844.6	0.167046	0.177337	844.6	0.0296872	0.0328964		244.6
844.8	0.584582	0.634574	844.8	0.435077	0.45892	844.8	0.37885	0.428779	844.8	0.26649	0.294046	844.8	0.166536	0.177065	844.8	0.0294406	0.0328458		244.8
845	0.58319	0.633599	845	0.434123	0.458215	845	0.378151	0.42812	845	0.265134	0.293594	845	0.165744	0.176793	845	0.0286707	0.0327954		245
845.2	0.581855	0.632625	845.2	0.433244	0.457511	845.2	0.37708	0.427462	845.2	0.264397	0.293142	845.2	0.164858	0.176521	845.2	0.0279006	0.032745		245.2
845.4	0.580585	0.631653	845.4	0.432184	0.456808	845.4	0.376216	0.426805	845.4	0.263603	0.292692	845.4	0.164432	0.17625	845.4	0.0273781	0.0326946		245.4
845.6	0.579867	0.630682	845.6	0.431829	0.456105	845.6	0.375754	0.426149	845.6	0.263135	0.292242	845.6	0.163837	0.175979	845.6	0.0269344	0.0326444		245.6
845.8	0.578313	0.629712	845.8	0.430067	0.455404	845.8	0.374385	0.425494	845.8	0.262027	0.291793	845.8	0.163344	0.175708	845.8	0.0264096	0.0325942		245.8
846	0.577448	0.628745	846	0.429332	0.454705	846	0.373951	0.42484	846	0.261797	0.291344	846	0.16333	0.175438	846	0.0265226	0.0325441		246
846.2	0.576649	0.627778	846.2	0.42875	0.454006	846.2	0.373842	0.424187	846.2	0.261565	0.290897	846.2	0.163554	0.175169	846.2	0.0268449	0.0324941		246.2
846.4	0.576281	0.626813	846.4	0.428597	0.453308	846.4	0.373703	0.423535	846.4	0.261513	0.29045	846.4	0.163689	0.174899	846.4	0.0271275	0.0324441		246.4
846.6	0.57616	0.62585	846.6	0.428223	0.452611	846.6	0.373595	0.422884	846.6	0.261557	0.290003	846.6	0.163866	0.174631	846.6	0.027317	0.0323943		246.6
846.8	0.57582	0.624888	846.8	0.427369	0.451915	846.8	0.373505	0.422234	846.8	0.261843	0.289557	846.8	0.164956	0.174362	846.8	0.02771	0.0323445		246.8
847	0.575241	0.623928	847	0.426895	0.451221	847	0.372788	0.421585	847	0.261465	0.289112	847	0.165228	0.174094	847	0.0274329	0.0322948		247
847.2	0.573989	0.622969	847.2	0.42591	0.450527	847.2	0.37195	0.420937	847.2	0.260761	0.288668	847.2	0.165014	0.173827	847.2	0.0272181	0.0322451		247.2
847.4	0.57389	0.622011	847.4	0.425914	0.449835	847.4	0.371595	0.42029	847.4	0.26084	0.288224	847.4	0.165487	0.173559	847.4	0.0277942	0.0321956		247.4
847.6	0.573519	0.621055	847.6	0.425692	0.449144	847.6	0.371122	0.419644	847.6	0.260509	0.287781	847.6	0.165809	0.173293	847.6	0.0283415	0.0321461		247.6
847.8	0.57282	0.620101	847.8	0.425494	0.448453	847.8	0.370694	0.418999	847.8	0.260095	0.287339	847.8	0.165957	0.173026	847.8	0.0281718	0.0320967		247.8
848	0.571616	0.619147	848	0.424888	0.447764	848	0.369733	0.418355	848	0.259696	0.286897	848	0.165888	0.17276	848	0.027703	0.0320474		248
848.2	0.571554	0.618196	848.2	0.424964	0.447076	848.2	0.369577	0.417712	848.2	0.26004	0.286456	848.2	0.165943	0.172495	848.2	0.0280143	0.0319981		248.2
848.4	0.570062	0.617246	848.4	0.423771	0.446389	848.4	0.368371	0.41707	848.4	0.258803	0.286016	848.4	0.165456	0.17223	848.4	0.0272552	0.0319489		248.4
848.6	0.569727	0.616297	848.6	0.423075	0.445703	848.6	0.367618	0.416429	848.6	0.25805	0.285577	848.6	0.16527	0.171965	848.6	0.0274639	0.0318998		248.6
848.8	0.569563	0.61535	848.8	0.423026	0.445018	848.8	0.36771	0.415789	848.8	0.258138	0.285138	848.8	0.165053	0.171701	848.8	0.0279193	0.0318508		248.8
849	0.568943	0.614404	849	0.422465	0.444334	849	0.367281	0.41515	849	0.257355	0.284699	849	0.16421	0.171437	849	0.0276368	0.0318018		249
849.2	0.568423	0.61346	849.2	0.42255	0.443651	849.2	0.367032	0.414512	849.2	0.257621	0.284262	849.2	0.163683	0.171173	849.2	0.0276145	0.031753		249.2
849.4	0.567954	0.612517	849.4	0.421935	0.442969	849.4	0.366588	0.413875	849.4	0.25687	0.283825	849.4	0.162876	0.17091	849.4	0.0276952	0.0317041		249.4
849.6	0.567378	0.611575	849.6	0.421911	0.442288	849.6	0.366236	0.413239	849.6	0.256746	0.283389	849.6	0.162614	0.170648	849.6	0.0281126	0.0316554		249.6
849.8	0.566328	0.610635	849.8	0.421293	0.441608	849.8	0.36547	0.412603	849.8	0.256411	0.282953	849.8	0.162178	0.170385	849.8	0.0280916	0.0316068		249.8
850	0.565834	0.609697	850	0.421258	0.440929	850	0.365563	0.411969	850	0.25609	0.282518	850	0.162143	0.170123	850	0.0281596	0.0315582		250
850.2	0.565338	0.60876	850.2	0.421028	0.440252	850.2	0.365169	0.411336	850.2	0.256047	0.282084	850.2	0.161968	0.169862	850.2	0.0282018	0.0315097		250.2
850.4	0.564585	0.607824	850.4	0.42071	0.439575	850.4	0.364863	0.410704	850.4	0.255992	0.28165	850.4	0.161357	0.169601	850.4	0.0282601	0.0314613		250.4
850.6	0.563505	0.60689	850.6	0.41975	0.438899	850.6	0.364626	0.410073	850.6	0.25619	0.281218	850.6	0.161583	0.16934	850.6	0.0282574	0.0314129		250.6
850.8	0.562655	0.605957	850.8	0.419055	0.438225	850.8	0.363992	0.409442	850.8	0.255616	0.280785	850.8	0.161252	0.16908	850.8	0.0276816	0.0313646		250.8
851	0.561265	0.605026	851	0.418383	0.437551	851	0.36285	0.408813	851	0.254819	0.280354	851	0.160894	0.16882	851	0.0267441	0.0313164		251
851.2	0.560411	0.604096	851.2	0.417388	0.436879	851.2	0.36259	0.408185	851.2	0.254614	0.279923	851.2	0.160456	0.168561	851.2	0.0264175	0.0312683		251.2
851.4	0.559637	0.603167	851.4	0.416915	0.436207	851.4	0.361896	0.407557	851.4	0.254416	0.279493	851.4	0.160114	0.168301	851.4	0.025751	0.0312202		251.4
851.6	0.558759	0.60224	851.6	0.415933	0.435537	851.6	0.361187	0.406931	851.6	0.253998	0.279063	851.6	0.159917	0.168043	851.6	0.0252889	0.0311722		251.6
851.8	0.557165	0.601315	851.8	0.414986	0.434867	851.8	0.360222	0.406305	851.8	0.253246	0.278634	851.8	0.159367	0.167785	851.8	0.0242879	0.0311243		251.8
852	0.556011	0.600391	852	0.413791	0.434199	852	0.35936	0.405681	852	0.252659	0.278206	852	0.15856	0.167527	852	0.0239562	0.0310765		252
852.2	0.555616	0.599468	852.2	0.413113	0.433532	852.2	0.359289	0.405057	852.2	0.25244	0.277778	852.2	0.15853	0.167269	852.2	0.0242313	0.0310287		252.2
852.4	0.55502	0.598546	852.4	0.412315	0.432865	852.4	0.358593	0.404435	852.4	0.252065	0.277351	852.4	0.15825	0.167012	852.4	0.0237896	0.030981		252.4
852.6	0.555158	0.597626	852.6	0.411964	0.4322	852.6	0.358418	0.403813	852.6	0.25201	0.276925	852.6	0.157851	0.166755	852.6	0.0241521	0.0309334		252.6
852.8	0.555263	0.596708	852.8	0.411312	0.431536	852.8	0.358232	0.403193	852.8	0.251626	0.276499	852.8	0.157561	0.166499	852.8	0.024556	0.0308859		252.8
853	0.554829	0.595791	853	0.410825	0.430873	853	0.357575	0.402573	853	0.251017	0.276075	853	0.157212	0.166243	853	0.0246084	0.0308384		253
853.2	0.554484	0.594875	853.2	0.410603	0.43021	853.2	0.357365	0.401954	853.2	0.251117	0.27565	853.2	0.157474	0.165988	853.2	0.0248554	0.030791		253.2
853.4	0.554385	0.593961	853.4	0.410411	0.429549	853.4	0.357116	0.401336	853.4	0.250505	0.275227	853.4	0.157619	0.165733	853.4	0.0253909	0.0307437		253.4
853.6	0.554466	0.593048	853.6	0.41065	0.428889	853.6	0.357552	0.40072	853.6	0.250911	0.274804	853.6	0.158709	0.165478	853.6	0.0262036	0.0306964		253.6
853.8	0.553691	0.592136	853.8	0.410215	0.42823	853.8	0.357307	0.400104	853.8	0.250521	0.274381	853.8	0.158301	0.165224	853.8	0.0259305	0.0306492		253.8
854	0.553345	0.591226	854	0.409779	0.427572	854	0.357018	0.399489	854	0.249648	0.273959	854	0.158402	0.16497	854	0.0260822	0.0306021		254
854.2	0.552989	0.590318	854.2	0.409897	0.426914	854.2	0.357161	0.398875	854.2	0.24969	0.273538	854.2	0.1587	0.164716	854.2	0.0266895	0.0305551		254.2
854.4	0.552342	0.58941	854.4	0.409848	0.426258	854.4	0.356751	0.398262	854.4	0.249523	0.273118	854.4	0.158258	0.164463	854.4	0.026892	0.0305081		254.4
854.6	0.55161	0.588504	854.6	0.409463	0.425603	854.6	0.356433	0.39765	854.6	0.249355	0.272698	854.6	0.157999	0.16421	854.6	0.0269402	0.0304612		254.6
854.8	0.550934	0.5876	854.8	0.409264	0.424949	854.8	0.356032	0.397038	854.8	0.248976	0.272279	854.8	0.15798	0.163958	854.8	0.0265172	0.0304144		254.8
855	0.550076	0.586697	855	0.408452	0.424296	855	0.355297	0.396428	855	0.248541	0.271861	855	0.15789	0.163706	855	0.0261776	0.0303677		255
855.2	0.549593	0.585795	855.2	0.407899	0.423644	855.2	0.354959	0.395819	855.2	0.248484	0.271443	855.2	0.157601	0.163454	855.2	0.0262725	0.030321		255.2
855.4	0.549029	0.584895	855.4	0.407377	0.422993	855.4	0.354344	0.39521	855.4	0.248057	0.271025	855.4	0.157457	0.163203	855.4	0.0260314	0.0302744		255.4
855.6	0.548552	0.583996	855.6	0.406731	0.422342	855.6	0.353704	0.394603	855.6	0.247655	0.270609	855.6	0.157341	0.162952	855.6	0.0260239	0.0302279		255.6
855.8	0.547134	0.583098	855.8	0.405331	0.421693	855.8	0.352614	0.393997	855.8	0.246459	0.270193	855.8	0.156533	0.162702	855.8	0.0255242	0.0301814		255.8
856	0.546483	0.582202	856	0.404481	0.421045	856	0.351568	0.393391	856	0.245729	0.269778	856	0.156133	0.162451	856	0.0254486	0.030135		256
856.2	0.546135	0.581307	856.2	0.403308	0.420398	856.2	0.35109	0.392786	856.2	0.245338	0.269363	856.2	0.155804	0.162202	856.2	0.0251534	0.0300887		256.2
856.4	0.545773	0.580414	856.4	0.402639	0.419752	856.4	0.350595	0.392183	856.4	0.245047	0.268949	856.4	0.155689	0.161953	856.4	0.0249126	0.0300425		256.4
856.6	0.545149	0.579522	856.6	0.401621	0.419107	856.6	0.350387	0.39158	856.6	0.244415	0.268536	856.6	0.155305	0.161704	856.6	0.025089	0.0299963		256.6
856.8	0.544845	0.578631	856.8	0.400889	0.418463	856.8	0.349783	0.390978	856.8	0.243927	0.268123	856.8	0.155227	0.161455	856.8	0.0251003	0.0299502		256.8
857	0.54429	0.577741	857	0.400506	0.417819	857	0.349663	0.390377	857	0.24349	0.267711	857	0.155374	0.161207	857	0.025282	0.0299042		257
857.2	0.543661	0.576853	857.2	0.4	0.417177	857.2	0.349426	0.389777	857.2	0.243524	0.267299	857.2	0.155452	0.160959	857.2	0.0249934	0.0298582		257.2
857.4	0.543514	0.575967	857.4	0.400171	0.416536	857.4	0.349485	0.389178	857.4	0.243679	0.266889	857.4	0.155926	0.160712	857.4	0.0254852	0.0298123		257.4
857.6	0.542751	0.575082	857.6	0.399507	0.415896	857.6	0.349334	0.38858	857.6	0.243365	0.266478	857.6	0.155441	0.160465	857.6	0.0251602	0.0297665		257.6
857.8	0.541883	0.574198	857.8	0.398979	0.415257	857.8	0.34861	0.387983	857.8	0.24296	0.266069	857.8	0.154365	0.160218	857.8	0.0246617	0.0297207		257.8
858	0.5412	0.573315	858	0.399331	0.414618	858	0.348574	0.387386	858	0.24274	0.26566	858	0.154077	0.159972	858	0.0250422	0.0296751		258
858.2	0.540658	0.572434	858.2	0.399687	0.413981	858.2	0.348802	0.386791	858.2	0.242995	0.265252	858.2	0.153841	0.159726	858.2	0.0255295	0.0296294		258.2
858.4	0.540008	0.571554	858.4	0.399505	0.413345	858.4	0.347903	0.386196	858.4	0.242642	0.264844	858.4	0.152874	0.15948	858.4	0.0251201	0.0295839		258.4
858.6	0.538738	0.570676	858.6	0.399097	0.41271	858.6	0.347678	0.385603	858.6	0.242483	0.264437	858.6	0.15292	0.159235	858.6	0.0249491	0.0295384		258.6
858.8	0.537808	0.569799	858.8	0.399238	0.412075	858.8	0.347252	0.38501	858.8	0.242275	0.26403	858.8	0.15303	0.158991	858.8	0.024521	0.029493		258.8
859	0.53693	0.568923	859	0.398577	0.411442	859	0.346482	0.384418	859	0.241793	0.263625	859	0.152619	0.158746	859	0.0242754	0.0294477		259
859.2	0.536357	0.568048	859.2	0.398579	0.410809	859.2	0.346051	0.383828	859.2	0.242168	0.263219	859.2	0.152297	0.158502	859.2	0.024315	0.0294024		259.2
859.4	0.535984	0.567175	859.4	0.398331	0.410178	859.4	0.34581	0.383238	859.4	0.241907	0.262815	859.4	0.152542	0.158259	859.4	0.0244523	0.0293573		259.4
859.6	0.535094	0.566304	859.6	0.39748	0.409548	859.6	0.344924	0.382649	859.6	0.240867	0.262411	859.6	0.151893	0.158015	859.6	0.0239765	0.0293121		259.6
859.8	0.534021	0.565433	859.8	0.396639	0.408918	859.8	0.343596	0.382061	859.8	0.240124	0.262008	859.8	0.15117	0.157773	859.8	0.0236555	0.0292671		259.8
860	0.53316	0.564564	860	0.396042	0.40829	860	0.342431	0.381473	860	0.239897	0.261605	860	0.15073	0.15753	860	0.0232393	0.0292221		260
860.2	0.532967	0.563697	860.2	0.395009	0.407662	860.2	0.342408	0.380887	860.2	0.239553	0.261203	860.2	0.150496	0.157288	860.2	0.0232227	0.0291772		260.2
860.4	0.532821	0.56283	860.4	0.394902	0.407036	860.4	0.342523	0.380302	860.4	0.239667	0.260801	860.4	0.150869	0.157046	860.4	0.0236381	0.0291323		260.4
860.6	0.532562	0.561965	860.6	0.39424	0.40641	860.6	0.342593	0.379717	860.6	0.23953	0.260401	860.6	0.15055	0.156805	860.6	0.0239127	0.0290876		260.6
860.8	0.532326	0.561101	860.8	0.393997	0.405785	860.8	0.342329	0.379133	860.8	0.239207	0.26	860.8	0.150421	0.156564	860.8	0.023855	0.0290429		260.8
861	0.531961	0.560239	861	0.393551	0.405162	861	0.34219	0.378551	861	0.23878	0.259601	861	0.150353	0.156323	861	0.023857	0.0289982		261
861.2	0.531726	0.559378	861.2	0.393219	0.404539	861.2	0.342061	0.377969	861.2	0.238921	0.259202	861.2	0.150556	0.156083	861.2	0.0236405	0.0289537		261.2
861.4	0.531821	0.558518	861.4	0.392889	0.403917	861.4	0.34212	0.377388	861.4	0.238834	0.258803	861.4	0.150479	0.155843	861.4	0.0237689	0.0289092		261.4
861.6	0.531546	0.55766	861.6	0.392323	0.403296	861.6	0.341637	0.376808	861.6	0.238413	0.258406	861.6	0.150065	0.155604	861.6	0.0236766	0.0288647		261.6
861.8	0.531248	0.556803	861.8	0.392172	0.402677	861.8	0.341334	0.376229	861.8	0.237983	0.258008	861.8	0.150135	0.155364	861.8	0.0240477	0.0288204		261.8
862	0.530739	0.555947	862	0.392007	0.402058	862	0.341297	0.375651	862	0.237627	0.257612	862	0.150118	0.155126	862	0.0242032	0.0287761		262
862.2	0.53055	0.555092	862.2	0.391423	0.40144	862.2	0.341237	0.375073	862.2	0.237524	0.257216	862.2	0.15018	0.154887	862.2	0.024455	0.0287318		262.2
862.4	0.530136	0.554239	862.4	0.390489	0.400823	862.4	0.340695	0.374497	862.4	0.236786	0.256821	862.4	0.150148	0.154649	862.4	0.0243182	0.0286877		262.4
862.6	0.528881	0.553387	862.6	0.389887	0.400207	862.6	0.340045	0.373921	862.6	0.236956	0.256426	862.6	0.150097	0.154411	862.6	0.02421	0.0286436		262.6
862.8	0.528511	0.552537	862.8	0.390229	0.399592	862.8	0.339532	0.373346	862.8	0.236787	0.256032	862.8	0.150232	0.154174	862.8	0.0242708	0.0285996		262.8
863	0.527788	0.551688	863	0.389756	0.398977	863	0.338915	0.372773	863	0.236685	0.255638	863	0.150261	0.153937	863	0.0247437	0.0285556		263
863.2	0.527481	0.55084	863.2	0.388907	0.398364	863.2	0.338049	0.3722	863.2	0.236695	0.255245	863.2	0.149705	0.1537	863.2	0.024244	0.0285117		263.2
863.4	0.526708	0.549993	863.4	0.388563	0.397752	863.4	0.337557	0.371628	863.4	0.236143	0.254853	863.4	0.149835	0.153464	863.4	0.0245616	0.0284679		263.4
863.6	0.525621	0.549148	863.6	0.38799	0.397141	863.6	0.336765	0.371056	863.6	0.235189	0.254461	863.6	0.148912	0.153228	863.6	0.0241236	0.0284241		263.6
863.8	0.525068	0.548304	863.8	0.388195	0.39653	863.8	0.336153	0.370486	863.8	0.235323	0.25407	863.8	0.148894	0.152993	863.8	0.0242643	0.0283804		263.8
864	0.524687	0.547461	864	0.387954	0.395921	864	0.335597	0.369917	864	0.235396	0.25368	864	0.148575	0.152758	864	0.0243765	0.0283368		264
864.2	0.524237	0.546619	864.2	0.387907	0.395312	864.2	0.335694	0.369348	864.2	0.235046	0.25329	864.2	0.148721	0.152523	864.2	0.0247379	0.0282933		264.2
864.4	0.523403	0.545779	864.4	0.387878	0.394705	864.4	0.334957	0.36878	864.4	0.234817	0.2529	864.4	0.148316	0.152289	864.4	0.0246039	0.0282498		264.4
864.6	0.522882	0.54494	864.6	0.388056	0.394098	864.6	0.335034	0.368214	864.6	0.234724	0.252512	864.6	0.148116	0.152054	864.6	0.0250582	0.0282064		264.6
864.8	0.522153	0.544103	864.8	0.387601	0.393492	864.8	0.334364	0.367648	864.8	0.234089	0.252124	864.8	0.147806	0.151821	864.8	0.0245778	0.028163		264.8
865	0.521835	0.543267	865	0.387438	0.392887	865	0.333979	0.367083	865	0.23388	0.251736	865	0.14769	0.151587	865	0.0244209	0.0281197		265
865.2	0.521627	0.542432	865.2	0.387081	0.392284	865.2	0.333639	0.366518	865.2	0.233897	0.251349	865.2	0.14823	0.151354	865.2	0.0243584	0.0280765		265.2
865.4	0.521388	0.541598	865.4	0.386736	0.391681	865.4	0.333145	0.365955	865.4	0.23363	0.250963	865.4	0.148195	0.151122	865.4	0.0240425	0.0280333		265.4
865.6	0.521124	0.540766	865.6	0.386854	0.391079	865.6	0.332461	0.365393	865.6	0.233325	0.250577	865.6	0.148428	0.15089	865.6	0.0240867	0.0279903		265.6
865.8	0.520565	0.539934	865.8	0.3862	0.390478	865.8	0.332166	0.364831	865.8	0.232413	0.250192	865.8	0.148277	0.150658	865.8	0.024186	0.0279472		265.8
866	0.520098	0.539105	866	0.385549	0.389877	866	0.332173	0.36427	866	0.232563	0.249808	866	0.148317	0.150426	866	0.0239443	0.0279043		266
866.2	0.519342	0.538276	866.2	0.384681	0.389278	866.2	0.332034	0.36371	866.2	0.232149	0.249424	866.2	0.148352	0.150195	866.2	0.0241419	0.0278614		266.2
866.4	0.518401	0.537449	866.4	0.383407	0.38868	866.4	0.331274	0.363151	866.4	0.23184	0.24904	866.4	0.147951	0.149964	866.4	0.0238964	0.0278186		266.4
866.6	0.517846	0.536623	866.6	0.382926	0.388082	866.6	0.33086	0.362593	866.6	0.23183	0.248657	866.6	0.147873	0.149734	866.6	0.02396	0.0277758		266.6
866.8	0.518025	0.535798	866.8	0.382487	0.387486	866.8	0.331187	0.362036	866.8	0.231735	0.248275	866.8	0.148422	0.149503	866.8	0.0244133	0.0277331		266.8
867	0.517744	0.534974	867	0.381439	0.38689	867	0.331337	0.36148	867	0.231572	0.247894	867	0.148228	0.149274	867	0.0248782	0.0276905		267
867.2	0.517327	0.534152	867.2	0.379969	0.386296	867.2	0.330879	0.360924	867.2	0.231032	0.247513	867.2	0.147889	0.149044	867.2	0.0245355	0.027648		267.2
867.4	0.516416	0.533331	867.4	0.379687	0.385702	867.4	0.33119	0.360369	867.4	0.230409	0.247132	867.4	0.147758	0.148815	867.4	0.0249719	0.0276055		267.4
867.6	0.516036	0.532511	867.6	0.379382	0.385109	867.6	0.331427	0.359815	867.6	0.2303	0.246752	867.6	0.14744	0.148586	867.6	0.0252216	0.027563		267.6
867.8	0.515392	0.531693	867.8	0.37896	0.384517	867.8	0.331124	0.359262	867.8	0.230271	0.246373	867.8	0.147273	0.148358	867.8	0.0254019	0.0275207		267.8
868	0.514788	0.530876	868	0.378307	0.383926	868	0.330416	0.35871	868	0.229903	0.245995	868	0.146775	0.14813	868	0.0253869	0.0274784		268
868.2	0.514005	0.53006	868.2	0.377937	0.383336	868.2	0.33	0.358159	868.2	0.229377	0.245616	868.2	0.146554	0.147902	868.2	0.0254934	0.0274361		268.2
868.4	0.513993	0.529245	868.4	0.377406	0.382747	868.4	0.329518	0.357608	868.4	0.229374	0.245239	868.4	0.146385	0.147675	868.4	0.0257697	0.027394		268.4
868.6	0.513778	0.528432	868.6	0.377396	0.382159	868.6	0.329115	0.357059	868.6	0.229386	0.244862	868.6	0.146195	0.147448	868.6	0.0260522	0.0273519		268.6
868.8	0.513045	0.527619	868.8	0.37681	0.381571	868.8	0.32831	0.35651	868.8	0.228988	0.244486	868.8	0.145694	0.147221	868.8	0.0255282	0.0273098		268.8
869	0.51248	0.526809	869	0.376443	0.380985	869	0.327305	0.355962	869	0.228508	0.24411	869	0.14538	0.146995	869	0.0249001	0.0272678		269
869.2	0.511952	0.525999	869.2	0.376275	0.380399	869.2	0.326847	0.355415	869.2	0.227923	0.243735	869.2	0.145427	0.146769	869.2	0.0243009	0.0272259		269.2
869.4	0.511273	0.52519	869.4	0.376248	0.379815	869.4	0.326292	0.354869	869.4	0.227781	0.24336	869.4	0.145002	0.146544	869.4	0.0238765	0.0271841		269.4
869.6	0.510134	0.524383	869.6	0.375984	0.379231	869.6	0.325142	0.354323	869.6	0.227061	0.242986	869.6	0.14448	0.146318	869.6	0.0234342	0.0271423		269.6
869.8	0.509578	0.523577	869.8	0.376005	0.378648	869.8	0.324929	0.353779	869.8	0.22677	0.242613	869.8	0.144213	0.146093	869.8	0.0232098	0.0271006		269.8
870	0.50868	0.522773	870	0.375752	0.378066	870	0.32461	0.353235	870	0.227009	0.24224	870	0.14422	0.145869	870	0.0226233	0.0270589		270
870.2	0.507774	0.521969	870.2	0.375018	0.377485	870.2	0.32423	0.352692	870.2	0.226086	0.241867	870.2	0.143809	0.145645	870.2	0.0222844	0.0270173		270.2
870.4	0.507299	0.521167	870.4	0.375368	0.376905	870.4	0.324201	0.35215	870.4	0.226538	0.241496	870.4	0.14356	0.145421	870.4	0.0221765	0.0269758		270.4
870.6	0.507254	0.520366	870.6	0.375434	0.376326	870.6	0.324266	0.351609	870.6	0.22656	0.241124	870.6	0.14353	0.145197	870.6	0.0220938	0.0269344		270.6
870.8	0.506835	0.519566	870.8	0.375222	0.375747	870.8	0.324734	0.351068	870.8	0.22674	0.240754	870.8	0.144258	0.144974	870.8	0.022356	0.026893		270.8
871	0.506059	0.518767	871	0.374816	0.37517	871	0.324742	0.350529	871	0.22646	0.240384	871	0.14417	0.144751	871	0.0222564	0.0268516		271
871.2	0.505456	0.51797	871.2	0.374086	0.374593	871.2	0.324436	0.34999	871.2	0.226322	0.240014	871.2	0.144286	0.144529	871.2	0.0219385	0.0268104		271.2
871.4	0.504762	0.517174	871.4	0.373519	0.374017	871.4	0.324191	0.349452	871.4	0.225948	0.239645	871.4	0.143854	0.144307	871.4	0.0217668	0.0267692		271.4
871.6	0.504218	0.516379	871.6	0.373164	0.373442	871.6	0.324042	0.348915	871.6	0.226155	0.239277	871.6	0.144407	0.144085	871.6	0.0222753	0.026728		271.6
871.8	0.503699	0.515585	871.8	0.372839	0.372869	871.8	0.323747	0.348379	871.8	0.226119	0.238909	871.8	0.144814	0.143864	871.8	0.0224384	0.0266869		271.8
872	0.50377	0.514793	872	0.372288	0.372295	872	0.323384	0.347843	872	0.226026	0.238542	872	0.145051	0.143642	872	0.0229671	0.0266459		272
872.2	0.503655	0.514002	872.2	0.371606	0.371723	872.2	0.32278	0.347309	872.2	0.225734	0.238176	872.2	0.145007	0.143422	872.2	0.0234752	0.026605		272.2
872.4	0.503723	0.513212	872.4	0.371118	0.371152	872.4	0.322378	0.346775	872.4	0.225824	0.237809	872.4	0.144598	0.143201	872.4	0.0238202	0.0265641		272.4
872.6	0.503131	0.512423	872.6	0.370755	0.370581	872.6	0.322046	0.346242	872.6	0.225622	0.237444	872.6	0.144228	0.142981	872.6	0.0237502	0.0265232		272.6
872.8	0.502359	0.511635	872.8	0.369904	0.370012	872.8	0.321435	0.34571	872.8	0.224741	0.237079	872.8	0.143512	0.142761	872.8	0.0236689	0.0264825		272.8
873	0.501977	0.510849	873	0.369153	0.369443	873	0.32071	0.345178	873	0.224138	0.236715	873	0.143486	0.142542	873	0.0235845	0.0264418		273
873.2	0.501973	0.510064	873.2	0.369478	0.368875	873.2	0.320995	0.344648	873.2	0.224097	0.236351	873.2	0.143567	0.142323	873.2	0.0242216	0.0264011		273.2
873.4	0.500861	0.50928	873.4	0.368786	0.368308	873.4	0.320209	0.344118	873.4	0.223957	0.235988	873.4	0.142914	0.142104	873.4	0.0243675	0.0263606		273.4
873.6	0.499985	0.508497	873.6	0.368313	0.367742	873.6	0.319396	0.343589	873.6	0.223038	0.235625	873.6	0.142186	0.141886	873.6	0.023896	0.02632		273.6
873.8	0.500058	0.507716	873.8	0.368254	0.367177	873.8	0.319814	0.343061	873.8	0.223001	0.235263	873.8	0.141955	0.141668	873.8	0.0242142	0.0262796		273.8
874	0.499796	0.506935	874	0.368169	0.366613	874	0.319846	0.342534	874	0.22279	0.234901	874	0.141718	0.14145	874	0.0243177	0.0262392		274
874.2	0.499372	0.506156	874.2	0.368193	0.366049	874.2	0.319311	0.342007	874.2	0.222381	0.23454	874.2	0.14161	0.141232	874.2	0.0238592	0.0261989		274.2
874.4	0.49949	0.505378	874.4	0.368867	0.365487	874.4	0.319473	0.341482	874.4	0.222743	0.23418	874.4	0.141703	0.141015	874.4	0.0239372	0.0261586		274.4
874.6	0.498998	0.504601	874.6	0.368241	0.364925	874.6	0.318997	0.340957	874.6	0.222132	0.23382	874.6	0.141501	0.140799	874.6	0.0232177	0.0261184		274.6
874.8	0.49845	0.503826	874.8	0.367844	0.364364	874.8	0.31874	0.340433	874.8	0.221384	0.23346	874.8	0.142087	0.140582	874.8	0.0231394	0.0260783		274.8
875	0.497898	0.503051	875	0.367054	0.363804	875	0.318267	0.339909	875	0.220896	0.233101	875	0.141815	0.140366	875	0.0223891	0.0260382		275
875.2	0.497395	0.502278	875.2	0.366366	0.363245	875.2	0.317428	0.339387	875.2	0.220348	0.232743	875.2	0.141817	0.14015	875.2	0.0219218	0.0259982		275.2
875.4	0.496993	0.501506	875.4	0.366464	0.362687	875.4	0.317145	0.338865	875.4	0.220352	0.232385	875.4	0.142293	0.139935	875.4	0.0215502	0.0259582		275.4
875.6	0.496426	0.500736	875.6	0.366229	0.362129	875.6	0.317122	0.338345	875.6	0.220339	0.232028	875.6	0.142717	0.13972	875.6	0.0215778	0.0259183		275.6
875.8	0.495929	0.499966	875.8	0.365595	0.361573	875.8	0.316672	0.337825	875.8	0.220349	0.231672	875.8	0.142624	0.139505	875.8	0.0209982	0.0258785		275.8
876	0.495467	0.499197	876	0.364611	0.361017	876	0.315865	0.337305	876	0.219915	0.231316	876	0.142163	0.139291	876	0.0208961	0.0258387		276
876.2	0.494318	0.49843	876.2	0.363392	0.360462	876.2	0.314982	0.336787	876.2	0.219331	0.23096	876.2	0.141446	0.139077	876.2	0.0201642	0.025799		276.2
876.4	0.49359	0.497664	876.4	0.362888	0.359908	876.4	0.314271	0.336269	876.4	0.219428	0.230605	876.4	0.14059	0.138863	876.4	0.0200557	0.0257593		276.4
876.6	0.492892	0.496899	876.6	0.362118	0.359355	876.6	0.313924	0.335752	876.6	0.219066	0.230251	876.6	0.140189	0.13865	876.6	0.0199606	0.0257197		276.6
876.8	0.491677	0.496136	876.8	0.361374	0.358802	876.8	0.312998	0.335236	876.8	0.218471	0.229897	876.8	0.139202	0.138436	876.8	0.0201031	0.0256802		276.8
877	0.490888	0.495373	877	0.361007	0.358251	877	0.31295	0.334721	877	0.218099	0.229543	877	0.139112	0.138224	877	0.0202174	0.0256407		277
877.2	0.490266	0.494612	877.2	0.360962	0.3577	877.2	0.312844	0.334207	877.2	0.218038	0.229191	877.2	0.138257	0.138011	877.2	0.0203955	0.0256013		277.2
877.4	0.489456	0.493851	877.4	0.36036	0.357151	877.4	0.312595	0.333693	877.4	0.218308	0.228838	877.4	0.137845	0.137799	877.4	0.0206026	0.025562		277.4
877.6	0.489226	0.493092	877.6	0.360668	0.356602	877.6	0.312412	0.33318	877.6	0.218115	0.228487	877.6	0.137617	0.137587	877.6	0.0210742	0.0255227		277.6
877.8	0.489068	0.492335	877.8	0.360542	0.356054	877.8	0.312736	0.332668	877.8	0.218488	0.228135	877.8	0.137572	0.137376	877.8	0.0219007	0.0254835		277.8
878	0.489094	0.491578	878	0.360748	0.355506	878	0.312471	0.332157	878	0.218492	0.227785	878	0.137634	0.137165	878	0.0220693	0.0254443		278
878.2	0.488668	0.490822	878.2	0.360405	0.35496	878.2	0.311994	0.331646	878.2	0.21845	0.227435	878.2	0.137668	0.136954	878.2	0.0224306	0.0254052		278.2
878.4	0.488495	0.490068	878.4	0.359818	0.354414	878.4	0.311772	0.331137	878.4	0.217933	0.227085	878.4	0.13744	0.136743	878.4	0.0227994	0.0253661		278.4
878.6	0.488033	0.489315	878.6	0.359673	0.35387	878.6	0.311448	0.330628	878.6	0.217727	0.226736	878.6	0.137618	0.136533	878.6	0.0228176	0.0253271		278.6
878.8	0.488048	0.488563	878.8	0.359308	0.353326	878.8	0.311163	0.330119	878.8	0.217742	0.226388	878.8	0.137912	0.136323	878.8	0.023305	0.0252882		278.8
879	0.487648	0.487812	879	0.358468	0.352783	879	0.310729	0.329612	879	0.217787	0.22604	879	0.137516	0.136114	879	0.0232088	0.0252494		279
879.2	0.487968	0.487062	879.2	0.358216	0.35224	879.2	0.310389	0.329105	879.2	0.217772	0.225692	879.2	0.137855	0.135905	879.2	0.0233294	0.0252105		279.2
879.4	0.488269	0.486313	879.4	0.358306	0.351699	879.4	0.310833	0.3286	879.4	0.217963	0.225345	879.4	0.138211	0.135696	879.4	0.0234351	0.0251718		279.4
879.6	0.487938	0.485566	879.6	0.357485	0.351159	879.6	0.310124	0.328095	879.6	0.217252	0.224999	879.6	0.137472	0.135487	879.6	0.0234264	0.0251331		279.6
879.8	0.487453	0.48482	879.8	0.356862	0.350619	879.8	0.309018	0.32759	879.8	0.216635	0.224653	879.8	0.137212	0.135279	879.8	0.0230272	0.0250945		279.8
880	0.486666	0.484074	880	0.356091	0.35008	880	0.308326	0.327087	880	0.215783	0.224308	880	0.136506	0.135071	880	0.0228844	0.0250559		280
880.2	0.485784	0.48333	880.2	0.355065	0.349542	880.2	0.307161	0.326584	880.2	0.214977	0.223963	880.2	0.135756	0.134863	880.2	0.0224883	0.0250174		280.2
880.4	0.48559	0.482588	880.4	0.355259	0.349005	880.4	0.306771	0.326082	880.4	0.214956	0.223619	880.4	0.135836	0.134656	880.4	0.0231946	0.0249789		280.4
880.6	0.484968	0.481846	880.6	0.354923	0.348468	880.6	0.306562	0.325581	880.6	0.214289	0.223275	880.6	0.135525	0.134449	880.6	0.0230839	0.0249406		280.6
880.8	0.48425	0.481105	880.8	0.354361	0.347933	880.8	0.306144	0.325081	880.8	0.213649	0.222932	880.8	0.135273	0.134243	880.8	0.0228144	0.0249022		280.8
881	0.484022	0.480366	881	0.354171	0.347398	881	0.306051	0.324581	881	0.21314	0.222589	881	0.135161	0.134036	881	0.0226065	0.0248639		281
881.2	0.483402	0.479627	881.2	0.354208	0.346864	881.2	0.305654	0.324082	881.2	0.213139	0.222247	881.2	0.135026	0.13383	881.2	0.0222167	0.0248257		281.2
881.4	0.483003	0.47889	881.4	0.354292	0.346331	881.4	0.305579	0.323584	881.4	0.213136	0.221906	881.4	0.135426	0.133625	881.4	0.0222212	0.0247876		281.4
881.6	0.482133	0.478154	881.6	0.354593	0.345799	881.6	0.305246	0.323087	881.6	0.212436	0.221565	881.6	0.135226	0.133419	881.6	0.022062	0.0247495		281.6
881.8	0.481259	0.477419	881.8	0.353943	0.345267	881.8	0.305344	0.32259	881.8	0.21219	0.221224	881.8	0.135145	0.133214	881.8	0.0216882	0.0247114		281.8
882	0.480944	0.476686	882	0.354154	0.344736	882	0.305685	0.322094	882	0.212025	0.220884	882	0.13553	0.133009	882	0.021764	0.0246735		282
882.2	0.479946	0.475953	882.2	0.353629	0.344207	882.2	0.305578	0.321599	882.2	0.211787	0.220545	882.2	0.135639	0.132805	882.2	0.0217747	0.0246355		282.2
882.4	0.479303	0.475221	882.4	0.353108	0.343677	882.4	0.305465	0.321105	882.4	0.211472	0.220206	882.4	0.135855	0.132601	882.4	0.0213958	0.0245977		282.4
882.6	0.47884	0.474491	882.6	0.352838	0.343149	882.6	0.305992	0.320611	882.6	0.211602	0.219867	882.6	0.13612	0.132397	882.6	0.0212746	0.0245599		282.6
882.8	0.478502	0.473762	882.8	0.35216	0.342622	882.8	0.305838	0.320119	882.8	0.21189	0.219529	882.8	0.135863	0.132193	882.8	0.021453	0.0245221		282.8
883	0.47752	0.473034	883	0.351203	0.342095	883	0.305354	0.319627	883	0.211501	0.219192	883	0.135269	0.13199	883	0.0212213	0.0244844		283
883.2	0.47717	0.472307	883.2	0.350819	0.341569	883.2	0.305292	0.319135	883.2	0.210736	0.218855	883.2	0.134963	0.131787	883.2	0.021194	0.0244468		283.2
883.4	0.47709	0.471581	883.4	0.350833	0.341044	883.4	0.305081	0.318645	883.4	0.210544	0.218519	883.4	0.134812	0.131585	883.4	0.021235	0.0244092		283.4
883.6	0.476597	0.470856	883.6	0.350439	0.34052	883.6	0.303935	0.318155	883.6	0.210264	0.218183	883.6	0.134182	0.131383	883.6	0.0210936	0.0243717		283.6
883.8	0.475995	0.470132	883.8	0.34967	0.339997	883.8	0.303012	0.317666	883.8	0.209766	0.217847	883.8	0.133962	0.131181	883.8	0.0211583	0.0243343		283.8
884	0.475661	0.46941	884	0.349374	0.339474	884	0.302781	0.317178	884	0.209558	0.217513	884	0.133183	0.130979	884	0.0214394	0.0242968		284
884.2	0.475717	0.468688	884.2	0.349071	0.338953	884.2	0.301965	0.31669	884.2	0.209286	0.217178	884.2	0.133253	0.130778	884.2	0.0218161	0.0242595		284.2
884.4	0.475358	0.467968	884.4	0.348723	0.338432	884.4	0.301401	0.316204	884.4	0.209329	0.216844	884.4	0.133409	0.130577	884.4	0.021954	0.0242222		284.4
884.6	0.475175	0.467248	884.6	0.34843	0.337911	884.6	0.300695	0.315718	884.6	0.209038	0.216511	884.6	0.132633	0.130376	884.6	0.0218559	0.024185		284.6
884.8	0.47508	0.46653	884.8	0.347599	0.337392	884.8	0.300364	0.315232	884.8	0.208923	0.216178	884.8	0.132545	0.130176	884.8	0.0215035	0.0241478		284.8
885	0.474724	0.465813	885	0.347419	0.336874	885	0.299412	0.314748	885	0.208775	0.215846	885	0.1325	0.129976	885	0.0215917	0.0241107		285
885.2	0.473987	0.465097	885.2	0.347522	0.336356	885.2	0.299214	0.314264	885.2	0.20866	0.215514	885.2	0.132511	0.129776	885.2	0.0216399	0.0240736		285.2
885.4	0.474105	0.464382	885.4	0.347973	0.335839	885.4	0.299372	0.313781	885.4	0.209219	0.215183	885.4	0.133199	0.129576	885.4	0.0223888	0.0240366		285.4
885.6	0.47352	0.463669	885.6	0.347553	0.335323	885.6	0.299205	0.313299	885.6	0.209119	0.214852	885.6	0.132873	0.129377	885.6	0.0221575	0.0239997		285.6
885.8	0.472874	0.462956	885.8	0.346719	0.334807	885.8	0.299051	0.312817	885.8	0.209284	0.214522	885.8	0.132853	0.129178	885.8	0.0216279	0.0239628		285.8
886	0.472657	0.462245	886	0.346448	0.334293	886	0.299275	0.312336	886	0.209131	0.214193	886	0.133143	0.12898	886	0.0217058	0.023926		286
886.2	0.472159	0.461534	886.2	0.345937	0.333779	886.2	0.298784	0.311856	886.2	0.209076	0.213863	886.2	0.133606	0.128782	886.2	0.0218337	0.0238892		286.2
886.4	0.471866	0.460825	886.4	0.345788	0.333266	886.4	0.29859	0.311377	886.4	0.20917	0.213535	886.4	0.133767	0.128584	886.4	0.0216362	0.0238525		286.4
886.6	0.470891	0.460116	886.6	0.344928	0.332754	886.6	0.298285	0.310898	886.6	0.208807	0.213206	886.6	0.133272	0.128386	886.6	0.0212341	0.0238158		286.6
886.8	0.470505	0.459409	886.8	0.344333	0.332242	886.8	0.298018	0.310421	886.8	0.208631	0.212879	886.8	0.133196	0.128189	886.8	0.0211015	0.0237792		286.8
887	0.469777	0.458703	887	0.34373	0.331732	887	0.297412	0.309944	887	0.207802	0.212552	887	0.132755	0.127992	887	0.0205454	0.0237427		287
887.2	0.469778	0.457998	887.2	0.343591	0.331222	887.2	0.297462	0.309467	887.2	0.207198	0.212225	887.2	0.132496	0.127795	887.2	0.0203552	0.0237062		287.2
887.4	0.46987	0.457294	887.4	0.343283	0.330713	887.4	0.296837	0.308991	887.4	0.207128	0.211899	887.4	0.13265	0.127599	887.4	0.0203075	0.0236697		287.4
887.6	0.469182	0.456591	887.6	0.342616	0.330204	887.6	0.296437	0.308517	887.6	0.206769	0.211573	887.6	0.132095	0.127402	887.6	0.0202122	0.0236334		287.6
887.8	0.468916	0.45589	887.8	0.342252	0.329697	887.8	0.29609	0.308042	887.8	0.206248	0.211248	887.8	0.13235	0.127207	887.8	0.0205475	0.0235971		287.8
888	0.469364	0.455189	888	0.34272	0.32919	888	0.296322	0.307569	888	0.20621	0.210923	888	0.132414	0.127011	888	0.0209462	0.0235608		288
888.2	0.469364	0.454489	888.2	0.342536	0.328684	888.2	0.296146	0.307096	888.2	0.206208	0.210599	888.2	0.133035	0.126816	888.2	0.0214531	0.0235246		288.2
888.4	0.469003	0.453791	888.4	0.342747	0.328179	888.4	0.295902	0.306624	888.4	0.20668	0.210275	888.4	0.1331	0.126621	888.4	0.021459	0.0234884		288.4
888.6	0.468785	0.453093	888.6	0.342606	0.327675	888.6	0.295783	0.306153	888.6	0.206582	0.209952	888.6	0.132898	0.126426	888.6	0.021451	0.0234523		288.6
888.8	0.468089	0.452397	888.8	0.342318	0.327171	888.8	0.295815	0.305682	888.8	0.206443	0.209629	888.8	0.132698	0.126232	888.8	0.0212068	0.0234163		288.8
889	0.467832	0.451702	889	0.34223	0.326668	889	0.29528	0.305213	889	0.206188	0.209307	889	0.132534	0.126038	889	0.0217274	0.0233803		289
889.2	0.467161	0.451007	889.2	0.342071	0.326166	889.2	0.295479	0.304743	889.2	0.206299	0.208985	889.2	0.1321	0.125844	889.2	0.0219255	0.0233443		289.2
889.4	0.466712	0.450314	889.4	0.341443	0.325665	889.4	0.295353	0.304275	889.4	0.20634	0.208664	889.4	0.132185	0.125651	889.4	0.0221973	0.0233085		289.4
889.6	0.465845	0.449622	889.6	0.340553	0.325164	889.6	0.294604	0.303807	889.6	0.205901	0.208344	889.6	0.13117	0.125458	889.6	0.0217049	0.0232726		289.6
889.8	0.465347	0.448931	889.8	0.340488	0.324664	889.8	0.294451	0.30334	889.8	0.205761	0.208023	889.8	0.131124	0.125265	889.8	0.0216362	0.0232369		289.8
890	0.464945	0.448241	890	0.34066	0.324165	890	0.294421	0.302874	890	0.205403	0.207704	890	0.1313	0.125072	890	0.0218706	0.0232012		290
890.2	0.46429	0.447552	890.2	0.3407	0.323667	890.2	0.293708	0.302409	890.2	0.204946	0.207384	890.2	0.131185	0.12488	890.2	0.0218396	0.0231655		290.2
890.4	0.463162	0.446864	890.4	0.340176	0.32317	890.4	0.293163	0.301944	890.4	0.204447	0.207066	890.4	0.130319	0.124688	890.4	0.021475	0.0231299		290.4
890.6	0.462085	0.446177	890.6	0.339009	0.322673	890.6	0.292254	0.30148	890.6	0.203435	0.206747	890.6	0.129292	0.124497	890.6	0.0209215	0.0230943		290.6
890.8	0.462064	0.445492	890.8	0.338485	0.322177	890.8	0.29228	0.301017	890.8	0.203074	0.20643	890.8	0.128952	0.124305	890.8	0.0204229	0.0230588		290.8
891	0.461736	0.444807	891	0.338308	0.321682	891	0.29189	0.300554	891	0.20284	0.206112	891	0.129041	0.124114	891	0.0201812	0.0230234		291
891.2	0.461455	0.444123	891.2	0.338302	0.321187	891.2	0.291723	0.300092	891.2	0.20233	0.205796	891.2	0.129036	0.123923	891.2	0.0202609	0.022988		291.2
891.4	0.460664	0.443441	891.4	0.337192	0.320694	891.4	0.290767	0.299631	891.4	0.201507	0.205479	891.4	0.128654	0.123733	891.4	0.0198481	0.0229527		291.4
891.6	0.460435	0.442759	891.6	0.336558	0.320201	891.6	0.290669	0.29917	891.6	0.201422	0.205163	891.6	0.128776	0.123543	891.6	0.0197766	0.0229174		291.6
891.8	0.460914	0.442079	891.8	0.336802	0.319709	891.8	0.290482	0.29871	891.8	0.201305	0.204848	891.8	0.129446	0.123353	891.8	0.0204364	0.0228822		291.8
892	0.461087	0.441399	892	0.337242	0.319217	892	0.290913	0.298251	892	0.201759	0.204533	892	0.130287	0.123163	892	0.0209572	0.022847		292
892.2	0.461438	0.440721	892.2	0.337133	0.318727	892.2	0.291269	0.297793	892.2	0.202369	0.204219	892.2	0.130882	0.122974	892.2	0.0214034	0.0228119		292.2
892.4	0.461078	0.440043	892.4	0.33677	0.318237	892.4	0.290726	0.297335	892.4	0.202354	0.203905	892.4	0.130435	0.122785	892.4	0.0205857	0.0227768		292.4
892.6	0.460392	0.439367	892.6	0.336137	0.317748	892.6	0.290661	0.296878	892.6	0.202117	0.203592	892.6	0.130248	0.122596	892.6	0.0200552	0.0227418		292.6
892.8	0.460175	0.438692	892.8	0.336362	0.317259	892.8	0.290415	0.296422	892.8	0.201996	0.203279	892.8	0.130313	0.122408	892.8	0.0202628	0.0227069		292.8
893	0.460343	0.438017	893	0.335753	0.316772	893	0.290026	0.295966	893	0.201853	0.202966	893	0.130266	0.12222	893	0.0203832	0.022672		293
893.2	0.459984	0.437344	893.2	0.335502	0.316285	893.2	0.289785	0.295511	893.2	0.202013	0.202654	893.2	0.130054	0.122032	893.2	0.0206408	0.0226371		293.2
893.4	0.459478	0.436672	893.4	0.33521	0.315799	893.4	0.289522	0.295057	893.4	0.201865	0.202343	893.4	0.130129	0.121844	893.4	0.0210411	0.0226023		293.4
893.6	0.459153	0.436001	893.6	0.33533	0.315313	893.6	0.289148	0.294604	893.6	0.201887	0.202032	893.6	0.129936	0.121657	893.6	0.0213747	0.0225676		293.6
893.8	0.458826	0.435331	893.8	0.335403	0.314829	893.8	0.2893	0.294151	893.8	0.20177	0.201721	893.8	0.129884	0.12147	893.8	0.0216996	0.0225329		293.8
894	0.457888	0.434662	894	0.335335	0.314345	894	0.288688	0.293699	894	0.201581	0.201411	894	0.129701	0.121283	894	0.021754	0.0224983		294
894.2	0.456979	0.433994	894.2	0.334966	0.313862	894.2	0.288209	0.293247	894.2	0.200873	0.201102	894.2	0.12931	0.121097	894.2	0.0220129	0.0224637		294.2
894.4	0.456101	0.433327	894.4	0.33472	0.313379	894.4	0.288032	0.292797	894.4	0.200527	0.200793	894.4	0.128781	0.120911	894.4	0.0224626	0.0224292		294.4
894.6	0.455462	0.432661	894.6	0.333921	0.312898	894.6	0.28761	0.292347	894.6	0.200042	0.200484	894.6	0.128126	0.120725	894.6	0.0220836	0.0223947		294.6
894.8	0.454844	0.431996	894.8	0.333286	0.312417	894.8	0.287441	0.291897	894.8	0.200072	0.200176	894.8	0.12794	0.120539	894.8	0.0219632	0.0223603		294.8
895	0.454639	0.431332	895	0.333175	0.311937	895	0.28723	0.291449	895	0.199922	0.199868	895	0.128333	0.120354	895	0.0222297	0.0223259		295
895.2	0.453707	0.430669	895.2	0.332514	0.311457	895.2	0.286455	0.291001	895.2	0.199124	0.199561	895.2	0.127475	0.120169	895.2	0.0220641	0.0222916		295.2
895.4	0.45315	0.430007	895.4	0.331425	0.310978	895.4	0.285662	0.290553	895.4	0.198472	0.199254	895.4	0.126875	0.119985	895.4	0.0216168	0.0222573		295.4
895.6	0.45309	0.429346	895.6	0.331187	0.3105	895.6	0.285557	0.290107	895.6	0.19872	0.198948	895.6	0.127191	0.1198	895.6	0.0218968	0.0222231		295.6
895.8	0.452974	0.428686	895.8	0.330856	0.310023	895.8	0.285299	0.289661	895.8	0.198728	0.198642	895.8	0.12704	0.119616	895.8	0.0217571	0.022189		295.8
896	0.45235	0.428027	896	0.330498	0.309547	896	0.285175	0.289216	896	0.198838	0.198337	896	0.127024	0.119432	896	0.0212675	0.0221549		296
896.2	0.45247	0.427369	896.2	0.329936	0.309071	896.2	0.284969	0.288771	896.2	0.199023	0.198032	896.2	0.126778	0.119249	896.2	0.0208605	0.0221208		296.2
896.4	0.451495	0.426712	896.4	0.329372	0.308596	896.4	0.2847	0.288327	896.4	0.198502	0.197728	896.4	0.126493	0.119065	896.4	0.0200932	0.0220868		296.4
896.6	0.450685	0.426056	896.6	0.329189	0.308122	896.6	0.284694	0.287884	896.6	0.198189	0.197424	896.6	0.126642	0.118882	896.6	0.0196325	0.0220529		296.6
896.8	0.450943	0.425402	896.8	0.329208	0.307648	896.8	0.284296	0.287442	896.8	0.197846	0.19712	896.8	0.126425	0.1187	896.8	0.019699	0.022019		296.8
897	0.45067	0.424748	897	0.329015	0.307175	897	0.283984	0.287	897	0.197478	0.196817	897	0.12617	0.118517	897	0.0195836	0.0219851		297
897.2	0.450279	0.424095	897.2	0.328774	0.306703	897.2	0.28339	0.286559	897.2	0.197227	0.196515	897.2	0.125988	0.118335	897.2	0.0199997	0.0219514		297.2
897.4	0.450013	0.423443	897.4	0.32888	0.306232	897.4	0.283392	0.286118	897.4	0.197266	0.196213	897.4	0.126119	0.118153	897.4	0.0204848	0.0219176		297.4
897.6	0.450058	0.422792	897.6	0.329059	0.305761	897.6	0.283994	0.285679	897.6	0.197367	0.195911	897.6	0.12638	0.117972	897.6	0.0209831	0.0218839		297.6
897.8	0.449868	0.422142	897.8	0.329163	0.305291	897.8	0.283718	0.28524	897.8	0.196992	0.19561	897.8	0.126063	0.11779	897.8	0.0209527	0.0218503		297.8
898	0.449459	0.421494	898	0.328998	0.304822	898	0.283519	0.284801	898	0.196489	0.19531	898	0.125949	0.117609	898	0.0207329	0.0218167		298
898.2	0.44907	0.420846	898.2	0.328724	0.304353	898.2	0.283173	0.284364	898.2	0.195481	0.195009	898.2	0.125822	0.117428	898.2	0.0204895	0.0217832		298.2
898.4	0.448413	0.420199	898.4	0.328095	0.303886	898.4	0.282681	0.283926	898.4	0.195122	0.19471	898.4	0.125562	0.117248	898.4	0.0202536	0.0217497		298.4
898.6	0.447587	0.419553	898.6	0.327208	0.303419	898.6	0.282011	0.28349	898.6	0.194763	0.19441	898.6	0.125078	0.117068	898.6	0.0198285	0.0217163		298.6
898.8	0.447027	0.418908	898.8	0.326479	0.302952	898.8	0.281652	0.283054	898.8	0.194829	0.194112	898.8	0.125188	0.116888	898.8	0.0199596	0.0216829		298.8
899	0.44684	0.418264	899	0.325923	0.302487	899	0.281298	0.282619	899	0.194475	0.193813	899	0.125147	0.116708	899	0.0195865	0.0216496		299
899.2	0.446272	0.417622	899.2	0.325171	0.302022	899.2	0.28054	0.282185	899.2	0.194126	0.193515	899.2	0.124823	0.116529	899.2	0.0191972	0.0216163		299.2
899.4	0.446482	0.41698	899.4	0.324902	0.301557	899.4	0.280506	0.281751	899.4	0.194191	0.193218	899.4	0.124962	0.11635	899.4	0.0191572	0.0215831		299.4
899.6	0.446337	0.416339	899.6	0.324703	0.301094	899.6	0.280739	0.281318	899.6	0.194596	0.192921	899.6	0.125399	0.116171	899.6	0.0196191	0.0215499		299.6
899.8	0.446095	0.415699	899.8	0.324186	0.300631	899.8	0.280708	0.280886	899.8	0.194854	0.192624	899.8	0.125033	0.115992	899.8	0.0196106	0.0215168		299.8
900	0.445653	0.41506	900	0.324069	0.300169	900	0.280224	0.280454	900	0.194868	0.192328	900	0.12518	0.115814	900	0.019531	0.0214837		300
900.2	0.445367	0.414422	900.2	0.324094	0.299708	900.2	0.280391	0.280023	900.2	0.195092	0.192033	900.2	0.125272	0.115636	900.2	0.0195596	0.0214507		300.2
900.4	0.444748	0.413785	900.4	0.324096	0.299247	900.4	0.280562	0.279593	900.4	0.195022	0.191738	900.4	0.12525	0.115458	900.4	0.0192456	0.0214177		300.4
900.6	0.444579	0.413149	900.6	0.32425	0.298787	900.6	0.280373	0.279163	900.6	0.195014	0.191443	900.6	0.12537	0.115281	900.6	0.0195357	0.0213848		300.6
900.8	0.44466	0.412514	900.8	0.324822	0.298328	900.8	0.280088	0.278734	900.8	0.195481	0.191149	900.8	0.125501	0.115104	900.8	0.020129	0.0213519		300.8
901	0.444023	0.41188	901	0.324649	0.297869	901	0.279766	0.278305	901	0.195274	0.190855	901	0.12559	0.114927	901	0.0203766	0.0213191		301
901.2	0.443792	0.411247	901.2	0.324493	0.297412	901.2	0.279991	0.277878	901.2	0.195514	0.190562	901.2	0.1258	0.11475	901.2	0.0207514	0.0212863		301.2
901.4	0.443818	0.410615	901.4	0.324913	0.296955	901.4	0.280551	0.277451	901.4	0.195761	0.190269	901.4	0.125938	0.114574	901.4	0.0210506	0.0212536		301.4
901.6	0.443074	0.409984	901.6	0.324619	0.296498	901.6	0.280677	0.277024	901.6	0.195183	0.189976	901.6	0.125444	0.114398	901.6	0.0203246	0.0212209		301.6
901.8	0.442745	0.409354	901.8	0.3244	0.296042	901.8	0.280056	0.276598	901.8	0.194524	0.189684	901.8	0.124958	0.114222	901.8	0.0200858	0.0211883		301.8
902	0.442017	0.408725	902	0.323839	0.295587	902	0.279793	0.276173	902	0.194171	0.189393	902	0.124894	0.114046	902	0.0195617	0.0211558		302
902.2	0.441384	0.408096	902.2	0.323259	0.295133	902.2	0.278945	0.275749	902.2	0.19352	0.189102	902.2	0.124617	0.113871	902.2	0.0192921	0.0211232		302.2
902.4	0.440599	0.407469	902.4	0.322322	0.294679	902.4	0.277882	0.275325	902.4	0.193054	0.188811	902.4	0.124193	0.113696	902.4	0.0189717	0.0210908		302.4
902.6	0.440186	0.406843	902.6	0.321988	0.294227	902.6	0.27743	0.274902	902.6	0.192775	0.188521	902.6	0.123632	0.113521	902.6	0.0192123	0.0210584		302.6
902.8	0.440071	0.406218	902.8	0.321199	0.293774	902.8	0.277456	0.274479	902.8	0.192432	0.188231	902.8	0.123679	0.113347	902.8	0.0190977	0.021026		302.8
903	0.440255	0.405593	903	0.320802	0.293323	903	0.277411	0.274057	903	0.191996	0.187942	903	0.123469	0.113172	903	0.0185905	0.0209937		303
903.2	0.440239	0.40497	903.2	0.320948	0.292872	903.2	0.277068	0.273636	903.2	0.191517	0.187653	903.2	0.12338	0.112999	903.2	0.018863	0.0209614		303.2
903.4	0.440219	0.404347	903.4	0.320606	0.292422	903.4	0.277416	0.273216	903.4	0.19125	0.187364	903.4	0.123181	0.112825	903.4	0.019259	0.0209292		303.4
903.6	0.43927	0.403726	903.6	0.320156	0.291972	903.6	0.276654	0.272796	903.6	0.190626	0.187077	903.6	0.123029	0.112651	903.6	0.0192028	0.020897		303.6
903.8	0.43873	0.403105	903.8	0.319514	0.291524	903.8	0.275773	0.272376	903.8	0.189888	0.186789	903.8	0.122419	0.112478	903.8	0.0188233	0.0208649		303.8
904	0.43834	0.402486	904	0.319623	0.291076	904	0.27514	0.271958	904	0.189806	0.186502	904	0.122265	0.112305	904	0.0188059	0.0208328		304
904.2	0.437611	0.401867	904.2	0.319434	0.290628	904.2	0.275027	0.27154	904.2	0.189597	0.186215	904.2	0.121821	0.112133	904.2	0.0190841	0.0208008		304.2
904.4	0.436861	0.40125	904.4	0.319112	0.290182	904.4	0.274299	0.271122	904.4	0.189091	0.185929	904.4	0.121857	0.11196	904.4	0.0189733	0.0207689		304.4
904.6	0.43661	0.400633	904.6	0.318838	0.289736	904.6	0.273841	0.270706	904.6	0.189137	0.185643	904.6	0.121877	0.111788	904.6	0.0194697	0.0207369		304.6
904.8	0.435805	0.400017	904.8	0.318106	0.28929	904.8	0.273156	0.27029	904.8	0.189052	0.185358	904.8	0.121099	0.111617	904.8	0.0192238	0.0207051		304.8
905	0.435396	0.399402	905	0.31752	0.288846	905	0.273211	0.269874	905	0.188529	0.185073	905	0.120837	0.111445	905	0.0193621	0.0206733		305
905.2	0.435238	0.398788	905.2	0.317543	0.288402	905.2	0.273348	0.269459	905.2	0.188811	0.184789	905.2	0.12111	0.111274	905.2	0.0198606	0.0206415		305.2
905.4	0.434564	0.398176	905.4	0.317378	0.287958	905.4	0.273065	0.269045	905.4	0.189002	0.184505	905.4	0.120879	0.111103	905.4	0.0200726	0.0206097		305.4
905.6	0.433969	0.397564	905.6	0.31696	0.287516	905.6	0.272961	0.268632	905.6	0.188676	0.184221	905.6	0.120289	0.110932	905.6	0.0199489	0.0205781		305.6
905.8	0.434103	0.396953	905.8	0.316734	0.287074	905.8	0.27294	0.268219	905.8	0.188591	0.183938	905.8	0.120426	0.110761	905.8	0.0201098	0.0205464		305.8
906	0.433735	0.396342	906	0.31613	0.286633	906	0.272625	0.267807	906	0.188327	0.183655	906	0.120269	0.110591	906	0.0199172	0.0205149		306
906.2	0.434218	0.395733	906.2	0.316061	0.286192	906.2	0.272435	0.267395	906.2	0.188282	0.183373	906.2	0.120216	0.110421	906.2	0.0206285	0.0204833		306.2
906.4	0.434397	0.395125	906.4	0.316047	0.285752	906.4	0.272313	0.266984	906.4	0.188641	0.183091	906.4	0.120657	0.110252	906.4	0.0211135	0.0204519		306.4
906.6	0.434365	0.394518	906.6	0.316064	0.285313	906.6	0.272534	0.266574	906.6	0.188984	0.18281	906.6	0.120573	0.110082	906.6	0.0211944	0.0204204		306.6
906.8	0.434552	0.393911	906.8	0.315931	0.284875	906.8	0.272855	0.266164	906.8	0.189097	0.182529	906.8	0.120685	0.109913	906.8	0.0210038	0.020389		306.8
907	0.434966	0.393306	907	0.316387	0.284437	907	0.273289	0.265755	907	0.18959	0.182248	907	0.121483	0.109744	907	0.0214183	0.0203577		307
907.2	0.43467	0.392701	907.2	0.316376	0.284	907.2	0.272778	0.265346	907.2	0.189547	0.181968	907.2	0.121492	0.109575	907.2	0.0211627	0.0203264		307.2
907.4	0.434265	0.392098	907.4	0.316075	0.283563	907.4	0.273092	0.264939	907.4	0.189709	0.181688	907.4	0.121663	0.109407	907.4	0.020967	0.0202952		307.4
907.6	0.433688	0.391495	907.6	0.315939	0.283127	907.6	0.272523	0.264531	907.6	0.189185	0.181409	907.6	0.12173	0.109239	907.6	0.0206744	0.020264		307.6
907.8	0.434055	0.390894	907.8	0.315721	0.282692	907.8	0.27245	0.264125	907.8	0.188778	0.18113	907.8	0.121892	0.109071	907.8	0.0208243	0.0202328		307.8
908	0.433559	0.390293	908	0.315523	0.282258	908	0.272437	0.263719	908	0.188964	0.180852	908	0.121869	0.108903	908	0.0205293	0.0202017		308
908.2	0.432423	0.389693	908.2	0.314747	0.281824	908.2	0.271532	0.263314	908.2	0.188213	0.180574	908.2	0.121544	0.108736	908.2	0.0201078	0.0201707		308.2
908.4	0.431404	0.389094	908.4	0.314002	0.281391	908.4	0.270971	0.262909	908.4	0.187469	0.180296	908.4	0.121207	0.108569	908.4	0.0194014	0.0201397		308.4
908.6	0.431157	0.388496	908.6	0.313469	0.280958	908.6	0.270714	0.262505	908.6	0.187407	0.180019	908.6	0.121027	0.108402	908.6	0.0192004	0.0201087		308.6
908.8	0.430779	0.387899	908.8	0.312833	0.280526	908.8	0.270237	0.262101	908.8	0.187343	0.179743	908.8	0.120526	0.108235	908.8	0.0194837	0.0200778		308.8
909	0.43041	0.387303	909	0.31278	0.280095	909	0.270145	0.261699	909	0.18693	0.179466	909	0.120682	0.108069	909	0.0194815	0.020047		309
909.2	0.429716	0.386707	909.2	0.312261	0.279665	909.2	0.269564	0.261296	909.2	0.186664	0.17919	909.2	0.120296	0.107903	909.2	0.0193987	0.0200161		309.2
909.4	0.428866	0.386113	909.4	0.311443	0.279235	909.4	0.268881	0.260895	909.4	0.18597	0.178915	909.4	0.119365	0.107737	909.4	0.0186446	0.0199854		309.4
909.6	0.429004	0.38552	909.6	0.311158	0.278806	909.6	0.26893	0.260494	909.6	0.185637	0.17864	909.6	0.118972	0.107571	909.6	0.0183866	0.0199547		309.6
909.8	0.428456	0.384927	909.8	0.31093	0.278377	909.8	0.268887	0.260093	909.8	0.185117	0.178366	909.8	0.118835	0.107406	909.8	0.0181331	0.019924		309.8
910	0.428291	0.384335	910	0.31078	0.277949	910	0.26865	0.259694	910	0.184415	0.178091	910	0.118587	0.107241	910	0.0182505	0.0198934		310
910.2	0.42812	0.383745	910.2	0.310444	0.277522	910.2	0.268454	0.259294	910.2	0.184403	0.177818	910.2	0.118086	0.107076	910.2	0.0181209	0.0198628		310.2
910.4	0.427016	0.383155	910.4	0.309659	0.277095	910.4	0.267905	0.258896	910.4	0.183955	0.177544	910.4	0.117623	0.106912	910.4	0.0176596	0.0198323		310.4
910.6	0.42681	0.382566	910.6	0.309417	0.27667	910.6	0.267293	0.258498	910.6	0.183569	0.177271	910.6	0.11682	0.106747	910.6	0.0172542	0.0198018		310.6
910.8	0.426652	0.381978	910.8	0.309616	0.276244	910.8	0.2673	0.258101	910.8	0.184058	0.176999	910.8	0.117057	0.106583	910.8	0.0175979	0.0197714		310.8
911	0.426954	0.381391	911	0.309309	0.27582	911	0.267265	0.257704	911	0.184128	0.176727	911	0.117533	0.106419	911	0.0179985	0.019741		311
911.2	0.426252	0.380805	911.2	0.309134	0.275396	911.2	0.266461	0.257308	911.2	0.184057	0.176455	911.2	0.116681	0.106256	911.2	0.0174104	0.0197106		311.2
911.4	0.425788	0.380219	911.4	0.30934	0.274973	911.4	0.266535	0.256912	911.4	0.18438	0.176184	911.4	0.116957	0.106092	911.4	0.0178309	0.0196803		311.4
911.6	0.425758	0.379635	911.6	0.309316	0.27455	911.6	0.265983	0.256518	911.6	0.184183	0.175913	911.6	0.116984	0.105929	911.6	0.0177947	0.0196501		311.6
911.8	0.425508	0.379052	911.8	0.309476	0.274128	911.8	0.265621	0.256123	911.8	0.184232	0.175643	911.8	0.117427	0.105767	911.8	0.0178804	0.0196199		311.8
912	0.424704	0.378469	912	0.309184	0.273707	912	0.265497	0.25573	912	0.184645	0.175373	912	0.117451	0.105604	912	0.0177199	0.0195897		312
912.2	0.424112	0.377887	912.2	0.309211	0.273286	912.2	0.264851	0.255337	912.2	0.18441	0.175103	912.2	0.117772	0.105442	912.2	0.0178019	0.0195596		312.2
912.4	0.423932	0.377306	912.4	0.308857	0.272866	912.4	0.265338	0.254944	912.4	0.184227	0.174834	912.4	0.117757	0.10528	912.4	0.0180825	0.0195295		312.4
912.6	0.424015	0.376727	912.6	0.308697	0.272447	912.6	0.265224	0.254552	912.6	0.184407	0.174566	912.6	0.118707	0.105118	912.6	0.018683	0.0194995		312.6
912.8	0.423815	0.376147	912.8	0.308326	0.272028	912.8	0.265027	0.254161	912.8	0.184745	0.174297	912.8	0.119044	0.104956	912.8	0.0189489	0.0194696		312.8
913	0.423436	0.375569	913	0.308381	0.27161	913	0.265307	0.25377	913	0.184539	0.174029	913	0.119223	0.104795	913	0.0188193	0.0194396		313
913.2	0.422988	0.374992	913.2	0.307783	0.271192	913.2	0.264908	0.25338	913.2	0.184061	0.173762	913.2	0.118771	0.104634	913.2	0.0188291	0.0194098		313.2
913.4	0.423068	0.374416	913.4	0.307736	0.270775	913.4	0.265057	0.252991	913.4	0.183922	0.173495	913.4	0.118844	0.104473	913.4	0.0188523	0.0193799		313.4
913.6	0.42329	0.37384	913.6	0.307791	0.270359	913.6	0.2652	0.252602	913.6	0.184043	0.173228	913.6	0.119531	0.104312	913.6	0.0193403	0.0193501		313.6
913.8	0.422831	0.373266	913.8	0.307197	0.269944	913.8	0.264994	0.252214	913.8	0.183415	0.172962	913.8	0.119162	0.104152	913.8	0.0193782	0.0193204		313.8
914	0.42259	0.372692	914	0.306344	0.269529	914	0.264527	0.251826	914	0.182589	0.172696	914	0.118564	0.103992	914	0.0187008	0.0192907		314
914.2	0.421714	0.372119	914.2	0.3055	0.269115	914.2	0.263904	0.251439	914.2	0.182317	0.172431	914.2	0.117899	0.103832	914.2	0.0183033	0.0192611		314.2
914.4	0.421354	0.371547	914.4	0.305207	0.268701	914.4	0.263189	0.251053	914.4	0.181785	0.172166	914.4	0.117481	0.103673	914.4	0.0179977	0.0192315		314.4
914.6	0.421858	0.370976	914.6	0.305154	0.268288	914.6	0.262598	0.250667	914.6	0.181664	0.171901	914.6	0.117251	0.103513	914.6	0.0181476	0.0192019		314.6
914.8	0.421181	0.370406	914.8	0.304439	0.267876	914.8	0.26176	0.250282	914.8	0.181347	0.171637	914.8	0.116606	0.103354	914.8	0.0178917	0.0191724		314.8
915	0.420878	0.369837	915	0.303668	0.267464	915	0.26125	0.249897	915	0.180843	0.171373	915	0.116264	0.103195	915	0.0175962	0.0191429		315
915.2	0.420206	0.369268	915.2	0.303637	0.267053	915.2	0.260936	0.249513	915.2	0.180768	0.17111	915.2	0.115707	0.103037	915.2	0.0173422	0.0191135		315.2
915.4	0.42027	0.368701	915.4	0.30376	0.266642	915.4	0.261391	0.249129	915.4	0.181149	0.170847	915.4	0.11606	0.102878	915.4	0.0179245	0.0190841		315.4
915.6	0.420287	0.368134	915.6	0.303484	0.266233	915.6	0.261163	0.248746	915.6	0.181154	0.170584	915.6	0.11591	0.10272	915.6	0.0178405	0.0190548		315.6
915.8	0.419753	0.367568	915.8	0.303489	0.265823	915.8	0.261077	0.248364	915.8	0.181104	0.170322	915.8	0.115885	0.102562	915.8	0.0177241	0.0190255		315.8
916	0.419772	0.367003	916	0.303368	0.265415	916	0.261657	0.247982	916	0.181468	0.17006	916	0.115885	0.102405	916	0.0182968	0.0189963		316
916.2	0.419749	0.366439	916.2	0.303637	0.265007	916.2	0.261643	0.247601	916.2	0.181306	0.169799	916.2	0.116371	0.102247	916.2	0.0187238	0.0189671		316.2
916.4	0.419705	0.365876	916.4	0.303417	0.2646	916.4	0.26205	0.247221	916.4	0.181142	0.169538	916.4	0.116354	0.10209	916.4	0.0194588	0.0189379		316.4
916.6	0.419208	0.365314	916.6	0.302842	0.264193	916.6	0.261933	0.246841	916.6	0.180749	0.169277	916.6	0.116596	0.101933	916.6	0.0192939	0.0189088		316.6
916.8	0.418855	0.364752	916.8	0.302873	0.263787	916.8	0.262138	0.246461	916.8	0.180465	0.169017	916.8	0.116556	0.101777	916.8	0.0194211	0.0188797		316.8
917	0.418382	0.364192	917	0.302424	0.263381	917	0.262017	0.246083	917	0.179729	0.168757	917	0.116183	0.10162	917	0.0194861	0.0188507		317
917.2	0.417895	0.363632	917.2	0.302094	0.262977	917.2	0.261649	0.245704	917.2	0.179158	0.168498	917.2	0.116295	0.101464	917.2	0.0190049	0.0188218		317.2
917.4	0.417729	0.363073	917.4	0.302118	0.262572	917.4	0.261415	0.245327	917.4	0.179222	0.168239	917.4	0.116786	0.101308	917.4	0.019449	0.0187928		317.4
917.6	0.417067	0.362515	917.6	0.301362	0.262169	917.6	0.260808	0.24495	917.6	0.178991	0.16798	917.6	0.11694	0.101152	917.6	0.0193618	0.0187639		317.6
917.8	0.41651	0.361958	917.8	0.300926	0.261766	917.8	0.26061	0.244573	917.8	0.178897	0.167722	917.8	0.116351	0.100997	917.8	0.0191403	0.0187351		317.8
918	0.415758	0.361401	918	0.300629	0.261364	918	0.260259	0.244197	918	0.178466	0.167464	918	0.11592	0.100842	918	0.018621	0.0187063		318
918.2	0.41529	0.360846	918.2	0.30065	0.260962	918.2	0.259636	0.243822	918.2	0.178444	0.167207	918.2	0.115879	0.100687	918.2	0.0186396	0.0186776		318.2
918.4	0.415319	0.360291	918.4	0.300269	0.260561	918.4	0.258726	0.243447	918.4	0.178165	0.16695	918.4	0.11516	0.100532	918.4	0.018003	0.0186488		318.4
918.6	0.414581	0.359738	918.6	0.299642	0.26016	918.6	0.257958	0.243073	918.6	0.177588	0.166693	918.6	0.114384	0.100377	918.6	0.0175438	0.0186202		318.6
918.8	0.413678	0.359185	918.8	0.298864	0.25976	918.8	0.25696	0.242699	918.8	0.177042	0.166437	918.8	0.113417	0.100223	918.8	0.0167338	0.0185916		318.8
919	0.413322	0.358633	919	0.298581	0.259361	919	0.256948	0.242326	919	0.177041	0.166181	919	0.11349	0.100069	919	0.0162849	0.018563		319
919.2	0.413019	0.358081	919.2	0.297949	0.258962	919.2	0.256632	0.241954	919.2	0.176954	0.165926	919.2	0.112866	0.0999153	919.2	0.0162384	0.0185345		319.2
919.4	0.413351	0.357531	919.4	0.298118	0.258564	919.4	0.256918	0.241582	919.4	0.177523	0.165671	919.4	0.113191	0.0997617	919.4	0.0166528	0.018506		319.4
919.6	0.412795	0.356982	919.6	0.297564	0.258167	919.6	0.256257	0.241211	919.6	0.177262	0.165416	919.6	0.113024	0.0996084	919.6	0.0161853	0.0184775		319.6
919.8	0.412448	0.356433	919.8	0.297714	0.25777	919.8	0.255788	0.24084	919.8	0.177391	0.165162	919.8	0.113135	0.0994553	919.8	0.0163848	0.0184491		319.8
920	0.412413	0.355885	920	0.297611	0.257374	920	0.255863	0.24047	920	0.177524	0.164908	920	0.113462	0.0993024	920	0.0167054	0.0184208		320
920.2	0.412081	0.355338	920.2	0.297576	0.256979	920.2	0.255459	0.2401	920.2	0.177289	0.164655	920.2	0.113535	0.0991498	920.2	0.0164272	0.0183925		320.2
920.4	0.411946	0.354792	920.4	0.297361	0.256584	920.4	0.25552	0.239731	920.4	0.176963	0.164402	920.4	0.113361	0.0989974	920.4	0.0164139	0.0183642		320.4
920.6	0.411237	0.354247	920.6	0.297003	0.256189	920.6	0.255377	0.239363	920.6	0.176585	0.164149	920.6	0.113026	0.0988452	920.6	0.016126	0.018336		320.6
920.8	0.411082	0.353702	920.8	0.297255	0.255795	920.8	0.255453	0.238995	920.8	0.176824	0.163897	920.8	0.113496	0.0986933	920.8	0.0166239	0.0183078		320.8
921	0.410895	0.353159	921	0.296981	0.255402	921	0.255142	0.238628	921	0.176805	0.163645	921	0.113994	0.0985416	921	0.0164964	0.0182796		321
921.2	0.41078	0.352616	921.2	0.29751	0.25501	921.2	0.255391	0.238261	921.2	0.176815	0.163393	921.2	0.114903	0.0983902	921.2	0.0168702	0.0182515		321.2
921.4	0.410722	0.352074	921.4	0.297031	0.254618	921.4	0.255564	0.237895	921.4	0.17684	0.163142	921.4	0.115109	0.098239	921.4	0.0174723	0.0182235		321.4
921.6	0.410206	0.351533	921.6	0.296666	0.254226	921.6	0.255257	0.237529	921.6	0.176548	0.162891	921.6	0.115147	0.098088	921.6	0.0171673	0.0181955		321.6
921.8	0.409573	0.350992	921.8	0.296318	0.253836	921.8	0.255212	0.237164	921.8	0.17649	0.162641	921.8	0.11463	0.0979372	921.8	0.0173857	0.0181675		321.8
922	0.40877	0.350453	922	0.295641	0.253446	922	0.25517	0.236799	922	0.176126	0.162391	922	0.114397	0.0977867	922	0.0167394	0.0181396		322
922.2	0.408396	0.349914	922.2	0.295121	0.253056	922.2	0.254487	0.236435	922.2	0.176114	0.162141	922.2	0.11402	0.0976364	922.2	0.0165286	0.0181117		322.2
922.4	0.407896	0.349376	922.4	0.29451	0.252667	922.4	0.253842	0.236072	922.4	0.175715	0.161892	922.4	0.113215	0.0974863	922.4	0.0163416	0.0180839		322.4
922.6	0.407372	0.348839	922.6	0.294356	0.252279	922.6	0.253943	0.235709	922.6	0.175884	0.161643	922.6	0.112558	0.0973365	922.6	0.0161573	0.0180561		322.6
922.8	0.407093	0.348303	922.8	0.29384	0.251891	922.8	0.253605	0.235347	922.8	0.175893	0.161395	922.8	0.112151	0.0971869	922.8	0.0158112	0.0180283		322.8
923	0.407024	0.347768	923	0.293477	0.251504	923	0.253693	0.234985	923	0.176133	0.161147	923	0.112187	0.0970375	923	0.0161311	0.0180006		323
923.2	0.407246	0.347233	923.2	0.293597	0.251117	923.2	0.254199	0.234624	923.2	0.176484	0.160899	923.2	0.112715	0.0968884	923.2	0.0166148	0.017973		323.2
923.4	0.407257	0.3467	923.4	0.293868	0.250731	923.4	0.254271	0.234263	923.4	0.176229	0.160652	923.4	0.11297	0.0967395	923.4	0.0166089	0.0179453		323.4
923.6	0.406782	0.346167	923.6	0.293499	0.250346	923.6	0.253592	0.233903	923.6	0.175755	0.160405	923.6	0.112988	0.0965908	923.6	0.0163509	0.0179177		323.6
923.8	0.406269	0.345635	923.8	0.293319	0.249961	923.8	0.25326	0.233544	923.8	0.175834	0.160159	923.8	0.113017	0.0964423	923.8	0.0163728	0.0178902		323.8
924	0.405983	0.345104	924	0.293309	0.249577	924	0.253303	0.233185	924	0.175579	0.159912	924	0.112892	0.0962941	924	0.0162156	0.0178627		324
924.2	0.406214	0.344573	924.2	0.293639	0.249193	924.2	0.253257	0.232826	924.2	0.175841	0.159667	924.2	0.112747	0.0961461	924.2	0.0162964	0.0178353		324.2
924.4	0.406095	0.344044	924.4	0.293838	0.24881	924.4	0.253052	0.232469	924.4	0.175595	0.159421	924.4	0.112724	0.0959983	924.4	0.0166238	0.0178079		324.4
924.6	0.405757	0.343515	924.6	0.293915	0.248428	924.6	0.252598	0.232111	924.6	0.175414	0.159176	924.6	0.112624	0.0958508	924.6	0.0169158	0.0177805		324.6
924.8	0.406037	0.342987	924.8	0.293717	0.248046	924.8	0.252634	0.231755	924.8	0.175804	0.158932	924.8	0.112995	0.0957034	924.8	0.0174697	0.0177531		324.8
925	0.406025	0.34246	925	0.293744	0.247665	925	0.252531	0.231398	925	0.175595	0.158687	925	0.113594	0.0955563	925	0.0177032	0.0177259		325
925.2	0.4063	0.341933	925.2	0.293717	0.247284	925.2	0.252495	0.231043	925.2	0.175102	0.158443	925.2	0.113493	0.0954095	925.2	0.0177074	0.0176986		325.2
925.4	0.406007	0.341408	925.4	0.293156	0.246904	925.4	0.252261	0.230688	925.4	0.174792	0.1582	925.4	0.11266	0.0952628	925.4	0.0175894	0.0176714		325.4
925.6	0.405301	0.340883	925.6	0.292515	0.246525	925.6	0.251543	0.230333	925.6	0.174529	0.157957	925.6	0.112203	0.0951164	925.6	0.017459	0.0176443		325.6
925.8	0.404415	0.340359	925.8	0.292068	0.246146	925.8	0.251581	0.229979	925.8	0.17437	0.157714	925.8	0.111613	0.0949702	925.8	0.0177846	0.0176171		325.8
926	0.403783	0.339836	926	0.291442	0.245767	926	0.251209	0.229626	926	0.173629	0.157471	926	0.111398	0.0948243	926	0.0172713	0.0175901		326
926.2	0.403892	0.339314	926.2	0.291462	0.24539	926.2	0.250536	0.229273	926.2	0.173499	0.157229	926.2	0.111164	0.0946785	926.2	0.0178477	0.017563		326.2
926.4	0.40379	0.338792	926.4	0.29137	0.245013	926.4	0.250729	0.22892	926.4	0.173136	0.156988	926.4	0.110673	0.094533	926.4	0.0178152	0.017536		326.4
926.6	0.403694	0.338271	926.6	0.291274	0.244636	926.6	0.250643	0.228568	926.6	0.172924	0.156747	926.6	0.11037	0.0943877	926.6	0.0176072	0.0175091		326.6
926.8	0.403014	0.337752	926.8	0.290963	0.24426	926.8	0.250656	0.228217	926.8	0.17209	0.156506	926.8	0.110309	0.0942426	926.8	0.0173651	0.0174822		326.8
927	0.402956	0.337232	927	0.291121	0.243885	927	0.250651	0.227866	927	0.171905	0.156265	927	0.110381	0.0940978	927	0.0176612	0.0174553		327
927.2	0.402916	0.336714	927.2	0.290999	0.24351	927.2	0.250753	0.227516	927.2	0.171515	0.156025	927.2	0.110627	0.0939532	927.2	0.0173494	0.0174285		327.2
927.4	0.402391	0.336197	927.4	0.290493	0.243136	927.4	0.249603	0.227166	927.4	0.170714	0.155785	927.4	0.110026	0.0938088	927.4	0.0167341	0.0174017		327.4
927.6	0.401905	0.33568	927.6	0.290328	0.242762	927.6	0.249411	0.226817	927.6	0.170687	0.155546	927.6	0.110397	0.0936646	927.6	0.0166463	0.0173749		327.6
927.8	0.400863	0.335164	927.8	0.289721	0.242389	927.8	0.248816	0.226469	927.8	0.169833	0.155307	927.8	0.109918	0.0935206	927.8	0.0160441	0.0173482		327.8
928	0.400386	0.334649	928	0.28954	0.242016	928	0.24848	0.226121	928	0.169346	0.155068	928	0.109728	0.0933769	928	0.0158554	0.0173216		328
928.2	0.399673	0.334134	928.2	0.289205	0.241644	928.2	0.247762	0.225773	928.2	0.169364	0.15483	928.2	0.10967	0.0932334	928.2	0.0158114	0.0172949		328.2
928.4	0.398896	0.333621	928.4	0.288851	0.241273	928.4	0.247241	0.225426	928.4	0.16895	0.154592	928.4	0.109598	0.0930901	928.4	0.0158394	0.0172684		328.4
928.6	0.398928	0.333108	928.6	0.288637	0.240902	928.6	0.247348	0.22508	928.6	0.16929	0.154354	928.6	0.10938	0.092947	928.6	0.0157865	0.0172418		328.6
928.8	0.398553	0.332596	928.8	0.288034	0.240532	928.8	0.247032	0.224734	928.8	0.169447	0.154117	928.8	0.109549	0.0928041	928.8	0.0156695	0.0172153		328.8
929	0.398589	0.332085	929	0.288059	0.240162	929	0.247282	0.224388	929	0.169281	0.15388	929	0.109861	0.0926615	929	0.0155967	0.0171889		329
929.2	0.398457	0.331575	929.2	0.287577	0.239793	929.2	0.246545	0.224043	929.2	0.169246	0.153643	929.2	0.109354	0.0925191	929.2	0.015574	0.0171624		329.2
929.4	0.397969	0.331065	929.4	0.287268	0.239424	929.4	0.24623	0.223699	929.4	0.169411	0.153407	929.4	0.108643	0.0923769	929.4	0.0159086	0.0171361		329.4
929.6	0.397626	0.330556	929.6	0.286787	0.239056	929.6	0.246201	0.223355	929.6	0.169758	0.153171	929.6	0.108837	0.0922349	929.6	0.0161202	0.0171097		329.6
929.8	0.397269	0.330048	929.8	0.287231	0.238689	929.8	0.246358	0.223012	929.8	0.170039	0.152936	929.8	0.109026	0.0920931	929.8	0.016469	0.0170834		329.8
930	0.397095	0.329541	930	0.286602	0.238322	930	0.245304	0.222669	930	0.169053	0.152701	930	0.109036	0.0919516	930	0.0162554	0.0170572		330
930.2	0.397435	0.329034	930.2	0.28671	0.237956	930.2	0.245335	0.222327	930.2	0.168982	0.152466	930.2	0.109113	0.0918103	930.2	0.0166756	0.017031		330.2
930.4	0.396971	0.328529	930.4	0.286238	0.23759	930.4	0.245433	0.221985	930.4	0.168611	0.152232	930.4	0.108389	0.0916692	930.4	0.0163511	0.0170048		330.4
930.6	0.396341	0.328024	930.6	0.286262	0.237225	930.6	0.244849	0.221644	930.6	0.168592	0.151998	930.6	0.108426	0.0915283	930.6	0.016268	0.0169787		330.6
930.8	0.395842	0.327519	930.8	0.286152	0.23686	930.8	0.244955	0.221303	930.8	0.168363	0.151764	930.8	0.10838	0.0913876	930.8	0.0158812	0.0169526		330.8
931	0.396184	0.327016	931	0.286071	0.236496	931	0.24435	0.220963	931	0.168463	0.151531	931	0.108031	0.0912471	931	0.0158212	0.0169265		331
931.2	0.396203	0.326513	931.2	0.286219	0.236133	931.2	0.244428	0.220624	931.2	0.168652	0.151298	931.2	0.108514	0.0911069	931.2	0.0159093	0.0169005		331.2
931.4	0.396112	0.326012	931.4	0.286288	0.23577	931.4	0.244503	0.220284	931.4	0.169052	0.151066	931.4	0.10877	0.0909669	931.4	0.016198	0.0168745		331.4
931.6	0.395375	0.325511	931.6	0.286282	0.235407	931.6	0.24473	0.219946	931.6	0.168872	0.150833	931.6	0.108989	0.090827	931.6	0.0158418	0.0168486		331.6
931.8	0.394914	0.32501	931.8	0.286146	0.235046	931.8	0.244563	0.219608	931.8	0.168297	0.150602	931.8	0.10884	0.0906874	931.8	0.0156062	0.0168227		331.8
932	0.394269	0.324511	932	0.286314	0.234684	932	0.244581	0.21927	932	0.16857	0.15037	932	0.108639	0.0905481	932	0.0158633	0.0167968		332
932.2	0.394282	0.324012	932.2	0.286711	0.234324	932.2	0.244609	0.218933	932.2	0.168855	0.150139	932.2	0.10893	0.0904089	932.2	0.0162599	0.016771		332.2
932.4	0.394708	0.323514	932.4	0.286592	0.233963	932.4	0.24485	0.218597	932.4	0.168592	0.149908	932.4	0.109043	0.0902699	932.4	0.016359	0.0167452		332.4
932.6	0.394405	0.323017	932.6	0.286328	0.233604	932.6	0.244911	0.218261	932.6	0.168298	0.149678	932.6	0.108806	0.0901312	932.6	0.0162006	0.0167195		332.6
932.8	0.394043	0.32252	932.8	0.285791	0.233245	932.8	0.244238	0.217925	932.8	0.167571	0.149448	932.8	0.109126	0.0899927	932.8	0.0164389	0.0166938		332.8
933	0.394075	0.322025	933	0.28547	0.232886	933	0.244384	0.21759	933	0.167593	0.149218	933	0.109112	0.0898543	933	0.0167588	0.0166681		333
933.2	0.39392	0.32153	933.2	0.285163	0.232528	933.2	0.24357	0.217256	933.2	0.167423	0.148989	933.2	0.108744	0.0897162	933.2	0.0168663	0.0166425		333.2
933.4	0.39396	0.321035	933.4	0.284698	0.232171	933.4	0.243727	0.216922	933.4	0.167217	0.14876	933.4	0.108163	0.0895784	933.4	0.0168165	0.0166169		333.4
933.6	0.393963	0.320542	933.6	0.28422	0.231814	933.6	0.24395	0.216589	933.6	0.167013	0.148531	933.6	0.108536	0.0894407	933.6	0.0170518	0.0165914		333.6
933.8	0.393738	0.320049	933.8	0.284047	0.231458	933.8	0.243542	0.216256	933.8	0.166971	0.148303	933.8	0.108806	0.0893032	933.8	0.0173735	0.0165659		333.8
934	0.393151	0.319557	934	0.28302	0.231102	934	0.242661	0.215923	934	0.165928	0.148075	934	0.108564	0.0891659	934	0.0174593	0.0165404		334
934.2	0.392564	0.319066	934.2	0.282486	0.230747	934.2	0.242213	0.215592	934.2	0.165524	0.147847	934.2	0.108239	0.0890289	934.2	0.0175018	0.016515		334.2
934.4	0.392154	0.318576	934.4	0.282193	0.230392	934.4	0.241725	0.21526	934.4	0.165712	0.14762	934.4	0.107747	0.0888921	934.4	0.0172948	0.0164896		334.4
934.6	0.391564	0.318086	934.6	0.28214	0.230038	934.6	0.241593	0.214929	934.6	0.165527	0.147393	934.6	0.108208	0.0887554	934.6	0.0170293	0.0164643		334.6
934.8	0.391736	0.317597	934.8	0.282052	0.229685	934.8	0.241732	0.214599	934.8	0.165101	0.147167	934.8	0.107921	0.088619	934.8	0.0170503	0.016439		334.8
935	0.391128	0.317109	935	0.28179	0.229332	935	0.241769	0.214269	935	0.165111	0.14694	935	0.10755	0.0884828	935	0.016983	0.0164137		335
935.2	0.390474	0.316622	935.2	0.281937	0.228979	935.2	0.241937	0.21394	935.2	0.16512	0.146715	935.2	0.107884	0.0883468	935.2	0.01743	0.0163885		335.2
935.4	0.390069	0.316135	935.4	0.281585	0.228627	935.4	0.241957	0.213611	935.4	0.165417	0.146489	935.4	0.107446	0.088211	935.4	0.0172529	0.0163633		335.4
935.6	0.389566	0.315649	935.6	0.281544	0.228276	935.6	0.241721	0.213283	935.6	0.165225	0.146264	935.6	0.107335	0.0880755	935.6	0.0166418	0.0163381		335.6
935.8	0.389327	0.315164	935.8	0.28151	0.227925	935.8	0.24186	0.212955	935.8	0.165262	0.146039	935.8	0.107285	0.0879401	935.8	0.0167991	0.016313		335.8
936	0.388956	0.31468	936	0.281577	0.227575	936	0.241877	0.212628	936	0.165696	0.145815	936	0.107299	0.0878049	936	0.0168655	0.016288		336
936.2	0.388908	0.314196	936.2	0.281535	0.227225	936.2	0.241668	0.212301	936.2	0.165396	0.145591	936.2	0.107331	0.08767	936.2	0.0165247	0.0162629		336.2
936.4	0.388235	0.313713	936.4	0.281258	0.226876	936.4	0.241075	0.211974	936.4	0.165122	0.145367	936.4	0.106911	0.0875352	936.4	0.016617	0.0162379		336.4
936.6	0.387796	0.313231	936.6	0.281463	0.226527	936.6	0.241054	0.211649	936.6	0.165364	0.145143	936.6	0.107019	0.0874007	936.6	0.0169648	0.016213		336.6
936.8	0.387731	0.31275	936.8	0.281238	0.226179	936.8	0.240669	0.211323	936.8	0.165443	0.14492	936.8	0.106927	0.0872664	936.8	0.0171482	0.0161881		336.8
937	0.388344	0.312269	937	0.281441	0.225831	937	0.240944	0.210999	937	0.166359	0.144698	937	0.107145	0.0871322	937	0.017385	0.0161632		337
937.2	0.388596	0.311789	937.2	0.281225	0.225484	937.2	0.240628	0.210674	937.2	0.166262	0.144475	937.2	0.106883	0.0869983	937.2	0.0175631	0.0161383		337.2
937.4	0.388048	0.31131	937.4	0.280325	0.225137	937.4	0.239988	0.21035	937.4	0.166077	0.144253	937.4	0.10647	0.0868646	937.4	0.017201	0.0161135		337.4
937.6	0.387754	0.310831	937.6	0.280181	0.224791	937.6	0.239787	0.210027	937.6	0.165797	0.144031	937.6	0.106811	0.0867311	937.6	0.0173263	0.0160888		337.6
937.8	0.387112	0.310354	937.8	0.279637	0.224446	937.8	0.239293	0.209704	937.8	0.16524	0.14381	937.8	0.106538	0.0865978	937.8	0.0172587	0.016064		337.8
938	0.386714	0.309876	938	0.279237	0.224101	938	0.238796	0.209382	938	0.16488	0.143589	938	0.106295	0.0864647	938	0.0169808	0.0160394		338
938.2	0.386384	0.3094	938.2	0.278868	0.223757	938.2	0.238367	0.20906	938.2	0.164239	0.143368	938.2	0.10611	0.0863318	938.2	0.0165909	0.0160147		338.2
938.4	0.386172	0.308925	938.4	0.278678	0.223413	938.4	0.238479	0.208739	938.4	0.164367	0.143148	938.4	0.106197	0.0861991	938.4	0.0164364	0.0159901		338.4
938.6	0.38543	0.30845	938.6	0.277889	0.223069	938.6	0.238239	0.208418	938.6	0.163702	0.142928	938.6	0.106235	0.0860666	938.6	0.0162179	0.0159655		338.6
938.8	0.384785	0.307976	938.8	0.277018	0.222726	938.8	0.237453	0.208098	938.8	0.163035	0.142708	938.8	0.105259	0.0859343	938.8	0.0159535	0.015941		338.8
939	0.383255	0.307502	939	0.27622	0.222384	939	0.236737	0.207778	939	0.162451	0.142489	939	0.104883	0.0858023	939	0.0149721	0.0159165		339
939.2	0.382889	0.30703	939.2	0.275939	0.222042	939.2	0.236618	0.207459	939.2	0.162183	0.14227	939.2	0.104576	0.0856704	939.2	0.0150105	0.015892		339.2
939.4	0.382899	0.306558	939.4	0.275472	0.221701	939.4	0.236664	0.20714	939.4	0.161917	0.142051	939.4	0.104456	0.0855387	939.4	0.0145323	0.0158676		339.4
939.6	0.38281	0.306087	939.6	0.27516	0.22136	939.6	0.236532	0.206821	939.6	0.162036	0.141833	939.6	0.104744	0.0854072	939.6	0.0142559	0.0158432		339.6
939.8	0.382638	0.305616	939.8	0.275172	0.22102	939.8	0.236592	0.206503	939.8	0.162061	0.141615	939.8	0.104904	0.085276	939.8	0.0144732	0.0158188		339.8
940	0.382681	0.305147	940	0.275491	0.22068	940	0.236475	0.206186	940	0.162251	0.141397	940	0.105103	0.0851449	940	0.0144264	0.0157945		340
940.2	0.382403	0.304678	940.2	0.275718	0.220341	940.2	0.236025	0.205869	940.2	0.161786	0.14118	940.2	0.104583	0.085014	940.2	0.0142094	0.0157702		340.2
940.4	0.382354	0.304209	940.4	0.275981	0.220002	940.4	0.235828	0.205553	940.4	0.162043	0.140963	940.4	0.104902	0.0848834	940.4	0.0153114	0.015746		340.4
940.6	0.382871	0.303742	940.6	0.276132	0.219664	940.6	0.236323	0.205237	940.6	0.162477	0.140746	940.6	0.105469	0.0847529	940.6	0.0159747	0.0157218		340.6
940.8	0.383097	0.303275	940.8	0.276031	0.219327	940.8	0.236254	0.204921	940.8	0.162926	0.14053	940.8	0.105065	0.0846226	940.8	0.0160636	0.0156977		340.8
941	0.384046	0.302809	941	0.276204	0.21899	941	0.236204	0.204606	941	0.162932	0.140314	941	0.10495	0.0844926	941	0.0163254	0.0156735		341
941.2	0.383629	0.302343	941.2	0.27571	0.218653	941.2	0.235903	0.204292	941.2	0.162332	0.140098	941.2	0.104763	0.0843627	941.2	0.0162676	0.0156494		341.2
941.4	0.383146	0.301879	941.4	0.275556	0.218317	941.4	0.235375	0.203978	941.4	0.16194	0.139883	941.4	0.104373	0.0842331	941.4	0.015859	0.0156254		341.4
941.6	0.383323	0.301415	941.6	0.276026	0.217981	941.6	0.235477	0.203664	941.6	0.162043	0.139668	941.6	0.104569	0.0841036	941.6	0.0158043	0.0156014		341.6
941.8	0.383353	0.300951	941.8	0.276053	0.217646	941.8	0.235312	0.203351	941.8	0.161981	0.139453	941.8	0.104109	0.0839743	941.8	0.0158675	0.0155774		341.8
942	0.38342	0.300489	942	0.275933	0.217312	942	0.235057	0.203039	942	0.162426	0.139239	942	0.104152	0.0838453	942	0.0158319	0.0155534		342
942.2	0.383433	0.300027	942.2	0.275779	0.216978	942.2	0.235046	0.202727	942.2	0.162743	0.139025	942.2	0.104339	0.0837164	942.2	0.015899	0.0155295		342.2
942.4	0.383221	0.299566	942.4	0.275519	0.216644	942.4	0.234661	0.202415	942.4	0.162724	0.138811	942.4	0.104576	0.0835877	942.4	0.0157052	0.0155057		342.4
942.6	0.382565	0.299105	942.6	0.274566	0.216311	942.6	0.234418	0.202104	942.6	0.162541	0.138598	942.6	0.104438	0.0834592	942.6	0.0153394	0.0154818		342.6
942.8	0.382012	0.298646	942.8	0.274264	0.215979	942.8	0.23443	0.201794	942.8	0.162547	0.138385	942.8	0.104404	0.083331	942.8	0.0149626	0.015458		342.8
943	0.381927	0.298187	943	0.274696	0.215647	943	0.234739	0.201483	943	0.162513	0.138172	943	0.104834	0.0832029	943	0.0147822	0.0154343		343
943.2	0.382097	0.297728	943.2	0.274649	0.215316	943.2	0.234952	0.201174	943.2	0.162856	0.13796	943.2	0.105058	0.083075	943.2	0.0155198	0.0154106		343.2
943.4	0.382025	0.297271	943.4	0.274688	0.214985	943.4	0.234786	0.200864	943.4	0.162302	0.137748	943.4	0.105184	0.0829473	943.4	0.0157162	0.0153869		343.4
943.6	0.381792	0.296814	943.6	0.274985	0.214654	943.6	0.235122	0.200556	943.6	0.162657	0.137536	943.6	0.105327	0.0828199	943.6	0.0159705	0.0153632		343.6
943.8	0.381291	0.296358	943.8	0.274994	0.214324	943.8	0.235209	0.200248	943.8	0.162497	0.137325	943.8	0.105379	0.0826926	943.8	0.0163416	0.0153396		343.8
944	0.381079	0.295902	944	0.274945	0.213995	944	0.235384	0.19994	944	0.162231	0.137114	944	0.105501	0.0825655	944	0.0164033	0.015316		344
944.2	0.380374	0.295447	944.2	0.274771	0.213666	944.2	0.235339	0.199632	944.2	0.1619	0.136903	944.2	0.105381	0.0824386	944.2	0.0168214	0.0152925		344.2
944.4	0.380153	0.294993	944.4	0.274716	0.213338	944.4	0.235492	0.199326	944.4	0.162005	0.136693	944.4	0.105578	0.0823119	944.4	0.0173589	0.015269		344.4
944.6	0.3797	0.29454	944.6	0.274233	0.21301	944.6	0.235667	0.199019	944.6	0.161751	0.136482	944.6	0.105267	0.0821853	944.6	0.0171968	0.0152455		344.6
944.8	0.379673	0.294087	944.8	0.273997	0.212682	944.8	0.235852	0.198713	944.8	0.161894	0.136273	944.8	0.105172	0.082059	944.8	0.0173334	0.0152221		344.8
945	0.379402	0.293635	945	0.273614	0.212355	945	0.235287	0.198408	945	0.161301	0.136063	945	0.104949	0.0819329	945	0.0170596	0.0151987		345
945.2	0.378752	0.293184	945.2	0.273323	0.212029	945.2	0.235335	0.198103	945.2	0.161225	0.135854	945.2	0.105254	0.081807	945.2	0.0173286	0.0151753		345.2
945.4	0.378433	0.292733	945.4	0.27355	0.211703	945.4	0.234545	0.197799	945.4	0.161209	0.135645	945.4	0.105056	0.0816812	945.4	0.0171251	0.015152		345.4
945.6	0.378185	0.292283	945.6	0.273599	0.211378	945.6	0.234069	0.197495	945.6	0.161145	0.135437	945.6	0.104971	0.0815557	945.6	0.016992	0.0151287		345.6
945.8	0.377708	0.291834	945.8	0.272832	0.211053	945.8	0.233724	0.197191	945.8	0.160472	0.135229	945.8	0.104291	0.0814303	945.8	0.0171316	0.0151055		345.8
946	0.377518	0.291386	946	0.272908	0.210728	946	0.233438	0.196888	946	0.160622	0.135021	946	0.104719	0.0813052	946	0.0169771	0.0150823		346
946.2	0.377439	0.290938	946.2	0.273239	0.210405	946.2	0.233476	0.196585	946.2	0.161051	0.134813	946.2	0.104967	0.0811802	946.2	0.0171188	0.0150591		346.2
946.4	0.376801	0.290491	946.4	0.2728	0.210081	946.4	0.232986	0.196283	946.4	0.160128	0.134606	946.4	0.104817	0.0810555	946.4	0.0166673	0.0150359		346.4
946.6	0.375866	0.290044	946.6	0.271712	0.209758	946.6	0.231997	0.195981	946.6	0.159496	0.134399	946.6	0.104239	0.0809309	946.6	0.0159319	0.0150128		346.6
946.8	0.375424	0.289598	946.8	0.271823	0.209436	946.8	0.23164	0.19568	946.8	0.159236	0.134193	946.8	0.104453	0.0808065	946.8	0.0158928	0.0149897		346.8
947	0.37508	0.289153	947	0.271605	0.209114	947	0.231107	0.195379	947	0.158479	0.133986	947	0.104094	0.0806823	947	0.0157335	0.0149667		347
947.2	0.374734	0.288709	947.2	0.271122	0.208793	947.2	0.230483	0.195079	947.2	0.158183	0.13378	947.2	0.103673	0.0805583	947.2	0.0156942	0.0149437		347.2
947.4	0.374318	0.288265	947.4	0.271038	0.208472	947.4	0.23022	0.194779	947.4	0.157128	0.133575	947.4	0.103443	0.0804345	947.4	0.0155193	0.0149207		347.4
947.6	0.373625	0.287822	947.6	0.270295	0.208151	947.6	0.230005	0.19448	947.6	0.157038	0.13337	947.6	0.103036	0.0803108	947.6	0.0151268	0.0148978		347.6
947.8	0.372768	0.28738	947.8	0.269433	0.207831	947.8	0.229303	0.194181	947.8	0.156639	0.133165	947.8	0.102518	0.0801874	947.8	0.0149298	0.0148749		347.8
948	0.372172	0.286938	948	0.268791	0.207512	948	0.228933	0.193883	948	0.156273	0.13296	948	0.10189	0.0800642	948	0.0149627	0.014852		348
948.2	0.37166	0.286497	948.2	0.26861	0.207193	948.2	0.228769	0.193585	948.2	0.156131	0.132756	948.2	0.101501	0.0799411	948.2	0.0148755	0.0148292		348.2
948.4	0.371686	0.286057	948.4	0.268241	0.206875	948.4	0.228659	0.193287	948.4	0.155761	0.132551	948.4	0.100766	0.0798182	948.4	0.0144292	0.0148064		348.4
948.6	0.371669	0.285617	948.6	0.267927	0.206557	948.6	0.229065	0.19299	948.6	0.15576	0.132348	948.6	0.100733	0.0796956	948.6	0.0144783	0.0147837		348.6
948.8	0.372047	0.285178	948.8	0.267511	0.206239	948.8	0.229468	0.192693	948.8	0.156171	0.132144	948.8	0.101112	0.0795731	948.8	0.0147522	0.0147609		348.8
949	0.371533	0.28474	949	0.266814	0.205922	949	0.228941	0.192397	949	0.155611	0.131941	949	0.10047	0.0794508	949	0.0144369	0.0147382		349
949.2	0.371779	0.284302	949.2	0.266773	0.205606	949.2	0.229102	0.192102	949.2	0.155621	0.131738	949.2	0.100874	0.0793287	949.2	0.0150119	0.0147156		349.2
949.4	0.371794	0.283865	949.4	0.267061	0.20529	949.4	0.228372	0.191806	949.4	0.155579	0.131536	949.4	0.100886	0.0792067	949.4	0.0150856	0.014693		349.4
949.6	0.371865	0.283429	949.6	0.267113	0.204974	949.6	0.228368	0.191511	949.6	0.155453	0.131334	949.6	0.100464	0.079085	949.6	0.0148284	0.0146704		349.6
949.8	0.371656	0.282993	949.8	0.267104	0.204659	949.8	0.22841	0.191217	949.8	0.15585	0.131132	949.8	0.100468	0.0789634	949.8	0.0150749	0.0146479		349.8
950	0.372072	0.282558	950	0.267734	0.204345	950	0.228607	0.190923	950	0.156997	0.13093	950	0.101066	0.0788421	950	0.0153322	0.0146253		350
950.2	0.372005	0.282124	950.2	0.267664	0.20403	950.2	0.228428	0.19063	950.2	0.157212	0.130729	950.2	0.100933	0.0787209	950.2	0.0152433	0.0146029		350.2
950.4	0.371491	0.28169	950.4	0.266817	0.203717	950.4	0.227531	0.190337	950.4	0.156649	0.130528	950.4	0.100694	0.0785999	950.4	0.0151299	0.0145804		350.4
950.6	0.371887	0.281257	950.6	0.266865	0.203404	950.6	0.227263	0.190044	950.6	0.157249	0.130328	950.6	0.100837	0.0784791	950.6	0.0149563	0.014558		350.6
950.8	0.371603	0.280825	950.8	0.267181	0.203091	950.8	0.227719	0.189752	950.8	0.157769	0.130127	950.8	0.101202	0.0783585	950.8	0.0151811	0.0145356		350.8
951	0.371822	0.280393	951	0.267027	0.202779	951	0.228096	0.189461	951	0.158224	0.129927	951	0.10176	0.078238	951	0.0155444	0.0145133		351
951.2	0.371727	0.279962	951.2	0.26694	0.202467	951.2	0.227933	0.189169	951.2	0.158472	0.129728	951.2	0.101803	0.0781178	951.2	0.0159114	0.014491		351.2
951.4	0.371485	0.279532	951.4	0.266938	0.202156	951.4	0.227729	0.188879	951.4	0.158306	0.129528	951.4	0.102092	0.0779977	951.4	0.0161573	0.0144687		351.4
951.6	0.370799	0.279103	951.6	0.266358	0.201845	951.6	0.227242	0.188588	951.6	0.15815	0.129329	951.6	0.101495	0.0778778	951.6	0.0159525	0.0144465		351.6
951.8	0.369942	0.278674	951.8	0.266015	0.201535	951.8	0.226819	0.188298	951.8	0.157655	0.12913	951.8	0.101239	0.0777581	951.8	0.0160007	0.0144243		351.8
952	0.369337	0.278245	952	0.265627	0.201225	952	0.226836	0.188009	952	0.15715	0.128932	952	0.101144	0.0776386	952	0.0160205	0.0144021		352
952.2	0.368964	0.277818	952.2	0.265386	0.200916	952.2	0.226701	0.18772	952.2	0.156825	0.128734	952.2	0.100989	0.0775193	952.2	0.0158342	0.01438		352.2
952.4	0.36838	0.277391	952.4	0.26492	0.200607	952.4	0.226466	0.187432	952.4	0.156427	0.128536	952.4	0.100808	0.0774002	952.4	0.0157707	0.0143579		352.4
952.6	0.368172	0.276964	952.6	0.264553	0.200299	952.6	0.226703	0.187143	952.6	0.156427	0.128338	952.6	0.101191	0.0772812	952.6	0.016005	0.0143358		352.6
952.8	0.367724	0.276539	952.8	0.263902	0.199991	952.8	0.226202	0.186856	952.8	0.156012	0.128141	952.8	0.100939	0.0771624	952.8	0.015852	0.0143138		352.8
953	0.367526	0.276114	953	0.263983	0.199684	953	0.226007	0.186569	953	0.155521	0.127944	953	0.100354	0.0770438	953	0.0156768	0.0142918		353
953.2	0.367346	0.275689	953.2	0.263871	0.199377	953.2	0.22582	0.186282	953.2	0.155161	0.127747	953.2	0.100051	0.0769254	953.2	0.0156014	0.0142698		353.2
953.4	0.367251	0.275265	953.4	0.264097	0.19907	953.4	0.225085	0.185996	953.4	0.15505	0.127551	953.4	0.0996913	0.0768072	953.4	0.0155519	0.0142479		353.4
953.6	0.367195	0.274842	953.6	0.264119	0.198764	953.6	0.225043	0.18571	953.6	0.154846	0.127355	953.6	0.0993182	0.0766891	953.6	0.0149646	0.014226		353.6
953.8	0.367498	0.27442	953.8	0.26402	0.198459	953.8	0.225172	0.185424	953.8	0.15503	0.127159	953.8	0.0998675	0.0765713	953.8	0.015274	0.0142041		353.8
954	0.367831	0.273998	954	0.264011	0.198154	954	0.22506	0.185139	954	0.154858	0.126964	954	0.100075	0.0764536	954	0.0151416	0.0141823		354
954.2	0.368497	0.273577	954.2	0.263961	0.197849	954.2	0.224777	0.184855	954.2	0.154351	0.126769	954.2	0.100334	0.0763361	954.2	0.0151804	0.0141605		354.2
954.4	0.368664	0.273157	954.4	0.263687	0.197545	954.4	0.224933	0.184571	954.4	0.154032	0.126574	954.4	0.100578	0.0762187	954.4	0.0152748	0.0141387		354.4
954.6	0.369375	0.272737	954.6	0.264297	0.197242	954.6	0.225838	0.184287	954.6	0.154551	0.126379	954.6	0.101169	0.0761016	954.6	0.0154541	0.014117		354.6
954.8	0.36839	0.272318	954.8	0.263499	0.196939	954.8	0.225941	0.184004	954.8	0.154057	0.126185	954.8	0.1012	0.0759846	954.8	0.0155537	0.0140953		354.8
955	0.368192	0.271899	955	0.26301	0.196636	955	0.225851	0.183721	955	0.154	0.125991	955	0.101614	0.0758678	955	0.015859	0.0140736		355
955.2	0.367898	0.271481	955.2	0.262908	0.196334	955.2	0.225603	0.183438	955.2	0.153592	0.125798	955.2	0.101033	0.0757512	955.2	0.015802	0.014052		355.2
955.4	0.367416	0.271064	955.4	0.262526	0.196032	955.4	0.225181	0.183157	955.4	0.153102	0.125604	955.4	0.100868	0.0756348	955.4	0.0156149	0.0140304		355.4
955.6	0.367029	0.270647	955.6	0.262289	0.195731	955.6	0.224745	0.182875	955.6	0.152727	0.125411	955.6	0.100496	0.0755186	955.6	0.0156481	0.0140088		355.6
955.8	0.366239	0.270231	955.8	0.261459	0.19543	955.8	0.224596	0.182594	955.8	0.152546	0.125218	955.8	0.100535	0.0754025	955.8	0.0156454	0.0139873		355.8
956	0.365753	0.269816	956	0.26087	0.195129	956	0.224359	0.182313	956	0.152579	0.125026	956	0.100066	0.0752866	956	0.0158631	0.0139658		356
956.2	0.364997	0.269401	956.2	0.260317	0.194829	956.2	0.223728	0.182033	956.2	0.152885	0.124834	956.2	0.0995708	0.0751709	956.2	0.0157759	0.0139443		356.2
956.4	0.36434	0.268987	956.4	0.260377	0.19453	956.4	0.223599	0.181753	956.4	0.152725	0.124642	956.4	0.0995955	0.0750554	956.4	0.0160167	0.0139229		356.4
956.6	0.364104	0.268574	956.6	0.260365	0.194231	956.6	0.223528	0.181474	956.6	0.152877	0.12445	956.6	0.0989804	0.07494	956.6	0.0163149	0.0139015		356.6
956.8	0.363138	0.268161	956.8	0.260123	0.193933	956.8	0.223256	0.181195	956.8	0.152678	0.124259	956.8	0.097817	0.0748248	956.8	0.0159688	0.0138801		356.8
957	0.362757	0.267749	957	0.259931	0.193634	957	0.222921	0.180917	957	0.152558	0.124068	957	0.0971484	0.0747098	957	0.0156489	0.0138588		357
957.2	0.362279	0.267337	957.2	0.259935	0.193337	957.2	0.222652	0.180639	957.2	0.152437	0.123877	957.2	0.0967972	0.074595	957.2	0.0156379	0.0138375		357.2
957.4	0.362551	0.266926	957.4	0.260531	0.19304	957.4	0.222511	0.180361	957.4	0.152677	0.123687	957.4	0.0969818	0.0744803	957.4	0.0162092	0.0138162		357.4
957.6	0.362545	0.266516	957.6	0.260629	0.192743	957.6	0.222706	0.180084	957.6	0.152287	0.123497	957.6	0.0973106	0.0743659	957.6	0.0162923	0.013795		357.6
957.8	0.363144	0.266106	957.8	0.260906	0.192447	957.8	0.222885	0.179807	957.8	0.152288	0.123307	957.8	0.0978138	0.0742516	957.8	0.016619	0.0137738		357.8
958	0.363216	0.265697	958	0.261102	0.192151	958	0.222798	0.179531	958	0.151974	0.123118	958	0.0978223	0.0741374	958	0.0165241	0.0137526		358
958.2	0.363534	0.265289	958.2	0.260974	0.191856	958.2	0.222881	0.179255	958.2	0.1517	0.122928	958.2	0.0979948	0.0740235	958.2	0.0163253	0.0137315		358.2
958.4	0.362974	0.264881	958.4	0.260902	0.191561	958.4	0.223036	0.178979	958.4	0.151393	0.122739	958.4	0.0980292	0.0739097	958.4	0.0157716	0.0137104		358.4
958.6	0.362796	0.264474	958.6	0.260786	0.191266	958.6	0.223081	0.178704	958.6	0.151382	0.122551	958.6	0.0980096	0.0737961	958.6	0.0156032	0.0136893		358.6
958.8	0.362089	0.264068	958.8	0.260172	0.190972	958.8	0.222614	0.178429	958.8	0.150969	0.122362	958.8	0.097731	0.0736827	958.8	0.0149943	0.0136683		358.8
959	0.361993	0.263662	959	0.260228	0.190679	959	0.222386	0.178155	959	0.150969	0.122174	959	0.0976168	0.0735694	959	0.0143932	0.0136473		359
959.2	0.362001	0.263257	959.2	0.260286	0.190386	959.2	0.222501	0.177881	959.2	0.1509	0.121987	959.2	0.0973832	0.0734564	959.2	0.0138042	0.0136263		359.2
959.4	0.361659	0.262852	959.4	0.259869	0.190093	959.4	0.222106	0.177608	959.4	0.150711	0.121799	959.4	0.0971279	0.0733435	959.4	0.0130454	0.0136053		359.4
959.6	0.36179	0.262448	959.6	0.259907	0.189801	959.6	0.222055	0.177335	959.6	0.150806	0.121612	959.6	0.0970987	0.0732307	959.6	0.0126058	0.0135844		359.6
959.8	0.361389	-99999	959.8	0.259379	-99999	959.8	0.221964	-99999	959.8	0.150822	-99999	959.8	0.0970048	-99999	959.8	0.0119222	0.0135636		359.8
