# Supplementary material for: Targeted protein degradation in Escherichia coli using CLIPPERs
Source: EMBO Rep. 2025 Jun 25;26(16):3994–4016. doi: 10.1038/s44319-025-00510-9 (PMC12373786; doi:10.1038/s44319-025-00510-9)
Supplement: Supplementary file 7 — Source data Fig. 4 [file 44319_2025_510_MOESM7_ESM.zip › Fig4/Fig4C/Anchor-Linker/ATPase_assay_Anchor-Linker_n1.xlsx]

## Sheet: 21-08-03_002 raw data
Raw data
0s	30.1 °C	2.9827	2.97	2.9636	2.8747	2.8636	2.8858	2.8845	2.903	2.9279	2.9058	2.9165	2.9032	2.9277	3.0146	2.8595	2.8718	2.8599	2.9168	2.9305	2.915	2.9014	2.9069	2.9148	2.921	2.9027	2.9908	2.8982	2.9232	2.9067	2.8664	2.895	2.9472	2.9052	2.8836	2.9129	2.9048	2.8923	2.9157	2.9105	2.8391	2.9023	2.8469	2.9198	2.978	2.882	2.9409	2.8689	2.894
60s	29.9 °C	2.9808	2.9624	2.9647	2.8583	2.8511	2.8697	2.8726	2.8939	2.9024	2.8835	2.8831	2.8949	2.9274	3.0166	2.8375	2.8572	2.8499	2.8713	2.9101	2.9026	2.8918	2.892	2.9015	2.9104	2.9129	2.9974	2.8864	2.894	2.9015	2.8544	2.8797	2.934	2.8896	2.871	2.8938	2.8935	2.9012	2.9187	2.9011	2.8271	2.8837	2.8236	2.8902	2.9469	2.8576	2.9099	2.8356	2.8731
120s	29.9 °C	2.986	2.9684	2.9265	2.8387	2.8322	2.8412	2.8647	2.8792	2.886	2.8763	2.8715	2.8732	2.9268	3.02	2.8269	2.8353	2.823	2.8497	2.8991	2.879	2.8702	2.8671	2.8972	2.8919	2.9098	2.9951	2.8725	2.8562	2.8848	2.8362	2.8651	2.9196	2.8762	2.8494	2.8683	2.8882	2.894	2.9148	2.8813	2.8013	2.8644	2.7981	2.8807	2.9181	2.8329	2.8826	2.7984	2.8348
180s	30.1 °C	2.9773	2.9646	2.9037	2.8103	2.8063	2.8197	2.8321	2.8505	2.8669	2.8378	2.8454	2.8492	2.9202	3.0084	2.8016	2.8124	2.8049	2.8273	2.8714	2.853	2.8432	2.8505	2.8487	2.8621	2.8967	2.9893	2.8483	2.8375	2.8583	2.8179	2.8361	2.8876	2.8485	2.8253	2.8503	2.8666	2.8862	2.9068	2.8528	2.7787	2.8388	2.7683	2.8388	2.8881	2.79	2.8351	2.7582	2.7902
240s	29.8 °C	2.9764	2.9603	2.8922	2.7881	2.7922	2.7993	2.8097	2.8257	2.8448	2.8228	2.8246	2.8245	2.9159	3.0024	2.7731	2.7948	2.7872	2.8135	2.8584	2.8311	2.8257	2.8276	2.8339	2.8444	2.9029	2.981	2.8337	2.8068	2.8455	2.7963	2.817	2.8631	2.8175	2.8127	2.8225	2.8457	2.8893	2.9084	2.8406	2.7548	2.8174	2.7409	2.8189	2.8635	2.762	2.7984	2.7154	2.7586
300s	30.0 °C	2.975	2.9713	2.888	2.7902	2.7763	2.7903	2.8013	2.8178	2.8335	2.811	2.8087	2.8039	2.9293	3.0205	2.7656	2.7811	2.7722	2.7983	2.8544	2.8195	2.8137	2.8126	2.8262	2.8313	2.9046	2.9974	2.8215	2.7905	2.8263	2.7827	2.8042	2.8531	2.8074	2.7925	2.8068	2.8487	2.8903	2.9142	2.8266	2.7384	2.8014	2.7239	2.7976	2.8428	2.7371	2.7728	2.6843	2.7259
360s	29.9 °C	2.9742	2.9607	2.8595	2.7571	2.7472	2.7597	2.7724	2.7873	2.807	2.7812	2.7826	2.7787	2.9192	3.0009	2.74	2.7501	2.7426	2.7709	2.8297	2.7941	2.7815	2.7897	2.793	2.8058	2.9043	2.9855	2.7934	2.7658	2.8035	2.7562	2.7813	2.8316	2.7775	2.765	2.784	2.8253	2.8844	2.9082	2.8108	2.7086	2.7688	2.6895	2.7522	2.806	2.6985	2.7243	2.64	2.6801
420s	29.9 °C	2.9773	2.9689	2.8427	2.7397	2.7377	2.7475	2.7562	2.7742	2.7933	2.767	2.7672	2.7654	2.931	3.0245	2.7206	2.7426	2.7275	2.7531	2.8153	2.7844	2.7711	2.7688	2.7859	2.7911	2.8995	2.9914	2.781	2.748	2.7916	2.7425	2.7688	2.8131	2.7688	2.7471	2.7657	2.8238	2.8946	2.9163	2.7987	2.6903	2.7529	2.6701	2.7462	2.7854	2.6679	2.7059	2.6046	2.6525
480s	29.9 °C	2.985	2.9688	2.8336	2.7188	2.7137	2.7269	2.7382	2.7546	2.7671	2.7485	2.7485	2.7445	2.9248	3.0169	2.7021	2.7185	2.7088	2.7364	2.7902	2.7597	2.7581	2.7488	2.7614	2.7709	2.9052	2.9942	2.7589	2.7225	2.7713	2.7152	2.743	2.7916	2.7489	2.7325	2.7466	2.8072	2.8943	2.9044	2.7815	2.6672	2.7241	2.6481	2.7118	2.7567	2.6367	2.6626	2.5657	2.6129
540s	30.0 °C	2.9559	2.9623	2.8001	2.6937	2.6864	2.6978	2.7129	2.7229	2.741	2.7245	2.7207	2.7234	2.9129	3.0142	2.6742	2.69	2.6851	2.715	2.7653	2.7316	2.728	2.727	2.7285	2.7498	2.8958	2.9851	2.7244	2.6898	2.7409	2.6885	2.7148	2.7657	2.7203	2.701	2.7129	2.7848	2.884	2.9025	2.753	2.6394	2.6938	2.6105	2.6829	2.7243	2.5981	2.6194	2.5155	2.5712
600s	30.0 °C	2.9821	2.9668	2.7885	2.6729	2.6709	2.679	2.6986	2.7112	2.7309	2.7079	2.7019	2.7014	2.9302	3.0177	2.6591	2.6771	2.6729	2.6994	2.7494	2.7187	2.7133	2.7096	2.7182	2.726	2.9039	2.9975	2.7107	2.6677	2.7272	2.6694	2.6989	2.7523	2.7035	2.6854	2.6986	2.7751	2.899	2.9098	2.7434	2.6184	2.6779	2.5827	2.6617	2.6982	2.5701	2.5862	2.4759	2.5342
660s	30.1 °C	2.9799	2.9668	2.7637	2.6493	2.6494	2.6619	2.6758	2.6906	2.7042	2.6845	2.6784	2.6774	2.9297	3.0137	2.6327	2.6588	2.6472	2.6747	2.7361	2.6886	2.6892	2.6864	2.693	2.7048	2.9122	2.9979	2.69	2.6386	2.7033	2.6465	2.6793	2.7273	2.6753	2.6637	2.6834	2.7631	2.8926	2.9075	2.7233	2.5936	2.6504	2.5575	2.6287	2.6682	2.5323	2.55	2.4305	2.491
720s	30.0 °C	2.976	2.973	2.7409	2.6293	2.623	2.6383	2.6508	2.6716	2.6907	2.6633	2.653	2.6537	2.9212	3.0197	2.6121	2.6338	2.6225	2.6544	2.7143	2.672	2.6653	2.6633	2.6705	2.6862	2.9084	2.9962	2.673	2.6153	2.6817	2.6281	2.658	2.711	2.656	2.6423	2.6548	2.7487	2.8897	2.9165	2.7034	2.5699	2.6289	2.5267	2.5973	2.6424	2.4999	2.5071	2.3886	2.4516
780s	30.1 °C	2.9764	2.9741	2.7247	2.6082	2.6023	2.613	2.6282	2.6493	2.6607	2.6398	2.6284	2.6271	2.9272	3.0102	2.586	2.614	2.6005	2.6298	2.6885	2.6524	2.6438	2.6427	2.6463	2.663	2.905	2.996	2.649	2.5901	2.6624	2.6058	2.6352	2.6873	2.6356	2.6199	2.6317	2.7316	2.8896	2.912	2.6849	2.5446	2.5996	2.4985	2.5707	2.6047	2.4642	2.4681	2.3418	2.4103
840s	29.9 °C	2.9736	2.965	2.6965	2.5769	2.5771	2.588	2.6038	2.6205	2.6373	2.6177	2.6041	2.6067	2.9152	3.0191	2.5608	2.5922	2.5733	2.6048	2.6693	2.6273	2.6196	2.6171	2.6198	2.6368	2.9057	2.9875	2.6261	2.5579	2.6379	2.586	2.6156	2.6669	2.608	2.5963	2.6056	2.7216	2.8915	2.9115	2.6619	2.5201	2.573	2.4664	2.5362	2.5717	2.4269	2.4291	2.294	2.367
900s	29.9 °C	2.9796	2.9653	2.6768	2.5588	2.5528	2.5636	2.5824	2.5949	2.6124	2.5912	2.5785	2.5802	2.9251	3.0076	2.5389	2.5765	2.5543	2.5785	2.6437	2.6016	2.595	2.5931	2.598	2.6178	2.9049	2.9985	2.603	2.5418	2.6183	2.5576	2.5612	2.6372	2.5843	2.5726	2.5819	2.7064	2.8883	2.9095	2.6401	2.4875	2.5469	2.436	2.5096	2.5358	2.3916	2.3872	2.2463	2.3247
960s	30.0 °C	2.9718	2.9656	2.6532	2.5325	2.5291	2.5372	2.5537	2.5721	2.5895	2.5661	2.5533	2.5545	2.919	3.0153	2.5117	2.5438	2.5331	2.5546	2.6193	2.5774	2.5701	2.5715	2.5704	2.5927	2.9048	2.9891	2.5842	2.5176	2.5952	2.5348	2.54	2.6168	2.5617	2.5501	2.5558	2.6895	2.8948	2.9005	2.6229	2.4627	2.5184	2.4051	2.4733	2.502	2.3555	2.3451	2.1981	2.2796
1020s	30.0 °C	2.9694	2.9673	2.6286	2.506	2.502	2.513	2.5344	2.5471	2.565	2.5418	2.5288	2.5265	2.9305	3.0118	2.4861	2.5214	2.5115	2.5414	2.5968	2.5548	2.5473	2.5503	2.5459	2.5644	2.9024	2.9961	2.5518	2.4922	2.5715	2.5109	2.5122	2.5891	2.5382	2.5294	2.5319	2.6752	2.8944	2.919	2.6016	2.4328	2.4914	2.3719	2.4377	2.4639	2.3168	2.3006	2.1492	2.2364
1080s	30.0 °C	2.9686	2.9675	2.5977	2.4851	2.4786	2.4901	2.5063	2.5219	2.5399	2.5148	2.5017	2.5004	2.9252	3.0154	2.4642	2.5014	2.4866	2.5144	2.5705	2.5283	2.5226	2.5229	2.5165	2.5396	2.9081	2.996	2.5333	2.4679	2.5491	2.4872	2.4895	2.5627	2.5129	2.5071	2.504	2.6606	2.8888	2.9167	2.5778	2.4075	2.4629	2.3392	2.4053	2.4311	2.2766	2.2565	2.1001	2.191
1140s	30.1 °C	2.9558	2.9578	2.5732	2.4499	2.4479	2.4559	2.4767	2.4856	2.5048	2.4863	2.4691	2.4672	2.9026	2.9964	2.4285	2.4665	2.4559	2.4811	2.5394	2.4933	2.4912	2.4908	2.4884	2.5108	2.8916	2.9675	2.5025	2.4359	2.5216	2.452	2.4574	2.5342	2.4782	2.4729	2.4716	2.6363	2.8704	2.8933	2.5483	2.3708	2.4264	2.3034	2.3663	2.389	2.2334	2.2064	2.0481	2.1401
1200s	29.9 °C	2.9735	2.9683	2.553	2.4287	2.4248	2.4373	2.457	2.4696	2.4877	2.4646	2.4464	2.4476	2.9246	3.0168	2.4114	2.4491	2.4374	2.461	2.5233	2.4745	2.4705	2.4727	2.4672	2.494	2.9046	2.9901	2.4828	2.4195	2.5022	2.437	2.4396	2.5125	2.4632	2.4525	2.4534	2.6304	2.8917	2.9138	2.5329	2.351	2.4027	2.2723	2.3356	2.3567	2.1969	2.1651	1.9988	2.0974
1260s	29.9 °C	2.9683	2.9516	2.5254	2.4025	2.3962	2.4074	2.4265	2.4373	2.4613	2.438	2.4141	2.416	2.9123	2.998	2.38	2.4221	2.4082	2.4325	2.4954	2.448	2.4439	2.4436	2.4356	2.4602	2.8925	2.9895	2.4547	2.3895	2.4746	2.4094	2.4074	2.4865	2.4353	2.4255	2.4207	2.6092	2.881	2.9006	2.5081	2.316	2.3681	2.2398	2.3	2.3179	2.1549	2.117	1.9478	2.049
1320s	29.9 °C	2.9755	2.9688	2.5032	2.3787	2.3709	2.3849	2.4055	2.4154	2.4345	2.4117	2.3916	2.3879	2.9231	3.015	2.3571	2.4007	2.3857	2.4122	2.4747	2.4224	2.4178	2.42	2.4115	2.4414	2.9082	2.9897	2.4333	2.3679	2.455	2.383	2.3873	2.459	2.4139	2.405	2.3937	2.5985	2.8997	2.9134	2.4908	2.2915	2.3431	2.2056	2.2661	2.2823	2.1161	2.0727	1.8977	2.0033
1380s	30.0 °C	2.9686	2.952	2.4715	2.3481	2.3441	2.3549	2.3776	2.3852	2.4074	2.3829	2.3587	2.3591	2.9154	3.0111	2.3269	2.3706	2.3585	2.3821	2.4431	2.3943	2.39	2.391	2.3833	2.4127	2.897	2.991	2.4041	2.3382	2.4286	2.3566	2.3591	2.4297	2.3841	2.3761	2.3664	2.5763	2.8841	2.9016	2.4659	2.2588	2.3057	2.169	2.2279	2.2416	2.0739	2.0244	1.8455	1.9536
1440s	30.2 °C	2.966	2.9569	2.448	2.3236	2.3206	2.3303	2.3526	2.3583	2.3836	2.3567	2.3323	2.3331	2.9143	3.0063	2.2995	2.3457	2.3329	2.3571	2.4189	2.3709	2.3659	2.3712	2.3566	2.3874	2.9045	3.0036	2.3759	2.3138	2.4062	2.3286	2.3347	2.4083	2.3579	2.3539	2.3409	2.5621	2.8905	2.9103	2.4454	2.2286	2.2791	2.138	2.1925	2.2065	2.0329	1.9773	1.7938	1.9072
1500s	30.0 °C	2.9667	2.9591	2.42	2.297	2.2913	2.2999	2.3235	2.3307	2.3535	2.3296	2.3018	2.3066	2.9183	3.0164	2.2752	2.3224	2.3077	2.3333	2.3931	2.3424	2.3408	2.3395	2.3303	2.3604	2.9074	2.984	2.3531	2.2843	2.381	2.3025	2.3068	2.3771	2.3316	2.3231	2.3121	2.5478	2.89	2.9094	2.423	2.1986	2.2458	2.1031	2.1556	2.1643	1.9907	1.9289	1.7416	1.8587
1560s	29.8 °C	2.9621	2.956	2.3914	2.267	2.2615	2.2706	2.2926	2.3002	2.324	2.2995	2.2713	2.2725	2.9093	3.0013	2.2444	2.292	2.2792	2.3044	2.3631	2.3092	2.3105	2.3118	2.2989	2.33	2.8887	2.9781	2.3231	2.255	2.3539	2.2732	2.278	2.349	2.2993	2.2956	2.2787	2.5235	2.878	2.9049	2.3952	2.1667	2.2129	2.0659	2.1173	2.1236	1.9495	1.8816	1.6891	1.8087
1620s	30.0 °C	2.9643	2.9536	2.3635	2.2397	2.2336	2.2439	2.2652	2.2742	2.2947	2.2712	2.2407	2.244	2.9123	3.001	2.2143	2.2688	2.2531	2.2758	2.3371	2.2857	2.2829	2.2831	2.2688	2.3023	2.897	2.9907	2.2959	2.226	2.3282	2.2452	2.2485	2.3215	2.2718	2.2691	2.2483	2.5064	2.8803	2.897	2.369	2.1363	2.1802	2.0302	2.0794	2.0843	1.9062	1.8323	1.6362	1.7604
1680s	29.9 °C	2.9665	2.9687	2.3368	2.2131	2.2051	2.215	2.2387	2.2461	2.2702	2.2459	2.2114	2.2167	2.9204	3.0146	2.1879	2.2419	2.2287	2.2514	2.3121	2.2593	2.2569	2.2564	2.2432	2.2767	2.8978	2.9958	2.2702	2.1987	2.3067	2.2177	2.2241	2.2969	2.2472	2.2442	2.2246	2.4967	2.8814	2.9103	2.3492	2.1047	2.1505	1.9952	2.0441	2.0464	1.8661	1.7849	1.5842	1.7124
1740s	29.9 °C	2.961	2.9501	2.307	2.183	2.1773	2.1851	2.2095	2.214	2.2382	2.213	2.1781	2.1837	2.9091	2.9934	2.1585	2.215	2.2013	2.2218	2.2841	2.2274	2.2271	2.2265	2.21	2.2486	2.8885	2.9808	2.239	2.1675	2.2744	2.1905	2.1938	2.2635	2.2162	2.2153	2.1892	2.4746	2.8821	2.898	2.3248	2.072	2.1166	1.9579	2.0037	2.0043	1.823	1.7354	1.5303	1.6622
1800s	29.9 °C	2.9632	2.9633	2.2823	2.1551	2.1481	2.1576	2.1811	2.189	2.2107	2.1852	2.1502	2.1553	2.9131	3.0175	2.1323	2.1892	2.1748	2.1965	2.2564	2.1993	2.2029	2.2011	2.181	2.2233	2.8965	2.99	2.2157	2.1403	2.2517	2.1637	2.1666	2.2394	2.1908	2.1866	2.1609	2.4593	2.8882	2.8986	2.3029	2.043	2.0853	1.925	1.9676	1.9648	1.7808	1.6867	1.4777	1.6131
1860s	29.9 °C	2.9605	2.9528	2.2508	2.1259	2.117	2.1269	2.1502	2.1554	2.1793	2.1553	2.1182	2.1228	2.9162	2.9987	2.1023	2.1607	2.1455	2.1662	2.2281	2.1698	2.173	2.171	2.1521	2.1915	2.8856	2.9816	2.1831	2.1085	2.2234	2.1327	2.1388	2.2061	2.1586	2.1599	2.1314	2.4391	2.8764	2.9025	2.2753	2.009	2.0499	1.8865	1.9282	1.9233	1.7369	1.6362	1.4236	1.5626
1920s	29.9 °C	2.9528	2.9591	2.2213	2.0955	2.0889	2.0985	2.122	2.1284	2.1516	2.1281	2.0868	2.0947	2.9059	3.0017	2.072	2.1329	2.1159	2.1372	2.199	2.142	2.1411	2.1413	2.1213	2.1633	2.8966	2.9725	2.1566	2.0798	2.197	2.1033	2.1112	2.1797	2.1319	2.1324	2.102	2.4202	2.8684	2.9036	2.251	1.9788	2.0166	1.851	1.8895	1.8824	1.6933	1.5875	1.3699	1.513
1980s	30.0 °C	2.9656	2.9522	2.1947	2.068	2.0612	2.0698	2.0956	2.1009	2.1234	2.0994	2.0578	2.0637	2.9119	2.9998	2.0452	2.106	2.0905	2.111	2.171	2.1137	2.1159	2.113	2.0921	2.1349	2.9037	2.9867	2.1279	2.0513	2.1717	2.077	2.0823	2.1506	2.1026	2.1048	2.0715	2.4103	2.8977	2.9094	2.2283	1.9478	1.9854	1.8143	1.8513	1.8415	1.6511	1.5379	1.3166	1.4635
2040s	30.0 °C	2.9675	2.9658	2.1638	2.0386	2.031	2.0395	2.0662	2.0688	2.0931	2.0692	2.0262	2.0317	2.9235	3.0024	2.0138	2.0781	2.0636	2.0836	2.1438	2.0837	2.0851	2.0843	2.0605	2.1077	2.9031	2.9932	2.1004	2.0211	2.1452	2.0469	2.0525	2.1206	2.0736	2.0765	2.0408	2.3882	2.8819	2.9023	2.2024	1.9145	1.9525	1.7784	1.8129	1.7991	1.607	1.4881	1.2626	1.4134
2100s	29.9 °C	2.9585	2.9635	2.1358	2.0108	2.0017	2.0092	2.0352	2.038	2.0645	2.0384	1.9938	1.9993	2.9129	3.0079	1.985	2.051	2.0345	2.0546	2.114	2.0554	2.057	2.0558	2.0296	2.0775	2.9017	2.9955	2.0706	1.9907	2.1159	2.0185	2.0242	2.0923	2.045	2.0491	2.0099	2.3738	2.8872	2.9062	2.1785	1.8814	1.9181	1.7412	1.7732	1.7576	1.5634	1.4381	1.2086	1.3636
2160s	30.0 °C	2.9696	2.9559	2.1057	1.9796	1.9721	1.9808	2.0063	2.007	2.033	2.0085	1.9612	1.9686	2.92	3.0087	1.955	2.0205	2.0061	2.0258	2.0868	2.0259	2.0269	2.0258	1.9995	2.0476	2.8957	2.9855	2.0417	1.9604	2.0877	1.9888	1.9939	2.0613	2.0155	2.0199	1.979	2.3531	2.8933	2.9102	2.1539	1.8496	1.8846	1.704	1.7339	1.7161	1.5197	1.388	1.1548	1.3133
2220s	30.0 °C	2.955	2.9481	2.0745	1.949	1.9414	1.9491	1.9748	1.976	2.0029	1.9764	1.9274	1.9367	2.9036	2.9902	1.9247	1.9925	1.9759	1.9959	2.0556	1.994	1.9954	1.9964	1.9665	2.017	2.8863	2.9802	2.0108	1.9289	2.0597	1.9578	1.9632	2.03	1.9843	1.9885	1.9452	2.3324	2.8797	2.8988	2.1255	1.8163	1.8498	1.6666	1.6942	1.6734	1.4757	1.3378	1.1004	1.263
2280s	29.9 °C	2.9615	2.9566	2.0446	1.9201	1.911	1.919	1.9462	1.9471	1.9724	1.9467	1.8964	1.9052	2.925	3.0137	1.8961	1.9649	1.9495	1.9687	2.0274	1.966	1.9686	1.9668	1.9365	1.9884	2.8927	2.9886	1.9822	1.8989	2.0339	1.9282	1.9357	1.9998	1.9545	1.9606	1.9157	2.3184	2.8958	2.9072	2.1027	1.7844	1.8155	1.6301	1.6549	1.6318	1.432	1.2876	1.0461	1.2126
2340s	30.1 °C	2.9563	2.9586	2.0133	1.8893	1.8798	1.8885	1.916	1.9134	1.9418	1.9154	1.8633	1.8721	2.9157	3.0083	1.8638	1.9368	1.9212	1.9384	1.9961	1.9339	1.9355	1.9346	1.9048	1.958	2.8911	2.9748	1.9522	1.8678	2.0042	1.8974	1.9046	1.9703	1.9242	1.9303	1.8835	2.2953	2.8782	2.8978	2.0744	1.751	1.7816	1.5923	1.6153	1.5893	1.3876	1.2371	0.992	1.1618
2400s	29.9 °C	2.9549	2.9548	1.9831	1.8596	1.8499	1.8574	1.8858	1.8836	1.9112	1.886	1.8309	1.8405	2.9112	2.9952	1.8342	1.9078	1.8913	1.9091	1.967	1.9032	1.9076	1.9054	1.8721	1.9268	2.8947	2.9852	1.9224	1.8371	1.9739	1.8682	1.8753	1.9394	1.895	1.903	1.8518	2.2768	2.8838	2.8962	2.0488	1.7183	1.7468	1.5556	1.575	1.5477	1.3438	1.187	0.9376	1.1115
2460s	29.9 °C	2.9515	2.9456	1.9511	1.8286	1.8192	1.8263	1.8557	1.8523	1.8797	1.853	1.7982	1.8076	2.9102	2.999	1.8035	1.88	1.8622	1.8802	1.9358	1.8744	1.8769	1.8747	1.8416	1.8981	2.8782	2.9789	1.8929	1.8057	1.947	1.8386	1.8466	1.9087	1.8638	1.873	1.8211	2.2596	2.8836	2.8924	2.0248	1.6858	1.7128	1.5177	1.5354	1.5049	1.2993	1.1363	0.8833	1.061
2520s	30.2 °C	2.9453	2.9377	1.9204	1.7984	1.7895	1.7954	1.8241	1.8212	1.8495	1.8226	1.7648	1.7759	2.9124	3.0012	1.7733	1.8504	1.8332	1.8499	1.9065	1.8433	1.8467	1.8448	1.8091	1.8672	2.901	2.9672	1.8624	1.7748	1.9201	1.8076	1.8153	1.878	1.8342	1.8439	1.7878	2.237	2.8848	2.8958	1.9979	1.652	1.6786	1.4806	1.4956	1.4626	1.2553	1.0863	0.8293	1.0104
2580s	30.0 °C	2.9543	2.9529	1.8912	1.769	1.7585	1.7651	1.7945	1.7901	1.819	1.7914	1.7335	1.744	2.9063	3.0171	1.7424	1.822	1.8046	1.8212	1.8764	1.8137	1.8171	1.8149	1.7782	1.8381	2.8897	2.9773	1.8338	1.7445	1.8911	1.7782	1.7859	1.8476	1.8045	1.8149	1.757	2.2214	2.8785	2.9087	1.9741	1.6195	1.6441	1.4434	1.4565	1.4202	1.2113	1.0356	0.7749	0.96
2640s	29.9 °C	2.9487	2.9354	1.8594	1.737	1.7271	1.733	1.7629	1.758	1.7868	1.7599	1.6994	1.7109	2.9109	2.987	1.712	1.7926	1.7756	1.7907	1.8458	1.7815	1.7859	1.7833	1.7455	1.8069	2.8978	2.9781	1.8025	1.7122	1.8625	1.7476	1.7553	1.8169	1.7732	1.7853	1.7243	2.1992	2.8839	2.8939	1.9461	1.5858	1.6092	1.4057	1.416	1.3774	1.1671	0.985	0.7209	0.9095
2700s	30.1 °C	2.9419	2.9406	1.8281	1.7068	1.6963	1.7025	1.7326	1.7256	1.7559	1.7288	1.6665	1.678	2.9009	2.9958	1.681	1.764	1.7462	1.7614	1.8156	1.7508	1.7552	1.753	1.714	1.7766	2.8857	2.9821	1.7727	1.6813	1.8333	1.7174	1.7252	1.7863	1.7422	1.7546	1.6915	2.1812	2.8743	2.8956	1.9197	1.5526	1.5745	1.3682	1.3762	1.3348	1.1226	0.9345	0.6668	0.8587
2760s	29.9 °C	2.9428	2.9402	1.7964	1.6757	1.665	1.6712	1.7013	1.6946	1.7241	1.697	1.633	1.6454	2.905	3.006	1.6507	1.735	1.7171	1.7314	1.7863	1.7204	1.7252	1.7223	1.6809	1.7451	2.8804	2.9763	1.7423	1.6498	1.8052	1.6866	1.6944	1.7543	1.7121	1.7241	1.6601	2.1609	2.8797	2.8999	1.8934	1.5193	1.5401	1.3304	1.3358	1.2922	1.0785	0.8839	0.6127	0.8085
2820s	30.0 °C	2.9427	2.9429	1.7643	1.6452	1.6337	1.6398	1.6709	1.6626	1.6931	1.6655	1.5997	1.613	2.9123	2.9958	1.6198	1.7057	1.688	1.7012	1.7548	1.6895	1.6944	1.6916	1.6496	1.7149	2.8942	2.9833	1.7124	1.6187	1.7753	1.6561	1.6646	1.7233	1.6812	1.6947	1.6274	2.1408	2.88	2.8991	1.8668	1.4863	1.505	1.293	1.2954	1.2493	1.034	0.8334	0.5588	0.758
2880s	30.0 °C	2.9497	2.9382	1.7332	1.6143	1.6036	1.6083	1.6399	1.6312	1.6609	1.6339	1.5664	1.5799	2.9188	2.9975	1.5889	1.6768	1.6588	1.6713	1.725	1.6586	1.6629	1.6606	1.6171	1.6834	2.8974	2.9707	1.6816	1.5866	1.7471	1.6262	1.6338	1.6926	1.6499	1.6647	1.5954	2.1236	2.8783	2.893	1.8416	1.4524	1.4707	1.2549	1.2554	1.2069	0.9898	0.7831	0.5048	0.7077
2940s	30.1 °C	2.9461	2.9484	1.7017	1.5828	1.5713	1.5769	1.6088	1.5986	1.63	1.6015	1.5329	1.5463	2.9093	2.9936	1.5573	1.6465	1.629	1.6414	1.6939	1.6266	1.6329	1.6292	1.5844	1.6527	2.8884	2.987	1.6507	1.5554	1.7187	1.5945	1.6035	1.6609	1.6189	1.6341	1.5627	2.1011	2.8852	2.8908	1.8154	1.4194	1.4353	1.2169	1.215	1.1641	0.945	0.7323	0.4512	0.6572
3000s	29.9 °C	2.9446	2.9314	1.6697	1.5522	1.5402	1.5449	1.577	1.5671	1.5985	1.57	1.4993	1.5138	2.913	2.9938	1.5267	1.6171	1.599	1.6114	1.6642	1.5959	1.6019	1.5982	1.552	1.6215	2.8858	2.9684	1.6196	1.5233	1.6892	1.5641	1.5725	1.6298	1.5882	1.6038	1.5296	2.0824	2.8783	2.8993	1.7899	1.386	1.4004	1.1796	1.1745	1.1211	0.9006	0.682	0.3979	0.6069
3060s	30.1 °C	2.9415	2.9415	1.6381	1.5209	1.509	1.5133	1.5462	1.5353	1.5663	1.5375	1.4658	1.4805	2.9043	2.9999	1.4955	1.5884	1.5696	1.5815	1.6325	1.5658	1.5712	1.5676	1.5195	1.5903	2.8905	2.961	1.5892	1.4915	1.6604	1.5331	1.5424	1.5977	1.557	1.5738	1.497	2.0632	2.8726	2.8989	1.7615	1.3521	1.3656	1.1415	1.1344	1.0781	0.8562	0.6315	0.3451	0.5566
3120s	30.0 °C	2.9419	2.9323	1.6068	1.4892	1.4774	1.4819	1.5151	1.5024	1.5352	1.5057	1.432	1.4477	2.9026	3.0015	1.4644	1.5586	1.5401	1.5511	1.6023	1.5339	1.5401	1.5361	1.4872	1.5595	2.8906	2.9756	1.5589	1.4598	1.6303	1.5023	1.5116	1.5667	1.526	1.5438	1.465	2.0445	2.8728	2.8994	1.7354	1.3187	1.3306	1.1038	1.094	1.0353	0.8118	0.581	0.2929	0.5066
3180s	30.0 °C	2.9488	2.9409	1.5747	1.4581	1.4461	1.4503	1.4836	1.4698	1.503	1.4744	1.398	1.414	2.9023	3.0002	1.4333	1.5295	1.5102	1.521	1.5714	1.5025	1.509	1.5049	1.4543	1.5287	2.8922	2.9867	1.5284	1.428	1.6009	1.4709	1.4804	1.535	1.4948	1.5129	1.4319	2.0236	2.8682	2.9009	1.709	1.285	1.2957	1.0662	1.0536	0.9926	0.7675	0.5309	0.2426	0.4566
3240s	29.9 °C	2.9551	2.9527	1.5429	1.4273	1.4148	1.4186	1.4524	1.4382	1.4713	1.4421	1.3646	1.3813	2.9163	2.9959	1.4019	1.4999	1.4809	1.4909	1.5411	1.4716	1.4784	1.4739	1.422	1.4974	2.9007	2.9863	1.4978	1.3962	1.5726	1.4407	1.4502	1.5033	1.4641	1.4832	1.3999	2.0053	2.8835	2.9153	1.6827	1.2517	1.2607	1.0282	1.0135	0.9499	0.7233	0.4809	0.1967	0.4072
3300s	30.1 °C	2.9411	2.9425	1.5104	1.3955	1.3829	1.3863	1.4208	1.4054	1.4389	1.4096	1.3307	1.3473	2.899	2.9967	1.3702	1.4698	1.4503	1.46	1.5095	1.4396	1.4472	1.4425	1.389	1.466	2.8831	2.9814	1.4666	1.3641	1.5433	1.4092	1.4192	1.4716	1.4321	1.4522	1.3665	1.9832	2.8702	2.9009	1.655	1.2175	1.2253	0.9904	0.973	0.9068	0.6788	0.4309	0.1602	0.3582
3360s	29.8 °C	2.942	2.9448	1.4786	1.3645	1.3514	1.355	1.3896	1.3735	1.407	1.3776	1.2968	1.3148	2.9087	3.0073	1.3392	1.4401	1.4211	1.4301	1.4785	1.4084	1.4162	1.4113	1.3562	1.4351	2.8925	2.9913	1.4361	1.3324	1.5137	1.3786	1.389	1.4404	1.4015	1.4224	1.3336	1.9635	2.8768	2.9042	1.6288	1.1841	1.1906	0.9527	0.9327	0.8641	0.6347	0.3814	0.1396	0.3097
3420s	30.1 °C	2.9368	2.9334	1.4461	1.3327	1.3197	1.3227	1.3581	1.3409	1.375	1.3452	1.2627	1.2809	2.9095	2.9986	1.308	1.4104	1.3912	1.3991	1.4472	1.3764	1.3846	1.3795	1.3231	1.4036	2.8808	2.9819	1.4051	1.3003	1.4839	1.3469	1.3574	1.4081	1.3696	1.3917	1.3008	1.9423	2.8806	2.9036	1.6013	1.1503	1.1554	0.9145	0.8922	0.8212	0.5907	0.3322	0.1307	0.2626
3480s	30.0 °C	2.9418	2.9464	1.4139	1.3012	1.2878	1.2907	1.326	1.3083	1.3424	1.3127	1.2288	1.2477	2.9031	2.993	1.2764	1.3808	1.361	1.3685	1.4157	1.3451	1.3532	1.3478	1.2903	1.3724	2.8817	2.9717	1.374	1.268	1.4549	1.316	1.3267	1.3764	1.3381	1.3611	1.2677	1.9228	2.8742	2.8969	1.5746	1.1167	1.1201	0.8767	0.8518	0.7784	0.5462	0.2842	0.1265	0.2178
3540s	30.0 °C	2.9318	2.935	1.3821	1.2696	1.2563	1.2588	1.2945	1.2755	1.3107	1.2809	1.1947	1.2143	2.9008	2.9899	1.245	1.3514	1.3312	1.3383	1.3852	1.3133	1.3217	1.3164	1.2577	1.3409	2.8849	2.9718	1.3431	1.236	1.4251	1.2844	1.2958	1.3448	1.3068	1.3308	1.2349	1.9022	2.8733	2.8978	1.548	1.0829	1.085	0.8387	0.8116	0.7356	0.5022	0.2381	0.1245	0.179
3600s	29.9 °C	2.9387	2.9325	1.3492	1.2381	1.2245	1.2268	1.2627	1.2432	1.2783	1.2485	1.1608	1.1808	2.9025	2.9899	1.2135	1.3214	1.3009	1.3078	1.3537	1.282	1.2905	1.2849	1.2246	1.3095	2.8822	2.979	1.3118	1.204	1.3955	1.2531	1.2649	1.3128	1.2753	1.2998	1.2019	1.883	2.8696	2.888	1.5209	1.049	1.0499	0.8009	0.7712	0.6931	0.4585	0.1961	0.123	0.1519
3660s	30.0 °C	2.9428	2.9279	1.3171	1.2063	1.1925	1.1945	1.2311	1.2108	1.246	1.2159	1.1268	1.1475	2.9078	2.9934	1.182	1.2911	1.271	1.277	1.3221	1.2501	1.2594	1.2534	1.1916	1.2781	2.888	2.9731	1.2806	1.1716	1.366	1.222	1.2336	1.2807	1.244	1.2693	1.1688	1.8634	2.8714	2.8959	1.4939	1.0152	1.0144	0.7631	0.7309	0.6502	0.4148	0.1627	0.1222	0.1378
3720s	29.9 °C	2.9365	2.938	1.2848	1.1745	1.1607	1.1625	1.1996	1.178	1.2139	1.1836	1.0925	1.1137	2.9043	2.9945	1.1504	1.2615	1.2409	1.2466	1.2908	1.2185	1.2278	1.2217	1.1586	1.2467	2.8823	2.9667	1.2496	1.1395	1.3366	1.1907	1.2024	1.2487	1.2123	1.2387	1.1358	1.8431	2.8677	2.8925	1.4668	0.9813	0.9794	0.7251	0.6905	0.6075	0.3714	0.1433	0.1216	0.1313
3780s	29.9 °C	2.9328	2.9254	1.2522	1.1429	1.1287	1.1304	1.1675	1.1453	1.1814	1.1511	1.0584	1.0803	2.9078	2.9903	1.1188	1.2313	1.2107	1.2157	1.2591	1.1866	1.1963	1.1901	1.1255	1.2152	2.8821	2.9771	1.2187	1.1073	1.3066	1.1594	1.1715	1.2166	1.1806	1.2078	1.1026	1.822	2.8722	2.8965	1.4395	0.9475	0.9443	0.6874	0.6503	0.565	0.3285	0.1343	0.1212	0.1279
3840s	30.0 °C	2.9429	2.9469	1.2199	1.1114	1.0971	1.0983	1.1359	1.1128	1.1495	1.1187	1.0242	1.0469	2.9192	3.0064	1.0874	1.2017	1.1808	1.1853	1.2281	1.1552	1.1653	1.1589	1.0927	1.184	2.8942	2.974	1.1874	1.0751	1.2773	1.1279	1.1403	1.1847	1.1492	1.1773	1.0697	1.8023	2.8858	2.8946	1.4127	0.9136	0.9094	0.6496	0.61	0.5224	0.2863	0.1299	0.1208	0.1259
3900s	29.9 °C	2.9441	2.9433	1.1872	1.0799	1.0651	1.0659	1.1041	1.08	1.1171	1.0864	0.9901	1.0133	2.9079	2.9972	1.0556	1.1719	1.1508	1.1547	1.197	1.1236	1.1338	1.1269	1.0597	1.1524	2.8858	2.9823	1.1563	1.0428	1.2474	1.0965	1.1093	1.1529	1.1176	1.1466	1.0366	1.7823	2.8766	2.9068	1.3858	0.8798	0.8739	0.612	0.5698	0.4802	0.245	0.1276	0.1206	0.1247
3960s	30.0 °C	2.933	2.9358	1.1548	1.0479	1.0329	1.0338	1.0723	1.0473	1.0844	1.0536	0.9559	0.9797	2.9071	3.0015	1.0238	1.1416	1.1204	1.1237	1.1647	1.0914	1.1018	1.095	1.0266	1.1206	2.8837	2.9889	1.125	1.0103	1.2175	1.065	1.0779	1.1205	1.0857	1.1157	1.0032	1.7607	2.8752	2.8878	1.3583	0.846	0.8386	0.5739	0.5297	0.4377	0.2063	0.1257	0.1204	0.1238
4020s	30.1 °C	2.9385	2.9375	1.1219	1.0161	1.0008	1.0014	1.0403	1.0145	1.0523	1.0212	0.9216	0.9461	2.8998	2.995	0.9923	1.1116	1.0901	1.0929	1.1342	1.0597	1.0705	1.0635	0.9933	1.0889	2.8853	2.9689	1.0936	0.9781	1.1879	1.0336	1.0468	1.0883	1.0542	1.0848	0.9702	1.7402	2.8696	2.8919	1.3311	0.8122	0.8036	0.5364	0.4895	0.3961	0.173	0.125	0.1201	0.1231
4080s	30.1 °C	2.933	2.9349	1.0894	0.9841	0.9688	0.969	1.0082	0.9816	1.0197	0.9885	0.8873	0.9125	2.9001	2.9921	0.9605	1.0815	1.0599	1.0619	1.1026	1.0278	1.0388	1.0316	0.9602	1.0574	2.873	2.9719	1.0624	0.9458	1.158	1.0021	1.0154	1.0561	1.0224	1.0538	0.9367	1.7197	2.8682	2.8934	1.304	0.7782	0.7685	0.4986	0.4496	0.3542	0.1493	0.1242	0.1199	0.1225
4140s	29.9 °C	2.9371	2.9407	1.0568	0.9522	0.9366	0.9366	0.9762	0.9487	0.9872	0.9558	0.8529	0.879	2.8946	2.9953	0.9286	1.0513	1.0295	1.0311	1.0711	0.9959	1.0071	0.9997	0.9271	1.0256	2.8854	2.974	1.0309	0.9133	1.128	0.9705	0.9842	1.0239	0.9907	1.0229	0.9035	1.7	2.875	2.8943	1.2766	0.7443	0.7331	0.4609	0.4097	0.3129	0.1363	0.1234	0.1198	0.1222
4200s	30.0 °C	2.9307	2.932	1.0242	0.9204	0.9046	0.9044	0.9443	0.9158	0.9546	0.9232	0.8187	0.8453	2.9045	2.9984	0.8969	1.0211	0.9994	1.0002	1.0391	0.9639	0.9756	0.9679	0.8938	0.9938	2.8892	2.9741	0.9997	0.8808	1.0982	0.9391	0.953	0.9917	0.959	0.992	0.8704	1.6786	2.8796	2.8961	1.2497	0.7105	0.6983	0.4236	0.3704	0.2727	0.13	0.1231	0.1199	0.1219
4260s	30.1 °C	2.9252	2.9399	0.9915	0.8885	0.8724	0.872	0.9125	0.8831	0.9221	0.8906	0.7846	0.8118	2.9042	2.9938	0.8651	0.991	0.969	0.9693	1.0077	0.9322	0.944	0.9361	0.8609	0.9623	2.8808	2.9812	0.9683	0.8485	1.0686	0.9076	0.9216	0.9595	0.9273	0.9612	0.8371	1.6583	2.8746	2.8914	1.222	0.6766	0.6631	0.3863	0.331	0.2338	0.1262	0.1225	0.1197	0.1218
4320s	29.9 °C	2.9391	2.9233	0.9588	0.8566	0.8404	0.8396	0.8806	0.8503	0.8898	0.8579	0.7503	0.7783	2.9047	2.9904	0.8333	0.961	0.9388	0.9384	0.9758	0.9003	0.9123	0.9043	0.8275	0.9306	2.8791	2.9727	0.9371	0.8161	1.0387	0.876	0.8903	0.9272	0.8956	0.9303	0.8039	1.6378	2.8722	2.8896	1.1948	0.6428	0.6278	0.3493	0.2925	0.1986	0.1241	0.1225	0.1197	0.1214
4380s	30.2 °C	2.9277	2.9309	0.926	0.8245	0.8083	0.8072	0.8485	0.8174	0.8573	0.8254	0.716	0.7448	2.9042	2.9933	0.8016	0.9306	0.9084	0.9075	0.9446	0.8683	0.8808	0.8725	0.7944	0.8991	2.8792	2.9783	0.9056	0.7837	1.0087	0.8445	0.8591	0.895	0.8638	0.8994	0.7708	1.6175	2.87	2.8961	1.1675	0.6088	0.5929	0.3127	0.2549	0.1693	0.1227	0.1222	0.1197	0.1214
4440s	29.8 °C	2.9384	2.9346	0.8933	0.7926	0.7763	0.775	0.8166	0.7845	0.8248	0.7927	0.682	0.7112	2.8947	2.986	0.7697	0.9005	0.8781	0.8767	0.9124	0.8362	0.849	0.8408	0.7614	0.8675	2.8806	2.9761	0.8743	0.7513	0.9788	0.813	0.8279	0.8627	0.832	0.8686	0.7376	1.5973	2.8769	2.8896	1.1404	0.5751	0.5582	0.2769	0.2193	0.1499	0.1217	0.1222	0.1199	0.1213
4500s	29.9 °C	2.9386	2.935	0.8606	0.7608	0.7441	0.7427	0.7847	0.7517	0.7922	0.7601	0.6477	0.6778	2.9012	2.9879	0.738	0.8702	0.8478	0.8458	0.8812	0.8044	0.8175	0.8088	0.7284	0.8359	2.8761	2.9702	0.8429	0.719	0.949	0.7815	0.7966	0.8305	0.8003	0.8377	0.7043	1.5761	2.8697	2.8841	1.113	0.5413	0.5229	0.2418	0.1871	0.1392	0.121	0.122	0.1201	0.1213
4560s	29.9 °C	2.9363	2.9338	0.8278	0.7289	0.712	0.7102	0.7525	0.7187	0.7597	0.7275	0.6136	0.6442	2.9004	2.9937	0.7061	0.8406	0.8173	0.8148	0.849	0.7725	0.7857	0.7772	0.6951	0.8043	2.8743	2.9667	0.8115	0.6865	0.919	0.7498	0.7652	0.7982	0.7685	0.8068	0.6712	1.5556	2.8721	2.889	1.0854	0.5078	0.4881	0.2089	0.1615	0.1338	0.1205	0.1222	0.1199	0.1211
4620s	30.0 °C	2.9313	2.9201	0.7952	0.697	0.6799	0.6779	0.7205	0.6859	0.7272	0.6948	0.5792	0.6107	2.897	2.9816	0.6745	0.81	0.7873	0.7839	0.818	0.7407	0.7543	0.7454	0.662	0.7729	2.8779	2.9711	0.78	0.6541	0.8891	0.7183	0.7339	0.7658	0.7367	0.7758	0.638	1.5351	2.8736	2.8867	1.0582	0.4741	0.4534	0.1797	0.1452	0.1306	0.1203	0.1222	0.1199	0.1211
4680s	30.0 °C	2.9283	2.9357	0.7624	0.6651	0.6479	0.6455	0.6885	0.653	0.6947	0.6621	0.5451	0.5773	2.9046	2.9934	0.6425	0.7797	0.7568	0.753	0.7862	0.7086	0.7225	0.7134	0.6289	0.7413	2.8771	2.9706	0.7486	0.6216	0.8591	0.6867	0.7027	0.7336	0.7049	0.7449	0.6048	1.5146	2.867	2.8921	1.0307	0.4406	0.4188	0.1571	0.1365	0.1286	0.1201	0.1222	0.1199	0.121
4740s	29.9 °C	2.9375	2.9372	0.7296	0.6331	0.6157	0.6131	0.6566	0.6202	0.6622	0.6295	0.511	0.5438	2.9139	3.0076	0.6107	0.7496	0.7265	0.7219	0.7542	0.6766	0.6909	0.6815	0.5957	0.7098	2.889	2.9724	0.7172	0.5894	0.8293	0.6551	0.6714	0.7013	0.6734	0.7141	0.5717	1.4943	2.8786	2.8963	1.0033	0.4073	0.3846	0.1428	0.1317	0.1274	0.1198	0.1221	0.1199	0.121
4800s	30.0 °C	2.9333	2.9404	0.6968	0.6011	0.5836	0.5808	0.6245	0.5874	0.6297	0.5969	0.477	0.5106	2.9181	3.0001	0.5791	0.7195	0.6961	0.691	0.7228	0.6449	0.6593	0.6496	0.5626	0.6783	2.8883	2.9849	0.6858	0.557	0.7993	0.6236	0.64	0.6691	0.6415	0.683	0.5386	1.4733	2.8804	2.9005	0.9759	0.3741	0.3502	0.1349	0.1288	0.1266	0.1196	0.1219	0.1199	0.121
4860s	30.1 °C	2.9323	2.9318	0.664	0.5693	0.5516	0.5485	0.5925	0.5546	0.5972	0.5643	0.443	0.4772	2.8957	2.994	0.547	0.6889	0.6655	0.6601	0.6909	0.6128	0.6277	0.6177	0.5297	0.6468	2.8819	2.9749	0.6541	0.5244	0.769	0.5918	0.6084	0.6365	0.6094	0.6519	0.5052	1.4522	2.8712	2.8935	0.9482	0.3408	0.3162	0.1305	0.1269	0.1256	0.1195	0.1216	0.1199	0.1208
4920s	30.2 °C	2.9292	2.9379	0.6314	0.5374	0.5194	0.5162	0.5606	0.5217	0.5647	0.5317	0.4091	0.444	2.9021	2.9879	0.5155	0.659	0.6352	0.6293	0.6594	0.581	0.596	0.586	0.4966	0.6154	2.8758	2.9689	0.623	0.4923	0.7393	0.5606	0.5774	0.6044	0.578	0.6211	0.4724	1.4319	2.8727	2.8906	0.9208	0.3082	0.283	0.128	0.1258	0.1254	0.1195	0.1219	0.1202	0.121
4980s	30.0 °C	2.9292	2.926	0.5985	0.5056	0.4874	0.484	0.5286	0.489	0.5323	0.4992	0.3754	0.4108	2.906	2.9823	0.4839	0.6288	0.6049	0.5982	0.6278	0.5492	0.5643	0.5542	0.4637	0.5839	2.877	2.9686	0.5916	0.4601	0.7094	0.5291	0.5463	0.5723	0.5461	0.5904	0.4396	1.4113	2.8723	2.8904	0.8934	0.276	0.2505	0.1261	0.1249	0.1248	0.1191	0.1217	0.1202	0.121
5040s	30.1 °C	2.9343	2.9283	0.5659	0.4737	0.4556	0.4518	0.4968	0.4565	0.4999	0.4668	0.342	0.378	2.899	2.9881	0.4523	0.5986	0.5747	0.5675	0.5966	0.5175	0.5328	0.5226	0.431	0.5526	2.88	2.9682	0.5602	0.428	0.6794	0.4976	0.515	0.5401	0.5146	0.5594	0.4068	1.3909	2.8721	2.8866	0.866	0.2448	0.22	0.1251	0.1242	0.1248	0.1193	0.1219	0.1202	0.1211
5100s	30.1 °C	2.9298	2.934	0.5331	0.442	0.4236	0.4197	0.4649	0.4238	0.4675	0.4344	0.3088	0.3452	2.8969	2.9848	0.4208	0.5684	0.5444	0.5364	0.5645	0.4856	0.5012	0.4907	0.3983	0.5212	2.8776	2.9724	0.5289	0.3959	0.6493	0.4663	0.4838	0.5079	0.4829	0.5286	0.3741	1.3699	2.874	2.8956	0.8385	0.2147	0.1919	0.1241	0.1238	0.1242	0.1191	0.1219	0.1202	0.121
5160s	29.9 °C	2.9254	2.9254	0.5006	0.4105	0.392	0.3878	0.4332	0.3915	0.4353	0.4021	0.2763	0.3129	2.8945	2.9876	0.3894	0.5383	0.5141	0.5058	0.5334	0.4539	0.4698	0.4593	0.3658	0.49	2.8762	2.9626	0.4977	0.3641	0.6193	0.435	0.4529	0.4758	0.4514	0.4978	0.3417	1.3496	2.8662	2.889	0.8111	0.1876	0.1692	0.1235	0.1234	0.124	0.119	0.1221	0.1204	0.1211
5220s	30.0 °C	2.923	2.9252	0.4681	0.3788	0.3605	0.356	0.4015	0.3592	0.4033	0.37	0.2447	0.2811	2.8979	2.988	0.3582	0.5082	0.4839	0.4749	0.5015	0.4222	0.4383	0.4275	0.3335	0.4588	2.8722	2.9701	0.4664	0.3325	0.5895	0.4038	0.4218	0.4438	0.42	0.4671	0.3097	1.3289	2.8682	2.8931	0.7835	0.1648	0.1535	0.123	0.123	0.1239	0.1191	0.122	0.1203	0.1211
5280s	29.9 °C	2.9221	2.9261	0.4355	0.3476	0.3291	0.3245	0.3701	0.3272	0.3713	0.3382	0.2146	0.2501	2.8979	2.9809	0.3272	0.4781	0.4538	0.4442	0.4697	0.3907	0.4072	0.3963	0.3018	0.4278	2.8814	2.9683	0.4352	0.3011	0.5595	0.3728	0.3909	0.4118	0.3886	0.4365	0.2782	1.3081	2.8646	2.8829	0.7561	0.1486	0.1442	0.1225	0.1226	0.1235	0.119	0.122	0.1204	0.1211
5340s	29.8 °C	2.9361	2.9401	0.4032	0.3166	0.2981	0.2934	0.3388	0.2957	0.3396	0.3066	0.1874	0.2204	2.9087	2.9945	0.2964	0.4481	0.4237	0.4136	0.4384	0.3593	0.3759	0.3648	0.2706	0.3968	2.8882	2.9744	0.4042	0.2704	0.5298	0.3419	0.3602	0.38	0.3574	0.4059	0.2473	1.2878	2.8732	2.9005	0.7287	0.1388	0.1388	0.1223	0.1223	0.1234	0.1189	0.1221	0.1205	0.121
5400s	29.9 °C	2.9302	2.9273	0.371	0.2859	0.2677	0.2629	0.3079	0.2647	0.3082	0.2756	0.1649	0.1933	2.9006	3.0106	0.2664	0.4182	0.3937	0.383	0.4073	0.3282	0.3449	0.3338	0.2402	0.366	2.8825	2.9706	0.3734	0.2405	0.5	0.3114	0.3296	0.3485	0.3265	0.3755	0.2181	1.2672	2.8756	2.8982	0.7013	0.1333	0.1357	0.1221	0.1225	0.1235	0.119	0.122	0.1207	0.1212
5460s	30.0 °C	2.9225	2.9317	0.3391	0.2559	0.2382	0.2332	0.2774	0.2347	0.2773	0.2454	0.149	0.1703	2.8982	3.0009	0.237	0.3884	0.3638	0.3528	0.3769	0.2977	0.3142	0.3033	0.2116	0.3355	2.8825	2.9706	0.3426	0.212	0.4702	0.2813	0.2994	0.3171	0.296	0.3453	0.1912	1.2463	2.8585	2.8915	0.6737	0.1299	0.1337	0.1219	0.1221	0.1235	0.119	0.1221	0.1207	0.1212
5520s	30.1 °C	2.9299	2.9358	0.3074	0.2269	0.2101	0.2053	0.2476	0.2065	0.2471	0.2165	0.1393	0.1534	2.9034	2.9959	0.2091	0.3587	0.3343	0.3227	0.3459	0.2675	0.284	0.273	0.1858	0.3052	2.8873	2.9747	0.3121	0.186	0.4404	0.2519	0.2697	0.2862	0.2659	0.3152	0.1685	1.226	2.8725	2.8961	0.6461	0.1275	0.132	0.1216	0.1219	0.1234	0.1188	0.1221	0.1206	0.1213
5580s	30.0 °C	2.923	2.9281	0.2765	0.1999	0.1846	0.1804	0.2192	0.1812	0.2184	0.1901	0.1336	0.1427	2.8971	2.9812	0.1838	0.3293	0.3049	0.293	0.3146	0.2382	0.2545	0.2435	0.165	0.2755	2.8754	2.9711	0.2822	0.1644	0.4109	0.2236	0.2407	0.2561	0.2368	0.2856	0.1519	1.2055	2.8695	2.8897	0.6188	0.126	0.131	0.1215	0.1218	0.1232	0.119	0.1221	0.1207	0.1213
5640s	30.0 °C	2.9242	2.924	0.2463	0.1758	0.1636	0.1603	0.1929	0.161	0.192	0.1678	0.1301	0.1363	2.8863	2.9819	0.1627	0.3002	0.2759	0.2639	0.2841	0.2104	0.226	0.2157	0.1506	0.2465	2.8747	2.975	0.2529	0.1488	0.3814	0.1975	0.2133	0.2272	0.2093	0.2566	0.1416	1.1848	2.865	2.8852	0.5914	0.1251	0.1302	0.1216	0.122	0.1233	0.1191	0.1224	0.121	0.1213
5700s	30.1 °C	2.9202	2.9282	0.2176	0.1569	0.1484	0.1463	0.1704	0.1469	0.1696	0.1514	0.1278	0.1325	2.8878	2.972	0.1475	0.2715	0.2477	0.2356	0.2551	0.1855	0.1995	0.1902	0.1417	0.219	2.8729	2.9699	0.2248	0.1389	0.3521	0.1747	0.1881	0.2004	0.1844	0.2287	0.1353	1.1641	2.853	2.8821	0.564	0.1241	0.1296	0.1212	0.1218	0.1232	0.1191	0.1225	0.1211	0.1215
5760s	30.1 °C	2.9143	2.9231	0.1915	0.1439	0.1388	0.1378	0.1533	0.1384	0.1528	0.1409	0.1262	0.1299	2.8984	2.9773	0.1378	0.2437	0.2207	0.2088	0.2275	0.165	0.1762	0.1687	0.1364	0.1938	2.8739	2.9738	0.1984	0.1329	0.3231	0.1571	0.1668	0.1769	0.1639	0.2024	0.1315	1.1439	2.8634	2.8967	0.5365	0.1236	0.129	0.1211	0.1217	0.1233	0.119	0.1225	0.121	0.1215
5820s	29.9 °C	2.9267	2.9236	0.1697	0.136	0.1332	0.1326	0.1422	0.1332	0.142	0.1347	0.1251	0.1282	2.8912	2.98	0.132	0.2169	0.1956	0.1848	0.2019	0.1502	0.1581	0.1529	0.1331	0.1724	2.8739	2.9624	0.1755	0.1294	0.2945	0.1454	0.151	0.1589	0.1492	0.1789	0.129	1.1231	2.8651	2.8847	0.5093	0.1231	0.1287	0.1212	0.1217	0.1232	0.1191	0.1226	0.1211	0.1215
5880s	29.9 °C	2.9108	2.9205	0.1537	0.1311	0.1296	0.1294	0.1355	0.13	0.1355	0.1308	0.1242	0.1269	2.8805	2.9747	0.1284	0.1922	0.1736	0.165	0.1808	0.141	0.1457	0.1426	0.1309	0.1564	2.8711	2.9516	0.1573	0.1269	0.2663	0.1383	0.1408	0.1468	0.1399	0.16	0.1274	1.1023	2.8488	2.8786	0.4819	0.1227	0.1282	0.1211	0.1216	0.1231	0.119	0.1226	0.1212	0.1215
5940s	30.0 °C	2.9257	2.9313	0.1434	0.1282	0.1273	0.1273	0.1315	0.1279	0.1316	0.1283	0.1236	0.126	2.8997	2.9909	0.126	0.1711	0.1566	0.1507	0.1649	0.1353	0.1381	0.1362	0.1294	0.1461	2.8867	2.9717	0.1451	0.1253	0.239	0.1339	0.1347	0.1395	0.1344	0.1467	0.1262	1.0821	2.8629	2.8944	0.4548	0.1224	0.1281	0.121	0.1216	0.1232	0.1191	0.1225	0.1214	0.1216
6000s	29.9 °C	2.9184	2.9271	0.1371	0.1261	0.1257	0.1257	0.1288	0.1263	0.129	0.1265	0.123	0.1252	2.8888	2.9869	0.1243	0.1547	0.145	0.1415	0.1556	0.1318	0.1335	0.1325	0.1283	0.1397	2.8763	2.9695	0.1375	0.1241	0.213	0.131	0.1308	0.135	0.1308	0.1384	0.1252	1.0612	2.8658	2.8974	0.4275	0.1222	0.1278	0.1212	0.1218	0.1234	0.1193	0.1227	0.1215	0.1217
6060s	30.2 °C	2.9167	2.9268	0.1332	0.1246	0.1244	0.1246	0.1269	0.1251	0.127	0.1253	0.1225	0.1246	2.8938	2.9901	0.1231	0.1437	0.1379	0.1361	0.1473	0.1295	0.1305	0.13	0.1274	0.1357	2.8743	2.9686	0.1328	0.1231	0.1894	0.1291	0.1283	0.132	0.1284	0.1332	0.1245	1.0405	2.8665	2.8889	0.4004	0.1219	0.1276	0.1211	0.1217	0.1232	0.1194	0.1227	0.1216	0.1216
6120s	29.9 °C	2.9231	2.9318	0.1308	0.1236	0.1236	0.1238	0.1256	0.1244	0.1258	0.1244	0.1223	0.1242	2.9044	2.9896	0.1223	0.1368	0.1334	0.1326	0.1436	0.1278	0.1285	0.1282	0.1268	0.1331	2.8794	2.9778	0.1299	0.1226	0.1696	0.1279	0.1266	0.13	0.1269	0.1301	0.124	1.02	2.8662	2.8939	0.3735	0.1218	0.1274	0.1211	0.1217	0.1233	0.1192	0.123	0.1217	0.1218
6180s	30.0 °C	2.9189	2.92	0.1289	0.1227	0.1229	0.1231	0.1246	0.1237	0.1248	0.1236	0.1219	0.1238	2.8915	2.9786	0.1215	0.1327	0.1305	0.1302	0.1409	0.1267	0.1271	0.1269	0.1263	0.1314	2.8802	2.9617	0.1278	0.122	0.1548	0.1268	0.1253	0.1287	0.1257	0.1279	0.1235	0.9993	2.8655	2.8835	0.3466	0.1217	0.1274	0.121	0.1217	0.1235	0.1194	0.1229	0.1217	0.1217
6240s	30.1 °C	2.9181	2.9204	0.1275	0.122	0.1222	0.1225	0.1238	0.1231	0.124	0.123	0.1217	0.1234	2.8919	2.978	0.121	0.1298	0.1286	0.1286	0.1386	0.1257	0.126	0.1259	0.1258	0.13	2.8718	2.9589	0.1263	0.1214	0.1449	0.1259	0.1243	0.1275	0.1247	0.1264	0.1231	0.9784	2.8613	2.8789	0.3199	0.1214	0.1272	0.121	0.1216	0.1232	0.1193	0.123	0.1217	0.1219
6300s	30.0 °C	2.9296	2.9252	0.1266	0.1215	0.1219	0.1221	0.1232	0.1227	0.1235	0.1226	0.1214	0.1232	2.9033	2.9918	0.1206	0.1279	0.1272	0.1273	0.1379	0.125	0.1252	0.1253	0.1255	0.129	2.885	2.9792	0.1252	0.1211	0.1389	0.1254	0.1236	0.1268	0.124	0.1253	0.1228	0.9579	2.8685	2.8896	0.2936	0.1214	0.1271	0.121	0.1216	0.1232	0.1195	0.1231	0.1218	0.1219
6360s	30.1 °C	2.9273	2.9341	0.1258	0.121	0.1214	0.1217	0.1227	0.1223	0.1229	0.1221	0.1212	0.1229	2.901	2.985	0.1204	0.1266	0.1261	0.1264	0.1363	0.1244	0.1245	0.1247	0.1251	0.1283	2.8785	2.9804	0.1245	0.1209	0.1351	0.1249	0.1231	0.1262	0.1235	0.1244	0.1225	0.9374	2.8709	2.8909	0.2678	0.1212	0.127	0.1209	0.1217	0.1234	0.1193	0.123	0.1219	0.1219
6420s	30.1 °C	2.9123	2.9207	0.1251	0.1206	0.1211	0.1214	0.1222	0.122	0.1225	0.1218	0.121	0.1227	2.8868	2.9884	0.1199	0.1255	0.1252	0.1256	0.1357	0.124	0.1238	0.1241	0.1247	0.1275	2.8827	2.9579	0.1237	0.1205	0.1324	0.1245	0.1225	0.1256	0.123	0.1237	0.1223	0.9166	2.8614	2.8853	0.2425	0.1211	0.1269	0.1209	0.1215	0.1233	0.1192	0.1231	0.1218	0.122
6480s	30.0 °C	2.9156	2.9221	0.1248	0.1204	0.1208	0.1212	0.122	0.1217	0.1222	0.1216	0.1209	0.1225	2.8945	2.981	0.1196	0.1247	0.1245	0.1252	0.1352	0.1236	0.1235	0.1239	0.1246	0.1271	2.8769	2.9568	0.1233	0.1204	0.1306	0.1242	0.1222	0.1253	0.1226	0.1232	0.1222	0.8961	2.8606	2.8877	0.2184	0.1211	0.1268	0.1209	0.1216	0.1234	0.1194	0.1233	0.1219	0.1221
6540s	30.0 °C	2.9134	2.924	0.1243	0.1203	0.1207	0.121	0.1217	0.1216	0.122	0.1213	0.1208	0.1225	2.8921	2.9793	0.1195	0.1242	0.124	0.1247	0.1354	0.1235	0.1233	0.1234	0.1246	0.1268	2.8732	2.9618	0.123	0.1203	0.1294	0.1239	0.1219	0.1249	0.1224	0.1228	0.1219	0.8755	2.8596	2.8861	0.1959	0.1211	0.1268	0.1211	0.1216	0.1237	0.1195	0.1232	0.1222	0.1223
6600s	30.0 °C	2.9176	2.9163	0.1239	0.12	0.1204	0.1208	0.1214	0.1214	0.1217	0.1211	0.1207	0.1223	2.8884	2.979	0.1192	0.1237	0.1236	0.1243	0.1345	0.1232	0.1229	0.1232	0.1242	0.1264	2.8736	2.9657	0.1225	0.12	0.1283	0.1236	0.1216	0.1245	0.1221	0.1224	0.1217	0.8548	2.8689	2.8865	0.1762	0.121	0.1268	0.1209	0.1216	0.1235	0.1196	0.1233	0.1223	0.1222
6660s	29.9 °C	2.9187	2.9274	0.1237	0.1198	0.1203	0.1206	0.1212	0.1212	0.1215	0.1209	0.1206	0.1221	2.8989	2.9856	0.1191	0.1231	0.1233	0.1239	0.1346	0.1228	0.1227	0.1229	0.1241	0.1261	2.8675	2.9567	0.1222	0.1199	0.1276	0.1234	0.1214	0.1243	0.1219	0.122	0.1217	0.8341	2.8666	2.883	0.1605	0.1209	0.1267	0.121	0.1216	0.1233	0.1197	0.1232	0.1222	0.1222
6720s	30.1 °C	2.9043	2.925	0.1235	0.1197	0.1202	0.1205	0.121	0.1211	0.1213	0.1208	0.1205	0.1221	2.8952	2.9738	0.1189	0.1229	0.1229	0.1237	0.1329	0.1226	0.1225	0.1227	0.124	0.1258	2.8694	2.9514	0.122	0.1197	0.1269	0.1233	0.1212	0.1241	0.1218	0.1218	0.1216	0.8135	2.8616	2.8776	0.1491	0.1209	0.1267	0.121	0.1217	0.1235	0.1198	0.1234	0.1224	0.1223
6780s	30.2 °C	2.9093	2.9221	0.1233	0.1196	0.1201	0.1204	0.1209	0.121	0.1211	0.1206	0.1204	0.122	2.8917	2.9901	0.1188	0.1226	0.1228	0.1234	0.1337	0.1226	0.1223	0.1224	0.1239	0.1257	2.8743	2.9597	0.1218	0.1197	0.1265	0.1231	0.121	0.1241	0.1215	0.1215	0.1215	0.793	2.8647	2.8802	0.1416	0.1208	0.1266	0.1209	0.1217	0.1235	0.1198	0.1234	0.1223	0.1225
6840s	30.1 °C	2.9045	2.917	0.123	0.1195	0.1199	0.1203	0.1207	0.1208	0.121	0.1205	0.1203	0.1218	2.8877	2.9816	0.1187	0.1223	0.1225	0.1232	0.1341	0.1225	0.1221	0.1224	0.1238	0.1254	2.8704	2.9734	0.1216	0.1196	0.126	0.123	0.1209	0.1239	0.1214	0.1214	0.1214	0.7725	2.862	2.8727	0.1368	0.1207	0.1266	0.1209	0.1217	0.1233	0.1197	0.1235	0.1223	0.1225
6900s	30.2 °C	2.9162	2.9232	0.1229	0.1193	0.1199	0.1202	0.1207	0.1207	0.1209	0.1204	0.1203	0.1218	2.8854	2.9784	0.1186	0.1221	0.1224	0.1232	0.1337	0.1222	0.122	0.1223	0.1237	0.1252	2.8714	2.9585	0.1214	0.1195	0.1257	0.1228	0.1207	0.1237	0.1213	0.1212	0.1213	0.752	2.8613	2.8833	0.1337	0.1207	0.1265	0.121	0.1217	0.1236	0.1199	0.1236	0.1226	0.1226
6960s	29.9 °C	2.9093	2.92	0.1227	0.1192	0.1197	0.1201	0.1205	0.1207	0.1208	0.1203	0.1203	0.1218	2.8855	2.9864	0.1187	0.1219	0.1223	0.1231	0.1337	0.1222	0.1219	0.1222	0.1238	0.1252	2.8681	2.9666	0.1213	0.1194	0.1253	0.1228	0.1206	0.1236	0.1211	0.1211	0.1213	0.7314	2.8619	2.8875	0.1315	0.1208	0.1266	0.121	0.1218	0.1237	0.1198	0.1239	0.1226	0.1227
7020s	30.1 °C	2.9176	2.9296	0.1227	0.1191	0.1197	0.1201	0.1204	0.1206	0.1207	0.1202	0.1202	0.1217	2.9006	2.9895	0.1185	0.1217	0.1221	0.1228	0.1335	0.122	0.1217	0.122	0.1237	0.125	2.8766	2.9743	0.1212	0.1194	0.1251	0.1227	0.1205	0.1234	0.121	0.1208	0.1211	0.7111	2.8696	2.8876	0.1299	0.1208	0.1266	0.1211	0.1219	0.1238	0.1199	0.1237	0.1228	0.1228
7080s	30.1 °C	2.9245	2.9215	0.1225	0.1189	0.1196	0.1199	0.1203	0.1205	0.1206	0.1201	0.1201	0.1216	2.8938	2.9941	0.1184	0.1216	0.1219	0.1227	0.1338	0.1221	0.1216	0.122	0.1235	0.1248	2.8697	2.9741	0.121	0.1193	0.1249	0.1225	0.1203	0.1233	0.1209	0.1207	0.121	0.6904	2.8705	2.889	0.1286	0.1207	0.1265	0.121	0.1217	0.1238	0.1199	0.1238	0.1227	0.1227
7140s	30.1 °C	2.9115	2.9145	0.1225	0.119	0.1196	0.12	0.1203	0.1204	0.1206	0.1201	0.1201	0.1216	2.8871	2.9756	0.1185	0.1216	0.1219	0.1226	0.1328	0.1219	0.1217	0.1219	0.1234	0.1248	2.8712	2.9555	0.121	0.1194	0.1247	0.1225	0.1203	0.1234	0.1209	0.1207	0.1211	0.67	2.8477	2.8895	0.1278	0.1208	0.1266	0.1213	0.1219	0.1238	0.1202	0.1241	0.1229	0.1227
7200s	30.0 °C	2.9101	2.9215	0.1223	0.1189	0.1195	0.1199	0.1202	0.1204	0.1205	0.12	0.1201	0.1216	2.8916	2.969	0.1184	0.1215	0.1218	0.1227	0.1335	0.122	0.1217	0.1221	0.1236	0.1246	2.869	2.9591	0.1208	0.1192	0.1244	0.1224	0.1203	0.1232	0.1208	0.1206	0.1211	0.6493	2.8578	2.8845	0.127	0.1208	0.1265	0.1213	0.1219	0.1239	0.1201	0.1242	0.123	0.1229
7260s	29.8 °C	2.9145	2.9186	0.1223	0.1189	0.1194	0.1199	0.1201	0.1204	0.1204	0.1199	0.12	0.1215	2.8901	2.9792	0.1184	0.1214	0.1217	0.1226	0.1329	0.122	0.1216	0.122	0.1236	0.1246	2.8658	2.9602	0.1208	0.1192	0.1244	0.1224	0.1202	0.1232	0.1207	0.1205	0.121	0.629	2.8578	2.8798	0.1266	0.1209	0.1267	0.1214	0.1222	0.1242	0.1204	0.1243	0.1232	0.1231
7320s	30.0 °C	2.9033	2.8976	0.1222	0.1188	0.1194	0.1199	0.1201	0.1204	0.1204	0.1199	0.12	0.1215	2.8797	2.9593	0.1183	0.1213	0.1217	0.1225	0.1328	0.1219	0.1215	0.1217	0.1235	0.1245	2.8639	2.9553	0.1207	0.1192	0.1242	0.1223	0.1201	0.1231	0.1206	0.1204	0.121	0.6085	2.8452	2.8743	0.1259	0.1209	0.1265	0.1213	0.1221	0.1241	0.1203	0.1242	0.1232	0.123
7380s	30.1 °C	2.909	2.9134	0.1221	0.1188	0.1194	0.1198	0.12	0.1203	0.1203	0.1198	0.1199	0.1215	2.8866	2.9665	0.1181	0.1213	0.1214	0.1224	0.1327	0.1219	0.1214	0.1217	0.1233	0.1245	2.8623	2.9548	0.1205	0.1191	0.124	0.1223	0.1201	0.123	0.1206	0.1203	0.1209	0.5882	2.8568	2.8724	0.1253	0.1208	0.1265	0.1212	0.1219	0.1241	0.1203	0.1242	0.1232	0.1231
7440s	30.1 °C	2.9121	2.9141	0.1221	0.1187	0.1193	0.1197	0.12	0.1203	0.1202	0.1198	0.1199	0.1214	2.8852	2.9745	0.1182	0.1212	0.1215	0.1223	0.1326	0.1219	0.1213	0.1216	0.1234	0.1244	2.865	2.9578	0.1206	0.1191	0.1239	0.1222	0.12	0.123	0.1205	0.1202	0.1208	0.5678	2.8647	2.8783	0.125	0.1207	0.1265	0.1213	0.122	0.124	0.1202	0.1242	0.1232	0.1232
7500s	30.0 °C	2.9021	2.914	0.122	0.1187	0.1193	0.1197	0.12	0.1202	0.1202	0.1199	0.12	0.1214	2.8896	2.9773	0.1183	0.1211	0.1214	0.1223	0.1325	0.1216	0.1213	0.1217	0.1233	0.1244	2.8675	2.9497	0.1206	0.1192	0.1238	0.1223	0.12	0.1229	0.1205	0.1202	0.1209	0.5474	2.8671	2.8757	0.1248	0.1209	0.1266	0.1216	0.1222	0.1242	0.1205	0.1245	0.1235	0.1232
7560s	30.1 °C	2.8982	2.9176	0.1219	0.1187	0.1192	0.1197	0.1199	0.1202	0.1202	0.1198	0.12	0.1214	2.8765	2.9704	0.1183	0.1211	0.1214	0.1222	0.133	0.1216	0.1213	0.1216	0.1234	0.1243	2.8674	2.9646	0.1205	0.1191	0.1238	0.1222	0.12	0.1229	0.1204	0.1201	0.1208	0.5271	2.8519	2.8839	0.1246	0.1209	0.1265	0.1214	0.1223	0.1242	0.1206	0.1245	0.1237	0.1233
7620s	30.0 °C	2.9028	2.9163	0.122	0.1188	0.1193	0.1197	0.1199	0.1202	0.1202	0.1198	0.12	0.1214	2.8803	2.9721	0.1182	0.1211	0.1213	0.1222	0.133	0.1218	0.1213	0.1216	0.1234	0.1243	2.8637	2.9546	0.1205	0.119	0.1237	0.1222	0.12	0.1229	0.1205	0.1201	0.1209	0.5067	2.8519	2.879	0.1243	0.1208	0.1267	0.1214	0.1221	0.1241	0.1204	0.1243	0.1235	0.1234
7680s	30.0 °C	2.9015	2.9201	0.122	0.1188	0.1193	0.1197	0.1199	0.1202	0.1204	0.1198	0.12	0.1214	2.8926	2.9749	0.1181	0.121	0.1214	0.1222	0.1331	0.1217	0.1215	0.1215	0.1234	0.1242	2.8642	2.9643	0.1205	0.1191	0.1237	0.1222	0.12	0.1229	0.1204	0.1202	0.1209	0.4865	2.8588	2.8732	0.1242	0.1208	0.1266	0.1216	0.1223	0.1242	0.1206	0.1247	0.1238	0.1234
7740s	30.0 °C	2.899	2.913	0.122	0.1188	0.1193	0.1197	0.1199	0.1202	0.1201	0.1198	0.12	0.1215	2.8811	2.9745	0.1182	0.121	0.1214	0.1221	0.133	0.1216	0.1212	0.1215	0.1234	0.1242	2.8639	2.9537	0.1204	0.1191	0.1237	0.1222	0.1198	0.1228	0.1204	0.1201	0.1209	0.4663	2.8524	2.8776	0.1239	0.1208	0.1266	0.1215	0.1222	0.124	0.1205	0.1245	0.1238	0.1235
7800s	30.1 °C	2.9008	2.9162	0.1219	0.1187	0.1193	0.1197	0.1198	0.1202	0.1202	0.1197	0.1199	0.1214	2.8817	2.9698	0.1181	0.121	0.1212	0.1221	0.1332	0.1216	0.1211	0.1214	0.1233	0.1241	2.8581	2.9572	0.1204	0.1191	0.1236	0.1222	0.1199	0.1228	0.1204	0.1201	0.1209	0.446	2.8493	2.8793	0.1238	0.1209	0.1267	0.1216	0.1223	0.1246	0.1209	0.1249	0.1238	0.1236
7860s	29.9 °C	2.8985	2.9106	0.122	0.1188	0.1193	0.1197	0.1199	0.1202	0.1202	0.1198	0.12	0.1214	2.883	2.9739	0.1182	0.1209	0.1213	0.122	0.1321	0.1215	0.1213	0.1214	0.1232	0.1241	2.8616	2.9597	0.1204	0.1191	0.1236	0.1222	0.1199	0.1228	0.1204	0.1201	0.1209	0.426	2.8547	2.882	0.1236	0.121	0.1268	0.1217	0.1224	0.1246	0.1211	0.1248	0.124	0.1237
7920s	30.0 °C	2.9037	2.9138	0.1219	0.1187	0.1193	0.1196	0.1199	0.1202	0.1201	0.1197	0.1199	0.1214	2.8784	2.9664	0.1181	0.1208	0.1211	0.122	0.1328	0.1215	0.1211	0.1214	0.1231	0.124	2.8633	2.9555	0.1204	0.1191	0.1234	0.1221	0.1198	0.1228	0.1203	0.12	0.1209	0.4059	2.8531	2.8724	0.1235	0.1209	0.1266	0.1216	0.1224	0.1243	0.1207	0.1249	0.124	0.1238
7980s	29.9 °C	2.9038	2.9234	0.1219	0.1188	0.1192	0.1197	0.1198	0.1202	0.1201	0.1197	0.12	0.1214	2.8792	2.9689	0.1182	0.1208	0.1212	0.122	0.1326	0.1215	0.1211	0.1214	0.1231	0.124	2.8663	2.9497	0.1204	0.1191	0.1234	0.1222	0.1198	0.1228	0.1204	0.12	0.1209	0.386	2.8586	2.8783	0.1234	0.1209	0.1267	0.1217	0.1224	0.1247	0.1208	0.1249	0.124	0.1239
8040s	30.0 °C	2.9133	2.9224	0.1219	0.1188	0.1192	0.1197	0.1199	0.1201	0.1202	0.1197	0.12	0.1214	2.8966	2.9883	0.1181	0.1208	0.1212	0.122	0.1332	0.1214	0.1209	0.1213	0.1231	0.124	2.876	2.9704	0.1205	0.1192	0.1234	0.1222	0.1199	0.1228	0.1205	0.12	0.1209	0.3661	2.8646	2.8844	0.1234	0.1211	0.1267	0.1218	0.1225	0.1244	0.121	0.1249	0.1241	0.1238
8100s	29.9 °C	2.9024	2.9131	0.1219	0.1186	0.1192	0.1197	0.1198	0.1201	0.1202	0.1197	0.12	0.1214	2.8792	2.9684	0.1182	0.1207	0.1211	0.1221	0.1321	0.1214	0.1211	0.1214	0.1232	0.124	2.8585	2.9563	0.1204	0.1191	0.1234	0.1222	0.1199	0.1228	0.1203	0.12	0.1208	0.3462	2.8492	2.8751	0.1233	0.1209	0.1267	0.1218	0.1226	0.1245	0.1209	0.1252	0.1242	0.124
8160s	30.1 °C	2.9	2.9148	0.1219	0.1187	0.1192	0.1197	0.1198	0.1202	0.1202	0.1197	0.12	0.1214	2.8756	2.9733	0.1181	0.1207	0.1212	0.1221	0.1332	0.1214	0.1211	0.1213	0.1233	0.1239	2.8605	2.9547	0.1205	0.1191	0.1234	0.1221	0.1199	0.1228	0.1204	0.12	0.1209	0.3265	2.8545	2.8856	0.1233	0.1211	0.1268	0.1218	0.1227	0.1245	0.1211	0.125	0.1245	0.124
8220s	30.1 °C	2.8923	2.9101	0.1218	0.1187	0.1192	0.1197	0.1198	0.1201	0.1201	0.1197	0.12	0.1214	2.8748	2.9681	0.1181	0.1207	0.1211	0.122	0.1333	0.1213	0.121	0.1213	0.1233	0.1239	2.8536	2.9482	0.1204	0.1192	0.1234	0.1221	0.1198	0.1228	0.1204	0.12	0.1209	0.3071	2.8514	2.8685	0.1231	0.121	0.1268	0.1223	0.1226	0.1246	0.1211	0.1252	0.1246	0.1241
8280s	29.9 °C	2.8972	2.9083	0.1218	0.1187	0.1192	0.1197	0.1198	0.1201	0.1201	0.1196	0.12	0.1213	2.8887	2.9727	0.1181	0.1207	0.1212	0.1219	0.1322	0.1213	0.1211	0.1212	0.1233	0.1239	2.8633	2.9602	0.1204	0.1191	0.1233	0.1222	0.1199	0.1227	0.1204	0.1199	0.1209	0.2877	2.8532	2.877	0.1229	0.1209	0.1269	0.1219	0.1227	0.1244	0.1213	0.1252	0.1247	0.1241
8340s	30.2 °C	2.895	2.9108	0.1218	0.1188	0.1193	0.1197	0.1198	0.1202	0.1202	0.1197	0.12	0.1214	2.8845	2.9727	0.1181	0.1207	0.1211	0.122	0.1326	0.1214	0.1211	0.1214	0.1232	0.1239	2.8653	2.9463	0.1204	0.1192	0.1233	0.1222	0.1199	0.1227	0.1204	0.1199	0.1209	0.2687	2.848	2.8773	0.1228	0.1211	0.1268	0.1223	0.1228	0.1245	0.1213	0.1255	0.1247	0.124
8400s	30.0 °C	2.9085	2.9217	0.1218	0.1188	0.1193	0.1197	0.1199	0.1202	0.1201	0.1197	0.12	0.1214	2.8917	2.9775	0.1182	0.1207	0.1212	0.1219	0.1328	0.1214	0.1211	0.1214	0.1233	0.1239	2.8674	2.9734	0.1204	0.1193	0.1234	0.1222	0.1199	0.1228	0.1204	0.12	0.1209	0.2502	2.8568	2.8834	0.1228	0.1211	0.1269	0.122	0.1228	0.1246	0.1213	0.1253	0.1249	0.1243
8460s	30.0 °C	2.91	2.9241	0.1218	0.1188	0.1193	0.1197	0.1199	0.1202	0.1201	0.1197	0.1201	0.1213	2.8836	2.9869	0.1182	0.1208	0.1213	0.122	0.1331	0.1215	0.1211	0.1214	0.1231	0.1239	2.8683	2.9661	0.1205	0.1193	0.1234	0.1223	0.1199	0.1229	0.1205	0.1201	0.121	0.2322	2.8597	2.8768	0.1229	0.1211	0.1271	0.1221	0.1228	0.1247	0.1216	0.1257	0.1245	0.1244
8520s	29.9 °C	2.8965	2.9135	0.1219	0.1188	0.1193	0.1198	0.1199	0.1202	0.1202	0.1197	0.1201	0.1215	2.8789	2.9692	0.1182	0.1208	0.1211	0.122	0.1331	0.1215	0.1211	0.1214	0.1233	0.1239	2.8628	2.9541	0.1205	0.1193	0.1233	0.1222	0.1199	0.1229	0.1204	0.12	0.121	0.215	2.8526	2.8832	0.1228	0.1212	0.1268	0.1222	0.1229	0.125	0.1215	0.1256	0.1248	0.1245
8580s	30.0 °C	2.8971	2.9059	0.1218	0.1188	0.1193	0.1197	0.1198	0.1202	0.1201	0.1196	0.12	0.1214	2.8765	2.9641	0.1183	0.1209	0.1212	0.1219	0.1326	0.1215	0.1212	0.1212	0.1233	0.1239	2.8621	2.9454	0.1205	0.1193	0.1233	0.1222	0.1199	0.1228	0.1205	0.12	0.121	0.1989	2.8451	2.8693	0.1228	0.1213	0.1269	0.1222	0.123	0.125	0.1217	0.1256	0.1249	0.1244
8640s	30.0 °C	2.8992	2.9133	0.1219	0.1188	0.1193	0.1197	0.1198	0.1202	0.1201	0.1197	0.1201	0.1215	2.8809	2.973	0.1183	0.1209	0.1211	0.122	0.133	0.1216	0.1211	0.1214	0.1233	0.1239	2.8628	2.9588	0.1205	0.1194	0.1234	0.1222	0.1199	0.1229	0.1205	0.12	0.121	0.1844	2.8502	2.8726	0.1227	0.1214	0.1269	0.1223	0.123	0.1253	0.1215	0.1258	0.1249	0.1245
8700s	30.0 °C	2.8932	2.9134	0.1218	0.1188	0.1193	0.1198	0.1199	0.1203	0.1201	0.1198	0.1201	0.1215	2.8766	2.9697	0.1183	0.1209	0.1212	0.122	0.133	0.1216	0.121	0.1213	0.1232	0.1239	2.8612	2.9503	0.1204	0.1194	0.1233	0.1222	0.1199	0.1229	0.1204	0.12	0.1211	0.1721	2.8496	2.8652	0.1227	0.1215	0.127	0.1224	0.1231	0.1254	0.1217	0.1259	0.125	0.1247
8760s	30.0 °C	2.9105	2.9281	0.1219	0.1188	0.1194	0.1198	0.1199	0.1202	0.1201	0.1198	0.1201	0.1214	2.9054	2.9866	0.1183	0.1208	0.1212	0.122	0.1334	0.1215	0.1212	0.1213	0.1233	0.1239	2.8692	2.9653	0.1205	0.1193	0.1232	0.1222	0.1199	0.1229	0.1204	0.12	0.1211	0.1622	2.8576	2.8853	0.1227	0.1214	0.1271	0.1223	0.1232	0.1251	0.1217	0.126	0.125	0.1248
8820s	30.0 °C	2.8947	2.9097	0.1219	0.1188	0.1193	0.1198	0.1198	0.1202	0.1201	0.1198	0.1201	0.1215	2.8798	2.973	0.1184	0.1208	0.1212	0.122	0.133	0.1215	0.1211	0.1214	0.1232	0.1239	2.861	2.9473	0.1205	0.1194	0.1232	0.1222	0.12	0.1229	0.1205	0.12	0.1211	0.1548	2.8466	2.8744	0.1227	0.1214	0.127	0.1224	0.1234	0.1252	0.1217	0.1259	0.1251	0.1249
8880s	30.0 °C	2.898	2.9034	0.1219	0.1189	0.1194	0.1198	0.1199	0.1203	0.1201	0.1198	0.1201	0.1216	2.8816	2.9714	0.1183	0.1208	0.1211	0.1219	0.1334	0.1216	0.1211	0.1214	0.1233	0.1239	2.8594	2.9538	0.1205	0.1193	0.1233	0.1223	0.12	0.123	0.1205	0.12	0.121	0.1493	2.8417	2.8757	0.1226	0.1213	0.1271	0.1225	0.1234	0.1254	0.1219	0.1262	0.1249	0.125
8940s	30.0 °C	2.8973	2.9149	0.1219	0.1188	0.1193	0.1198	0.1199	0.1203	0.1201	0.1198	0.1202	0.1215	2.877	2.9582	0.1183	0.1208	0.1211	0.1221	0.1332	0.1215	0.1212	0.1215	0.1236	0.1239	2.8598	2.9539	0.1206	0.1194	0.1233	0.1224	0.12	0.1229	0.1205	0.12	0.1211	0.1454	2.8497	2.8793	0.1227	0.1214	0.1271	0.1226	0.1234	0.1253	0.122	0.1263	0.125	0.1249
9000s	29.9 °C	2.8966	2.9096	0.1219	0.1189	0.1194	0.1198	0.1199	0.1203	0.1201	0.1198	0.1202	0.1216	2.8802	2.9612	0.1184	0.1208	0.1212	0.122	0.133	0.1215	0.1212	0.1215	0.1236	0.1239	2.8597	2.9481	0.1205	0.1194	0.1232	0.1223	0.12	0.1229	0.1206	0.12	0.1211	0.1425	2.845	2.8744	0.1226	0.1214	0.1272	0.1226	0.1236	0.1253	0.122	0.1263	0.1251	0.125
Date of measurement: 2021-08-03/Time of measurement: 15:27:51
ATPase_assay.mth
C:\Users\Public\Documents\Tecan\Magellan\mth\ATPase_assay.mth
340nm
infinite 200Pro
Instrument serial number: 1505006410
Plate
Plate Description: [NUN96ft_TC] - Thermo Fisher Scientific-Nunclon 96 Flat Transparent
Plate with Cover: No
Barcode: No
Part of Plate
Range: A1:F12
Temperature
Mode: On
Temperature: 30,0 °C
Kinetic Cycle
Duration: 02:30:00
Kinetic Interval: 00:01:00
Absorbance
Measurement Wavelength: 340 nm
Measurement Bandwidth: 9 nm
Number of Reads: 25
Settle Time: 0 ms
Label: Label1
Total kinetic run time: 2h 30min
[truncated: 24 more columns]

## Sheet: 21-08-03_002 ATPase assay A1-A2
								0.08 µM ClpX6		0.08 µM ClpX6 + XB
				1	2	3	4	5	6	7	8	9	10	11	12	13	14	15	16	17	18	19	20	21	22	23	24
Raw data			min	control	control	1.25 μM XB	10 μM XB	ClpX	ClpX	ClpX + 0.05 μM XB	ClpX + 0.1 μM XB	ClpX + 0.2 μM XB	ClpX + 0.3 μM XB	ClpX + 0.5 μM XB	ClpX + 0.75 μM XB	ClpX + 1.25 μM XB	ClpX + 2.5 μM XB	ClpX + 5 μM XB	ClpX + 6.5 μM XB	ClpX + 7.5 μM XB	ClpX + 8.5 μM XB	ClpX + 10 μM XB	ClpX + 12.5 μM XB	ClpX + 15 μM XB	ClpX + 20 μM XB	ClpX + 25 μM XB	ClpX + 27.5 μM XB
0s	30.1 °C		0	2.9827	2.8923	2.97	2.9157	2.9636	2.9105	2.8747	2.8636	2.8858	2.8845	2.903	2.9279	2.9058	2.9165	2.9032	2.8391	2.9023	2.8469	2.9198	2.978	2.882	2.9409	2.8689	2.894
60s	29.9 °C		1	2.9808	2.9012	2.9624	2.9187	2.9647	2.9011	2.8583	2.8511	2.8697	2.8726	2.8939	2.9024	2.8835	2.8831	2.8949	2.8271	2.8837	2.8236	2.8902	2.9469	2.8576	2.9099	2.8356	2.8731
120s	29.9 °C		2	2.986	2.894	2.9684	2.9148	2.9265	2.8813	2.8387	2.8322	2.8412	2.8647	2.8792	2.886	2.8763	2.8715	2.8732	2.8013	2.8644	2.7981	2.8807	2.9181	2.8329	2.8826	2.7984	2.8348
180s	30.1 °C		3	2.9773	2.8862	2.9646	2.9068	2.9037	2.8528	2.8103	2.8063	2.8197	2.8321	2.8505	2.8669	2.8378	2.8454	2.8492	2.7787	2.8388	2.7683	2.8388	2.8881	2.79	2.8351	2.7582	2.7902
240s	29.8 °C		4	2.9764	2.8893	2.9603	2.9084	2.8922	2.8406	2.7881	2.7922	2.7993	2.8097	2.8257	2.8448	2.8228	2.8246	2.8245	2.7548	2.8174	2.7409	2.8189	2.8635	2.762	2.7984	2.7154	2.7586
300s	30.0 °C		5	2.975	2.8903	2.9713	2.9142	2.888	2.8266	2.7902	2.7763	2.7903	2.8013	2.8178	2.8335	2.811	2.8087	2.8039	2.7384	2.8014	2.7239	2.7976	2.8428	2.7371	2.7728	2.6843	2.7259
360s	29.9 °C		6	2.9742	2.8844	2.9607	2.9082	2.8595	2.8108	2.7571	2.7472	2.7597	2.7724	2.7873	2.807	2.7812	2.7826	2.7787	2.7086	2.7688	2.6895	2.7522	2.806	2.6985	2.7243	2.64	2.6801
420s	29.9 °C		7	2.9773	2.8946	2.9689	2.9163	2.8427	2.7987	2.7397	2.7377	2.7475	2.7562	2.7742	2.7933	2.767	2.7672	2.7654	2.6903	2.7529	2.6701	2.7462	2.7854	2.6679	2.7059	2.6046	2.6525
480s	29.9 °C		8	2.985	2.8943	2.9688	2.9044	2.8336	2.7815	2.7188	2.7137	2.7269	2.7382	2.7546	2.7671	2.7485	2.7485	2.7445	2.6672	2.7241	2.6481	2.7118	2.7567	2.6367	2.6626	2.5657	2.6129
540s	30.0 °C		9	2.9559	2.884	2.9623	2.9025	2.8001	2.753	2.6937	2.6864	2.6978	2.7129	2.7229	2.741	2.7245	2.7207	2.7234	2.6394	2.6938	2.6105	2.6829	2.7243	2.5981	2.6194	2.5155	2.5712
600s	30.0 °C		10	2.9821	2.899	2.9668	2.9098	2.7885	2.7434	2.6729	2.6709	2.679	2.6986	2.7112	2.7309	2.7079	2.7019	2.7014	2.6184	2.6779	2.5827	2.6617	2.6982	2.5701	2.5862	2.4759	2.5342
660s	30.1 °C		11	2.9799	2.8926	2.9668	2.9075	2.7637	2.7233	2.6493	2.6494	2.6619	2.6758	2.6906	2.7042	2.6845	2.6784	2.6774	2.5936	2.6504	2.5575	2.6287	2.6682	2.5323	2.55	2.4305	2.491
720s	30.0 °C		12	2.976	2.8897	2.973	2.9165	2.7409	2.7034	2.6293	2.623	2.6383	2.6508	2.6716	2.6907	2.6633	2.653	2.6537	2.5699	2.6289	2.5267	2.5973	2.6424	2.4999	2.5071	2.3886	2.4516
780s	30.1 °C		13	2.9764	2.8896	2.9741	2.912	2.7247	2.6849	2.6082	2.6023	2.613	2.6282	2.6493	2.6607	2.6398	2.6284	2.6271	2.5446	2.5996	2.4985	2.5707	2.6047	2.4642	2.4681	2.3418	2.4103
840s	29.9 °C		14	2.9736	2.8915	2.965	2.9115	2.6965	2.6619	2.5769	2.5771	2.588	2.6038	2.6205	2.6373	2.6177	2.6041	2.6067	2.5201	2.573	2.4664	2.5362	2.5717	2.4269	2.4291	2.294	2.367
900s	29.9 °C		15	2.9796	2.8883	2.9653	2.9095	2.6768	2.6401	2.5588	2.5528	2.5636	2.5824	2.5949	2.6124	2.5912	2.5785	2.5802	2.4875	2.5469	2.436	2.5096	2.5358	2.3916	2.3872	2.2463	2.3247
960s	30.0 °C		16	2.9718	2.8948	2.9656	2.9005	2.6532	2.6229	2.5325	2.5291	2.5372	2.5537	2.5721	2.5895	2.5661	2.5533	2.5545	2.4627	2.5184	2.4051	2.4733	2.502	2.3555	2.3451	2.1981	2.2796
1020s	30.0 °C		17	2.9694	2.8944	2.9673	2.919	2.6286	2.6016	2.506	2.502	2.513	2.5344	2.5471	2.565	2.5418	2.5288	2.5265	2.4328	2.4914	2.3719	2.4377	2.4639	2.3168	2.3006	2.1492	2.2364
1080s	30.0 °C		18	2.9686	2.8888	2.9675	2.9167	2.5977	2.5778	2.4851	2.4786	2.4901	2.5063	2.5219	2.5399	2.5148	2.5017	2.5004	2.4075	2.4629	2.3392	2.4053	2.4311	2.2766	2.2565	2.1001	2.191
1140s	30.1 °C		19	2.9558	2.8704	2.9578	2.8933	2.5732	2.5483	2.4499	2.4479	2.4559	2.4767	2.4856	2.5048	2.4863	2.4691	2.4672	2.3708	2.4264	2.3034	2.3663	2.389	2.2334	2.2064	2.0481	2.1401
1200s	29.9 °C		20	2.9735	2.8917	2.9683	2.9138	2.553	2.5329	2.4287	2.4248	2.4373	2.457	2.4696	2.4877	2.4646	2.4464	2.4476	2.351	2.4027	2.2723	2.3356	2.3567	2.1969	2.1651	1.9988	2.0974
1260s	29.9 °C		21	2.9683	2.881	2.9516	2.9006	2.5254	2.5081	2.4025	2.3962	2.4074	2.4265	2.4373	2.4613	2.438	2.4141	2.416	2.316	2.3681	2.2398	2.3	2.3179	2.1549	2.117	1.9478	2.049
1320s	29.9 °C		22	2.9755	2.8997	2.9688	2.9134	2.5032	2.4908	2.3787	2.3709	2.3849	2.4055	2.4154	2.4345	2.4117	2.3916	2.3879	2.2915	2.3431	2.2056	2.2661	2.2823	2.1161	2.0727	1.8977	2.0033
1380s	30.0 °C		23	2.9686	2.8841	2.952	2.9016	2.4715	2.4659	2.3481	2.3441	2.3549	2.3776	2.3852	2.4074	2.3829	2.3587	2.3591	2.2588	2.3057	2.169	2.2279	2.2416	2.0739	2.0244	1.8455	1.9536
1440s	30.2 °C		24	2.966	2.8905	2.9569	2.9103	2.448	2.4454	2.3236	2.3206	2.3303	2.3526	2.3583	2.3836	2.3567	2.3323	2.3331	2.2286	2.2791	2.138	2.1925	2.2065	2.0329	1.9773	1.7938	1.9072
1500s	30.0 °C		25	2.9667	2.89	2.9591	2.9094	2.42	2.423	2.297	2.2913	2.2999	2.3235	2.3307	2.3535	2.3296	2.3018	2.3066	2.1986	2.2458	2.1031	2.1556	2.1643	1.9907	1.9289	1.7416	1.8587
1560s	29.8 °C		26	2.9621	2.878	2.956	2.9049	2.3914	2.3952	2.267	2.2615	2.2706	2.2926	2.3002	2.324	2.2995	2.2713	2.2725	2.1667	2.2129	2.0659	2.1173	2.1236	1.9495	1.8816	1.6891	1.8087
1620s	30.0 °C		27	2.9643	2.8803	2.9536	2.897	2.3635	2.369	2.2397	2.2336	2.2439	2.2652	2.2742	2.2947	2.2712	2.2407	2.244	2.1363	2.1802	2.0302	2.0794	2.0843	1.9062	1.8323	1.6362	1.7604
1680s	29.9 °C		28	2.9665	2.8814	2.9687	2.9103	2.3368	2.3492	2.2131	2.2051	2.215	2.2387	2.2461	2.2702	2.2459	2.2114	2.2167	2.1047	2.1505	1.9952	2.0441	2.0464	1.8661	1.7849	1.5842	1.7124
1740s	29.9 °C		29	2.961	2.8821	2.9501	2.898	2.307	2.3248	2.183	2.1773	2.1851	2.2095	2.214	2.2382	2.213	2.1781	2.1837	2.072	2.1166	1.9579	2.0037	2.0043	1.823	1.7354	1.5303	1.6622
1800s	29.9 °C		30	2.9632	2.8882	2.9633	2.8986	2.2823	2.3029	2.1551	2.1481	2.1576	2.1811	2.189	2.2107	2.1852	2.1502	2.1553	2.043	2.0853	1.925	1.9676	1.9648	1.7808	1.6867	1.4777	1.6131
1860s	29.9 °C		31	2.9605	2.8764	2.9528	2.9025	2.2508	2.2753	2.1259	2.117	2.1269	2.1502	2.1554	2.1793	2.1553	2.1182	2.1228	2.009	2.0499	1.8865	1.9282	1.9233	1.7369	1.6362	1.4236	1.5626
1920s	29.9 °C		32	2.9528	2.8684	2.9591	2.9036	2.2213	2.251	2.0955	2.0889	2.0985	2.122	2.1284	2.1516	2.1281	2.0868	2.0947	1.9788	2.0166	1.851	1.8895	1.8824	1.6933	1.5875	1.3699	1.513
1980s	30.0 °C		33	2.9656	2.8977	2.9522	2.9094	2.1947	2.2283	2.068	2.0612	2.0698	2.0956	2.1009	2.1234	2.0994	2.0578	2.0637	1.9478	1.9854	1.8143	1.8513	1.8415	1.6511	1.5379	1.3166	1.4635
2040s	30.0 °C		34	2.9675	2.8819	2.9658	2.9023	2.1638	2.2024	2.0386	2.031	2.0395	2.0662	2.0688	2.0931	2.0692	2.0262	2.0317	1.9145	1.9525	1.7784	1.8129	1.7991	1.607	1.4881	1.2626	1.4134
2100s	29.9 °C		35	2.9585	2.8872	2.9635	2.9062	2.1358	2.1785	2.0108	2.0017	2.0092	2.0352	2.038	2.0645	2.0384	1.9938	1.9993	1.8814	1.9181	1.7412	1.7732	1.7576	1.5634	1.4381	1.2086	1.3636
2160s	30.0 °C		36	2.9696	2.8933	2.9559	2.9102	2.1057	2.1539	1.9796	1.9721	1.9808	2.0063	2.007	2.033	2.0085	1.9612	1.9686	1.8496	1.8846	1.704	1.7339	1.7161	1.5197	1.388	1.1548	1.3133
2220s	30.0 °C		37	2.955	2.8797	2.9481	2.8988	2.0745	2.1255	1.949	1.9414	1.9491	1.9748	1.976	2.0029	1.9764	1.9274	1.9367	1.8163	1.8498	1.6666	1.6942	1.6734	1.4757	1.3378	1.1004	1.263
2280s	29.9 °C		38	2.9615	2.8958	2.9566	2.9072	2.0446	2.1027	1.9201	1.911	1.919	1.9462	1.9471	1.9724	1.9467	1.8964	1.9052	1.7844	1.8155	1.6301	1.6549	1.6318	1.432	1.2876	1.0461	1.2126
2340s	30.1 °C		39	2.9563	2.8782	2.9586	2.8978	2.0133	2.0744	1.8893	1.8798	1.8885	1.916	1.9134	1.9418	1.9154	1.8633	1.8721	1.751	1.7816	1.5923	1.6153	1.5893	1.3876	1.2371	0.992	1.1618
2400s	29.9 °C		40	2.9549	2.8838	2.9548	2.8962	1.9831	2.0488	1.8596	1.8499	1.8574	1.8858	1.8836	1.9112	1.886	1.8309	1.8405	1.7183	1.7468	1.5556	1.575	1.5477	1.3438	1.187	0.9376	1.1115
2460s	29.9 °C		41	2.9515	2.8836	2.9456	2.8924	1.9511	2.0248	1.8286	1.8192	1.8263	1.8557	1.8523	1.8797	1.853	1.7982	1.8076	1.6858	1.7128	1.5177	1.5354	1.5049	1.2993	1.1363	0.8833	1.061
2520s	30.2 °C		42	2.9453	2.8848	2.9377	2.8958	1.9204	1.9979	1.7984	1.7895	1.7954	1.8241	1.8212	1.8495	1.8226	1.7648	1.7759	1.652	1.6786	1.4806	1.4956	1.4626	1.2553	1.0863	0.8293	1.0104
2580s	30.0 °C		43	2.9543	2.8785	2.9529	2.9087	1.8912	1.9741	1.769	1.7585	1.7651	1.7945	1.7901	1.819	1.7914	1.7335	1.744	1.6195	1.6441	1.4434	1.4565	1.4202	1.2113	1.0356	0.7749	0.96
2640s	29.9 °C		44	2.9487	2.8839	2.9354	2.8939	1.8594	1.9461	1.737	1.7271	1.733	1.7629	1.758	1.7868	1.7599	1.6994	1.7109	1.5858	1.6092	1.4057	1.416	1.3774	1.1671	0.985	0.7209	0.9095
2700s	30.1 °C		45	2.9419	2.8743	2.9406	2.8956	1.8281	1.9197	1.7068	1.6963	1.7025	1.7326	1.7256	1.7559	1.7288	1.6665	1.678	1.5526	1.5745	1.3682	1.3762	1.3348	1.1226	0.9345	0.6668	0.8587
2760s	29.9 °C		46	2.9428	2.8797	2.9402	2.8999	1.7964	1.8934	1.6757	1.665	1.6712	1.7013	1.6946	1.7241	1.697	1.633	1.6454	1.5193	1.5401	1.3304	1.3358	1.2922	1.0785	0.8839	0.6127	0.8085
2820s	30.0 °C		47	2.9427	2.88	2.9429	2.8991	1.7643	1.8668	1.6452	1.6337	1.6398	1.6709	1.6626	1.6931	1.6655	1.5997	1.613	1.4863	1.505	1.293	1.2954	1.2493	1.034	0.8334	0.5588	0.758
2880s	30.0 °C		48	2.9497	2.8783	2.9382	2.893	1.7332	1.8416	1.6143	1.6036	1.6083	1.6399	1.6312	1.6609	1.6339	1.5664	1.5799	1.4524	1.4707	1.2549	1.2554	1.2069	0.9898	0.7831	0.5048	0.7077
2940s	30.1 °C		49	2.9461	2.8852	2.9484	2.8908	1.7017	1.8154	1.5828	1.5713	1.5769	1.6088	1.5986	1.63	1.6015	1.5329	1.5463	1.4194	1.4353	1.2169	1.215	1.1641	0.945	0.7323	0.4512	0.6572
3000s	29.9 °C		50	2.9446	2.8783	2.9314	2.8993	1.6697	1.7899	1.5522	1.5402	1.5449	1.577	1.5671	1.5985	1.57	1.4993	1.5138	1.386	1.4004	1.1796	1.1745	1.1211	0.9006	0.682	0.3979	0.6069
3060s	30.1 °C		51	2.9415	2.8726	2.9415	2.8989	1.6381	1.7615	1.5209	1.509	1.5133	1.5462	1.5353	1.5663	1.5375	1.4658	1.4805	1.3521	1.3656	1.1415	1.1344	1.0781	0.8562	0.6315	0.3451	0.5566
3120s	30.0 °C		52	2.9419	2.8728	2.9323	2.8994	1.6068	1.7354	1.4892	1.4774	1.4819	1.5151	1.5024	1.5352	1.5057	1.432	1.4477	1.3187	1.3306	1.1038	1.094	1.0353	0.8118	0.581	0.2929	0.5066
3180s	30.0 °C		53	2.9488	2.8682	2.9409	2.9009	1.5747	1.709	1.4581	1.4461	1.4503	1.4836	1.4698	1.503	1.4744	1.398	1.414	1.285	1.2957	1.0662	1.0536	0.9926	0.7675	0.5309	0.2426	0.4566
3240s	29.9 °C		54	2.9551	2.8835	2.9527	2.9153	1.5429	1.6827	1.4273	1.4148	1.4186	1.4524	1.4382	1.4713	1.4421	1.3646	1.3813	1.2517	1.2607	1.0282	1.0135	0.9499	0.7233	0.4809	0.1967	0.4072
3300s	30.1 °C		55	2.9411	2.8702	2.9425	2.9009	1.5104	1.655	1.3955	1.3829	1.3863	1.4208	1.4054	1.4389	1.4096	1.3307	1.3473	1.2175	1.2253	0.9904	0.973	0.9068	0.6788	0.4309	0.1602	0.3582
3360s	29.8 °C		56	2.942	2.8768	2.9448	2.9042	1.4786	1.6288	1.3645	1.3514	1.355	1.3896	1.3735	1.407	1.3776	1.2968	1.3148	1.1841	1.1906	0.9527	0.9327	0.8641	0.6347	0.3814	0.1396	0.3097
3420s	30.1 °C		57	2.9368	2.8806	2.9334	2.9036	1.4461	1.6013	1.3327	1.3197	1.3227	1.3581	1.3409	1.375	1.3452	1.2627	1.2809	1.1503	1.1554	0.9145	0.8922	0.8212	0.5907	0.3322	0.1307	0.2626
3480s	30.0 °C		58	2.9418	2.8742	2.9464	2.8969	1.4139	1.5746	1.3012	1.2878	1.2907	1.326	1.3083	1.3424	1.3127	1.2288	1.2477	1.1167	1.1201	0.8767	0.8518	0.7784	0.5462	0.2842	0.1265	0.2178
3540s	30.0 °C		59	2.9318	2.8733	2.935	2.8978	1.3821	1.548	1.2696	1.2563	1.2588	1.2945	1.2755	1.3107	1.2809	1.1947	1.2143	1.0829	1.085	0.8387	0.8116	0.7356	0.5022	0.2381	0.1245	0.179
3600s	29.9 °C		60	2.9387	2.8696	2.9325	2.888	1.3492	1.5209	1.2381	1.2245	1.2268	1.2627	1.2432	1.2783	1.2485	1.1608	1.1808	1.049	1.0499	0.8009	0.7712	0.6931	0.4585	0.1961	0.123	0.1519
3660s	30.0 °C		61	2.9428	2.8714	2.9279	2.8959	1.3171	1.4939	1.2063	1.1925	1.1945	1.2311	1.2108	1.246	1.2159	1.1268	1.1475	1.0152	1.0144	0.7631	0.7309	0.6502	0.4148	0.1627	0.1222	0.1378
3720s	29.9 °C		62	2.9365	2.8677	2.938	2.8925	1.2848	1.4668	1.1745	1.1607	1.1625	1.1996	1.178	1.2139	1.1836	1.0925	1.1137	0.9813	0.9794	0.7251	0.6905	0.6075	0.3714	0.1433	0.1216	0.1313
3780s	29.9 °C		63	2.9328	2.8722	2.9254	2.8965	1.2522	1.4395	1.1429	1.1287	1.1304	1.1675	1.1453	1.1814	1.1511	1.0584	1.0803	0.9475	0.9443	0.6874	0.6503	0.565	0.3285	0.1343	0.1212	0.1279
3840s	30.0 °C		64	2.9429	2.8858	2.9469	2.8946	1.2199	1.4127	1.1114	1.0971	1.0983	1.1359	1.1128	1.1495	1.1187	1.0242	1.0469	0.9136	0.9094	0.6496	0.61	0.5224	0.2863	0.1299	0.1208	0.1259
3900s	29.9 °C		65	2.9441	2.8766	2.9433	2.9068	1.1872	1.3858	1.0799	1.0651	1.0659	1.1041	1.08	1.1171	1.0864	0.9901	1.0133	0.8798	0.8739	0.612	0.5698	0.4802	0.245	0.1276	0.1206	0.1247
3960s	30.0 °C		66	2.933	2.8752	2.9358	2.8878	1.1548	1.3583	1.0479	1.0329	1.0338	1.0723	1.0473	1.0844	1.0536	0.9559	0.9797	0.846	0.8386	0.5739	0.5297	0.4377	0.2063	0.1257	0.1204	0.1238
4020s	30.1 °C		67	2.9385	2.8696	2.9375	2.8919	1.1219	1.3311	1.0161	1.0008	1.0014	1.0403	1.0145	1.0523	1.0212	0.9216	0.9461	0.8122	0.8036	0.5364	0.4895	0.3961	0.173	0.125	0.1201	0.1231
4080s	30.1 °C		68	2.933	2.8682	2.9349	2.8934	1.0894	1.304	0.9841	0.9688	0.969	1.0082	0.9816	1.0197	0.9885	0.8873	0.9125	0.7782	0.7685	0.4986	0.4496	0.3542	0.1493	0.1242	0.1199	0.1225
4140s	29.9 °C		69	2.9371	2.875	2.9407	2.8943	1.0568	1.2766	0.9522	0.9366	0.9366	0.9762	0.9487	0.9872	0.9558	0.8529	0.879	0.7443	0.7331	0.4609	0.4097	0.3129	0.1363	0.1234	0.1198	0.1222
4200s	30.0 °C		70	2.9307	2.8796	2.932	2.8961	1.0242	1.2497	0.9204	0.9046	0.9044	0.9443	0.9158	0.9546	0.9232	0.8187	0.8453	0.7105	0.6983	0.4236	0.3704	0.2727	0.13	0.1231	0.1199	0.1219
4260s	30.1 °C		71	2.9252	2.8746	2.9399	2.8914	0.9915	1.222	0.8885	0.8724	0.872	0.9125	0.8831	0.9221	0.8906	0.7846	0.8118	0.6766	0.6631	0.3863	0.331	0.2338	0.1262	0.1225	0.1197	0.1218
4320s	29.9 °C		72	2.9391	2.8722	2.9233	2.8896	0.9588	1.1948	0.8566	0.8404	0.8396	0.8806	0.8503	0.8898	0.8579	0.7503	0.7783	0.6428	0.6278	0.3493	0.2925	0.1986	0.1241	0.1225	0.1197	0.1214
4380s	30.2 °C		73	2.9277	2.87	2.9309	2.8961	0.926	1.1675	0.8245	0.8083	0.8072	0.8485	0.8174	0.8573	0.8254	0.716	0.7448	0.6088	0.5929	0.3127	0.2549	0.1693	0.1227	0.1222	0.1197	0.1214
4440s	29.8 °C		74	2.9384	2.8769	2.9346	2.8896	0.8933	1.1404	0.7926	0.7763	0.775	0.8166	0.7845	0.8248	0.7927	0.682	0.7112	0.5751	0.5582	0.2769	0.2193	0.1499	0.1217	0.1222	0.1199	0.1213
4500s	29.9 °C		75	2.9386	2.8697	2.935	2.8841	0.8606	1.113	0.7608	0.7441	0.7427	0.7847	0.7517	0.7922	0.7601	0.6477	0.6778	0.5413	0.5229	0.2418	0.1871	0.1392	0.121	0.122	0.1201	0.1213
4560s	29.9 °C		76	2.9363	2.8721	2.9338	2.889	0.8278	1.0854	0.7289	0.712	0.7102	0.7525	0.7187	0.7597	0.7275	0.6136	0.6442	0.5078	0.4881	0.2089	0.1615	0.1338	0.1205	0.1222	0.1199	0.1211
4620s	30.0 °C		77	2.9313	2.8736	2.9201	2.8867	0.7952	1.0582	0.697	0.6799	0.6779	0.7205	0.6859	0.7272	0.6948	0.5792	0.6107	0.4741	0.4534	0.1797	0.1452	0.1306	0.1203	0.1222	0.1199	0.1211
4680s	30.0 °C		78	2.9283	2.867	2.9357	2.8921	0.7624	1.0307	0.6651	0.6479	0.6455	0.6885	0.653	0.6947	0.6621	0.5451	0.5773	0.4406	0.4188	0.1571	0.1365	0.1286	0.1201	0.1222	0.1199	0.121
4740s	29.9 °C		79	2.9375	2.8786	2.9372	2.8963	0.7296	1.0033	0.6331	0.6157	0.6131	0.6566	0.6202	0.6622	0.6295	0.511	0.5438	0.4073	0.3846	0.1428	0.1317	0.1274	0.1198	0.1221	0.1199	0.121
4800s	30.0 °C		80	2.9333	2.8804	2.9404	2.9005	0.6968	0.9759	0.6011	0.5836	0.5808	0.6245	0.5874	0.6297	0.5969	0.477	0.5106	0.3741	0.3502	0.1349	0.1288	0.1266	0.1196	0.1219	0.1199	0.121
4860s	30.1 °C		81	2.9323	2.8712	2.9318	2.8935	0.664	0.9482	0.5693	0.5516	0.5485	0.5925	0.5546	0.5972	0.5643	0.443	0.4772	0.3408	0.3162	0.1305	0.1269	0.1256	0.1195	0.1216	0.1199	0.1208
4920s	30.2 °C		82	2.9292	2.8727	2.9379	2.8906	0.6314	0.9208	0.5374	0.5194	0.5162	0.5606	0.5217	0.5647	0.5317	0.4091	0.444	0.3082	0.283	0.128	0.1258	0.1254	0.1195	0.1219	0.1202	0.121
4980s	30.0 °C		83	2.9292	2.8723	2.926	2.8904	0.5985	0.8934	0.5056	0.4874	0.484	0.5286	0.489	0.5323	0.4992	0.3754	0.4108	0.276	0.2505	0.1261	0.1249	0.1248	0.1191	0.1217	0.1202	0.121
5040s	30.1 °C		84	2.9343	2.8721	2.9283	2.8866	0.5659	0.866	0.4737	0.4556	0.4518	0.4968	0.4565	0.4999	0.4668	0.342	0.378	0.2448	0.22	0.1251	0.1242	0.1248	0.1193	0.1219	0.1202	0.1211
5100s	30.1 °C		85	2.9298	2.874	2.934	2.8956	0.5331	0.8385	0.442	0.4236	0.4197	0.4649	0.4238	0.4675	0.4344	0.3088	0.3452	0.2147	0.1919	0.1241	0.1238	0.1242	0.1191	0.1219	0.1202	0.121
5160s	29.9 °C		86	2.9254	2.8662	2.9254	2.889	0.5006	0.8111	0.4105	0.392	0.3878	0.4332	0.3915	0.4353	0.4021	0.2763	0.3129	0.1876	0.1692	0.1235	0.1234	0.124	0.119	0.1221	0.1204	0.1211
5220s	30.0 °C		87	2.923	2.8682	2.9252	2.8931	0.4681	0.7835	0.3788	0.3605	0.356	0.4015	0.3592	0.4033	0.37	0.2447	0.2811	0.1648	0.1535	0.123	0.123	0.1239	0.1191	0.122	0.1203	0.1211
5280s	29.9 °C		88	2.9221	2.8646	2.9261	2.8829	0.4355	0.7561	0.3476	0.3291	0.3245	0.3701	0.3272	0.3713	0.3382	0.2146	0.2501	0.1486	0.1442	0.1225	0.1226	0.1235	0.119	0.122	0.1204	0.1211
5340s	29.8 °C		89	2.9361	2.8732	2.9401	2.9005	0.4032	0.7287	0.3166	0.2981	0.2934	0.3388	0.2957	0.3396	0.3066	0.1874	0.2204	0.1388	0.1388	0.1223	0.1223	0.1234	0.1189	0.1221	0.1205	0.121
5400s	29.9 °C		90	2.9302	2.8756	2.9273	2.8982	0.371	0.7013	0.2859	0.2677	0.2629	0.3079	0.2647	0.3082	0.2756	0.1649	0.1933	0.1333	0.1357	0.1221	0.1225	0.1235	0.119	0.122	0.1207	0.1212
5460s	30.0 °C		91	2.9225	2.8585	2.9317	2.8915	0.3391	0.6737	0.2559	0.2382	0.2332	0.2774	0.2347	0.2773	0.2454	0.149	0.1703	0.1299	0.1337	0.1219	0.1221	0.1235	0.119	0.1221	0.1207	0.1212
5520s	30.1 °C		92	2.9299	2.8725	2.9358	2.8961	0.3074	0.6461	0.2269	0.2101	0.2053	0.2476	0.2065	0.2471	0.2165	0.1393	0.1534	0.1275	0.132	0.1216	0.1219	0.1234	0.1188	0.1221	0.1206	0.1213
5580s	30.0 °C		93	2.923	2.8695	2.9281	2.8897	0.2765	0.6188	0.1999	0.1846	0.1804	0.2192	0.1812	0.2184	0.1901	0.1336	0.1427	0.126	0.131	0.1215	0.1218	0.1232	0.119	0.1221	0.1207	0.1213
5640s	30.0 °C		94	2.9242	2.865	2.924	2.8852	0.2463	0.5914	0.1758	0.1636	0.1603	0.1929	0.161	0.192	0.1678	0.1301	0.1363	0.1251	0.1302	0.1216	0.122	0.1233	0.1191	0.1224	0.121	0.1213
5700s	30.1 °C		95	2.9202	2.853	2.9282	2.8821	0.2176	0.564	0.1569	0.1484	0.1463	0.1704	0.1469	0.1696	0.1514	0.1278	0.1325	0.1241	0.1296	0.1212	0.1218	0.1232	0.1191	0.1225	0.1211	0.1215
5760s	30.1 °C		96	2.9143	2.8634	2.9231	2.8967	0.1915	0.5365	0.1439	0.1388	0.1378	0.1533	0.1384	0.1528	0.1409	0.1262	0.1299	0.1236	0.129	0.1211	0.1217	0.1233	0.119	0.1225	0.121	0.1215
5820s	29.9 °C		97	2.9267	2.8651	2.9236	2.8847	0.1697	0.5093	0.136	0.1332	0.1326	0.1422	0.1332	0.142	0.1347	0.1251	0.1282	0.1231	0.1287	0.1212	0.1217	0.1232	0.1191	0.1226	0.1211	0.1215
5880s	29.9 °C		98	2.9108	2.8488	2.9205	2.8786	0.1537	0.4819	0.1311	0.1296	0.1294	0.1355	0.13	0.1355	0.1308	0.1242	0.1269	0.1227	0.1282	0.1211	0.1216	0.1231	0.119	0.1226	0.1212	0.1215
5940s	30.0 °C		99	2.9257	2.8629	2.9313	2.8944	0.1434	0.4548	0.1282	0.1273	0.1273	0.1315	0.1279	0.1316	0.1283	0.1236	0.126	0.1224	0.1281	0.121	0.1216	0.1232	0.1191	0.1225	0.1214	0.1216
6000s	29.9 °C		100	2.9184	2.8658	2.9271	2.8974	0.1371	0.4275	0.1261	0.1257	0.1257	0.1288	0.1263	0.129	0.1265	0.123	0.1252	0.1222	0.1278	0.1212	0.1218	0.1234	0.1193	0.1227	0.1215	0.1217
6060s	30.2 °C		101	2.9167	2.8665	2.9268	2.8889	0.1332	0.4004	0.1246	0.1244	0.1246	0.1269	0.1251	0.127	0.1253	0.1225	0.1246	0.1219	0.1276	0.1211	0.1217	0.1232	0.1194	0.1227	0.1216	0.1216
6120s	29.9 °C		102	2.9231	2.8662	2.9318	2.8939	0.1308	0.3735	0.1236	0.1236	0.1238	0.1256	0.1244	0.1258	0.1244	0.1223	0.1242	0.1218	0.1274	0.1211	0.1217	0.1233	0.1192	0.123	0.1217	0.1218
6180s	30.0 °C		103	2.9189	2.8655	2.92	2.8835	0.1289	0.3466	0.1227	0.1229	0.1231	0.1246	0.1237	0.1248	0.1236	0.1219	0.1238	0.1217	0.1274	0.121	0.1217	0.1235	0.1194	0.1229	0.1217	0.1217
6240s	30.1 °C		104	2.9181	2.8613	2.9204	2.8789	0.1275	0.3199	0.122	0.1222	0.1225	0.1238	0.1231	0.124	0.123	0.1217	0.1234	0.1214	0.1272	0.121	0.1216	0.1232	0.1193	0.123	0.1217	0.1219
6300s	30.0 °C		105	2.9296	2.8685	2.9252	2.8896	0.1266	0.2936	0.1215	0.1219	0.1221	0.1232	0.1227	0.1235	0.1226	0.1214	0.1232	0.1214	0.1271	0.121	0.1216	0.1232	0.1195	0.1231	0.1218	0.1219
6360s	30.1 °C		106	2.9273	2.8709	2.9341	2.8909	0.1258	0.2678	0.121	0.1214	0.1217	0.1227	0.1223	0.1229	0.1221	0.1212	0.1229	0.1212	0.127	0.1209	0.1217	0.1234	0.1193	0.123	0.1219	0.1219
6420s	30.1 °C		107	2.9123	2.8614	2.9207	2.8853	0.1251	0.2425	0.1206	0.1211	0.1214	0.1222	0.122	0.1225	0.1218	0.121	0.1227	0.1211	0.1269	0.1209	0.1215	0.1233	0.1192	0.1231	0.1218	0.122
6480s	30.0 °C		108	2.9156	2.8606	2.9221	2.8877	0.1248	0.2184	0.1204	0.1208	0.1212	0.122	0.1217	0.1222	0.1216	0.1209	0.1225	0.1211	0.1268	0.1209	0.1216	0.1234	0.1194	0.1233	0.1219	0.1221
6540s	30.0 °C		109	2.9134	2.8596	2.924	2.8861	0.1243	0.1959	0.1203	0.1207	0.121	0.1217	0.1216	0.122	0.1213	0.1208	0.1225	0.1211	0.1268	0.1211	0.1216	0.1237	0.1195	0.1232	0.1222	0.1223
6600s	30.0 °C		110	2.9176	2.8689	2.9163	2.8865	0.1239	0.1762	0.12	0.1204	0.1208	0.1214	0.1214	0.1217	0.1211	0.1207	0.1223	0.121	0.1268	0.1209	0.1216	0.1235	0.1196	0.1233	0.1223	0.1222
6660s	29.9 °C		111	2.9187	2.8666	2.9274	2.883	0.1237	0.1605	0.1198	0.1203	0.1206	0.1212	0.1212	0.1215	0.1209	0.1206	0.1221	0.1209	0.1267	0.121	0.1216	0.1233	0.1197	0.1232	0.1222	0.1222
6720s	30.1 °C		112	2.9043	2.8616	2.925	2.8776	0.1235	0.1491	0.1197	0.1202	0.1205	0.121	0.1211	0.1213	0.1208	0.1205	0.1221	0.1209	0.1267	0.121	0.1217	0.1235	0.1198	0.1234	0.1224	0.1223
6780s	30.2 °C		113	2.9093	2.8647	2.9221	2.8802	0.1233	0.1416	0.1196	0.1201	0.1204	0.1209	0.121	0.1211	0.1206	0.1204	0.122	0.1208	0.1266	0.1209	0.1217	0.1235	0.1198	0.1234	0.1223	0.1225
6840s	30.1 °C		114	2.9045	2.862	2.917	2.8727	0.123	0.1368	0.1195	0.1199	0.1203	0.1207	0.1208	0.121	0.1205	0.1203	0.1218	0.1207	0.1266	0.1209	0.1217	0.1233	0.1197	0.1235	0.1223	0.1225
6900s	30.2 °C		115	2.9162	2.8613	2.9232	2.8833	0.1229	0.1337	0.1193	0.1199	0.1202	0.1207	0.1207	0.1209	0.1204	0.1203	0.1218	0.1207	0.1265	0.121	0.1217	0.1236	0.1199	0.1236	0.1226	0.1226
6960s	29.9 °C		116	2.9093	2.8619	2.92	2.8875	0.1227	0.1315	0.1192	0.1197	0.1201	0.1205	0.1207	0.1208	0.1203	0.1203	0.1218	0.1208	0.1266	0.121	0.1218	0.1237	0.1198	0.1239	0.1226	0.1227
7020s	30.1 °C		117	2.9176	2.8696	2.9296	2.8876	0.1227	0.1299	0.1191	0.1197	0.1201	0.1204	0.1206	0.1207	0.1202	0.1202	0.1217	0.1208	0.1266	0.1211	0.1219	0.1238	0.1199	0.1237	0.1228	0.1228
7080s	30.1 °C		118	2.9245	2.8705	2.9215	2.889	0.1225	0.1286	0.1189	0.1196	0.1199	0.1203	0.1205	0.1206	0.1201	0.1201	0.1216	0.1207	0.1265	0.121	0.1217	0.1238	0.1199	0.1238	0.1227	0.1227
7140s	30.1 °C		119	2.9115	2.8477	2.9145	2.8895	0.1225	0.1278	0.119	0.1196	0.12	0.1203	0.1204	0.1206	0.1201	0.1201	0.1216	0.1208	0.1266	0.1213	0.1219	0.1238	0.1202	0.1241	0.1229	0.1227
7200s	30.0 °C		120	2.9101	2.8578	2.9215	2.8845	0.1223	0.127	0.1189	0.1195	0.1199	0.1202	0.1204	0.1205	0.12	0.1201	0.1216	0.1208	0.1265	0.1213	0.1219	0.1239	0.1201	0.1242	0.123	0.1229
7260s	29.8 °C		121	2.9145	2.8578	2.9186	2.8798	0.1223	0.1266	0.1189	0.1194	0.1199	0.1201	0.1204	0.1204	0.1199	0.12	0.1215	0.1209	0.1267	0.1214	0.1222	0.1242	0.1204	0.1243	0.1232	0.1231
7320s	30.0 °C		122	2.9033	2.8452	2.8976	2.8743	0.1222	0.1259	0.1188	0.1194	0.1199	0.1201	0.1204	0.1204	0.1199	0.12	0.1215	0.1209	0.1265	0.1213	0.1221	0.1241	0.1203	0.1242	0.1232	0.123
7380s	30.1 °C		123	2.909	2.8568	2.9134	2.8724	0.1221	0.1253	0.1188	0.1194	0.1198	0.12	0.1203	0.1203	0.1198	0.1199	0.1215	0.1208	0.1265	0.1212	0.1219	0.1241	0.1203	0.1242	0.1232	0.1231
7440s	30.1 °C		124	2.9121	2.8647	2.9141	2.8783	0.1221	0.125	0.1187	0.1193	0.1197	0.12	0.1203	0.1202	0.1198	0.1199	0.1214	0.1207	0.1265	0.1213	0.122	0.124	0.1202	0.1242	0.1232	0.1232
7500s	30.0 °C		125	2.9021	2.8671	2.914	2.8757	0.122	0.1248	0.1187	0.1193	0.1197	0.12	0.1202	0.1202	0.1199	0.12	0.1214	0.1209	0.1266	0.1216	0.1222	0.1242	0.1205	0.1245	0.1235	0.1232
7560s	30.1 °C		126	2.8982	2.8519	2.9176	2.8839	0.1219	0.1246	0.1187	0.1192	0.1197	0.1199	0.1202	0.1202	0.1198	0.12	0.1214	0.1209	0.1265	0.1214	0.1223	0.1242	0.1206	0.1245	0.1237	0.1233
7620s	30.0 °C		127	2.9028	2.8519	2.9163	2.879	0.122	0.1243	0.1188	0.1193	0.1197	0.1199	0.1202	0.1202	0.1198	0.12	0.1214	0.1208	0.1267	0.1214	0.1221	0.1241	0.1204	0.1243	0.1235	0.1234
7680s	30.0 °C		128	2.9015	2.8588	2.9201	2.8732	0.122	0.1242	0.1188	0.1193	0.1197	0.1199	0.1202	0.1204	0.1198	0.12	0.1214	0.1208	0.1266	0.1216	0.1223	0.1242	0.1206	0.1247	0.1238	0.1234
7740s	30.0 °C		129	2.899	2.8524	2.913	2.8776	0.122	0.1239	0.1188	0.1193	0.1197	0.1199	0.1202	0.1201	0.1198	0.12	0.1215	0.1208	0.1266	0.1215	0.1222	0.124	0.1205	0.1245	0.1238	0.1235
7800s	30.1 °C		130	2.9008	2.8493	2.9162	2.8793	0.1219	0.1238	0.1187	0.1193	0.1197	0.1198	0.1202	0.1202	0.1197	0.1199	0.1214	0.1209	0.1267	0.1216	0.1223	0.1246	0.1209	0.1249	0.1238	0.1236
7860s	29.9 °C		131	2.8985	2.8547	2.9106	2.882	0.122	0.1236	0.1188	0.1193	0.1197	0.1199	0.1202	0.1202	0.1198	0.12	0.1214	0.121	0.1268	0.1217	0.1224	0.1246	0.1211	0.1248	0.124	0.1237
7920s	30.0 °C		132	2.9037	2.8531	2.9138	2.8724	0.1219	0.1235	0.1187	0.1193	0.1196	0.1199	0.1202	0.1201	0.1197	0.1199	0.1214	0.1209	0.1266	0.1216	0.1224	0.1243	0.1207	0.1249	0.124	0.1238
7980s	29.9 °C		133	2.9038	2.8586	2.9234	2.8783	0.1219	0.1234	0.1188	0.1192	0.1197	0.1198	0.1202	0.1201	0.1197	0.12	0.1214	0.1209	0.1267	0.1217	0.1224	0.1247	0.1208	0.1249	0.124	0.1239
8040s	30.0 °C		134	2.9133	2.8646	2.9224	2.8844	0.1219	0.1234	0.1188	0.1192	0.1197	0.1199	0.1201	0.1202	0.1197	0.12	0.1214	0.1211	0.1267	0.1218	0.1225	0.1244	0.121	0.1249	0.1241	0.1238
8100s	29.9 °C		135	2.9024	2.8492	2.9131	2.8751	0.1219	0.1233	0.1186	0.1192	0.1197	0.1198	0.1201	0.1202	0.1197	0.12	0.1214	0.1209	0.1267	0.1218	0.1226	0.1245	0.1209	0.1252	0.1242	0.124
8160s	30.1 °C		136	2.9	2.8545	2.9148	2.8856	0.1219	0.1233	0.1187	0.1192	0.1197	0.1198	0.1202	0.1202	0.1197	0.12	0.1214	0.1211	0.1268	0.1218	0.1227	0.1245	0.1211	0.125	0.1245	0.124
8220s	30.1 °C		137	2.8923	2.8514	2.9101	2.8685	0.1218	0.1231	0.1187	0.1192	0.1197	0.1198	0.1201	0.1201	0.1197	0.12	0.1214	0.121	0.1268	0.1223	0.1226	0.1246	0.1211	0.1252	0.1246	0.1241
8280s	29.9 °C		138	2.8972	2.8532	2.9083	2.877	0.1218	0.1229	0.1187	0.1192	0.1197	0.1198	0.1201	0.1201	0.1196	0.12	0.1213	0.1209	0.1269	0.1219	0.1227	0.1244	0.1213	0.1252	0.1247	0.1241
8340s	30.2 °C		139	2.895	2.848	2.9108	2.8773	0.1218	0.1228	0.1188	0.1193	0.1197	0.1198	0.1202	0.1202	0.1197	0.12	0.1214	0.1211	0.1268	0.1223	0.1228	0.1245	0.1213	0.1255	0.1247	0.124
8400s	30.0 °C		140	2.9085	2.8568	2.9217	2.8834	0.1218	0.1228	0.1188	0.1193	0.1197	0.1199	0.1202	0.1201	0.1197	0.12	0.1214	0.1211	0.1269	0.122	0.1228	0.1246	0.1213	0.1253	0.1249	0.1243
8460s	30.0 °C		141	2.91	2.8597	2.9241	2.8768	0.1218	0.1229	0.1188	0.1193	0.1197	0.1199	0.1202	0.1201	0.1197	0.1201	0.1213	0.1211	0.1271	0.1221	0.1228	0.1247	0.1216	0.1257	0.1245	0.1244
8520s	29.9 °C		142	2.8965	2.8526	2.9135	2.8832	0.1219	0.1228	0.1188	0.1193	0.1198	0.1199	0.1202	0.1202	0.1197	0.1201	0.1215	0.1212	0.1268	0.1222	0.1229	0.125	0.1215	0.1256	0.1248	0.1245
8580s	30.0 °C		143	2.8971	2.8451	2.9059	2.8693	0.1218	0.1228	0.1188	0.1193	0.1197	0.1198	0.1202	0.1201	0.1196	0.12	0.1214	0.1213	0.1269	0.1222	0.123	0.125	0.1217	0.1256	0.1249	0.1244
8640s	30.0 °C		144	2.8992	2.8502	2.9133	2.8726	0.1219	0.1227	0.1188	0.1193	0.1197	0.1198	0.1202	0.1201	0.1197	0.1201	0.1215	0.1214	0.1269	0.1223	0.123	0.1253	0.1215	0.1258	0.1249	0.1245
8700s	30.0 °C		145	2.8932	2.8496	2.9134	2.8652	0.1218	0.1227	0.1188	0.1193	0.1198	0.1199	0.1203	0.1201	0.1198	0.1201	0.1215	0.1215	0.127	0.1224	0.1231	0.1254	0.1217	0.1259	0.125	0.1247
8760s	30.0 °C		146	2.9105	2.8576	2.9281	2.8853	0.1219	0.1227	0.1188	0.1194	0.1198	0.1199	0.1202	0.1201	0.1198	0.1201	0.1214	0.1214	0.1271	0.1223	0.1232	0.1251	0.1217	0.126	0.125	0.1248
8820s	30.0 °C		147	2.8947	2.8466	2.9097	2.8744	0.1219	0.1227	0.1188	0.1193	0.1198	0.1198	0.1202	0.1201	0.1198	0.1201	0.1215	0.1214	0.127	0.1224	0.1234	0.1252	0.1217	0.1259	0.1251	0.1249
8880s	30.0 °C		148	2.898	2.8417	2.9034	2.8757	0.1219	0.1226	0.1189	0.1194	0.1198	0.1199	0.1203	0.1201	0.1198	0.1201	0.1216	0.1213	0.1271	0.1225	0.1234	0.1254	0.1219	0.1262	0.1249	0.125
8940s	30.0 °C		149	2.8973	2.8497	2.9149	2.8793	0.1219	0.1227	0.1188	0.1193	0.1198	0.1199	0.1203	0.1201	0.1198	0.1202	0.1215	0.1214	0.1271	0.1226	0.1234	0.1253	0.122	0.1263	0.125	0.1249
9000s	29.9 °C		150	2.8966	2.845	2.9096	2.8744	0.1219	0.1226	0.1189	0.1194	0.1198	0.1199	0.1203	0.1201	0.1198	0.1202	0.1216	0.1214	0.1272	0.1226	0.1236	0.1253	0.122	0.1263	0.1251	0.125
Measurement title: 21-08-03_002 A1-A2
Date of measurement: 2021-08-03/Time of measurement: 15:27:51
ATPase_assay.mth
C:\Users\Public\Documents\Tecan\Magellan\mth\ATPase_assay.mth
340nm
infinite 200Pro
Instrument serial number: 1505006410
Plate
Plate Description: [NUN96ft_TC] - Thermo Fisher Scientific-Nunclon 96 Flat Transparent
Plate with Cover: No
Barcode: No
Part of Plate
Range: A1:F12
Temperature
Mode: On
Temperature: 30,0 °C
Kinetic Cycle
Duration: 02:30:00
Kinetic Interval: 00:01:00
Absorbance
Measurement Wavelength: 340 nm
Measurement Bandwidth: 9 nm
Number of Reads: 25
Settle Time: 0 ms
Label: Label1
Total kinetic run time: 2h 30min

## Sheet: 21-08-03_002 X+XB act. A1-A2
							0.08 µM ClpX6 + XB
				control			0 µM XB			0 µM XB			0.05 μM XB			0.1 μM XB			0.2 μM XB			0.3 μM XB			0.5 μM XB			0.75 μM XB			1.25 μM XB			2.5 μM XB			5 μM XB			6.5 μM XB			7.5 μM XB			8.5 μM XB			10 μM XB
			min	A	μM left NADH	μM oxidated NADH	A	μM left NADH	μM oxidated NADH	A	μM left NADH	μM oxidated NADH	A	μM left NADH	μM oxidated NADH	A	μM left NADH	μM oxidated NADH	A	μM left NADH	μM oxidated NADH	A	μM left NADH	μM oxidated NADH	A	μM left NADH	μM oxidated NADH	A	μM left NADH	μM oxidated NADH	A	μM left NADH	μM oxidated NADH	A	μM left NADH	μM oxidated NADH	A	μM left NADH	μM oxidated NADH	A	μM left NADH	μM oxidated NADH	A	μM left NADH	μM oxidated NADH	A	μM left NADH	μM oxidated NADH	A
			0	2.9827	1000	0	2.9636	1000	0	2.9105	1000	0	2.8747	1000	0	2.8636	1000	0	2.8858	1000	0	2.8845	1000	0	2.903	1000	0	2.9279	1000	0	2.9058	1000	0	2.9165	1000	0	2.9032	1000	0	2.8391	1000	0	2.9023	1000	0	2.8469	1000	0	2.9198
			1	2.9808	999.363	0.637007	2.9647	1000.37	-0.37117	2.9011	996.77	3.22969	2.8583	994.295	5.70494	2.8511	995.635	4.36513	2.8697	994.421	5.57904	2.8726	995.875	4.1255	2.8939	996.865	3.13469	2.9024	991.291	8.70931	2.8835	992.326	7.67431	2.8831	988.548	11.4521	2.8949	997.141	2.85891	2.8271	995.773	4.22669	2.8837	993.591	6.40871	2.8236	991.816	8.18434	2.8902
			2	2.986	1001.11	-1.10638	2.9265	987.481	12.5186	2.8813	989.967	10.0326	2.8387	987.477	12.523	2.8322	989.035	10.9652	2.8412	984.545	15.455	2.8647	993.136	6.86427	2.8792	991.802	8.19842	2.886	985.689	14.3106	2.8763	989.848	10.1521	2.8715	984.571	15.4295	2.8732	989.667	10.3334	2.8013	986.686	13.3141	2.8644	986.941	13.0586	2.7981	982.859	17.1415	2.8807
			3	2.9773	998.19	1.81044	2.9037	979.788	20.2119	2.8528	980.175	19.8248	2.8103	977.598	22.4023	2.8063	979.99	20.0098	2.8197	977.095	22.9053	2.8321	981.834	18.1661	2.8505	981.915	18.0847	2.8669	979.166	20.834	2.8378	976.599	23.4015	2.8454	975.621	24.3785	2.8492	981.4	18.6002	2.7787	978.726	21.2743	2.8388	978.121	21.8792	2.7683	972.391	27.609	2.8388
			4	2.9764	997.888	2.11218	2.8922	975.908	24.0923	2.8406	975.984	24.0165	2.7881	969.875	30.1249	2.7922	975.066	24.9336	2.7993	970.026	29.9744	2.8097	974.068	25.9317	2.8257	973.372	26.6276	2.8448	971.618	28.3821	2.8228	971.436	28.5636	2.8246	968.49	31.5104	2.8245	972.892	27.108	2.7548	970.307	29.6925	2.8174	970.747	29.2527	2.7409	962.767	37.2335	2.8189
			5	2.975	997.418	2.58155	2.888	974.49	25.5095	2.8266	971.173	28.8267	2.7902	970.606	29.3944	2.7763	969.514	30.4861	2.7903	966.907	33.0931	2.8013	971.156	28.8438	2.8178	970.651	29.3489	2.8335	967.758	32.2415	2.811	967.376	32.6244	2.8087	963.038	36.9621	2.8039	965.796	34.2036	2.7384	964.531	35.469	2.8014	965.234	34.7655	2.7239	956.795	43.2049	2.7976
			6	2.9742	997.15	2.84977	2.8595	964.874	35.1262	2.8108	965.745	34.2553	2.7571	959.091	40.9086	2.7472	959.352	40.6481	2.7597	956.303	43.6967	2.7724	961.137	38.8629	2.7873	960.145	39.8553	2.807	958.708	41.2924	2.7812	957.12	42.8798	2.7826	954.089	45.9112	2.7787	957.116	42.8837	2.7086	954.035	45.9653	2.7688	954.002	45.998	2.6895	944.712	55.2882	2.7522
			7	2.9773	998.19	1.81044	2.8427	959.205	40.795	2.7987	961.587	38.4126	2.7397	953.039	46.9614	2.7377	956.034	43.9656	2.7475	952.076	47.9243	2.7562	955.521	44.4791	2.7742	955.632	44.3679	2.7933	954.028	45.9715	2.767	952.233	47.7665	2.7672	948.809	51.1915	2.7654	952.535	47.4649	2.6903	947.589	52.411	2.7529	948.524	51.4764	2.6701	937.897	62.1026	2.7462
			8	2.985	1000.77	-0.771113	2.8336	956.134	43.8656	2.7815	955.678	44.3223	2.7188	945.768	54.2317	2.7137	947.653	52.3467	2.7269	944.937	55.0627	2.7382	949.281	50.7194	2.7546	948.88	51.1195	2.7671	945.08	54.9199	2.7485	945.867	54.1331	2.7485	942.397	57.6033	2.7445	945.336	54.6638	2.6672	939.453	60.5474	2.7241	938.6	61.3996	2.6481	930.17	69.8303	2.7118
			9	2.9559	991.015	8.98515	2.8001	944.831	55.1694	2.753	945.886	54.1144	2.6937	937.037	62.9631	2.6864	938.12	61.8802	2.6978	934.853	65.1466	2.7129	940.51	59.4904	2.7229	937.961	62.0393	2.741	936.166	63.8341	2.7245	937.608	62.3925	2.7207	932.865	67.1353	2.7234	938.068	61.9317	2.6394	929.661	70.3392	2.6938	928.16	71.8396	2.6105	916.962	83.0377	2.6829
			10	2.9821	999.799	0.20116	2.7885	940.916	59.0835	2.7434	942.587	57.4128	2.6729	929.801	70.1986	2.6709	932.707	67.2929	2.679	928.339	71.6612	2.6986	935.552	64.4479	2.7112	933.93	66.0696	2.7309	932.716	67.2837	2.7079	931.895	68.1052	2.7019	926.419	73.5813	2.7014	930.49	69.5095	2.6184	922.264	77.7359	2.6779	922.682	77.318	2.5827	907.197	92.8027	2.6617
			11	2.9799	999.061	0.938747	2.7637	932.548	67.4517	2.7233	935.681	64.3188	2.6493	921.592	78.4082	2.6494	925.199	74.8009	2.6619	922.413	77.5868	2.6758	927.648	72.3522	2.6906	926.834	73.1657	2.7042	923.597	76.4029	2.6845	923.842	76.158	2.6784	918.361	81.639	2.6774	922.224	77.7762	2.5936	913.529	86.4711	2.6504	913.207	86.7932	2.5575	898.346	101.654	2.6287
			12	2.976	997.754	2.24629	2.7409	924.855	75.1451	2.7034	928.844	71.1562	2.6293	914.635	85.3654	2.623	915.98	84.0201	2.6383	914.235	85.7648	2.6508	918.981	81.0192	2.6716	920.289	79.7106	2.6907	918.986	81.0137	2.6633	916.546	83.4538	2.653	909.652	90.348	2.6537	914.06	85.9397	2.5699	905.181	94.8188	2.6289	905.799	94.2012	2.5267	887.527	112.473	2.5973
			13	2.9764	997.888	2.11218	2.7247	919.389	80.6114	2.6849	922.488	77.5125	2.6082	907.295	92.7053	2.6023	908.751	91.2488	2.613	905.468	94.5318	2.6282	911.146	88.8542	2.6493	912.608	87.3924	2.6607	908.74	91.2599	2.6398	908.459	91.5411	2.6284	901.217	98.7828	2.6271	904.898	95.102	2.5446	896.27	103.73	2.5996	895.703	104.297	2.4985	877.621	122.379	2.5707
			14	2.9736	996.949	3.05093	2.6965	909.873	90.1269	2.6619	914.585	85.4149	2.5769	896.407	103.593	2.5771	899.951	100.049	2.588	896.805	103.195	2.6038	902.687	97.3132	2.6205	902.687	97.3131	2.6373	900.748	99.252	2.6177	900.853	99.1465	2.6041	892.885	107.115	2.6067	897.871	102.129	2.5201	887.64	112.36	2.573	886.538	113.462	2.4664	866.346	133.654	2.5362
			15	2.9796	998.961	1.03933	2.6768	903.226	96.7742	2.6401	907.095	92.905	2.5588	890.11	109.89	2.5528	891.465	108.535	2.5636	888.35	111.65	2.5824	895.268	104.732	2.5949	893.868	106.132	2.6124	892.244	107.756	2.5912	891.734	108.266	2.5785	884.108	115.892	2.5802	888.743	111.257	2.4875	876.158	123.842	2.5469	877.545	122.455	2.436	855.668	144.332	2.5096
			16	2.9718	996.346	3.65441	2.6532	895.263	104.737	2.6229	901.185	98.8146	2.5325	880.961	119.039	2.5291	883.189	116.811	2.5372	879.202	120.798	2.5537	885.318	114.682	2.5721	886.014	113.986	2.5895	884.422	115.578	2.5661	883.096	116.904	2.5533	875.467	124.533	2.5545	879.891	120.109	2.4627	867.423	132.577	2.5184	867.726	132.274	2.4051	844.814	155.186	2.4733
			17	2.9694	995.541	4.45905	2.6286	886.962	113.038	2.6016	893.867	106.133	2.506	871.743	128.257	2.502	873.725	126.275	2.513	870.816	129.184	2.5344	878.627	121.373	2.5471	877.403	122.597	2.565	876.055	123.945	2.5418	874.733	125.267	2.5288	867.067	132.933	2.5265	870.247	129.753	2.4328	856.891	143.109	2.4914	858.423	141.577	2.3719	833.152	166.848	2.4377
			18	2.9686	995.273	4.72726	2.5977	876.535	123.465	2.5778	885.69	114.31	2.4851	864.473	135.527	2.4786	865.554	134.446	2.4901	862.88	137.12	2.5063	868.885	131.115	2.5219	868.722	131.278	2.5399	867.482	132.518	2.5148	865.442	134.558	2.5017	857.775	142.225	2.5004	861.257	138.743	2.4075	847.98	152.02	2.4629	848.603	151.397	2.3392	821.666	178.334	2.4053
			19	2.9558	990.981	9.01867	2.5732	868.268	131.732	2.5483	875.554	124.446	2.4499	852.228	147.772	2.4479	854.833	145.167	2.4559	851.029	148.971	2.4767	858.624	141.376	2.4856	856.218	143.782	2.5048	855.494	144.506	2.4863	855.634	144.366	2.4691	846.597	153.403	2.4672	849.821	150.179	2.3708	835.053	164.947	2.4264	836.027	163.973	2.3034	809.091	190.909	2.3663
			20	2.9735	996.916	3.08445	2.553	861.452	138.548	2.5329	870.263	129.737	2.4287	844.853	155.147	2.4248	846.766	153.234	2.4373	844.584	155.416	2.457	851.794	148.206	2.4696	850.706	149.294	2.4877	849.653	150.347	2.4646	848.166	151.834	2.4464	838.814	161.186	2.4476	843.07	156.93	2.351	828.079	171.921	2.4027	827.861	172.139	2.2723	798.166	201.834	2.3356
			21	2.9683	995.172	4.82784	2.5254	852.139	147.861	2.5081	861.742	138.258	2.4025	835.739	164.261	2.3962	836.779	163.221	2.4074	834.223	165.777	2.4265	841.22	158.78	2.4373	839.58	160.42	2.4613	840.637	159.363	2.438	839.012	160.988	2.4141	827.739	172.261	2.416	832.185	167.815	2.316	815.751	184.249	2.3681	815.939	184.061	2.2398	786.751	213.249	2.3
			22	2.9755	997.586	2.41392	2.5032	844.648	155.352	2.4908	855.798	144.202	2.3787	827.46	172.54	2.3709	827.944	172.056	2.3849	826.426	173.574	2.4055	833.94	166.06	2.4154	832.036	167.964	2.4345	831.483	168.517	2.4117	829.961	170.039	2.3916	820.024	179.976	2.3879	822.506	177.494	2.2915	807.122	192.878	2.3431	807.325	192.675	2.2056	774.737	225.263	2.2661
			23	2.9686	995.273	4.72726	2.4715	833.952	166.048	2.4659	847.243	152.757	2.3481	816.816	183.184	2.3441	818.585	181.415	2.3549	816.03	183.97	2.3776	824.268	175.732	2.3852	821.633	178.367	2.4074	822.228	177.772	2.3829	820.05	179.95	2.3587	808.743	191.257	2.3591	812.586	187.414	2.2588	795.604	204.396	2.3057	794.439	205.561	2.169	761.881	238.119	2.2279
			24	2.966	994.401	5.59895	2.448	826.022	173.978	2.4454	840.199	159.801	2.3236	808.293	191.707	2.3206	810.379	189.621	2.3303	807.506	192.494	2.3526	815.601	184.399	2.3583	812.367	187.633	2.3836	814.099	185.901	2.3567	811.033	188.967	2.3323	799.691	200.309	2.3331	803.63	196.37	2.2286	784.967	215.033	2.2791	785.274	214.726	2.138	750.992	249.008	2.1925
			25	2.9667	994.636	5.36427	2.42	816.574	183.426	2.423	832.503	167.497	2.297	799.04	200.96	2.2913	800.147	199.853	2.2999	796.971	203.029	2.3235	805.512	194.488	2.3307	802.859	197.141	2.3535	803.818	196.182	2.3296	801.707	198.293	2.3018	789.234	210.766	2.3066	794.503	205.497	2.1986	774.4	225.6	2.2458	773.8	226.2	2.1031	738.733	261.267	2.1556
			26	2.9621	993.094	6.90649	2.3914	806.924	193.076	2.3952	822.951	177.049	2.267	788.604	211.396	2.2615	789.74	210.26	2.2706	786.818	213.182	2.2926	794.8	205.2	2.3002	792.353	207.647	2.324	793.743	206.257	2.2995	791.348	208.652	2.2713	778.776	221.224	2.2725	782.757	217.243	2.1667	763.164	236.836	2.2129	762.464	237.536	2.0659	725.667	274.333	2.1173
			27	2.9643	993.831	6.16891	2.3635	797.51	202.49	2.369	813.949	186.051	2.2397	779.107	220.893	2.2336	779.997	220.003	2.2439	777.566	222.434	2.2652	785.301	214.699	2.2742	783.396	216.604	2.2947	783.736	216.264	2.2712	781.609	218.391	2.2407	768.284	231.716	2.244	772.94	227.06	2.1363	752.457	247.543	2.1802	751.197	248.803	2.0302	713.127	286.873	2.0794
			28	2.9665	994.569	5.43132	2.3368	788.5	211.5	2.3492	807.147	192.853	2.2131	769.854	230.146	2.2051	770.045	229.955	2.215	767.551	232.449	2.2387	776.114	223.886	2.2461	773.717	226.283	2.2702	775.368	224.632	2.2459	772.902	227.098	2.2114	758.238	241.762	2.2167	763.537	236.463	2.1047	741.326	258.674	2.1505	740.964	259.036	1.9952	700.832	299.168	2.0441
			29	2.961	992.725	7.27529	2.307	778.445	221.555	2.3248	798.763	201.237	2.183	759.384	240.616	2.1773	760.337	239.663	2.1851	757.19	242.81	2.2095	765.991	234.009	2.214	762.659	237.341	2.2382	764.439	235.561	2.213	761.58	238.42	2.1781	746.82	253.18	2.1837	752.17	247.83	2.072	729.809	270.191	2.1166	729.284	270.716	1.9579	687.731	312.269	2.0037
			30	2.9632	993.462	6.5377	2.2823	770.111	229.889	2.3029	791.239	208.761	2.1551	749.678	250.322	2.1481	750.14	249.86	2.1576	747.661	252.339	2.1811	756.145	243.855	2.189	754.048	245.952	2.2107	755.046	244.954	2.1852	752.013	247.987	2.1502	737.254	262.746	2.1553	742.388	257.612	2.043	719.594	280.406	2.0853	718.499	281.501	1.925	676.174	323.826	1.9676
			31	2.9605	992.557	7.44292	2.2508	759.482	240.518	2.2753	781.756	218.244	2.1259	739.521	260.479	2.117	739.279	260.721	2.1269	737.023	262.977	2.1502	745.432	254.568	2.1554	742.473	257.527	2.1793	744.322	255.678	2.1553	741.723	258.277	2.1182	726.282	273.718	2.1228	731.193	268.807	2.009	707.619	292.381	2.0499	706.302	293.698	1.8865	662.651	337.349	1.9282
			32	2.9528	989.976	10.0245	2.2213	749.528	250.472	2.251	773.407	226.593	2.0955	728.946	271.054	2.0889	729.466	270.534	2.0985	727.181	272.819	2.122	735.656	264.344	2.1284	733.173	266.827	2.1516	734.861	265.139	2.1281	732.363	267.637	2.0868	715.515	284.485	2.0947	721.514	278.486	1.9788	696.981	303.019	2.0166	694.828	305.172	1.851	650.181	349.819	1.8895
			33	2.9656	994.267	5.73306	2.1947	740.552	259.448	2.2283	765.607	234.393	2.068	719.379	280.621	2.0612	719.793	280.207	2.0698	717.236	282.764	2.0956	726.504	273.496	2.1009	723.7	276.3	2.1234	725.23	274.77	2.0994	722.486	277.514	2.0578	705.572	294.428	2.0637	710.836	289.164	1.9478	686.062	313.938	1.9854	684.078	315.922	1.8143	637.29	362.71	1.8513
			34	2.9675	994.904	5.09605	2.1638	730.126	269.874	2.2024	756.708	243.292	2.0386	709.152	290.848	2.031	709.247	290.753	2.0395	706.736	293.264	2.0662	716.311	283.689	2.0688	712.642	287.358	2.0931	714.881	285.119	2.0692	712.093	287.907	2.0262	694.737	305.263	2.0317	699.814	300.186	1.9145	674.333	325.667	1.9525	672.742	327.258	1.7784	624.679	375.321	1.8129
			35	2.9585	991.887	8.11345	2.1358	720.678	279.322	2.1785	748.497	251.503	2.0108	699.482	300.518	2.0017	699.015	300.985	2.0092	696.237	303.763	2.0352	705.564	294.436	2.038	702.032	297.968	2.0645	705.113	294.887	2.0384	701.494	298.506	1.9938	683.628	316.372	1.9993	688.654	311.346	1.8814	662.675	337.325	1.9181	660.89	339.11	1.7412	611.613	388.387	1.7732
			36	2.9696	995.608	4.39199	2.1057	710.521	289.479	2.1539	740.045	259.955	1.9796	688.628	311.372	1.9721	688.679	311.321	1.9808	686.395	313.605	2.0063	695.545	304.455	2.007	691.354	308.646	2.033	694.354	305.646	2.0085	691.204	308.796	1.9612	672.45	327.55	1.9686	678.079	321.921	1.8496	651.474	348.526	1.8846	649.347	350.653	1.704	598.546	401.454	1.7339
			37	2.955	990.713	9.28689	2.0745	699.993	300.007	2.1255	730.287	269.713	1.949	677.984	322.016	1.9414	677.958	322.042	1.9491	675.411	324.589	1.9748	684.625	315.375	1.976	680.675	319.325	2.0029	684.074	315.926	1.9764	680.157	319.843	1.9274	660.861	339.139	1.9367	667.091	332.909	1.8163	639.745	360.255	1.8498	637.357	362.643	1.6666	585.409	414.591	1.6942
			38	2.9615	992.892	7.10765	2.0446	689.904	310.096	2.1027	722.453	277.547	1.9201	667.931	332.069	1.911	667.342	332.658	1.919	664.98	335.02	1.9462	674.71	325.29	1.9471	670.72	329.28	1.9724	673.657	326.343	1.9467	669.936	330.064	1.8964	650.231	349.769	1.9052	656.241	343.759	1.7844	628.509	371.491	1.8155	625.538	374.462	1.6301	572.588	427.412	1.6549
			39	2.9563	991.149	8.85104	2.0133	679.343	320.657	2.0744	712.73	287.27	1.8893	657.216	342.784	1.8798	656.446	343.554	1.8885	654.411	345.589	1.916	664.24	335.76	1.9134	659.111	340.889	1.9418	663.206	336.794	1.9154	659.164	340.836	1.8633	638.882	361.118	1.8721	644.84	355.16	1.751	616.745	383.255	1.7816	613.858	386.142	1.5923	559.31	440.69	1.6153
			40	2.9549	990.68	9.32041	1.9831	669.152	330.848	2.0488	703.934	296.066	1.8596	646.885	353.115	1.8499	646.005	353.995	1.8574	643.634	356.366	1.8858	653.77	346.23	1.8836	648.846	351.154	1.9112	652.755	347.245	1.886	649.047	350.953	1.8309	627.773	372.227	1.8405	633.956	366.044	1.7183	605.227	394.773	1.7468	601.867	398.133	1.5556	546.419	453.581	1.575
			41	2.9515	989.54	10.4603	1.9511	658.355	341.645	2.0248	695.688	304.312	1.8286	636.101	363.899	1.8192	635.284	364.716	1.8263	632.857	367.143	1.8557	643.335	356.665	1.8523	638.064	361.936	1.8797	641.996	358.004	1.853	637.69	362.31	1.7982	616.561	383.439	1.8076	622.623	377.377	1.6858	593.78	406.22	1.7128	590.153	409.847	1.5177	533.106	466.894	1.5354
			42	2.9453	987.461	12.539	1.9204	647.996	352.004	1.9979	686.446	313.554	1.7984	625.596	374.404	1.7895	624.913	375.087	1.7954	622.15	377.85	1.8241	632.38	367.62	1.8212	627.351	372.649	1.8495	631.681	368.319	1.8226	627.228	372.772	1.7648	605.109	394.891	1.7759	611.704	388.296	1.652	581.875	418.125	1.6786	578.369	421.631	1.4806	520.074	479.926	1.4956
			43	2.9543	990.478	9.52157	1.8912	638.143	361.857	1.9741	678.268	321.732	1.769	615.369	384.631	1.7585	614.087	385.913	1.7651	611.65	388.35	1.7945	622.118	377.882	1.7901	616.638	383.362	1.819	621.264	378.736	1.7914	616.491	383.509	1.7335	594.377	405.623	1.744	600.716	399.284	1.6195	570.427	429.573	1.6441	566.482	433.518	1.4434	507.008	492.992	1.4565
			44	2.9487	988.601	11.3991	1.8594	627.413	372.587	1.9461	668.648	331.352	1.737	604.237	395.763	1.7271	603.122	396.878	1.733	600.527	399.473	1.7629	611.163	388.837	1.758	605.58	394.42	1.7868	610.267	389.733	1.7599	605.651	394.349	1.6994	582.685	417.315	1.7109	589.315	410.685	1.5858	558.557	441.443	1.6092	554.457	445.543	1.4057	493.765	506.235	1.416
			45	2.9419	986.321	13.6789	1.8281	616.851	383.149	1.9197	659.577	340.423	1.7068	593.732	406.268	1.6963	592.366	407.634	1.7025	589.958	410.042	1.7326	600.659	399.341	1.7256	594.42	405.58	1.7559	599.713	400.287	1.7288	594.948	405.052	1.6665	571.404	428.596	1.678	577.983	422.017	1.5526	546.863	453.137	1.5745	542.501	457.499	1.3682	480.593	519.407	1.3762
			46	2.9428	986.623	13.3771	1.7964	606.155	393.845	1.8934	650.541	349.459	1.6757	582.913	417.087	1.665	581.436	418.564	1.6712	579.112	420.888	1.7013	589.808	410.192	1.6946	583.741	416.259	1.7241	588.852	411.148	1.697	584.004	415.996	1.633	559.918	440.082	1.6454	566.754	433.246	1.5193	535.134	464.866	1.5401	530.648	469.352	1.3304	467.315	532.685	1.3358
			47	2.9427	986.589	13.4107	1.7643	595.323	404.677	1.8668	641.402	358.598	1.6452	572.303	427.697	1.6337	570.506	429.494	1.6398	568.231	431.769	1.6709	579.269	420.731	1.6626	572.718	427.282	1.6931	578.264	421.736	1.6655	573.164	426.836	1.5997	548.5	451.5	1.613	555.594	444.406	1.4863	523.511	476.489	1.505	518.554	481.446	1.293	454.178	545.822	1.2954
			48	2.9497	988.936	11.0638	1.7332	584.829	415.171	1.8416	632.744	367.256	1.6143	561.554	438.446	1.6036	559.994	440.006	1.6083	557.315	442.685	1.6399	568.521	431.479	1.6312	561.901	438.099	1.6609	567.267	432.733	1.6339	562.289	437.711	1.5664	537.082	462.918	1.5799	544.193	455.807	1.4524	511.571	488.429	1.4707	506.736	493.264	1.2549	440.795	559.205	1.2554
			49	2.9461	987.729	12.2708	1.7017	574.2	425.8	1.8154	623.742	376.258	1.5828	550.597	449.403	1.5713	548.715	451.285	1.5769	546.434	453.566	1.6088	557.74	442.26	1.5986	550.672	449.328	1.63	556.713	443.287	1.6015	551.139	448.861	1.5329	525.596	474.404	1.5463	532.619	467.381	1.4194	499.947	500.053	1.4353	494.539	505.461	1.2169	427.447	572.553	1.215
			50	2.9446	987.226	12.7737	1.6697	563.403	436.597	1.7899	614.98	385.02	1.5522	539.952	460.048	1.5402	537.854	462.146	1.5449	535.345	464.655	1.577	546.715	453.285	1.5671	539.821	460.179	1.5985	545.954	454.046	1.57	540.299	459.701	1.4993	514.075	485.925	1.5138	521.425	478.575	1.386	488.183	511.817	1.4004	482.514	517.486	1.1796	414.345	585.655	1.1745
			51	2.9415	986.187	13.813	1.6381	552.74	447.26	1.7615	605.222	394.778	1.5209	529.064	470.936	1.509	526.959	473.041	1.5133	524.395	475.605	1.5462	536.037	463.963	1.5353	528.867	471.133	1.5663	534.957	465.043	1.5375	529.114	470.886	1.4658	502.589	497.411	1.4805	509.955	490.045	1.3521	476.242	523.758	1.3656	470.523	529.477	1.1415	400.962	599.038	1.1344
			52	2.9419	986.321	13.6789	1.6068	542.178	457.822	1.7354	596.255	403.745	1.4892	518.037	481.963	1.4774	515.924	484.076	1.4819	513.514	486.486	1.5151	525.256	474.744	1.5024	517.534	482.466	1.5352	524.335	475.665	1.5057	518.171	481.829	1.432	490.999	509.001	1.4477	498.657	501.343	1.3187	464.478	535.522	1.3306	458.464	541.536	1.1038	387.72	612.28	1.094
			53	2.9488	988.634	11.3655	1.5747	531.347	468.653	1.709	587.184	412.816	1.4581	507.218	492.782	1.4461	504.994	495.006	1.4503	502.564	497.436	1.4836	514.335	485.665	1.4698	506.304	493.696	1.503	513.337	486.663	1.4744	507.399	492.601	1.398	479.342	520.658	1.414	487.049	512.951	1.285	452.608	547.392	1.2957	446.439	553.561	1.0662	374.513	625.487	1.0536
			54	2.9551	990.747	9.25336	1.5429	520.617	479.383	1.6827	578.148	421.852	1.4273	496.504	503.496	1.4148	494.063	505.937	1.4186	491.579	508.421	1.4524	503.519	496.481	1.4382	495.419	504.581	1.4713	502.51	497.49	1.4421	496.283	503.717	1.3646	467.89	532.11	1.3813	475.785	524.215	1.2517	440.879	559.121	1.2607	434.38	565.62	1.0282	361.165	638.835	1.0135
			55	2.9411	986.053	13.9471	1.5104	509.65	490.35	1.655	568.631	431.369	1.3955	485.442	514.558	1.3829	482.924	517.076	1.3863	480.387	519.613	1.4208	492.564	507.436	1.4054	484.12	515.88	1.4389	491.444	508.556	1.4096	485.099	514.901	1.3307	456.266	543.734	1.3473	464.074	535.926	1.2175	428.833	571.167	1.2253	422.182	577.818	0.9904	347.887	652.113	0.973
			56	2.942	986.355	13.6454	1.4786	498.92	501.08	1.6288	559.629	440.371	1.3645	474.658	525.342	1.3514	471.923	528.077	1.355	469.541	530.459	1.3896	481.747	518.253	1.3735	473.131	526.869	1.407	480.549	519.451	1.3776	474.086	525.914	1.2968	444.643	555.357	1.3148	452.88	547.12	1.1841	417.069	582.931	1.1906	410.226	589.774	0.9527	334.645	665.355	0.9327
			57	2.9368	984.611	15.3887	1.4461	487.954	512.046	1.6013	550.18	449.82	1.3327	463.596	536.404	1.3197	460.853	539.147	1.3227	458.348	541.652	1.3581	470.827	529.173	1.3409	461.901	538.099	1.375	469.62	530.38	1.3452	462.936	537.064	1.2627	432.95	567.05	1.2809	441.203	558.797	1.1503	405.164	594.836	1.1554	398.098	601.902	0.9145	321.227	678.773	0.8922
			58	2.9418	986.288	13.7124	1.4139	477.089	522.911	1.5746	541.007	458.993	1.3012	452.639	547.361	1.2878	449.714	550.286	1.2907	447.259	552.741	1.326	459.698	540.302	1.3083	450.672	549.328	1.3424	458.486	541.514	1.3127	451.752	548.248	1.2288	421.327	578.673	1.2477	429.767	570.233	1.1167	393.329	606.671	1.1201	385.935	614.065	0.8767	307.949	692.051	0.8518
			59	2.9318	982.935	17.0651	1.3821	466.358	533.642	1.548	531.867	468.133	1.2696	441.646	558.354	1.2563	438.714	561.286	1.2588	436.205	563.795	1.2945	448.778	551.222	1.2755	439.373	560.627	1.3107	447.659	552.341	1.2809	440.808	559.192	1.1947	409.635	590.365	1.2143	418.263	581.737	1.0829	381.424	618.576	1.085	373.841	626.159	0.8387	294.601	705.399	0.8116
			60	2.9387	985.248	14.7517	1.3492	455.257	544.743	1.5209	522.556	477.444	1.2381	430.688	569.312	1.2245	427.609	572.391	1.2268	425.116	574.884	1.2627	437.754	562.246	1.2432	428.247	571.753	1.2783	436.593	563.407	1.2485	429.658	570.342	1.1608	398.011	601.989	1.1808	406.724	593.276	1.049	369.483	630.517	1.0499	361.748	638.252	0.8009	281.324	718.676	0.7712
			61	2.9428	986.623	13.3771	1.3171	444.426	555.574	1.4939	513.28	486.72	1.2063	419.626	580.374	1.1925	416.434	583.566	1.1945	413.923	586.077	1.2311	426.798	573.202	1.2108	417.086	582.914	1.246	425.561	574.439	1.2159	418.439	581.561	1.1268	386.354	613.646	1.1475	395.254	604.746	1.0152	357.578	642.422	1.0144	349.516	650.484	0.7631	268.046	731.954	0.7309
			62	2.9365	984.511	15.4893	1.2848	433.527	566.473	1.4668	503.968	496.032	1.1745	408.564	591.436	1.1607	405.329	594.671	1.1625	402.835	597.165	1.1996	415.878	584.122	1.178	405.787	594.213	1.2139	414.597	585.403	1.1836	407.323	592.677	1.0925	374.593	625.407	1.1137	383.611	616.389	0.9813	345.638	654.362	0.9794	337.457	662.543	0.7251	254.698	745.302	0.6905
			63	2.9328	983.27	16.7298	1.2522	422.527	577.473	1.4395	494.589	505.411	1.1429	397.572	602.428	1.1287	394.154	605.846	1.1304	391.711	608.289	1.1675	404.75	595.25	1.1453	394.523	605.477	1.1814	403.497	596.503	1.1511	396.139	603.861	1.0584	362.901	637.099	1.0803	372.107	627.893	0.9475	333.733	666.267	0.9443	325.363	674.637	0.6874	241.456	758.544	0.6503
			64	2.9429	986.656	13.3436	1.2199	411.628	588.372	1.4127	485.381	514.619	1.1114	386.614	613.386	1.0971	383.119	616.881	1.0983	380.588	619.412	1.1359	393.794	606.206	1.1128	383.328	616.672	1.1495	392.602	607.398	1.1187	384.989	615.011	1.0242	351.174	648.826	1.0469	360.602	639.398	0.9136	321.792	678.208	0.9094	313.338	686.662	0.6496	228.178	771.822	0.61
			65	2.9441	987.059	12.9413	1.1872	400.594	599.406	1.3858	476.138	523.862	1.0799	375.657	624.343	1.0651	371.944	628.056	1.0659	369.36	630.64	1.1041	382.77	617.23	1.08	372.029	627.971	1.1171	381.536	618.464	1.0864	373.873	626.127	0.9901	339.482	660.518	1.0133	349.029	650.971	0.8798	309.887	690.113	0.8739	301.106	698.894	0.612	214.971	785.029	0.5698
			66	2.933	983.337	16.6628	1.1548	389.661	610.339	1.3583	466.69	533.31	1.0479	364.525	635.475	1.0329	360.7	639.3	1.0338	358.237	641.763	1.0723	371.746	628.254	1.0473	360.765	639.235	1.0844	370.368	629.632	1.0536	362.585	637.415	0.9559	327.756	672.244	0.9797	337.455	662.545	0.846	297.982	702.018	0.8386	288.943	711.057	0.5739	201.588	798.412	0.5297
			67	2.9385	985.181	14.8188	1.1219	378.56	621.44	1.3311	457.344	542.656	1.0161	353.463	646.537	1.0008	349.49	650.51	1.0014	347.009	652.991	1.0403	360.652	639.348	1.0145	349.466	650.534	1.0523	359.404	640.596	1.0212	351.435	648.565	0.9216	315.995	684.005	0.9461	325.882	674.118	0.8122	286.077	713.923	0.8036	276.884	723.116	0.5364	188.415	811.585	0.4895
			68	2.933	983.337	16.6628	1.0894	367.593	632.407	1.304	448.033	551.967	0.9841	342.331	657.669	0.9688	338.315	661.685	0.969	335.782	664.218	1.0082	349.523	650.477	0.9816	338.133	661.867	1.0197	348.27	651.73	0.9885	340.182	659.818	0.8873	304.235	695.765	0.9125	314.308	685.692	0.7782	274.101	725.899	0.7685	264.79	735.21	0.4986	175.138	824.862	0.4496
			69	2.9371	984.712	15.2882	1.0568	356.593	643.407	1.2766	438.619	561.381	0.9522	331.235	668.765	0.9366	327.071	672.929	0.9366	324.555	675.445	0.9762	338.43	661.57	0.9487	326.8	673.2	0.9872	337.17	662.83	0.9558	328.928	671.072	0.8529	292.44	707.56	0.879	302.769	697.231	0.7443	262.161	737.839	0.7331	252.593	747.407	0.4609	161.895	838.105	0.4097
			70	2.9307	982.566	17.4339	1.0242	345.593	654.407	1.2497	429.376	570.624	0.9204	320.173	679.827	0.9046	315.896	684.104	0.9044	313.397	686.603	0.9443	327.37	672.63	0.9158	315.467	684.533	0.9546	326.036	673.964	0.9232	317.709	682.291	0.8187	280.713	719.287	0.8453	291.161	708.839	0.7105	250.255	749.745	0.6983	240.602	759.398	0.4236	148.793	851.207	0.3704
			71	2.9252	980.722	19.2778	0.9915	334.559	665.441	1.222	419.859	580.141	0.8885	309.076	690.924	0.8724	304.651	695.349	0.872	302.169	697.831	0.9125	316.346	683.654	0.8831	304.203	695.797	0.9221	314.936	685.064	0.8906	306.49	693.51	0.7846	269.021	730.979	0.8118	279.622	720.378	0.6766	238.315	761.685	0.6631	228.474	771.526	0.3863	135.691	864.309	0.331
			72	2.9391	985.382	14.6176	0.9588	323.525	676.475	1.1948	410.514	589.486	0.8566	297.979	702.021	0.8404	293.477	706.523	0.8396	290.942	709.058	0.8806	305.287	694.713	0.8503	292.904	707.096	0.8898	303.904	696.096	0.8579	295.237	704.763	0.7503	257.26	742.74	0.7783	268.083	731.917	0.6428	226.41	773.59	0.6278	216.311	783.689	0.3493	122.695	877.305	0.2925
			73	2.9277	981.56	18.4397	0.926	312.458	687.542	1.1675	401.134	598.866	0.8245	286.813	713.187	0.8083	282.267	717.733	0.8072	279.714	720.286	0.8485	294.158	705.842	0.8174	281.571	718.429	0.8573	292.804	707.196	0.8254	284.053	715.947	0.716	245.5	754.5	0.7448	256.545	743.455	0.6088	214.434	785.566	0.5929	204.286	795.714	0.3127	109.839	890.161	0.2549
			74	2.9384	985.148	14.8523	0.8933	301.424	698.576	1.1404	391.823	608.177	0.7926	275.716	724.284	0.7763	271.092	728.908	0.775	268.556	731.444	0.8166	283.099	716.901	0.7845	270.238	729.762	0.8248	281.704	718.296	0.7927	272.799	727.201	0.682	233.842	766.158	0.7112	244.971	755.029	0.5751	202.564	797.436	0.5582	192.33	807.67	0.2769	97.2637	902.736	0.2193
			75	2.9386	985.215	14.7853	0.8606	290.39	709.61	1.113	382.409	617.591	0.7608	264.654	735.346	0.7441	259.848	740.152	0.7427	257.364	742.636	0.7847	272.04	727.96	0.7517	258.939	741.061	0.7922	270.569	729.431	0.7601	261.58	738.42	0.6477	222.081	777.919	0.6778	233.467	766.533	0.5413	190.659	809.341	0.5229	180.167	819.833	0.2418	84.9345	915.066	0.1871
			76	2.9363	984.444	15.5564	0.8278	279.322	720.678	1.0854	372.926	627.074	0.7289	253.557	746.443	0.712	248.638	751.362	0.7102	246.102	753.898	0.7525	260.877	739.123	0.7187	247.571	752.429	0.7597	259.469	740.531	0.7275	250.361	749.639	0.6136	210.389	789.611	0.6442	221.893	778.107	0.5078	178.859	821.141	0.4881	168.177	831.823	0.2089	73.3781	926.622	0.1615
			77	2.9313	982.767	17.2327	0.7952	268.322	731.678	1.0582	363.58	636.42	0.697	242.46	757.54	0.6799	237.428	762.572	0.6779	234.909	765.091	0.7205	249.783	750.217	0.6859	236.273	763.727	0.7272	248.369	751.631	0.6948	239.108	760.892	0.5792	198.594	801.406	0.6107	210.354	789.646	0.4741	166.99	833.01	0.4534	156.221	843.779	0.1797	63.1213	936.879	0.1452
			78	2.9283	981.761	18.2385	0.7624	257.255	742.745	1.0307	354.132	645.868	0.6651	231.363	768.637	0.6479	226.254	773.746	0.6455	223.681	776.319	0.6885	238.69	761.31	0.653	224.94	775.06	0.6947	237.269	762.731	0.6621	227.855	772.145	0.5451	186.902	813.098	0.5773	198.85	801.15	0.4406	155.19	844.81	0.4188	144.299	855.701	0.1571	55.1828	944.817	0.1365
			79	2.9375	984.846	15.1541	0.7296	246.187	753.813	1.0033	344.717	655.283	0.6331	220.232	779.768	0.6157	215.009	784.991	0.6131	212.454	787.546	0.6566	227.63	772.37	0.6202	213.641	786.359	0.6622	226.169	773.831	0.6295	216.636	783.364	0.511	175.21	824.79	0.5438	187.311	812.689	0.4073	143.461	856.539	0.3846	132.516	867.484	0.1428	50.1598	949.84	0.1317
			80	2.9333	983.438	16.5622	0.6968	235.119	764.881	0.9759	335.303	664.697	0.6011	209.1	790.9	0.5836	203.799	796.201	0.5808	201.261	798.739	0.6245	216.502	783.498	0.5874	202.342	797.658	0.6297	215.069	784.931	0.5969	205.417	794.583	0.477	163.552	836.448	0.5106	175.875	824.125	0.3741	131.767	868.233	0.3502	120.663	879.337	0.1349	47.3849	952.615	0.1288
			81	2.9323	983.103	16.8974	0.664	224.052	775.948	0.9482	325.786	674.214	0.5693	198.038	801.962	0.5516	192.625	807.375	0.5485	190.069	809.931	0.5925	205.408	794.592	0.5546	191.044	808.956	0.5972	203.969	796.031	0.5643	194.198	805.802	0.443	151.894	848.106	0.4772	164.37	835.63	0.3408	120.038	879.962	0.3162	108.948	891.052	0.1305	45.8393	954.161	0.1269
			82	2.9292	982.063	17.9368	0.6314	213.052	786.948	0.9208	316.372	683.628	0.5374	186.941	813.059	0.5194	181.38	818.62	0.5162	178.876	821.124	0.5606	194.349	805.651	0.5217	179.711	820.289	0.5647	192.869	807.131	0.5317	182.979	817.021	0.4091	140.271	859.729	0.444	152.935	847.065	0.3082	108.556	891.444	0.283	97.5089	902.491	0.128	44.9612	955.039	0.1258
			83	2.9292	982.063	17.9368	0.5985	201.95	798.05	0.8934	306.958	693.042	0.5056	175.879	824.121	0.4874	170.205	829.795	0.484	167.718	832.282	0.5286	183.255	816.745	0.489	168.446	831.554	0.5323	181.803	818.197	0.4992	171.794	828.206	0.3754	128.716	871.284	0.4108	141.499	858.501	0.276	97.2139	902.786	0.2505	86.3109	913.689	0.1261	44.2938	955.706	0.1249
			84	2.9343	983.773	16.2269	0.5659	190.95	809.05	0.866	297.543	702.457	0.4737	164.782	835.218	0.4556	159.1	840.9	0.4518	156.56	843.44	0.4968	172.231	827.769	0.4565	157.251	842.749	0.4999	170.737	829.263	0.4668	160.644	839.356	0.342	117.264	882.736	0.378	130.201	869.799	0.2448	86.2245	913.775	0.22	75.802	924.198	0.1251	43.9425	956.057	0.1242
			85	2.9298	982.264	17.7356	0.5331	179.883	820.117	0.8385	288.095	711.905	0.442	153.755	846.245	0.4236	147.926	852.074	0.4197	145.436	854.564	0.4649	161.172	838.828	0.4238	145.987	854.013	0.4675	159.671	840.329	0.4344	149.494	850.506	0.3088	105.88	894.12	0.3452	118.903	881.097	0.2147	75.6226	924.377	0.1919	66.12	933.88	0.1241	43.5913	956.409	0.1238
			86	2.9254	980.789	19.2108	0.5006	168.916	831.084	0.8111	278.681	721.319	0.4105	142.798	857.202	0.392	136.891	863.109	0.3878	134.382	865.618	0.4332	150.182	849.818	0.3915	134.86	865.14	0.4353	148.673	851.327	0.4021	138.378	861.622	0.2763	94.7368	905.263	0.3129	107.778	892.222	0.1876	66.0773	933.923	0.1692	58.2986	941.701	0.1235	43.3805	956.619	0.1234
			87	2.923	979.985	20.0154	0.4681	157.95	842.05	0.7835	269.198	730.802	0.3788	131.77	868.23	0.3605	125.89	874.11	0.356	123.363	876.637	0.4015	139.192	860.808	0.3592	123.734	876.266	0.4033	137.744	862.256	0.37	127.332	872.668	0.2447	83.9019	916.098	0.2811	96.8242	903.176	0.1648	58.0466	941.953	0.1535	52.8891	947.111	0.123	43.2049	956.795	0.123
			88	2.9221	979.683	20.3172	0.4355	146.95	853.05	0.7561	259.784	740.216	0.3476	120.917	879.083	0.3291	114.925	885.075	0.3245	112.447	887.553	0.3701	128.306	871.694	0.3272	112.711	887.289	0.3713	126.814	873.186	0.3382	116.388	883.612	0.2146	73.5813	926.419	0.2501	86.1463	913.854	0.1486	52.3405	947.659	0.1442	49.6847	950.315	0.1225	43.0293	956.971	0.1226
			89	2.9361	984.377	15.6234	0.4032	136.051	863.949	0.7287	250.369	749.631	0.3166	110.133	889.867	0.2981	104.1	895.9	0.2934	101.67	898.33	0.3388	117.455	882.545	0.2957	101.86	898.14	0.3396	115.988	884.012	0.3066	105.513	894.487	0.1874	64.2551	935.745	0.2204	75.9162	924.084	0.1388	48.8887	951.111	0.1388	47.8241	952.176	0.1223	42.959	957.041	0.1223
			90	2.9302	982.398	17.6015	0.371	125.186	874.814	0.7013	240.955	759.045	0.2859	99.4539	900.546	0.2677	93.4837	906.516	0.2629	91.1013	908.899	0.3079	106.743	893.257	0.2647	91.1815	908.818	0.3082	105.263	894.737	0.2756	94.8448	905.155	0.1649	56.5404	943.46	0.1933	66.5817	933.418	0.1333	46.9515	953.049	0.1357	46.756	953.244	0.1221	42.8888	957.111	0.1225
			91	2.9225	979.817	20.1831	0.3391	114.422	885.578	0.6737	231.472	768.528	0.2559	89.018	910.982	0.2382	83.182	916.818	0.2332	80.8095	919.191	0.2774	96.1692	903.831	0.2347	80.8474	919.153	0.2773	94.7095	905.29	0.2454	84.4518	915.548	0.149	51.0886	948.911	0.1703	58.6594	941.341	0.1299	45.7539	954.246	0.1337	46.0669	953.933	0.1219	42.8185	957.181	0.1221
			92	2.9299	982.298	17.7021	0.3074	103.725	896.275	0.6461	221.989	778.011	0.2269	78.93	921.07	0.2101	73.3692	926.631	0.2053	71.1415	928.859	0.2476	85.8381	914.162	0.2065	71.1333	928.867	0.2471	84.395	915.605	0.2165	74.5062	925.494	0.1393	47.7627	952.237	0.1534	52.8382	947.162	0.1275	44.9086	955.091	0.132	45.4812	954.519	0.1216	42.7131	957.287	0.1219
			93	2.923	979.985	20.0154	0.2765	93.2987	906.701	0.6188	212.61	787.39	0.1999	69.5377	930.462	0.1846	64.4643	935.536	0.1804	62.513	937.487	0.2192	75.9924	924.008	0.1812	62.4182	937.582	0.2184	74.5927	925.407	0.1901	65.4209	934.579	0.1336	45.8083	954.192	0.1427	49.1527	950.847	0.126	44.3803	955.62	0.131	45.1366	954.863	0.1215	42.678	957.322	0.1218
			94	2.9242	980.387	19.6131	0.2463	83.1084	916.892	0.5914	203.195	796.805	0.1758	61.1542	938.846	0.1636	57.1309	942.869	0.1603	55.5479	944.452	0.1929	66.8747	933.125	0.161	55.4599	944.54	0.192	65.576	934.424	0.1678	57.7466	942.253	0.1301	44.6083	955.392	0.1363	46.9482	953.052	0.1251	44.0633	955.937	0.1302	44.861	955.139	0.1216	42.7131	957.287	0.122
			95	2.9202	979.046	20.9542	0.2176	73.4242	926.576	0.564	193.781	806.219	0.1569	54.5796	945.42	0.1484	51.8229	948.177	0.1463	50.6965	949.303	0.1704	59.0744	940.926	0.1469	50.6028	949.397	0.1696	57.9255	942.075	0.1514	52.1027	947.897	0.1278	43.8196	956.18	0.1325	45.6393	954.361	0.1241	43.711	956.289	0.1296	44.6542	955.346	0.1212	42.5726	957.427	0.1218
			96	2.9143	977.068	22.9322	0.1915	64.6174	935.383	0.5365	184.333	815.667	0.1439	50.0574	949.943	0.1388	48.4705	951.53	0.1378	47.7511	952.249	0.1533	53.1461	946.854	0.1384	47.6748	952.325	0.1528	52.1876	947.812	0.1409	48.4892	951.511	0.1262	43.271	956.729	0.1299	44.7437	955.256	0.1236	43.5349	956.465	0.129	44.4475	955.552	0.1211	42.5375	957.463	0.1217
			97	2.9267	981.225	18.7749	0.1697	57.2614	942.739	0.5093	174.987	825.013	0.136	47.3093	952.691	0.1332	46.5149	953.485	0.1326	45.9491	954.051	0.1422	49.298	950.702	0.1332	45.8836	954.116	0.142	48.4989	951.501	0.1347	46.3556	953.644	0.1251	42.8939	957.106	0.1282	44.1582	955.842	0.1231	43.3588	956.641	0.1287	44.3441	955.656	0.1212	42.5726	957.427	0.1217
			98	2.9108	975.894	24.1057	0.1537	51.8626	948.137	0.4819	165.573	834.427	0.1311	45.6048	954.395	0.1296	45.2577	954.742	0.1294	44.8403	955.16	0.1355	46.9752	953.025	0.13	44.7813	955.219	0.1355	46.2789	953.721	0.1308	45.0134	954.987	0.1242	42.5853	957.415	0.1269	43.7104	956.29	0.1227	43.2179	956.782	0.1282	44.1719	955.828	0.1211	42.5375	957.463	0.1216
			99	2.9257	980.89	19.1102	0.1434	48.3871	951.613	0.4548	156.262	843.738	0.1282	44.596	955.404	0.1273	44.4545	955.545	0.1273	44.1126	955.887	0.1315	45.5885	954.412	0.1279	44.0579	955.942	0.1316	44.9469	955.053	0.1283	44.1531	955.847	0.1236	42.3796	957.62	0.126	43.4004	956.6	0.1224	43.1123	956.888	0.1281	44.1374	955.863	0.121	42.5024	957.498	0.1216
			100	2.9184	978.442	21.5576	0.1371	46.2613	953.739	0.4275	146.882	853.118	0.1261	43.8654	956.135	0.1257	43.8958	956.104	0.1257	43.5581	956.442	0.1288	44.6525	955.348	0.1263	43.5067	956.493	0.129	44.0589	955.941	0.1265	43.5336	956.466	0.123	42.1738	957.826	0.1252	43.1248	956.875	0.1222	43.0418	956.958	0.1278	44.034	955.966	0.1212	42.5726	957.427	0.1218
			101	2.9167	977.872	22.1276	0.1332	44.9453	955.055	0.4004	137.571	862.429	0.1246	43.3437	956.656	0.1244	43.4418	956.558	0.1246	43.1769	956.823	0.1269	43.9938	956.006	0.1251	43.0934	956.907	0.127	43.3758	956.624	0.1253	43.1207	956.879	0.1225	42.0024	957.998	0.1246	42.9182	957.082	0.1219	42.9361	957.064	0.1276	43.9651	956.035	0.1211	42.5375	957.463	0.1217
			102	2.9231	980.018	19.9819	0.1308	44.1355	955.864	0.3735	128.328	871.672	0.1236	42.9958	957.004	0.1236	43.1625	956.838	0.1238	42.8997	957.1	0.1256	43.5431	956.457	0.1244	42.8522	957.148	0.1258	42.9659	957.034	0.1244	42.8109	957.189	0.1223	41.9338	958.066	0.1242	42.7804	957.22	0.1218	42.9009	957.099	0.1274	43.8962	956.104	0.1211	42.5375	957.463	0.1217
			103	2.9189	978.61	21.39	0.1289	43.4944	956.506	0.3466	119.086	880.914	0.1227	42.6827	957.317	0.1229	42.918	957.082	0.1231	42.6571	957.343	0.1246	43.1964	956.804	0.1237	42.6111	957.389	0.1248	42.6244	957.376	0.1236	42.5356	957.464	0.1219	41.7967	958.203	0.1238	42.6426	957.357	0.1217	42.8657	957.134	0.1274	43.8962	956.104	0.121	42.5024	957.498	0.1217
			104	2.9181	978.342	21.6582	0.1275	43.022	956.978	0.3199	109.912	890.088	0.122	42.4392	957.561	0.1222	42.6736	957.326	0.1225	42.4492	957.551	0.1238	42.9191	957.081	0.1231	42.4044	957.596	0.124	42.3512	957.649	0.123	42.3291	957.671	0.1217	41.7281	958.272	0.1234	42.5048	957.495	0.1214	42.76	957.24	0.1272	43.8273	956.173	0.121	42.5024	957.498	0.1216
			105	2.9296	982.197	17.8027	0.1266	42.7183	957.282	0.2936	100.876	899.124	0.1215	42.2653	957.735	0.1219	42.5688	957.431	0.1221	42.3106	957.689	0.1232	42.711	957.289	0.1227	42.2666	957.733	0.1235	42.1804	957.82	0.1226	42.1915	957.809	0.1214	41.6252	958.375	0.1232	42.4359	957.564	0.1214	42.76	957.24	0.1271	43.7929	956.207	0.121	42.5024	957.498	0.1216
			106	2.9273	981.426	18.5738	0.1258	42.4484	957.552	0.2678	92.0117	907.988	0.121	42.0913	957.909	0.1214	42.3942	957.606	0.1217	42.172	957.828	0.1227	42.5377	957.462	0.1223	42.1288	957.871	0.1229	41.9755	958.025	0.1221	42.0194	957.981	0.1212	41.5567	958.443	0.1229	42.3326	957.667	0.1212	42.6896	957.31	0.127	43.7584	956.242	0.1209	42.4672	957.533	0.1217
			107	2.9123	976.397	23.6028	0.1251	42.2122	957.788	0.2425	83.319	916.681	0.1206	41.9522	958.048	0.1211	42.2894	957.711	0.1214	42.0681	957.932	0.1222	42.3644	957.636	0.122	42.0255	957.975	0.1225	41.8389	958.161	0.1218	41.9162	958.084	0.121	41.4881	958.512	0.1227	42.2637	957.736	0.1211	42.6544	957.346	0.1269	43.7239	956.276	0.1209	42.4672	957.533	0.1215
			108	2.9156	977.504	22.4964	0.1248	42.1109	957.889	0.2184	75.0387	924.961	0.1204	41.8826	958.117	0.1208	42.1847	957.815	0.1212	41.9988	958.001	0.122	42.295	957.705	0.1217	41.9221	958.078	0.1222	41.7364	958.264	0.1216	41.8473	958.153	0.1209	41.4538	958.546	0.1225	42.1948	957.805	0.1211	42.6544	957.346	0.1268	43.6895	956.311	0.1209	42.4672	957.533	0.1216
			109	2.9134	976.766	23.234	0.1243	41.9422	958.058	0.1959	67.308	932.692	0.1203	41.8478	958.152	0.1207	42.1497	957.85	0.121	41.9294	958.071	0.1217	42.191	957.809	0.1216	41.8877	958.112	0.122	41.6681	958.332	0.1213	41.7441	958.256	0.1208	41.4195	958.58	0.1225	42.1948	957.805	0.1211	42.6544	957.346	0.1268	43.6895	956.311	0.1211	42.5375	957.463	0.1216
			110	2.9176	978.174	21.8259	0.1239	41.8073	958.193	0.1762	60.5394	939.461	0.12	41.7435	958.257	0.1204	42.045	957.955	0.1208	41.8601	958.14	0.1214	42.087	957.913	0.1214	41.8188	958.181	0.1217	41.5656	958.434	0.1211	41.6753	958.325	0.1207	41.3852	958.615	0.1223	42.1259	957.874	0.121	42.6191	957.381	0.1268	43.6895	956.311	0.1209	42.4672	957.533	0.1216
			111	2.9187	978.543	21.4571	0.1237	41.7398	958.26	0.1605	55.1452	944.855	0.1198	41.6739	958.326	0.1203	42.0101	957.99	0.1206	41.7908	958.209	0.1212	42.0177	957.982	0.1212	41.7499	958.25	0.1215	41.4973	958.503	0.1209	41.6064	958.394	0.1206	41.3509	958.649	0.1221	42.057	957.943	0.1209	42.5839	957.416	0.1267	43.655	956.345	0.121	42.5024	957.498	0.1216
			112	2.9043	973.715	26.2849	0.1235	41.6723	958.328	0.1491	51.2283	948.772	0.1197	41.6391	958.361	0.1202	41.9751	958.025	0.1205	41.7562	958.244	0.121	41.9483	958.052	0.1211	41.7155	958.285	0.1213	41.429	958.571	0.1208	41.572	958.428	0.1205	41.3166	958.683	0.1221	42.057	957.943	0.1209	42.5839	957.416	0.1267	43.655	956.345	0.121	42.5024	957.498	0.1217
			113	2.9093	975.391	24.6086	0.1233	41.6048	958.395	0.1416	48.6514	951.349	0.1196	41.6043	958.396	0.1201	41.9402	958.06	0.1204	41.7215	958.278	0.1209	41.9137	958.086	0.121	41.681	958.319	0.1211	41.3607	958.639	0.1206	41.5032	958.497	0.1204	41.2824	958.718	0.122	42.0226	957.977	0.1208	42.5487	957.451	0.1266	43.6206	956.379	0.1209	42.4672	957.533	0.1217
			114	2.9045	973.782	26.2179	0.123	41.5036	958.496	0.1368	47.0022	952.998	0.1195	41.5696	958.43	0.1199	41.8704	958.13	0.1203	41.6869	958.313	0.1207	41.8443	958.156	0.1208	41.6121	958.388	0.121	41.3265	958.673	0.1205	41.4688	958.531	0.1203	41.2481	958.752	0.1218	41.9537	958.046	0.1207	42.5135	957.487	0.1266	43.6206	956.379	0.1209	42.4672	957.533	0.1217
			115	2.9162	977.705	22.2952	0.1229	41.4698	958.53	0.1337	45.9371	954.063	0.1193	41.5	958.5	0.1199	41.8704	958.13	0.1202	41.6522	958.348	0.1207	41.8443	958.156	0.1207	41.5777	958.422	0.1209	41.2924	958.708	0.1204	41.4344	958.566	0.1203	41.2481	958.752	0.1218	41.9537	958.046	0.1207	42.5135	957.487	0.1265	43.5861	956.414	0.121	42.5024	957.498	0.1217
			116	2.9093	975.391	24.6086	0.1227	41.4023	958.598	0.1315	45.1812	954.819	0.1192	41.4652	958.535	0.1197	41.8005	958.199	0.1201	41.6176	958.382	0.1205	41.775	958.225	0.1207	41.5777	958.422	0.1208	41.2582	958.742	0.1203	41.4	958.6	0.1203	41.2481	958.752	0.1218	41.9537	958.046	0.1208	42.5487	957.451	0.1266	43.6206	956.379	0.121	42.5024	957.498	0.1218
			117	2.9176	978.174	21.8259	0.1227	41.4023	958.598	0.1299	44.6315	955.368	0.1191	41.4304	958.57	0.1197	41.8005	958.199	0.1201	41.6176	958.382	0.1204	41.7403	958.26	0.1206	41.5432	958.457	0.1207	41.2241	958.776	0.1202	41.3655	958.634	0.1202	41.2138	958.786	0.1217	41.9193	958.081	0.1208	42.5487	957.451	0.1266	43.6206	956.379	0.1211	42.5375	957.463	0.1219
			118	2.9245	980.487	19.5125	0.1225	41.3349	958.665	0.1286	44.1848	955.815	0.1189	41.3608	958.639	0.1196	41.7656	958.234	0.1199	41.5483	958.452	0.1203	41.7057	958.294	0.1205	41.5088	958.491	0.1206	41.1899	958.81	0.1201	41.3311	958.669	0.1201	41.1795	958.821	0.1216	41.8848	958.115	0.1207	42.5135	957.487	0.1265	43.5861	956.414	0.121	42.5024	957.498	0.1217
			119	2.9115	976.129	23.871	0.1225	41.3349	958.665	0.1278	43.91	956.09	0.119	41.3956	958.604	0.1196	41.7656	958.234	0.12	41.5829	958.417	0.1203	41.7057	958.294	0.1204	41.4743	958.526	0.1206	41.1899	958.81	0.1201	41.3311	958.669	0.1201	41.1795	958.821	0.1216	41.8848	958.115	0.1208	42.5487	957.451	0.1266	43.6206	956.379	0.1213	42.6077	957.392	0.1219
			120	2.9101	975.66	24.3404	0.1223	41.2674	958.733	0.127	43.6351	956.365	0.1189	41.3608	958.639	0.1195	41.7307	958.269	0.1199	41.5483	958.452	0.1202	41.671	958.329	0.1204	41.4743	958.526	0.1205	41.1558	958.844	0.12	41.2967	958.703	0.1201	41.1795	958.821	0.1216	41.8848	958.115	0.1208	42.5487	957.451	0.1265	43.5861	956.414	0.1213	42.6077	957.392	0.1219
			121	2.9145	977.135	22.8652	0.1223	41.2674	958.733	0.1266	43.4977	956.502	0.1189	41.3608	958.639	0.1194	41.6958	958.304	0.1199	41.5483	958.452	0.1201	41.6363	958.364	0.1204	41.4743	958.526	0.1204	41.1216	958.878	0.1199	41.2623	958.738	0.12	41.1452	958.855	0.1215	41.8504	958.15	0.1209	42.5839	957.416	0.1267	43.655	956.345	0.1214	42.6429	957.357	0.1222
			122	2.9033	973.38	26.6202	0.1222	41.2336	958.766	0.1259	43.2572	956.743	0.1188	41.3261	958.674	0.1194	41.6958	958.304	0.1199	41.5483	958.452	0.1201	41.6363	958.364	0.1204	41.4743	958.526	0.1204	41.1216	958.878	0.1199	41.2623	958.738	0.12	41.1452	958.855	0.1215	41.8504	958.15	0.1209	42.5839	957.416	0.1265	43.5861	956.414	0.1213	42.6077	957.392	0.1221
			123	2.909	975.291	24.7092	0.1221	41.1999	958.8	0.1253	43.051	956.949	0.1188	41.3261	958.674	0.1194	41.6958	958.304	0.1198	41.5136	958.486	0.12	41.6017	958.398	0.1203	41.4399	958.56	0.1203	41.0875	958.913	0.1198	41.2279	958.772	0.1199	41.1109	958.889	0.1215	41.8504	958.15	0.1208	42.5487	957.451	0.1265	43.5861	956.414	0.1212	42.5726	957.427	0.1219
			124	2.9121	976.33	23.6698	0.1221	41.1999	958.8	0.125	42.9479	957.052	0.1187	41.2913	958.709	0.1193	41.6608	958.339	0.1197	41.479	958.521	0.12	41.6017	958.398	0.1203	41.4399	958.56	0.1202	41.0533	958.947	0.1198	41.2279	958.772	0.1199	41.1109	958.889	0.1214	41.8159	958.184	0.1207	42.5135	957.487	0.1265	43.5861	956.414	0.1213	42.6077	957.392	0.122
			125	2.9021	972.978	27.0225	0.122	41.1661	958.834	0.1248	42.8792	957.121	0.1187	41.2913	958.709	0.1193	41.6608	958.339	0.1197	41.479	958.521	0.12	41.6017	958.398	0.1202	41.4054	958.595	0.1202	41.0533	958.947	0.1199	41.2623	958.738	0.12	41.1452	958.855	0.1214	41.8159	958.184	0.1209	42.5839	957.416	0.1266	43.6206	956.379	0.1216	42.7131	957.287	0.1222
			126	2.8982	971.67	28.33	0.1219	41.1324	958.868	0.1246	42.8105	957.189	0.1187	41.2913	958.709	0.1192	41.6259	958.374	0.1197	41.479	958.521	0.1199	41.567	958.433	0.1202	41.4054	958.595	0.1202	41.0533	958.947	0.1198	41.2279	958.772	0.12	41.1452	958.855	0.1214	41.8159	958.184	0.1209	42.5839	957.416	0.1265	43.5861	956.414	0.1214	42.6429	957.357	0.1223
			127	2.9028	973.212	26.7878	0.122	41.1661	958.834	0.1243	42.7074	957.293	0.1188	41.3261	958.674	0.1193	41.6608	958.339	0.1197	41.479	958.521	0.1199	41.567	958.433	0.1202	41.4054	958.595	0.1202	41.0533	958.947	0.1198	41.2279	958.772	0.12	41.1452	958.855	0.1214	41.8159	958.184	0.1208	42.5487	957.451	0.1267	43.655	956.345	0.1214	42.6429	957.357	0.1221
			128	2.9015	972.776	27.2237	0.122	41.1661	958.834	0.1242	42.6731	957.327	0.1188	41.3261	958.674	0.1193	41.6608	958.339	0.1197	41.479	958.521	0.1199	41.567	958.433	0.1202	41.4054	958.595	0.1204	41.1216	958.878	0.1198	41.2279	958.772	0.12	41.1452	958.855	0.1214	41.8159	958.184	0.1208	42.5487	957.451	0.1266	43.6206	956.379	0.1216	42.7131	957.287	0.1223
			129	2.899	971.938	28.0618	0.122	41.1661	958.834	0.1239	42.57	957.43	0.1188	41.3261	958.674	0.1193	41.6608	958.339	0.1197	41.479	958.521	0.1199	41.567	958.433	0.1202	41.4054	958.595	0.1201	41.0192	958.981	0.1198	41.2279	958.772	0.12	41.1452	958.855	0.1215	41.8504	958.15	0.1208	42.5487	957.451	0.1266	43.6206	956.379	0.1215	42.678	957.322	0.1222
			130	2.9008	972.542	27.4583	0.1219	41.1324	958.868	0.1238	42.5356	957.464	0.1187	41.2913	958.709	0.1193	41.6608	958.339	0.1197	41.479	958.521	0.1198	41.5323	958.468	0.1202	41.4054	958.595	0.1202	41.0533	958.947	0.1197	41.1935	958.807	0.1199	41.1109	958.889	0.1214	41.8159	958.184	0.1209	42.5839	957.416	0.1267	43.655	956.345	0.1216	42.7131	957.287	0.1223
			131	2.8985	971.771	28.2295	0.122	41.1661	958.834	0.1236	42.4669	957.533	0.1188	41.3261	958.674	0.1193	41.6608	958.339	0.1197	41.479	958.521	0.1199	41.567	958.433	0.1202	41.4054	958.595	0.1202	41.0533	958.947	0.1198	41.2279	958.772	0.12	41.1452	958.855	0.1214	41.8159	958.184	0.121	42.6191	957.381	0.1268	43.6895	956.311	0.1217	42.7483	957.252	0.1224
			132	2.9037	973.514	26.4861	0.1219	41.1324	958.868	0.1235	42.4326	957.567	0.1187	41.2913	958.709	0.1193	41.6608	958.339	0.1196	41.4443	958.556	0.1199	41.567	958.433	0.1202	41.4054	958.595	0.1201	41.0192	958.981	0.1197	41.1935	958.807	0.1199	41.1109	958.889	0.1214	41.8159	958.184	0.1209	42.5839	957.416	0.1266	43.6206	956.379	0.1216	42.7131	957.287	0.1224
			133	2.9038	973.547	26.4525	0.1219	41.1324	958.868	0.1234	42.3982	957.602	0.1188	41.3261	958.674	0.1192	41.6259	958.374	0.1197	41.479	958.521	0.1198	41.5323	958.468	0.1202	41.4054	958.595	0.1201	41.0192	958.981	0.1197	41.1935	958.807	0.12	41.1452	958.855	0.1214	41.8159	958.184	0.1209	42.5839	957.416	0.1267	43.655	956.345	0.1217	42.7483	957.252	0.1224
			134	2.9133	976.732	23.2675	0.1219	41.1324	958.868	0.1234	42.3982	957.602	0.1188	41.3261	958.674	0.1192	41.6259	958.374	0.1197	41.479	958.521	0.1199	41.567	958.433	0.1201	41.371	958.629	0.1202	41.0533	958.947	0.1197	41.1935	958.807	0.12	41.1452	958.855	0.1214	41.8159	958.184	0.1211	42.6544	957.346	0.1267	43.655	956.345	0.1218	42.7834	957.217	0.1225
			135	2.9024	973.078	26.9219	0.1219	41.1324	958.868	0.1233	42.3639	957.636	0.1186	41.2565	958.744	0.1192	41.6259	958.374	0.1197	41.479	958.521	0.1198	41.5323	958.468	0.1201	41.371	958.629	0.1202	41.0533	958.947	0.1197	41.1935	958.807	0.12	41.1452	958.855	0.1214	41.8159	958.184	0.1209	42.5839	957.416	0.1267	43.655	956.345	0.1218	42.7834	957.217	0.1226
			136	2.9	972.273	27.7266	0.1219	41.1324	958.868	0.1233	42.3639	957.636	0.1187	41.2913	958.709	0.1192	41.6259	958.374	0.1197	41.479	958.521	0.1198	41.5323	958.468	0.1202	41.4054	958.595	0.1202	41.0533	958.947	0.1197	41.1935	958.807	0.12	41.1452	958.855	0.1214	41.8159	958.184	0.1211	42.6544	957.346	0.1268	43.6895	956.311	0.1218	42.7834	957.217	0.1227
			137	2.8923	969.692	30.3081	0.1218	41.0987	958.901	0.1231	42.2951	957.705	0.1187	41.2913	958.709	0.1192	41.6259	958.374	0.1197	41.479	958.521	0.1198	41.5323	958.468	0.1201	41.371	958.629	0.1201	41.0192	958.981	0.1197	41.1935	958.807	0.12	41.1452	958.855	0.1214	41.8159	958.184	0.121	42.6191	957.381	0.1268	43.6895	956.311	0.1223	42.959	957.041	0.1226
			138	2.8972	971.335	28.6653	0.1218	41.0987	958.901	0.1229	42.2264	957.774	0.1187	41.2913	958.709	0.1192	41.6259	958.374	0.1197	41.479	958.521	0.1198	41.5323	958.468	0.1201	41.371	958.629	0.1201	41.0192	958.981	0.1196	41.1591	958.841	0.12	41.1452	958.855	0.1213	41.7815	958.219	0.1209	42.5839	957.416	0.1269	43.7239	956.276	0.1219	42.8185	957.181	0.1227
			139	2.895	970.597	29.4029	0.1218	41.0987	958.901	0.1228	42.1921	957.808	0.1188	41.3261	958.674	0.1193	41.6608	958.339	0.1197	41.479	958.521	0.1198	41.5323	958.468	0.1202	41.4054	958.595	0.1202	41.0533	958.947	0.1197	41.1935	958.807	0.12	41.1452	958.855	0.1214	41.8159	958.184	0.1211	42.6544	957.346	0.1268	43.6895	956.311	0.1223	42.959	957.041	0.1228
			140	2.9085	975.123	24.8768	0.1218	41.0987	958.901	0.1228	42.1921	957.808	0.1188	41.3261	958.674	0.1193	41.6608	958.339	0.1197	41.479	958.521	0.1199	41.567	958.433	0.1202	41.4054	958.595	0.1201	41.0192	958.981	0.1197	41.1935	958.807	0.12	41.1452	958.855	0.1214	41.8159	958.184	0.1211	42.6544	957.346	0.1269	43.7239	956.276	0.122	42.8536	957.146	0.1228
			141	2.91	975.626	24.3739	0.1218	41.0987	958.901	0.1229	42.2264	957.774	0.1188	41.3261	958.674	0.1193	41.6608	958.339	0.1197	41.479	958.521	0.1199	41.567	958.433	0.1202	41.4054	958.595	0.1201	41.0192	958.981	0.1197	41.1935	958.807	0.1201	41.1795	958.821	0.1213	41.7815	958.219	0.1211	42.6544	957.346	0.1271	43.7929	956.207	0.1221	42.8888	957.111	0.1228
			142	2.8965	971.1	28.9	0.1219	41.1324	958.868	0.1228	42.1921	957.808	0.1188	41.3261	958.674	0.1193	41.6608	958.339	0.1198	41.5136	958.486	0.1199	41.567	958.433	0.1202	41.4054	958.595	0.1202	41.0533	958.947	0.1197	41.1935	958.807	0.1201	41.1795	958.821	0.1215	41.8504	958.15	0.1212	42.6896	957.31	0.1268	43.6895	956.311	0.1222	42.9239	957.076	0.1229
			143	2.8971	971.301	28.6988	0.1218	41.0987	958.901	0.1228	42.1921	957.808	0.1188	41.3261	958.674	0.1193	41.6608	958.339	0.1197	41.479	958.521	0.1198	41.5323	958.468	0.1202	41.4054	958.595	0.1201	41.0192	958.981	0.1196	41.1591	958.841	0.12	41.1452	958.855	0.1214	41.8159	958.184	0.1213	42.7248	957.275	0.1269	43.7239	956.276	0.1222	42.9239	957.076	0.123
			144	2.8992	972.005	27.9948	0.1219	41.1324	958.868	0.1227	42.1577	957.842	0.1188	41.3261	958.674	0.1193	41.6608	958.339	0.1197	41.479	958.521	0.1198	41.5323	958.468	0.1202	41.4054	958.595	0.1201	41.0192	958.981	0.1197	41.1935	958.807	0.1201	41.1795	958.821	0.1215	41.8504	958.15	0.1214	42.76	957.24	0.1269	43.7239	956.276	0.1223	42.959	957.041	0.123
			145	2.8932	969.994	30.0064	0.1218	41.0987	958.901	0.1227	42.1577	957.842	0.1188	41.3261	958.674	0.1193	41.6608	958.339	0.1198	41.5136	958.486	0.1199	41.567	958.433	0.1203	41.4399	958.56	0.1201	41.0192	958.981	0.1198	41.2279	958.772	0.1201	41.1795	958.821	0.1215	41.8504	958.15	0.1215	42.7953	957.205	0.127	43.7584	956.242	0.1224	42.9941	957.006	0.1231
			146	2.9105	975.794	24.2063	0.1219	41.1324	958.868	0.1227	42.1577	957.842	0.1188	41.3261	958.674	0.1194	41.6958	958.304	0.1198	41.5136	958.486	0.1199	41.567	958.433	0.1202	41.4054	958.595	0.1201	41.0192	958.981	0.1198	41.2279	958.772	0.1201	41.1795	958.821	0.1214	41.8159	958.184	0.1214	42.76	957.24	0.1271	43.7929	956.207	0.1223	42.959	957.041	0.1232
			147	2.8947	970.497	29.5035	0.1219	41.1324	958.868	0.1227	42.1577	957.842	0.1188	41.3261	958.674	0.1193	41.6608	958.339	0.1198	41.5136	958.486	0.1198	41.5323	958.468	0.1202	41.4054	958.595	0.1201	41.0192	958.981	0.1198	41.2279	958.772	0.1201	41.1795	958.821	0.1215	41.8504	958.15	0.1214	42.76	957.24	0.127	43.7584	956.242	0.1224	42.9941	957.006	0.1234
			148	2.898	971.603	28.3971	0.1219	41.1324	958.868	0.1226	42.1233	957.877	0.1189	41.3608	958.639	0.1194	41.6958	958.304	0.1198	41.5136	958.486	0.1199	41.567	958.433	0.1203	41.4399	958.56	0.1201	41.0192	958.981	0.1198	41.2279	958.772	0.1201	41.1795	958.821	0.1216	41.8848	958.115	0.1213	42.7248	957.275	0.1271	43.7929	956.207	0.1225	43.0293	956.971	0.1234
			149	2.8973	971.368	28.6318	0.1219	41.1324	958.868	0.1227	42.1577	957.842	0.1188	41.3261	958.674	0.1193	41.6608	958.339	0.1198	41.5136	958.486	0.1199	41.567	958.433	0.1203	41.4399	958.56	0.1201	41.0192	958.981	0.1198	41.2279	958.772	0.1202	41.2138	958.786	0.1215	41.8504	958.15	0.1214	42.76	957.24	0.1271	43.7929	956.207	0.1226	43.0644	956.936	0.1234
			150	2.8966	971.134	28.8665	0.1219	41.1324	958.868	0.1226	42.1233	957.877	0.1189	41.3608	958.639	0.1194	41.6958	958.304	0.1198	41.5136	958.486	0.1199	41.567	958.433	0.1203	41.4399	958.56	0.1201	41.0192	958.981	0.1198	41.2279	958.772	0.1202	41.2138	958.786	0.1216	41.8848	958.115	0.1214	42.76	957.24	0.1272	43.8273	956.173	0.1226	43.0644	956.936	0.1236
			initial reaction rate V			0.192216			10.8274			9.25269			10.8789			10.9877			10.9903			10.877			11.1024			10.8861			11.0195			11.5185			11.3462			11.6955			11.9083			13.0801
			M/6.23			0.0308532			1.73794			1.48518			1.74621			1.76368			1.7641			1.7459			1.78209			1.74737			1.76879			1.84888			1.82121			1.87729			1.91144			2.09953
			specific activity			0.385665			21.7243			18.5648			21.8276			22.046			22.0512			21.8238			22.2761			21.8422			22.1098			23.111			22.7652			23.4661			23.893			26.2441
																									oxidation of NADH kinetics
		XB concentration in μM		specific activity	specific activity fold change																						XB concentration in μM	initial reaction rate V
		21.7243	0	20.1445	1																					10.8274	0	10.04
		18.5648	0.05	21.8276	1.08355																					9.25269	0.05	10.8789
			0.1	22.046	1.09439																						0.1	10.9877
			0.2	22.0512	1.09465																						0.2	10.9903
			0.3	21.8238	1.08336																						0.3	10.877
			0.5	22.2761	1.10582																						0.5	11.1024
			0.75	21.8422	1.08427																						0.75	10.8861
			1.25	22.1098	1.09756																						1.25	11.0195
			2.5	23.111	1.14726																						2.5	11.5185
			5	22.7652	1.13009																						5	11.3462
			6.5	23.4661	1.16489																						6.5	11.6955
			7.5	23.893	1.18608																						7.5	11.9083
			8.5	26.2441	1.30279																						8.5	13.0801
			10	27.2582	1.35313																						10	13.5855
			12.5	28.3576	1.40771																						12.5	14.1334
			15	30.3316	1.5057																						15	15.1173
			20	33.834	1.67956																						20	16.8628
			25	37.2286	1.84807																						25	18.5547
			27.5	34.3823	1.70678																						27.5	17.1362
																								Lineweaver–Burk plot for the determination of Michaelis-Menten constant
																										1 / (XB concentration)		1 / (initial reaction rate)
																											#DIV/0!	0.0996012
																											20	0.0919214
																											10	0.0910106
																											5	0.090989
																											3.33333	0.0919373
																											2	0.0900704
																											1.33333	0.09186
																											0.8	0.0907479
																											0.4	0.0868166
																											0.2	0.0881355
																											0.153846	0.085503
																											0.133333	0.0839751
																											0.117647	0.0764522
																											0.1	0.0736079
																											0.08	0.0707542
																											0.0666667	0.0661495
																											0.05	0.059302
																											0.04	0.0538946
																											0.0363636	0.0583561
																										Michaelis-Menten constant, Vmax and Km
																											1/Vmax	0.0774
																											Vmax=	12.9199	μM of oxidated NADH۰min¯¹
																										slope=	Km/Vmax=	0.0011
																											Km=	0.0142119	μM
																								Hanes–Woolf plot for the determination of Michaelis-Menten constant
																										XB concentration in μM		XB conc. / initial reaction rate
																											0	0
																											0.05	0.00459607
																											0.1	0.00910106
																											0.2	0.0181978
																											0.3	0.0275812
																											0.5	0.0450352
																											0.75	0.068895
																											1.25	0.113435
																											2.5	0.217041
																											5	0.440677
																											6.5	0.555769
																											7.5	0.629814
																											8.5	0.649844
																											10	0.736079
																											12.5	0.884428
																											15	0.992242
																											20	1.18604
																											25	1.34737
																											27.5	1.60479
																										Michaelis-Menten constant, Vmax and Km
																											slope=	0.0571
																											Vmax=	17.5131	μM of oxidated NADH۰min¯¹
																											Km/Vmax=	0.0753
																											Km=	1.31874	μM
[truncated: 17 more columns]

## Sheet: 21-08-03_002 ATPase assay B1-B2
								0.08 µM ClpX6		0.08 µM ClpX6 + XB
				1	2	3	4	5	6	7	8	9	10	11	12	13	14	15	16	17	18	19	20	21	22	23	24
Raw data			min	control	control	1.25 μM XB	10 μM XB	ClpX	ClpX	ClpX + 0.05 μM XB	ClpX + 0.1 μM XB	ClpX + 0.2 μM XB	ClpX + 0.3 μM XB	ClpX + 0.5 μM XB	ClpX + 0.75 μM XB	ClpX + 1.25 μM XB	ClpX + 2.5 μM XB	ClpX + 5 μM XB	ClpX + 6.5 μM XB	ClpX + 7.5 μM XB	ClpX + 8.5 μM XB	ClpX + 10 μM XB	ClpX + 12.5 μM XB	ClpX + 15 μM XB	ClpX + 20 μM XB	ClpX + 25 μM XB	ClpX + 27.5 μM XB
0s	30.1 °C		0	2.9277	2.8996	3.0146	2.8869	2.8595	2.8802	2.8718	2.8599	2.9168	2.9305	2.915	2.9014	2.9069	2.9148	2.921	2.832	2.8164	2.8506	2.8922	2.8306	2.833	2.8489	2.8071	2.7748
60s	29.9 °C		1	2.9274	2.9036	3.0166	2.8972	2.8375	2.8694	2.8572	2.8499	2.8713	2.9101	2.9026	2.8918	2.892	2.9015	2.9104	2.8196	2.7982	2.8146	2.8683	2.8031	2.8029	2.8127	2.7842	2.7503
120s	29.9 °C		2	2.9268	2.9077	3.02	2.8932	2.8269	2.8497	2.8353	2.823	2.8497	2.8991	2.879	2.8702	2.8671	2.8972	2.8919	2.7992	2.7791	2.8033	2.8421	2.7856	2.7813	2.7916	2.7455	2.7216
180s	30.1 °C		3	2.9202	2.904	3.0084	2.8763	2.8016	2.8289	2.8124	2.8049	2.8273	2.8714	2.853	2.8432	2.8505	2.8487	2.8621	2.7777	2.7524	2.7714	2.8191	2.7511	2.7483	2.7598	2.7071	2.6941
240s	29.8 °C		4	2.9159	2.8917	3.0024	2.8797	2.7731	2.8134	2.7948	2.7872	2.8135	2.8584	2.8311	2.8257	2.8276	2.8339	2.8444	2.7518	2.7253	2.7492	2.8006	2.7243	2.7247	2.7328	2.6781	2.6548
300s	30.0 °C		5	2.9293	2.9071	3.0205	2.8846	2.7656	2.7997	2.7811	2.7722	2.7983	2.8544	2.8195	2.8137	2.8126	2.8262	2.8313	2.7399	2.7147	2.7352	2.7799	2.7043	2.7104	2.7101	2.6473	2.6326
360s	29.9 °C		6	2.9192	2.9002	3.0009	2.8744	2.74	2.7771	2.7501	2.7426	2.7709	2.8297	2.7941	2.7815	2.7897	2.793	2.8058	2.7163	2.6792	2.7042	2.7507	2.6759	2.676	2.6728	2.6057	2.6011
420s	29.9 °C		7	2.931	2.8986	3.0245	2.8862	2.7206	2.7638	2.7426	2.7275	2.7531	2.8153	2.7844	2.7711	2.7688	2.7859	2.7911	2.7019	2.6671	2.6863	2.7338	2.6518	2.652	2.6517	2.5745	2.578
480s	29.9 °C		8	2.9248	2.9	3.0169	2.8822	2.7021	2.7385	2.7185	2.7088	2.7364	2.7902	2.7597	2.7581	2.7488	2.7614	2.7709	2.6759	2.6369	2.6603	2.7042	2.6296	2.6279	2.625	2.5397	2.5439
540s	30.0 °C		9	2.9129	2.8972	3.0142	2.8815	2.6742	2.7215	2.69	2.6851	2.715	2.7653	2.7316	2.728	2.727	2.7285	2.7498	2.6532	2.6063	2.6294	2.6777	2.5905	2.5924	2.5862	2.5036	2.51
600s	30.0 °C		10	2.9302	2.9039	3.0177	2.8884	2.6591	2.7088	2.6771	2.6729	2.6994	2.7494	2.7187	2.7133	2.7096	2.7182	2.726	2.643	2.5866	2.6099	2.6549	2.567	2.5722	2.555	2.4699	2.4802
660s	30.1 °C		11	2.9297	2.9031	3.0137	2.8864	2.6327	2.6901	2.6588	2.6472	2.6747	2.7361	2.6886	2.6892	2.6864	2.693	2.7048	2.617	2.5614	2.5793	2.6331	2.5392	2.5368	2.5285	2.4302	2.4491
720s	30.0 °C		12	2.9212	2.8936	3.0197	2.8888	2.6121	2.6705	2.6338	2.6225	2.6544	2.7143	2.672	2.6653	2.6633	2.6705	2.6862	2.5962	2.5382	2.5597	2.6041	2.5088	2.5111	2.4936	2.3916	2.4134
780s	30.1 °C		13	2.9272	2.8978	3.0102	2.8963	2.586	2.6513	2.614	2.6005	2.6298	2.6885	2.6524	2.6438	2.6427	2.6463	2.663	2.5701	2.5116	2.5323	2.5802	2.4778	2.4798	2.462	2.3535	2.3845
840s	29.9 °C		14	2.9152	2.9057	3.0191	2.8816	2.5608	2.6313	2.5922	2.5733	2.6048	2.6693	2.6273	2.6196	2.6171	2.6198	2.6368	2.5497	2.4855	2.506	2.5513	2.4476	2.4507	2.4274	2.3143	2.3493
900s	29.9 °C		15	2.9251	2.9042	3.0076	2.8863	2.5389	2.6119	2.5765	2.5543	2.5785	2.6437	2.6016	2.595	2.5931	2.598	2.6178	2.5262	2.4568	2.4797	2.5243	2.4175	2.4176	2.3929	2.2721	2.3153
960s	30.0 °C		16	2.919	2.8981	3.0153	2.8838	2.5117	2.5895	2.5438	2.5331	2.5546	2.6193	2.5774	2.5701	2.5715	2.5704	2.5927	2.5073	2.4304	2.4519	2.4936	2.3852	2.3879	2.3614	2.233	2.2783
1020s	30.0 °C		17	2.9305	2.8998	3.0118	2.89	2.4861	2.5706	2.5214	2.5115	2.5414	2.5968	2.5548	2.5473	2.5503	2.5459	2.5644	2.4823	2.4032	2.4238	2.468	2.354	2.3542	2.3231	2.1907	2.2441
1080s	30.0 °C		18	2.9252	2.8993	3.0154	2.8912	2.4642	2.5478	2.5014	2.4866	2.5144	2.5705	2.5283	2.5226	2.5229	2.5165	2.5396	2.4569	2.3773	2.3966	2.4386	2.3212	2.3226	2.2881	2.15	2.2109
1140s	30.1 °C		19	2.9026	2.8861	2.9964	2.8712	2.4285	2.5199	2.4665	2.4559	2.4811	2.5394	2.4933	2.4912	2.4908	2.4884	2.5108	2.4287	2.3423	2.362	2.4021	2.2846	2.2869	2.2485	2.1057	2.1721
1200s	29.9 °C		20	2.9246	2.8969	3.0168	2.8925	2.4114	2.5044	2.4491	2.4374	2.461	2.5233	2.4745	2.4705	2.4727	2.4672	2.494	2.4096	2.3177	2.3376	2.3786	2.2566	2.2567	2.2161	2.0659	2.1383
1260s	29.9 °C		21	2.9123	2.8908	2.998	2.8772	2.38	2.4823	2.4221	2.4082	2.4325	2.4954	2.448	2.4439	2.4436	2.4356	2.4602	2.3835	2.2872	2.3065	2.3459	2.2197	2.2218	2.1777	2.0212	2.1027
1320s	29.9 °C		22	2.9231	2.898	3.015	2.8907	2.3571	2.4636	2.4007	2.3857	2.4122	2.4747	2.4224	2.4178	2.42	2.4115	2.4414	2.3591	2.2611	2.2791	2.3198	2.189	2.1907	2.1401	1.9808	2.0677
1380s	30.0 °C		23	2.9154	2.889	3.0111	2.877	2.3269	2.4387	2.3706	2.3585	2.3821	2.4431	2.3943	2.39	2.391	2.3833	2.4127	2.3329	2.2286	2.247	2.2841	2.1543	2.1544	2.102	1.937	2.0295
1440s	30.2 °C		24	2.9143	2.8989	3.0063	2.8947	2.2995	2.4163	2.3457	2.3329	2.3571	2.4189	2.3709	2.3659	2.3712	2.3566	2.3874	2.3082	2.2	2.2188	2.256	2.121	2.1216	2.0667	1.8945	1.9949
1500s	30.0 °C		25	2.9183	2.8976	3.0164	2.8857	2.2752	2.3932	2.3224	2.3077	2.3333	2.3931	2.3424	2.3408	2.3395	2.3303	2.3604	2.2843	2.1688	2.1889	2.2249	2.0856	2.0878	2.0284	1.8498	1.9574
1560s	29.8 °C		26	2.9093	2.8879	3.0013	2.8739	2.2444	2.3693	2.292	2.2792	2.3044	2.3631	2.3092	2.3105	2.3118	2.2989	2.33	2.2549	2.1387	2.1561	2.191	2.0501	2.0513	1.9887	1.8046	1.9187
1620s	30.0 °C		27	2.9123	2.8806	3.001	2.8732	2.2143	2.3461	2.2688	2.2531	2.2758	2.3371	2.2857	2.2829	2.2831	2.2688	2.3023	2.2307	2.1085	2.1261	2.1588	2.0148	2.0159	1.9515	1.7608	1.8818
1680s	29.9 °C		28	2.9204	2.8995	3.0146	2.8819	2.1879	2.3249	2.2419	2.2287	2.2514	2.3121	2.2593	2.2569	2.2564	2.2432	2.2767	2.2057	2.0783	2.0968	2.1284	1.9806	1.9831	1.9134	1.7173	1.8461
1740s	29.9 °C		29	2.9091	2.8866	2.9934	2.8678	2.1585	2.2986	2.215	2.2013	2.2218	2.2841	2.2274	2.2271	2.2265	2.21	2.2486	2.1777	2.0458	2.0659	2.0938	1.9438	1.9457	1.8748	1.6726	1.8081
1800s	29.9 °C		30	2.9131	2.8969	3.0175	2.8802	2.1323	2.2762	2.1892	2.1748	2.1965	2.2564	2.1993	2.2029	2.2011	2.181	2.2233	2.1534	2.0149	2.0341	2.0647	1.9104	1.9116	1.8361	1.6282	1.7719
1860s	29.9 °C		31	2.9162	2.8768	2.9987	2.8752	2.1023	2.2528	2.1607	2.1455	2.1662	2.2281	2.1698	2.173	2.171	2.1521	2.1915	2.1253	1.9839	2.0004	2.0286	1.8733	1.8758	1.7964	1.5828	1.7329
1920s	29.9 °C		32	2.9059	2.8848	3.0017	2.8726	2.072	2.2275	2.1329	2.1159	2.1372	2.199	2.142	2.1411	2.1413	2.1213	2.1633	2.0986	1.9528	1.9707	1.9973	1.8377	1.84	1.757	1.5381	1.6953
1980s	30.0 °C		33	2.9119	2.8905	2.9998	2.8825	2.0452	2.2062	2.106	2.0905	2.111	2.171	2.1137	2.1159	2.113	2.0921	2.1349	2.0728	1.921	1.9399	1.9643	1.8026	1.8048	1.7182	1.4932	1.6583
2040s	30.0 °C		34	2.9235	2.8957	3.0024	2.8797	2.0138	2.1809	2.0781	2.0636	2.0836	2.1438	2.0837	2.0851	2.0843	2.0605	2.1077	2.0464	1.8893	1.9073	1.9314	1.7664	1.7684	1.6792	1.4483	1.6196
2100s	29.9 °C		35	2.9129	2.8854	3.0079	2.8797	1.985	2.1556	2.051	2.0345	2.0546	2.114	2.0554	2.057	2.0558	2.0296	2.0775	2.0185	1.8582	1.8756	1.8976	1.7302	1.732	1.6387	1.4031	1.5814
2160s	30.0 °C		36	2.92	2.8863	3.0087	2.8837	1.955	2.1335	2.0205	2.0061	2.0258	2.0868	2.0259	2.0269	2.0258	1.9995	2.0476	1.9923	1.8265	1.8434	1.864	1.6935	1.6962	1.5996	1.358	1.5439
2220s	30.0 °C		37	2.9036	2.8737	2.9902	2.8658	1.9247	2.1047	1.9925	1.9759	1.9959	2.0556	1.994	1.9954	1.9964	1.9665	2.017	1.9639	1.794	1.811	1.8293	1.6558	1.6591	1.5593	1.3119	1.5052
2280s	29.9 °C		38	2.925	2.8861	3.0137	2.8819	1.8961	2.0817	1.9649	1.9495	1.9687	2.0274	1.966	1.9686	1.9668	1.9365	1.9884	1.9369	1.7621	1.7788	1.7972	1.6204	1.6231	1.52	1.2671	1.4673
2340s	30.1 °C		39	2.9157	2.8772	3.0083	2.8765	1.8638	2.0563	1.9368	1.9212	1.9384	1.9961	1.9339	1.9355	1.9346	1.9048	1.958	1.9077	1.7291	1.745	1.7622	1.5837	1.5859	1.4795	1.2212	1.4288
2400s	29.9 °C		40	2.9112	2.8821	2.9952	2.8756	1.8342	2.0322	1.9078	1.8913	1.9091	1.967	1.9032	1.9076	1.9054	1.8721	1.9268	1.8809	1.697	1.713	1.7296	1.5469	1.5495	1.4399	1.1757	1.3903
2460s	29.9 °C		41	2.9102	2.8794	2.999	2.8677	1.8035	2.0064	1.88	1.8622	1.8802	1.9358	1.8744	1.8769	1.8747	1.8416	1.8981	1.8539	1.6647	1.6802	1.6945	1.5099	1.5126	1.3995	1.1304	1.3521
2520s	30.2 °C		42	2.9124	2.8827	3.0012	2.8773	1.7733	1.9807	1.8504	1.8332	1.8499	1.9065	1.8433	1.8467	1.8448	1.8091	1.8672	1.8264	1.6323	1.6476	1.6607	1.4734	1.4763	1.3594	1.0849	1.3137
2580s	30.0 °C		43	2.9063	2.8833	3.0171	2.8767	1.7424	1.9563	1.822	1.8046	1.8212	1.8764	1.8137	1.8171	1.8149	1.7782	1.8381	1.7986	1.6005	1.6153	1.6266	1.4366	1.4397	1.3199	1.0395	1.2754
2640s	29.9 °C		44	2.9109	2.8726	2.987	2.8694	1.712	1.93	1.7926	1.7756	1.7907	1.8458	1.7815	1.7859	1.7833	1.7455	1.8069	1.7699	1.5674	1.5827	1.5925	1.3995	1.4026	1.2791	0.9939	1.2366
2700s	30.1 °C		45	2.9009	2.8806	2.9958	2.8694	1.681	1.9039	1.764	1.7462	1.7614	1.8156	1.7508	1.7552	1.753	1.714	1.7766	1.7423	1.5347	1.5499	1.5583	1.3621	1.3659	1.2387	0.9484	1.1982
2760s	29.9 °C		46	2.905	2.8753	3.006	2.871	1.6507	1.8798	1.735	1.7171	1.7314	1.7863	1.7204	1.7252	1.7223	1.6809	1.7451	1.7136	1.5019	1.517	1.5241	1.3254	1.3291	1.1987	0.9028	1.1596
2820s	30.0 °C		47	2.9123	2.8777	2.9958	2.8761	1.6198	1.8534	1.7057	1.688	1.7012	1.7548	1.6895	1.6944	1.6916	1.6496	1.7149	1.6869	1.4694	1.4844	1.4899	1.2883	1.2925	1.1584	0.8572	1.1211
2880s	30.0 °C		48	2.9188	2.8805	2.9975	2.8748	1.5889	1.828	1.6768	1.6588	1.6713	1.725	1.6586	1.6629	1.6606	1.6171	1.6834	1.6579	1.4368	1.4519	1.4551	1.2513	1.2558	1.1184	0.8117	1.083
2940s	30.1 °C		49	2.9093	2.8757	2.9936	2.8693	1.5573	1.8024	1.6465	1.629	1.6414	1.6939	1.6266	1.6329	1.6292	1.5844	1.6527	1.6297	1.4037	1.4183	1.4205	1.2141	1.2184	1.078	0.7661	1.0442
3000s	29.9 °C		50	2.913	2.8758	2.9938	2.8677	1.5267	1.7768	1.6171	1.599	1.6114	1.6642	1.5959	1.6019	1.5982	1.552	1.6215	1.6018	1.371	1.3856	1.3859	1.1769	1.1815	1.0376	0.7208	1.0057
3060s	30.1 °C		51	2.9043	2.8706	2.9999	2.868	1.4955	1.7502	1.5884	1.5696	1.5815	1.6325	1.5658	1.5712	1.5676	1.5195	1.5903	1.5734	1.3383	1.3525	1.3516	1.1397	1.1443	0.9973	0.6753	0.967
3120s	30.0 °C		52	2.9026	2.8794	3.0015	2.8773	1.4644	1.7249	1.5586	1.5401	1.5511	1.6023	1.5339	1.5401	1.5361	1.4872	1.5595	1.5449	1.3054	1.3192	1.3169	1.1025	1.1076	0.957	0.6299	0.9286
3180s	30.0 °C		53	2.9023	2.8755	3.0002	2.8773	1.4333	1.6989	1.5295	1.5102	1.521	1.5714	1.5025	1.509	1.5049	1.4543	1.5287	1.5165	1.2728	1.2861	1.2826	1.0654	1.0707	0.9166	0.5846	0.8899
3240s	29.9 °C		54	2.9163	2.8818	2.9959	2.8757	1.4019	1.6734	1.4999	1.4809	1.4909	1.5411	1.4716	1.4784	1.4739	1.422	1.4974	1.4889	1.24	1.2534	1.2481	1.0283	1.0337	0.8759	0.5394	0.8516
3300s	30.1 °C		55	2.899	2.873	2.9967	2.866	1.3702	1.6467	1.4698	1.4503	1.46	1.5095	1.4396	1.4472	1.4425	1.389	1.466	1.4604	1.2068	1.2201	1.2135	0.9909	0.9966	0.8352	0.4943	0.8131
3360s	29.8 °C		56	2.9087	2.8759	3.0073	2.8774	1.3392	1.6216	1.4401	1.4211	1.4301	1.4785	1.4084	1.4162	1.4113	1.3562	1.4351	1.4322	1.1741	1.1874	1.179	0.9538	0.9597	0.7949	0.4494	0.7747
3420s	30.1 °C		57	2.9095	2.8731	2.9986	2.8597	1.308	1.5943	1.4104	1.3912	1.3991	1.4472	1.3764	1.3846	1.3795	1.3231	1.4036	1.4036	1.1412	1.1539	1.1443	0.9166	0.9227	0.7543	0.4045	0.7362
3480s	30.0 °C		58	2.9031	2.8752	2.993	2.8699	1.2764	1.5687	1.3808	1.361	1.3685	1.4157	1.3451	1.3532	1.3478	1.2903	1.3724	1.3754	1.1079	1.1208	1.1095	0.8794	0.8857	0.7137	0.3601	0.6979
3540s	30.0 °C		59	2.9008	2.876	2.9899	2.8721	1.245	1.5422	1.3514	1.3312	1.3383	1.3852	1.3133	1.3217	1.3164	1.2577	1.3409	1.3467	1.0752	1.0877	1.0751	0.8421	0.8487	0.6731	0.3162	0.6596
3600s	29.9 °C		60	2.9025	2.8646	2.9899	2.8698	1.2135	1.5161	1.3214	1.3009	1.3078	1.3537	1.282	1.2905	1.2849	1.2246	1.3095	1.3181	1.0421	1.0545	1.0403	0.805	0.8117	0.6326	0.2731	0.6212
3660s	30.0 °C		61	2.9078	2.8717	2.9934	2.8621	1.182	1.4897	1.2911	1.271	1.277	1.3221	1.2501	1.2594	1.2534	1.1916	1.2781	1.2892	1.0091	1.0212	1.0057	0.7679	0.7749	0.5927	0.2314	0.5829
3720s	29.9 °C		62	2.9043	2.8688	2.9945	2.8685	1.1504	1.4633	1.2615	1.2409	1.2466	1.2908	1.2185	1.2278	1.2217	1.1586	1.2467	1.2612	0.9761	0.9881	0.971	0.7307	0.738	0.5529	0.1932	0.5446
3780s	29.9 °C		63	2.9078	2.8619	2.9903	2.8704	1.1188	1.4369	1.2313	1.2107	1.2157	1.2591	1.1866	1.1963	1.1901	1.1255	1.2152	1.2328	0.9432	0.955	0.9365	0.6935	0.7011	0.5129	0.1619	0.5066
3840s	30.0 °C		64	2.9192	2.8742	3.0064	2.8657	1.0874	1.411	1.2017	1.1808	1.1853	1.2281	1.1552	1.1653	1.1589	1.0927	1.184	1.2044	0.9103	0.922	0.9019	0.6565	0.6644	0.4732	0.1425	0.4687
3900s	29.9 °C		65	2.9079	2.8755	2.9972	2.881	1.0556	1.3842	1.1719	1.1508	1.1547	1.197	1.1236	1.1338	1.1269	1.0597	1.1524	1.1758	0.8772	0.8888	0.8672	0.6194	0.6275	0.4332	0.1327	0.4308
3960s	30.0 °C		66	2.9071	2.8658	3.0015	2.8663	1.0238	1.3579	1.1416	1.1204	1.1237	1.1647	1.0914	1.1018	1.095	1.0266	1.1206	1.1471	0.8444	0.8555	0.8326	0.5824	0.5907	0.3936	0.1279	0.3931
4020s	30.1 °C		67	2.8998	2.87	2.995	2.863	0.9923	1.3312	1.1116	1.0901	1.0929	1.1342	1.0597	1.0705	1.0635	0.9933	1.0889	1.1187	0.8112	0.8225	0.7979	0.5454	0.5541	0.3544	0.1253	0.3557
4080s	30.1 °C		68	2.9001	2.8649	2.9921	2.8679	0.9605	1.3046	1.0815	1.0599	1.0619	1.1026	1.0278	1.0388	1.0316	0.9602	1.0574	1.0902	0.7783	0.7894	0.7633	0.5084	0.5174	0.3155	0.1235	0.3184
4140s	29.9 °C		69	2.8946	2.8619	2.9953	2.8612	0.9286	1.2781	1.0513	1.0295	1.0311	1.0711	0.9959	1.0071	0.9997	0.9271	1.0256	1.0617	0.7454	0.7562	0.7287	0.4715	0.4808	0.2773	0.1224	0.2819
4200s	30.0 °C		70	2.9045	2.8695	2.9984	2.8652	0.8969	1.2516	1.0211	0.9994	1.0002	1.0391	0.9639	0.9756	0.9679	0.8938	0.9938	1.033	0.7124	0.7231	0.6942	0.4348	0.4444	0.2404	0.1217	0.2464
4260s	30.1 °C		71	2.9042	2.861	2.9938	2.8702	0.8651	1.2251	0.991	0.969	0.9693	1.0077	0.9322	0.944	0.9361	0.8609	0.9623	1.0044	0.6795	0.69	0.6598	0.3983	0.4082	0.2054	0.121	0.2124
4320s	29.9 °C		72	2.9047	2.8676	2.9904	2.8646	0.8333	1.1984	0.961	0.9388	0.9384	0.9758	0.9003	0.9123	0.9043	0.8275	0.9306	0.9762	0.6466	0.657	0.6252	0.362	0.372	0.1748	0.1207	0.1817
4380s	30.2 °C		73	2.9042	2.8708	2.9933	2.8704	0.8016	1.1722	0.9306	0.9084	0.9075	0.9446	0.8683	0.8808	0.8725	0.7944	0.8991	0.9474	0.6137	0.6239	0.5908	0.3259	0.3362	0.1519	0.1203	0.1571
4440s	29.8 °C		74	2.8947	2.8702	2.986	2.8709	0.7697	1.1456	0.9005	0.8781	0.8767	0.9124	0.8362	0.849	0.8408	0.7614	0.8675	0.9189	0.581	0.591	0.5565	0.2904	0.3008	0.1383	0.1201	0.1412
4500s	29.9 °C		75	2.9012	2.8676	2.9879	2.8672	0.738	1.1187	0.8702	0.8478	0.8458	0.8812	0.8044	0.8175	0.8088	0.7284	0.8359	0.8903	0.5483	0.558	0.5221	0.2555	0.266	0.1312	0.12	0.1327
4560s	29.9 °C		76	2.9004	2.8604	2.9937	2.8655	0.7061	1.0919	0.8406	0.8173	0.8148	0.849	0.7725	0.7857	0.7772	0.6951	0.8043	0.8619	0.5155	0.5251	0.4877	0.2221	0.2325	0.1273	0.1199	0.1277
4620s	30.0 °C		77	2.897	2.868	2.9816	2.8589	0.6745	1.0657	0.81	0.7873	0.7839	0.818	0.7407	0.7543	0.7454	0.662	0.7729	0.8332	0.4828	0.4923	0.4535	0.1911	0.2009	0.125	0.1198	0.125
4680s	30.0 °C		78	2.9046	2.8617	2.9934	2.869	0.6425	1.0387	0.7797	0.7568	0.753	0.7862	0.7086	0.7225	0.7134	0.6289	0.7413	0.8048	0.4502	0.4596	0.4194	0.165	0.1731	0.1235	0.1197	0.1232
4740s	29.9 °C		79	2.9139	2.8747	3.0076	2.8749	0.6107	1.0119	0.7496	0.7265	0.7219	0.7542	0.6766	0.6909	0.6815	0.5957	0.7098	0.7764	0.4177	0.4269	0.3856	0.1463	0.1518	0.1224	0.1196	0.122
4800s	30.0 °C		80	2.9181	2.8723	3.0001	2.8803	0.5791	0.985	0.7195	0.6961	0.691	0.7228	0.6449	0.6593	0.6496	0.5626	0.6783	0.748	0.3854	0.3943	0.3519	0.1355	0.1387	0.1217	0.1195	0.1211
4860s	30.1 °C		81	2.8957	2.862	2.994	2.8569	0.547	0.958	0.6889	0.6655	0.6601	0.6909	0.6128	0.6277	0.6177	0.5297	0.6468	0.7193	0.3531	0.3619	0.3185	0.1294	0.1313	0.1209	0.1195	0.1204
4920s	30.2 °C		82	2.9021	2.8634	2.9879	2.8641	0.5155	0.9315	0.659	0.6352	0.6293	0.6594	0.581	0.596	0.586	0.4966	0.6154	0.691	0.3213	0.33	0.2856	0.1261	0.1272	0.1204	0.1194	0.12
4980s	30.0 °C		83	2.906	2.8657	2.9823	2.867	0.4839	0.9049	0.6288	0.6049	0.5982	0.6278	0.5492	0.5643	0.5542	0.4637	0.5839	0.6625	0.2898	0.2981	0.2534	0.1239	0.1246	0.12	0.1193	0.1195
5040s	30.1 °C		84	2.899	2.8606	2.9881	2.8601	0.4523	0.878	0.5986	0.5747	0.5675	0.5966	0.5175	0.5328	0.5226	0.431	0.5526	0.6339	0.2589	0.267	0.2226	0.1225	0.123	0.1197	0.1193	0.1192
5100s	30.1 °C		85	2.8969	2.8536	2.9848	2.8566	0.4208	0.8514	0.5684	0.5444	0.5364	0.5645	0.4856	0.5012	0.4907	0.3983	0.5212	0.6055	0.229	0.2366	0.1941	0.1214	0.1218	0.1196	0.1193	0.119
5160s	29.9 °C		86	2.8945	2.8619	2.9876	2.8643	0.3894	0.8245	0.5383	0.5141	0.5058	0.5334	0.4539	0.4698	0.4593	0.3658	0.49	0.5772	0.2011	0.2079	0.1696	0.1207	0.121	0.1193	0.1193	0.1188
5220s	30.0 °C		87	2.8979	2.8649	2.988	2.8707	0.3582	0.7977	0.5082	0.4839	0.4749	0.5015	0.4222	0.4383	0.4275	0.3335	0.4588	0.5489	0.1763	0.1819	0.1515	0.1201	0.1203	0.1192	0.1194	0.1186
5280s	29.9 °C		88	2.8979	2.8488	2.9809	2.8633	0.3272	0.7708	0.4781	0.4538	0.4442	0.4697	0.3907	0.4072	0.3963	0.3018	0.4278	0.5205	0.1569	0.1607	0.1403	0.1197	0.1197	0.1191	0.1193	0.1184
5340s	29.8 °C		89	2.9087	2.8632	2.9945	2.8685	0.2964	0.744	0.4481	0.4237	0.4136	0.4384	0.3593	0.3759	0.3648	0.2706	0.3968	0.4923	0.1439	0.1458	0.1337	0.1193	0.1194	0.1191	0.1194	0.1184
5400s	29.9 °C		90	2.9006	2.8714	3.0106	2.8688	0.2664	0.7172	0.4182	0.3937	0.383	0.4073	0.3282	0.3449	0.3338	0.2402	0.366	0.4641	0.1363	0.1367	0.1297	0.119	0.1191	0.1189	0.1195	0.1183
5460s	30.0 °C		91	2.8982	2.855	3.0009	2.8623	0.237	0.6903	0.3884	0.3638	0.3528	0.3769	0.2977	0.3142	0.3033	0.2116	0.3355	0.4359	0.1317	0.1315	0.1271	0.1188	0.1188	0.1188	0.1194	0.1182
5520s	30.1 °C		92	2.9034	2.8674	2.9959	2.8704	0.2091	0.6635	0.3587	0.3343	0.3227	0.3459	0.2675	0.284	0.273	0.1858	0.3052	0.4078	0.1289	0.1282	0.1254	0.1185	0.1187	0.1188	0.1194	0.1182
5580s	30.0 °C		93	2.8971	2.8571	2.9812	2.8607	0.1838	0.6367	0.3293	0.3049	0.293	0.3146	0.2382	0.2545	0.2435	0.165	0.2755	0.3799	0.127	0.1261	0.1244	0.1184	0.1184	0.1187	0.1195	0.1181
5640s	30.0 °C		94	2.8863	2.8528	2.9819	2.863	0.1627	0.6099	0.3002	0.2759	0.2639	0.2841	0.2104	0.226	0.2157	0.1506	0.2465	0.3521	0.1256	0.1247	0.1237	0.1182	0.1182	0.1186	0.1194	0.1179
5700s	30.1 °C		95	2.8878	2.8514	2.972	2.8616	0.1475	0.5832	0.2715	0.2477	0.2356	0.2551	0.1855	0.1995	0.1902	0.1417	0.219	0.3246	0.1247	0.1235	0.1229	0.1181	0.1181	0.1186	0.1195	0.118
5760s	30.1 °C		96	2.8984	2.8466	2.9773	2.869	0.1378	0.5563	0.2437	0.2207	0.2088	0.2275	0.165	0.1762	0.1687	0.1364	0.1938	0.2973	0.124	0.1228	0.1221	0.1181	0.118	0.1186	0.1195	0.1179
5820s	29.9 °C		97	2.8912	2.8535	2.98	2.8602	0.132	0.5298	0.2169	0.1956	0.1848	0.2019	0.1502	0.1581	0.1529	0.1331	0.1724	0.2704	0.1234	0.1221	0.1217	0.118	0.1179	0.1186	0.1195	0.1178
5880s	29.9 °C		98	2.8805	2.8427	2.9747	2.8518	0.1284	0.503	0.1922	0.1736	0.165	0.1808	0.141	0.1457	0.1426	0.1309	0.1564	0.244	0.1229	0.1216	0.1214	0.1179	0.1178	0.1186	0.1195	0.1178
5940s	30.0 °C		99	2.8997	2.8572	2.9909	2.869	0.126	0.4768	0.1711	0.1566	0.1507	0.1649	0.1353	0.1381	0.1362	0.1294	0.1461	0.2189	0.1227	0.1213	0.1211	0.1179	0.1179	0.1187	0.1198	0.1179
6000s	29.9 °C		100	2.8888	2.8554	2.9869	2.869	0.1243	0.4498	0.1547	0.145	0.1415	0.1556	0.1318	0.1335	0.1325	0.1283	0.1397	0.1952	0.1222	0.1209	0.1207	0.1178	0.1178	0.1186	0.1197	0.1179
6060s	30.2 °C		101	2.8938	2.8563	2.9901	2.854	0.1231	0.4231	0.1437	0.1379	0.1361	0.1473	0.1295	0.1305	0.13	0.1274	0.1357	0.1743	0.1219	0.1206	0.1205	0.1177	0.1177	0.1186	0.1197	0.1178
6120s	29.9 °C		102	2.9044	2.8619	2.9896	2.8603	0.1223	0.3967	0.1368	0.1334	0.1326	0.1436	0.1278	0.1285	0.1282	0.1268	0.1331	0.1576	0.1217	0.1204	0.1204	0.1177	0.1177	0.1186	0.1198	0.1178
6180s	30.0 °C		103	2.8915	2.8546	2.9786	2.8641	0.1215	0.3702	0.1327	0.1305	0.1302	0.1409	0.1267	0.1271	0.1269	0.1263	0.1314	0.1458	0.1216	0.1201	0.1202	0.1177	0.1177	0.1186	0.1198	0.1179
6240s	30.1 °C		104	2.8919	2.8549	2.978	2.8577	0.121	0.344	0.1298	0.1286	0.1286	0.1386	0.1257	0.126	0.1259	0.1258	0.13	0.138	0.1214	0.1199	0.1201	0.1176	0.1176	0.1186	0.1198	0.1177
6300s	30.0 °C		105	2.9033	2.8623	2.9918	2.8718	0.1206	0.3181	0.1279	0.1272	0.1273	0.1379	0.125	0.1252	0.1253	0.1255	0.129	0.1332	0.1213	0.1198	0.1201	0.1177	0.1175	0.1187	0.1199	0.1178
6360s	30.1 °C		106	2.901	2.8559	2.985	2.8622	0.1204	0.2923	0.1266	0.1261	0.1264	0.1363	0.1244	0.1245	0.1247	0.1251	0.1283	0.1302	0.1212	0.1197	0.12	0.1177	0.1176	0.1186	0.1199	0.1179
6420s	30.1 °C		107	2.8868	2.8444	2.9884	2.8592	0.1199	0.2669	0.1255	0.1252	0.1256	0.1357	0.124	0.1238	0.1241	0.1247	0.1275	0.128	0.1211	0.1196	0.1198	0.1177	0.1176	0.1186	0.12	0.1179
6480s	30.0 °C		108	2.8945	2.8551	2.981	2.8594	0.1196	0.2423	0.1247	0.1245	0.1252	0.1352	0.1236	0.1235	0.1239	0.1246	0.1271	0.1265	0.121	0.1195	0.1197	0.1177	0.1176	0.1186	0.1201	0.1178
6540s	30.0 °C		109	2.8921	2.8503	2.9793	2.8547	0.1195	0.2185	0.1242	0.124	0.1247	0.1354	0.1235	0.1233	0.1234	0.1246	0.1268	0.1254	0.1209	0.1195	0.1197	0.1178	0.1176	0.1187	0.12	0.118
6600s	30.0 °C		110	2.8884	2.8484	2.979	2.8525	0.1192	0.1963	0.1237	0.1236	0.1243	0.1345	0.1232	0.1229	0.1232	0.1242	0.1264	0.1244	0.1209	0.1194	0.1196	0.1178	0.1176	0.1188	0.1201	0.118
6660s	29.9 °C		111	2.8989	2.8497	2.9856	2.8578	0.1191	0.1767	0.1231	0.1233	0.1239	0.1346	0.1228	0.1227	0.1229	0.1241	0.1261	0.1238	0.1208	0.1194	0.1196	0.1177	0.1176	0.1188	0.1201	0.1178
6720s	30.1 °C		112	2.8952	2.8467	2.9738	2.8592	0.1189	0.1607	0.1229	0.1229	0.1237	0.1329	0.1226	0.1225	0.1227	0.124	0.1258	0.1232	0.1207	0.1193	0.1196	0.1177	0.1176	0.1188	0.1202	0.118
6780s	30.2 °C		113	2.8917	2.8452	2.9901	2.8491	0.1188	0.1488	0.1226	0.1228	0.1234	0.1337	0.1226	0.1223	0.1224	0.1239	0.1257	0.1228	0.1207	0.1192	0.1195	0.1177	0.1176	0.1188	0.1202	0.1179
6840s	30.1 °C		114	2.8877	2.8389	2.9816	2.857	0.1187	0.141	0.1223	0.1225	0.1232	0.1341	0.1225	0.1221	0.1224	0.1238	0.1254	0.1224	0.1207	0.1192	0.1195	0.1178	0.1177	0.1188	0.1203	0.118
6900s	30.2 °C		115	2.8854	2.8499	2.9784	2.8542	0.1186	0.1359	0.1221	0.1224	0.1232	0.1337	0.1222	0.122	0.1223	0.1237	0.1252	0.122	0.1207	0.1192	0.1196	0.1178	0.1176	0.1189	0.1204	0.1181
6960s	29.9 °C		116	2.8855	2.8453	2.9864	2.8548	0.1187	0.1326	0.1219	0.1223	0.1231	0.1337	0.1222	0.1219	0.1222	0.1238	0.1252	0.1218	0.1206	0.1192	0.1195	0.1179	0.1177	0.119	0.1205	0.1182
7020s	30.1 °C		117	2.9006	2.8526	2.9895	2.8631	0.1185	0.1302	0.1217	0.1221	0.1228	0.1335	0.122	0.1217	0.122	0.1237	0.125	0.1216	0.1206	0.1191	0.1194	0.1178	0.1176	0.1188	0.1204	0.1181
7080s	30.1 °C		118	2.8938	2.8531	2.9941	2.8608	0.1184	0.1284	0.1216	0.1219	0.1227	0.1338	0.1221	0.1216	0.122	0.1235	0.1248	0.1214	0.1206	0.119	0.1194	0.1179	0.1177	0.119	0.1205	0.1181
7140s	30.1 °C		119	2.8871	2.8372	2.9756	2.8514	0.1185	0.1272	0.1216	0.1219	0.1226	0.1328	0.1219	0.1217	0.1219	0.1234	0.1248	0.1213	0.1207	0.1191	0.1195	0.1179	0.1177	0.119	0.1212	0.1182
7200s	30.0 °C		120	2.8916	2.8459	2.969	2.8564	0.1184	0.1262	0.1215	0.1218	0.1227	0.1335	0.122	0.1217	0.1221	0.1236	0.1246	0.1211	0.1206	0.1191	0.1194	0.118	0.1177	0.1191	0.1208	0.1181
7260s	29.8 °C		121	2.8901	2.8395	2.9792	2.8572	0.1184	0.1255	0.1214	0.1217	0.1226	0.1329	0.122	0.1216	0.122	0.1236	0.1246	0.121	0.1206	0.1191	0.1194	0.118	0.1178	0.1191	0.1208	0.1182
7320s	30.0 °C		122	2.8797	2.8369	2.9593	2.8436	0.1183	0.1247	0.1213	0.1217	0.1225	0.1328	0.1219	0.1215	0.1217	0.1235	0.1245	0.1209	0.1206	0.1191	0.1193	0.118	0.1177	0.1191	0.1212	0.1183
7380s	30.1 °C		123	2.8866	2.8481	2.9665	2.8559	0.1181	0.1242	0.1213	0.1214	0.1224	0.1327	0.1219	0.1214	0.1217	0.1233	0.1245	0.1207	0.1205	0.119	0.1194	0.118	0.1177	0.1191	0.1207	0.1183
7440s	30.1 °C		124	2.8852	2.8451	2.9745	2.8596	0.1182	0.1238	0.1212	0.1215	0.1223	0.1326	0.1219	0.1213	0.1216	0.1234	0.1244	0.1206	0.1205	0.119	0.1194	0.1181	0.1178	0.1191	0.1208	0.1183
7500s	30.0 °C		125	2.8896	2.8452	2.9773	2.8577	0.1183	0.1235	0.1211	0.1214	0.1223	0.1325	0.1216	0.1213	0.1217	0.1233	0.1244	0.1205	0.1206	0.1191	0.1194	0.1181	0.1178	0.1192	0.1209	0.1183
7560s	30.1 °C		126	2.8765	2.8402	2.9704	2.8502	0.1183	0.1232	0.1211	0.1214	0.1222	0.133	0.1216	0.1213	0.1216	0.1234	0.1243	0.1205	0.1205	0.119	0.1195	0.1181	0.1178	0.1192	0.121	0.1184
7620s	30.0 °C		127	2.8803	2.8511	2.9721	2.8511	0.1182	0.1229	0.1211	0.1213	0.1222	0.133	0.1218	0.1213	0.1216	0.1234	0.1243	0.1203	0.1206	0.119	0.1194	0.1181	0.1179	0.1192	0.1211	0.1184
7680s	30.0 °C		128	2.8926	2.8383	2.9749	2.8527	0.1181	0.1227	0.121	0.1214	0.1222	0.1331	0.1217	0.1215	0.1215	0.1234	0.1242	0.1203	0.1206	0.1191	0.1195	0.1182	0.1179	0.1193	0.1212	0.1185
7740s	30.0 °C		129	2.8811	2.8402	2.9745	2.8488	0.1182	0.1225	0.121	0.1214	0.1221	0.133	0.1216	0.1212	0.1215	0.1234	0.1242	0.1204	0.1207	0.1191	0.1195	0.1182	0.1188	0.1194	0.1212	0.1185
7800s	30.1 °C		130	2.8817	2.8412	2.9698	2.851	0.1181	0.1223	0.121	0.1212	0.1221	0.1332	0.1216	0.1211	0.1214	0.1233	0.1241	0.1203	0.1206	0.1191	0.1195	0.1182	0.118	0.1194	0.1213	0.1185
7860s	29.9 °C		131	2.883	2.8391	2.9739	2.8456	0.1182	0.1222	0.1209	0.1213	0.122	0.1321	0.1215	0.1213	0.1214	0.1232	0.1241	0.1202	0.1207	0.1192	0.1196	0.1183	0.1181	0.1195	0.1214	0.1186
7920s	30.0 °C		132	2.8784	2.8356	2.9664	2.8533	0.1181	0.122	0.1208	0.1211	0.122	0.1328	0.1215	0.1211	0.1214	0.1231	0.124	0.1202	0.1206	0.119	0.1195	0.1183	0.1179	0.1194	0.1213	0.1185
7980s	29.9 °C		133	2.8792	2.8367	2.9689	2.8541	0.1182	0.1218	0.1208	0.1212	0.122	0.1326	0.1215	0.1211	0.1214	0.1231	0.124	0.1202	0.1206	0.1191	0.1195	0.1184	0.118	0.1195	0.1214	0.1187
8040s	30.0 °C		134	2.8966	2.8506	2.9883	2.8619	0.1181	0.1218	0.1208	0.1212	0.122	0.1332	0.1214	0.1209	0.1213	0.1231	0.124	0.1202	0.1207	0.1192	0.1196	0.1185	0.1181	0.1196	0.1215	0.1187
8100s	29.9 °C		135	2.8792	2.8428	2.9684	2.8525	0.1182	0.1217	0.1207	0.1211	0.1221	0.1321	0.1214	0.1211	0.1214	0.1232	0.124	0.12	0.1206	0.1192	0.1196	0.1185	0.1181	0.1197	0.1216	0.1188
8160s	30.1 °C		136	2.8756	2.8434	2.9733	2.8543	0.1181	0.1216	0.1207	0.1212	0.1221	0.1332	0.1214	0.1211	0.1213	0.1233	0.1239	0.12	0.1207	0.1192	0.1196	0.1186	0.1181	0.1197	0.1216	0.1188
8220s	30.1 °C		137	2.8748	2.8327	2.9681	2.8446	0.1181	0.1215	0.1207	0.1211	0.122	0.1333	0.1213	0.121	0.1213	0.1233	0.1239	0.1199	0.1207	0.1192	0.1196	0.1185	0.1182	0.1198	0.1217	0.1188
8280s	29.9 °C		138	2.8887	2.8312	2.9727	2.8483	0.1181	0.1215	0.1207	0.1212	0.1219	0.1322	0.1213	0.1211	0.1212	0.1233	0.1239	0.1199	0.1208	0.1192	0.1197	0.1185	0.1182	0.1197	0.1218	0.1189
8340s	30.2 °C		139	2.8845	2.8348	2.9727	2.8544	0.1181	0.1213	0.1207	0.1211	0.122	0.1326	0.1214	0.1211	0.1214	0.1232	0.1239	0.12	0.1207	0.1192	0.1197	0.1186	0.1183	0.1198	0.1219	0.1188
8400s	30.0 °C		140	2.8917	2.839	2.9775	2.8582	0.1182	0.1212	0.1207	0.1212	0.1219	0.1328	0.1214	0.1211	0.1214	0.1233	0.1239	0.12	0.1208	0.1193	0.1197	0.1187	0.1183	0.1199	0.1221	0.1189
8460s	30.0 °C		141	2.8836	2.8401	2.9869	2.8648	0.1182	0.1212	0.1208	0.1213	0.122	0.1331	0.1215	0.1211	0.1214	0.1231	0.1239	0.1199	0.1209	0.1192	0.1198	0.1187	0.1185	0.12	0.122	0.1189
8520s	29.9 °C		142	2.8789	2.8311	2.9692	2.8517	0.1182	0.1212	0.1208	0.1211	0.122	0.1331	0.1215	0.1211	0.1214	0.1233	0.1239	0.12	0.1208	0.1193	0.1198	0.1188	0.1185	0.12	0.1222	0.119
8580s	30.0 °C		143	2.8765	2.8283	2.9641	2.851	0.1183	0.1212	0.1209	0.1212	0.1219	0.1326	0.1215	0.1212	0.1212	0.1233	0.1239	0.12	0.1209	0.1193	0.1198	0.1188	0.1186	0.12	0.1221	0.1191
8640s	30.0 °C		144	2.8809	2.8306	2.973	2.849	0.1183	0.121	0.1209	0.1211	0.122	0.133	0.1216	0.1211	0.1214	0.1233	0.1239	0.12	0.1209	0.1193	0.1198	0.1188	0.1185	0.1201	0.1222	0.1191
8700s	30.0 °C		145	2.8766	2.8354	2.9697	2.8456	0.1183	0.121	0.1209	0.1212	0.122	0.133	0.1216	0.121	0.1213	0.1232	0.1239	0.12	0.1209	0.1193	0.1198	0.119	0.1186	0.1201	0.1222	0.1191
8760s	30.0 °C		146	2.9054	2.8376	2.9866	2.854	0.1183	0.121	0.1208	0.1212	0.122	0.1334	0.1215	0.1212	0.1213	0.1233	0.1239	0.1199	0.1209	0.1194	0.1199	0.1189	0.1185	0.1202	0.1223	0.1191
8820s	30.0 °C		147	2.8798	2.8242	2.973	2.8474	0.1184	0.1209	0.1208	0.1212	0.122	0.133	0.1215	0.1211	0.1214	0.1232	0.1239	0.1198	0.1209	0.1193	0.1199	0.119	0.1185	0.1202	0.1223	0.1192
8880s	30.0 °C		148	2.8816	2.8348	2.9714	2.8458	0.1183	0.1209	0.1208	0.1211	0.1219	0.1334	0.1216	0.1211	0.1214	0.1233	0.1239	0.1197	0.1209	0.1194	0.1199	0.119	0.1186	0.1202	0.1224	0.1192
8940s	30.0 °C		149	2.877	2.8307	2.9582	2.8458	0.1183	0.1209	0.1208	0.1211	0.1221	0.1332	0.1215	0.1212	0.1215	0.1236	0.1239	0.1199	0.1209	0.1194	0.12	0.1191	0.1186	0.1203	0.1225	0.1193
9000s	29.9 °C		150	2.8802	2.8233	2.9612	2.8523	0.1184	0.121	0.1208	0.1212	0.122	0.133	0.1215	0.1212	0.1215	0.1236	0.1239	0.1199	0.121	0.1195	0.1201	0.1191	0.1187	0.1203	0.1226	0.1193
Measurement title: 21-08-03_002 B1-B2
Date of measurement: 2021-08-03/Time of measurement: 15:27:51
ATPase_assay.mth
C:\Users\Public\Documents\Tecan\Magellan\mth\ATPase_assay.mth
340nm
infinite 200Pro
Instrument serial number: 1505006410
Plate
Plate Description: [NUN96ft_TC] - Thermo Fisher Scientific-Nunclon 96 Flat Transparent
Plate with Cover: No
Barcode: No
Part of Plate
Range: A1:F12
Temperature
Mode: On
Temperature: 30,0 °C
Kinetic Cycle
Duration: 02:30:00
Kinetic Interval: 00:01:00
Absorbance
Measurement Wavelength: 340 nm
Measurement Bandwidth: 9 nm
Number of Reads: 25
Settle Time: 0 ms
Label: Label1
Total kinetic run time: 2h 30min

## Sheet: 21-08-03_002 X+XB act. B1-B2
							0.08 µM ClpX6 + XB
				control			0 µM XB			0 µM XB			0.05 μM XB			0.1 μM XB			0.2 μM XB			0.3 μM XB			0.5 μM XB			0.75 μM XB			1.25 μM XB			2.5 μM XB			5 μM XB			6.5 μM XB			7.5 μM XB			8.5 μM XB			10 μM XB
			min	A	μM left NADH	μM oxidated NADH	A	μM left NADH	μM oxidated NADH	A	μM left NADH	μM oxidated NADH	A	μM left NADH	μM oxidated NADH	A	μM left NADH	μM oxidated NADH	A	μM left NADH	μM oxidated NADH	A	μM left NADH	μM oxidated NADH	A	μM left NADH	μM oxidated NADH	A	μM left NADH	μM oxidated NADH	A	μM left NADH	μM oxidated NADH	A	μM left NADH	μM oxidated NADH	A	μM left NADH	μM oxidated NADH	A	μM left NADH	μM oxidated NADH	A	μM left NADH	μM oxidated NADH	A	μM left NADH	μM oxidated NADH	A
			0	2.9277	1000	0	2.8595	1000	0	2.8802	1000	0	2.8718	1000	0	2.8599	1000	0	2.9168	1000	0	2.9305	1000	0	2.915	1000	0	2.9014	1000	0	2.9069	1000	0	2.9148	1000	0	2.921	1000	0	2.832	1000	0	2.8164	1000	0	2.8506	1000	0	2.8922
			1	2.9274	999.898	0.10247	2.8375	992.306	7.69365	2.8694	996.25	3.74974	2.8572	994.916	5.08392	2.8499	996.503	3.49663	2.8713	984.401	15.5993	2.9101	993.039	6.96127	2.9026	995.746	4.25386	2.8918	996.691	3.30875	2.892	994.874	5.12574	2.9015	995.437	4.56292	2.9104	996.371	3.62889	2.8196	995.621	4.37853	2.7982	993.538	6.46215	2.8146	987.371	12.6289	2.8683
			2	2.9268	999.693	0.307409	2.8269	988.599	11.4006	2.8497	989.41	10.5895	2.8353	987.29	12.7098	2.823	987.097	12.9025	2.8497	976.995	23.0047	2.8991	989.285	10.7149	2.879	987.65	12.3499	2.8702	989.247	10.7534	2.8671	986.308	13.6916	2.8972	993.962	6.03815	2.8919	990.038	9.96234	2.7992	988.418	11.5819	2.7791	986.756	13.2439	2.8033	983.407	16.593	2.8421
			3	2.9202	997.438	2.56174	2.8016	979.752	20.2483	2.8289	982.189	17.8113	2.8124	979.316	20.6839	2.8049	980.769	19.2314	2.8273	969.316	30.6843	2.8714	979.833	20.1672	2.853	978.731	21.2693	2.8432	979.941	20.0593	2.8505	980.598	19.4021	2.8487	977.323	22.6774	2.8621	979.836	20.1643	2.7777	980.826	19.1737	2.7524	977.276	22.724	2.7714	972.216	27.7836	2.8191
			4	2.9159	995.97	4.03047	2.7731	969.785	30.2151	2.8134	976.807	23.1928	2.7948	973.188	26.8125	2.7872	974.58	25.4205	2.8135	964.584	35.4155	2.8584	975.397	24.6033	2.8311	971.218	28.7822	2.8257	973.909	26.0909	2.8276	972.72	27.2799	2.8339	972.245	27.7549	2.8444	973.776	26.2239	2.7518	971.681	28.3192	2.7253	967.654	32.3463	2.7492	964.429	35.5715	2.8006
			5	2.9293	1000.55	-0.546504	2.7656	967.162	32.8379	2.7997	972.051	27.9494	2.7811	968.417	31.583	2.7722	969.335	30.6654	2.7983	959.373	40.6267	2.8544	974.032	25.9683	2.8195	967.238	32.7616	2.8137	969.773	30.2268	2.8126	967.56	32.4401	2.8262	969.603	30.3966	2.8313	969.291	30.7087	2.7399	967.479	32.5212	2.7147	963.89	36.1099	2.7352	959.517	40.4827	2.7799
			6	2.9192	997.097	2.9033	2.74	958.209	41.7905	2.7771	964.204	35.7961	2.7501	957.622	42.3776	2.7426	958.985	41.0154	2.7709	949.979	50.0206	2.8297	965.603	34.3969	2.7941	958.525	41.4751	2.7815	958.675	41.3249	2.7897	959.682	40.3179	2.793	958.213	41.7867	2.8058	960.561	39.4385	2.7163	959.145	40.8545	2.6792	951.285	48.7147	2.7042	948.642	51.3576	2.7507
			7	2.931	1001.13	-1.12716	2.7206	951.425	48.5749	2.7638	959.586	40.4139	2.7426	955.011	44.9892	2.7275	953.705	46.2953	2.7531	943.877	56.1231	2.8153	960.689	39.3107	2.7844	955.197	44.8027	2.7711	955.091	44.9094	2.7688	952.492	47.5077	2.7859	955.777	44.2226	2.7911	955.529	44.4711	2.7019	954.061	45.9393	2.6671	946.989	53.0109	2.6863	942.363	57.637	2.7338
			8	2.9248	999.009	0.990539	2.7021	944.955	55.0446	2.7385	950.802	49.198	2.7185	946.619	53.3812	2.7088	947.166	52.834	2.7364	938.151	61.8486	2.7902	952.124	47.8758	2.7597	946.724	53.2762	2.7581	950.61	49.3899	2.7488	945.612	54.3878	2.7614	947.372	52.628	2.7709	948.613	51.3865	2.6759	944.88	55.1201	2.6369	936.266	63.7338	2.6603	933.242	66.7579	2.7042
			9	2.9129	994.945	5.05516	2.6742	935.198	64.8015	2.7215	944.9	55.1003	2.69	936.695	63.3052	2.6851	938.879	61.121	2.715	930.815	69.1854	2.7653	943.627	56.3726	2.7316	937.084	62.916	2.728	940.236	59.7643	2.727	938.113	61.8872	2.7285	936.085	63.9152	2.7498	941.39	58.6101	2.6532	936.864	63.1356	2.6063	925.401	74.5988	2.6294	922.402	77.5977	2.6777
			10	2.9302	1000.85	-0.853913	2.6591	929.918	70.0822	2.7088	940.49	59.5098	2.6771	932.203	67.7972	2.6729	934.613	65.3869	2.6994	925.466	74.5337	2.7494	938.202	61.7983	2.7187	932.659	67.3413	2.7133	935.169	64.8308	2.7096	932.127	67.873	2.7182	932.551	67.4489	2.726	933.242	66.758	2.643	933.263	66.7373	2.5866	918.406	81.5935	2.6099	915.562	84.4384	2.6549
			11	2.9297	1000.68	-0.68313	2.6327	920.685	79.3146	2.6901	933.998	66.0024	2.6588	925.83	74.1695	2.6472	925.627	74.3732	2.6747	916.998	83.0019	2.7361	933.663	66.3368	2.6886	922.333	77.6672	2.6892	926.863	73.1371	2.6864	924.146	75.854	2.693	923.906	76.0944	2.7048	925.984	74.0157	2.617	924.082	75.9181	2.5614	909.459	90.5411	2.5793	904.827	95.1729	2.6331
			12	2.9212	997.78	2.22017	2.6121	913.481	86.5186	2.6705	927.193	72.8074	2.6338	917.125	82.8749	2.6225	916.99	83.0099	2.6544	910.038	89.9616	2.7143	926.224	73.7758	2.672	916.638	83.3619	2.6653	918.625	81.3745	2.6633	916.199	83.8006	2.6705	916.186	83.8136	2.6862	919.617	80.3834	2.5962	916.737	83.2627	2.5382	901.221	98.7786	2.5597	897.951	102.049	2.6041
			13	2.9272	999.829	0.170783	2.586	904.354	95.6461	2.6513	920.526	79.4736	2.614	910.231	89.7695	2.6005	909.298	90.7025	2.6298	901.604	98.3955	2.6885	917.42	82.5798	2.6524	909.914	90.0858	2.6438	911.215	88.7847	2.6427	909.113	90.8872	2.6463	907.884	92.1161	2.663	911.674	88.3259	2.5701	907.521	92.4788	2.5116	891.777	108.223	2.5323	888.339	111.661	2.5802
			14	2.9152	995.73	4.26956	2.5608	895.541	104.459	2.6313	913.582	86.4176	2.5922	902.639	97.3605	2.5733	899.787	100.213	2.6048	893.033	106.967	2.6693	910.868	89.1315	2.6273	901.304	98.6964	2.6196	902.874	97.1255	2.6171	900.306	99.6938	2.6198	898.792	101.208	2.6368	902.705	97.2954	2.5497	900.318	99.6822	2.4855	882.51	117.49	2.506	879.113	120.887	2.5513
			15	2.9251	999.112	0.888069	2.5389	887.882	112.118	2.6119	906.847	93.1533	2.5765	897.173	102.827	2.5543	893.143	106.857	2.5785	884.017	115.983	2.6437	902.133	97.8673	2.6016	892.487	107.513	2.595	894.396	105.604	2.5931	892.05	107.95	2.598	891.313	108.687	2.6178	896.2	103.8	2.5262	892.02	107.98	2.4568	872.319	127.681	2.4797	869.887	130.113	2.5243
			16	2.919	997.028	2.97162	2.5117	878.37	121.63	2.5895	899.07	100.93	2.5438	885.786	114.214	2.5331	885.73	114.27	2.5546	875.823	124.177	2.6193	893.807	106.193	2.5774	884.185	115.815	2.5701	885.814	114.186	2.5715	884.619	115.381	2.5704	881.844	118.156	2.5927	887.607	112.393	2.5073	885.346	114.654	2.4304	862.946	137.054	2.4519	860.135	139.865	2.4936
			17	2.9305	1000.96	-0.956382	2.4861	869.418	130.582	2.5706	892.507	107.493	2.5214	877.986	122.014	2.5115	878.178	121.822	2.5414	871.297	128.703	2.5968	886.129	113.871	2.5548	876.432	123.568	2.5473	877.955	122.045	2.5503	877.326	122.674	2.5459	873.439	126.561	2.5644	877.919	122.081	2.4823	876.518	123.482	2.4032	853.288	146.712	2.4238	850.277	149.723	2.468
			18	2.9252	999.146	0.853913	2.4642	861.759	138.241	2.5478	884.591	115.409	2.5014	871.022	128.978	2.4866	869.471	130.529	2.5144	862.041	137.959	2.5705	877.154	122.846	2.5283	867.341	132.659	2.5226	869.442	130.558	2.5229	867.901	132.099	2.5165	863.353	136.647	2.5396	869.428	130.572	2.4569	867.549	132.451	2.3773	844.092	155.908	2.3966	840.735	159.265	2.4386
			19	2.9026	991.427	8.57328	2.4285	849.274	150.726	2.5199	874.905	125.095	2.4665	858.869	141.131	2.4559	858.736	141.264	2.4811	850.624	149.376	2.5394	866.542	133.458	2.4933	855.334	144.666	2.4912	858.62	141.38	2.4908	856.858	143.142	2.4884	853.712	146.288	2.5108	859.569	140.431	2.4287	857.592	142.408	2.3423	831.665	168.335	2.362	828.597	171.403	2.4021
			20	2.9246	998.941	1.05885	2.4114	843.294	156.706	2.5044	869.523	130.477	2.4491	852.81	147.19	2.4374	852.268	147.732	2.461	843.733	156.267	2.5233	861.048	138.952	2.4745	848.885	151.115	2.4705	851.485	148.515	2.4727	850.631	149.369	2.4672	846.439	153.561	2.494	853.817	146.183	2.4096	850.847	149.153	2.3177	822.93	177.07	2.3376	820.038	179.962	2.3786
			21	2.9123	994.74	5.2601	2.38	832.313	167.687	2.4823	861.85	138.15	2.4221	843.408	156.592	2.4082	842.057	157.943	2.4325	833.962	166.038	2.4954	851.527	148.473	2.448	839.794	160.206	2.4439	842.318	157.682	2.4436	840.621	159.379	2.4356	835.598	164.402	2.4602	842.246	157.754	2.3835	841.631	158.369	2.2872	812.101	187.899	2.3065	809.128	190.872	2.3459
			22	2.9231	998.429	1.5712	2.3571	824.305	175.695	2.4636	855.357	144.643	2.4007	835.957	164.043	2.3857	834.19	165.81	2.4122	827.002	172.998	2.4747	844.463	155.537	2.4224	831.012	168.988	2.4178	833.322	166.678	2.42	832.502	167.498	2.4115	827.329	172.671	2.4414	835.81	164.19	2.3591	833.016	166.984	2.2611	802.833	197.167	2.2791	799.516	200.484	2.3198
			23	2.9154	995.799	4.20125	2.3269	813.744	186.256	2.4387	846.712	153.288	2.3706	825.475	174.525	2.3585	824.679	175.321	2.3821	816.683	183.317	2.4431	833.68	166.32	2.3943	821.372	178.628	2.39	823.74	176.26	2.391	822.526	177.474	2.3833	817.655	182.345	2.4127	825.984	174.016	2.3329	823.764	176.236	2.2286	791.294	208.706	2.247	788.255	211.745	2.2841
			24	2.9143	995.423	4.57697	2.2995	804.162	195.838	2.4163	838.935	161.065	2.3457	816.805	183.195	2.3329	815.728	184.272	2.3571	808.112	191.888	2.4189	825.422	174.578	2.3709	813.345	186.655	2.3659	815.434	184.566	2.3712	815.714	184.286	2.3566	808.495	191.505	2.3874	817.323	182.677	2.3082	815.042	184.958	2.2	781.139	218.861	2.2188	778.362	221.638	2.256
			25	2.9183	996.789	3.21071	2.2752	795.664	204.336	2.3932	830.915	169.085	2.3224	808.691	191.309	2.3077	806.916	193.084	2.3333	799.952	200.048	2.3931	816.618	183.382	2.3424	803.568	196.432	2.3408	806.783	193.217	2.3395	804.809	195.191	2.3303	799.472	200.528	2.3604	808.079	191.921	2.2843	806.603	193.397	2.1688	770.061	229.939	2.1889	767.873	232.127	2.2249
			26	2.9093	993.715	6.2848	2.2444	784.892	215.108	2.3693	822.616	177.384	2.292	798.106	201.894	2.2792	796.951	203.049	2.3044	790.044	209.956	2.3631	806.381	193.619	2.3092	792.178	207.822	2.3105	796.34	203.66	2.3118	795.28	204.72	2.2989	788.699	211.301	2.33	797.672	202.328	2.2549	796.222	203.778	2.1387	759.374	240.626	2.1561	756.367	243.633	2.191
			27	2.9123	994.74	5.2601	2.2143	774.366	225.634	2.3461	814.561	185.439	2.2688	790.027	209.973	2.2531	787.825	212.175	2.2758	780.239	219.761	2.3371	797.509	202.491	2.2857	784.117	215.883	2.2829	786.827	213.173	2.2831	785.407	214.593	2.2688	778.372	221.628	2.3023	788.189	211.811	2.2307	787.677	212.323	2.1085	748.651	251.349	2.1261	745.843	254.157	2.1588
			28	2.9204	997.507	2.49342	2.1879	765.134	234.866	2.3249	807.201	192.799	2.2419	780.66	219.34	2.2287	779.293	220.707	2.2514	771.873	228.127	2.3121	788.978	211.022	2.2593	775.06	224.94	2.2569	777.866	222.134	2.2564	776.222	223.778	2.2432	769.59	230.41	2.2767	779.425	220.575	2.2057	778.849	221.151	2.0783	737.928	262.072	2.0968	735.564	264.436	2.1284
			29	2.9091	993.647	6.35311	2.1585	754.852	245.148	2.2986	798.07	201.93	2.215	771.293	228.707	2.2013	769.712	230.288	2.2218	761.725	238.275	2.2841	779.423	220.577	2.2274	764.117	235.883	2.2271	767.595	232.405	2.2265	765.936	234.064	2.21	758.2	241.8	2.2486	769.805	230.195	2.1777	768.962	231.038	2.0458	726.388	273.612	2.0659	724.725	275.275	2.0938
			30	2.9131	995.013	4.98685	2.1323	745.69	254.31	2.2762	790.292	209.708	2.1892	762.309	237.691	2.1748	760.446	239.554	2.1965	753.051	246.949	2.2564	769.971	230.029	2.1993	754.477	245.523	2.2029	759.254	240.746	2.2011	757.198	242.802	2.181	748.25	251.75	2.2233	761.143	238.857	2.1534	760.381	239.619	2.0149	715.417	284.583	2.0341	713.569	286.431	2.0647
			31	2.9162	996.072	3.928	2.1023	735.198	264.802	2.2528	782.168	217.832	2.1607	752.385	247.615	2.1455	750.201	249.799	2.1662	742.663	257.337	2.2281	760.314	239.686	2.1698	744.357	255.643	2.173	748.949	251.051	2.171	746.844	253.156	2.1521	738.335	261.665	2.1915	750.257	249.743	2.1253	750.459	249.541	1.9839	704.41	295.59	2.0004	701.747	298.253	2.0286
			32	2.9059	992.554	7.44612	2.072	724.602	275.398	2.2275	773.384	226.616	2.1329	742.705	257.295	2.1159	739.851	260.149	2.1372	732.721	267.279	2.199	750.384	249.616	2.142	734.82	265.18	2.1411	737.954	262.046	2.1413	736.627	263.373	2.1213	727.769	272.231	2.1633	740.603	259.397	2.0986	741.031	258.969	1.9528	693.367	306.633	1.9707	691.328	308.672	1.9973
			33	2.9119	994.603	5.39673	2.0452	715.23	284.77	2.2062	765.988	234.012	2.106	733.338	266.662	2.0905	730.97	269.03	2.111	723.738	276.262	2.171	740.829	259.171	2.1137	725.111	274.889	2.1159	729.269	270.731	2.113	726.891	273.109	2.0921	717.751	282.249	2.1349	730.88	269.12	2.0728	731.921	268.079	1.921	682.076	317.924	1.9399	680.523	319.477	1.9643
			34	2.9235	998.565	1.43457	2.0138	704.249	295.751	2.1809	757.204	242.796	2.0781	723.623	276.377	2.0636	721.564	278.436	2.0836	714.344	285.656	2.1438	731.548	268.452	2.0837	714.82	285.18	2.0851	718.653	281.347	2.0843	717.018	282.982	2.0605	706.91	293.09	2.1077	721.568	278.432	2.0464	722.599	277.401	1.8893	670.821	329.179	1.9073	669.087	330.913	1.9314
			35	2.9129	994.945	5.05516	1.985	694.177	305.823	2.1556	748.42	251.58	2.051	714.186	285.814	2.0345	711.389	288.611	2.0546	704.402	295.598	2.114	721.379	278.621	2.0554	705.111	294.889	2.057	708.968	291.032	2.0558	707.214	292.786	2.0296	696.308	303.692	2.0775	711.229	288.771	2.0185	712.747	287.253	1.8582	659.778	340.222	1.8756	657.967	342.033	1.8976
			36	2.92	997.37	2.63005	1.955	683.686	316.314	2.1335	740.747	259.253	2.0205	703.566	296.434	2.0061	701.458	298.542	2.0258	694.528	305.472	2.0868	712.097	287.903	2.0259	694.991	305.009	2.0269	698.594	301.406	2.0258	696.894	303.106	1.9995	685.982	314.018	2.0476	700.993	299.007	1.9923	703.496	296.504	1.8265	648.523	351.477	1.8434	646.671	353.329	1.864
			37	2.9036	991.768	8.23172	1.9247	673.09	326.91	2.1047	730.748	269.252	1.9925	693.816	306.184	1.9759	690.898	309.102	1.9959	684.277	315.723	2.0556	701.45	298.55	1.994	684.048	315.952	1.9954	687.737	312.263	1.9964	686.78	313.22	1.9665	674.66	325.34	2.017	690.517	309.483	1.9639	693.468	306.532	1.794	636.983	363.017	1.811	635.305	364.695	1.8293
			38	2.925	999.078	0.922226	1.8961	663.088	336.912	2.0817	722.762	277.238	1.9649	684.205	315.795	1.9495	681.667	318.333	1.9687	674.952	325.048	2.0274	691.827	308.173	1.966	674.443	325.557	1.9686	678.5	321.5	1.9668	676.597	323.403	1.9365	664.368	335.632	1.9884	680.726	319.274	1.9369	683.934	316.066	1.7621	625.657	374.343	1.7788	624.009	375.991	1.7972
			39	2.9157	995.901	4.09878	1.8638	651.792	348.208	2.0563	713.943	286.057	1.9368	674.42	325.58	1.9212	671.772	328.228	1.9384	664.564	335.436	1.9961	681.147	318.853	1.9339	663.431	336.569	1.9355	667.092	332.908	1.9346	665.52	334.48	1.9048	653.493	346.507	1.958	670.318	329.682	1.9077	673.623	326.377	1.7291	613.94	386.06	1.745	612.152	387.848	1.7622
			40	2.9112	994.364	5.63582	1.8342	641.441	358.559	2.0322	705.576	294.424	1.9078	664.322	335.678	1.8913	661.317	338.683	1.9091	654.519	345.481	1.967	671.217	328.783	1.9032	652.899	347.101	1.9076	657.476	342.524	1.9054	655.475	344.525	1.8721	642.274	357.726	1.9268	659.637	340.363	1.8809	664.16	335.84	1.697	602.542	397.458	1.713	600.926	399.074	1.7296
			41	2.9102	994.023	5.97739	1.8035	630.705	369.295	2.0064	696.618	303.382	1.88	654.642	345.358	1.8622	651.142	348.858	1.8802	644.611	355.389	1.9358	660.57	339.43	1.8744	643.019	356.981	1.8769	646.895	353.105	1.8747	644.914	355.086	1.8416	631.81	368.19	1.8981	649.812	350.188	1.8539	654.626	345.374	1.6647	591.074	408.926	1.6802	589.42	410.58	1.6945
			42	2.9124	994.774	5.22595	1.7733	620.143	379.857	1.9807	687.695	312.305	1.8504	644.335	355.665	1.8332	641.001	358.999	1.8499	634.222	365.778	1.9065	650.572	349.428	1.8433	632.35	367.65	1.8467	636.486	363.514	1.8448	634.628	365.372	1.8091	620.66	379.34	1.8672	639.233	360.767	1.8264	644.915	355.085	1.6323	579.57	420.43	1.6476	577.984	422.016	1.6607
			43	2.9063	992.691	7.30949	1.7424	609.337	390.663	1.9563	679.224	320.776	1.822	634.445	365.555	1.8046	631.001	368.999	1.8212	624.383	375.617	1.8764	640.3	359.7	1.8137	622.196	377.804	1.8171	626.284	373.716	1.8149	624.342	375.658	1.7782	610.059	389.941	1.8381	629.271	370.729	1.7986	635.099	364.901	1.6005	568.279	431.721	1.6153	566.653	433.347	1.6266
			44	2.9109	994.262	5.73829	1.712	598.706	401.294	1.93	670.092	329.908	1.7926	624.208	375.792	1.7756	620.861	379.139	1.7907	613.926	386.074	1.8458	629.858	370.142	1.7815	611.149	388.851	1.7859	615.53	384.47	1.7833	613.471	386.529	1.7455	598.84	401.16	1.8069	618.59	381.41	1.7699	624.965	375.035	1.5674	556.526	443.474	1.5827	555.216	444.784	1.5925
			45	2.9009	990.846	9.15394	1.681	587.865	412.135	1.9039	661.03	338.97	1.764	614.249	385.751	1.7462	610.581	389.419	1.7614	603.881	396.119	1.8156	619.553	380.447	1.7508	600.617	399.383	1.7552	604.949	395.051	1.753	603.048	396.952	1.714	588.033	411.967	1.7766	608.216	391.784	1.7423	615.219	384.781	1.5347	544.915	455.085	1.5499	543.71	456.29	1.5583
			46	2.905	992.246	7.75353	1.6507	577.269	422.731	1.8798	652.663	347.337	1.735	604.151	395.849	1.7171	600.406	399.594	1.7314	593.596	406.404	1.7863	609.555	390.445	1.7204	590.189	409.811	1.7252	594.609	405.391	1.7223	592.487	407.513	1.6809	576.678	423.322	1.7451	597.432	402.568	1.7136	605.085	394.915	1.5019	533.269	466.731	1.517	532.169	467.831	1.5241
			47	2.9123	994.74	5.2601	1.6198	566.463	433.537	1.8534	643.497	356.503	1.7057	593.948	406.052	1.688	590.23	409.77	1.7012	583.242	416.758	1.7548	598.806	401.194	1.6895	579.588	420.412	1.6944	583.994	416.006	1.6916	581.926	418.074	1.6496	565.939	434.061	1.7149	587.093	412.907	1.6869	595.657	404.343	1.4694	521.73	478.27	1.4844	520.732	479.268	1.4899
			48	2.9188	996.96	3.03993	1.5889	555.657	444.343	1.828	634.678	365.322	1.6768	583.885	416.115	1.6588	580.02	419.98	1.6713	572.991	427.009	1.725	588.637	411.363	1.6586	568.988	431.012	1.6629	573.137	426.863	1.6606	571.261	428.739	1.6171	554.789	445.211	1.6834	576.309	423.691	1.6579	585.417	414.583	1.4368	510.155	489.845	1.4519	509.331	490.669	1.4551
			49	2.9093	993.715	6.2848	1.5573	544.606	455.394	1.8024	625.79	374.21	1.6465	573.334	426.666	1.629	569.6	430.4	1.6414	562.74	437.26	1.6939	578.024	421.976	1.6266	558.01	441.99	1.6329	562.797	437.203	1.6292	560.46	439.54	1.5844	543.571	456.429	1.6527	565.799	434.201	1.6297	575.459	424.541	1.4037	498.402	501.598	1.4183	497.544	502.456	1.4205
			50	2.913	994.979	5.02101	1.5267	533.905	466.095	1.7768	616.902	383.098	1.6171	563.096	436.904	1.599	559.11	440.89	1.6114	552.455	447.545	1.6642	567.889	432.111	1.5959	547.479	452.521	1.6019	552.113	447.887	1.5982	549.795	450.205	1.552	532.455	467.545	1.6215	555.118	444.882	1.6018	565.607	434.393	1.371	486.792	513.208	1.3856	486.073	513.927	1.3859
			51	2.9043	992.007	7.99262	1.4955	522.994	477.006	1.7502	607.666	392.334	1.5884	553.103	446.897	1.5696	548.83	451.17	1.5815	542.204	457.796	1.6325	557.072	442.928	1.5658	537.153	462.847	1.5712	541.532	458.468	1.5676	539.269	460.731	1.5195	521.305	478.695	1.5903	544.437	455.563	1.5734	555.579	444.421	1.3383	475.181	524.819	1.3525	474.462	525.538	1.3516
			52	2.9026	991.427	8.57328	1.4644	512.118	487.882	1.7249	598.882	401.118	1.5586	542.726	457.274	1.5401	538.515	461.485	1.5511	531.781	468.219	1.6023	546.767	453.233	1.5339	526.209	473.791	1.5401	530.813	469.187	1.5361	528.432	471.568	1.4872	510.224	489.776	1.5595	533.893	466.107	1.5449	545.516	454.484	1.3054	463.5	536.5	1.3192	462.78	537.22	1.3169
			53	2.9023	991.324	8.67575	1.4333	501.241	498.759	1.6989	589.855	410.145	1.5295	532.593	467.407	1.5102	528.06	471.94	1.521	521.462	478.538	1.5714	536.222	463.778	1.5025	515.437	484.563	1.509	520.094	479.906	1.5049	517.699	482.301	1.4543	498.936	501.064	1.5287	523.348	476.652	1.5165	535.487	464.513	1.2728	451.924	548.076	1.2861	451.168	548.832	1.2826
			54	2.9163	996.106	3.89384	1.4019	490.261	509.739	1.6734	581.001	418.999	1.4999	522.286	477.714	1.4809	517.815	482.185	1.4909	511.142	488.858	1.5411	525.883	474.117	1.4716	504.837	495.163	1.4784	509.547	490.453	1.4739	507.035	492.965	1.422	487.855	512.145	1.4974	512.633	487.367	1.4889	525.742	474.258	1.24	440.278	559.722	1.2534	439.697	560.303	1.2481
			55	2.899	990.197	9.80292	1.3702	479.175	520.825	1.6467	571.731	428.269	1.4698	511.804	488.196	1.4503	507.116	492.884	1.46	500.549	499.451	1.5095	515.1	484.9	1.4396	493.859	506.141	1.4472	498.794	501.206	1.4425	496.233	503.767	1.389	476.534	523.466	1.466	501.883	498.117	1.4604	515.678	484.322	1.2068	428.49	571.51	1.2201	428.015	571.985	1.2135
			56	2.9087	993.51	6.48974	1.3392	468.334	531.666	1.6216	563.016	436.984	1.4401	501.462	498.538	1.4211	496.905	503.095	1.4301	490.298	509.702	1.4785	504.521	495.479	1.4084	483.156	516.844	1.4162	488.109	511.891	1.4113	485.5	514.5	1.3562	465.281	534.719	1.4351	491.304	508.696	1.4322	505.72	494.28	1.1741	416.88	583.12	1.1874	416.544	583.456	1.179
			57	2.9095	993.784	6.21648	1.308	457.423	542.577	1.5943	553.538	446.462	1.4104	491.121	508.879	1.3912	486.451	513.549	1.3991	479.67	520.33	1.4472	493.841	506.159	1.3764	472.178	527.822	1.3846	477.218	522.782	1.3795	474.561	525.439	1.3231	453.925	546.075	1.4036	480.52	519.48	1.4036	495.621	504.379	1.1412	405.198	594.802	1.1539	404.792	595.208	1.1443
			58	2.9031	991.597	8.4025	1.2764	446.372	553.628	1.5687	544.65	455.35	1.3808	480.813	519.187	1.361	475.891	524.109	1.3685	469.179	530.821	1.4157	483.092	516.908	1.3451	461.441	538.559	1.3532	466.396	533.604	1.3478	463.655	536.345	1.2903	442.672	557.328	1.3724	469.839	530.161	1.3754	485.664	514.336	1.1079	393.375	606.625	1.1208	393.18	606.82	1.1095
			59	2.9008	990.812	9.1881	1.245	435.391	564.609	1.5422	535.449	464.551	1.3514	470.576	529.424	1.3312	465.471	534.529	1.3383	458.825	541.175	1.3852	472.684	527.316	1.3133	450.532	549.468	1.3217	455.539	544.461	1.3164	452.854	547.146	1.2577	431.488	568.512	1.3409	459.055	540.945	1.3467	475.53	524.47	1.0752	381.764	618.236	1.0877	381.569	618.431	1.0751
			60	2.9025	991.393	8.60744	1.2135	424.375	575.625	1.5161	526.387	473.613	1.3214	460.13	539.87	1.3009	454.876	545.124	1.3078	448.368	551.632	1.3537	461.935	538.065	1.282	439.794	560.206	1.2905	444.785	555.215	1.2849	442.017	557.983	1.2246	420.132	579.868	1.3095	448.305	551.695	1.3181	465.431	534.569	1.0421	370.011	629.989	1.0545	369.922	630.078	1.0403
			61	2.9078	993.203	6.79714	1.182	413.359	586.641	1.4897	517.221	482.779	1.2911	449.579	550.421	1.271	444.421	555.579	1.277	437.809	562.191	1.3221	451.152	548.848	1.2501	428.851	571.149	1.2594	434.066	565.934	1.2534	431.181	568.819	1.1916	408.81	591.19	1.2781	437.556	562.444	1.2892	455.226	544.774	1.0091	358.294	641.706	1.0212	358.24	641.76	1.0057
			62	2.9043	992.007	7.99262	1.1504	402.308	597.692	1.4633	508.055	491.945	1.2615	439.272	560.728	1.2409	433.896	566.104	1.2466	427.386	572.614	1.2908	440.471	559.529	1.2185	418.01	581.99	1.2278	423.175	576.825	1.2217	420.276	579.724	1.1586	397.489	602.511	1.2467	426.806	573.194	1.2612	445.339	554.661	0.9761	346.577	653.423	0.9881	346.629	653.371	0.971
			63	2.9078	993.203	6.79714	1.1188	391.257	608.743	1.4369	498.889	501.111	1.2313	428.755	571.245	1.2107	423.336	576.664	1.2157	416.792	583.208	1.2591	429.654	570.346	1.1866	407.067	592.933	1.1963	412.318	587.682	1.1901	409.405	590.595	1.1255	386.133	613.867	1.2152	416.022	583.978	1.2328	435.311	564.689	0.9432	334.896	665.104	0.955	335.017	664.983	0.9365
			64	2.9192	997.097	2.9033	1.0874	380.276	619.724	1.411	489.897	510.103	1.2017	418.448	581.552	1.1808	412.882	587.118	1.1853	406.37	593.63	1.2281	419.075	580.925	1.1552	396.295	603.705	1.1653	401.634	598.366	1.1589	398.672	601.328	1.0927	374.88	625.12	1.184	405.341	594.659	1.2044	425.282	574.718	0.9103	323.214	676.786	0.922	323.441	676.559	0.9019
			65	2.9079	993.237	6.76299	1.0556	369.155	630.845	1.3842	480.592	519.408	1.1719	408.072	591.928	1.1508	402.392	597.608	1.1547	395.879	604.121	1.197	408.463	591.537	1.1236	385.455	614.545	1.1338	390.777	609.223	1.1269	387.664	612.336	1.0597	363.558	636.442	1.1524	394.522	605.478	1.1758	415.184	584.816	0.8772	311.461	688.539	0.8888	311.794	688.206	0.8672
			66	2.9071	992.964	7.03624	1.0238	358.035	641.965	1.3579	471.46	528.54	1.1416	397.521	602.479	1.1204	391.762	608.238	1.1237	385.251	614.749	1.1647	397.441	602.559	1.0914	374.408	625.592	1.1018	379.748	620.252	1.095	376.69	623.31	1.0266	352.203	647.797	1.1206	383.636	616.364	1.1471	405.049	594.951	0.8444	299.815	700.185	0.8555	300.112	699.888	0.8326
			67	2.8998	990.47	9.52966	0.9923	347.019	652.981	1.3312	462.19	537.81	1.1116	387.074	612.926	1.0901	381.167	618.833	1.0929	374.691	625.309	1.1342	387.033	612.967	1.0597	363.533	636.467	1.0705	368.96	631.04	1.0635	365.854	634.146	0.9933	340.778	659.222	1.0889	372.783	627.217	1.1187	395.021	604.979	0.8112	288.027	711.973	0.8225	288.536	711.464	0.7979
			68	2.9001	990.573	9.4272	0.9605	335.898	664.102	1.3046	452.955	547.045	1.0815	376.593	623.407	1.0599	370.607	629.393	1.0619	364.063	635.937	1.1026	376.25	623.75	1.0278	352.59	647.41	1.0388	358.034	641.966	1.0316	354.88	645.12	0.9602	329.422	670.578	1.0574	361.999	638.001	1.0902	384.958	615.042	0.7783	276.346	723.654	0.7894	276.924	723.076	0.7633
			69	2.8946	988.694	11.3058	0.9286	324.742	675.258	1.2781	443.754	556.246	1.0513	366.077	633.923	1.0295	359.978	640.022	1.0311	353.504	646.496	1.0711	365.501	634.499	0.9959	341.647	658.353	1.0071	347.108	652.892	0.9997	343.906	656.094	0.9271	318.066	681.934	1.0256	351.113	648.887	1.0617	374.894	625.106	0.7454	264.664	735.336	0.7562	265.277	734.723	0.7287
			70	2.9045	992.076	7.92431	0.8969	313.656	686.344	1.2516	434.553	565.447	1.0211	355.561	644.439	0.9994	349.453	650.547	1.0002	342.91	657.09	1.0391	354.581	645.419	0.9639	330.669	669.331	0.9756	336.251	663.749	0.9679	332.966	667.034	0.8938	306.642	693.358	0.9938	340.226	659.774	1.033	364.76	635.24	0.7124	252.947	747.053	0.7231	253.666	746.334	0.6942
			71	2.9042	991.973	8.02678	0.8651	302.535	697.465	1.2251	425.352	574.648	0.991	345.08	654.92	0.969	338.823	661.177	0.9693	332.316	667.684	1.0077	343.866	656.134	0.9322	319.794	680.206	0.944	325.36	674.64	0.9361	322.027	677.973	0.8609	295.355	704.645	0.9623	329.442	670.558	1.0044	354.661	645.339	0.6795	241.265	758.735	0.69	242.054	757.946	0.6598
			72	2.9047	992.144	7.856	0.8333	291.415	708.585	1.1984	416.082	583.918	0.961	334.633	665.367	0.9388	328.263	671.737	0.9384	321.722	678.278	0.9758	332.981	667.019	0.9003	308.851	691.149	0.9123	314.434	685.566	0.9043	311.087	688.913	0.8275	283.896	716.104	0.9306	318.59	681.41	0.9762	344.703	655.297	0.6466	229.584	770.416	0.657	230.478	769.522	0.6252
			73	2.9042	991.973	8.02678	0.8016	280.329	719.671	1.1722	406.986	593.014	0.9306	324.048	675.952	0.9084	317.633	682.367	0.9075	311.129	688.871	0.9446	322.334	677.666	0.8683	297.873	702.127	0.8808	303.578	696.422	0.8725	300.148	699.852	0.7944	272.54	727.46	0.8991	307.806	692.194	0.9474	334.534	665.466	0.6137	217.902	782.098	0.6239	218.866	781.134	0.5908
			74	2.8947	988.728	11.2716	0.7697	269.173	730.827	1.1456	397.75	602.25	0.9005	313.566	686.434	0.8781	307.039	692.961	0.8767	300.569	699.431	0.9124	311.346	688.654	0.8362	286.861	713.139	0.849	292.617	707.383	0.8408	289.243	710.757	0.7614	261.219	738.781	0.8675	296.987	703.013	0.9189	324.47	675.53	0.581	206.292	793.708	0.591	207.325	792.675	0.5565
			75	2.9012	990.949	9.05147	0.738	258.087	741.913	1.1187	388.411	611.589	0.8702	303.016	696.984	0.8478	296.444	703.556	0.8458	289.975	710.025	0.8812	300.7	699.3	0.8044	275.952	724.048	0.8175	281.761	718.239	0.8088	278.235	721.765	0.7284	249.897	750.103	0.8359	286.169	713.831	0.8903	314.371	685.629	0.5483	194.681	805.319	0.558	195.748	804.252	0.5221
			76	2.9004	990.675	9.32473	0.7061	246.931	753.069	1.0919	379.106	620.894	0.8406	292.708	707.292	0.8173	285.779	714.221	0.8148	279.347	720.653	0.849	289.712	710.288	0.7725	265.009	734.991	0.7857	270.8	729.2	0.7772	267.364	732.636	0.6951	238.473	761.527	0.8043	275.351	724.649	0.8619	304.343	695.657	0.5155	183.035	816.965	0.5251	184.207	815.793	0.4877
			77	2.897	989.514	10.486	0.6745	235.88	764.12	1.0657	370.009	629.991	0.81	282.053	717.947	0.7873	275.289	724.711	0.7839	268.753	731.247	0.818	279.133	720.867	0.7407	254.099	745.901	0.7543	259.978	740.022	0.7454	256.424	743.576	0.662	227.117	772.883	0.7729	264.601	735.399	0.8332	294.209	705.791	0.4828	171.425	828.575	0.4923	172.7	827.3	0.4535
			78	2.9046	992.11	7.89015	0.6425	224.69	775.31	1.0387	360.635	639.365	0.7797	271.502	728.498	0.7568	264.625	735.375	0.753	258.16	741.84	0.7862	268.282	731.718	0.7086	243.087	756.913	0.7225	249.018	750.982	0.7134	245.416	754.584	0.6289	215.761	784.239	0.7413	253.783	746.217	0.8048	284.181	715.819	0.4502	159.849	840.151	0.4596	161.229	838.771	0.4194
			79	2.9139	995.286	4.7136	0.6107	213.569	786.431	1.0119	351.33	648.67	0.7496	261.021	738.979	0.7265	254.03	745.97	0.7219	247.497	752.503	0.7542	257.362	742.638	0.6766	232.11	767.89	0.6909	238.126	761.874	0.6815	234.442	765.558	0.5957	204.371	795.629	0.7098	242.999	757.001	0.7764	274.153	725.847	0.4177	148.31	851.69	0.4269	149.758	850.242	0.3856
			80	2.9181	996.721	3.27902	0.5791	202.518	797.482	0.985	341.99	658.01	0.7195	250.54	749.46	0.6961	243.4	756.6	0.691	236.903	763.097	0.7228	246.647	753.353	0.6449	221.235	778.765	0.6593	227.235	772.765	0.6496	223.468	776.532	0.5626	193.015	806.985	0.6783	232.215	767.785	0.748	264.124	735.876	0.3854	136.841	863.159	0.3943	138.322	861.678	0.3519
			81	2.8957	989.07	10.9301	0.547	191.292	808.708	0.958	332.616	667.384	0.6889	239.884	760.116	0.6655	232.7	767.3	0.6601	226.31	773.69	0.6909	235.762	764.238	0.6128	210.223	789.777	0.6277	216.344	783.656	0.6177	212.494	787.506	0.5297	181.728	818.272	0.6468	221.431	778.569	0.7193	253.99	746.01	0.3531	125.373	874.627	0.3619	126.956	873.044	0.3185
			82	2.9021	991.256	8.74407	0.5155	180.276	819.724	0.9315	323.415	676.585	0.659	229.473	770.527	0.6352	222.106	777.894	0.6293	215.75	784.25	0.6594	225.013	774.987	0.581	199.314	800.686	0.596	205.418	794.582	0.586	201.589	798.411	0.4966	170.372	829.628	0.6154	210.681	789.319	0.691	243.997	756.003	0.3213	114.082	885.918	0.33	115.765	884.235	0.2856
			83	2.906	992.588	7.41196	0.4839	169.225	830.775	0.9049	314.18	685.82	0.6288	218.957	781.043	0.6049	211.511	788.489	0.5982	205.088	794.912	0.6278	214.23	785.77	0.5492	188.405	811.595	0.5643	194.492	805.508	0.5542	190.65	809.35	0.4637	159.085	840.915	0.5839	199.897	800.103	0.6625	233.934	766.066	0.2898	102.897	897.103	0.2981	104.574	895.426	0.2534
			84	2.899	990.197	9.80292	0.4523	158.175	841.825	0.878	304.84	695.16	0.5986	208.441	791.559	0.5747	200.951	799.049	0.5675	194.563	805.437	0.5966	203.583	796.417	0.5175	177.53	822.47	0.5328	183.635	816.365	0.5226	179.779	820.221	0.431	147.866	852.134	0.5526	189.182	810.818	0.6339	223.835	776.165	0.2589	91.9259	908.074	0.267	93.6645	906.336	0.2226
			85	2.8969	989.48	10.5202	0.4208	147.159	852.841	0.8514	295.604	704.396	0.5684	197.925	802.075	0.5444	190.356	809.644	0.5364	183.9	816.1	0.5645	192.629	807.371	0.4856	166.587	833.413	0.5012	172.744	827.256	0.4907	168.805	831.195	0.3983	136.647	863.353	0.5212	178.432	821.568	0.6055	213.806	786.194	0.229	81.3095	918.691	0.2366	83.0001	917	0.1941
			86	2.8945	988.66	11.34	0.3894	136.178	863.822	0.8245	286.265	713.735	0.5383	187.443	812.557	0.5141	179.762	820.238	0.5058	173.409	826.591	0.5334	182.017	817.983	0.4539	155.712	844.288	0.4698	161.922	838.078	0.4593	158.003	841.997	0.3658	125.497	874.503	0.49	167.751	832.249	0.5772	203.814	796.186	0.2011	71.4032	928.597	0.2079	72.932	927.068	0.1696
			87	2.8979	989.821	10.1786	0.3582	125.267	874.733	0.7977	276.96	723.04	0.5082	176.962	823.038	0.4839	169.202	830.798	0.4749	162.815	837.185	0.5015	171.131	828.869	0.4222	144.837	855.163	0.4383	151.065	848.935	0.4275	147.064	852.936	0.3335	114.416	885.584	0.4588	157.069	842.931	0.5489	193.821	806.179	0.1763	62.5976	937.402	0.1819	63.8111	936.189	0.1515
			88	2.8979	989.821	10.1786	0.3272	114.426	885.574	0.7708	267.62	732.38	0.4781	166.481	833.519	0.4538	158.677	841.323	0.4442	152.29	847.71	0.4697	160.28	839.72	0.3907	134.031	865.969	0.4072	140.346	859.654	0.3963	136.331	863.669	0.3018	103.541	896.459	0.4278	146.457	853.543	0.5205	183.792	816.208	0.1569	55.7094	944.291	0.1607	56.3741	943.626	0.1403
			89	2.9087	993.51	6.48974	0.2964	103.654	896.346	0.744	258.315	741.685	0.4481	156.035	843.965	0.4237	148.152	851.848	0.4136	141.799	858.201	0.4384	149.599	850.401	0.3593	123.259	876.741	0.3759	129.558	870.442	0.3648	125.495	874.505	0.2706	92.8366	907.163	0.3968	135.844	864.156	0.4923	173.835	826.165	0.1439	51.0936	948.906	0.1458	51.1471	948.853	0.1337
			90	2.9006	990.744	9.25641	0.2664	93.1631	906.837	0.7172	249.01	750.99	0.4182	145.623	854.377	0.3937	137.662	862.338	0.383	131.308	868.692	0.4073	138.987	861.013	0.3282	112.59	887.41	0.3449	118.874	881.126	0.3338	114.83	885.17	0.2402	82.407	917.593	0.366	125.3	874.7	0.4641	163.877	836.123	0.1363	48.3951	951.605	0.1367	47.9548	952.045	0.1297
			91	2.8982	989.924	10.0762	0.237	82.8816	917.118	0.6903	239.671	760.329	0.3884	135.246	864.754	0.3638	127.207	872.793	0.3528	120.954	879.046	0.3769	128.613	871.387	0.2977	102.127	897.873	0.3142	108.293	891.707	0.3033	104.338	895.662	0.2116	72.595	927.405	0.3355	114.858	885.142	0.4359	153.919	846.081	0.1317	46.7618	953.238	0.1315	46.1306	953.869	0.1271
			92	2.9034	991.7	8.30003	0.2091	73.1247	926.875	0.6635	230.366	769.634	0.3587	124.904	875.096	0.3343	116.892	883.108	0.3227	110.635	889.365	0.3459	118.034	881.966	0.2675	91.7667	908.233	0.284	97.8838	902.116	0.273	93.9145	906.086	0.1858	63.7437	936.256	0.3052	104.485	895.515	0.4078	143.997	856.003	0.1289	45.7676	954.232	0.1282	44.973	955.027	0.1254
			93	2.8971	989.548	10.4519	0.1838	64.277	935.723	0.6367	221.061	778.939	0.3293	114.667	885.333	0.3049	106.612	893.388	0.293	100.453	899.547	0.3146	107.354	892.646	0.2382	81.7153	918.285	0.2545	87.7163	912.284	0.2435	83.7662	916.234	0.165	56.6077	943.392	0.2755	94.317	905.683	0.3799	134.145	865.855	0.127	45.093	954.907	0.1261	44.2363	955.764	0.1244
			94	2.8863	985.859	14.1408	0.1627	56.8981	943.102	0.6099	211.756	788.244	0.3002	104.534	895.466	0.2759	96.4719	903.528	0.2639	90.4759	909.524	0.2841	96.9459	903.054	0.2104	72.1784	927.822	0.226	77.8934	922.107	0.2157	74.2028	925.797	0.1506	51.6674	948.333	0.2465	84.3889	915.611	0.3521	124.329	875.671	0.1256	44.5959	955.404	0.1247	43.7452	956.255	0.1237
			95	2.8878	986.372	13.6284	0.1475	51.5824	948.418	0.5832	202.486	797.514	0.2715	94.54	905.46	0.2477	86.6114	913.389	0.2356	80.7735	919.227	0.2551	87.05	912.95	0.1855	63.6364	936.364	0.1995	68.7599	931.24	0.1902	65.4305	934.569	0.1417	48.614	951.386	0.219	74.9743	925.026	0.3246	114.619	885.381	0.1247	44.2764	955.724	0.1235	43.3242	956.676	0.1229
			96	2.8984	989.992	10.0079	0.1378	48.1902	951.81	0.5563	193.146	806.854	0.2437	84.8597	915.14	0.2207	77.1705	922.829	0.2088	71.5853	928.415	0.2275	77.6318	922.368	0.165	56.6038	943.396	0.1762	60.7293	939.271	0.1687	58.0343	941.966	0.1364	46.7957	953.204	0.1938	66.3471	933.653	0.2973	104.979	895.021	0.124	44.0278	955.972	0.1228	43.0787	956.921	0.1221
			97	2.8912	987.533	12.4671	0.132	46.1619	953.838	0.5298	183.946	816.054	0.2169	75.5275	924.472	0.1956	68.394	931.606	0.1848	63.3571	936.643	0.2019	68.8961	931.104	0.1502	51.5266	948.473	0.1581	54.4909	945.509	0.1529	52.599	947.401	0.1331	45.6635	954.336	0.1724	59.0209	940.979	0.2704	95.4802	904.52	0.1234	43.8148	956.185	0.1221	42.8331	957.167	0.1217
			98	2.8805	983.878	16.1219	0.1284	44.903	955.097	0.503	174.641	825.359	0.1922	66.9267	933.073	0.1736	60.7014	939.299	0.165	56.5688	943.431	0.1808	61.696	938.304	0.141	48.3705	951.63	0.1457	50.2171	949.783	0.1426	49.0557	950.944	0.1309	44.9087	955.091	0.1564	53.5433	946.457	0.244	86.1582	913.842	0.1229	43.6373	956.363	0.1216	42.6577	957.342	0.1214
			99	2.8997	990.436	9.56382	0.126	44.0636	955.936	0.4768	165.544	834.456	0.1711	59.5794	940.421	0.1566	54.7572	945.243	0.1507	51.6662	948.334	0.1649	56.2703	943.73	0.1353	46.4151	953.585	0.1381	47.5977	952.402	0.1362	46.854	953.146	0.1294	44.3941	955.606	0.1461	50.0171	949.983	0.2189	77.2952	922.705	0.1227	43.5663	956.434	0.1213	42.5524	957.448	0.1211
			100	2.8888	986.713	13.2869	0.1243	43.4691	956.531	0.4498	156.17	843.83	0.1547	53.8687	946.131	0.145	50.7011	949.299	0.1415	48.5121	951.488	0.1556	53.0967	946.903	0.1318	45.2144	954.786	0.1335	46.0123	953.988	0.1325	45.5812	954.419	0.1283	44.0167	955.983	0.1397	47.8261	952.174	0.1952	68.9266	931.073	0.1222	43.3887	956.611	0.1209	42.4121	957.588	0.1207
			101	2.8938	988.421	11.5791	0.1231	43.0495	956.951	0.4231	146.9	853.1	0.1437	50.0383	949.962	0.1379	48.2185	951.782	0.1361	46.6607	953.339	0.1473	50.2645	949.736	0.1295	44.4254	955.575	0.1305	44.9783	955.022	0.13	44.7212	955.279	0.1274	43.708	956.292	0.1357	46.4567	953.543	0.1743	61.5466	938.453	0.1219	43.2822	956.718	0.1206	42.3069	957.693	0.1205
			102	2.9044	992.042	7.95847	0.1223	42.7697	957.23	0.3967	137.733	862.267	0.1368	47.6356	952.364	0.1334	46.645	953.355	0.1326	45.4608	954.539	0.1436	49.0019	950.998	0.1278	43.8422	956.158	0.1285	44.289	955.711	0.1282	44.102	955.898	0.1268	43.5021	956.498	0.1331	45.5666	954.433	0.1576	55.6497	944.35	0.1217	43.2112	956.789	0.1204	42.2367	957.763	0.1204
			103	2.8915	987.635	12.3647	0.1215	42.4899	957.51	0.3702	128.533	871.467	0.1327	46.208	953.792	0.1305	45.631	954.369	0.1302	44.638	955.362	0.1409	48.0805	951.919	0.1267	43.4648	956.535	0.1271	43.8064	956.194	0.1269	43.6548	956.345	0.1263	43.3306	956.669	0.1314	44.9846	955.015	0.1458	51.4831	948.517	0.1216	43.1757	956.824	0.1201	42.1315	957.869	0.1202
			104	2.8919	987.772	12.228	0.121	42.3151	957.685	0.344	119.436	880.564	0.1298	45.1981	954.802	0.1286	44.9666	955.033	0.1286	44.0894	955.911	0.1386	47.2957	952.704	0.1257	43.1218	956.878	0.126	43.4273	956.573	0.1259	43.3107	956.689	0.1258	43.1591	956.841	0.13	44.5053	955.495	0.138	48.7288	951.271	0.1214	43.1047	956.895	0.1199	42.0613	957.939	0.1201
			105	2.9033	991.666	8.33419	0.1206	42.1752	957.825	0.3181	110.444	889.556	0.1279	44.5365	955.463	0.1272	44.4771	955.523	0.1273	43.6437	956.356	0.1379	47.0568	952.943	0.125	42.8816	957.118	0.1252	43.1516	956.848	0.1253	43.1043	956.896	0.1255	43.0561	956.944	0.129	44.163	955.837	0.1332	47.0339	952.966	0.1213	43.0692	956.931	0.1198	42.0262	957.974	0.1201
			106	2.901	990.88	9.11979	0.1204	42.1053	957.895	0.2923	101.486	898.514	0.1266	44.0838	955.916	0.1261	44.0925	955.908	0.1264	43.3352	956.665	0.1363	46.5108	953.489	0.1244	42.6758	957.324	0.1245	42.9103	957.09	0.1247	42.8979	957.102	0.1251	42.9189	957.081	0.1283	43.9233	956.077	0.1302	45.9746	954.025	0.1212	43.0337	956.966	0.1197	41.9912	958.009	0.12
			107	2.8868	986.03	13.97	0.1199	41.9304	958.07	0.2669	92.6672	907.333	0.1255	43.7008	956.299	0.1252	43.7778	956.222	0.1256	43.0609	956.939	0.1357	46.3061	953.694	0.124	42.5386	957.461	0.1238	42.6691	957.331	0.1241	42.6915	957.308	0.1247	42.7817	957.218	0.1275	43.6494	956.351	0.128	45.1977	954.802	0.1211	42.9982	957.002	0.1196	41.9561	958.044	0.1198
			108	2.8945	988.66	11.34	0.1196	41.8255	958.175	0.2423	84.1261	915.874	0.1247	43.4222	956.578	0.1245	43.533	956.467	0.1252	42.9238	957.076	0.1352	46.1355	953.865	0.1236	42.4014	957.599	0.1235	42.5657	957.434	0.1239	42.6227	957.377	0.1246	42.7474	957.253	0.1271	43.5125	956.488	0.1265	44.6681	955.332	0.121	42.9626	957.037	0.1195	41.921	958.079	0.1197
			109	2.8921	987.84	12.1597	0.1195	41.7905	958.209	0.2185	75.8628	924.137	0.1242	43.2481	956.752	0.124	43.3582	956.642	0.1247	42.7523	957.248	0.1354	46.2037	953.796	0.1235	42.3671	957.633	0.1233	42.4967	957.503	0.1234	42.4507	957.549	0.1246	42.7474	957.253	0.1268	43.4098	956.59	0.1254	44.2797	955.72	0.1209	42.9271	957.073	0.1195	41.921	958.079	0.1197
			110	2.8884	986.576	13.4235	0.1192	41.6856	958.314	0.1963	68.155	931.845	0.1237	43.074	956.926	0.1236	43.2183	956.782	0.1243	42.6152	957.385	0.1345	45.8966	954.103	0.1232	42.2642	957.736	0.1229	42.3589	957.641	0.1232	42.3819	957.618	0.1242	42.6101	957.39	0.1264	43.2729	956.727	0.1244	43.9266	956.073	0.1209	42.9271	957.073	0.1194	41.8859	958.114	0.1196
			111	2.8989	990.163	9.83707	0.1191	41.6506	958.349	0.1767	61.3499	938.65	0.1231	42.8651	957.135	0.1233	43.1134	956.887	0.1239	42.4781	957.522	0.1346	45.9307	954.069	0.1228	42.1269	957.873	0.1227	42.2899	957.71	0.1229	42.2787	957.721	0.1241	42.5758	957.424	0.1261	43.1701	956.83	0.1238	43.7147	956.285	0.1208	42.8916	957.108	0.1194	41.8859	958.114	0.1196
			112	2.8952	988.899	11.1009	0.1189	41.5807	958.419	0.1607	55.7947	944.205	0.1229	42.7955	957.205	0.1229	42.9735	957.026	0.1237	42.4095	957.591	0.1329	45.3506	954.649	0.1226	42.0583	957.942	0.1225	42.221	957.779	0.1227	42.2099	957.79	0.124	42.5415	957.458	0.1258	43.0674	956.933	0.1232	43.5028	956.497	0.1207	42.8561	957.144	0.1193	41.8508	958.149	0.1196
			113	2.8917	987.704	12.2963	0.1188	41.5457	958.454	0.1488	51.6631	948.337	0.1226	42.691	957.309	0.1228	42.9386	957.061	0.1234	42.3066	957.693	0.1337	45.6236	954.376	0.1226	42.0583	957.942	0.1223	42.1521	957.848	0.1224	42.1067	957.893	0.1239	42.5072	957.493	0.1257	43.0332	956.967	0.1228	43.3616	956.638	0.1207	42.8561	957.144	0.1192	41.8158	958.184	0.1195
			114	2.8877	986.337	13.6626	0.1187	41.5108	958.489	0.141	48.9549	951.045	0.1223	42.5865	957.413	0.1225	42.8337	957.166	0.1232	42.2381	957.762	0.1341	45.7601	954.24	0.1225	42.024	957.976	0.1221	42.0831	957.917	0.1224	42.1067	957.893	0.1238	42.4729	957.527	0.1254	42.9305	957.069	0.1224	43.2203	956.78	0.1207	42.8561	957.144	0.1192	41.8158	958.184	0.1195
			115	2.8854	985.552	14.4482	0.1186	41.4758	958.524	0.1359	47.1842	952.816	0.1221	42.5169	957.483	0.1224	42.7987	957.201	0.1232	42.2381	957.762	0.1337	45.6236	954.376	0.1222	41.9211	958.079	0.122	42.0487	957.951	0.1223	42.0723	957.928	0.1237	42.4386	957.561	0.1252	42.862	957.138	0.122	43.0791	956.921	0.1207	42.8561	957.144	0.1192	41.8158	958.184	0.1196
			116	2.8855	985.586	14.414	0.1187	41.5108	958.489	0.1326	46.0385	953.962	0.1219	42.4472	957.553	0.1223	42.7637	957.236	0.1231	42.2038	957.796	0.1337	45.6236	954.376	0.1222	41.9211	958.079	0.1219	42.0142	957.986	0.1222	42.0379	957.962	0.1238	42.4729	957.527	0.1252	42.862	957.138	0.1218	43.0085	956.992	0.1206	42.8206	957.179	0.1192	41.8158	958.184	0.1195
			117	2.9006	990.744	9.25641	0.1185	41.4408	958.559	0.1302	45.2052	954.795	0.1217	42.3776	957.622	0.1221	42.6938	957.306	0.1228	42.1009	957.899	0.1335	45.5554	954.445	0.122	41.8525	958.148	0.1217	41.9453	958.055	0.122	41.9691	958.031	0.1237	42.4386	957.561	0.125	42.7936	957.206	0.1216	42.9379	957.062	0.1206	42.8206	957.179	0.1191	41.7807	958.219	0.1194
			118	2.8938	988.421	11.5791	0.1184	41.4058	958.594	0.1284	44.5802	955.42	0.1216	42.3428	957.657	0.1219	42.6239	957.376	0.1227	42.0666	957.933	0.1338	45.6577	954.342	0.1221	41.8868	958.113	0.1216	41.9108	958.089	0.122	41.9691	958.031	0.1235	42.37	957.63	0.1248	42.7251	957.275	0.1214	42.8672	957.133	0.1206	42.8206	957.179	0.119	41.7456	958.254	0.1194
			119	2.8871	986.132	13.8675	0.1185	41.4408	958.559	0.1272	44.1636	955.836	0.1216	42.3428	957.657	0.1219	42.6239	957.376	0.1226	42.0324	957.968	0.1328	45.3165	954.684	0.1219	41.8182	958.182	0.1217	41.9453	958.055	0.1219	41.9347	958.065	0.1234	42.3357	957.664	0.1248	42.7251	957.275	0.1213	42.8319	957.168	0.1207	42.8561	957.144	0.1191	41.7807	958.219	0.1195
			120	2.8916	987.67	12.3305	0.1184	41.4058	958.594	0.1262	43.8164	956.184	0.1215	42.308	957.692	0.1218	42.5889	957.411	0.1227	42.0666	957.933	0.1335	45.5554	954.445	0.122	41.8525	958.148	0.1217	41.9453	958.055	0.1221	42.0035	957.996	0.1236	42.4043	957.596	0.1246	42.6566	957.343	0.1211	42.7613	957.239	0.1206	42.8206	957.179	0.1191	41.7807	958.219	0.1194
			121	2.8901	987.157	12.8428	0.1184	41.4058	958.594	0.1255	43.5734	956.427	0.1214	42.2731	957.727	0.1217	42.5539	957.446	0.1226	42.0324	957.968	0.1329	45.3506	954.649	0.122	41.8525	958.148	0.1216	41.9108	958.089	0.122	41.9691	958.031	0.1236	42.4043	957.596	0.1246	42.6566	957.343	0.121	42.726	957.274	0.1206	42.8206	957.179	0.1191	41.7807	958.219	0.1194
			122	2.8797	983.605	16.3951	0.1183	41.3709	958.629	0.1247	43.2956	956.704	0.1213	42.2383	957.762	0.1217	42.5539	957.446	0.1225	41.9981	958.002	0.1328	45.3165	954.684	0.1219	41.8182	958.182	0.1215	41.8763	958.124	0.1217	41.8659	958.134	0.1235	42.37	957.63	0.1245	42.6224	957.378	0.1209	42.6907	957.309	0.1206	42.8206	957.179	0.1191	41.7807	958.219	0.1193
			123	2.8866	985.962	14.0383	0.1181	41.3009	958.699	0.1242	43.122	956.878	0.1213	42.2383	957.762	0.1214	42.449	957.551	0.1224	41.9638	958.036	0.1327	45.2824	954.718	0.1219	41.8182	958.182	0.1214	41.8419	958.158	0.1217	41.8659	958.134	0.1233	42.3014	957.699	0.1245	42.6224	957.378	0.1207	42.6201	957.38	0.1205	42.7851	957.215	0.119	41.7456	958.254	0.1194
			124	2.8852	985.483	14.5165	0.1182	41.3359	958.664	0.1238	42.9831	957.017	0.1212	42.2035	957.797	0.1215	42.484	957.516	0.1223	41.9295	958.07	0.1326	45.2483	954.752	0.1219	41.8182	958.182	0.1213	41.8074	958.193	0.1216	41.8315	958.168	0.1234	42.3357	957.664	0.1244	42.5882	957.412	0.1206	42.5847	957.415	0.1205	42.7851	957.215	0.119	41.7456	958.254	0.1194
			125	2.8896	986.986	13.0136	0.1183	41.3709	958.629	0.1235	42.879	957.121	0.1211	42.1687	957.831	0.1214	42.449	957.551	0.1223	41.9295	958.07	0.1325	45.2141	954.786	0.1216	41.7153	958.285	0.1213	41.8074	958.193	0.1217	41.8659	958.134	0.1233	42.3014	957.699	0.1244	42.5882	957.412	0.1205	42.5494	957.451	0.1206	42.8206	957.179	0.1191	41.7807	958.219	0.1194
			126	2.8765	982.512	17.4881	0.1183	41.3709	958.629	0.1232	42.7748	957.225	0.1211	42.1687	957.831	0.1214	42.449	957.551	0.1222	41.8952	958.105	0.133	45.3847	954.615	0.1216	41.7153	958.285	0.1213	41.8074	958.193	0.1216	41.8315	958.168	0.1234	42.3357	957.664	0.1243	42.5539	957.446	0.1205	42.5494	957.451	0.1205	42.7851	957.215	0.119	41.7456	958.254	0.1195
			127	2.8803	983.81	16.1902	0.1182	41.3359	958.664	0.1229	42.6706	957.329	0.1211	42.1687	957.831	0.1213	42.4141	957.586	0.1222	41.8952	958.105	0.133	45.3847	954.615	0.1218	41.7839	958.216	0.1213	41.8074	958.193	0.1216	41.8315	958.168	0.1234	42.3357	957.664	0.1243	42.5539	957.446	0.1203	42.4788	957.521	0.1206	42.8206	957.179	0.119	41.7456	958.254	0.1194
			128	2.8926	988.011	11.9889	0.1181	41.3009	958.699	0.1227	42.6012	957.399	0.121	42.1339	957.866	0.1214	42.449	957.551	0.1222	41.8952	958.105	0.1331	45.4189	954.581	0.1217	41.7496	958.25	0.1215	41.8763	958.124	0.1215	41.7971	958.203	0.1234	42.3357	957.664	0.1242	42.5197	957.48	0.1203	42.4788	957.521	0.1206	42.8206	957.179	0.1191	41.7807	958.219	0.1195
			129	2.8811	984.083	15.9169	0.1182	41.3359	958.664	0.1225	42.5318	957.468	0.121	42.1339	957.866	0.1214	42.449	957.551	0.1221	41.8609	958.139	0.133	45.3847	954.615	0.1216	41.7153	958.285	0.1212	41.7729	958.227	0.1215	41.7971	958.203	0.1234	42.3357	957.664	0.1242	42.5197	957.48	0.1204	42.5141	957.486	0.1207	42.8561	957.144	0.1191	41.7807	958.219	0.1195
			130	2.8817	984.288	15.712	0.1181	41.3009	958.699	0.1223	42.4623	957.538	0.121	42.1339	957.866	0.1212	42.3791	957.621	0.1221	41.8609	958.139	0.1332	45.453	954.547	0.1216	41.7153	958.285	0.1211	41.7385	958.262	0.1214	41.7627	958.237	0.1233	42.3014	957.699	0.1241	42.4855	957.515	0.1203	42.4788	957.521	0.1206	42.8206	957.179	0.1191	41.7807	958.219	0.1195
			131	2.883	984.732	15.268	0.1182	41.3359	958.664	0.1222	42.4276	957.572	0.1209	42.099	957.901	0.1213	42.4141	957.586	0.122	41.8267	958.173	0.1321	45.0776	954.922	0.1215	41.681	958.319	0.1213	41.8074	958.193	0.1214	41.7627	958.237	0.1232	42.2671	957.733	0.1241	42.4855	957.515	0.1202	42.4435	957.556	0.1207	42.8561	957.144	0.1192	41.8158	958.184	0.1196
			132	2.8784	983.161	16.8392	0.1181	41.3009	958.699	0.122	42.3582	957.642	0.1208	42.0642	957.936	0.1211	42.3441	957.656	0.122	41.8267	958.173	0.1328	45.3165	954.684	0.1215	41.681	958.319	0.1211	41.7385	958.262	0.1214	41.7627	958.237	0.1231	42.2327	957.767	0.124	42.4512	957.549	0.1202	42.4435	957.556	0.1206	42.8206	957.179	0.119	41.7456	958.254	0.1195
			133	2.8792	983.434	16.5659	0.1182	41.3359	958.664	0.1218	42.2887	957.711	0.1208	42.0642	957.936	0.1212	42.3791	957.621	0.122	41.8267	958.173	0.1326	45.2483	954.752	0.1215	41.681	958.319	0.1211	41.7385	958.262	0.1214	41.7627	958.237	0.1231	42.2327	957.767	0.124	42.4512	957.549	0.1202	42.4435	957.556	0.1206	42.8206	957.179	0.1191	41.7807	958.219	0.1195
			134	2.8966	989.377	10.6227	0.1181	41.3009	958.699	0.1218	42.2887	957.711	0.1208	42.0642	957.936	0.1212	42.3791	957.621	0.122	41.8267	958.173	0.1332	45.453	954.547	0.1214	41.6467	958.353	0.1209	41.6695	958.33	0.1213	41.7283	958.272	0.1231	42.2327	957.767	0.124	42.4512	957.549	0.1202	42.4435	957.556	0.1207	42.8561	957.144	0.1192	41.8158	958.184	0.1196
			135	2.8792	983.434	16.5659	0.1182	41.3359	958.664	0.1217	42.254	957.746	0.1207	42.0294	957.971	0.1211	42.3441	957.656	0.1221	41.8609	958.139	0.1321	45.0776	954.922	0.1214	41.6467	958.353	0.1211	41.7385	958.262	0.1214	41.7627	958.237	0.1232	42.2671	957.733	0.124	42.4512	957.549	0.12	42.3729	957.627	0.1206	42.8206	957.179	0.1192	41.8158	958.184	0.1196
			136	2.8756	982.204	17.7955	0.1181	41.3009	958.699	0.1216	42.2193	957.781	0.1207	42.0294	957.971	0.1212	42.3791	957.621	0.1221	41.8609	958.139	0.1332	45.453	954.547	0.1214	41.6467	958.353	0.1211	41.7385	958.262	0.1213	41.7283	958.272	0.1233	42.3014	957.699	0.1239	42.417	957.583	0.12	42.3729	957.627	0.1207	42.8561	957.144	0.1192	41.8158	958.184	0.1196
			137	2.8748	981.931	18.0688	0.1181	41.3009	958.699	0.1215	42.1846	957.815	0.1207	42.0294	957.971	0.1211	42.3441	957.656	0.122	41.8267	958.173	0.1333	45.4871	954.513	0.1213	41.6123	958.388	0.121	41.704	958.296	0.1213	41.7283	958.272	0.1233	42.3014	957.699	0.1239	42.417	957.583	0.1199	42.3376	957.662	0.1207	42.8561	957.144	0.1192	41.8158	958.184	0.1196
			138	2.8887	986.679	13.321	0.1181	41.3009	958.699	0.1215	42.1846	957.815	0.1207	42.0294	957.971	0.1212	42.3791	957.621	0.1219	41.7924	958.208	0.1322	45.1118	954.888	0.1213	41.6123	958.388	0.1211	41.7385	958.262	0.1212	41.6939	958.306	0.1233	42.3014	957.699	0.1239	42.417	957.583	0.1199	42.3376	957.662	0.1208	42.8916	957.108	0.1192	41.8158	958.184	0.1197
			139	2.8845	985.244	14.7556	0.1181	41.3009	958.699	0.1213	42.1151	957.885	0.1207	42.0294	957.971	0.1211	42.3441	957.656	0.122	41.8267	958.173	0.1326	45.2483	954.752	0.1214	41.6467	958.353	0.1211	41.7385	958.262	0.1214	41.7627	958.237	0.1232	42.2671	957.733	0.1239	42.417	957.583	0.12	42.3729	957.627	0.1207	42.8561	957.144	0.1192	41.8158	958.184	0.1197
			140	2.8917	987.704	12.2963	0.1182	41.3359	958.664	0.1212	42.0804	957.92	0.1207	42.0294	957.971	0.1212	42.3791	957.621	0.1219	41.7924	958.208	0.1328	45.3165	954.684	0.1214	41.6467	958.353	0.1211	41.7385	958.262	0.1214	41.7627	958.237	0.1233	42.3014	957.699	0.1239	42.417	957.583	0.12	42.3729	957.627	0.1208	42.8916	957.108	0.1193	41.8508	958.149	0.1197
			141	2.8836	984.937	15.063	0.1182	41.3359	958.664	0.1212	42.0804	957.92	0.1208	42.0642	957.936	0.1213	42.4141	957.586	0.122	41.8267	958.173	0.1331	45.4189	954.581	0.1215	41.681	958.319	0.1211	41.7385	958.262	0.1214	41.7627	958.237	0.1231	42.2327	957.767	0.1239	42.417	957.583	0.1199	42.3376	957.662	0.1209	42.9271	957.073	0.1192	41.8158	958.184	0.1198
			142	2.8789	983.332	16.6684	0.1182	41.3359	958.664	0.1212	42.0804	957.92	0.1208	42.0642	957.936	0.1211	42.3441	957.656	0.122	41.8267	958.173	0.1331	45.4189	954.581	0.1215	41.681	958.319	0.1211	41.7385	958.262	0.1214	41.7627	958.237	0.1233	42.3014	957.699	0.1239	42.417	957.583	0.12	42.3729	957.627	0.1208	42.8916	957.108	0.1193	41.8508	958.149	0.1198
			143	2.8765	982.512	17.4881	0.1183	41.3709	958.629	0.1212	42.0804	957.92	0.1209	42.099	957.901	0.1212	42.3791	957.621	0.1219	41.7924	958.208	0.1326	45.2483	954.752	0.1215	41.681	958.319	0.1212	41.7729	958.227	0.1212	41.6939	958.306	0.1233	42.3014	957.699	0.1239	42.417	957.583	0.12	42.3729	957.627	0.1209	42.9271	957.073	0.1193	41.8508	958.149	0.1198
			144	2.8809	984.015	15.9852	0.1183	41.3709	958.629	0.121	42.011	957.989	0.1209	42.099	957.901	0.1211	42.3441	957.656	0.122	41.8267	958.173	0.133	45.3847	954.615	0.1216	41.7153	958.285	0.1211	41.7385	958.262	0.1214	41.7627	958.237	0.1233	42.3014	957.699	0.1239	42.417	957.583	0.12	42.3729	957.627	0.1209	42.9271	957.073	0.1193	41.8508	958.149	0.1198
			145	2.8766	982.546	17.454	0.1183	41.3709	958.629	0.121	42.011	957.989	0.1209	42.099	957.901	0.1212	42.3791	957.621	0.122	41.8267	958.173	0.133	45.3847	954.615	0.1216	41.7153	958.285	0.121	41.704	958.296	0.1213	41.7283	958.272	0.1232	42.2671	957.733	0.1239	42.417	957.583	0.12	42.3729	957.627	0.1209	42.9271	957.073	0.1193	41.8508	958.149	0.1198
			146	2.9054	992.383	7.6169	0.1183	41.3709	958.629	0.121	42.011	957.989	0.1208	42.0642	957.936	0.1212	42.3791	957.621	0.122	41.8267	958.173	0.1334	45.5212	954.479	0.1215	41.681	958.319	0.1212	41.7729	958.227	0.1213	41.7283	958.272	0.1233	42.3014	957.699	0.1239	42.417	957.583	0.1199	42.3376	957.662	0.1209	42.9271	957.073	0.1194	41.8859	958.114	0.1199
			147	2.8798	983.639	16.361	0.1184	41.4058	958.594	0.1209	41.9763	958.024	0.1208	42.0642	957.936	0.1212	42.3791	957.621	0.122	41.8267	958.173	0.133	45.3847	954.615	0.1215	41.681	958.319	0.1211	41.7385	958.262	0.1214	41.7627	958.237	0.1232	42.2671	957.733	0.1239	42.417	957.583	0.1198	42.3023	957.698	0.1209	42.9271	957.073	0.1193	41.8508	958.149	0.1199
			148	2.8816	984.254	15.7461	0.1183	41.3709	958.629	0.1209	41.9763	958.024	0.1208	42.0642	957.936	0.1211	42.3441	957.656	0.1219	41.7924	958.208	0.1334	45.5212	954.479	0.1216	41.7153	958.285	0.1211	41.7385	958.262	0.1214	41.7627	958.237	0.1233	42.3014	957.699	0.1239	42.417	957.583	0.1197	42.2669	957.733	0.1209	42.9271	957.073	0.1194	41.8859	958.114	0.1199
			149	2.877	982.683	17.3173	0.1183	41.3709	958.629	0.1209	41.9763	958.024	0.1208	42.0642	957.936	0.1211	42.3441	957.656	0.1221	41.8609	958.139	0.1332	45.453	954.547	0.1215	41.681	958.319	0.1212	41.7729	958.227	0.1215	41.7971	958.203	0.1236	42.4043	957.596	0.1239	42.417	957.583	0.1199	42.3376	957.662	0.1209	42.9271	957.073	0.1194	41.8859	958.114	0.12
			150	2.8802	983.776	16.2243	0.1184	41.4058	958.594	0.121	42.011	957.989	0.1208	42.0642	957.936	0.1212	42.3791	957.621	0.122	41.8267	958.173	0.133	45.3847	954.615	0.1215	41.681	958.319	0.1212	41.7729	958.227	0.1215	41.7971	958.203	0.1236	42.4043	957.596	0.1239	42.417	957.583	0.1199	42.3376	957.662	0.121	42.9626	957.037	0.1195	41.921	958.079	0.1201
			initial reaction rate V			0.102935			10.8882			9.11537			10.3117			10.3989			10.3947			10.5883			10.7442			10.6984			10.7529			11.1486			10.616			9.90975			11.5058			11.4275
			M/6.23			0.0165225			1.7477			1.46314			1.65517			1.66916			1.66848			1.69957			1.72459			1.71724			1.72599			1.7895			1.70402			1.59065			1.84683			1.83427
			specific activity			0.206531			21.8463			18.2893			20.6896			20.8645			20.8561			21.2447			21.5574			21.4655			21.5748			22.3688			21.3003			19.8831			23.0854			22.9283
																									oxidation of NADH kinetics
		XB concentration in μM		specific activity	specific activity fold change																						XB concentration in μM	initial reaction rate V
		21.8463	0	20.0678	1																					10.8882	0	10.0018
		18.2893	0.05	20.6896	1.03098																					9.11537	0.05	10.3117
			0.1	20.8645	1.0397																						0.1	10.3989
			0.2	20.8561	1.03928																						0.2	10.3947
			0.3	21.2447	1.05865																						0.3	10.5883
			0.5	21.5574	1.07423																						0.5	10.7442
			0.75	21.4655	1.06965																						0.75	10.6984
			1.25	21.5748	1.0751																						1.25	10.7529
			2.5	22.3688	1.11466																						2.5	11.1486
			5	21.3003	1.06142																						5	10.616
			6.5	19.8831	0.990798																						6.5	9.90975
			7.5	23.0854	1.15037																						7.5	11.5058
			8.5	22.9283	1.14254																						8.5	11.4275
			10	23.6397	1.17799																						10	11.782
			12.5	25.9051	1.29088																						12.5	12.9111
			15	25.7323	1.28227																						15	12.825
			20	27.9307	1.39182																						20	13.9207
			25	31.9492	1.59206																						25	15.9235
			27.5	27.3433	1.36255																						27.5	13.6279
																								Lineweaver–Burk plot for the determination of Michaelis-Menten constant
																										1 / (XB concentration)		1 / (initial reaction rate)
																											#DIV/0!	0.0999822
																											20	0.0969774
																											10	0.0961642
																											5	0.0962032
																											3.33333	0.0944435
																											2	0.0930734
																											1.33333	0.0934717
																											0.8	0.0929981
																											0.4	0.0896973
																											0.2	0.094197
																											0.153846	0.100911
																											0.133333	0.086913
																											0.117647	0.0875084
																											0.1	0.084875
																											0.08	0.0774527
																											0.0666667	0.0779728
																											0.05	0.0718357
																											0.04	0.0628004
																											0.0363636	0.0733788
																										Michaelis-Menten constant, Vmax and Km
																											1/Vmax	0.0852
																											Vmax=	11.7371	μM of oxidated NADH۰min¯¹
																										slope=	Km/Vmax=	0.0009
																											Km=	0.0105634	μM
																								Hanes–Woolf plot for the determination of Michaelis-Menten constant
																										XB concentration in μM		XB conc. / initial reaction rate
																											0	0
																											0.05	0.00484887
																											0.1	0.00961642
																											0.2	0.0192406
																											0.3	0.0283331
																											0.5	0.0465367
																											0.75	0.0701038
																											1.25	0.116248
																											2.5	0.224243
																											5	0.470985
																											6.5	0.65592
																											7.5	0.651847
																											8.5	0.743822
																											10	0.84875
																											12.5	0.968159
																											15	1.16959
																											20	1.43671
																											25	1.57001
																											27.5	2.01792
																										Michaelis-Menten constant, Vmax and Km
																											slope=	0.0695
																											Vmax=	14.3885	μM of oxidated NADH۰min¯¹
																											Km/Vmax=	0.0613
																											Km=	0.882014	μM
[truncated: 17 more columns]

## Sheet: 21-08-03_002 ATPase assay C1-C2
																		not all XB added
								0.08 µM ClpX6		0.08 µM ClpX6 + XB
				1	2	3	4	5	6	7	8	9	10	11	12	13	14	15	16	17	18	19	20	21	22	23	24
Raw data			min	control	control	1.25 μM XB	10 μM XB	ClpX	ClpX	ClpX + 0.05 μM XB	ClpX + 0.1 μM XB	ClpX + 0.2 μM XB	ClpX + 0.3 μM XB	ClpX + 0.5 μM XB	ClpX + 0.75 μM XB	ClpX + 1.25 μM XB	ClpX + 2.5 μM XB	ClpX + 5 μM XB	ClpX + 6.5 μM XB	ClpX + 7.5 μM XB	ClpX + 8.5 μM XB	ClpX + 10 μM XB	ClpX + 12.5 μM XB	ClpX + 15 μM XB	ClpX + 20 μM XB	ClpX + 25 μM XB	ClpX + 27.5 μM XB
0s	30.1 °C		0	2.9027	2.8373	2.9908	2.8998	2.8982	2.8493	2.9232	2.9067	2.8664	2.895	2.9472	2.9052	2.8836	2.9129	2.9048	2.877	2.8444	2.8822	2.8013	2.8774	2.8354	2.8603	2.8078	2.8639
60s	29.9 °C		1	2.9129	2.8381	2.9974	2.9138	2.8864	2.8368	2.894	2.9015	2.8544	2.8797	2.934	2.8896	2.871	2.8938	2.8935	2.8555	2.8341	2.8566	2.7839	2.8634	2.8195	2.8345	2.782	2.8418
120s	29.9 °C		2	2.9098	2.835	2.9951	2.9058	2.8725	2.8244	2.8562	2.8848	2.8362	2.8651	2.9196	2.8762	2.8494	2.8683	2.8882	2.8376	2.8184	2.8494	2.7625	2.8366	2.7911	2.8104	2.7426	2.8202
180s	30.1 °C		3	2.8967	2.8254	2.9893	2.8991	2.8483	2.8011	2.8375	2.8583	2.8179	2.8361	2.8876	2.8485	2.8253	2.8503	2.8666	2.8116	2.7853	2.8183	2.7363	2.8084	2.765	2.7733	2.7177	2.7845
240s	29.8 °C		4	2.9029	2.828	2.981	2.8969	2.8337	2.7845	2.8068	2.8455	2.7963	2.817	2.8631	2.8175	2.8127	2.8225	2.8457	2.7972	2.7672	2.8	2.7097	2.7827	2.7348	2.7449	2.688	2.7552
300s	30.0 °C		5	2.9046	2.8426	2.9974	2.9053	2.8215	2.7746	2.7905	2.8263	2.7827	2.8042	2.8531	2.8074	2.7925	2.8068	2.8487	2.7809	2.7534	2.7891	2.6922	2.7652	2.713	2.7225	2.6628	2.7348
360s	29.9 °C		6	2.9043	2.8349	2.9855	2.8935	2.7934	2.7508	2.7658	2.8035	2.7562	2.7813	2.8316	2.7775	2.765	2.784	2.8253	2.7544	2.7247	2.7584	2.6574	2.7336	2.6827	2.6846	2.6221	2.6978
420s	29.9 °C		7	2.8995	2.8382	2.9914	2.8971	2.781	2.7405	2.748	2.7916	2.7425	2.7688	2.8131	2.7688	2.7471	2.7657	2.8238	2.7481	2.7125	2.7388	2.6334	2.7168	2.6578	2.659	2.5939	2.6768
480s	29.9 °C		8	2.9052	2.8382	2.9942	2.8989	2.7589	2.7157	2.7225	2.7713	2.7152	2.743	2.7916	2.7489	2.7325	2.7466	2.8072	2.7197	2.6852	2.7169	2.6144	2.6895	2.6276	2.6262	2.5563	2.642
540s	30.0 °C		9	2.8958	2.8263	2.9851	2.8998	2.7244	2.6936	2.6898	2.7409	2.6885	2.7148	2.7657	2.7203	2.701	2.7129	2.7848	2.6941	2.6605	2.6871	2.5826	2.6561	2.597	2.5965	2.5206	2.6061
600s	30.0 °C		10	2.9039	2.8323	2.9975	2.9008	2.7107	2.6808	2.6677	2.7272	2.6694	2.6989	2.7523	2.7035	2.6854	2.6986	2.7751	2.6805	2.6401	2.6699	2.5603	2.6355	2.5715	2.566	2.4849	2.5887
660s	30.1 °C		11	2.9122	2.836	2.9979	2.9005	2.69	2.6631	2.6386	2.7033	2.6465	2.6793	2.7273	2.6753	2.6637	2.6834	2.7631	2.6578	2.6113	2.6454	2.5352	2.6081	2.5411	2.5359	2.4491	2.5524
720s	30.0 °C		12	2.9084	2.8347	2.9962	2.904	2.673	2.6442	2.6153	2.6817	2.6281	2.658	2.711	2.656	2.6423	2.6548	2.7487	2.6361	2.5907	2.6185	2.5075	2.5794	2.5106	2.5062	2.4095	2.5228
780s	30.1 °C		13	2.905	2.8335	2.996	2.8995	2.649	2.6233	2.5901	2.6624	2.6058	2.6352	2.6873	2.6356	2.6199	2.6317	2.7316	2.6151	2.568	2.5914	2.4752	2.5535	2.4808	2.4706	2.3751	2.4883
840s	29.9 °C		14	2.9057	2.8292	2.9875	2.9096	2.6261	2.6039	2.5579	2.6379	2.586	2.6156	2.6669	2.608	2.5963	2.6056	2.7216	2.5894	2.5407	2.5649	2.451	2.5238	2.4497	2.4372	2.3353	2.4525
900s	29.9 °C		15	2.9049	2.829	2.9985	2.8977	2.603	2.5811	2.5418	2.6183	2.5576	2.5612	2.6372	2.5843	2.5726	2.5819	2.7064	2.5646	2.516	2.5431	2.4242	2.4941	2.416	2.4006	2.2963	2.4208
960s	30.0 °C		16	2.9048	2.8355	2.9891	2.8959	2.5842	2.5664	2.5176	2.5952	2.5348	2.54	2.6168	2.5617	2.5501	2.5558	2.6895	2.5417	2.4945	2.5136	2.3933	2.4639	2.3864	2.3661	2.2574	2.3879
1020s	30.0 °C		17	2.9024	2.8291	2.9961	2.8978	2.5518	2.5419	2.4922	2.5715	2.5109	2.5122	2.5891	2.5382	2.5294	2.5319	2.6752	2.515	2.4631	2.4873	2.3646	2.4304	2.354	2.3297	2.2171	2.352
1080s	30.0 °C		18	2.9081	2.8317	2.996	2.907	2.5333	2.5207	2.4679	2.5491	2.4872	2.4895	2.5627	2.5129	2.5071	2.504	2.6606	2.4949	2.4417	2.457	2.3348	2.4026	2.3193	2.293	2.1759	2.3165
1140s	30.1 °C		19	2.8916	2.8152	2.9675	2.8891	2.5025	2.4944	2.4359	2.5216	2.452	2.4574	2.5342	2.4782	2.4729	2.4716	2.6363	2.4619	2.4086	2.4245	2.3003	2.3691	2.2824	2.2531	2.1325	2.2769
1200s	29.9 °C		20	2.9046	2.8373	2.9901	2.9077	2.4828	2.4783	2.4195	2.5022	2.437	2.4396	2.5125	2.4632	2.4525	2.4534	2.6304	2.448	2.385	2.4027	2.2749	2.3385	2.2509	2.2208	2.0934	2.2445
1260s	29.9 °C		21	2.8925	2.8205	2.9895	2.892	2.4547	2.4533	2.3895	2.4746	2.4094	2.4074	2.4865	2.4353	2.4255	2.4207	2.6092	2.4171	2.3569	2.3714	2.2423	2.3055	2.2154	2.1809	2.0518	2.2083
1320s	29.9 °C		22	2.9082	2.831	2.9897	2.9046	2.4333	2.4364	2.3679	2.455	2.383	2.3873	2.459	2.4139	2.405	2.3937	2.5985	2.3953	2.3328	2.347	2.2112	2.2779	2.1824	2.1444	2.0104	2.1736
1380s	30.0 °C		23	2.897	2.8288	2.991	2.8927	2.4041	2.409	2.3382	2.4286	2.3566	2.3591	2.4297	2.3841	2.3761	2.3664	2.5763	2.3639	2.3003	2.3161	2.1771	2.2423	2.1449	2.1041	1.968	2.1337
1440s	30.2 °C		24	2.9045	2.8317	3.0036	2.8989	2.3759	2.3902	2.3138	2.4062	2.3286	2.3347	2.4083	2.3579	2.3539	2.3409	2.5621	2.3429	2.2763	2.2872	2.1481	2.2105	2.1118	2.0672	1.9277	2.098
1500s	30.0 °C		25	2.9074	2.831	2.984	2.9041	2.3531	2.373	2.2843	2.381	2.3025	2.3068	2.3771	2.3316	2.3231	2.3121	2.5478	2.3173	2.2464	2.258	2.1149	2.1769	2.0768	2.0289	1.8849	2.0608
1560s	29.8 °C		26	2.8887	2.829	2.9781	2.894	2.3231	2.3458	2.255	2.3539	2.2732	2.278	2.349	2.2993	2.2956	2.2787	2.5235	2.2863	2.2171	2.2258	2.083	2.1407	2.0398	1.9887	1.8416	2.0214
1620s	30.0 °C		27	2.897	2.8228	2.9907	2.8926	2.2959	2.3234	2.226	2.3282	2.2452	2.2485	2.3215	2.2718	2.2691	2.2483	2.5064	2.2616	2.1874	2.1951	2.0496	2.1072	2.003	1.9499	1.7986	1.9845
1680s	29.9 °C		28	2.8978	2.8229	2.9958	2.8959	2.2702	2.3017	2.1987	2.3067	2.2177	2.2241	2.2969	2.2472	2.2442	2.2246	2.4967	2.238	2.1626	2.1669	2.019	2.0763	1.9681	1.9115	1.7568	1.9461
1740s	29.9 °C		29	2.8885	2.824	2.9808	2.8942	2.239	2.2751	2.1675	2.2744	2.1905	2.1938	2.2635	2.2162	2.2153	2.1892	2.4746	2.2091	2.1307	2.1346	1.9849	2.0403	1.9308	1.8707	1.7124	1.9069
1800s	29.9 °C		30	2.8965	2.8326	2.99	2.9081	2.2157	2.2566	2.1403	2.2517	2.1637	2.1666	2.2394	2.1908	2.1866	2.1609	2.4593	2.1831	2.1016	2.1056	1.9535	2.0069	1.8949	1.8326	1.6703	1.8709
1860s	29.9 °C		31	2.8856	2.817	2.9816	2.8987	2.1831	2.2323	2.1085	2.2234	2.1327	2.1388	2.2061	2.1586	2.1599	2.1314	2.4391	2.1541	2.0719	2.0728	1.92	1.9713	1.8585	1.7919	1.6259	1.8307
1920s	29.9 °C		32	2.8966	2.8156	2.9725	2.8918	2.1566	2.2079	2.0798	2.197	2.1033	2.1112	2.1797	2.1319	2.1324	2.102	2.4202	2.1273	2.0424	2.0426	1.8857	1.9372	1.8197	1.7524	1.5819	1.7919
1980s	30.0 °C		33	2.9037	2.8269	2.9867	2.9042	2.1279	2.1865	2.0513	2.1717	2.077	2.0823	2.1506	2.1026	2.1048	2.0715	2.4103	2.1015	2.0144	2.0132	1.8536	1.9025	1.7838	1.7133	1.5391	1.7544
2040s	30.0 °C		34	2.9031	2.8253	2.9932	2.9014	2.1004	2.1619	2.0211	2.1452	2.0469	2.0525	2.1206	2.0736	2.0765	2.0408	2.3882	2.0717	1.9829	1.9797	1.8193	1.8673	1.7465	1.6723	1.4953	1.7154
2100s	29.9 °C		35	2.9017	2.8239	2.9955	2.9053	2.0706	2.1399	1.9907	2.1159	2.0185	2.0242	2.0923	2.045	2.0491	2.0099	2.3738	2.0444	1.9529	1.9491	1.7871	1.832	1.7093	1.6323	1.4515	1.6767
2160s	30.0 °C		36	2.8957	2.8216	2.9855	2.8978	2.0417	2.1161	1.9604	2.0877	1.9888	1.9939	2.0613	2.0155	2.0199	1.979	2.3531	2.0156	1.923	1.9178	1.7527	1.7974	1.6711	1.5919	1.4074	1.6375
2220s	30.0 °C		37	2.8863	2.8136	2.9802	2.8946	2.0108	2.0911	1.9289	2.0597	1.9578	1.9632	2.03	1.9843	1.9885	1.9452	2.3324	1.9883	1.892	1.8847	1.7179	1.761	1.6333	1.5511	1.363	1.5975
2280s	29.9 °C		38	2.8927	2.8197	2.9886	2.9006	1.9822	2.068	1.8989	2.0339	1.9282	1.9357	1.9998	1.9545	1.9606	1.9157	2.3184	1.9605	1.8628	1.8535	1.6845	1.726	1.5962	1.5104	1.3188	1.5592
2340s	30.1 °C		39	2.8911	2.8251	2.9748	2.8962	1.9522	2.0433	1.8678	2.0042	1.8974	1.9046	1.9703	1.9242	1.9303	1.8835	2.2953	1.93	1.8307	1.8206	1.6504	1.6899	1.5581	1.4696	1.2745	1.5196
2400s	29.9 °C		40	2.8947	2.8159	2.9852	2.8935	1.9224	2.019	1.8371	1.9739	1.8682	1.8753	1.9394	1.895	1.903	1.8518	2.2768	1.9013	1.8016	1.7896	1.6158	1.654	1.5204	1.4292	1.2305	1.4798
2460s	29.9 °C		41	2.8782	2.8177	2.9789	2.8893	1.8929	1.9943	1.8057	1.947	1.8386	1.8466	1.9087	1.8638	1.873	1.8211	2.2596	1.8752	1.7696	1.7572	1.5822	1.6189	1.4822	1.3884	1.186	1.4404
2520s	30.2 °C		42	2.901	2.818	2.9672	2.8896	1.8624	1.9705	1.7748	1.9201	1.8076	1.8153	1.878	1.8342	1.8439	1.7878	2.237	1.8455	1.7394	1.7252	1.5483	1.5824	1.4443	1.347	1.1417	1.4007
2580s	30.0 °C		43	2.8897	2.8265	2.9773	2.9031	1.8338	1.9468	1.7445	1.8911	1.7782	1.7859	1.8476	1.8045	1.8149	1.757	2.2214	1.817	1.7092	1.6929	1.514	1.5475	1.4066	1.3065	1.0975	1.3614
2640s	29.9 °C		44	2.8978	2.8127	2.9781	2.8973	1.8025	1.9214	1.7122	1.8625	1.7476	1.7553	1.8169	1.7732	1.7853	1.7243	2.1992	1.7875	1.6773	1.6606	1.4798	1.5107	1.3683	1.265	1.0531	1.3218
2700s	30.1 °C		45	2.8857	2.8164	2.9821	2.888	1.7727	1.897	1.6813	1.8333	1.7174	1.7252	1.7863	1.7422	1.7546	1.6915	2.1812	1.759	1.6468	1.6279	1.4455	1.4748	1.3302	1.224	1.0087	1.2823
2760s	29.9 °C		46	2.8804	2.8152	2.9763	2.8787	1.7423	1.8724	1.6498	1.8052	1.6866	1.6944	1.7543	1.7121	1.7241	1.6601	2.1609	1.7298	1.6163	1.5954	1.4113	1.4386	1.2919	1.1831	0.9641	1.2424
2820s	30.0 °C		47	2.8942	2.8083	2.9833	2.8912	1.7124	1.8474	1.6187	1.7753	1.6561	1.6646	1.7233	1.6812	1.6947	1.6274	2.1408	1.7014	1.5852	1.5636	1.3774	1.4026	1.2542	1.1422	0.9195	1.2031
2880s	30.0 °C		48	2.8974	2.818	2.9707	2.8903	1.6816	1.8238	1.5866	1.7471	1.6262	1.6338	1.6926	1.6499	1.6647	1.5954	2.1236	1.6719	1.5547	1.5307	1.3427	1.3666	1.2157	1.101	0.8757	1.1636
2940s	30.1 °C		49	2.8884	2.8043	2.987	2.891	1.6507	1.7989	1.5554	1.7187	1.5945	1.6035	1.6609	1.6189	1.6341	1.5627	2.1011	1.6425	1.5227	1.4981	1.3083	1.3302	1.1775	1.0599	0.8311	1.1236
3000s	29.9 °C		50	2.8858	2.8082	2.9684	2.8787	1.6196	1.7738	1.5233	1.6892	1.5641	1.5725	1.6298	1.5882	1.6038	1.5296	2.0824	1.6138	1.4917	1.4653	1.2739	1.2939	1.1392	1.0188	0.7866	1.0836
3060s	30.1 °C		51	2.8905	2.8154	2.961	2.8949	1.5892	1.7491	1.4915	1.6604	1.5331	1.5424	1.5977	1.557	1.5738	1.497	2.0632	1.5841	1.4606	1.4323	1.2395	1.2578	1.101	0.9775	0.7423	1.0443
3120s	30.0 °C		52	2.8906	2.8162	2.9756	2.8842	1.5589	1.724	1.4598	1.6303	1.5023	1.5116	1.5667	1.526	1.5438	1.465	2.0445	1.5548	1.4294	1.4001	1.2048	1.222	1.0628	0.9365	0.6978	1.0047
3180s	30.0 °C		53	2.8922	2.8169	2.9867	2.8846	1.5284	1.699	1.428	1.6009	1.4709	1.4804	1.535	1.4948	1.5129	1.4319	2.0236	1.5263	1.3982	1.3672	1.1705	1.1851	1.0246	0.8954	0.6537	0.965
3240s	29.9 °C		54	2.9007	2.8159	2.9863	2.8972	1.4978	1.6746	1.3962	1.5726	1.4407	1.4502	1.5033	1.4641	1.4832	1.3999	2.0053	1.4974	1.3677	1.3352	1.1363	1.1492	0.9864	0.8542	0.6097	0.9255
3300s	30.1 °C		55	2.8831	2.8149	2.9814	2.8824	1.4666	1.649	1.3641	1.5433	1.4092	1.4192	1.4716	1.4321	1.4522	1.3665	1.9832	1.4677	1.336	1.3018	1.1015	1.1128	0.9481	0.8132	0.5654	0.8859
3360s	29.8 °C		56	2.8925	2.8164	2.9913	2.892	1.4361	1.6244	1.3324	1.5137	1.3786	1.389	1.4404	1.4015	1.4224	1.3336	1.9635	1.439	1.3052	1.2693	1.0673	1.0769	0.9101	0.7722	0.5215	0.8463
3420s	30.1 °C		57	2.8808	2.81	2.9819	2.888	1.4051	1.5987	1.3003	1.4839	1.3469	1.3574	1.4081	1.3696	1.3917	1.3008	1.9423	1.4089	1.2737	1.2368	1.0328	1.0402	0.8721	0.7312	0.4778	0.8068
3480s	30.0 °C		58	2.8817	2.8085	2.9717	2.883	1.374	1.5736	1.268	1.4549	1.316	1.3267	1.3764	1.3381	1.3611	1.2677	1.9228	1.3798	1.2422	1.2036	0.9982	1.004	0.8335	0.6901	0.4339	0.7673
3540s	30.0 °C		59	2.8849	2.8089	2.9718	2.8903	1.3431	1.5487	1.236	1.4251	1.2844	1.2958	1.3448	1.3068	1.3308	1.2349	1.9022	1.3503	1.2108	1.1708	0.9638	0.9678	0.7954	0.649	0.3906	0.728
3600s	29.9 °C		60	2.8822	2.808	2.979	2.8816	1.3118	1.5225	1.204	1.3955	1.2531	1.2649	1.3128	1.2753	1.2998	1.2019	1.883	1.3208	1.1797	1.1381	0.9293	0.9315	0.7572	0.6082	0.3473	0.6882
3660s	30.0 °C		61	2.888	2.8073	2.9731	2.8886	1.2806	1.4976	1.1716	1.366	1.222	1.2336	1.2807	1.244	1.2693	1.1688	1.8634	1.2912	1.1484	1.1052	0.895	0.8952	0.7192	0.5674	0.3048	0.6489
3720s	29.9 °C		62	2.8823	2.8026	2.9667	2.8886	1.2496	1.4722	1.1395	1.3366	1.1907	1.2024	1.2487	1.2123	1.2387	1.1358	1.8431	1.2621	1.1169	1.0726	0.8605	0.8589	0.6811	0.5268	0.2632	0.6096
3780s	29.9 °C		63	2.8821	2.8042	2.9771	2.8914	1.2187	1.4472	1.1073	1.3066	1.1594	1.1715	1.2166	1.1806	1.2078	1.1026	1.822	1.2329	1.0858	1.0396	0.8259	0.8227	0.643	0.4861	0.2232	0.5703
3840s	30.0 °C		64	2.8942	2.8196	2.974	2.8932	1.1874	1.4221	1.0751	1.2773	1.1279	1.1403	1.1847	1.1492	1.1773	1.0697	1.8023	1.2033	1.0547	1.0069	0.7916	0.7865	0.6053	0.4457	0.1869	0.5313
3900s	29.9 °C		65	2.8858	2.8129	2.9823	2.898	1.1563	1.3965	1.0428	1.2474	1.0965	1.1093	1.1529	1.1176	1.1466	1.0366	1.7823	1.1739	1.0231	0.974	0.7572	0.7501	0.567	0.4053	0.1582	0.4922
3960s	30.0 °C		66	2.8837	2.8112	2.9889	2.8857	1.125	1.371	1.0103	1.2175	1.065	1.0779	1.1205	1.0857	1.1157	1.0032	1.7607	1.1443	0.9917	0.9413	0.7227	0.714	0.5293	0.3652	0.1408	0.4532
4020s	30.1 °C		67	2.8853	2.8076	2.9689	2.8866	1.0936	1.3455	0.9781	1.1879	1.0336	1.0468	1.0883	1.0542	1.0848	0.9702	1.7402	1.1149	0.9605	0.9085	0.6883	0.6781	0.4915	0.3258	0.1321	0.4144
4080s	30.1 °C		68	2.873	2.809	2.9719	2.8858	1.0624	1.3201	0.9458	1.158	1.0021	1.0154	1.0561	1.0224	1.0538	0.9367	1.7197	1.0854	0.9291	0.8756	0.6539	0.6417	0.4539	0.2865	0.1275	0.3758
4140s	29.9 °C		69	2.8854	2.8003	2.974	2.8856	1.0309	1.2944	0.9133	1.128	0.9705	0.9842	1.0239	0.9907	1.0229	0.9035	1.7	1.0559	0.8978	0.8428	0.6194	0.6054	0.4162	0.2485	0.1251	0.3377
4200s	30.0 °C		70	2.8892	2.8071	2.9741	2.8812	0.9997	1.2686	0.8808	1.0982	0.9391	0.953	0.9917	0.959	0.992	0.8704	1.6786	1.0262	0.8662	0.8099	0.5853	0.5695	0.3788	0.2126	0.1235	0.3001
4260s	30.1 °C		71	2.8808	2.8139	2.9812	2.8913	0.9683	1.243	0.8485	1.0686	0.9076	0.9216	0.9595	0.9273	0.9612	0.8371	1.6583	0.9971	0.8351	0.7774	0.551	0.5337	0.3419	0.1808	0.1225	0.2633
4320s	29.9 °C		72	2.8791	2.8068	2.9727	2.8862	0.9371	1.2176	0.8161	1.0387	0.876	0.8903	0.9272	0.8956	0.9303	0.8039	1.6378	0.9675	0.8038	0.7447	0.5167	0.4979	0.3052	0.1562	0.1216	0.228
4380s	30.2 °C		73	2.8792	2.8029	2.9783	2.8799	0.9056	1.1921	0.7837	1.0087	0.8445	0.8591	0.895	0.8638	0.8994	0.7708	1.6175	0.9379	0.7725	0.7119	0.4826	0.4618	0.2692	0.1414	0.1212	0.1955
4440s	29.8 °C		74	2.8806	2.8068	2.9761	2.8896	0.8743	1.1667	0.7513	0.9788	0.813	0.8279	0.8627	0.832	0.8686	0.7376	1.5973	0.9084	0.7413	0.6793	0.4487	0.4263	0.2344	0.1336	0.1208	0.1684
4500s	29.9 °C		75	2.8761	2.8027	2.9702	2.8787	0.8429	1.1408	0.719	0.949	0.7815	0.7966	0.8305	0.8003	0.8377	0.7043	1.5761	0.8791	0.71	0.6467	0.4149	0.3908	0.2019	0.1295	0.1208	0.1497
4560s	29.9 °C		76	2.8743	2.8046	2.9667	2.8773	0.8115	1.1149	0.6865	0.919	0.7498	0.7652	0.7982	0.7685	0.8068	0.6712	1.5556	0.8495	0.6788	0.6142	0.3808	0.3556	0.1735	0.1272	0.1201	0.1388
4620s	30.0 °C		77	2.8779	2.8072	2.9711	2.8835	0.78	1.0896	0.6541	0.8891	0.7183	0.7339	0.7658	0.7367	0.7758	0.638	1.5351	0.8202	0.6478	0.5816	0.3474	0.3206	0.1524	0.1256	0.1201	0.1331
4680s	30.0 °C		78	2.8771	2.8045	2.9706	2.8829	0.7486	1.0639	0.6216	0.8591	0.6867	0.7027	0.7336	0.7049	0.7449	0.6048	1.5146	0.7907	0.6166	0.5491	0.3142	0.2861	0.1396	0.1247	0.1197	0.1299
4740s	29.9 °C		79	2.889	2.8138	2.9724	2.8887	0.7172	1.0383	0.5894	0.8293	0.6551	0.6714	0.7013	0.6734	0.7141	0.5717	1.4943	0.7614	0.5854	0.5165	0.2815	0.2527	0.1326	0.1237	0.1196	0.1277
4800s	30.0 °C		80	2.8883	2.8096	2.9849	2.8913	0.6858	1.0126	0.557	0.7993	0.6236	0.64	0.6691	0.6415	0.683	0.5386	1.4733	0.7321	0.5544	0.4841	0.2496	0.2208	0.1288	0.1231	0.1196	0.1265
4860s	30.1 °C		81	2.8819	2.795	2.9749	2.8807	0.6541	0.9868	0.5244	0.769	0.5918	0.6084	0.6365	0.6094	0.6519	0.5052	1.4522	0.7026	0.5231	0.4519	0.2188	0.1913	0.1262	0.1224	0.1194	0.1252
4920s	30.2 °C		82	2.8758	2.7978	2.9689	2.8901	0.623	0.961	0.4923	0.7393	0.5606	0.5774	0.6044	0.578	0.6211	0.4724	1.4319	0.6732	0.4922	0.4195	0.1904	0.167	0.1246	0.122	0.1194	0.1246
4980s	30.0 °C		83	2.877	2.8013	2.9686	2.8789	0.5916	0.9354	0.4601	0.7094	0.5291	0.5463	0.5723	0.5461	0.5904	0.4396	1.4113	0.6439	0.4612	0.3874	0.1662	0.1498	0.1234	0.1217	0.1193	0.124
5040s	30.1 °C		84	2.88	2.8029	2.9682	2.8874	0.5602	0.9095	0.428	0.6794	0.4976	0.515	0.5401	0.5146	0.5594	0.4068	1.3909	0.6147	0.4305	0.3556	0.1485	0.14	0.1228	0.1215	0.1193	0.1237
5100s	30.1 °C		85	2.8776	2.8027	2.9724	2.8813	0.5289	0.8838	0.3959	0.6493	0.4663	0.4838	0.5079	0.4829	0.5286	0.3741	1.3699	0.5853	0.3997	0.324	0.1376	0.1338	0.1222	0.1213	0.1191	0.1231
5160s	29.9 °C		86	2.8762	2.8053	2.9626	2.883	0.4977	0.8581	0.3641	0.6193	0.435	0.4529	0.4758	0.4514	0.4978	0.3417	1.3496	0.5561	0.3692	0.2929	0.1316	0.1306	0.1215	0.1212	0.1193	0.123
5220s	30.0 °C		87	2.8722	2.8026	2.9701	2.8866	0.4664	0.8321	0.3325	0.5895	0.4038	0.4218	0.4438	0.42	0.4671	0.3097	1.3289	0.527	0.3388	0.2624	0.1278	0.1286	0.1214	0.121	0.1192	0.1227
5280s	29.9 °C		88	2.8814	2.8001	2.9683	2.8755	0.4352	0.8065	0.3011	0.5595	0.3728	0.3909	0.4118	0.3886	0.4365	0.2782	1.3081	0.4975	0.3088	0.2331	0.1256	0.1269	0.1211	0.121	0.1194	0.1227
5340s	29.8 °C		89	2.8882	2.8038	2.9744	2.8899	0.4042	0.7807	0.2704	0.5298	0.3419	0.3602	0.38	0.3574	0.4059	0.2473	1.2878	0.4685	0.2792	0.2053	0.124	0.1257	0.1206	0.1209	0.1192	0.1223
5400s	29.9 °C		90	2.8825	2.8048	2.9706	2.8896	0.3734	0.7549	0.2405	0.5	0.3114	0.3296	0.3485	0.3265	0.3755	0.2181	1.2672	0.4396	0.2503	0.1808	0.1228	0.1251	0.1204	0.1207	0.1194	0.1222
5460s	30.0 °C		91	2.8825	2.7967	2.9706	2.8839	0.3426	0.7291	0.212	0.4702	0.2813	0.2994	0.3171	0.296	0.3453	0.1912	1.2463	0.4106	0.2227	0.1614	0.122	0.1246	0.1203	0.1207	0.1192	0.1221
5520s	30.1 °C		92	2.8873	2.8046	2.9747	2.8967	0.3121	0.7033	0.186	0.4404	0.2519	0.2697	0.2862	0.2659	0.3152	0.1685	1.226	0.3819	0.1972	0.1483	0.1213	0.124	0.1203	0.1206	0.1191	0.122
5580s	30.0 °C		93	2.8754	2.8015	2.9711	2.8819	0.2822	0.6774	0.1644	0.4109	0.2236	0.2407	0.2561	0.2368	0.2856	0.1519	1.2055	0.3532	0.1747	0.1403	0.1208	0.1234	0.1201	0.1207	0.1192	0.122
5640s	30.0 °C		94	2.8747	2.7993	2.975	2.8766	0.2529	0.6516	0.1488	0.3814	0.1975	0.2133	0.2272	0.2093	0.2566	0.1416	1.1848	0.3249	0.1576	0.1355	0.1204	0.1232	0.12	0.1206	0.1192	0.1218
5700s	30.1 °C		95	2.8729	2.8007	2.9699	2.8802	0.2248	0.6259	0.1389	0.3521	0.1747	0.1881	0.2004	0.1844	0.2287	0.1353	1.1641	0.2968	0.1463	0.1323	0.1201	0.1231	0.1199	0.1206	0.1193	0.1216
5760s	30.1 °C		96	2.8739	2.795	2.9738	2.8797	0.1984	0.6001	0.1329	0.3231	0.1571	0.1668	0.1769	0.1639	0.2024	0.1315	1.1439	0.2693	0.1394	0.1304	0.1197	0.1228	0.1197	0.1206	0.1191	0.1216
5820s	29.9 °C		97	2.8739	2.7955	2.9624	2.8741	0.1755	0.5744	0.1294	0.2945	0.1454	0.151	0.1589	0.1492	0.1789	0.129	1.1231	0.2424	0.1352	0.1291	0.1196	0.1225	0.1197	0.1205	0.1193	0.1216
5880s	29.9 °C		98	2.8711	2.7882	2.9516	2.8649	0.1573	0.5487	0.1269	0.2663	0.1383	0.1408	0.1468	0.1399	0.16	0.1274	1.1023	0.217	0.1325	0.1281	0.1195	0.1225	0.1198	0.1207	0.1194	0.1217
5940s	30.0 °C		99	2.8867	2.8048	2.9717	2.8872	0.1451	0.523	0.1253	0.239	0.1339	0.1347	0.1395	0.1344	0.1467	0.1262	1.0821	0.1933	0.1307	0.1272	0.1193	0.1226	0.1198	0.1204	0.1195	0.1216
6000s	29.9 °C		100	2.8763	2.7963	2.9695	2.8703	0.1375	0.4974	0.1241	0.213	0.131	0.1308	0.135	0.1308	0.1384	0.1252	1.0612	0.1729	0.1294	0.1266	0.1192	0.1224	0.1197	0.1205	0.1195	0.1215
6060s	30.2 °C		101	2.8743	2.7958	2.9686	2.873	0.1328	0.4716	0.1231	0.1894	0.1291	0.1283	0.132	0.1284	0.1332	0.1245	1.0405	0.1569	0.1282	0.1261	0.119	0.122	0.1197	0.1206	0.1196	0.1216
6120s	29.9 °C		102	2.8794	2.7982	2.9778	2.8862	0.1299	0.4461	0.1226	0.1696	0.1279	0.1266	0.13	0.1269	0.1301	0.124	1.02	0.1462	0.1275	0.1257	0.119	0.122	0.1196	0.1207	0.1196	0.1216
6180s	30.0 °C		103	2.8802	2.7942	2.9617	2.8762	0.1278	0.4206	0.122	0.1548	0.1268	0.1253	0.1287	0.1257	0.1279	0.1235	0.9993	0.1395	0.127	0.1253	0.1188	0.122	0.1196	0.1206	0.1195	0.1215
6240s	30.1 °C		104	2.8718	2.8001	2.9589	2.8767	0.1263	0.395	0.1214	0.1449	0.1259	0.1243	0.1275	0.1247	0.1264	0.1231	0.9784	0.1352	0.1264	0.125	0.1188	0.1219	0.1198	0.1207	0.1195	0.1215
6300s	30.0 °C		105	2.885	2.8004	2.9792	2.8863	0.1252	0.3696	0.1211	0.1389	0.1254	0.1236	0.1268	0.124	0.1253	0.1228	0.9579	0.1322	0.1259	0.1247	0.1187	0.1219	0.1195	0.1209	0.1197	0.1214
6360s	30.1 °C		106	2.8785	2.8035	2.9804	2.883	0.1245	0.3444	0.1209	0.1351	0.1249	0.1231	0.1262	0.1235	0.1244	0.1225	0.9374	0.1302	0.1256	0.1246	0.1186	0.1218	0.1195	0.1207	0.1198	0.1216
6420s	30.1 °C		107	2.8827	2.7963	2.9579	2.8732	0.1237	0.3194	0.1205	0.1324	0.1245	0.1225	0.1256	0.123	0.1237	0.1223	0.9166	0.1288	0.1254	0.1244	0.1186	0.1218	0.1197	0.1207	0.1196	0.1214
6480s	30.0 °C		108	2.8769	2.7954	2.9568	2.8741	0.1233	0.2946	0.1204	0.1306	0.1242	0.1222	0.1253	0.1226	0.1232	0.1222	0.8961	0.1277	0.1251	0.1243	0.1186	0.1218	0.1196	0.1206	0.1197	0.1215
6540s	30.0 °C		109	2.8732	2.7931	2.9618	2.873	0.123	0.2702	0.1203	0.1294	0.1239	0.1219	0.1249	0.1224	0.1228	0.1219	0.8755	0.1271	0.125	0.1242	0.1185	0.122	0.1196	0.1207	0.1197	0.1216
6600s	30.0 °C		110	2.8736	2.7924	2.9657	2.8751	0.1225	0.2464	0.12	0.1283	0.1236	0.1216	0.1245	0.1221	0.1224	0.1217	0.8548	0.1263	0.125	0.124	0.1185	0.1218	0.1198	0.1208	0.1198	0.1216
6660s	29.9 °C		111	2.8675	2.7975	2.9567	2.8802	0.1222	0.2233	0.1199	0.1276	0.1234	0.1214	0.1243	0.1219	0.122	0.1217	0.8341	0.1257	0.1247	0.1239	0.1185	0.1217	0.1199	0.1208	0.1199	0.1215
6720s	30.1 °C		112	2.8694	2.788	2.9514	2.8684	0.122	0.2017	0.1197	0.1269	0.1233	0.1212	0.1241	0.1218	0.1218	0.1216	0.8135	0.1253	0.1244	0.1239	0.1185	0.1217	0.1197	0.1209	0.12	0.1215
6780s	30.2 °C		113	2.8743	2.7925	2.9597	2.8787	0.1218	0.1822	0.1197	0.1265	0.1231	0.121	0.1241	0.1215	0.1215	0.1215	0.793	0.125	0.1244	0.1238	0.1185	0.1217	0.1198	0.1209	0.1199	0.1215
6840s	30.1 °C		114	2.8704	2.7953	2.9734	2.8729	0.1216	0.1659	0.1196	0.126	0.123	0.1209	0.1239	0.1214	0.1214	0.1214	0.7725	0.1246	0.1243	0.1237	0.1185	0.1218	0.1201	0.121	0.1201	0.1216
6900s	30.2 °C		115	2.8714	2.7916	2.9585	2.8687	0.1214	0.1536	0.1195	0.1257	0.1228	0.1207	0.1237	0.1213	0.1212	0.1213	0.752	0.1244	0.1241	0.1237	0.1185	0.1217	0.1196	0.121	0.1201	0.1217
6960s	29.9 °C		116	2.8681	2.7881	2.9666	2.877	0.1213	0.1452	0.1194	0.1253	0.1228	0.1206	0.1236	0.1211	0.1211	0.1213	0.7314	0.1242	0.124	0.1235	0.1185	0.1217	0.1197	0.1211	0.1202	0.1218
7020s	30.1 °C		117	2.8766	2.8013	2.9743	2.8862	0.1212	0.1396	0.1194	0.1251	0.1227	0.1205	0.1234	0.121	0.1208	0.1211	0.7111	0.1239	0.124	0.1235	0.1183	0.1218	0.1197	0.1209	0.12	0.1218
7080s	30.1 °C		118	2.8697	2.7984	2.9741	2.8823	0.121	0.1358	0.1193	0.1249	0.1225	0.1203	0.1233	0.1209	0.1207	0.121	0.6904	0.1238	0.1239	0.1234	0.1183	0.1216	0.1198	0.1209	0.12	0.1216
7140s	30.1 °C		119	2.8712	2.7879	2.9555	2.8718	0.121	0.1334	0.1194	0.1247	0.1225	0.1203	0.1234	0.1209	0.1207	0.1211	0.67	0.1237	0.1239	0.1235	0.1185	0.1217	0.1198	0.1211	0.1201	0.1218
7200s	30.0 °C		120	2.869	2.7915	2.9591	2.8783	0.1208	0.1314	0.1192	0.1244	0.1224	0.1203	0.1232	0.1208	0.1206	0.1211	0.6493	0.1235	0.1237	0.1234	0.1185	0.1218	0.1197	0.1213	0.1202	0.1217
7260s	29.8 °C		121	2.8658	2.7934	2.9602	2.8722	0.1208	0.1302	0.1192	0.1244	0.1224	0.1202	0.1232	0.1207	0.1205	0.121	0.629	0.1235	0.1239	0.1235	0.1186	0.122	0.1198	0.1213	0.1204	0.1219
7320s	30.0 °C		122	2.8639	2.7912	2.9553	2.8519	0.1207	0.1291	0.1192	0.1242	0.1223	0.1201	0.1231	0.1206	0.1204	0.121	0.6085	0.1236	0.1238	0.1236	0.1185	0.1221	0.1199	0.1212	0.1205	0.1218
7380s	30.1 °C		123	2.8623	2.7895	2.9548	2.8788	0.1205	0.1281	0.1191	0.124	0.1223	0.1201	0.123	0.1206	0.1203	0.1209	0.5882	0.1231	0.1237	0.1234	0.1185	0.1217	0.1197	0.1212	0.1203	0.1218
7440s	30.1 °C		124	2.865	2.7793	2.9578	2.8704	0.1206	0.1275	0.1191	0.1239	0.1222	0.12	0.123	0.1205	0.1202	0.1208	0.5678	0.1232	0.1237	0.1234	0.1185	0.122	0.1199	0.1212	0.1205	0.1219
7500s	30.0 °C		125	2.8675	2.7964	2.9497	2.8747	0.1206	0.1269	0.1192	0.1238	0.1223	0.12	0.1229	0.1205	0.1202	0.1209	0.5474	0.1231	0.1236	0.1235	0.1185	0.1219	0.12	0.1214	0.1206	0.122
7560s	30.1 °C		126	2.8674	2.7907	2.9646	2.8713	0.1205	0.1265	0.1191	0.1238	0.1222	0.12	0.1229	0.1204	0.1201	0.1208	0.5271	0.1231	0.1237	0.1233	0.1186	0.1219	0.1201	0.1212	0.1207	0.1219
7620s	30.0 °C		127	2.8637	2.789	2.9546	2.8734	0.1205	0.1261	0.119	0.1237	0.1222	0.12	0.1229	0.1205	0.1201	0.1209	0.5067	0.1229	0.1238	0.1232	0.1185	0.1219	0.12	0.1212	0.1205	0.1219
7680s	30.0 °C		128	2.8642	2.7884	2.9643	2.8704	0.1205	0.1258	0.1191	0.1237	0.1222	0.12	0.1229	0.1204	0.1202	0.1209	0.4865	0.1229	0.1237	0.1234	0.1186	0.122	0.12	0.1214	0.1209	0.1221
7740s	30.0 °C		129	2.8639	2.7846	2.9537	2.8706	0.1204	0.1255	0.1191	0.1237	0.1222	0.1198	0.1228	0.1204	0.1201	0.1209	0.4663	0.1228	0.1237	0.1234	0.1186	0.1219	0.1201	0.1213	0.1207	0.122
7800s	30.1 °C		130	2.8581	2.7821	2.9572	2.8717	0.1204	0.1252	0.1191	0.1236	0.1222	0.1199	0.1228	0.1204	0.1201	0.1209	0.446	0.1226	0.1236	0.1231	0.1185	0.1219	0.1202	0.1214	0.1206	0.1221
7860s	29.9 °C		131	2.8616	2.786	2.9597	2.8676	0.1204	0.1251	0.1191	0.1236	0.1222	0.1199	0.1228	0.1204	0.1201	0.1209	0.426	0.1228	0.1238	0.1234	0.1186	0.122	0.1204	0.1216	0.1209	0.122
7920s	30.0 °C		132	2.8633	2.7862	2.9555	2.8704	0.1204	0.1249	0.1191	0.1234	0.1221	0.1198	0.1228	0.1203	0.12	0.1209	0.4059	0.1227	0.1234	0.1233	0.1186	0.122	0.12	0.1216	0.1209	0.1221
7980s	29.9 °C		133	2.8663	2.7858	2.9497	2.8669	0.1204	0.1247	0.1191	0.1234	0.1222	0.1198	0.1228	0.1204	0.12	0.1209	0.386	0.1228	0.1236	0.1234	0.1186	0.1221	0.1202	0.1216	0.1209	0.1222
8040s	30.0 °C		134	2.876	2.7968	2.9704	2.8735	0.1205	0.1245	0.1192	0.1234	0.1222	0.1199	0.1228	0.1205	0.12	0.1209	0.3661	0.1228	0.1235	0.1235	0.1187	0.1221	0.1204	0.1218	0.1211	0.1222
8100s	29.9 °C		135	2.8585	2.7821	2.9563	2.8598	0.1204	0.1243	0.1191	0.1234	0.1222	0.1199	0.1228	0.1203	0.12	0.1208	0.3462	0.1225	0.1235	0.1232	0.1187	0.122	0.1201	0.1217	0.121	0.1222
8160s	30.1 °C		136	2.8605	2.7795	2.9547	2.8657	0.1205	0.1242	0.1191	0.1234	0.1221	0.1199	0.1228	0.1204	0.12	0.1209	0.3265	0.1225	0.1236	0.1233	0.1187	0.1221	0.1202	0.1215	0.1212	0.1221
8220s	30.1 °C		137	2.8536	2.7826	2.9482	2.8603	0.1204	0.1241	0.1192	0.1234	0.1221	0.1198	0.1228	0.1204	0.12	0.1209	0.3071	0.1225	0.1236	0.1233	0.1188	0.1223	0.1204	0.1219	0.1212	0.1223
8280s	29.9 °C		138	2.8633	2.7777	2.9602	2.8594	0.1204	0.124	0.1191	0.1233	0.1222	0.1199	0.1227	0.1204	0.1199	0.1209	0.2877	0.1224	0.1236	0.1233	0.1187	0.1219	0.1205	0.1217	0.1212	0.1222
8340s	30.2 °C		139	2.8653	2.7821	2.9463	2.8649	0.1204	0.1238	0.1192	0.1233	0.1222	0.1199	0.1227	0.1204	0.1199	0.1209	0.2687	0.1225	0.1235	0.1236	0.1189	0.1219	0.1205	0.1221	0.1214	0.1223
8400s	30.0 °C		140	2.8674	2.7859	2.9734	2.8758	0.1204	0.1239	0.1193	0.1234	0.1222	0.1199	0.1228	0.1204	0.12	0.1209	0.2502	0.1226	0.1237	0.1235	0.1188	0.1222	0.1205	0.122	0.1217	0.1223
8460s	30.0 °C		141	2.8683	2.7913	2.9661	2.8761	0.1205	0.1239	0.1193	0.1234	0.1223	0.1199	0.1229	0.1205	0.1201	0.121	0.2322	0.1227	0.124	0.1233	0.1188	0.1223	0.1209	0.122	0.1214	0.1224
8520s	29.9 °C		142	2.8628	2.7835	2.9541	2.8644	0.1205	0.124	0.1193	0.1233	0.1222	0.1199	0.1229	0.1204	0.12	0.121	0.215	0.1227	0.1237	0.1235	0.119	0.1225	0.1207	0.1221	0.1217	0.1226
8580s	30.0 °C		143	2.8621	2.7808	2.9454	2.8625	0.1205	0.1239	0.1193	0.1233	0.1222	0.1199	0.1228	0.1205	0.12	0.121	0.1989	0.1227	0.1237	0.1234	0.119	0.1223	0.1207	0.122	0.1217	0.1225
8640s	30.0 °C		144	2.8628	2.7853	2.9588	2.8642	0.1205	0.1237	0.1194	0.1234	0.1222	0.1199	0.1229	0.1205	0.12	0.121	0.1844	0.1226	0.1236	0.1235	0.1189	0.1226	0.1207	0.1222	0.1217	0.1226
8700s	30.0 °C		145	2.8612	2.7749	2.9503	2.862	0.1204	0.1236	0.1194	0.1233	0.1222	0.1199	0.1229	0.1204	0.12	0.1211	0.1721	0.1226	0.1237	0.1234	0.1189	0.1226	0.1209	0.1221	0.1216	0.1226
8760s	30.0 °C		146	2.8692	2.7875	2.9653	2.8768	0.1205	0.1236	0.1193	0.1232	0.1222	0.1199	0.1229	0.1204	0.12	0.1211	0.1622	0.1224	0.1236	0.1234	0.1189	0.1224	0.1206	0.1223	0.1219	0.1227
8820s	30.0 °C		147	2.861	2.7797	2.9473	2.8589	0.1205	0.1236	0.1194	0.1232	0.1222	0.12	0.1229	0.1205	0.12	0.1211	0.1548	0.1224	0.1236	0.1234	0.1194	0.1225	0.1206	0.1223	0.1222	0.1227
8880s	30.0 °C		148	2.8594	2.78	2.9538	2.8648	0.1205	0.1235	0.1193	0.1233	0.1223	0.12	0.123	0.1205	0.12	0.121	0.1493	0.1222	0.1236	0.1234	0.1191	0.1226	0.1207	0.1223	0.1219	0.1227
8940s	30.0 °C		149	2.8598	2.7814	2.9539	2.867	0.1206	0.1235	0.1194	0.1233	0.1224	0.12	0.1229	0.1205	0.12	0.1211	0.1454	0.1224	0.1236	0.1235	0.1191	0.1224	0.1207	0.1224	0.122	0.1227
9000s	29.9 °C		150	2.8597	2.7744	2.9481	2.868	0.1205	0.1235	0.1194	0.1232	0.1223	0.12	0.1229	0.1206	0.12	0.1211	0.1425	0.1225	0.1237	0.1235	0.1193	0.1225	0.1208	0.1224	0.1223	0.1228
Measurement title: 21-08-03_002 C1-C2
Date of measurement: 2021-08-03/Time of measurement: 15:27:51
ATPase_assay.mth
C:\Users\Public\Documents\Tecan\Magellan\mth\ATPase_assay.mth
340nm
infinite 200Pro
Instrument serial number: 1505006410
Plate
Plate Description: [NUN96ft_TC] - Thermo Fisher Scientific-Nunclon 96 Flat Transparent
Plate with Cover: No
Barcode: No
Part of Plate
Range: A1:F12
Temperature
Mode: On
Temperature: 30,0 °C
Kinetic Cycle
Duration: 02:30:00
Kinetic Interval: 00:01:00
Absorbance
Measurement Wavelength: 340 nm
Measurement Bandwidth: 9 nm
Number of Reads: 25
Settle Time: 0 ms
Label: Label1
Total kinetic run time: 2h 30min

## Sheet: 21-08-03_002 X+XB act. C1-C2
																																					not all XB added
							0.08 µM ClpX6 + XB
				control			0 µM XB			0 µM XB			0.05 μM XB			0.1 μM XB			0.2 μM XB			0.3 μM XB			0.5 μM XB			0.75 μM XB			1.25 μM XB			2.5 μM XB			5 μM XB			6.5 μM XB			7.5 μM XB			8.5 μM XB			10 μM XB
			min	A	μM left NADH	μM oxidated NADH	A	μM left NADH	μM oxidated NADH	A	μM left NADH	μM oxidated NADH	A	μM left NADH	μM oxidated NADH	A	μM left NADH	μM oxidated NADH	A	μM left NADH	μM oxidated NADH	A	μM left NADH	μM oxidated NADH	A	μM left NADH	μM oxidated NADH	A	μM left NADH	μM oxidated NADH	A	μM left NADH	μM oxidated NADH	A	μM left NADH	μM oxidated NADH	A	μM left NADH	μM oxidated NADH	A	μM left NADH	μM oxidated NADH	A	μM left NADH	μM oxidated NADH	A	μM left NADH	μM oxidated NADH	A
			0	2.9027	1000	0	2.8982	1000	0	2.8493	1000	0	2.9232	1000	0	2.9067	1000	0	2.8664	1000	0	2.895	1000	0	2.9472	1000	0	2.9052	1000	0	2.8836	1000	0	2.9129	1000	0	2.9048	1000	0	2.877	1000	0	2.8444	1000	0	2.8822	1000	0	2.8013
			1	2.9129	1003.51	-3.51397	2.8864	995.929	4.07149	2.8368	995.613	4.38704	2.894	990.011	9.98905	2.9015	998.211	1.78897	2.8544	995.814	4.18644	2.8797	994.715	5.28497	2.934	995.521	4.47883	2.8896	994.63	5.36968	2.871	995.63	4.36954	2.8938	993.443	6.55704	2.8935	996.11	3.89011	2.8555	992.527	7.47306	2.8341	996.379	3.62115	2.8566	991.118	8.8821	2.7839
			2	2.9098	1002.45	-2.446	2.8725	991.132	8.86757	2.8244	991.261	8.73899	2.8562	977.08	22.9201	2.8848	992.466	7.53432	2.8362	989.464	10.5359	2.8651	989.672	10.3282	2.9196	990.635	9.36482	2.8762	990.018	9.9821	2.8494	988.14	11.8602	2.8683	984.689	15.3112	2.8882	994.285	5.71468	2.8376	986.305	13.6948	2.8184	990.859	9.14077	2.8494	988.62	11.3802	2.7625
			3	2.8967	997.933	2.06704	2.8483	982.782	17.2176	2.8011	983.084	16.9164	2.8375	970.683	29.3172	2.8583	983.349	16.6512	2.8179	983.08	16.9202	2.8361	979.655	20.3454	2.8876	979.777	20.2226	2.8485	980.483	19.5167	2.8253	979.782	20.2178	2.8503	978.509	21.4906	2.8666	986.849	13.1506	2.8116	977.268	22.732	2.7853	979.222	20.7777	2.8183	977.829	22.1706	2.7363
			4	2.9029	1000.07	-0.0689014	2.8337	977.745	22.2552	2.7845	977.258	22.7424	2.8068	960.181	39.8194	2.8455	978.945	21.0548	2.7963	975.544	24.4558	2.817	973.057	26.943	2.8631	971.464	28.5356	2.8175	969.813	30.1873	2.8127	975.413	24.5873	2.8225	968.966	31.0344	2.8457	979.654	20.3456	2.7972	972.263	27.7372	2.7672	972.859	27.141	2.8	971.48	28.5199	2.7097
			5	2.9046	1000.65	-0.654563	2.8215	973.535	26.4647	2.7746	973.783	26.217	2.7905	954.605	45.3955	2.8263	972.34	27.6602	2.7827	970.8	29.2004	2.8042	968.636	31.3644	2.8531	968.071	31.9286	2.8074	966.336	33.6638	2.7925	968.408	31.5925	2.8068	963.576	36.4242	2.8487	980.687	19.3129	2.7809	966.597	33.4029	2.7534	968.007	31.9927	2.7891	967.698	32.3017	2.6922
			6	2.9043	1000.55	-0.551211	2.7934	963.84	36.1604	2.7508	965.43	34.5699	2.7658	946.155	53.8451	2.8035	964.496	35.5042	2.7562	961.555	38.4454	2.7813	960.725	39.2746	2.8316	960.776	39.2237	2.7775	956.044	43.9557	2.765	958.871	41.1291	2.784	955.749	44.2514	2.8253	972.632	27.3685	2.7544	957.386	42.6138	2.7247	957.917	42.0827	2.7584	957.047	42.9533	2.6574
			7	2.8995	998.898	1.10242	2.781	959.561	40.4389	2.7405	961.815	38.1848	2.748	940.066	59.9343	2.7916	960.402	39.5982	2.7425	956.775	43.225	2.7688	956.408	43.5924	2.8131	954.499	45.5008	2.7688	953.05	46.9503	2.7471	952.663	47.3367	2.7657	949.466	50.5338	2.8238	972.115	27.8849	2.7481	955.196	44.8036	2.7125	953.628	46.3718	2.7388	950.246	49.7537	2.6334
			8	2.9052	1000.86	-0.861267	2.7589	951.936	48.0643	2.7157	953.111	46.8887	2.7225	931.342	68.6576	2.7713	953.418	46.582	2.7152	947.251	52.7491	2.743	947.496	52.5043	2.7916	947.204	52.7959	2.7489	946.2	53.8001	2.7325	947.6	52.3998	2.7466	942.909	57.0909	2.8072	966.4	33.5996	2.7197	945.325	54.675	2.6852	944.03	55.9696	2.7169	942.648	57.352	2.6144
			9	2.8958	997.623	2.3771	2.7244	940.032	59.9683	2.6936	945.355	54.645	2.6898	920.156	79.844	2.7409	942.959	57.0406	2.6885	937.936	62.0639	2.7148	937.755	62.2453	2.7657	938.416	61.5839	2.7203	936.356	63.6445	2.701	936.676	63.3236	2.7129	931.34	68.6601	2.7848	958.689	41.3109	2.6941	936.427	63.5732	2.6605	935.347	64.6534	2.6871	932.309	67.6913	2.5826
			10	2.9039	1000.41	-0.413408	2.7107	935.305	64.6953	2.6808	940.863	59.1373	2.6677	912.596	87.4042	2.7272	938.246	61.7539	2.6694	931.273	68.7273	2.6989	932.263	67.7375	2.7523	933.869	66.1306	2.7035	930.573	69.4272	2.6854	931.266	68.7335	2.6986	926.431	73.5693	2.7751	955.35	44.6502	2.6805	931.7	68.3003	2.6401	928.175	71.8253	2.6699	926.341	73.659	2.5603
			11	2.9122	1003.27	-3.27281	2.69	928.162	71.8377	2.6631	934.651	65.3494	2.6386	902.641	97.3591	2.7033	930.024	69.9763	2.6465	923.284	76.7164	2.6793	925.492	74.5078	2.7273	925.387	74.6132	2.6753	920.866	79.134	2.6637	923.741	76.2588	2.6834	921.213	78.7875	2.7631	951.219	48.7813	2.6578	923.81	76.1905	2.6113	918.05	81.9505	2.6454	917.841	82.1595	2.5352
			12	2.9084	1001.96	-1.96369	2.673	922.297	77.7034	2.6442	928.017	71.9826	2.6153	894.67	105.33	2.6817	922.593	77.4074	2.6281	916.864	83.1356	2.658	918.135	81.8653	2.711	919.856	80.1439	2.656	914.223	85.7772	2.6423	916.32	83.6801	2.6548	911.394	88.6059	2.7487	946.261	53.7386	2.6361	916.267	83.7331	2.5907	910.807	89.1928	2.6185	908.507	91.4926	2.5075
			13	2.905	1000.79	-0.792366	2.649	914.016	85.9844	2.6233	920.682	79.3177	2.5901	886.05	113.95	2.6624	915.953	84.0472	2.6058	909.085	90.9154	2.6352	910.259	89.7409	2.6873	911.815	88.1854	2.6356	907.201	92.7991	2.6199	908.552	91.4482	2.6317	903.464	96.5361	2.7316	940.375	59.6254	2.6151	908.968	91.0323	2.568	902.827	97.1734	2.5914	899.105	100.895	2.4752
			14	2.9057	1001.03	-1.03352	2.6261	906.114	93.8859	2.6039	913.874	86.1264	2.5579	875.034	124.966	2.6379	907.524	92.476	2.586	902.177	97.8231	2.6156	903.489	96.5112	2.6669	904.893	95.1072	2.608	897.701	102.299	2.5963	900.368	99.6324	2.6056	894.504	105.496	2.7216	936.932	63.068	2.5894	900.035	99.9652	2.5407	893.229	106.771	2.5649	889.91	110.09	2.451
			15	2.9049	1000.76	-0.757915	2.603	898.144	101.856	2.5811	905.872	94.1284	2.5418	869.527	130.473	2.6183	900.781	99.219	2.5576	892.269	107.731	2.5612	884.698	115.302	2.6372	894.815	105.185	2.5843	889.543	110.457	2.5726	892.149	107.851	2.5819	886.368	113.632	2.7064	931.699	68.3007	2.5646	891.415	108.585	2.516	884.545	115.455	2.5431	882.347	117.653	2.4242
			16	2.9048	1000.72	-0.723464	2.5842	891.657	108.343	2.5664	900.712	99.2875	2.5176	861.248	138.752	2.5952	892.834	107.166	2.5348	884.315	115.685	2.54	877.375	122.625	2.6168	887.894	112.106	2.5617	881.764	118.236	2.5501	884.346	115.654	2.5558	877.407	122.593	2.6895	925.881	74.1187	2.5417	883.455	116.545	2.4945	876.986	123.014	2.5136	872.112	127.888	2.3933
			17	2.9024	999.897	0.103352	2.5518	880.478	119.522	2.5419	892.114	107.886	2.4922	852.559	147.441	2.5715	884.68	115.32	2.5109	875.977	124.023	2.5122	867.772	132.228	2.5891	878.495	121.505	2.5382	873.675	126.325	2.5294	877.167	122.833	2.5319	869.203	130.797	2.6752	920.958	79.0416	2.515	874.174	125.826	2.4631	865.947	134.053	2.4873	862.987	137.013	2.3646
			18	2.9081	1001.86	-1.86034	2.5333	874.094	125.906	2.5207	884.673	115.327	2.4679	844.246	155.754	2.5491	876.974	123.026	2.4872	867.709	132.291	2.4895	859.931	140.069	2.5627	869.537	130.463	2.5129	864.966	135.034	2.5071	869.434	130.566	2.504	859.624	140.376	2.6606	915.932	84.0677	2.4949	867.188	132.812	2.4417	858.424	141.576	2.457	852.474	147.526	2.3348
			19	2.8916	996.176	3.82403	2.5025	863.467	136.533	2.4944	875.443	124.557	2.4359	833.299	166.701	2.5216	867.513	132.487	2.452	855.428	144.572	2.4574	848.843	151.157	2.5342	859.867	140.133	2.4782	853.022	146.978	2.4729	857.574	142.426	2.4716	848.501	151.499	2.6363	907.567	92.4332	2.4619	855.718	144.282	2.4086	846.787	153.213	2.4245	841.198	158.802	2.3003
			20	2.9046	1000.65	-0.654563	2.4828	856.67	143.33	2.4783	869.793	130.207	2.4195	827.689	172.311	2.5022	860.839	139.161	2.437	850.195	149.805	2.4396	842.694	157.306	2.5125	852.504	147.496	2.4632	847.859	152.141	2.4525	850.499	149.501	2.4534	842.253	157.747	2.6304	905.536	94.4643	2.448	850.886	149.114	2.385	838.49	161.51	2.4027	833.634	166.366	2.2749
			21	2.8925	996.486	3.51397	2.4547	846.974	153.026	2.4533	861.018	138.982	2.3895	817.426	182.574	2.4746	851.343	148.657	2.4094	840.567	159.433	2.4074	831.572	168.428	2.4865	843.682	156.318	2.4353	838.256	161.744	2.4255	841.136	158.864	2.4207	831.027	168.973	2.6092	898.237	101.763	2.4171	840.146	159.854	2.3569	828.611	171.389	2.3714	822.774	177.226	2.2423
			22	2.9082	1001.89	-1.89479	2.4333	839.59	160.41	2.4364	855.087	144.913	2.3679	810.037	189.963	2.455	844.6	155.4	2.383	831.356	168.644	2.3873	824.629	175.371	2.459	834.351	165.649	2.4139	830.889	169.111	2.405	834.027	165.973	2.3937	821.758	178.242	2.5985	894.554	105.446	2.3953	832.569	167.431	2.3328	820.138	179.862	2.347	814.309	185.691	2.2112
			23	2.897	998.036	1.96369	2.4041	829.515	170.485	2.409	845.471	154.529	2.3382	799.877	200.123	2.4286	835.518	164.482	2.3566	822.146	177.854	2.3591	814.888	185.112	2.4297	824.41	175.59	2.3841	820.632	179.368	2.3761	824.005	175.995	2.3664	812.386	187.614	2.5763	886.911	113.089	2.3639	821.655	178.345	2.3003	808.712	191.288	2.3161	803.588	196.412	2.1771
			24	2.9045	1000.62	-0.620112	2.3759	819.785	180.215	2.3902	838.873	161.127	2.3138	791.53	208.47	2.4062	827.812	172.188	2.3286	812.378	187.622	2.3347	806.459	193.541	2.4083	817.148	182.852	2.3579	811.614	188.386	2.3539	816.306	183.694	2.3409	803.632	196.368	2.5621	882.023	117.977	2.3429	814.355	185.645	2.2763	800.274	199.726	2.2872	793.56	206.44	2.1481
			25	2.9074	1001.62	-1.61918	2.3531	811.918	188.082	2.373	832.836	167.164	2.2843	781.438	218.562	2.381	819.142	180.858	2.3025	803.272	196.728	2.3068	796.822	203.178	2.3771	806.562	193.438	2.3316	802.561	197.439	2.3231	805.625	194.375	2.3121	793.745	206.255	2.5478	877.1	122.9	2.3173	805.457	194.543	2.2464	789.762	210.238	2.258	783.429	216.571	2.1149
			26	2.8887	995.177	4.8231	2.3231	801.566	198.434	2.3458	823.29	176.71	2.255	771.415	228.585	2.3539	809.819	190.181	2.2732	793.051	206.949	2.278	786.874	213.126	2.349	797.028	202.972	2.2993	791.443	208.557	2.2956	796.088	203.912	2.2787	782.279	217.721	2.5235	868.735	131.265	2.2863	794.682	205.318	2.2171	779.461	220.539	2.2258	772.257	227.743	2.083
			27	2.897	998.036	1.96369	2.2959	792.181	207.819	2.3234	815.428	184.572	2.226	761.494	238.506	2.3282	800.977	199.023	2.2452	783.282	216.718	2.2485	776.684	223.316	2.3215	787.697	212.303	2.2718	781.977	218.023	2.2691	786.898	213.102	2.2483	771.842	228.158	2.5064	862.848	137.152	2.2616	786.097	213.903	2.1874	769.02	230.98	2.1951	761.606	238.394	2.0496
			28	2.8978	998.312	1.68808	2.2702	783.314	216.686	2.3017	807.812	192.188	2.1987	752.155	247.845	2.3067	793.58	206.42	2.2177	773.688	226.312	2.2241	768.256	231.744	2.2969	779.35	220.65	2.2472	773.51	226.49	2.2442	778.263	221.737	2.2246	763.706	236.294	2.4967	859.508	140.492	2.238	777.894	222.106	2.1626	760.301	239.699	2.1669	751.822	248.178	2.019
			29	2.8885	995.108	4.892	2.239	772.548	227.452	2.2751	798.477	201.523	2.1675	741.482	258.518	2.2744	782.468	217.532	2.1905	764.199	235.801	2.1938	757.789	242.211	2.2635	768.017	231.983	2.2162	762.839	237.161	2.2153	768.241	231.759	2.1892	751.553	248.447	2.4746	851.9	148.1	2.2091	767.848	232.152	2.1307	749.086	250.914	2.1346	740.615	259.385	1.9849
			30	2.8965	997.864	2.13594	2.2157	764.509	235.491	2.2566	791.984	208.016	2.1403	732.177	267.823	2.2517	774.659	225.341	2.1637	754.849	245.151	2.1666	748.394	251.606	2.2394	759.84	240.16	2.1908	754.096	245.904	2.1866	758.288	241.712	2.1609	741.838	258.162	2.4593	846.633	153.367	2.1831	758.811	241.189	2.1016	738.855	261.145	2.1056	730.553	269.447	1.9535
			31	2.8856	994.109	5.89107	2.1831	753.261	246.739	2.2323	783.456	216.544	2.1085	721.299	278.701	2.2234	764.922	235.078	2.1327	744.034	255.966	2.1388	738.791	261.209	2.2061	748.541	251.459	2.1586	743.013	256.987	2.1599	749.029	250.971	2.1314	731.711	268.289	2.4391	839.679	160.321	2.1541	748.731	251.269	2.0719	728.414	271.586	2.0728	719.173	280.827	1.92
			32	2.8966	997.899	2.10149	2.1566	744.117	255.883	2.2079	774.892	225.108	2.0798	711.481	288.519	2.197	755.84	244.16	2.1033	733.778	266.222	2.1112	729.257	270.743	2.1797	739.583	260.417	2.1319	733.822	266.178	2.1324	739.492	260.508	2.102	721.618	278.382	2.4202	833.173	166.827	2.1273	739.416	260.584	2.0424	718.042	281.958	2.0426	708.695	291.305	1.8857
			33	2.9037	1000.34	-0.344507	2.1279	734.214	265.786	2.1865	767.381	232.619	2.0513	701.731	298.269	2.1717	747.136	252.864	2.077	724.602	275.398	2.0823	719.275	280.725	2.1506	729.71	270.29	2.1026	723.737	276.263	2.1048	729.921	270.079	2.0715	711.147	288.853	2.4103	829.765	170.235	2.1015	730.448	269.552	2.0144	708.199	291.801	2.0132	698.494	301.506	1.8536
			34	2.9031	1000.14	-0.137803	2.1004	724.726	275.274	2.1619	758.748	241.252	2.0211	691.4	308.6	2.1452	738.019	261.981	2.0469	714.101	285.899	2.0525	708.981	291.019	2.1206	719.53	280.47	2.0736	713.755	286.245	2.0765	720.107	279.893	2.0408	700.608	299.392	2.3882	822.156	177.844	2.0717	720.09	279.91	1.9829	697.124	302.876	1.9797	686.871	313.129	1.8193
			35	2.9017	999.655	0.344507	2.0706	714.443	285.557	2.1399	751.027	248.973	1.9907	681	319	2.1159	727.939	272.061	2.0185	704.193	295.807	2.0242	699.206	300.794	2.0923	709.928	290.072	2.045	703.91	296.09	2.0491	710.605	289.395	2.0099	690	310	2.3738	817.199	182.801	2.0444	710.601	289.399	1.9529	686.577	313.423	1.9491	676.254	323.746	1.7871
			36	2.8957	997.588	2.41155	2.0417	704.472	295.528	2.1161	742.674	257.326	1.9604	670.635	329.365	2.0877	718.237	281.763	1.9888	693.832	306.168	1.9939	688.739	311.261	2.0613	699.41	300.59	2.0155	693.756	306.244	2.0199	700.479	299.521	1.979	679.392	320.608	2.3531	810.073	189.927	2.0156	700.591	299.409	1.923	676.065	323.935	1.9178	665.394	334.606	1.7527
			37	2.8863	994.35	5.64991	2.0108	693.81	306.19	2.0911	733.9	266.1	1.9289	659.859	340.141	2.0597	708.604	291.396	1.9578	683.017	316.983	1.9632	678.135	321.865	2.03	688.789	311.211	1.9843	683.017	316.983	1.9885	689.589	310.411	1.9452	667.788	332.212	2.3324	802.947	197.053	1.9883	691.102	308.898	1.892	665.167	334.833	1.8847	653.91	346.09	1.7179
			38	2.8927	996.555	3.44507	1.9822	683.942	316.058	2.068	725.792	274.208	1.8989	649.596	350.404	2.0339	699.728	300.272	1.9282	672.69	327.31	1.9357	668.636	331.364	1.9998	678.542	321.458	1.9545	672.759	327.241	1.9606	679.914	320.086	1.9157	657.661	342.339	2.3184	798.127	201.873	1.9605	681.439	318.561	1.8628	654.901	345.099	1.8535	643.085	356.915	1.6845
			39	2.8911	996.004	3.99628	1.9522	673.591	326.409	2.0433	717.124	282.876	1.8678	638.957	361.043	2.0042	689.51	310.49	1.8974	661.945	338.055	1.9046	657.893	342.107	1.9703	668.533	331.467	1.9242	662.33	337.67	1.9303	669.406	330.594	1.8835	646.606	353.394	2.2953	790.175	209.825	1.93	670.838	329.162	1.8307	643.616	356.384	1.8206	631.67	368.33	1.6504
			40	2.8947	997.244	2.75605	1.9224	663.308	336.692	2.019	708.595	291.405	1.8371	628.455	371.545	1.9739	679.086	320.914	1.8682	651.758	348.242	1.8753	647.772	352.228	1.9394	658.048	341.952	1.895	652.279	347.721	1.903	659.939	340.061	1.8518	635.724	364.276	2.2768	783.806	216.194	1.9013	660.862	339.138	1.8016	633.385	366.615	1.7896	620.915	379.085	1.6158
			41	2.8782	991.56	8.44042	1.8929	653.13	346.87	1.9943	699.926	300.074	1.8057	617.713	382.287	1.947	669.832	330.168	1.8386	641.432	358.568	1.8466	637.858	362.142	1.9087	647.632	352.368	1.8638	641.539	358.461	1.873	649.535	350.465	1.8211	625.185	374.815	2.2596	777.885	222.115	1.8752	651.79	348.21	1.7696	622.135	377.865	1.7572	609.673	390.327	1.5822
			42	2.901	999.414	0.585662	1.8624	642.606	357.394	1.9705	691.573	308.427	1.7748	607.143	392.857	1.9201	660.577	339.423	1.8076	630.617	369.383	1.8153	627.047	372.953	1.878	637.215	362.785	1.8342	631.351	368.649	1.8439	639.444	360.556	1.7878	613.753	386.247	2.237	770.105	229.895	1.8455	641.467	358.533	1.7394	611.517	388.483	1.7252	598.571	401.429	1.5483
			43	2.8897	995.521	4.47859	1.8338	632.738	367.262	1.9468	683.256	316.744	1.7445	596.778	403.222	1.8911	650.6	349.4	1.7782	620.36	379.64	1.7859	616.891	383.109	1.8476	626.9	373.1	1.8045	621.128	378.872	1.8149	629.387	370.613	1.757	603.179	396.821	2.2214	764.734	235.266	1.817	631.561	368.439	1.7092	600.9	399.1	1.6929	587.364	412.636	1.514
			44	2.8978	998.312	1.68808	1.8025	621.938	378.062	1.9214	674.341	325.659	1.7122	585.728	414.272	1.8625	640.761	359.239	1.7476	609.685	390.315	1.7553	606.321	393.679	1.8169	616.483	383.517	1.7732	610.354	389.646	1.7853	619.122	380.878	1.7243	591.953	408.047	2.1992	757.092	242.908	1.7875	621.307	378.693	1.6773	589.685	410.315	1.6606	576.157	423.843	1.4798
			45	2.8857	994.143	5.85662	1.7727	611.656	388.344	1.897	665.778	334.222	1.6813	575.157	424.843	1.8333	630.715	369.285	1.7174	599.149	400.851	1.7252	595.924	404.076	1.7863	606.101	393.899	1.7422	599.683	400.317	1.7546	608.476	391.524	1.6915	580.693	419.307	2.1812	750.895	249.105	1.759	611.401	388.599	1.6468	578.962	421.038	1.6279	564.812	435.188	1.4455
			46	2.8804	992.317	7.6825	1.7423	601.166	398.834	1.8724	657.144	342.856	1.6498	564.381	435.619	1.8052	621.048	378.952	1.6866	588.404	411.596	1.6944	585.285	414.715	1.7543	595.243	404.757	1.7121	589.323	410.677	1.7241	597.898	402.102	1.6601	569.913	430.087	2.1609	743.907	256.093	1.7298	601.251	398.749	1.6163	568.239	431.761	1.5954	553.535	446.465	1.4113
			47	2.8942	997.072	2.92831	1.7124	590.849	409.151	1.8474	648.37	351.63	1.6187	553.742	446.258	1.7753	610.761	389.239	1.6561	577.763	422.237	1.6646	574.991	425.009	1.7233	584.724	415.276	1.6812	578.686	421.314	1.6947	587.703	412.297	1.6274	558.687	441.313	2.1408	736.987	263.013	1.7014	591.38	408.62	1.5852	557.306	442.694	1.5636	542.502	457.498	1.3774
			48	2.8974	998.174	1.82589	1.6816	580.222	419.778	1.8238	640.087	359.913	1.5866	542.761	457.239	1.7471	601.06	398.94	1.6262	567.332	432.668	1.6338	564.352	435.648	1.6926	574.308	425.692	1.6499	567.913	432.087	1.6647	577.299	422.701	1.5954	547.702	452.298	2.1236	731.066	268.934	1.6719	581.126	418.874	1.5547	546.583	453.417	1.5307	531.087	468.913	1.3427
			49	2.8884	995.074	4.92645	1.6507	569.56	430.44	1.7989	631.348	368.652	1.5554	532.088	467.912	1.7187	591.289	408.711	1.5945	556.273	443.727	1.6035	553.886	446.114	1.6609	563.552	436.448	1.6189	557.242	442.758	1.6341	566.687	433.313	1.5627	536.476	463.524	2.1011	723.32	276.68	1.6425	570.907	429.093	1.5227	535.333	464.667	1.4981	519.777	480.223	1.3083
			50	2.8858	994.178	5.82217	1.6196	558.83	441.17	1.7738	622.539	377.461	1.5233	521.107	478.893	1.6892	581.14	418.86	1.5641	545.667	454.333	1.5725	543.178	456.822	1.6298	552.999	447.001	1.5882	546.675	453.325	1.6038	556.18	443.82	1.5296	525.112	474.888	2.0824	716.882	283.118	1.6138	560.932	439.068	1.4917	524.434	475.566	1.4653	508.396	491.604	1.2739
			51	2.8905	995.797	4.20298	1.5892	548.34	451.66	1.7491	613.87	386.13	1.4915	510.229	489.771	1.6604	571.232	428.768	1.5331	534.852	465.148	1.5424	532.781	467.219	1.5977	542.108	457.892	1.557	535.936	464.064	1.5738	545.776	454.224	1.497	513.921	486.079	2.0632	710.273	289.727	1.5841	550.608	449.392	1.4606	513.5	486.5	1.4323	496.947	503.053	1.2395
			52	2.8906	995.831	4.16853	1.5589	537.886	462.114	1.724	605.061	394.939	1.4598	499.384	500.616	1.6303	560.877	439.123	1.5023	524.107	475.893	1.5116	522.142	477.858	1.5667	531.589	468.411	1.526	525.265	474.735	1.5438	535.372	464.628	1.465	502.935	497.065	2.0445	703.835	296.165	1.5548	540.424	459.576	1.4294	502.531	497.469	1.4001	485.775	514.225	1.2048
			53	2.8922	996.383	3.61732	1.5284	527.362	472.638	1.699	596.287	403.713	1.428	488.506	511.494	1.6009	550.762	449.238	1.4709	513.152	486.848	1.4804	511.364	488.636	1.535	520.833	479.167	1.4948	514.526	485.474	1.5129	524.657	475.343	1.4319	491.572	508.428	2.0236	696.64	303.36	1.5263	530.518	469.482	1.3982	491.562	508.438	1.3672	474.36	525.64	1.1705
			54	2.9007	999.311	0.689014	1.4978	516.804	483.196	1.6746	587.723	412.277	1.3962	477.627	522.373	1.5726	541.026	458.974	1.4407	502.617	497.383	1.4502	500.933	499.067	1.5033	510.077	489.923	1.4641	503.958	496.042	1.4832	514.357	485.643	1.3999	480.586	519.414	2.0053	690.34	309.66	1.4974	520.473	479.527	1.3677	480.84	519.16	1.3352	463.257	536.743	1.1363
			55	2.8831	993.248	6.75233	1.4666	506.038	493.962	1.649	578.739	421.261	1.3641	466.646	533.354	1.5433	530.946	469.054	1.4092	491.627	508.373	1.4192	490.225	509.775	1.4716	499.321	500.679	1.4321	492.944	507.056	1.4522	503.607	496.393	1.3665	469.12	530.88	1.9832	682.732	317.268	1.4677	510.149	489.851	1.336	469.695	530.305	1.3018	451.669	548.331	1.1015
			56	2.8925	996.486	3.51397	1.4361	495.514	504.486	1.6244	570.105	429.895	1.3324	455.802	544.198	1.5137	520.762	479.238	1.3786	480.952	519.048	1.389	479.793	520.207	1.4404	488.735	511.265	1.4015	482.411	517.589	1.4224	493.272	506.728	1.3336	457.826	542.174	1.9635	675.95	324.05	1.439	500.174	499.826	1.3052	458.867	541.133	1.2693	440.393	559.607	1.0673
			57	2.8808	992.455	7.5447	1.4051	484.818	515.182	1.5987	561.085	438.915	1.3003	444.821	555.179	1.4839	510.51	489.49	1.3469	469.893	530.107	1.3574	468.877	531.123	1.4081	477.776	522.224	1.3696	471.431	528.569	1.3917	482.626	517.374	1.3008	446.565	553.435	1.9423	668.652	331.348	1.4089	489.712	510.288	1.2737	447.792	552.208	1.2368	429.117	570.883	1.0328
			58	2.8817	992.765	7.23464	1.374	474.087	525.913	1.5736	552.276	447.724	1.268	433.771	566.229	1.4549	500.533	499.467	1.316	459.112	540.888	1.3267	458.273	541.727	1.3764	467.02	532.98	1.3381	460.588	539.412	1.3611	472.014	527.986	1.2677	435.202	564.798	1.9228	661.939	338.061	1.3798	479.597	520.403	1.2422	436.718	563.282	1.2036	417.598	582.402	0.9982
			59	2.8849	993.868	6.13222	1.3431	463.426	536.574	1.5487	543.537	456.463	1.236	422.824	577.176	1.4251	490.281	509.719	1.2844	448.088	551.912	1.2958	447.599	552.401	1.3448	456.298	543.702	1.3068	449.814	550.186	1.3308	461.506	538.494	1.2349	423.942	576.058	1.9022	654.847	345.153	1.3503	469.343	530.657	1.2108	425.679	574.321	1.1708	406.217	593.783	0.9638
			60	2.8822	992.938	7.06239	1.3118	452.626	547.374	1.5225	534.342	465.658	1.204	411.877	588.123	1.3955	480.098	519.902	1.2531	437.169	562.831	1.2649	436.926	563.074	1.3128	445.44	554.56	1.2753	438.971	561.029	1.2998	450.756	549.244	1.2019	412.613	587.387	1.883	648.237	351.763	1.3208	459.089	540.911	1.1797	414.745	585.255	1.1381	394.872	605.128	0.9293
			61	2.888	994.936	5.06425	1.2806	441.86	558.14	1.4976	525.603	474.397	1.1716	400.794	599.206	1.366	469.949	530.051	1.222	426.319	573.681	1.2336	426.114	573.886	1.2807	434.548	565.452	1.244	428.198	571.802	1.2693	440.179	559.821	1.1688	401.25	598.75	1.8634	641.49	358.51	1.2912	448.801	551.199	1.1484	403.741	596.259	1.1052	383.457	616.543	0.895
			62	2.8823	992.972	7.02794	1.2496	431.164	568.836	1.4722	516.688	483.312	1.1395	389.813	610.187	1.3366	459.834	540.166	1.1907	415.399	584.601	1.2024	415.337	584.663	1.2487	423.69	576.31	1.2123	417.286	582.714	1.2387	429.567	570.433	1.1358	389.921	610.079	1.8431	634.502	365.498	1.2621	438.686	561.314	1.1169	392.666	607.334	1.0726	372.146	627.854	0.8605
			63	2.8821	992.903	7.09684	1.2187	420.502	579.498	1.4472	507.914	492.086	1.1073	378.797	621.203	1.3066	449.513	550.487	1.1594	404.479	595.521	1.1715	404.663	595.337	1.2166	412.799	587.201	1.1806	406.375	593.625	1.2078	418.851	581.149	1.1026	378.523	621.477	1.822	627.238	372.762	1.2329	428.537	571.463	1.0858	381.733	618.267	1.0396	360.697	639.303	0.8259
			64	2.8942	997.072	2.92831	1.1874	409.703	590.297	1.4221	499.105	500.895	1.0751	367.782	632.218	1.2773	439.433	560.567	1.1279	393.49	606.51	1.1403	393.886	606.114	1.1847	401.975	598.025	1.1492	395.567	604.433	1.1773	408.274	591.726	1.0697	367.229	632.771	1.8023	620.456	379.544	1.2033	418.248	581.752	1.0547	370.799	629.201	1.0069	349.351	650.649	0.7916
			65	2.8858	994.178	5.82217	1.1563	398.972	601.028	1.3965	490.12	509.88	1.0428	356.732	643.268	1.2474	429.146	570.854	1.0965	382.536	617.464	1.1093	383.178	616.822	1.1529	391.185	608.815	1.1176	384.69	615.31	1.1466	397.628	602.372	1.0366	355.865	644.135	1.7823	613.571	386.429	1.1739	408.029	591.971	1.0231	359.689	640.311	0.974	337.936	662.064	0.7572
			66	2.8837	993.454	6.54563	1.125	388.172	611.828	1.371	481.171	518.829	1.0103	345.614	654.386	1.2175	418.86	581.14	1.065	371.546	628.454	1.0779	372.332	627.668	1.1205	380.191	619.809	1.0857	373.709	626.291	1.1157	386.912	613.088	1.0032	344.399	655.601	1.7607	606.135	393.865	1.1443	397.741	602.259	0.9917	348.65	651.35	0.9413	326.591	673.409	0.7227
			67	2.8853	994.006	5.99442	1.0936	377.338	622.662	1.3455	472.221	527.779	0.9781	334.599	665.401	1.1879	408.677	591.323	1.0336	360.592	639.408	1.0468	361.589	638.411	1.0883	369.266	630.734	1.0542	362.867	637.133	1.0848	376.196	623.804	0.9702	333.07	666.93	1.7402	599.077	400.923	1.1149	387.522	612.478	0.9605	337.681	662.319	0.9085	315.211	684.789	0.6883
			68	2.873	989.768	10.2319	1.0624	366.572	633.428	1.3201	463.307	536.693	0.9458	323.55	676.45	1.158	398.39	601.61	1.0021	349.602	650.398	1.0154	350.743	649.257	1.0561	358.34	641.66	1.0224	351.921	648.079	1.0538	365.446	634.554	0.9367	321.57	678.43	1.7197	592.02	407.98	1.0854	377.268	622.732	0.9291	326.642	673.358	0.8756	303.796	696.204	0.6539
			69	2.8854	994.04	5.95997	1.0309	355.704	644.296	1.2944	454.287	545.713	0.9133	312.432	687.568	1.128	388.069	611.931	0.9705	338.578	661.422	0.9842	339.965	660.035	1.0239	347.414	652.586	0.9907	341.009	658.991	1.0229	354.73	645.27	0.9035	310.172	689.828	1.7	585.238	414.762	1.0559	367.014	632.986	0.8978	315.638	684.362	0.8428	292.416	707.584	0.6194
			70	2.8892	995.349	4.65084	0.9997	344.938	655.062	1.2686	445.232	554.768	0.8808	301.314	698.686	1.0982	377.817	622.183	0.9391	327.623	672.377	0.953	329.188	670.812	0.9917	336.489	663.511	0.959	330.098	669.902	0.992	344.014	655.986	0.8704	298.809	701.191	1.6786	577.871	422.129	1.0262	356.691	643.309	0.8662	304.528	695.472	0.8099	281.001	718.999	0.5853
			71	2.8808	992.455	7.5447	0.9683	334.104	665.896	1.243	436.247	563.753	0.8485	290.264	709.736	1.0686	367.633	632.367	0.9076	316.634	683.366	0.9216	318.342	681.658	0.9595	325.563	674.437	0.9273	319.186	680.814	0.9612	333.333	666.667	0.8371	287.377	712.623	1.6583	570.883	429.117	0.9971	346.576	653.424	0.8351	293.594	706.406	0.7774	269.725	730.275	0.551
			72	2.8791	991.87	8.13036	0.9371	323.339	676.661	1.2176	427.333	572.667	0.8161	279.18	720.82	1.0387	357.347	642.653	0.876	305.61	694.39	0.8903	307.53	692.47	0.9272	314.604	685.396	0.8956	308.275	691.725	0.9303	322.618	677.382	0.8039	275.979	724.021	1.6378	563.825	436.175	0.9675	336.288	663.712	0.8038	282.59	717.41	0.7447	258.379	741.621	0.5167
			73	2.8792	991.904	8.09591	0.9056	312.47	687.53	1.1921	418.383	581.617	0.7837	268.097	731.903	1.0087	347.026	652.974	0.8445	294.62	705.38	0.8591	296.753	703.247	0.895	303.678	696.322	0.8638	297.329	702.671	0.8994	311.902	688.098	0.7708	264.616	735.384	1.6175	556.837	443.163	0.9379	325.999	674.001	0.7725	271.586	728.414	0.7119	246.999	753.001	0.4826
			74	2.8806	992.386	7.6136	0.8743	301.67	698.33	1.1667	409.469	590.531	0.7513	257.013	742.987	0.9788	336.739	663.261	0.813	283.631	716.369	0.8279	285.976	714.024	0.8627	292.719	707.281	0.832	286.383	713.617	0.8686	301.221	698.779	0.7376	253.218	746.782	1.5973	549.883	450.117	0.9084	315.746	684.254	0.7413	260.617	739.383	0.6793	235.688	764.312	0.4487
			75	2.8761	990.836	9.16388	0.8429	290.836	709.164	1.1408	400.379	599.621	0.719	245.963	754.037	0.949	326.487	673.513	0.7815	272.642	727.358	0.7966	275.164	724.836	0.8305	281.793	718.207	0.8003	275.472	724.528	0.8377	290.505	709.495	0.7043	241.787	758.213	1.5761	542.585	457.415	0.8791	305.561	694.439	0.71	249.613	750.387	0.6467	224.377	775.623	0.4149
			76	2.8743	990.216	9.78399	0.8115	280.001	719.999	1.1149	391.289	608.711	0.6865	234.845	765.155	0.919	316.166	683.834	0.7498	261.582	738.418	0.7652	264.318	735.682	0.7982	270.833	729.167	0.7685	264.526	735.474	0.8068	279.789	720.211	0.6712	230.423	769.577	1.5556	535.527	464.473	0.8495	295.273	704.727	0.6788	238.644	761.356	0.6142	213.101	786.899	0.3808
			77	2.8779	991.456	8.54377	0.78	269.133	730.867	1.0896	382.41	617.59	0.6541	223.762	776.238	0.8891	305.88	694.12	0.7183	250.593	749.407	0.7339	253.506	746.494	0.7658	259.84	740.16	0.7367	253.58	746.42	0.7758	269.039	730.961	0.638	219.026	780.974	1.5351	528.47	471.53	0.8202	285.089	714.911	0.6478	227.746	772.254	0.5816	201.79	798.21	0.3474
			78	2.8771	991.181	8.81938	0.7486	258.298	741.702	1.0639	373.39	626.61	0.6216	212.644	787.356	0.8591	295.559	704.441	0.6867	239.569	760.431	0.7027	242.729	757.271	0.7336	248.914	751.086	0.7049	242.634	757.366	0.7449	258.323	741.677	0.6048	207.628	792.372	1.5146	521.413	478.587	0.7907	274.835	725.165	0.6166	216.777	783.223	0.5491	190.514	809.486	0.3142
			79	2.889	995.28	4.71974	0.7172	247.464	752.536	1.0383	364.405	635.595	0.5894	201.628	798.372	0.8293	285.306	714.694	0.6551	228.545	771.455	0.6714	231.917	768.083	0.7013	237.955	762.045	0.6734	231.791	768.209	0.7141	247.642	752.358	0.5717	196.265	803.735	1.4943	514.424	485.576	0.7614	264.651	735.349	0.5854	205.808	794.192	0.5165	179.203	820.797	0.2815
			80	2.8883	995.039	4.9609	0.6858	236.63	763.37	1.0126	355.386	644.614	0.557	190.545	809.455	0.7993	274.985	725.015	0.6236	217.555	782.445	0.64	221.071	778.929	0.6691	227.029	772.971	0.6415	220.811	779.189	0.683	236.857	763.143	0.5386	184.902	815.098	1.4733	507.195	492.805	0.7321	254.466	745.534	0.5544	194.909	805.091	0.4841	167.962	832.038	0.2496
			81	2.8819	992.834	7.16574	0.6541	225.692	774.308	0.9868	346.331	653.669	0.5244	179.392	820.608	0.769	264.561	735.439	0.5918	206.461	793.539	0.6084	210.155	789.845	0.6365	215.968	784.032	0.6094	209.762	790.238	0.6519	226.072	773.928	0.5052	173.435	826.565	1.4522	499.931	500.069	0.7026	244.213	755.787	0.5231	183.905	816.095	0.4519	156.79	843.21	0.2188
			82	2.8758	990.733	9.26723	0.623	214.961	785.039	0.961	337.276	662.724	0.4923	168.411	831.589	0.7393	254.343	745.657	0.5606	195.576	804.424	0.5774	199.447	800.553	0.6044	205.076	794.924	0.578	198.954	801.046	0.6211	215.39	784.61	0.4724	162.175	837.825	1.4319	492.943	507.057	0.6732	233.994	766.006	0.4922	173.042	826.958	0.4195	145.549	854.451	0.1904
			83	2.877	991.146	8.85383	0.5916	204.127	795.873	0.9354	328.291	671.709	0.4601	157.396	842.604	0.7094	244.057	755.943	0.5291	184.587	815.413	0.5463	188.705	811.295	0.5723	194.184	805.816	0.5461	187.973	812.027	0.5904	204.744	795.256	0.4396	150.915	849.085	1.4113	485.851	514.149	0.6439	223.81	776.19	0.4612	162.143	837.857	0.3874	134.411	865.589	0.1662
			84	2.88	992.18	7.82031	0.5602	193.292	806.708	0.9095	319.201	680.799	0.428	146.415	853.585	0.6794	233.736	766.264	0.4976	173.598	826.402	0.515	177.893	822.107	0.5401	183.259	816.741	0.5146	177.131	822.869	0.5594	193.994	806.006	0.4068	139.655	860.345	1.3909	478.828	521.172	0.6147	213.66	786.34	0.4305	151.35	848.65	0.3556	123.378	876.622	0.1485
			85	2.8776	991.353	8.64712	0.5289	182.493	817.507	0.8838	310.181	689.819	0.3959	135.434	864.566	0.6493	223.38	776.62	0.4663	162.678	837.322	0.4838	167.116	832.884	0.5079	172.333	827.667	0.4829	166.219	833.781	0.5286	183.313	816.687	0.3741	128.429	871.571	1.3699	471.599	528.401	0.5853	203.441	796.559	0.3997	140.522	859.478	0.324	112.414	887.586	0.1376
			86	2.8762	990.871	9.12943	0.4977	171.727	828.273	0.8581	301.162	698.838	0.3641	124.555	875.445	0.6193	213.059	786.941	0.435	151.758	848.242	0.4529	156.442	843.558	0.4758	161.441	838.559	0.4514	155.377	844.623	0.4978	172.631	827.369	0.3417	117.306	882.694	1.3496	464.61	535.39	0.5561	193.292	806.708	0.3692	129.799	870.201	0.2929	101.624	898.376	0.1316
			87	2.8722	989.493	10.5075	0.4664	160.927	839.073	0.8321	292.037	707.963	0.3325	113.745	886.255	0.5895	202.807	797.193	0.4038	140.874	859.126	0.4218	145.699	854.301	0.4438	150.584	849.416	0.42	144.568	855.432	0.4671	161.985	838.015	0.3097	106.32	893.68	1.3289	457.484	542.516	0.527	183.177	816.823	0.3388	119.111	880.889	0.2624	91.0416	908.958	0.1278
			88	2.8814	992.662	7.338	0.4352	150.162	849.838	0.8065	283.052	716.948	0.3011	103.004	896.996	0.5595	192.486	807.514	0.3728	130.059	869.941	0.3909	135.026	864.974	0.4118	139.726	860.274	0.3886	133.76	866.24	0.4365	151.373	848.627	0.2782	95.5062	904.494	1.3081	450.324	549.676	0.4975	172.923	827.077	0.3088	108.564	891.436	0.2331	80.8757	919.124	0.1256
			89	2.8882	995.005	4.99535	0.4042	139.466	860.534	0.7807	273.997	726.003	0.2704	92.5014	907.499	0.5298	182.269	817.731	0.3419	119.279	880.721	0.3602	124.421	875.579	0.38	128.936	871.064	0.3574	123.021	876.979	0.4059	140.762	859.238	0.2473	84.8982	915.102	1.2878	443.335	556.665	0.4685	162.843	837.157	0.2792	98.1578	901.842	0.2053	71.2303	928.77	0.124
			90	2.8825	993.041	6.95904	0.3734	128.839	871.161	0.7549	264.942	735.058	0.2405	82.2729	917.727	0.5	172.016	827.984	0.3114	108.638	891.362	0.3296	113.851	886.149	0.3485	118.248	881.752	0.3265	112.385	887.615	0.3755	130.219	869.781	0.2181	74.8738	925.126	1.2672	436.243	563.757	0.4396	152.798	847.202	0.2503	87.9975	912.003	0.1808	62.7299	937.27	0.1228
			91	2.8825	993.041	6.95904	0.3426	118.211	881.789	0.7291	255.887	744.113	0.212	72.5233	927.477	0.4702	161.764	838.236	0.2813	98.137	901.863	0.2994	103.42	896.58	0.3171	107.594	892.406	0.296	101.886	898.114	0.3453	119.746	880.254	0.1912	65.6391	934.361	1.2463	429.048	570.952	0.4106	142.718	857.282	0.2227	78.2942	921.706	0.1614	55.9989	944.001	0.122
			92	2.8873	994.695	5.30541	0.3121	107.688	892.312	0.7033	246.833	753.167	0.186	63.6289	936.371	0.4404	151.512	848.488	0.2519	87.8803	912.12	0.2697	93.1606	906.839	0.2862	97.1091	902.891	0.2659	91.5255	908.474	0.3152	109.308	890.692	0.1685	57.8461	942.154	1.226	422.06	577.94	0.3819	132.742	867.258	0.1972	69.3292	930.671	0.1483	51.4538	948.546	0.1213
			93	2.8754	990.595	9.40504	0.2822	97.3708	902.629	0.6774	237.743	762.257	0.1644	56.2397	943.76	0.4109	141.363	858.637	0.2236	78.0073	921.993	0.2407	83.1434	916.857	0.2561	86.896	913.104	0.2368	81.509	918.491	0.2856	99.0429	900.957	0.1519	52.1473	947.853	1.2055	415.003	584.997	0.3532	122.767	877.233	0.1747	61.4189	938.581	0.1403	48.6781	951.322	0.1208
			94	2.8747	990.354	9.64619	0.2529	87.2611	912.739	0.6516	228.688	771.312	0.1488	50.9031	949.097	0.3814	131.214	868.786	0.1975	68.9018	931.098	0.2133	73.6788	926.321	0.2272	77.0901	922.91	0.2093	72.0432	927.957	0.2566	88.986	911.014	0.1416	48.6113	951.389	1.1848	407.877	592.123	0.3249	112.93	887.07	0.1576	55.4071	944.593	0.1355	47.0127	952.987	0.1204
			95	2.8729	989.734	10.2663	0.2248	77.5654	922.435	0.6259	219.668	780.332	0.1389	47.5164	952.484	0.3521	121.134	878.866	0.1747	60.9475	939.052	0.1881	64.9741	935.026	0.2004	67.9967	932.003	0.1844	63.4724	936.528	0.2287	79.3106	920.689	0.1353	46.4486	953.551	1.1641	400.75	599.25	0.2968	103.163	896.837	0.1463	51.4344	948.566	0.1323	45.9024	954.098	0.1201
			96	2.8739	990.078	9.9218	0.1984	68.4563	931.544	0.6001	210.613	789.387	0.1329	45.4639	954.536	0.3231	111.157	888.843	0.1571	54.8074	945.193	0.1668	57.6166	942.383	0.1769	60.0231	939.977	0.1639	56.4161	943.584	0.2024	70.19	929.81	0.1315	45.144	954.856	1.1439	393.796	606.204	0.2693	93.6044	906.396	0.1394	49.0086	950.991	0.1304	45.2432	954.757	0.1197
			97	2.8739	990.078	9.9218	0.1755	60.5548	939.445	0.5744	201.593	798.407	0.1294	44.2666	955.733	0.2945	101.318	898.682	0.1454	50.7256	949.274	0.151	52.1589	947.841	0.1589	53.9156	946.084	0.1492	51.3562	948.644	0.1789	62.0405	937.959	0.129	44.2858	955.714	1.1231	386.636	613.364	0.2424	84.2544	915.746	0.1352	47.532	952.468	0.1291	44.7922	955.208	0.1196
			98	2.8711	989.114	10.8864	0.1573	54.2751	945.725	0.5487	192.574	807.426	0.1269	43.4113	956.589	0.2663	91.6159	908.384	0.1383	48.2487	951.751	0.1408	48.6356	951.364	0.1468	49.81	950.19	0.1399	48.155	951.845	0.16	55.4862	944.514	0.1274	43.7365	956.264	1.1023	379.475	620.525	0.217	75.4258	924.574	0.1325	46.5828	953.417	0.1281	44.4452	955.555	0.1195
			99	2.8867	994.488	5.51211	0.1451	50.0656	949.934	0.523	183.554	816.446	0.1253	42.864	957.136	0.239	82.2238	917.776	0.1339	46.7136	953.286	0.1347	46.5285	953.472	0.1395	47.3331	952.667	0.1344	46.2619	953.738	0.1467	50.8739	949.126	0.1262	43.3245	956.675	1.0821	372.521	627.479	0.1933	67.188	932.812	0.1307	45.9499	954.05	0.1272	44.133	955.867	0.1193
			100	2.8763	990.905	9.09498	0.1375	47.4432	952.557	0.4974	174.569	825.431	0.1241	42.4535	957.547	0.213	73.279	926.721	0.131	45.7019	954.298	0.1308	45.1813	954.819	0.135	45.8062	954.194	0.1308	45.0227	954.977	0.1384	47.9956	952.004	0.1252	42.9812	957.019	1.0612	365.326	634.674	0.1729	60.0973	939.903	0.1294	45.4929	954.507	0.1266	43.9248	956.075	0.1192
			101	2.8743	990.216	9.78399	0.1328	45.8215	954.178	0.4716	165.514	834.486	0.1231	42.1114	957.889	0.1894	65.1598	934.84	0.1291	45.0391	954.961	0.1283	44.3178	955.682	0.132	44.7883	955.212	0.1284	44.1966	955.803	0.1332	46.1923	953.808	0.1245	42.7409	957.259	1.0405	358.2	641.8	0.1569	54.536	945.464	0.1282	45.071	954.929	0.1261	43.7513	956.249	0.119
			102	2.8794	991.973	8.02701	0.1299	44.8209	955.179	0.4461	156.565	843.435	0.1226	41.9403	958.06	0.1696	58.348	941.652	0.1279	44.6204	955.38	0.1266	43.7306	956.269	0.13	44.1097	955.89	0.1269	43.6803	956.32	0.1301	45.1172	954.883	0.124	42.5693	957.431	1.02	351.143	648.857	0.1462	50.8168	949.183	0.1275	44.8249	955.175	0.1257	43.6125	956.387	0.119
			103	2.8802	992.249	7.7514	0.1278	44.0963	955.904	0.4206	147.615	852.385	0.122	41.7351	958.265	0.1548	53.2563	946.744	0.1268	44.2367	955.763	0.1253	43.2815	956.718	0.1287	43.6686	956.331	0.1257	43.2672	956.733	0.1279	44.3543	955.646	0.1235	42.3976	957.602	0.9993	344.017	655.983	0.1395	48.488	951.512	0.127	44.6491	955.351	0.1253	43.4737	956.526	0.1188
			104	2.8718	989.355	10.6453	0.1263	43.5788	956.421	0.395	138.631	861.369	0.1214	41.5298	958.47	0.1449	49.8503	950.15	0.1259	43.9227	956.077	0.1243	42.9361	957.064	0.1275	43.2614	956.739	0.1247	42.923	957.077	0.1264	43.8341	956.166	0.1231	42.2603	957.74	0.9784	336.822	663.178	0.1352	46.9934	953.007	0.1264	44.4382	955.562	0.125	43.3696	956.63	0.1188
			105	2.885	993.902	6.09777	0.1252	43.1992	956.801	0.3696	129.716	870.284	0.1211	41.4272	958.573	0.1389	47.7861	952.214	0.1254	43.7483	956.252	0.1236	42.6943	957.306	0.1268	43.0239	956.976	0.124	42.6821	957.318	0.1253	43.4526	956.547	0.1228	42.1573	957.843	0.9579	329.765	670.235	0.1322	45.9506	954.049	0.1259	44.2624	955.738	0.1247	43.2656	956.734	0.1187
			106	2.8785	991.663	8.33707	0.1245	42.9577	957.042	0.3444	120.872	879.128	0.1209	41.3588	958.641	0.1351	46.4788	953.521	0.1249	43.5738	956.426	0.1231	42.5216	957.478	0.1262	42.8203	957.18	0.1235	42.51	957.49	0.1244	43.1405	956.859	0.1225	42.0543	957.946	0.9374	322.707	677.293	0.1302	45.2555	954.745	0.1256	44.1569	955.843	0.1246	43.2309	956.769	0.1186
			107	2.8827	993.11	6.89014	0.1237	42.6817	957.318	0.3194	112.098	887.902	0.1205	41.2219	958.778	0.1324	45.5499	954.45	0.1245	43.4343	956.566	0.1225	42.3143	957.686	0.1256	42.6167	957.383	0.123	42.3379	957.662	0.1237	42.8978	957.102	0.1223	41.9857	958.014	0.9166	315.547	684.453	0.1288	44.7689	955.231	0.1254	44.0866	955.913	0.1244	43.1615	956.839	0.1186
			108	2.8769	991.112	8.88828	0.1233	42.5436	957.456	0.2946	103.394	896.606	0.1204	41.1877	958.812	0.1306	44.9307	955.069	0.1242	43.3296	956.67	0.1222	42.2107	957.789	0.1253	42.5149	957.485	0.1226	42.2002	957.8	0.1232	42.7244	957.276	0.1222	41.9513	958.049	0.8961	308.489	691.511	0.1277	44.3865	955.613	0.1251	43.9812	956.019	0.1243	43.1268	956.873	0.1186
			109	2.8732	989.837	10.163	0.123	42.4401	957.56	0.2702	94.8303	905.17	0.1203	41.1535	958.846	0.1294	44.5178	955.482	0.1239	43.225	956.775	0.1219	42.1071	957.893	0.1249	42.3792	957.621	0.1224	42.1314	957.869	0.1228	42.5857	957.414	0.1219	41.8483	958.152	0.8755	301.398	698.602	0.1271	44.178	955.822	0.125	43.946	956.054	0.1242	43.0921	956.908	0.1185
			110	2.8736	989.975	10.0251	0.1225	42.2676	957.732	0.2464	86.4774	913.523	0.12	41.0509	958.949	0.1283	44.1394	955.861	0.1236	43.1203	956.88	0.1216	42.0035	957.997	0.1245	42.2435	957.757	0.1221	42.0281	957.972	0.1224	42.4469	957.553	0.1217	41.7797	958.22	0.8548	294.272	705.728	0.1263	43.8999	956.1	0.125	43.946	956.054	0.124	43.0227	956.977	0.1185
			111	2.8675	987.873	12.1266	0.1222	42.1641	957.836	0.2233	78.3701	921.63	0.1199	41.0167	958.983	0.1276	43.8986	956.101	0.1234	43.0505	956.949	0.1214	41.9344	958.066	0.1243	42.1756	957.824	0.1219	41.9592	958.041	0.122	42.3082	957.692	0.1217	41.7797	958.22	0.8341	287.145	712.855	0.1257	43.6913	956.309	0.1247	43.8405	956.159	0.1239	42.988	957.012	0.1185
			112	2.8694	988.528	11.4721	0.122	42.0951	957.905	0.2017	70.7893	929.211	0.1197	40.9483	959.052	0.1269	43.6578	956.342	0.1233	43.0156	956.984	0.1212	41.8653	958.135	0.1241	42.1078	957.892	0.1218	41.9248	958.075	0.1218	42.2389	957.761	0.1216	41.7453	958.255	0.8135	280.054	719.946	0.1253	43.5523	956.448	0.1244	43.7351	956.265	0.1239	42.988	957.012	0.1185
			113	2.8743	990.216	9.78399	0.1218	42.0261	957.974	0.1822	63.9455	936.054	0.1197	40.9483	959.052	0.1265	43.5201	956.48	0.1231	42.9459	957.054	0.121	41.7962	958.204	0.1241	42.1078	957.892	0.1215	41.8216	958.178	0.1215	42.1348	957.865	0.1215	41.711	958.289	0.793	272.996	727.004	0.125	43.448	956.552	0.1244	43.7351	956.265	0.1238	42.9533	957.047	0.1185
			114	2.8704	988.872	11.1276	0.1216	41.9571	958.043	0.1659	58.2248	941.775	0.1196	40.9141	959.086	0.126	43.3481	956.652	0.123	42.911	957.089	0.1209	41.7617	958.238	0.1239	42.0399	957.96	0.1214	41.7871	958.213	0.1214	42.1002	957.9	0.1214	41.6767	958.323	0.7725	265.939	734.061	0.1246	43.309	956.691	0.1243	43.6999	956.3	0.1237	42.9186	957.081	0.1185
			115	2.8714	989.217	10.7831	0.1214	41.8881	958.112	0.1536	53.908	946.092	0.1195	40.8799	959.12	0.1257	43.2449	956.755	0.1228	42.8412	957.159	0.1207	41.6926	958.307	0.1237	41.972	958.028	0.1213	41.7527	958.247	0.1212	42.0308	957.969	0.1213	41.6423	958.358	0.752	258.882	741.118	0.1244	43.2395	956.761	0.1241	43.6296	956.37	0.1237	42.9186	957.081	0.1185
			116	2.8681	988.08	11.9199	0.1213	41.8536	958.146	0.1452	50.9599	949.04	0.1194	40.8456	959.154	0.1253	43.1073	956.893	0.1228	42.8412	957.159	0.1206	41.658	958.342	0.1236	41.9381	958.062	0.1211	41.6839	958.316	0.1211	41.9961	958.004	0.1213	41.6423	958.358	0.7314	251.79	748.21	0.1242	43.17	956.83	0.124	43.5944	956.406	0.1235	42.8492	957.151	0.1185
			117	2.8766	991.008	8.99163	0.1212	41.8191	958.181	0.1396	48.9945	951.006	0.1194	40.8456	959.154	0.1251	43.0385	956.962	0.1227	42.8063	957.194	0.1205	41.6235	958.377	0.1234	41.8702	958.13	0.121	41.6495	958.351	0.1208	41.8921	958.108	0.1211	41.5737	958.426	0.7111	244.802	755.198	0.1239	43.0657	956.934	0.124	43.5944	956.406	0.1235	42.8492	957.151	0.1183
			118	2.8697	988.631	11.3687	0.121	41.7501	958.25	0.1358	47.6608	952.339	0.1193	40.8114	959.189	0.1249	42.9697	957.03	0.1225	42.7365	957.263	0.1203	41.5544	958.446	0.1233	41.8363	958.164	0.1209	41.615	958.385	0.1207	41.8574	958.143	0.121	41.5394	958.461	0.6904	237.676	762.324	0.1238	43.0309	956.969	0.1239	43.5593	956.441	0.1234	42.8145	957.185	0.1183
			119	2.8712	989.148	10.852	0.121	41.7501	958.25	0.1334	46.8185	953.181	0.1194	40.8456	959.154	0.1247	42.9009	957.099	0.1225	42.7365	957.263	0.1203	41.5544	958.446	0.1234	41.8702	958.13	0.1209	41.615	958.385	0.1207	41.8574	958.143	0.1211	41.5737	958.426	0.67	230.653	769.347	0.1237	42.9962	957.004	0.1239	43.5593	956.441	0.1235	42.8492	957.151	0.1185
			120	2.869	988.39	11.6099	0.1208	41.681	958.319	0.1314	46.1166	953.883	0.1192	40.7772	959.223	0.1244	42.7977	957.202	0.1224	42.7016	957.298	0.1203	41.5544	958.446	0.1232	41.8024	958.198	0.1208	41.5806	958.419	0.1206	41.8227	958.177	0.1211	41.5737	958.426	0.6493	223.527	776.473	0.1235	42.9267	957.073	0.1237	43.489	956.511	0.1234	42.8145	957.185	0.1185
			121	2.8658	987.288	12.7123	0.1208	41.681	958.319	0.1302	45.6954	954.305	0.1192	40.7772	959.223	0.1244	42.7977	957.202	0.1224	42.7016	957.298	0.1202	41.5199	958.48	0.1232	41.8024	958.198	0.1207	41.5462	958.454	0.1205	41.788	958.212	0.121	41.5394	958.461	0.629	216.538	783.462	0.1235	42.9267	957.073	0.1239	43.5593	956.441	0.1235	42.8492	957.151	0.1186
			122	2.8639	986.633	13.3669	0.1207	41.6465	958.353	0.1291	45.3094	954.691	0.1192	40.7772	959.223	0.1242	42.7289	957.271	0.1223	42.6668	957.333	0.1201	41.4853	958.515	0.1231	41.7685	958.232	0.1206	41.5118	958.488	0.1204	41.7534	958.247	0.121	41.5394	958.461	0.6085	209.481	790.519	0.1236	42.9614	957.039	0.1238	43.5241	956.476	0.1236	42.8839	957.116	0.1185
			123	2.8623	986.082	13.9181	0.1205	41.5775	958.422	0.1281	44.9584	955.042	0.1191	40.743	959.257	0.124	42.6601	957.34	0.1223	42.6668	957.333	0.1201	41.4853	958.515	0.123	41.7345	958.265	0.1206	41.5118	958.488	0.1203	41.7187	958.281	0.1209	41.505	958.495	0.5882	202.492	797.508	0.1231	42.7876	957.212	0.1237	43.489	956.511	0.1234	42.8145	957.185	0.1185
			124	2.865	987.012	12.9879	0.1206	41.612	958.388	0.1275	44.7478	955.252	0.1191	40.743	959.257	0.1239	42.6257	957.374	0.1222	42.6319	957.368	0.12	41.4508	958.549	0.123	41.7345	958.265	0.1205	41.4774	958.523	0.1202	41.684	958.316	0.1208	41.4707	958.529	0.5678	195.47	804.53	0.1232	42.8224	957.178	0.1237	43.489	956.511	0.1234	42.8145	957.185	0.1185
			125	2.8675	987.873	12.1266	0.1206	41.612	958.388	0.1269	44.5373	955.463	0.1192	40.7772	959.223	0.1238	42.5913	957.409	0.1223	42.6668	957.333	0.12	41.4508	958.549	0.1229	41.7006	958.299	0.1205	41.4774	958.523	0.1202	41.684	958.316	0.1209	41.505	958.495	0.5474	188.447	811.553	0.1231	42.7876	957.212	0.1236	43.4538	956.546	0.1235	42.8492	957.151	0.1185
			126	2.8674	987.839	12.1611	0.1205	41.5775	958.422	0.1265	44.3969	955.603	0.1191	40.743	959.257	0.1238	42.5913	957.409	0.1222	42.6319	957.368	0.12	41.4508	958.549	0.1229	41.7006	958.299	0.1204	41.4429	958.557	0.1201	41.6493	958.351	0.1208	41.4707	958.529	0.5271	181.458	818.542	0.1231	42.7876	957.212	0.1237	43.489	956.511	0.1233	42.7798	957.22	0.1186
			127	2.8637	986.564	13.4358	0.1205	41.5775	958.422	0.1261	44.2565	955.744	0.119	40.7088	959.291	0.1237	42.5569	957.443	0.1222	42.6319	957.368	0.12	41.4508	958.549	0.1229	41.7006	958.299	0.1205	41.4774	958.523	0.1201	41.6493	958.351	0.1209	41.505	958.495	0.5067	174.435	825.565	0.1229	42.7181	957.282	0.1238	43.5241	956.476	0.1232	42.7451	957.255	0.1185
			128	2.8642	986.736	13.2635	0.1205	41.5775	958.422	0.1258	44.1512	955.849	0.1191	40.743	959.257	0.1237	42.5569	957.443	0.1222	42.6319	957.368	0.12	41.4508	958.549	0.1229	41.7006	958.299	0.1204	41.4429	958.557	0.1202	41.684	958.316	0.1209	41.505	958.495	0.4865	167.481	832.519	0.1229	42.7181	957.282	0.1237	43.489	956.511	0.1234	42.8145	957.185	0.1186
			129	2.8639	986.633	13.3669	0.1204	41.543	958.457	0.1255	44.0459	955.954	0.1191	40.743	959.257	0.1237	42.5569	957.443	0.1222	42.6319	957.368	0.1198	41.3817	958.618	0.1228	41.6667	958.333	0.1204	41.4429	958.557	0.1201	41.6493	958.351	0.1209	41.505	958.495	0.4663	160.527	839.473	0.1228	42.6834	957.317	0.1237	43.489	956.511	0.1234	42.8145	957.185	0.1186
			130	2.8581	984.635	15.365	0.1204	41.543	958.457	0.1252	43.9406	956.059	0.1191	40.743	959.257	0.1236	42.5224	957.478	0.1222	42.6319	957.368	0.1199	41.4162	958.584	0.1228	41.6667	958.333	0.1204	41.4429	958.557	0.1201	41.6493	958.351	0.1209	41.505	958.495	0.446	153.539	846.461	0.1226	42.6138	957.386	0.1236	43.4538	956.546	0.1231	42.7104	957.29	0.1185
			131	2.8616	985.841	14.1592	0.1204	41.543	958.457	0.1251	43.9055	956.094	0.1191	40.743	959.257	0.1236	42.5224	957.478	0.1222	42.6319	957.368	0.1199	41.4162	958.584	0.1228	41.6667	958.333	0.1204	41.4429	958.557	0.1201	41.6493	958.351	0.1209	41.505	958.495	0.426	146.654	853.346	0.1228	42.6834	957.317	0.1238	43.5241	956.476	0.1234	42.8145	957.185	0.1186
			132	2.8633	986.426	13.5736	0.1204	41.543	958.457	0.1249	43.8353	956.165	0.1191	40.743	959.257	0.1234	42.4536	957.546	0.1221	42.597	957.403	0.1198	41.3817	958.618	0.1228	41.6667	958.333	0.1203	41.4085	958.591	0.12	41.6146	958.385	0.1209	41.505	958.495	0.4059	139.734	860.266	0.1227	42.6486	957.351	0.1234	43.3835	956.617	0.1233	42.7798	957.22	0.1186
			133	2.8663	987.46	12.54	0.1204	41.543	958.457	0.1247	43.7651	956.235	0.1191	40.743	959.257	0.1234	42.4536	957.546	0.1222	42.6319	957.368	0.1198	41.3817	958.618	0.1228	41.6667	958.333	0.1204	41.4429	958.557	0.12	41.6146	958.385	0.1209	41.505	958.495	0.386	132.884	867.116	0.1228	42.6834	957.317	0.1236	43.4538	956.546	0.1234	42.8145	957.185	0.1186
			134	2.876	990.802	9.19833	0.1205	41.5775	958.422	0.1245	43.6949	956.305	0.1192	40.7772	959.223	0.1234	42.4536	957.546	0.1222	42.6319	957.368	0.1199	41.4162	958.584	0.1228	41.6667	958.333	0.1205	41.4774	958.523	0.12	41.6146	958.385	0.1209	41.505	958.495	0.3661	126.033	873.967	0.1228	42.6834	957.317	0.1235	43.4186	956.581	0.1235	42.8492	957.151	0.1187
			135	2.8585	984.773	15.2272	0.1204	41.543	958.457	0.1243	43.6247	956.375	0.1191	40.743	959.257	0.1234	42.4536	957.546	0.1222	42.6319	957.368	0.1199	41.4162	958.584	0.1228	41.6667	958.333	0.1203	41.4085	958.591	0.12	41.6146	958.385	0.1208	41.4707	958.529	0.3462	119.182	880.818	0.1225	42.5791	957.421	0.1235	43.4186	956.581	0.1232	42.7451	957.255	0.1187
			136	2.8605	985.462	14.5382	0.1205	41.5775	958.422	0.1242	43.5897	956.41	0.1191	40.743	959.257	0.1234	42.4536	957.546	0.1221	42.597	957.403	0.1199	41.4162	958.584	0.1228	41.6667	958.333	0.1204	41.4429	958.557	0.12	41.6146	958.385	0.1209	41.505	958.495	0.3265	112.4	887.6	0.1225	42.5791	957.421	0.1236	43.4538	956.546	0.1233	42.7798	957.22	0.1187
			137	2.8536	983.085	16.9153	0.1204	41.543	958.457	0.1241	43.5546	956.445	0.1192	40.7772	959.223	0.1234	42.4536	957.546	0.1221	42.597	957.403	0.1198	41.3817	958.618	0.1228	41.6667	958.333	0.1204	41.4429	958.557	0.12	41.6146	958.385	0.1209	41.505	958.495	0.3071	105.722	894.278	0.1225	42.5791	957.421	0.1236	43.4538	956.546	0.1233	42.7798	957.22	0.1188
			138	2.8633	986.426	13.5736	0.1204	41.543	958.457	0.124	43.5195	956.481	0.1191	40.743	959.257	0.1233	42.4192	957.581	0.1222	42.6319	957.368	0.1199	41.4162	958.584	0.1227	41.6327	958.367	0.1204	41.4429	958.557	0.1199	41.58	958.42	0.1209	41.505	958.495	0.2877	99.043	900.957	0.1224	42.5443	957.456	0.1236	43.4538	956.546	0.1233	42.7798	957.22	0.1187
			139	2.8653	987.115	12.8846	0.1204	41.543	958.457	0.1238	43.4493	956.551	0.1192	40.7772	959.223	0.1233	42.4192	957.581	0.1222	42.6319	957.368	0.1199	41.4162	958.584	0.1227	41.6327	958.367	0.1204	41.4429	958.557	0.1199	41.58	958.42	0.1209	41.505	958.495	0.2687	92.5021	907.498	0.1225	42.5791	957.421	0.1235	43.4186	956.581	0.1236	42.8839	957.116	0.1189
			140	2.8674	987.839	12.1611	0.1204	41.543	958.457	0.1239	43.4844	956.516	0.1193	40.8114	959.189	0.1234	42.4536	957.546	0.1222	42.6319	957.368	0.1199	41.4162	958.584	0.1228	41.6667	958.333	0.1204	41.4429	958.557	0.12	41.6146	958.385	0.1209	41.505	958.495	0.2502	86.1333	913.867	0.1226	42.6138	957.386	0.1237	43.489	956.511	0.1235	42.8492	957.151	0.1188
			141	2.8683	988.149	11.851	0.1205	41.5775	958.422	0.1239	43.4844	956.516	0.1193	40.8114	959.189	0.1234	42.4536	957.546	0.1223	42.6668	957.333	0.1199	41.4162	958.584	0.1229	41.7006	958.299	0.1205	41.4774	958.523	0.1201	41.6493	958.351	0.121	41.5394	958.461	0.2322	79.9367	920.063	0.1227	42.6486	957.351	0.124	43.5944	956.406	0.1233	42.7798	957.22	0.1188
			142	2.8628	986.254	13.7458	0.1205	41.5775	958.422	0.124	43.5195	956.481	0.1193	40.8114	959.189	0.1233	42.4192	957.581	0.1222	42.6319	957.368	0.1199	41.4162	958.584	0.1229	41.7006	958.299	0.1204	41.4429	958.557	0.12	41.6146	958.385	0.121	41.5394	958.461	0.215	74.0154	925.985	0.1227	42.6486	957.351	0.1237	43.489	956.511	0.1235	42.8492	957.151	0.119
			143	2.8621	986.013	13.987	0.1205	41.5775	958.422	0.1239	43.4844	956.516	0.1193	40.8114	959.189	0.1233	42.4192	957.581	0.1222	42.6319	957.368	0.1199	41.4162	958.584	0.1228	41.6667	958.333	0.1205	41.4774	958.523	0.12	41.6146	958.385	0.121	41.5394	958.461	0.1989	68.4729	931.527	0.1227	42.6486	957.351	0.1237	43.489	956.511	0.1234	42.8145	957.185	0.119
			144	2.8628	986.254	13.7458	0.1205	41.5775	958.422	0.1237	43.4142	956.586	0.1194	40.8456	959.154	0.1234	42.4536	957.546	0.1222	42.6319	957.368	0.1199	41.4162	958.584	0.1229	41.7006	958.299	0.1205	41.4774	958.523	0.12	41.6146	958.385	0.121	41.5394	958.461	0.1844	63.4811	936.519	0.1226	42.6138	957.386	0.1236	43.4538	956.546	0.1235	42.8492	957.151	0.1189
			145	2.8612	985.703	14.297	0.1204	41.543	958.457	0.1236	43.3791	956.621	0.1194	40.8456	959.154	0.1233	42.4192	957.581	0.1222	42.6319	957.368	0.1199	41.4162	958.584	0.1229	41.7006	958.299	0.1204	41.4429	958.557	0.12	41.6146	958.385	0.1211	41.5737	958.426	0.1721	59.2468	940.753	0.1226	42.6138	957.386	0.1237	43.489	956.511	0.1234	42.8145	957.185	0.1189
			146	2.8692	988.459	11.541	0.1205	41.5775	958.422	0.1236	43.3791	956.621	0.1193	40.8114	959.189	0.1232	42.3848	957.615	0.1222	42.6319	957.368	0.1199	41.4162	958.584	0.1229	41.7006	958.299	0.1204	41.4429	958.557	0.12	41.6146	958.385	0.1211	41.5737	958.426	0.1622	55.8386	944.161	0.1224	42.5443	957.456	0.1236	43.4538	956.546	0.1234	42.8145	957.185	0.1189
			147	2.861	985.634	14.3659	0.1205	41.5775	958.422	0.1236	43.3791	956.621	0.1194	40.8456	959.154	0.1232	42.3848	957.615	0.1222	42.6319	957.368	0.12	41.4508	958.549	0.1229	41.7006	958.299	0.1205	41.4774	958.523	0.12	41.6146	958.385	0.1211	41.5737	958.426	0.1548	53.2911	946.709	0.1224	42.5443	957.456	0.1236	43.4538	956.546	0.1234	42.8145	957.185	0.1194
			148	2.8594	985.083	14.9171	0.1205	41.5775	958.422	0.1235	43.344	956.656	0.1193	40.8114	959.189	0.1233	42.4192	957.581	0.1223	42.6668	957.333	0.12	41.4508	958.549	0.123	41.7345	958.265	0.1205	41.4774	958.523	0.12	41.6146	958.385	0.121	41.5394	958.461	0.1493	51.3977	948.602	0.1222	42.4748	957.525	0.1236	43.4538	956.546	0.1234	42.8145	957.185	0.1191
			149	2.8598	985.221	14.7793	0.1206	41.612	958.388	0.1235	43.344	956.656	0.1194	40.8456	959.154	0.1233	42.4192	957.581	0.1224	42.7016	957.298	0.12	41.4508	958.549	0.1229	41.7006	958.299	0.1205	41.4774	958.523	0.12	41.6146	958.385	0.1211	41.5737	958.426	0.1454	50.0551	949.945	0.1224	42.5443	957.456	0.1236	43.4538	956.546	0.1235	42.8492	957.151	0.1191
			150	2.8597	985.186	14.8138	0.1205	41.5775	958.422	0.1235	43.344	956.656	0.1194	40.8456	959.154	0.1232	42.3848	957.615	0.1223	42.6668	957.333	0.12	41.4508	958.549	0.1229	41.7006	958.299	0.1206	41.5118	958.488	0.12	41.6146	958.385	0.1211	41.5737	958.426	0.1425	49.0567	950.943	0.1225	42.5791	957.421	0.1237	43.489	956.511	0.1235	42.8492	957.151	0.1193
			initial reaction rate V			0.10592			10.6224			8.86617			10.8794			10.1068			10.7881			10.6031			10.7353			10.727			10.5204			11.197			6.97843			10.0714			10.8278			11.201
			M/6.23			0.0170017			1.70504			1.42314			1.74629			1.62228			1.73164			1.70194			1.72316			1.72183			1.68867			1.79727			1.12013			1.6166			1.73802			1.79791
			specific activity			0.212521			21.313			17.7893			21.8286			20.2785			21.6455			21.2742			21.5395			21.5228			21.1084			22.4658			14.0017			20.2075			21.7252			22.4739
																									oxidation of NADH kinetics
		XB concentration in μM		specific activity	specific activity fold change																						XB concentration in μM	initial reaction rate V
		21.313	0	19.5511	1																					10.6224	0	9.74428
		17.7893	0.05	21.8286	1.11649																					8.86617	0.05	10.8794
			0.1	20.2785	1.0372																						0.1	10.1068
			0.2	21.6455	1.10713																						0.2	10.7881
			0.3	21.2742	1.08813																						0.3	10.6031
			0.5	21.5395	1.1017																						0.5	10.7353
			0.75	21.5228	1.10085																						0.75	10.727
			1.25	21.1084	1.07965																						1.25	10.5204
			2.5	22.4658	1.14908																						2.5	11.197
			6.5	20.2075	1.03357																						6.5	10.0714
			7.5	21.7252	1.1112																						7.5	10.8278
			8.5	22.4739	1.14949																						8.5	11.201
			10	24.3059	1.2432																						10	12.1141
			12.5	24.8937	1.27326																						12.5	12.407
			15	26.6015	1.36061																						15	13.2582
			20	28.3167	1.44834																						20	14.113
			25	31.1508	1.5933																						25	15.5255
			27.5	27.2987	1.39627																						27.5	13.6057
																								Lineweaver–Burk plot for the determination of Michaelis-Menten constant
																										1 / (XB concentration)		1 / (initial reaction rate)
																											#DIV/0!	0.102624
																											20	0.091917
																											10	0.0989434
																											5	0.0926944
																											3.33333	0.0943122
																											2	0.0931509
																											1.33333	0.0932229
																											0.8	0.095053
																											0.4	0.0893099
																											0.153846	0.0992907
																											0.133333	0.0923545
																											0.117647	0.0892779
																											0.1	0.0825488
																											0.08	0.0805995
																											0.0666667	0.0754252
																											0.05	0.0708565
																											0.04	0.06441
																											0.0363636	0.0734988
																										Michaelis-Menten constant, Vmax and Km
																											1/Vmax	0.0851
																											Vmax=	11.7509	μM of oxidated NADH۰min¯¹
																										slope=	Km/Vmax=	0.0007
																											Km=	0.00822562	μM
																								Hanes–Woolf plot for the determination of Michaelis-Menten constant
																										XB concentration in μM		XB conc. / initial reaction rate
																											0	0
																											0.05	0.00459585
																											0.1	0.00989434
																											0.2	0.0185389
																											0.3	0.0282937
																											0.5	0.0465755
																											0.75	0.0699172
																											1.25	0.118816
																											2.5	0.223275
																											6.5	0.645389
																											7.5	0.692659
																											8.5	0.758862
																											10	0.825488
																											12.5	1.00749
																											15	1.13138
																											20	1.41713
																											25	1.61025
																											27.5	2.02122
																										Michaelis-Menten constant, Vmax and Km
																											slope=	0.0699
																											Vmax=	14.3062	μM of oxidated NADH۰min¯¹
																											Km/Vmax=	0.057
																											Km=	0.815451	μM
[truncated: 17 more columns]

## Sheet: Arkusz1
XB-GGS	A	B	C	MEAN	SD	SEM
0	20.1445	20.0678	19.5511	19.9211	0.322738	0.186333
0.05	21.8276	20.6896	21.8286	21.4486	0.657327	0.379508
0.1	22.046	20.8645	20.2785	21.063	0.900332	0.519807
0.2	22.0512	20.8561	21.6455	21.5176	0.607776	0.350899
0.3	21.8238	21.2447	21.2742	21.4476	0.32615	0.188303
0.5	22.2761	21.5574	21.5395	21.791	0.420244	0.242628
0.75	21.8422	21.4655	21.5228	21.6102	0.202933	0.117164
1.25	22.1098	21.5748	21.1084	21.5977	0.501089	0.289304
2.5	23.111	22.3688	22.4658	22.6486	0.40345	0.232932
5	22.7652	21.3003		22.0327	1.03586	0.732466
6.5	23.4661	19.8831	20.2075	21.1856	1.98163	1.14409
7.5	23.893	23.0854	21.7252	22.9012	1.09559	0.632538
8.5	26.2441	22.9283	22.4739	23.8821	2.05814	1.18827
10	27.2582	23.6397	24.3059	25.0679	1.92587	1.1119
12.5	28.3576	25.9051	24.8937	26.3855	1.78121	1.02838
15	30.3316	25.7323	26.6015	27.5551	2.44347	1.41074
20	33.834	27.9307	28.3167	30.0271	3.30247	1.90668
25	37.2286	31.9492	31.1508	33.4428	3.30276	1.90685
27.5	34.3823	27.3433	27.2987	29.6748	4.07693	2.35382
