# Supplementary material for: Targeted protein degradation in Escherichia coli using CLIPPERs
Source: EMBO Rep. 2025 Jun 25;26(16):3994–4016. doi: 10.1038/s44319-025-00510-9 (PMC12373786; doi:10.1038/s44319-025-00510-9)
Supplement: Supplementary file 7 — Source data Fig. 4 [file 44319_2025_510_MOESM7_ESM.zip › Fig4/Fig4C/Anchor-Linker/ATPase_assay_Anchor-Linker_n2.xlsx]

## Sheet: 21-08-05_001-002 raw data
Raw data
0s	30.0 °C	2.99	2.9611	2.9188	2.8845	2.9769	2.8463	2.8344	2.8482	2.8229	2.8278	2.9293	2.7449	2.9272	2.9029	2.9519	2.8369	2.8499	2.8528	2.8494	2.8442	2.8222	2.8167	2.7944	2.6784	2.945	2.8728	2.8836	2.6882	2.6889	2.6684	2.7096	2.6688	2.6161	2.5994	2.479	2.4501	2.9839	2.8703	2.8916	2.7422	2.72	2.6519	2.7787	2.7045	2.7343	2.5884	2.507	2.6183
78s	30.1 °C	3.0163	2.9795	2.9078	2.8808	2.9689	2.8362	2.821	2.8364	2.8063	2.7978	2.9039	2.6971	2.9465	2.9171	2.9451	2.8305	2.8391	2.8347	2.8366	2.8263	2.8044	2.7963	2.7549	2.6296	2.9678	2.8839	2.8755	2.6358	2.64	2.6114	2.6555	2.6096	2.5508	2.5288	2.3921	2.3588	2.999	2.8735	2.8966	2.6977	2.6695	2.601	2.7275	2.6481	2.6678	2.5095	2.4175	2.5318
155s	30.0 °C	3.0166	2.9626	2.8887	2.861	2.9575	2.8193	2.8052	2.8034	2.7781	2.7654	2.8679	2.6321	2.9336	2.9096	2.9398	2.8073	2.8106	2.817	2.8084	2.8119	2.7728	2.7666	2.708	2.571	2.9618	2.8881	2.8599	2.5833	2.593	2.5571	2.584	2.5397	2.4734	2.4482	2.2976	2.2509	3.003	2.8756	2.8818	2.6454	2.6123	2.5534	2.6687	2.5816	2.5952	2.4299	2.3236	2.4352
233s	29.9 °C	3.0062	2.9732	2.8764	2.847	2.9432	2.7932	2.7778	2.7844	2.7429	2.7276	2.8207	2.5621	2.9375	2.9146	2.911	2.781	2.7998	2.7887	2.79	2.7819	2.7519	2.7387	2.6519	2.504	2.9741	2.88	2.8398	2.5255	2.5288	2.4944	2.5232	2.467	2.3871	2.3636	2.1989	2.15	2.9905	2.8745	2.8618	2.5903	2.5545	2.485	2.6086	2.5161	2.5136	2.3437	2.2258	2.3309
311s	30.0 °C	2.9962	2.989	2.8603	2.8248	2.9299	2.7745	2.7458	2.7561	2.7107	2.6989	2.7869	2.4871	2.9379	2.8957	2.9091	2.7713	2.7755	2.7743	2.7632	2.755	2.7224	2.6952	2.6052	2.4377	2.9476	2.8772	2.827	2.4688	2.4732	2.43	2.4556	2.3892	2.3055	2.276	2.0996	2.0444	3.0007	2.877	2.8445	2.5388	2.497	2.4225	2.5453	2.4435	2.4314	2.2521	2.1212	2.221
389s	29.8 °C	3.0018	2.9778	2.8422	2.8054	2.9007	2.751	2.7312	2.7355	2.6898	2.6643	2.738	2.4131	2.9332	2.9035	2.8828	2.7543	2.7565	2.7497	2.7425	2.7286	2.6905	2.672	2.5534	2.3746	2.9481	2.8636	2.8088	2.4068	2.4122	2.3611	2.3877	2.3079	2.2176	2.1808	1.9972	1.936	2.9917	2.8684	2.8231	2.4856	2.4344	2.3593	2.479	2.3694	2.3492	2.1606	2.0211	2.1132
466s	29.9 °C	2.9938	2.9683	2.8287	2.7837	2.8927	2.7327	2.7108	2.6968	2.6481	2.6321	2.6974	2.3348	2.9343	2.9062	2.8619	2.7366	2.731	2.7308	2.7203	2.703	2.6501	2.6314	2.5002	2.3083	2.9588	2.8694	2.7883	2.349	2.3464	2.2967	2.319	2.2298	2.1314	2.085	1.8936	1.8267	2.9848	2.8665	2.8022	2.43	2.3652	2.296	2.4162	2.2943	2.2638	2.0669	1.9171	2.0007
544s	30.2 °C	3.0041	2.9582	2.8105	2.7631	2.8752	2.7112	2.6799	2.6746	2.6193	2.5859	2.6493	2.256	2.9433	2.909	2.8454	2.7199	2.7202	2.7087	2.698	2.6831	2.6202	2.5969	2.4491	2.2412	2.9552	2.8799	2.7767	2.2879	2.2851	2.2296	2.2489	2.1523	2.0433	1.9914	1.7891	1.7172	2.9953	2.8623	2.7918	2.373	2.3029	2.2328	2.3524	2.2184	2.176	1.9768	1.8118	1.8862
622s	30.1 °C	3.0023	2.9655	2.7868	2.7486	2.8482	2.6861	2.6647	2.6444	2.5829	2.5468	2.5974	2.1728	2.9366	2.9085	2.8376	2.6908	2.6952	2.6885	2.6714	2.6463	2.5884	2.56	2.3903	2.1714	2.9406	2.8707	2.7556	2.2291	2.2188	2.1595	2.1759	2.0656	1.9521	1.8937	1.6846	1.6045	2.9947	2.8702	2.7713	2.3185	2.2409	2.1678	2.2856	2.1409	2.09	1.883	1.7067	1.769
699s	30.1 °C	2.9953	2.9725	2.7675	2.7232	2.8347	2.6622	2.6278	2.6118	2.5519	2.5096	2.5513	2.0894	2.9338	2.9039	2.8085	2.6605	2.6696	2.6655	2.6488	2.6149	2.5554	2.5218	2.3392	2.102	2.9569	2.8587	2.737	2.1678	2.156	2.0903	2.1031	1.9835	1.86	1.7967	1.5783	1.4911	2.9968	2.865	2.753	2.2623	2.1768	2.1008	2.2158	2.0647	1.9975	1.7881	1.6021	1.6516
777s	29.9 °C	3.014	2.9611	2.7485	2.7014	2.8198	2.6365	2.601	2.587	2.5148	2.4669	2.4947	2.0033	2.9295	2.8989	2.7969	2.6538	2.6552	2.632	2.6198	2.5911	2.5191	2.4837	2.2797	2.0316	2.9539	2.8588	2.7219	2.1032	2.0874	2.0157	2.0283	1.899	1.7664	1.6968	1.4713	1.378	2.9967	2.8546	2.7338	2.2016	2.1121	2.0337	2.146	1.9832	1.9065	1.6929	1.4936	1.5328
855s	29.8 °C	3.0028	2.9768	2.7312	2.6833	2.8027	2.6126	2.5717	2.5576	2.4757	2.4257	2.4446	1.9193	2.943	2.8991	2.7745	2.6279	2.6283	2.6125	2.592	2.5628	2.4812	2.4481	2.2189	1.9586	2.9602	2.8592	2.7004	2.0365	2.0185	1.9476	1.9517	1.8142	1.6727	1.5969	1.3636	1.2648	2.9861	2.865	2.716	2.1429	2.0448	1.9665	2.076	1.9045	1.8157	1.597	1.387	1.4115
933s	29.9 °C	3.0113	2.9871	2.7079	2.6622	2.7742	2.5835	2.5482	2.5197	2.44	2.3828	2.3876	1.8345	2.9434	2.9048	2.757	2.6086	2.6056	2.5854	2.566	2.5351	2.4504	2.4072	2.1611	1.8865	2.943	2.8575	2.6848	1.9708	1.9497	1.8739	1.877	1.7285	1.5783	1.4976	1.257	1.1508	2.9964	2.8678	2.6917	2.0834	1.9787	1.8974	2.0021	1.8239	1.7229	1.5011	1.2792	1.2918
1010s	29.8 °C	3.0032	2.9727	2.6863	2.636	2.7566	2.5576	2.5167	2.4887	2.4022	2.3367	2.3303	1.7474	2.9428	2.9014	2.7427	2.5869	2.5828	2.5582	2.5447	2.4978	2.4086	2.3649	2.1014	1.8139	2.9645	2.8519	2.6639	1.9054	1.8817	1.7973	1.8007	1.6432	1.4854	1.3973	1.1498	1.0368	3.003	2.859	2.6733	2.0225	1.9097	1.8288	1.9293	1.7431	1.6301	1.4046	1.1593	1.1728
1088s	30.0 °C	3.008	2.9723	2.6688	2.6074	2.7349	2.5351	2.4878	2.4523	2.3653	2.2935	2.2714	1.661	2.9295	2.9052	2.7142	2.5615	2.5558	2.5379	2.5136	2.4688	2.376	2.3257	2.0381	1.7399	2.9513	2.8529	2.6456	1.8395	1.8117	1.7231	1.7241	1.557	1.3897	1.296	1.0426	0.9232	2.9891	2.8635	2.657	1.9633	1.8431	1.7592	1.8558	1.6624	1.5387	1.308	1.0517	1.0554
1166s	29.9 °C	2.9896	2.968	2.6447	2.5936	2.7143	2.5073	2.4589	2.4203	2.3242	2.2485	2.2182	1.5744	2.9381	2.9086	2.6994	2.5365	2.5311	2.5053	2.4854	2.4379	2.338	2.2832	1.9759	1.6662	2.9529	2.8556	2.6199	1.7715	1.7421	1.6492	1.6477	1.471	1.2956	1.1959	0.9354	0.8095	2.9894	2.8516	2.6369	1.898	1.7745	1.6891	1.7826	1.5797	1.4459	1.2111	0.9449	0.9357
1243s	29.9 °C	3.0071	2.9629	2.6224	2.5698	2.6957	2.4812	2.4293	2.3869	2.2861	2.1984	2.1596	1.4872	2.933	2.8969	2.6727	2.5101	2.5096	2.4805	2.4523	2.4054	2.2987	2.24	1.9134	1.5917	2.958	2.8527	2.6073	1.703	1.6725	1.5729	1.5699	1.3847	1.2006	1.0951	0.8293	0.6965	2.9848	2.8532	2.6123	1.8376	1.7048	1.6192	1.7072	1.4975	1.3516	1.1142	0.8391	0.8137
1321s	29.9 °C	3.0162	2.9622	2.6002	2.5457	2.6667	2.4524	2.3985	2.352	2.2432	2.1536	2.1	1.3995	2.9328	2.9031	2.6571	2.4928	2.4847	2.4522	2.4269	2.3711	2.2578	2.1964	1.8517	1.5176	2.9541	2.8544	2.5803	1.6357	1.6004	1.4968	1.4918	1.2981	1.1064	0.9945	0.7226	0.5841	3.0078	2.8538	2.5929	1.7738	1.6352	1.5486	1.6318	1.4149	1.2583	1.0175	0.7326	0.6968
1399s	30.2 °C	3.0043	2.9602	2.5803	2.5263	2.6397	2.4276	2.3675	2.3172	2.2019	2.1066	2.0409	1.313	2.9355	2.9048	2.635	2.466	2.458	2.4257	2.3977	2.3365	2.2196	2.151	1.7886	1.4423	2.9511	2.8499	2.5609	1.5683	1.5306	1.4205	1.4149	1.2119	1.0119	0.8941	0.6175	0.473	2.9893	2.8585	2.5679	1.7119	1.5666	1.4782	1.5569	1.3331	1.1653	0.9216	0.6275	0.5788
1477s	30.0 °C	3.0145	2.9678	2.5546	2.4981	2.6223	2.4003	2.3378	2.2824	2.1595	2.0586	1.9803	1.2255	2.9444	2.9027	2.612	2.4398	2.4344	2.3914	2.3639	2.3019	2.1774	2.1075	1.7249	1.3677	2.9488	2.8501	2.5383	1.5	1.4594	1.345	1.3368	1.1264	0.9182	0.7935	0.5125	0.3636	3.0005	2.8556	2.5478	1.6479	1.4959	1.4077	1.4801	1.2503	1.071	0.8245	0.5226	0.4626
1554s	30.0 °C	3.0067	2.9716	2.5307	2.4698	2.5875	2.3742	2.3057	2.2458	2.1205	2.0108	1.9182	1.1383	2.9366	2.8935	2.5947	2.4155	2.4121	2.3672	2.3347	2.2701	2.1367	2.0629	1.6616	1.2926	2.9529	2.8483	2.5196	1.4319	1.3884	1.2695	1.2586	1.0394	0.8241	0.6941	0.4096	0.2623	2.9873	2.8456	2.5254	1.5849	1.426	1.337	1.4058	1.1684	0.9793	0.7288	0.4198	0.352
1632s	30.0 °C	3.0085	2.9727	2.5099	2.4499	2.5711	2.3466	2.276	2.2125	2.0789	1.9625	1.8592	1.0515	2.9512	2.8964	2.5738	2.3936	2.3846	2.3383	2.3071	2.2365	2.0982	2.0184	1.5982	1.218	2.962	2.8568	2.5042	1.3644	1.3177	1.1937	1.1809	0.9535	0.7307	0.5952	0.31	0.1925	3.0056	2.8572	2.508	1.5216	1.3562	1.2665	1.3316	1.0857	0.8874	0.6332	0.3196	0.2637
1710s	30.0 °C	3.0133	2.9747	2.4843	2.4213	2.5398	2.3125	2.2426	2.1715	2.0338	1.9139	1.7962	0.9646	2.9285	2.8976	2.5485	2.3649	2.3583	2.3072	2.2739	2.1992	2.0559	1.9727	1.5344	1.1424	2.9573	2.8346	2.4781	1.2958	1.246	1.1177	1.102	0.8673	0.6369	0.4969	0.222	0.1745	2.9881	2.8438	2.4804	1.4572	1.2851	1.1958	1.2542	1.0035	0.794	0.5379	0.2301	0.2292
1788s	30.0 °C	3.0059	2.9609	2.4598	2.3933	2.5168	2.2834	2.2078	2.1339	1.9913	1.8627	1.7349	0.8781	2.9317	2.9033	2.5285	2.3391	2.3307	2.2756	2.2423	2.1631	2.0133	1.9269	1.4707	1.0675	2.9579	2.8321	2.4522	1.228	1.1755	1.0425	1.0243	0.7817	0.5445	0.4013	0.1771	0.1704	2.9834	2.8337	2.4589	1.3935	1.215	1.1251	1.1796	0.9217	0.7014	0.4437	0.18	0.2221
1865s	30.1 °C	3.0014	2.9633	2.4339	2.3686	2.4885	2.2545	2.176	2.0988	1.949	1.8144	1.6726	0.7915	2.9383	2.9033	2.4991	2.317	2.3041	2.2464	2.2094	2.1274	1.9724	1.8812	1.4068	0.9925	2.9419	2.8313	2.4299	1.1593	1.1037	0.9669	0.9463	0.6962	0.4527	0.3098	0.1666	0.1686	3.0028	2.8364	2.4337	1.3302	1.1447	1.0544	1.1028	0.8394	0.6097	0.3517	0.1685	0.2192
1943s	30.0 °C	3.0012	2.9724	2.408	2.342	2.4636	2.2229	2.1418	2.0595	1.9052	1.7643	1.6108	0.7056	2.9213	2.8907	2.4763	2.2875	2.2763	2.2157	2.1779	2.0919	1.9302	1.8356	1.3433	0.9178	2.9564	2.8365	2.4046	1.091	1.0323	0.8914	0.8689	0.6111	0.3626	0.2392	0.1633	0.1674	2.9935	2.837	2.4098	1.2659	1.0741	0.9837	1.0271	0.7575	0.518	0.2643	0.1652	0.2177
2021s	30.1 °C	3.0016	2.9639	2.3853	2.3162	2.4352	2.1927	2.1091	2.0215	1.8628	1.7136	1.5487	0.6202	2.9372	2.9009	2.4551	2.2615	2.2454	2.1842	2.144	2.0544	1.8882	1.7895	1.28	0.8434	2.9475	2.8368	2.3838	1.0224	0.9609	0.8161	0.7912	0.5265	0.2759	0.2135	0.162	0.1674	2.9929	2.8305	2.3864	1.2023	1.004	0.9133	0.9511	0.6757	0.4284	0.1965	0.1636	0.2163
2098s	29.9 °C	3.0099	2.9705	2.3562	2.2908	2.4086	2.1622	2.0757	1.9844	1.8181	1.6636	1.4866	0.5348	2.9429	2.8991	2.4313	2.2351	2.2198	2.1526	2.1123	2.019	1.8444	1.7432	1.2166	0.7691	2.9597	2.8344	2.3592	0.9544	0.89	0.7402	0.7137	0.4425	0.2032	0.2073	0.1608	0.1665	3.0022	2.8333	2.3656	1.1378	0.9332	0.8426	0.8772	0.5943	0.3426	0.1697	0.1627	0.2189
2176s	30.0 °C	3.0062	2.9701	2.3317	2.2623	2.3803	2.1298	2.0407	1.9445	1.7747	1.6131	1.4237	0.4507	2.9291	2.898	2.4088	2.2112	2.1915	2.1207	2.0793	1.9821	1.8035	1.6964	1.1528	0.6948	2.9537	2.8311	2.3365	0.886	0.819	0.6642	0.6363	0.3597	0.168	0.2052	0.1606	0.1664	2.9929	2.8252	2.3407	1.0741	0.8629	0.7722	0.801	0.5136	0.2656	0.163	0.1622	0.217
2254s	30.0 °C	3.0013	2.9696	2.3081	2.2357	2.3515	2.1	2.0063	1.9062	1.7307	1.5633	1.3619	0.3676	2.9182	2.897	2.3834	2.1823	2.1619	2.0907	2.0463	1.9437	1.7599	1.6502	1.0894	0.621	2.9557	2.8363	2.3136	0.8179	0.7472	0.5894	0.5592	0.2803	0.1584	0.2038	0.16	0.166	2.9862	2.8306	2.3162	1.01	0.7928	0.702	0.7252	0.4331	0.2194	0.16	0.1618	0.2162
2332s	29.9 °C	2.9949	2.9648	2.2766	2.2069	2.3261	2.0692	1.9715	1.8678	1.6864	1.5119	1.2986	0.2872	2.94	2.8973	2.3526	2.1551	2.1336	2.059	2.011	1.9072	1.717	1.6033	1.0262	0.5478	2.947	2.8179	2.2908	0.7493	0.6764	0.5145	0.4827	0.2111	0.1557	0.2029	0.1599	0.1658	3.0018	2.8229	2.2945	0.9467	0.7226	0.6316	0.6505	0.354	0.2071	0.1586	0.1615	0.2163
2409s	30.0 °C	3.0084	2.9553	2.2529	2.1783	2.2976	2.0378	1.9362	1.831	1.6422	1.4618	1.2363	0.2149	2.9207	2.8932	2.332	2.1277	2.1058	2.0271	1.9807	1.8698	1.6734	1.5567	0.963	0.4743	2.9461	2.8134	2.2635	0.6809	0.6049	0.4401	0.4077	0.1704	0.1537	0.2026	0.1594	0.1659	2.9861	2.8216	2.268	0.8822	0.6524	0.5619	0.5757	0.2783	0.203	0.158	0.1614	0.2159
2487s	29.9 °C	3.0047	2.9676	2.2274	2.1521	2.2666	2.0055	1.903	1.7908	1.5982	1.4112	1.1739	0.1687	2.9284	2.9016	2.3065	2.1005	2.0779	1.9925	1.9467	1.8329	1.6312	1.5097	0.9002	0.4018	2.9643	2.8268	2.2426	0.613	0.534	0.3672	0.3336	0.1578	0.1529	0.2021	0.1594	0.1661	2.9911	2.8234	2.2448	0.8188	0.5827	0.4921	0.5019	0.2121	0.2013	0.1572	0.1612	0.2159
2565s	29.9 °C	2.9915	2.9736	2.2003	2.124	2.2394	1.9758	1.8679	1.7514	1.5544	1.3605	1.1114	0.1536	2.925	2.8999	2.2802	2.0738	2.0482	1.9623	1.9141	1.7958	1.5875	1.4628	0.8371	0.3308	2.9537	2.8206	2.2178	0.5455	0.4646	0.2956	0.2636	0.1535	0.1521	0.202	0.1591	0.1657	3.0023	2.817	2.219	0.7548	0.5132	0.4226	0.4288	0.1728	0.2007	0.1567	0.161	0.2173
2642s	30.0 °C	3.0043	2.965	2.1737	2.0949	2.2114	1.9416	1.8335	1.712	1.5097	1.3099	1.0489	0.1489	2.9277	2.8975	2.255	2.0457	2.0189	1.9296	1.8789	1.7579	1.544	1.416	0.7742	0.2625	2.9482	2.8185	2.1916	0.4779	0.394	0.2293	0.2062	0.1514	0.152	0.2022	0.1587	0.1655	2.9951	2.8142	2.1923	0.6913	0.4441	0.354	0.3584	0.1598	0.1994	0.1564	0.1612	0.2155
2720s	30.0 °C	2.9961	2.9578	2.144	2.0682	2.1803	1.9115	1.7986	1.6725	1.4657	1.2593	0.9867	0.1469	2.933	2.8977	2.2298	2.0186	1.9898	1.8973	1.845	1.7203	1.5005	1.369	0.7116	0.2024	2.9484	2.8151	2.1672	0.4107	0.3258	0.1793	0.1768	0.1505	0.1516	0.2026	0.1587	0.1658	2.9997	2.8096	2.1685	0.6273	0.3757	0.2875	0.2936	0.1555	0.1985	0.1565	0.161	0.216
2798s	30.1 °C	2.9737	2.9514	2.1159	2.0372	2.1498	1.8784	1.763	1.6331	1.4214	1.2083	0.9244	0.1457	2.9231	2.8826	2.2024	1.9891	1.9598	1.8643	1.8103	1.6813	1.4563	1.3216	0.6493	0.165	2.9382	2.8061	2.1416	0.3442	0.2608	0.1573	0.1678	0.1496	0.1514	0.2021	0.1585	0.166	2.9813	2.8047	2.141	0.5643	0.3093	0.2258	0.254	0.1533	0.1984	0.1564	0.1609	0.2167
2876s	29.9 °C	2.9891	2.9658	2.0913	2.0109	2.1215	1.8471	1.728	1.5943	1.3771	1.1579	0.8628	0.1449	2.9279	2.8882	2.1768	1.9633	1.9312	1.8328	1.7766	1.6445	1.4135	1.2751	0.5873	0.1516	2.9511	2.8128	2.1173	0.2805	0.2034	0.1499	0.1638	0.1492	0.1511	0.202	0.1584	0.1657	2.9823	2.8126	2.1168	0.5008	0.2466	0.1786	0.237	0.1522	0.1978	0.1564	0.1609	0.216
2953s	29.9 °C	3.0014	2.9564	2.0622	1.983	2.0911	1.815	1.6921	1.5551	1.3327	1.1071	0.8004	0.1448	2.9361	2.8927	2.1508	1.9348	1.9019	1.7995	1.7413	1.6058	1.3699	1.2279	0.5254	0.147	2.9521	2.8121	2.0927	0.2212	0.1674	0.1472	0.1621	0.1487	0.1514	0.2018	0.1585	0.1656	2.9804	2.8082	2.0921	0.4381	0.1945	0.1567	0.2326	0.1513	0.1985	0.1558	0.1607	0.2159
3031s	29.9 °C	2.9929	2.961	2.035	1.9524	2.0606	1.7827	1.6576	1.5153	1.2885	1.0566	0.7386	0.1441	2.9342	2.9013	2.1249	1.9064	1.8731	1.767	1.7076	1.5685	1.326	1.1812	0.4639	0.145	2.9562	2.8071	2.067	0.1761	0.1546	0.1454	0.1614	0.1487	0.151	0.2018	0.1582	0.1654	2.9893	2.8123	2.0663	0.3758	0.1656	0.1495	0.2302	0.151	0.1982	0.1562	0.1602	0.2176
3109s	30.0 °C	2.9926	2.9675	2.0066	1.9234	2.0308	1.7505	1.6221	1.4756	1.244	1.0061	0.6776	0.144	2.924	2.891	2.0984	1.8785	1.8437	1.7344	1.6734	1.5302	1.2827	1.1341	0.4032	0.1437	2.9625	2.8047	2.0424	0.1534	0.1499	0.1443	0.1607	0.1483	0.1509	0.2019	0.1582	0.1659	3.0027	2.7988	2.0401	0.3151	0.1552	0.1462	0.2303	0.1506	0.1987	0.1558	0.1606	0.217
3186s	30.1 °C	2.9995	2.9604	1.9794	1.8943	1.9999	1.7175	1.5867	1.4364	1.1999	0.9554	0.6161	0.1439	2.9238	2.886	2.0726	1.8505	1.8137	1.7009	1.6389	1.4922	1.2391	1.0873	0.3431	0.143	2.9395	2.8047	2.0163	0.146	0.1472	0.1439	0.16	0.1484	0.151	0.2022	0.1583	0.1657	2.9985	2.8057	2.015	0.2564	0.1511	0.1447	0.2289	0.1501	0.1982	0.1558	0.1606	0.217
3264s	29.9 °C	3.0011	2.9676	1.9512	1.8653	1.9697	1.6857	1.5513	1.3966	1.1552	0.9048	0.5545	0.1438	2.933	2.8926	2.0463	1.8222	1.7833	1.668	1.6042	1.4543	1.1952	1.0402	0.2848	0.1423	2.956	2.8074	1.9918	0.142	0.1459	0.1433	0.1598	0.1482	0.1511	0.2021	0.1582	0.1657	2.9698	2.7974	1.9879	0.2055	0.149	0.1435	0.2284	0.1498	0.1983	0.1556	0.1603	0.2171
3342s	30.1 °C	2.9968	2.9666	1.9228	1.8364	1.9395	1.6529	1.5152	1.3566	1.1109	0.8543	0.4936	0.1437	2.927	2.8847	2.0169	1.7931	1.7538	1.6351	1.5696	1.4161	1.1513	0.9934	0.2301	0.142	2.9511	2.8049	1.9659	0.1403	0.1456	0.143	0.1597	0.148	0.1509	0.202	0.1584	0.1655	2.9926	2.8022	1.9633	0.1702	0.1478	0.1427	0.2276	0.1497	0.1981	0.1555	0.1601	0.2173
3420s	29.9 °C	3.0056	2.9563	1.8935	1.8058	1.9094	1.6206	1.4796	1.3169	1.0664	0.8038	0.4334	0.1436	2.919	2.8923	1.9905	1.7652	1.7229	1.6018	1.535	1.3785	1.1078	0.9466	0.1847	0.1419	2.9438	2.7974	1.9415	0.1393	0.1447	0.1431	0.1595	0.148	0.1512	0.2018	0.1579	0.1661	2.9934	2.7927	1.9359	0.1555	0.1471	0.1423	0.227	0.1498	0.1981	0.1558	0.1604	0.2177
3497s	30.1 °C	3.0038	2.9676	1.8661	1.7767	1.8782	1.5872	1.4437	1.2775	1.0221	0.7533	0.3736	0.1436	2.9217	2.8921	1.9633	1.7372	1.6937	1.5684	1.5003	1.3398	1.0641	0.8997	0.1579	0.1415	2.9544	2.7967	1.9148	0.1388	0.1441	0.1426	0.1594	0.1479	0.151	0.2021	0.1582	0.1658	2.9872	2.7944	1.9105	0.1496	0.1462	0.1419	0.2271	0.1495	0.198	0.1554	0.1602	0.2175
3575s	30.0 °C	2.9944	2.9541	1.837	1.7469	1.8463	1.5546	1.4078	1.2374	0.978	0.703	0.3155	0.1436	2.918	2.8966	1.9365	1.7086	1.6628	1.5351	1.4655	1.302	1.0204	0.853	0.1471	0.1415	2.9508	2.7904	1.8896	0.1382	0.1435	0.1424	0.1593	0.148	0.1509	0.2018	0.1581	0.1658	2.9846	2.7899	1.8845	0.1468	0.146	0.1417	0.2274	0.1495	0.1982	0.1555	0.1601	0.2175
3653s	30.0 °C	2.9862	2.9558	1.8083	1.7175	1.8165	1.5222	1.3725	1.1977	0.9338	0.6533	0.2597	0.1437	2.9225	2.8904	1.9088	1.6789	1.6329	1.5017	1.4306	1.2636	0.9767	0.8063	0.1426	0.1414	2.9393	2.7889	1.8634	0.1378	0.1434	0.1423	0.1594	0.148	0.1514	0.2015	0.1581	0.1661	2.9974	2.7893	1.8579	0.1455	0.1455	0.1415	0.2279	0.1493	0.1983	0.1553	0.1602	0.2183
3730s	29.9 °C	2.9883	2.9531	1.7795	1.6876	1.7845	1.4893	1.3363	1.158	0.8895	0.6031	0.211	0.1437	2.9226	2.8796	1.8817	1.6499	1.6025	1.4683	1.3954	1.2257	0.933	0.7599	0.1401	0.1413	2.9394	2.7792	1.8374	0.1381	0.1432	0.1424	0.1599	0.1478	0.151	0.2019	0.158	0.1659	2.9757	2.7837	1.8317	0.1443	0.1455	0.1412	0.2273	0.1496	0.1982	0.1554	0.1606	0.2196
3808s	30.0 °C	3.0007	2.9621	1.7515	1.6585	1.7532	1.4566	1.3006	1.1184	0.8456	0.5534	0.1762	0.1435	2.921	2.8863	1.8545	1.6212	1.5724	1.4346	1.3608	1.1877	0.8896	0.7135	0.1389	0.1414	2.9532	2.7937	1.8117	0.1376	0.1431	0.1424	0.1591	0.1479	0.1508	0.2017	0.158	0.1658	2.9857	2.7834	1.8053	0.1437	0.1454	0.1414	0.2269	0.1491	0.1978	0.1557	0.1603	0.2178
3886s	29.9 °C	2.9899	2.9572	1.723	1.6283	1.7231	1.4237	1.2648	1.0785	0.8013	0.5038	0.1593	0.1436	2.9315	2.8815	1.828	1.5921	1.5419	1.4014	1.326	1.1496	0.8459	0.667	0.1378	0.1411	2.9449	2.7891	1.7849	0.1375	0.1431	0.142	0.1591	0.1478	0.1512	0.2018	0.1581	0.1659	2.9979	2.7855	1.7793	0.1433	0.145	0.1413	0.2263	0.1493	0.1979	0.1554	0.1608	0.2172
3964s	30.0 °C	3.0025	2.9572	1.6933	1.5986	1.6916	1.391	1.2289	1.0386	0.7573	0.4543	0.1524	0.1439	2.9241	2.8926	1.8	1.563	1.5119	1.3682	1.2911	1.1115	0.8024	0.6206	0.1374	0.1411	2.9556	2.7864	1.7598	0.137	0.1432	0.1422	0.1599	0.1478	0.151	0.2023	0.158	0.1662	2.9844	2.7863	1.7523	0.1428	0.145	0.1412	0.2258	0.1493	0.1975	0.1554	0.1603	0.2182
4041s	29.9 °C	2.9939	2.9595	1.6638	1.5686	1.6602	1.358	1.1931	0.9991	0.7134	0.4054	0.1486	0.1439	2.9213	2.8858	1.7714	1.5346	1.4815	1.3347	1.256	1.0736	0.7588	0.5747	0.1367	0.1409	2.9441	2.7777	1.7339	0.1369	0.143	0.1419	0.1597	0.1478	0.1509	0.2021	0.1578	0.166	2.9855	2.7793	1.7255	0.1431	0.1449	0.141	0.2278	0.149	0.1982	0.1553	0.1601	0.2188
4119s	30.0 °C	2.9971	2.9578	1.6355	1.539	1.6291	1.3254	1.1571	0.9595	0.6696	0.3571	0.1469	0.1439	2.9279	2.8915	1.7438	1.5057	1.4508	1.3011	1.2211	1.0354	0.7157	0.5286	0.1365	0.141	2.9499	2.7803	1.7069	0.1369	0.1431	0.1421	0.1598	0.1477	0.1512	0.2023	0.1578	0.166	2.9939	2.7758	1.6988	0.1424	0.1449	0.141	0.2282	0.149	0.1985	0.1555	0.1603	0.2209
4197s	29.9 °C	3.0002	2.9576	1.6066	1.5083	1.597	1.292	1.1211	0.9196	0.626	0.3092	0.1457	0.144	2.9177	2.8974	1.7156	1.4766	1.4201	1.2677	1.1863	0.9973	0.6721	0.483	0.1361	0.1412	2.9406	2.7752	1.6811	0.138	0.143	0.1422	0.1597	0.1479	0.1513	0.2022	0.1578	0.166	2.9844	2.7774	1.6724	0.1421	0.1448	0.141	0.2271	0.1491	0.1978	0.1556	0.1601	0.2196
4275s	30.0 °C	2.9863	2.9402	1.5772	1.4781	1.5656	1.259	1.0852	0.8799	0.5824	0.263	0.1446	0.1441	2.9106	2.8717	1.6877	1.447	1.3893	1.2338	1.151	0.9591	0.629	0.4376	0.136	0.1413	2.9394	2.7706	1.654	0.1373	0.1424	0.1422	0.1593	0.148	0.1514	0.202	0.1579	0.1663	2.9766	2.772	1.6454	0.142	0.1446	0.1409	0.2275	0.149	0.1982	0.1555	0.1599	0.2191
4352s	30.0 °C	2.9906	2.9451	1.5483	1.4489	1.5348	1.2263	1.0496	0.8405	0.539	0.2201	0.1441	0.1445	2.9128	2.8767	1.6605	1.4185	1.3596	1.2007	1.116	0.9214	0.5859	0.3924	0.1358	0.1412	2.9501	2.7776	1.6283	0.1376	0.1431	0.1422	0.1601	0.1478	0.1512	0.2024	0.158	0.1662	2.9924	2.7729	1.6189	0.142	0.1447	0.1408	0.2278	0.1492	0.1981	0.1554	0.16	0.2181
4430s	29.9 °C	2.9872	2.9552	1.5192	1.4184	1.5027	1.1933	1.0135	0.8009	0.4958	0.1836	0.1438	0.1441	2.9109	2.8864	1.6318	1.389	1.3283	1.167	1.0812	0.8833	0.5431	0.3481	0.1359	0.1412	2.946	2.7636	1.6018	0.1367	0.1432	0.1423	0.1598	0.1481	0.1515	0.2027	0.1576	0.1667	2.9836	2.7679	1.5921	0.1418	0.1445	0.141	0.2261	0.1489	0.1978	0.1557	0.1603	0.217
4508s	29.9 °C	2.989	2.956	1.4901	1.3884	1.4709	1.1606	0.9775	0.7615	0.4528	0.1595	0.1432	0.1444	2.9204	2.8826	1.6038	1.3602	1.2981	1.1336	1.0463	0.8455	0.5002	0.3041	0.1356	0.1414	2.9528	2.7618	1.5756	0.1371	0.1427	0.1422	0.1601	0.1481	0.1514	0.2024	0.1577	0.1663	2.9902	2.7623	1.5656	0.1416	0.1447	0.141	0.2259	0.149	0.1977	0.1556	0.1605	0.2175
4585s	30.0 °C	2.9947	2.9538	1.4605	1.3582	1.4397	1.1276	0.9416	0.722	0.4102	0.1475	0.1429	0.1444	2.9273	2.8774	1.576	1.3309	1.2677	1.1001	1.0115	0.8076	0.4576	0.2618	0.1357	0.1411	2.9435	2.7612	1.5489	0.1367	0.1427	0.1424	0.1606	0.148	0.1516	0.2023	0.1577	0.1667	2.9859	2.7651	1.5387	0.1419	0.1448	0.141	0.2262	0.1493	0.198	0.1557	0.1605	0.2187
4663s	29.8 °C	2.9989	2.9551	1.4314	1.328	1.4078	1.0944	0.9057	0.6828	0.3677	0.1418	0.1429	0.1447	2.9256	2.8726	1.5485	1.3017	1.237	1.0663	0.9763	0.7698	0.4151	0.2219	0.1356	0.1413	2.9388	2.761	1.5225	0.1368	0.1427	0.1424	0.1595	0.1479	0.1514	0.2021	0.1578	0.166	2.9848	2.7613	1.5117	0.1416	0.1448	0.1409	0.2281	0.149	0.1988	0.1559	0.1602	0.2195
4741s	30.2 °C	2.9942	2.9379	1.4019	1.2976	1.3762	1.0618	0.8698	0.6434	0.3258	0.1387	0.1427	0.1449	2.9151	2.8821	1.5204	1.2725	1.2062	1.033	0.9415	0.732	0.3731	0.1878	0.1354	0.1411	2.9496	2.7668	1.4966	0.137	0.1428	0.1424	0.1602	0.1478	0.1518	0.2025	0.1581	0.1663	2.9816	2.7696	1.4848	0.1416	0.1448	0.1411	0.2268	0.1491	0.1984	0.1558	0.1606	0.22
4819s	29.9 °C	2.9826	2.9462	1.3729	1.2674	1.3445	1.0288	0.8342	0.6043	0.285	0.1368	0.1424	0.1446	2.9161	2.8825	1.4919	1.2435	1.1756	0.9993	0.9066	0.6943	0.3317	0.1637	0.1354	0.1413	2.9403	2.7654	1.4696	0.1369	0.1429	0.1424	0.1602	0.1479	0.1518	0.2024	0.1577	0.1666	2.9828	2.7596	1.458	0.1415	0.1449	0.141	0.2274	0.1493	0.1989	0.1558	0.1605	0.2193
4896s	30.0 °C	2.9754	2.9516	1.3434	1.2373	1.3127	0.9959	0.7984	0.5652	0.2455	0.1356	0.1422	0.1448	2.9172	2.8868	1.4637	1.214	1.145	0.9656	0.8718	0.6567	0.2909	0.1508	0.1353	0.1413	2.9435	2.7613	1.4429	0.1367	0.1428	0.1424	0.1603	0.1481	0.1517	0.2024	0.1577	0.1665	2.984	2.7561	1.4307	0.1413	0.1448	0.1409	0.2278	0.1493	0.1992	0.1559	0.1602	0.2186
4974s	30.1 °C	2.9921	2.9515	1.3141	1.2068	1.2813	0.9631	0.7625	0.5263	0.209	0.1347	0.142	0.1446	2.9282	2.8821	1.4355	1.1848	1.1144	0.9323	0.8367	0.6193	0.2515	0.1443	0.1351	0.1413	2.9412	2.7591	1.4164	0.1368	0.1427	0.1424	0.1605	0.1481	0.1518	0.2026	0.1577	0.1668	2.9873	2.7564	1.4038	0.1414	0.1449	0.141	0.2278	0.1493	0.1988	0.1559	0.1601	0.2199
5052s	29.9 °C	2.9943	2.9558	1.2846	1.1765	1.2496	0.9302	0.7268	0.4874	0.1785	0.134	0.142	0.1448	2.9222	2.8717	1.4074	1.1555	1.0837	0.8987	0.802	0.582	0.215	0.1407	0.1355	0.1414	2.9396	2.7522	1.3902	0.1367	0.1429	0.1424	0.1604	0.1483	0.1517	0.2023	0.1577	0.1666	2.9826	2.7507	1.3767	0.1416	0.145	0.1411	0.2273	0.1491	0.1987	0.1562	0.1603	0.2194
5129s	29.9 °C	2.9896	2.9454	1.2554	1.1464	1.2175	0.8974	0.6912	0.4489	0.1576	0.1336	0.1419	0.1449	2.9138	2.8756	1.3788	1.1262	1.053	0.8652	0.7672	0.5447	0.1838	0.1387	0.1351	0.1415	2.9462	2.7534	1.3636	0.1368	0.1429	0.1424	0.1598	0.1482	0.1516	0.2023	0.1575	0.1666	2.9891	2.7484	1.3493	0.1416	0.145	0.1411	0.2273	0.1494	0.199	0.1561	0.1604	0.2186
5207s	30.0 °C	2.9796	2.9536	1.2258	1.1162	1.186	0.8645	0.6555	0.4104	0.1462	0.1332	0.142	0.145	2.914	2.8804	1.3508	1.0969	1.0223	0.8316	0.7323	0.5074	0.1618	0.1371	0.1352	0.1413	2.9301	2.7469	1.3369	0.137	0.1432	0.1425	0.1606	0.1483	0.1518	0.2026	0.1576	0.167	2.9798	2.7502	1.3225	0.1415	0.145	0.1412	0.2275	0.1492	0.1987	0.1561	0.1604	0.2205
5285s	29.8 °C	2.9808	2.9478	1.1964	1.0859	1.1543	0.8318	0.6202	0.3723	0.1404	0.1331	0.1419	0.145	2.9154	2.8721	1.3222	1.0676	0.9917	0.7983	0.6978	0.4705	0.1499	0.1363	0.1355	0.1415	2.9486	2.7475	1.3103	0.1369	0.1432	0.1427	0.1608	0.1484	0.1519	0.2028	0.1576	0.1667	2.9837	2.7414	1.2955	0.1414	0.145	0.1412	0.2274	0.1492	0.1992	0.1561	0.1602	0.2188
5363s	30.0 °C	2.9775	2.9452	1.167	1.0556	1.1224	0.7988	0.5846	0.3345	0.1371	0.1326	0.1418	0.1451	2.9244	2.8733	1.2941	1.0383	0.9609	0.7648	0.6631	0.4335	0.1435	0.1356	0.1354	0.1416	2.9534	2.7442	1.283	0.137	0.1428	0.1425	0.1605	0.1486	0.1521	0.2019	0.1577	0.1669	2.9844	2.7448	1.2684	0.1416	0.1449	0.1411	0.227	0.1491	0.1987	0.156	0.1603	0.2198
5440s	30.2 °C	2.9629	2.9484	1.1372	1.025	1.0905	0.7661	0.5492	0.2974	0.1351	0.1324	0.1418	0.1449	2.908	2.8685	1.2655	1.0089	0.9302	0.7315	0.6286	0.3969	0.14	0.135	0.1354	0.1416	2.9316	2.7338	1.2568	0.1369	0.1432	0.1426	0.1613	0.1486	0.1521	0.2023	0.1574	0.167	2.9651	2.7373	1.2412	0.1416	0.145	0.1411	0.2277	0.1492	0.199	0.1561	0.1604	0.2185
5518s	30.0 °C	2.9874	2.9387	1.108	0.9949	1.059	0.7335	0.5138	0.2614	0.1337	0.1323	0.1416	0.1451	2.9173	2.8777	1.2375	0.9796	0.8997	0.698	0.594	0.3605	0.1379	0.1344	0.1354	0.1416	2.9322	2.7426	1.2303	0.137	0.1435	0.1427	0.1616	0.1484	0.1521	0.2022	0.1574	0.1674	2.9707	2.7435	1.214	0.1415	0.1451	0.1413	0.2275	0.1492	0.1989	0.1563	0.1602	0.2193
5596s	30.1 °C	2.9837	2.9353	1.0784	0.9644	1.0271	0.7008	0.4787	0.2273	0.1328	0.1321	0.1416	0.1453	2.9093	2.8786	1.2093	0.9504	0.8689	0.6647	0.5596	0.3246	0.1365	0.1343	0.1353	0.1417	2.9397	2.7408	1.2035	0.1372	0.1432	0.1428	0.1643	0.1484	0.1521	0.202	0.1577	0.1674	2.9865	2.7301	1.187	0.1416	0.1451	0.1411	0.2273	0.1492	0.1989	0.1562	0.1603	0.2179
5673s	29.9 °C	2.9824	2.9517	1.0492	0.9342	0.9954	0.6683	0.4438	0.1966	0.1321	0.1321	0.1417	0.1454	2.9167	2.8752	1.1805	0.9211	0.8383	0.6315	0.5252	0.2894	0.1355	0.1339	0.1354	0.1418	2.9566	2.7378	1.1768	0.1372	0.1437	0.1428	0.1657	0.1487	0.1524	0.2023	0.1576	0.1675	2.9621	2.7438	1.16	0.1416	0.1452	0.1413	0.2271	0.1494	0.1989	0.1562	0.1603	0.2201
5751s	30.0 °C	2.9843	2.9365	1.0197	0.9039	0.9638	0.6357	0.4087	0.1723	0.1315	0.1319	0.1418	0.1454	2.9226	2.8702	1.1528	0.8918	0.8077	0.5981	0.4909	0.2553	0.1347	0.1337	0.1354	0.1417	2.9571	2.7295	1.1499	0.137	0.1437	0.143	0.168	0.1489	0.1522	0.2026	0.1577	0.1674	2.965	2.7285	1.133	0.1415	0.1452	0.1413	0.2283	0.1492	0.1997	0.1563	0.1606	0.2181
5829s	30.2 °C	2.9935	2.9391	0.9897	0.8736	0.9319	0.6031	0.374	0.1563	0.1309	0.1318	0.1416	0.1454	2.899	2.8569	1.1239	0.8624	0.7771	0.565	0.4568	0.2231	0.1341	0.1335	0.1355	0.1419	2.9359	2.7285	1.1232	0.137	0.144	0.1428	0.1661	0.1488	0.1524	0.2029	0.1575	0.1676	2.9642	2.7252	1.1058	0.1414	0.1452	0.1414	0.2283	0.1493	0.1995	0.1563	0.1603	0.2192
5907s	30.0 °C	2.9869	2.9404	0.9604	0.8433	0.9003	0.5707	0.3396	0.1475	0.1306	0.1318	0.1416	0.1455	2.9093	2.8718	1.0957	0.8331	0.7465	0.5319	0.4227	0.1944	0.1336	0.1334	0.1354	0.1418	2.945	2.7252	1.0964	0.1372	0.1433	0.1429	0.1661	0.1489	0.1526	0.2026	0.1573	0.1672	2.9818	2.7239	1.0787	0.1416	0.1454	0.1413	0.2279	0.1493	0.1996	0.1565	0.1603	0.22
5984s	29.9 °C	2.9785	2.9496	0.9309	0.813	0.8686	0.5384	0.3058	0.1426	0.1304	0.1318	0.1416	0.1457	2.9149	2.8703	1.0674	0.8038	0.7159	0.4989	0.3889	0.1719	0.1332	0.133	0.1355	0.1419	2.9277	2.7297	1.0698	0.1371	0.1441	0.143	0.1659	0.1488	0.1524	0.2028	0.1573	0.1671	2.9794	2.7336	1.0515	0.1414	0.1454	0.1414	0.2269	0.1494	0.1992	0.1562	0.1602	0.2178
6062s	29.9 °C	2.9736	2.9364	0.9013	0.7827	0.8368	0.5061	0.2728	0.1396	0.1301	0.1315	0.1417	0.1456	2.9113	2.8686	1.0388	0.7745	0.6853	0.466	0.3552	0.1571	0.1328	0.1329	0.1353	0.1419	2.9289	2.7194	1.043	0.1373	0.1439	0.1429	0.1643	0.1488	0.1524	0.2029	0.1573	0.1664	2.9578	2.7194	1.024	0.1414	0.1453	0.1414	0.229	0.1492	0.1997	0.1564	0.1599	0.22
6140s	30.0 °C	2.9701	2.9477	0.8718	0.7527	0.8053	0.474	0.2411	0.1377	0.13	0.1318	0.1417	0.1457	2.906	2.8675	1.0106	0.7452	0.655	0.4334	0.3223	0.1489	0.1327	0.1329	0.1354	0.1419	2.9359	2.7223	1.0163	0.1374	0.144	0.1432	0.1646	0.1489	0.1526	0.2024	0.1572	0.1659	2.9729	2.7246	0.997	0.1417	0.1454	0.1414	0.2292	0.1494	0.2002	0.1567	0.1596	0.2203
6218s	30.2 °C	2.9801	2.9427	0.8422	0.7224	0.7737	0.4419	0.2115	0.1363	0.1296	0.1317	0.1417	0.1458	2.9179	2.8726	0.982	0.7159	0.6245	0.4007	0.2898	0.144	0.1324	0.1328	0.1354	0.1418	2.9383	2.7249	0.9894	0.1374	0.1439	0.1431	0.1636	0.1487	0.1527	0.2025	0.1565	0.1663	2.9803	2.7182	0.9698	0.1416	0.1454	0.1415	0.229	0.1494	0.2002	0.1563	0.1593	0.219
6295s	30.0 °C	2.9702	2.9283	0.8127	0.6922	0.7421	0.4101	0.1862	0.1353	0.1296	0.1317	0.1417	0.146	2.9034	2.8641	0.9537	0.6867	0.5939	0.3684	0.2582	0.1412	0.1322	0.1327	0.1355	0.1421	2.9308	2.7151	0.9627	0.1374	0.1437	0.1431	0.1641	0.1489	0.1528	0.2026	0.1567	0.1657	2.9547	2.714	0.9426	0.1419	0.1456	0.1416	0.2295	0.1494	0.2003	0.1565	0.1591	0.2189
6373s	30.0 °C	2.9777	2.9227	0.7832	0.6622	0.7105	0.3784	0.1673	0.1346	0.1295	0.1316	0.1418	0.1461	2.9034	2.8659	0.9253	0.6576	0.5636	0.3364	0.2284	0.1392	0.1322	0.1325	0.1356	0.142	2.9307	2.7195	0.936	0.1378	0.1438	0.1431	0.1642	0.149	0.1526	0.2026	0.1562	0.1659	2.9813	2.7095	0.9155	0.1419	0.1456	0.1415	0.2279	0.1494	0.1993	0.1562	0.1589	0.2147
6451s	29.9 °C	2.9866	2.9392	0.7537	0.6321	0.6789	0.347	0.1554	0.1341	0.1295	0.1316	0.1417	0.146	2.9023	2.8732	0.8969	0.6283	0.5334	0.3048	0.2014	0.138	0.132	0.1326	0.1356	0.1422	2.9389	2.7163	0.9093	0.1377	0.1439	0.143	0.1636	0.1491	0.1529	0.2031	0.1558	0.1655	2.9785	2.7155	0.8884	0.1419	0.1456	0.1418	0.2287	0.1497	0.1996	0.1564	0.1588	0.2169
6528s	30.0 °C	2.9613	2.934	0.7242	0.6019	0.6475	0.316	0.1486	0.1335	0.1292	0.1315	0.1419	0.1461	2.9096	2.8618	0.8686	0.5991	0.503	0.2738	0.1793	0.1369	0.1319	0.1325	0.1357	0.1422	2.9376	2.7094	0.8823	0.1377	0.1437	0.1432	0.1641	0.1491	0.1527	0.2021	0.1554	0.1656	2.9616	2.7083	0.8611	0.1417	0.1457	0.1416	0.2298	0.1495	0.2	0.1562	0.1583	0.2185
6606s	30.0 °C	2.9808	2.9437	0.6948	0.572	0.6161	0.2855	0.1446	0.1332	0.1291	0.1315	0.1417	0.1463	2.9126	2.8655	0.8402	0.5701	0.4729	0.2443	0.1639	0.1363	0.1318	0.1325	0.1357	0.1422	2.9521	2.7087	0.8558	0.1377	0.1438	0.1433	0.1646	0.1492	0.1529	0.2026	0.1553	0.1651	2.9802	2.709	0.834	0.1418	0.1457	0.1418	0.2292	0.1497	0.2	0.1562	0.158	0.217
6684s	30.0 °C	2.9686	2.9217	0.6654	0.542	0.5846	0.2559	0.142	0.1328	0.1291	0.1314	0.1418	0.1465	2.9038	2.8638	0.8118	0.541	0.4427	0.2165	0.1545	0.1355	0.1318	0.1325	0.1356	0.1423	2.9176	2.7036	0.8288	0.1377	0.1436	0.1435	0.1636	0.1491	0.1531	0.2023	0.1552	0.165	2.9631	2.7036	0.8068	0.1419	0.1458	0.1419	0.2288	0.1497	0.1999	0.1565	0.1578	0.2176
6762s	30.0 °C	2.9811	2.9423	0.6359	0.5121	0.5534	0.2277	0.1403	0.1326	0.129	0.1315	0.1417	0.1466	2.9059	2.8597	0.7836	0.512	0.4127	0.1922	0.149	0.1351	0.1317	0.1323	0.1358	0.1424	2.9476	2.7106	0.8021	0.1378	0.144	0.1435	0.1645	0.1491	0.1528	0.2025	0.1549	0.165	2.9598	2.7014	0.7797	0.1419	0.1459	0.1419	0.2297	0.1497	0.2001	0.156	0.1573	0.2162
6839s	30.1 °C	2.9908	2.9518	0.6066	0.4821	0.522	0.2021	0.1391	0.1324	0.129	0.1314	0.1419	0.1466	2.8992	2.8715	0.7551	0.483	0.3829	0.1734	0.1457	0.1347	0.1316	0.1324	0.1357	0.1426	2.9482	2.6995	0.7756	0.1379	0.1439	0.1435	0.1642	0.1493	0.1526	0.202	0.1546	0.1646	2.9684	2.7034	0.7526	0.1419	0.1458	0.1419	0.2302	0.1497	0.2005	0.1558	0.1568	0.2185
6917s	30.0 °C	2.9822	2.9338	0.5772	0.4524	0.4909	0.1806	0.1382	0.1321	0.1289	0.1314	0.1418	0.1466	2.9134	2.8679	0.7266	0.454	0.3532	0.1609	0.1434	0.1344	0.1316	0.1323	0.1358	0.1423	2.9347	2.7015	0.7488	0.1381	0.1438	0.1435	0.1637	0.1494	0.1525	0.2014	0.1545	0.1642	2.9578	2.7013	0.7255	0.1419	0.1459	0.142	0.2283	0.1496	0.2	0.1556	0.1567	0.2147
6995s	30.1 °C	2.9638	2.9263	0.5477	0.4227	0.4598	0.165	0.1373	0.1319	0.1288	0.1315	0.1417	0.1467	2.902	2.8506	0.6983	0.4252	0.3239	0.1533	0.1418	0.134	0.1314	0.1323	0.1358	0.1422	2.9312	2.6949	0.7219	0.138	0.1437	0.1435	0.1643	0.1494	0.1523	0.2016	0.1542	0.164	2.9587	2.6976	0.6982	0.1419	0.146	0.142	0.2284	0.1495	0.2002	0.1551	0.1563	0.216
7072s	29.9 °C	2.985	2.9299	0.5185	0.3932	0.4289	0.155	0.1368	0.1318	0.1288	0.1313	0.1417	0.1468	2.9159	2.8609	0.67	0.3966	0.2951	0.1489	0.1407	0.1339	0.1314	0.1323	0.136	0.1425	2.9353	2.6974	0.6954	0.1385	0.1441	0.1438	0.1649	0.1493	0.1522	0.2015	0.1538	0.1642	2.9757	2.6909	0.6713	0.1419	0.1461	0.1423	0.2295	0.1497	0.2003	0.1551	0.1563	0.2159
7150s	29.9 °C	2.9679	2.9223	0.4892	0.364	0.3981	0.149	0.1363	0.1317	0.1287	0.1313	0.1417	0.1468	2.9058	2.8583	0.6417	0.368	0.2669	0.1458	0.1397	0.1337	0.1313	0.1323	0.1359	0.1426	2.9291	2.691	0.6686	0.138	0.1443	0.1437	0.1642	0.1494	0.1518	0.2013	0.1536	0.1642	2.9584	2.6874	0.644	0.142	0.146	0.1421	0.2297	0.1498	0.2002	0.155	0.1557	0.217
7228s	30.0 °C	2.9761	2.943	0.4601	0.335	0.3676	0.1453	0.1359	0.1315	0.1287	0.1315	0.1418	0.1469	2.9017	2.8639	0.6134	0.3397	0.2398	0.1438	0.1391	0.1335	0.1313	0.1322	0.1359	0.1426	2.9378	2.6955	0.6419	0.1383	0.1441	0.1438	0.1642	0.1495	0.1519	0.2013	0.1535	0.1638	2.9698	2.6923	0.617	0.1421	0.1461	0.1421	0.2304	0.1496	0.2002	0.1547	0.1554	0.2165
7306s	30.0 °C	2.9841	2.923	0.4309	0.3063	0.3375	0.1427	0.1356	0.1314	0.1286	0.1314	0.1418	0.1469	2.9136	2.8666	0.5853	0.3117	0.2146	0.1425	0.1385	0.1334	0.1314	0.1322	0.136	0.1426	2.9427	2.694	0.6152	0.1381	0.1444	0.144	0.1647	0.1496	0.1516	0.2016	0.1533	0.1642	2.9582	2.6911	0.59	0.1421	0.1461	0.1421	0.2301	0.1497	0.1999	0.1546	0.1555	0.2162
7383s	29.9 °C	2.9651	2.9226	0.4021	0.2783	0.3078	0.141	0.1352	0.1312	0.1286	0.1313	0.1417	0.1472	2.9087	2.8576	0.557	0.2842	0.1923	0.1413	0.138	0.1331	0.1312	0.1321	0.1359	0.1427	2.9361	2.6873	0.5886	0.1382	0.144	0.144	0.1645	0.1495	0.1514	0.2013	0.153	0.164	2.9604	2.6851	0.563	0.1421	0.1462	0.1422	0.2297	0.1497	0.2002	0.1543	0.1551	0.2164
7461s	30.0 °C	2.9774	2.9455	0.3733	0.2512	0.2788	0.1398	0.1351	0.1312	0.1286	0.1313	0.1419	0.1472	2.9059	2.8645	0.5289	0.2574	0.1748	0.1406	0.1377	0.133	0.1312	0.1323	0.136	0.1427	2.9297	2.6834	0.562	0.1382	0.1441	0.144	0.1645	0.1494	0.1513	0.2005	0.1528	0.1635	2.978	2.6891	0.536	0.1423	0.1461	0.1422	0.229	0.1497	0.1996	0.1542	0.155	0.2149
7539s	30.1 °C	2.9579	2.9396	0.3447	0.2256	0.2511	0.1388	0.1349	0.1311	0.1286	0.1312	0.1419	0.1471	2.9186	2.8581	0.5008	0.2317	0.1627	0.1399	0.1374	0.133	0.1312	0.1322	0.1361	0.1428	2.9369	2.6851	0.5355	0.1383	0.1442	0.1439	0.1645	0.1492	0.1513	0.2004	0.1525	0.1634	2.9741	2.6911	0.509	0.1422	0.1463	0.1423	0.2302	0.1497	0.1992	0.1539	0.1546	0.2149
7616s	30.0 °C	2.964	2.9248	0.3166	0.2027	0.2252	0.1381	0.1347	0.1311	0.1286	0.1314	0.1419	0.1472	2.893	2.8514	0.4727	0.2079	0.155	0.1393	0.1372	0.1328	0.1312	0.1322	0.1361	0.1427	2.9211	2.677	0.5089	0.1384	0.1445	0.144	0.165	0.1491	0.151	0.2001	0.1523	0.1636	2.9623	2.6739	0.4821	0.1423	0.1464	0.1424	0.2291	0.1499	0.1991	0.1539	0.1545	0.2161
7694s	29.9 °C	2.9744	2.9344	0.2889	0.1837	0.2027	0.1374	0.1344	0.131	0.1285	0.1314	0.1419	0.1472	2.9029	2.8559	0.4448	0.187	0.1502	0.1389	0.1368	0.1327	0.1311	0.1322	0.1362	0.1429	2.927	2.6812	0.4824	0.1383	0.1444	0.1439	0.1646	0.1489	0.1508	0.1998	0.1522	0.1637	2.9772	2.6792	0.4554	0.1423	0.1464	0.1423	0.23	0.1499	0.1991	0.1537	0.1544	0.2163
7772s	30.2 °C	2.9696	2.9261	0.2618	0.1697	0.1852	0.1369	0.1343	0.131	0.1284	0.1314	0.1419	0.1472	2.9029	2.8621	0.4169	0.1706	0.1472	0.1385	0.1366	0.1327	0.1311	0.1323	0.1362	0.1429	2.9343	2.6737	0.456	0.1384	0.1452	0.1441	0.1648	0.1488	0.1506	0.1996	0.1518	0.1633	2.9421	2.6724	0.4286	0.1423	0.1465	0.1424	0.2302	0.1499	0.1987	0.1533	0.154	0.2135
7850s	29.9 °C	2.9747	2.9322	0.2359	0.1607	0.1729	0.1364	0.134	0.1308	0.1285	0.1315	0.1419	0.1472	2.8984	2.8501	0.3892	0.1592	0.1451	0.1382	0.1365	0.1325	0.1312	0.1322	0.1362	0.1429	2.923	2.6793	0.4296	0.1385	0.1443	0.1441	0.1645	0.1485	0.1505	0.1993	0.1515	0.163	2.9733	2.6707	0.4019	0.1422	0.1465	0.1424	0.2311	0.1496	0.1989	0.1532	0.1537	0.2165
7927s	30.0 °C	2.9717	2.9197	0.2122	0.155	0.1651	0.1361	0.134	0.1308	0.1285	0.1314	0.142	0.1471	2.9059	2.8448	0.3616	0.1521	0.1435	0.1379	0.1363	0.1325	0.1312	0.1322	0.1363	0.1428	2.918	2.6657	0.4034	0.1388	0.1441	0.1441	0.1655	0.1484	0.1504	0.1997	0.1515	0.1631	2.9532	2.67	0.3755	0.1423	0.1465	0.1426	0.2308	0.1497	0.1986	0.1531	0.1537	0.2146
8005s	29.9 °C	2.9769	2.9306	0.1913	0.1513	0.1601	0.1358	0.1339	0.1308	0.1285	0.1313	0.1418	0.1469	2.9073	2.8697	0.3343	0.1473	0.1423	0.1376	0.136	0.1325	0.131	0.1322	0.1362	0.143	2.9428	2.67	0.3771	0.1385	0.1442	0.1441	0.1649	0.1482	0.1502	0.1992	0.1513	0.1626	2.9723	2.6703	0.3491	0.1424	0.1465	0.1426	0.2297	0.1496	0.1982	0.1528	0.1535	0.2137
8083s	30.0 °C	2.9626	2.9344	0.1751	0.149	0.1569	0.1356	0.1338	0.1308	0.1285	0.1316	0.142	0.1467	2.9007	2.8573	0.3075	0.1443	0.1416	0.1375	0.136	0.1324	0.1312	0.1323	0.1363	0.1431	2.9176	2.6717	0.3513	0.1387	0.1446	0.1443	0.1645	0.1482	0.1501	0.199	0.1512	0.1626	2.9812	2.6708	0.3232	0.1425	0.1466	0.1428	0.23	0.1494	0.1983	0.1526	0.1532	0.2146
8160s	30.1 °C	2.9688	2.929	0.1638	0.1471	0.1546	0.1353	0.1337	0.1307	0.1285	0.1316	0.142	0.1466	2.9068	2.849	0.281	0.1422	0.1408	0.1373	0.1358	0.1322	0.1311	0.1323	0.1362	0.1431	2.9352	2.6643	0.3255	0.1386	0.1446	0.1442	0.165	0.1477	0.1498	0.1989	0.1509	0.1622	2.9685	2.6631	0.2973	0.1426	0.1466	0.1426	0.2301	0.1493	0.1979	0.1524	0.1528	0.2147
8238s	30.0 °C	2.961	2.9141	0.1565	0.1458	0.153	0.135	0.1335	0.1306	0.1285	0.1315	0.142	0.1467	2.8931	2.8499	0.2556	0.1407	0.1402	0.1372	0.1358	0.1323	0.1312	0.1322	0.1365	0.1431	2.9217	2.6583	0.3002	0.1389	0.1445	0.1443	0.1643	0.1479	0.1498	0.1983	0.1507	0.1617	2.9634	2.6548	0.2725	0.1426	0.1467	0.1427	0.2299	0.1493	0.1977	0.1523	0.1527	0.2147
8316s	30.0 °C	2.9678	2.9096	0.1518	0.1448	0.1518	0.1349	0.1335	0.1307	0.1285	0.1314	0.1419	0.1464	2.892	2.8441	0.2313	0.1397	0.1396	0.137	0.1356	0.1323	0.1312	0.1322	0.1363	0.1431	2.9234	2.6628	0.2753	0.1387	0.1449	0.1441	0.1644	0.1476	0.1497	0.1979	0.1506	0.1616	2.9617	2.6525	0.2481	0.1427	0.1467	0.1427	0.2307	0.1491	0.1979	0.1519	0.1524	0.2141
8394s	30.3 °C	2.9631	2.9149	0.1486	0.1439	0.1508	0.1347	0.1335	0.1306	0.1285	0.1316	0.1421	0.1465	2.8938	2.844	0.2092	0.1387	0.1393	0.1369	0.1356	0.1321	0.1311	0.1323	0.1365	0.1432	2.9189	2.6545	0.2511	0.1389	0.1447	0.1441	0.1644	0.1475	0.1494	0.198	0.1503	0.1615	2.9574	2.6487	0.2251	0.1429	0.1468	0.1428	0.2309	0.1489	0.1979	0.152	0.1524	0.2148
8471s	30.1 °C	2.983	2.9344	0.1464	0.1433	0.15	0.1346	0.1334	0.1305	0.1285	0.1315	0.142	0.1462	2.9144	2.8706	0.1903	0.138	0.1389	0.1367	0.1355	0.1321	0.1311	0.1323	0.1365	0.143	2.9374	2.6625	0.2281	0.1389	0.1444	0.144	0.1649	0.1473	0.1493	0.1981	0.15	0.1615	2.9709	2.6571	0.2042	0.1428	0.1468	0.1429	0.2305	0.1488	0.1974	0.1516	0.1523	0.2143
8549s	29.9 °C	2.9495	2.9028	0.1449	0.1428	0.1494	0.1344	0.1334	0.1306	0.1285	0.1315	0.1422	0.1463	2.8872	2.8433	0.1758	0.1374	0.1386	0.1367	0.1354	0.1321	0.1312	0.1324	0.1366	0.1433	2.91	2.6432	0.207	0.139	0.1445	0.1438	0.1649	0.1472	0.1492	0.1981	0.15	0.1617	2.9369	2.6376	0.1868	0.1428	0.147	0.1428	0.2297	0.1486	0.1971	0.1517	0.1522	0.2136
8627s	30.0 °C	2.9637	2.9258	0.1435	0.1423	0.1488	0.1343	0.1332	0.1306	0.1284	0.1315	0.1421	0.146	2.89	2.8363	0.1656	0.1369	0.1384	0.1365	0.1353	0.1321	0.1312	0.1323	0.1366	0.1431	2.9179	2.6488	0.1885	0.139	0.1444	0.1436	0.1642	0.147	0.149	0.1975	0.1498	0.161	2.9646	2.6424	0.1733	0.1428	0.147	0.1429	0.2295	0.1485	0.1969	0.1515	0.1518	0.2127
8705s	29.9 °C	2.9639	2.9071	0.1426	0.142	0.1484	0.1341	0.1332	0.1305	0.1285	0.1317	0.1422	0.1461	2.8799	2.8437	0.159	0.1366	0.1382	0.1365	0.1353	0.132	0.1311	0.1324	0.1366	0.1433	2.9187	2.6471	0.1741	0.1391	0.1445	0.1438	0.1641	0.1471	0.149	0.1976	0.1496	0.1603	2.9458	2.6494	0.1639	0.1431	0.147	0.1429	0.2299	0.1483	0.197	0.1513	0.1516	0.2132
8782s	29.9 °C	2.9622	2.9292	0.1418	0.1416	0.1481	0.134	0.1332	0.1305	0.1285	0.1316	0.1421	0.146	2.8929	2.8464	0.1545	0.1361	0.138	0.1362	0.1352	0.132	0.1311	0.1324	0.1364	0.143	2.9252	2.648	0.1637	0.1391	0.1444	0.1434	0.1635	0.1468	0.1487	0.1972	0.1493	0.1594	2.9582	2.6427	0.1577	0.1429	0.1469	0.1427	0.2306	0.1482	0.1968	0.1509	0.1513	0.2134
8860s	30.1 °C	2.9452	2.9066	0.1413	0.1413	0.1477	0.1339	0.1331	0.1305	0.1285	0.1316	0.1422	0.1456	2.8964	2.8374	0.1516	0.1358	0.1378	0.1362	0.1351	0.132	0.1312	0.1324	0.1366	0.1429	2.9052	2.6394	0.1567	0.1391	0.1447	0.1432	0.1642	0.1467	0.1487	0.1975	0.1493	0.1598	2.959	2.6405	0.1537	0.143	0.147	0.1426	0.2307	0.1481	0.1971	0.1509	0.1511	0.2144
8938s	29.9 °C	2.959	2.9086	0.1406	0.141	0.1474	0.1338	0.1331	0.1305	0.1285	0.1316	0.1422	0.1462	2.8911	2.8502	0.1495	0.1357	0.1377	0.1362	0.1351	0.1321	0.1312	0.1324	0.1367	0.1427	2.9134	2.6381	0.1521	0.1392	0.1442	0.1431	0.1637	0.1465	0.1486	0.197	0.149	0.1594	2.944	2.6331	0.1509	0.1432	0.147	0.1424	0.2287	0.1478	0.1965	0.1505	0.1508	0.2135
Date of measurement: 2021-08-05/Time of measurement: 11:40:15
ATPase_assay.mth
C:\Users\Public\Documents\Tecan\Magellan\mth\ATPase_assay.mth
340nm
infinite 200Pro
Instrument serial number: 1505006410
Plate
Plate Description: [NUN96ft_TC] - Thermo Fisher Scientific-Nunclon 96 Flat Transparent
Plate with Cover: No
Barcode: No
Part of Plate
Range: A1:H12
Temperature
Mode: On
Temperature: 30,0 °C
Kinetic Cycle
Duration: 02:30:00
Kinetic Interval: 00:01:00
Absorbance
Measurement Wavelength: 340 nm
Measurement Bandwidth: 9 nm
Number of Reads: 25
Settle Time: 0 ms
Label: Label1
Total kinetic run time: 2h 28min 58s
[truncated: 48 more columns]

## Sheet: 21-08-05_002 ATPase assay D1-D2
								0.08 µM ClpX6		0.08 µM ClpX6 + XB
				1	2	3	4	5	6	7	8	9	10	11	12	13	14	15	16	17	18	19	20	21
Raw data			min	control	control	2.5 μM XB	20 μM XB	ClpX	ClpX	ClpX + 0.2 μM XB	ClpX + 0.3 μM XB	ClpX + 0.5 μM XB	ClpX + 0.75 μM XB	ClpX + 1.25 μM XB	ClpX + 2.5 μM XB	ClpX + 5 μM XB	ClpX + 6.5 μM XB	ClpX + 7.5 μM XB	ClpX + 10 μM XB	ClpX + 12.5 μM XB	ClpX + 15 μM XB	ClpX + 20 μM XB	ClpX + 25 μM XB	ClpX + 27.5 μM XB
0s	30.0 °C		0	2.9465	2.9084	2.992	2.8763	2.8719	2.8597	2.8649	2.8123	2.8445	2.8647	2.8328	2.8631	2.8409	2.8394	2.7816	2.8042	2.852	2.8072	2.7764	2.8053	2.793
78s	30.1 °C		1.3	2.9543	2.9162	2.995	2.8803	2.8504	2.8493	2.8375	2.7985	2.83	2.8517	2.815	2.85	2.8184	2.8204	2.7614	2.783	2.8418	2.7887	2.7557	2.7819	2.7717
155s	30.0 °C		2.58333	2.9446	2.9041	2.9928	2.8832	2.845	2.8406	2.8301	2.782	2.8048	2.8272	2.8055	2.8337	2.8024	2.7981	2.7448	2.7675	2.8136	2.7679	2.7278	2.7624	2.7354
233s	29.9 °C		3.88333	2.939	2.9043	2.9956	2.8862	2.8196	2.813	2.8078	2.7669	2.789	2.8186	2.7748	2.8198	2.7816	2.7773	2.7157	2.7439	2.7889	2.7398	2.6977	2.7341	2.7073
311s	30.0 °C		5.18333	2.9431	2.9109	2.9934	2.8726	2.8045	2.8028	2.7879	2.7431	2.7667	2.7903	2.7604	2.7946	2.7669	2.7641	2.7031	2.7287	2.7746	2.7307	2.6723	2.7041	2.6821
389s	29.8 °C		6.48333	2.9383	2.9085	2.9876	2.8868	2.7857	2.7832	2.7799	2.7223	2.7568	2.7775	2.7419	2.7754	2.7473	2.7409	2.6774	2.6947	2.7593	2.7016	2.6591	2.6846	2.6538
466s	29.9 °C		7.76667	2.9468	2.9117	2.9939	2.886	2.766	2.7683	2.7555	2.7103	2.7266	2.7506	2.7211	2.7515	2.7302	2.7158	2.6528	2.6825	2.7328	2.6716	2.6269	2.652	2.6287
544s	30.2 °C		9.06667	2.938	2.9239	2.9944	2.8763	2.7453	2.7455	2.7318	2.6829	2.7066	2.7354	2.7075	2.7359	2.71	2.6932	2.6336	2.6572	2.7149	2.6447	2.6002	2.6386	2.6003
622s	30.1 °C		10.3667	2.9364	2.9088	3.0011	2.8823	2.7267	2.7333	2.7138	2.6661	2.6863	2.7138	2.6861	2.719	2.6868	2.6665	2.61	2.6401	2.6849	2.6306	2.5758	2.5954	2.5703
699s	30.1 °C		11.65	2.9467	2.9048	2.9952	2.8904	2.7075	2.7165	2.6999	2.6493	2.667	2.6986	2.6624	2.6969	2.6582	2.6488	2.5808	2.615	2.6642	2.6025	2.5481	2.5709	2.5377
777s	29.9 °C		12.95	2.9385	2.9116	2.9953	2.8846	2.6847	2.6916	2.6787	2.6219	2.6462	2.6785	2.6424	2.6826	2.6375	2.627	2.5643	2.5925	2.6408	2.5717	2.5167	2.5459	2.5049
855s	29.8 °C		14.25	2.9404	2.9108	2.9995	2.8857	2.6716	2.684	2.6522	2.6008	2.6224	2.6489	2.616	2.6539	2.6194	2.6021	2.5348	2.5708	2.6131	2.5488	2.4956	2.5131	2.4775
933s	29.9 °C		15.55	2.9366	2.8936	3.0042	2.8812	2.6488	2.6646	2.6349	2.5826	2.6024	2.6314	2.5964	2.6354	2.5974	2.5825	2.5118	2.5478	2.5895	2.5192	2.4617	2.4826	2.4438
1010s	29.8 °C		16.8333	2.9415	2.9075	3.0026	2.8803	2.6214	2.6438	2.6139	2.5648	2.573	2.6109	2.5814	2.6134	2.5692	2.5532	2.4829	2.5241	2.5691	2.4937	2.436	2.45	2.4105
1088s	30.0 °C		18.1333	2.9377	2.9037	2.9937	2.8757	2.6106	2.6245	2.5868	2.5398	2.5506	2.5915	2.5514	2.5909	2.5497	2.537	2.4609	2.497	2.5393	2.4682	2.405	2.4222	2.3806
1166s	29.9 °C		19.4333	2.9359	2.8996	2.984	2.8769	2.5886	2.6082	2.569	2.5229	2.5298	2.5691	2.5344	2.5644	2.5206	2.5092	2.4314	2.4696	2.517	2.4378	2.376	2.3959	2.3435
1243s	29.9 °C		20.7167	2.9557	2.9055	2.9969	2.8806	2.5654	2.5877	2.5523	2.4954	2.5039	2.543	2.5085	2.5416	2.5002	2.4851	2.406	2.444	2.4888	2.4084	2.3454	2.3613	2.3118
1321s	29.9 °C		22.0167	2.9394	2.9119	2.9984	2.8816	2.5421	2.5653	2.523	2.4715	2.48	2.5209	2.486	2.5176	2.4723	2.4596	2.379	2.4191	2.4614	2.3791	2.314	2.3305	2.277
1399s	30.2 °C		23.3167	2.9496	2.9029	2.9968	2.8836	2.5192	2.5464	2.5039	2.4473	2.4569	2.4973	2.4646	2.4956	2.4541	2.4365	2.3512	2.3931	2.4347	2.3519	2.2855	2.296	2.2417
1477s	30.0 °C		24.6167	2.9347	2.8999	2.9922	2.884	2.5008	2.5249	2.4772	2.4268	2.4348	2.475	2.4407	2.4697	2.4278	2.4086	2.3219	2.3667	2.4071	2.3199	2.2536	2.2639	2.2078
1554s	30.0 °C		25.9	2.9435	2.901	2.9876	2.8815	2.4755	2.5052	2.4577	2.4032	2.4085	2.4542	2.4162	2.4513	2.4029	2.3833	2.2938	2.3393	2.3792	2.2914	2.2181	2.2298	2.1719
1632s	30.0 °C		27.2	2.9465	2.918	3.0082	2.8915	2.4586	2.484	2.4367	2.3824	2.3891	2.4288	2.3927	2.425	2.3803	2.359	2.2684	2.319	2.3537	2.2633	2.1919	2.199	2.1386
1710s	30.0 °C		28.5	2.9409	2.9091	2.9949	2.8788	2.4309	2.4587	2.4088	2.3542	2.3582	2.4008	2.3671	2.396	2.3526	2.3296	2.2385	2.2871	2.3229	2.2313	2.1585	2.1652	2.0992
1788s	30.0 °C		29.8	2.938	2.9155	2.9844	2.8773	2.4067	2.4425	2.3845	2.3319	2.3345	2.3797	2.3413	2.3765	2.3237	2.3012	2.2074	2.2596	2.2931	2.2006	2.1261	2.1302	2.065
1865s	30.1 °C		31.0833	2.9462	2.9178	2.9852	2.8792	2.3825	2.4191	2.362	2.3064	2.3077	2.3528	2.3156	2.3518	2.2988	2.2755	2.1773	2.2331	2.2631	2.1713	2.0944	2.0962	2.0293
1943s	30.0 °C		32.3833	2.9363	2.9049	2.9932	2.8762	2.3585	2.3982	2.3381	2.2795	2.2847	2.3263	2.2923	2.3245	2.2739	2.2487	2.1481	2.2027	2.2343	2.1409	2.0631	2.0607	1.9895
2021s	30.1 °C		33.6833	2.9442	2.9089	2.9865	2.885	2.3346	2.3761	2.3137	2.2566	2.255	2.2996	2.2643	2.2979	2.246	2.2201	2.1183	2.1759	2.2042	2.1091	2.0296	2.0259	1.9536
2098s	29.9 °C		34.9667	2.9448	2.9032	2.9957	2.8668	2.3118	2.354	2.2897	2.2321	2.2325	2.276	2.2393	2.2715	2.2176	2.1928	2.0888	2.1502	2.1731	2.0787	1.9968	1.9915	1.9163
2176s	30.0 °C		36.2667	2.9353	2.9027	2.995	2.8801	2.2876	2.3307	2.2647	2.2049	2.2032	2.2489	2.2128	2.2434	2.1884	2.1648	2.0603	2.1201	2.146	2.0451	1.9627	1.9555	1.8796
2254s	30.0 °C		37.5667	2.9428	2.9087	3.0023	2.8803	2.263	2.3062	2.241	2.182	2.1772	2.2237	2.1875	2.2204	2.166	2.1367	2.0303	2.0934	2.1143	2.0139	1.9305	1.9212	1.8426
2332s	29.9 °C		38.8667	2.9407	2.9188	2.9855	2.867	2.2404	2.2866	2.2092	2.156	2.1498	2.2019	2.1583	2.193	2.1357	2.1073	1.9997	2.0645	2.084	1.984	1.8969	1.8869	1.8037
2409s	30.0 °C		40.15	2.9311	2.9069	2.9979	2.8719	2.2118	2.262	2.1868	2.132	2.1232	2.1728	2.1333	2.1664	2.1098	2.0794	1.9686	2.0372	2.0534	1.9511	1.8631	1.8514	1.7672
2487s	29.9 °C		41.45	2.944	2.906	2.9831	2.8777	2.1865	2.2407	2.1615	2.1059	2.0952	2.1458	2.1069	2.1405	2.0797	2.051	1.9388	2.0075	2.0221	1.918	1.8302	1.8145	1.7297
2565s	29.9 °C		42.75	2.9415	2.9079	2.9948	2.8798	2.1625	2.215	2.1364	2.0794	2.0673	2.1204	2.08	2.1131	2.0541	2.0228	1.9075	1.9798	1.9925	1.8858	1.7966	1.7799	1.6918
2642s	30.0 °C		44.0333	2.9372	2.9063	2.9871	2.8767	2.1376	2.1925	2.1106	2.0541	2.0421	2.0941	2.0542	2.0868	2.0253	1.994	1.877	1.9494	1.9611	1.8537	1.7629	1.744	1.6535
2720s	30.0 °C		45.3333	2.9286	2.9043	2.987	2.8787	2.1114	2.1688	2.0847	2.0264	2.0133	2.0655	2.026	2.0598	1.9975	1.9643	1.8459	1.92	1.9295	1.8211	1.7286	1.7079	1.6151
2798s	30.1 °C		46.6333	2.9176	2.8939	2.9769	2.8697	2.0831	2.1438	2.0576	1.9994	1.9856	2.0379	1.9979	2.0309	1.9683	1.9349	1.8147	1.8907	1.8976	1.7882	1.6946	1.6707	1.5771
2876s	29.9 °C		47.9333	2.9358	2.899	2.9823	2.8771	2.0595	2.1219	2.0329	1.9751	1.9587	2.0126	1.9719	2.0037	1.94	1.9083	1.7845	1.8624	1.8674	1.7569	1.6612	1.6357	1.5393
2953s	29.9 °C		49.2167	2.9335	2.901	2.9875	2.8777	2.0344	2.0983	2.0065	1.9484	1.931	1.9845	1.9451	1.9769	1.9118	1.8781	1.7529	1.8331	1.8358	1.7237	1.6269	1.5993	1.5006
3031s	29.9 °C		50.5167	2.9365	2.9004	2.996	2.8719	2.008	2.075	1.9798	1.9226	1.9038	1.9579	1.9168	1.9488	1.8838	1.8486	1.7223	1.804	1.8043	1.691	1.5929	1.5632	1.4629
3109s	30.0 °C		51.8167	2.9365	2.902	2.9866	2.8748	1.9815	2.0506	1.954	1.896	1.8765	1.9314	1.8897	1.9214	1.8556	1.8197	1.6908	1.7749	1.7724	1.6581	1.5592	1.5275	1.4245
3186s	30.1 °C		53.1	2.925	2.9005	2.9974	2.8719	1.9554	2.0256	1.9294	1.8691	1.8485	1.9031	1.8619	1.8937	1.8269	1.7895	1.6597	1.7455	1.7414	1.6247	1.5246	1.491	1.3865
3264s	29.9 °C		54.4	2.9303	2.8954	2.9919	2.8844	1.93	2.0022	1.9012	1.843	1.8195	1.8758	1.8356	1.8665	1.7983	1.7615	1.6275	1.7153	1.7099	1.5919	1.4909	1.4548	1.348
3342s	30.1 °C		55.7	2.9307	2.9047	2.9938	2.873	1.9035	1.9796	1.8745	1.8167	1.7915	1.8484	1.806	1.8373	1.7691	1.7309	1.5955	1.6856	1.6779	1.5592	1.4558	1.4184	1.3095
3420s	29.9 °C		57	2.9439	2.9042	2.9774	2.8797	1.8772	1.9534	1.8484	1.7893	1.7646	1.8209	1.7791	1.8112	1.741	1.7015	1.5657	1.6562	1.646	1.5265	1.4221	1.3829	1.2711
3497s	30.1 °C		58.2833	2.938	2.9016	3.0003	2.8684	1.851	1.9287	1.8212	1.7625	1.7353	1.7921	1.7512	1.7825	1.7114	1.6717	1.5338	1.6265	1.6138	1.493	1.3877	1.3461	1.2332
3575s	30.0 °C		59.5833	2.9406	2.907	2.9963	2.8742	1.8234	1.9041	1.7942	1.7362	1.7075	1.7659	1.7239	1.7549	1.6824	1.6416	1.5025	1.597	1.5822	1.4604	1.3534	1.3096	1.1945
3653s	30.0 °C		60.8833	2.9371	2.9037	2.9927	2.889	1.7974	1.8791	1.7676	1.7094	1.6787	1.7384	1.6967	1.7266	1.6537	1.6125	1.4708	1.5676	1.5507	1.4266	1.3195	1.2733	1.1562
3730s	29.9 °C		62.1667	2.9218	2.8998	2.9789	2.859	1.7699	1.8551	1.7397	1.6814	1.6499	1.7098	1.6674	1.6975	1.6244	1.5822	1.4389	1.5372	1.5184	1.3938	1.2848	1.2367	1.1177
3808s	30.0 °C		63.4667	2.9268	2.8976	2.9882	2.8766	1.7441	1.8304	1.7144	1.6553	1.6218	1.6827	1.6398	1.6699	1.5956	1.5527	1.4071	1.5075	1.4868	1.3606	1.2504	1.2004	1.0792
3886s	29.9 °C		64.7667	2.9264	2.8994	2.9847	2.8659	1.7173	1.8067	1.6854	1.6284	1.5933	1.6549	1.6115	1.6415	1.5663	1.5227	1.3753	1.4776	1.4546	1.3278	1.216	1.1641	1.0409
3964s	30.0 °C		66.0667	2.9359	2.8996	2.9887	2.8688	1.6899	1.7815	1.6586	1.601	1.5648	1.6264	1.5831	1.6136	1.5373	1.4932	1.3435	1.4479	1.4226	1.2945	1.1817	1.1279	1.0025
4041s	29.9 °C		67.35	2.9283	2.9077	2.9918	2.8805	1.6634	1.7569	1.6318	1.574	1.5359	1.5984	1.5545	1.5848	1.5074	1.4626	1.312	1.4178	1.391	1.2611	1.1474	1.0912	0.964
4119s	30.0 °C		68.65	2.9321	2.8896	2.9959	2.8762	1.6362	1.7316	1.6043	1.5468	1.5076	1.5702	1.5262	1.5569	1.4787	1.4329	1.2802	1.388	1.3587	1.2279	1.1128	1.0548	0.9256
4197s	29.9 °C		69.95	2.9112	2.9017	2.9909	2.8749	1.6095	1.7064	1.5766	1.5205	1.4794	1.5423	1.4984	1.5279	1.4493	1.4026	1.2484	1.3579	1.3263	1.1949	1.0787	1.0183	0.8873
4275s	30.0 °C		71.25	2.9181	2.8989	2.9857	2.8627	1.5827	1.6817	1.5492	1.4923	1.4499	1.5137	1.4697	1.4995	1.4195	1.3723	1.2164	1.3285	1.2939	1.1617	1.0441	0.9821	0.8489
4352s	30.0 °C		72.5333	2.9274	2.9049	2.988	2.867	1.5564	1.6571	1.5224	1.4655	1.4213	1.4859	1.4419	1.4717	1.3905	1.3425	1.1848	1.2984	1.2624	1.1287	1.0097	0.9459	0.8107
4430s	29.9 °C		73.8333	2.9269	2.9089	2.9801	2.8705	1.5298	1.6321	1.4946	1.4381	1.393	1.4579	1.4134	1.4433	1.3612	1.3125	1.1532	1.2685	1.2303	1.0954	0.9754	0.9096	0.7726
4508s	29.9 °C		75.1333	2.9252	2.8907	2.9846	2.8762	1.502	1.6067	1.4672	1.411	1.3642	1.4296	1.3853	1.4144	1.3317	1.2822	1.1213	1.2386	1.1983	1.0625	0.9411	0.8732	0.7343
4585s	30.0 °C		76.4167	2.9254	2.8924	2.9896	2.8712	1.4752	1.5824	1.441	1.3839	1.3353	1.4019	1.357	1.3861	1.3022	1.2524	1.0894	1.2085	1.1662	1.0291	0.9065	0.8371	0.6962
4663s	29.8 °C		77.7167	2.9392	2.8976	2.9859	2.8671	1.4479	1.5569	1.4125	1.3563	1.3071	1.3733	1.3284	1.3576	1.2728	1.2221	1.0579	1.1786	1.1342	0.9959	0.8722	0.8007	0.6581
4741s	30.2 °C		79.0167	2.9355	2.8921	2.9886	2.8619	1.4212	1.5317	1.3851	1.329	1.2779	1.3452	1.3	1.3289	1.2437	1.1919	1.0259	1.1487	1.1018	0.9627	0.8379	0.7645	0.62
4819s	29.9 °C		80.3167	2.928	2.8958	2.9906	2.8612	1.3938	1.506	1.3582	1.3014	1.249	1.3168	1.2714	1.3001	1.2139	1.1619	0.9938	1.119	1.0701	0.9298	0.8037	0.7283	0.582
4896s	30.0 °C		81.6	2.9298	2.8896	2.9764	2.8667	1.3669	1.4817	1.3299	1.2742	1.2201	1.2888	1.243	1.2715	1.1845	1.1313	0.9621	1.0889	1.038	0.8966	0.7693	0.6921	0.5442
4974s	30.1 °C		82.9	2.935	2.883	2.9818	2.8609	1.3396	1.456	1.3026	1.247	1.1913	1.2603	1.2145	1.2429	1.155	1.1013	0.9304	1.0588	1.0059	0.8635	0.7351	0.6561	0.5063
5052s	29.9 °C		84.2	2.9288	2.892	2.9761	2.8627	1.3126	1.431	1.2748	1.2196	1.1626	1.2321	1.1861	1.2142	1.1254	1.0711	0.8986	1.0291	0.9739	0.8304	0.7011	0.6201	0.4688
5129s	29.9 °C		85.4833	2.9264	2.9017	2.9843	2.8691	1.2852	1.4061	1.2475	1.1919	1.1336	1.2036	1.1578	1.1854	1.0958	1.0408	0.867	0.9993	0.9418	0.7973	0.6667	0.584	0.4312
5207s	30.0 °C		86.7833	2.9228	2.9063	2.9711	2.869	1.2581	1.3806	1.2199	1.1649	1.1049	1.1754	1.1291	1.1567	1.0663	1.0105	0.8351	0.9692	0.9099	0.7643	0.6326	0.5482	0.3938
5285s	29.8 °C		88.0833	2.9261	2.8893	2.9883	2.8597	1.2309	1.3556	1.1924	1.1373	1.076	1.1471	1.1006	1.1281	1.0368	0.9804	0.8033	0.9395	0.878	0.7314	0.5985	0.5125	0.357
5363s	30.0 °C		89.3833	2.9326	2.9004	2.9678	2.8688	1.2038	1.3304	1.1645	1.1099	1.0468	1.1187	1.0723	1.0992	1.0073	0.9504	0.7716	0.9095	0.8459	0.6984	0.5645	0.4767	0.3203
5440s	30.2 °C		90.6667	2.9192	2.8879	2.9729	2.8564	1.1765	1.305	1.1368	1.0823	1.0181	1.0901	1.0435	1.0704	0.9777	0.9199	0.7398	0.8797	0.8139	0.6655	0.5305	0.4411	0.2845
5518s	30.0 °C		91.9667	2.9271	2.8889	2.9851	2.87	1.1495	1.2799	1.1093	1.055	0.9891	1.0619	1.0149	1.0418	0.9482	0.8899	0.7081	0.8497	0.7819	0.6326	0.4966	0.4057	0.2497
5596s	30.1 °C		93.2667	2.9331	2.8854	2.9889	2.8625	1.1222	1.2545	1.0816	1.0274	0.9602	1.0334	0.9864	1.013	0.9185	0.8596	0.6765	0.82	0.7501	0.5997	0.4627	0.3706	0.2172
5673s	29.9 °C		94.55	2.9171	2.8766	2.9724	2.8728	1.0951	1.2295	1.0541	1	0.9314	1.0051	0.958	0.9842	0.889	0.8293	0.6448	0.7902	0.7183	0.567	0.4291	0.3357	0.1891
5751s	30.0 °C		95.85	2.9221	2.9046	2.9834	2.8716	1.0677	1.204	1.0262	0.9726	0.9024	0.9768	0.9294	0.9558	0.8597	0.7992	0.6133	0.7605	0.6864	0.5343	0.3956	0.3015	0.1677
5829s	30.2 °C		97.15	2.9179	2.8858	2.9733	2.8511	1.0403	1.1783	0.9988	0.945	0.8733	0.9482	0.9008	0.9266	0.8299	0.7687	0.5816	0.7305	0.6546	0.5016	0.3624	0.268	0.155
5907s	30.0 °C		98.45	2.9177	2.8943	2.9828	2.8618	1.0132	1.1533	0.9716	0.9176	0.8446	0.9199	0.8723	0.8981	0.8006	0.7386	0.5501	0.7009	0.6228	0.4691	0.3294	0.2359	0.1479
5984s	29.9 °C		99.7333	2.9228	2.8932	2.9794	2.8633	0.986	1.1279	0.9434	0.8903	0.8156	0.8915	0.8439	0.8693	0.771	0.7086	0.5187	0.6712	0.5911	0.4367	0.2969	0.2066	0.144
6062s	29.9 °C		101.033	2.917	2.8808	2.9705	2.8582	0.9586	1.1025	0.9157	0.8627	0.7867	0.863	0.8152	0.8404	0.7415	0.6784	0.4871	0.6413	0.5593	0.4044	0.265	0.182	0.1416
6140s	30.0 °C		102.333	2.9198	2.8966	2.9853	2.8641	0.9317	1.0773	0.8882	0.8354	0.758	0.8347	0.7868	0.8118	0.7122	0.6484	0.456	0.6119	0.528	0.3725	0.2345	0.1646	0.14
6218s	30.2 °C		103.633	2.9177	2.8871	2.9938	2.8674	0.9044	1.052	0.8605	0.8078	0.729	0.8064	0.7582	0.783	0.6826	0.6183	0.4248	0.5822	0.4963	0.3407	0.2062	0.1542	0.1389
6295s	30.0 °C		104.917	2.9092	2.8825	2.968	2.8639	0.8771	1.0265	0.8327	0.7804	0.7001	0.7779	0.7297	0.7542	0.6532	0.5882	0.3937	0.5528	0.4649	0.3092	0.1823	0.1483	0.138
6373s	30.0 °C		106.217	2.903	2.8744	2.9686	2.8553	0.8499	1.0013	0.8051	0.7527	0.6712	0.7495	0.7012	0.7255	0.6239	0.5583	0.3629	0.5234	0.4337	0.2785	0.1645	0.1448	0.1373
6451s	29.9 °C		107.517	2.9231	2.8959	2.9766	2.8597	0.8228	0.9758	0.7776	0.7254	0.6425	0.7212	0.6728	0.697	0.5945	0.5284	0.3324	0.494	0.4025	0.2488	0.1535	0.1426	0.1368
6528s	30.0 °C		108.8	2.9124	2.889	2.9699	2.8539	0.7956	0.9506	0.7498	0.698	0.6135	0.6927	0.6443	0.6681	0.565	0.4985	0.302	0.4645	0.3716	0.2207	0.1472	0.1411	0.1364
6606s	30.0 °C		110.1	2.9297	2.8917	2.9621	2.8544	0.7685	0.9252	0.7223	0.6707	0.5848	0.6645	0.6159	0.6395	0.5358	0.4688	0.2725	0.4353	0.3409	0.196	0.1435	0.1399	0.136
6684s	30.0 °C		111.4	2.9078	2.8763	2.966	2.8498	0.7412	0.8998	0.6947	0.6433	0.556	0.6362	0.5875	0.6108	0.5066	0.4389	0.2439	0.4062	0.3106	0.1762	0.141	0.1391	0.1357
6762s	30.0 °C		112.7	2.9301	2.887	2.9759	2.8627	0.7142	0.8745	0.6672	0.6158	0.5273	0.6079	0.5591	0.5821	0.4773	0.4093	0.2171	0.3772	0.281	0.1627	0.1394	0.1386	0.1355
6839s	30.1 °C		113.983	2.9228	2.8783	2.9863	2.8607	0.6869	0.8493	0.6396	0.5885	0.4986	0.5796	0.5309	0.5535	0.4482	0.3799	0.1931	0.3485	0.2524	0.1546	0.1382	0.138	0.1353
6917s	30.0 °C		115.283	2.9348	2.8811	2.9824	2.8649	0.6599	0.8238	0.6119	0.5612	0.47	0.5515	0.5025	0.525	0.4192	0.3507	0.1742	0.3199	0.2256	0.1497	0.1373	0.1376	0.1352
6995s	30.1 °C		116.583	2.9038	2.8783	2.9672	2.8601	0.6326	0.7985	0.5843	0.5338	0.4414	0.5233	0.4742	0.4965	0.3903	0.3216	0.161	0.2918	0.2016	0.1467	0.1365	0.1372	0.1349
7072s	29.9 °C		117.867	2.921	2.8836	2.9825	2.8561	0.6057	0.7734	0.5569	0.5066	0.413	0.4952	0.4462	0.468	0.3617	0.2932	0.1531	0.2645	0.1824	0.1445	0.1361	0.1369	0.1348
7150s	29.9 °C		119.167	2.9074	2.8735	2.9602	2.8466	0.5785	0.7479	0.5294	0.4793	0.3847	0.467	0.418	0.4397	0.3332	0.2653	0.1482	0.238	0.1689	0.1431	0.1355	0.1366	0.1346
7228s	30.0 °C		120.467	2.9154	2.8846	2.9746	2.8614	0.5516	0.7227	0.502	0.4523	0.3566	0.4391	0.39	0.4114	0.3051	0.2385	0.1451	0.2133	0.1607	0.142	0.1352	0.1364	0.1347
7306s	30.0 °C		121.767	2.9133	2.8818	2.9694	2.8619	0.5246	0.6974	0.4746	0.4251	0.3288	0.4112	0.3623	0.3833	0.2774	0.2137	0.1431	0.1915	0.1553	0.1411	0.1349	0.1362	0.1344
7383s	29.9 °C		123.05	2.9183	2.8906	2.9715	2.8606	0.4977	0.6722	0.4473	0.3982	0.3012	0.3835	0.3348	0.3553	0.2505	0.1918	0.1417	0.1741	0.1522	0.1405	0.1346	0.1361	0.1344
7461s	30.0 °C		124.35	2.9178	2.896	2.9704	2.8511	0.4708	0.6468	0.4201	0.3713	0.2742	0.3559	0.3074	0.3276	0.2249	0.1745	0.1405	0.1619	0.1499	0.1399	0.1344	0.136	0.1343
7539s	30.1 °C		125.65	2.9197	2.8907	2.9807	2.8584	0.444	0.6217	0.393	0.3447	0.2481	0.3286	0.2806	0.3003	0.2015	0.1627	0.1396	0.1541	0.1485	0.1396	0.1342	0.1357	0.1342
7616s	30.0 °C		126.933	2.9063	2.8772	2.9644	2.8485	0.4173	0.5964	0.3661	0.3183	0.2235	0.3016	0.2546	0.2735	0.1816	0.1553	0.139	0.1492	0.1472	0.1392	0.1341	0.1357	0.1341
7694s	29.9 °C		128.233	2.9152	2.8734	2.9736	2.8541	0.3907	0.5713	0.3393	0.2923	0.201	0.2752	0.2296	0.2474	0.1664	0.1507	0.1384	0.1461	0.1462	0.1388	0.134	0.1356	0.134
7772s	30.2 °C		129.533	2.918	2.8765	2.9745	2.8552	0.3642	0.5461	0.3128	0.2668	0.1822	0.2495	0.2065	0.2228	0.1563	0.1475	0.138	0.1437	0.1455	0.1385	0.1338	0.1356	0.134
7850s	29.9 °C		130.833	2.9196	2.8911	2.9734	2.8574	0.3381	0.521	0.2868	0.2422	0.1683	0.2252	0.1864	0.2005	0.15	0.1455	0.1376	0.1422	0.145	0.1383	0.1336	0.1352	0.1338
7927s	30.0 °C		132.117	2.9087	2.8768	2.9654	2.8478	0.3121	0.4959	0.2614	0.219	0.159	0.2031	0.1707	0.1817	0.146	0.1441	0.1374	0.1412	0.1445	0.1382	0.1336	0.1352	0.1339
8005s	29.9 °C		133.417	2.9155	2.885	2.9746	2.854	0.2865	0.4708	0.237	0.1982	0.1531	0.1843	0.1597	0.1675	0.1432	0.143	0.137	0.1401	0.144	0.1379	0.1332	0.135	0.1338
8083s	30.0 °C		134.717	2.9191	2.8797	2.9719	2.8488	0.2616	0.446	0.2142	0.1808	0.1494	0.1703	0.1528	0.1583	0.1414	0.1421	0.1367	0.1397	0.1439	0.1379	0.1333	0.1352	0.134
8160s	30.1 °C		136	2.9196	2.8696	2.9813	2.8483	0.2376	0.421	0.194	0.1677	0.1467	0.1606	0.1482	0.152	0.1399	0.1413	0.1365	0.139	0.1434	0.1375	0.1332	0.135	0.1338
8238s	30.0 °C		137.3	2.9095	2.8823	2.9596	2.8451	0.2151	0.3963	0.1777	0.159	0.1449	0.1544	0.1452	0.1482	0.1388	0.1408	0.1362	0.1385	0.1432	0.1375	0.1331	0.1351	0.1338
8316s	30.0 °C		138.6	2.8984	2.871	2.978	2.8412	0.195	0.3716	0.1659	0.1534	0.1437	0.1505	0.1431	0.1457	0.138	0.1403	0.1361	0.1382	0.1429	0.1373	0.133	0.1349	0.1337
8394s	30.3 °C		139.9	2.9039	2.8715	2.9673	2.8513	0.1785	0.3472	0.158	0.1497	0.1426	0.1478	0.1416	0.1437	0.1374	0.1399	0.136	0.1377	0.1427	0.1373	0.133	0.135	0.1337
8471s	30.1 °C		141.183	2.9106	2.8946	2.9881	2.8665	0.1662	0.3229	0.153	0.1473	0.1418	0.1458	0.1404	0.1423	0.1368	0.1395	0.1359	0.1374	0.1424	0.1371	0.1329	0.1347	0.1336
8549s	29.9 °C		142.483	2.8924	2.8651	2.9562	2.8531	0.1579	0.2988	0.1495	0.1454	0.1412	0.1445	0.1395	0.1412	0.1364	0.1393	0.1356	0.1372	0.1424	0.1371	0.133	0.1348	0.1337
8627s	30.0 °C		143.783	2.9115	2.8738	2.9537	2.8449	0.1523	0.2754	0.1471	0.144	0.1406	0.1432	0.1388	0.1404	0.136	0.1391	0.1355	0.1369	0.1422	0.1369	0.1329	0.1347	0.1336
8705s	29.9 °C		145.083	2.8997	2.8706	2.9657	2.8446	0.1488	0.2526	0.1456	0.1431	0.1402	0.1425	0.1384	0.1398	0.1357	0.1389	0.1355	0.1368	0.1421	0.137	0.1327	0.1348	0.1337
8782s	29.9 °C		146.367	2.9026	2.869	2.9705	2.8353	0.1463	0.2307	0.1442	0.1423	0.1397	0.1417	0.1377	0.1392	0.1354	0.1385	0.1353	0.1365	0.142	0.1367	0.1326	0.1346	0.1336
8860s	30.1 °C		147.667	2.9039	2.8835	2.9534	2.8344	0.1445	0.2105	0.1434	0.1416	0.1394	0.1412	0.1374	0.1388	0.1352	0.1384	0.1352	0.1364	0.1418	0.1367	0.1327	0.1346	0.1334
8938s	29.9 °C		148.967	2.8986	2.8704	2.9621	2.8542	0.1431	0.1928	0.1426	0.141	0.1392	0.1407	0.1371	0.1383	0.1349	0.1382	0.1351	0.1364	0.1417	0.1367	0.1327	0.1347	0.1336
Measurement title: 21-08-05_002 D1-D2
Date of measurement: 2021-08-05/Time of measurement: 11:40:15
ATPase_assay.mth
C:\Users\Public\Documents\Tecan\Magellan\mth\ATPase_assay.mth
340nm
infinite 200Pro
Instrument serial number: 1505006410
Plate
Plate Description: [NUN96ft_TC] - Thermo Fisher Scientific-Nunclon 96 Flat Transparent
Plate with Cover: No
Barcode: No
Part of Plate
Range: A1:H12
Temperature
Mode: On
Temperature: 30,0 °C
Kinetic Cycle
Duration: 02:30:00
Kinetic Interval: 00:01:00
Absorbance
Measurement Wavelength: 340 nm
Measurement Bandwidth: 9 nm
Number of Reads: 25
Settle Time: 0 ms
Label: Label1
Total kinetic run time: 2h 28min 58s

## Sheet: 21-08-05_002 X+XB act. D1-D2
							0.08 µM ClpX6 + XB
				control			0 µM XB			0 µM XB			0.2 μM XB			0.3 μM XB			0.5 μM XB			0.75 μM XB			1.25 μM XB			2.5 μM XB			5 μM XB			6.5 μM XB			7.5 μM XB			10 μM XB			12.5 μM XB			15 μM XB			20 μM XB
			min	A	μM left NADH	μM oxidated NADH	A	μM left NADH	μM oxidated NADH	A	μM left NADH	μM oxidated NADH	A	μM left NADH	μM oxidated NADH	A	μM left NADH	μM oxidated NADH	A	μM left NADH	μM oxidated NADH	A	μM left NADH	μM oxidated NADH	A	μM left NADH	μM oxidated NADH	A	μM left NADH	μM oxidated NADH	A	μM left NADH	μM oxidated NADH	A	μM left NADH	μM oxidated NADH	A	μM left NADH	μM oxidated NADH	A	μM left NADH	μM oxidated NADH	A	μM left NADH	μM oxidated NADH	A	μM left NADH	μM oxidated NADH	A
			0	2.9465	1500	0	2.8719	1500	0	2.8597	1500	0	2.8649	1500	0	2.8123	1500	0	2.8445	1500	0	2.8647	1500	0	2.8328	1500	0	2.8631	1500	0	2.8409	1500	0	2.8394	1500	0	2.7816	1500	0	2.8042	1500	0	2.852	1500	0	2.8072	1500	0	2.7764
			1.3	2.9543	1503.97	-3.97081	2.8504	1488.77	11.2295	2.8493	1494.54	5.45512	2.8375	1485.65	14.3461	2.7985	1492.64	7.36052	2.83	1492.35	7.64634	2.8517	1493.19	6.807	2.815	1490.57	9.4253	2.85	1493.14	6.86319	2.8184	1488.12	11.88	2.8204	1489.96	10.0373	2.7614	1489.11	10.893	2.783	1488.66	11.3401	2.8418	1494.64	5.36466	2.7887	1490.11	9.88529	2.7557
			2.58333	2.9446	1499.03	0.967249	2.845	1485.95	14.0499	2.8406	1489.98	10.0185	2.8301	1481.78	18.2205	2.782	1483.84	16.1611	2.8048	1479.06	20.9351	2.8272	1480.36	19.6356	2.8055	1485.54	14.4557	2.8337	1484.6	15.4029	2.8024	1479.67	20.3281	2.7981	1478.18	21.818	2.7448	1480.16	19.8447	2.7675	1480.37	19.6313	2.8136	1479.8	20.1964	2.7679	1479	20.9996	2.7278
			3.88333	2.939	1496.18	3.81809	2.8196	1472.68	27.3164	2.813	1475.5	24.4956	2.8078	1470.1	29.8963	2.7669	1475.78	24.2151	2.789	1470.73	29.267	2.8186	1475.86	24.1387	2.7748	1469.29	30.7117	2.8198	1477.31	22.6852	2.7816	1468.69	31.3105	2.7773	1467.19	32.8062	2.7157	1464.46	35.5371	2.7439	1467.74	32.2552	2.7889	1466.81	33.1872	2.7398	1463.99	36.0145	2.6977
			5.18333	2.9431	1498.27	1.73087	2.8045	1464.8	35.2032	2.8028	1470.15	29.8458	2.7879	1459.68	40.3155	2.7431	1463.09	36.9093	2.7667	1458.97	41.0265	2.7903	1461.04	38.957	2.7604	1461.66	38.3366	2.7946	1464.11	35.8877	2.7669	1460.93	39.0721	2.7641	1460.22	39.7795	2.7031	1457.67	42.3318	2.7287	1459.61	40.3858	2.7746	1459.29	40.7083	2.7307	1459.12	40.877	2.6723
			6.48333	2.9383	1495.83	4.17444	2.7857	1454.98	45.0225	2.7832	1459.87	40.1266	2.7799	1455.5	44.5042	2.7223	1452	48.0034	2.7568	1453.75	46.2471	2.7775	1454.34	45.6592	2.7419	1451.87	48.1326	2.7754	1454.05	45.9467	2.7473	1450.58	49.421	2.7409	1447.96	52.0356	2.6774	1443.81	56.1907	2.6947	1441.43	58.5729	2.7593	1451.24	48.7553	2.7016	1443.57	56.4263	2.6591
			7.76667	2.9468	1500.15	-0.152724	2.766	1444.69	55.3118	2.7683	1452.06	47.9421	2.7555	1442.72	57.2795	2.7103	1445.6	54.4039	2.7266	1437.83	62.1726	2.7506	1440.26	59.7445	2.7211	1440.85	59.1464	2.7515	1441.53	58.4681	2.7302	1441.55	58.4498	2.7158	1434.7	65.2955	2.6528	1430.54	69.4564	2.6825	1434.9	65.0988	2.7328	1437.31	62.6928	2.6716	1427.54	72.4565	2.6269
			9.06667	2.938	1495.67	4.32717	2.7453	1433.88	66.1235	2.7455	1440.1	59.9014	2.7318	1430.31	69.6883	2.6829	1430.98	69.0182	2.7066	1427.28	72.7193	2.7354	1432.3	67.7034	2.7075	1433.65	66.3478	2.7359	1433.36	66.6411	2.71	1430.88	69.1154	2.6932	1422.77	77.2346	2.6336	1420.19	79.8102	2.6572	1421.37	78.6321	2.7149	1427.89	72.1073	2.6447	1413.17	86.8303	2.6002
			10.3667	2.9364	1494.86	5.14169	2.7267	1424.16	75.8383	2.7333	1433.7	66.3007	2.7138	1420.89	79.1127	2.6661	1422.02	77.9789	2.6863	1416.58	83.4242	2.7138	1420.99	79.0135	2.6861	1422.32	77.6793	2.719	1424.5	75.4951	2.6868	1418.63	81.3651	2.6665	1408.66	91.3397	2.61	1407.46	92.5367	2.6401	1412.22	87.779	2.6849	1412.11	87.8857	2.6306	1405.64	94.3645	2.5758
			11.65	2.9467	1500.1	-0.101816	2.7075	1414.13	85.8665	2.7165	1424.89	75.1128	2.6999	1413.61	86.3904	2.6493	1413.06	86.9395	2.667	1406.4	93.6017	2.6986	1413.03	86.9725	2.6624	1409.77	90.2287	2.6969	1412.93	87.0735	2.6582	1403.53	96.4659	2.6488	1399.31	100.69	2.5808	1391.72	108.283	2.615	1398.79	101.205	2.6642	1401.23	98.7728	2.6025	1390.62	109.379	2.5481
			12.95	2.9385	1495.93	4.07263	2.6847	1402.23	97.775	2.6916	1411.83	88.1736	2.6787	1402.51	97.4903	2.6219	1398.45	101.554	2.6462	1395.43	104.57	2.6785	1402.5	97.4971	2.6424	1399.18	100.819	2.6826	1405.43	94.5653	2.6375	1392.6	107.396	2.627	1387.79	112.207	2.5643	1382.82	117.181	2.5925	1386.76	113.241	2.6408	1388.92	111.08	2.5717	1374.16	125.837	2.5167
			14.25	2.9404	1496.89	3.10538	2.6716	1395.38	104.617	2.684	1407.84	92.16	2.6522	1388.63	111.365	2.6008	1387.19	112.808	2.6224	1382.88	117.121	2.6489	1387	112.996	2.616	1385.2	114.798	2.6539	1390.4	109.601	2.6194	1383.05	116.952	2.6021	1374.64	125.361	2.5348	1366.91	133.089	2.5708	1375.15	124.848	2.6131	1374.35	125.649	2.5488	1361.93	138.074	2.4956
			15.55	2.9366	1494.96	5.03988	2.6488	1383.47	116.526	2.6646	1397.66	102.336	2.6349	1379.58	120.423	2.5826	1377.48	122.515	2.6024	1372.33	127.667	2.6314	1377.84	122.159	2.5964	1374.82	125.177	2.6354	1380.71	119.294	2.5974	1371.43	128.568	2.5825	1364.28	135.715	2.5118	1354.51	145.492	2.5478	1362.85	137.151	2.5895	1361.94	138.061	2.5192	1346.11	153.89	2.4617
			16.8333	2.9415	1497.45	2.54539	2.6214	1369.16	130.837	2.6438	1386.75	113.246	2.6139	1368.58	131.418	2.5648	1367.99	132.009	2.573	1356.83	143.171	2.6109	1367.11	132.893	2.5814	1366.88	133.119	2.6134	1369.18	130.82	2.5692	1356.54	143.458	2.5532	1348.81	151.194	2.4829	1338.92	161.076	2.5241	1350.17	149.829	2.5691	1351.21	148.79	2.4937	1332.48	167.516	2.436
			18.1333	2.9377	1495.52	4.47989	2.6106	1363.52	136.478	2.6245	1376.63	123.37	2.5868	1354.39	145.607	2.5398	1354.66	145.344	2.5506	1345.02	154.983	2.5915	1356.95	143.052	2.5514	1351	149.005	2.5909	1357.39	142.608	2.5497	1346.25	153.754	2.537	1340.25	159.752	2.4609	1327.06	172.94	2.497	1335.68	164.325	2.5393	1335.54	164.464	2.4682	1318.86	181.141	2.405
			19.4333	2.9359	1494.6	5.39623	2.5886	1352.03	147.968	2.6082	1368.08	131.919	2.569	1345.07	154.927	2.5229	1345.64	154.358	2.5298	1334.05	165.952	2.5691	1345.22	154.781	2.5344	1341.99	158.006	2.5644	1343.51	156.491	2.5206	1330.88	169.119	2.5092	1325.56	174.438	2.4314	1311.15	188.848	2.4696	1321.02	178.982	2.517	1323.81	176.192	2.4378	1302.61	197.385	2.376
			20.7167	2.9557	1504.68	-4.68352	2.5654	1339.91	160.086	2.5877	1357.33	142.672	2.5523	1336.33	163.671	2.4954	1330.97	169.025	2.5039	1320.39	179.61	2.543	1331.55	168.447	2.5085	1328.28	171.721	2.5416	1331.56	168.436	2.5002	1320.11	179.89	2.4851	1312.83	187.17	2.406	1297.45	202.545	2.444	1307.32	192.675	2.4888	1308.98	191.024	2.4084	1286.91	213.095	2.3454
			22.0167	2.9394	1496.39	3.61446	2.5421	1327.74	172.255	2.5653	1345.58	154.422	2.523	1320.99	179.011	2.4715	1318.23	181.773	2.48	1307.79	192.213	2.5209	1319.98	180.019	2.486	1316.37	183.635	2.5176	1318.99	181.01	2.4723	1305.38	194.621	2.4596	1299.36	200.641	2.379	1282.89	217.105	2.4191	1294.01	205.995	2.4614	1294.57	205.435	2.3791	1271.25	228.751	2.314
			23.3167	2.9496	1501.58	-1.57814	2.5192	1315.78	184.216	2.5464	1335.66	164.335	2.5039	1310.99	189.012	2.4473	1305.32	194.681	2.4569	1295.61	204.394	2.4973	1307.62	192.376	2.4646	1305.03	194.966	2.4956	1307.46	192.536	2.4541	1295.77	204.231	2.4365	1287.16	212.844	2.3512	1267.9	232.097	2.3931	1280.1	219.902	2.4347	1280.52	219.478	2.3519	1256.71	243.285	2.2855
			24.6167	2.9347	1493.99	6.00713	2.5008	1306.17	193.826	2.5249	1324.39	175.613	2.4772	1297.01	202.991	2.4268	1294.39	205.615	2.4348	1283.95	216.049	2.475	1295.95	204.053	2.4407	1292.38	207.621	2.4697	1293.89	206.105	2.4278	1281.88	218.117	2.4086	1272.42	227.583	2.3219	1252.1	247.897	2.3667	1265.98	234.024	2.4071	1266.01	233.994	2.3199	1239.62	260.384	2.2536
			25.9	2.9435	1498.47	1.52724	2.4755	1292.96	207.041	2.5052	1314.05	185.946	2.4577	1286.8	213.201	2.4032	1281.8	218.202	2.4085	1270.08	229.917	2.4542	1285.06	214.944	2.4162	1279.41	220.594	2.4513	1284.25	215.745	2.4029	1268.74	231.265	2.3833	1259.05	240.949	2.2938	1236.95	263.05	2.3393	1251.32	248.681	2.3792	1251.33	248.668	2.2914	1224.39	275.613	2.2181
			27.2	2.9465	1500	0	2.4586	1284.13	215.868	2.484	1302.93	197.066	2.4367	1275.8	224.196	2.3824	1270.7	229.296	2.3891	1259.85	240.148	2.4288	1271.76	228.244	2.3927	1266.96	233.038	2.425	1270.48	229.524	2.3803	1256.8	243.198	2.359	1246.21	253.786	2.2684	1223.25	276.747	2.319	1240.46	259.539	2.3537	1237.92	262.079	2.2633	1209.37	290.628	2.1919
			28.5	2.9409	1497.15	2.85084	2.4309	1269.66	230.335	2.4587	1289.66	210.337	2.4088	1261.2	238.804	2.3542	1255.66	244.337	2.3582	1243.56	256.442	2.4008	1257.09	242.905	2.3671	1253.41	246.593	2.396	1255.28	244.717	2.3526	1242.18	257.823	2.3296	1230.68	269.317	2.2385	1207.13	292.871	2.2871	1223.4	276.603	2.3229	1221.72	278.278	2.2313	1192.27	307.727	2.1585
			29.8	2.938	1495.67	4.32717	2.4067	1257.02	242.975	2.4425	1281.17	218.834	2.3845	1248.47	251.527	2.3319	1243.77	256.232	2.3345	1231.06	268.94	2.3797	1246.05	253.953	2.3413	1239.75	260.255	2.3765	1245.07	254.933	2.3237	1226.92	273.082	2.3012	1215.68	284.321	2.2074	1190.36	309.642	2.2596	1208.69	291.313	2.2931	1206.05	293.952	2.2006	1175.87	324.131	2.1261
			31.0833	2.9462	1499.85	0.152724	2.3825	1244.39	255.615	2.4191	1268.89	231.108	2.362	1236.69	263.308	2.3064	1230.17	269.833	2.3077	1216.93	283.073	2.3528	1231.96	268.039	2.3156	1226.14	273.863	2.3518	1232.13	267.874	2.2988	1213.77	286.23	2.2755	1202.1	297.897	2.1773	1174.13	325.874	2.2331	1194.51	305.488	2.2631	1190.27	309.73	2.1713	1160.21	339.787	2.0944
			32.3833	2.9363	1494.81	5.1926	2.3585	1231.85	268.15	2.3982	1257.93	242.071	2.3381	1224.18	275.821	2.2795	1215.82	284.18	2.2847	1204.8	295.201	2.3263	1218.09	281.914	2.2923	1213.8	286.201	2.3245	1217.82	282.177	2.2739	1200.62	299.377	2.2487	1187.94	312.055	2.1481	1158.38	341.62	2.2027	1178.25	321.75	2.2343	1175.12	324.877	2.1409	1143.97	356.031	2.0631
			33.6833	2.9442	1498.83	1.17088	2.3346	1219.37	280.633	2.3761	1246.34	253.663	2.3137	1211.4	288.596	2.2566	1203.61	296.394	2.255	1189.14	310.863	2.2996	1204.11	295.895	2.2643	1198.97	301.027	2.2979	1203.89	296.113	2.246	1185.89	314.108	2.2201	1172.84	327.164	2.1183	1142.31	357.69	2.1759	1163.91	336.085	2.2042	1159.29	340.708	2.1091	1126.98	373.023	2.0296
			34.9667	2.9448	1499.13	0.865434	2.3118	1207.46	292.542	2.354	1234.74	265.255	2.2897	1198.84	301.162	2.2321	1190.54	309.462	2.2325	1177.27	322.728	2.276	1191.75	308.252	2.2393	1185.73	314.265	2.2715	1190.06	309.944	2.2176	1170.9	329.103	2.1928	1158.41	341.586	2.0888	1126.4	373.598	2.1502	1150.17	349.832	2.1731	1142.93	357.065	2.0787	1110.73	389.267	1.9968
			36.2667	2.9353	1494.3	5.70168	2.2876	1194.82	305.181	2.3307	1222.52	277.477	2.2647	1185.75	314.252	2.2049	1176.03	323.97	2.2032	1161.82	338.179	2.2489	1177.56	322.442	2.2128	1171.7	328.297	2.2434	1175.33	324.666	2.1884	1155.48	344.521	2.1648	1143.62	356.378	2.0603	1111.03	388.967	2.1201	1134.07	365.933	2.146	1128.68	371.318	2.0451	1092.78	407.221	1.9627
			37.5667	2.9428	1498.12	1.88359	2.263	1181.97	318.03	2.3062	1209.67	290.328	2.241	1173.34	326.661	2.182	1163.82	336.184	2.1772	1148.11	351.89	2.2237	1164.36	335.637	2.1875	1158.31	341.694	2.2204	1163.28	336.715	2.166	1143.65	356.348	2.1367	1128.78	371.223	2.0303	1094.86	405.145	2.0934	1119.78	380.215	2.1143	1112.01	387.991	2.0139	1076.11	423.892	1.9305
			38.8667	2.9407	1497.05	2.95266	2.2404	1170.17	329.834	2.2866	1199.39	300.608	2.2092	1156.69	343.31	2.156	1149.95	350.052	2.1498	1133.66	366.339	2.2019	1152.95	347.052	2.1583	1142.84	357.155	2.193	1148.93	351.071	2.1357	1127.65	372.347	2.1073	1113.25	386.754	1.9997	1078.35	421.646	2.0645	1104.33	395.674	2.084	1096.07	403.927	1.984	1060.13	439.869	1.8969
			40.15	2.9311	1492.16	7.83981	2.2118	1155.23	344.772	2.262	1186.49	313.512	2.1868	1144.96	355.039	2.132	1137.15	362.852	2.1232	1119.63	380.366	2.1728	1137.71	362.289	2.1333	1129.61	370.393	2.1664	1134.99	365.006	2.1098	1113.98	386.022	2.0794	1098.51	401.493	1.9686	1061.58	438.417	2.0372	1089.72	410.277	2.0534	1079.98	420.021	1.9511	1042.55	457.449	1.8631
			41.45	2.944	1498.73	1.2727	2.1865	1142.01	357.986	2.2407	1175.32	324.684	2.1615	1131.71	368.285	2.1059	1123.23	376.773	2.0952	1104.87	395.131	2.1458	1123.57	376.427	2.1069	1115.63	384.372	2.1405	1121.42	378.576	2.0797	1098.09	401.915	2.051	1083.5	416.496	1.9388	1045.51	454.487	2.0075	1073.84	426.164	2.0221	1063.52	436.483	1.918	1024.86	475.135	1.8302
			42.75	2.9415	1497.45	2.54539	2.1625	1129.48	370.521	2.215	1161.84	338.165	2.1364	1118.57	381.427	2.0794	1109.09	390.908	2.0673	1090.16	409.844	2.1204	1110.27	389.727	2.08	1101.38	398.616	2.1131	1107.07	392.931	2.0541	1084.57	415.432	2.0228	1068.61	431.394	1.9075	1028.63	471.365	1.9798	1059.02	440.981	1.9925	1047.95	452.051	1.8858	1007.66	492.341	1.7966
			44.0333	2.9372	1495.27	4.73443	2.1376	1116.47	383.527	2.1925	1150.03	349.967	2.1106	1105.06	394.935	2.0541	1095.6	404.402	2.0421	1076.87	423.132	2.0941	1096.5	403.498	2.0542	1087.72	412.278	2.0868	1093.29	406.71	2.0253	1069.36	430.638	1.994	1053.39	446.608	1.877	1012.19	487.813	1.9494	1042.76	457.243	1.9611	1031.43	468.566	1.8537	990.507	509.493	1.7629
			45.3333	2.9286	1490.89	9.11251	2.1114	1102.79	397.211	2.1688	1137.6	362.398	2.0847	1091.5	408.496	2.0264	1080.82	419.176	2.0133	1061.68	438.32	2.0655	1081.53	418.473	2.026	1072.79	427.21	2.0598	1079.14	420.855	1.9975	1054.68	445.317	1.9643	1037.7	462.298	1.8459	995.416	504.584	1.92	1027.03	472.969	1.9295	1014.81	485.186	1.8211	973.087	526.913	1.7286
			46.6333	2.9176	1485.29	14.7124	2.0831	1088.01	411.992	2.1438	1124.49	375.511	2.0576	1077.32	422.685	1.9994	1066.42	433.577	1.9856	1047.07	452.927	2.0379	1067.08	432.925	1.9979	1057.91	442.089	2.0309	1064	435.996	1.9683	1039.27	460.734	1.9349	1022.17	477.83	1.8147	978.591	521.409	1.8907	1011.36	488.642	1.8976	998.036	501.964	1.7882	955.507	544.493	1.6946
			47.9333	2.9358	1494.55	5.44714	2.0595	1075.68	424.318	2.1219	1113	386.999	2.0329	1064.38	435.617	1.9751	1053.46	446.538	1.9587	1032.89	467.112	2.0126	1053.83	446.172	1.9719	1044.14	455.856	2.0037	1049.75	450.246	1.94	1024.32	475.677	1.9083	1008.12	491.882	1.7845	962.306	537.694	1.8624	996.22	503.78	1.8674	982.153	517.847	1.7569	938.782	561.218	1.6612
			49.2167	2.9335	1493.38	6.61802	2.0344	1062.57	437.428	2.0983	1100.62	399.378	2.0065	1050.56	449.44	1.9484	1039.22	460.779	1.931	1018.28	481.719	1.9845	1039.11	460.886	1.9451	1029.95	470.047	1.9769	1035.71	464.287	1.9118	1009.43	490.566	1.8781	992.164	507.836	1.7529	945.265	554.735	1.8331	980.547	519.453	1.8358	965.533	534.467	1.7237	921.042	578.958	1.6269
			50.5167	2.9365	1494.91	5.09079	2.008	1048.78	451.217	2.075	1088.4	411.599	1.9798	1036.58	463.419	1.9226	1025.46	474.54	1.9038	1003.94	496.063	1.9579	1025.19	474.814	1.9168	1014.97	485.032	1.9488	1020.99	479.009	1.8838	994.65	505.35	1.8486	976.58	523.42	1.7223	928.764	571.236	1.804	964.981	535.019	1.8043	948.966	551.034	1.691	903.569	596.431	1.5929
			51.8167	2.9365	1494.91	5.09079	1.9815	1034.94	465.058	2.0506	1075.6	424.398	1.954	1023.07	476.928	1.896	1011.27	488.728	1.8765	989.541	510.459	1.9314	1011.31	488.69	1.8897	1000.62	499.382	1.9214	1006.64	493.364	1.8556	979.76	520.24	1.8197	961.312	538.688	1.6908	911.777	588.223	1.7749	949.415	550.585	1.7724	932.188	567.812	1.6581	885.99	614.01	1.5592
			53.1	2.925	1489.05	10.9452	1.9554	1021.31	478.69	2.0256	1062.49	437.511	1.9294	1010.19	489.808	1.8691	996.924	503.076	1.8485	974.776	525.224	1.9031	996.492	503.508	1.8619	985.897	514.103	1.8937	992.124	507.876	1.8269	964.606	535.394	1.7895	945.358	554.642	1.6597	895.006	604.994	1.7455	933.689	566.311	1.7414	915.884	584.116	1.6247	868.143	631.857	1.5246
			54.4	2.9303	1491.75	8.24707	1.93	1008.04	491.957	2.0022	1050.22	449.785	1.9012	995.427	504.573	1.843	983.003	516.997	1.8195	959.483	540.517	1.8758	982.197	517.803	1.8356	971.971	528.029	1.8665	977.874	522.126	1.7983	949.505	550.495	1.7615	930.566	569.434	1.6275	877.642	622.358	1.7153	917.534	582.466	1.7099	899.316	600.684	1.5919	850.616	649.384	1.4909
			55.7	2.9307	1491.96	8.04344	1.9035	994.202	505.798	1.9796	1038.36	461.639	1.8745	981.448	518.552	1.8167	968.976	531.024	1.7915	944.718	555.282	1.8484	967.85	532.15	1.806	956.298	543.702	1.8373	962.576	537.424	1.7691	934.088	565.912	1.7309	914.401	585.599	1.5955	860.386	639.614	1.6856	901.648	598.352	1.6779	882.486	617.514	1.5592	833.143	666.857	1.4558
			57	2.9439	1498.68	1.3236	1.8772	980.466	519.534	1.9534	1024.62	475.382	1.8484	967.782	532.218	1.7893	954.361	545.639	1.7646	930.533	569.467	1.8209	953.451	546.549	1.7791	942.054	557.946	1.8112	948.902	551.098	1.741	919.251	580.749	1.7015	898.869	601.131	1.5657	844.316	655.684	1.6562	885.921	614.079	1.646	865.708	634.292	1.5265	815.67	684.33	1.4221
			58.2833	2.938	1495.67	4.32717	1.851	966.782	533.218	1.9287	1011.66	488.338	1.8212	953.541	546.459	1.7625	940.067	559.933	1.7353	915.082	584.918	1.7921	938.371	561.629	1.7512	927.28	572.72	1.7825	933.865	566.135	1.7114	903.622	596.378	1.6717	883.127	616.873	1.5338	827.114	672.886	1.6265	870.034	629.966	1.6138	848.773	651.227	1.493	797.77	702.23	1.3877
			59.5833	2.9406	1497	3.00356	1.8234	952.366	547.634	1.9041	998.759	501.241	1.7942	939.405	560.595	1.7362	926.039	573.961	1.7075	900.422	599.578	1.7659	924.652	575.348	1.7239	912.825	587.175	1.7549	919.406	580.594	1.6824	888.31	611.69	1.6416	867.225	632.775	1.5025	810.235	689.765	1.597	854.254	645.746	1.5822	832.153	667.847	1.4604	780.351	719.649	1.3534
			60.8833	2.9371	1495.21	4.78534	1.7974	938.786	561.214	1.8791	985.645	514.355	1.7676	925.477	574.523	1.7094	911.745	588.255	1.6787	885.235	614.765	1.7384	910.252	589.748	1.6967	898.422	601.578	1.7266	904.579	595.421	1.6537	873.156	626.844	1.6125	851.853	648.147	1.4708	793.141	706.859	1.5676	838.528	661.472	1.5507	815.586	684.414	1.4266	762.29	737.71	1.3195
			62.1667	2.9218	1487.43	12.5742	1.7699	924.423	575.577	1.8551	973.057	526.943	1.7397	910.869	589.131	1.6814	896.81	603.19	1.6499	870.047	629.953	1.7098	895.277	604.723	1.6674	882.907	617.093	1.6975	889.333	610.667	1.6244	857.686	642.314	1.5822	835.846	664.154	1.4389	775.938	724.062	1.5372	822.267	677.733	1.5184	798.597	701.403	1.3938	744.763	755.237	1.2848
			63.4667	2.9268	1489.97	10.0288	1.7441	910.947	589.053	1.8304	960.101	539.899	1.7144	897.623	602.377	1.6553	882.889	617.111	1.6218	855.229	644.771	1.6827	881.087	618.913	1.6398	868.293	631.707	1.6699	874.873	625.127	1.5956	842.479	657.521	1.5527	820.261	679.739	1.4071	758.79	741.21	1.5075	806.38	693.62	1.4868	781.978	718.022	1.3606	727.023	772.977	1.2504
			64.7667	2.9264	1489.77	10.2325	1.7173	896.95	603.05	1.8067	947.669	552.331	1.6854	882.439	617.561	1.6284	868.542	631.458	1.5933	840.2	659.8	1.6549	866.531	633.469	1.6115	853.308	646.692	1.6415	859.994	640.006	1.5663	827.009	672.991	1.5227	804.413	695.587	1.3753	741.642	758.358	1.4776	790.386	709.614	1.4546	765.042	734.958	1.3278	709.497	790.503	1.216
			66.0667	2.9359	1494.6	5.39623	1.6899	882.639	617.361	1.7815	934.451	565.549	1.6586	868.407	631.593	1.601	853.927	646.073	1.5648	825.171	674.829	1.6264	851.607	648.393	1.5831	838.27	661.73	1.6136	845.377	654.623	1.5373	811.697	688.303	1.4932	788.829	711.171	1.3435	724.493	775.507	1.4479	774.499	725.501	1.4226	748.212	751.788	1.2945	691.703	808.297	1.1817
			67.35	2.9283	1490.73	9.26523	1.6634	868.798	631.202	1.7569	921.548	578.452	1.6318	854.375	645.625	1.574	839.526	660.474	1.5359	809.931	690.069	1.5984	836.946	663.054	1.5545	823.126	676.874	1.5848	830.289	669.711	1.5074	795.91	704.09	1.4626	772.663	727.337	1.312	707.506	792.494	1.4178	758.398	741.602	1.391	731.592	768.408	1.2611	673.857	826.143	1.1474
			68.65	2.9321	1492.67	7.33073	1.6362	854.591	645.409	1.7316	908.277	591.723	1.6043	839.977	660.023	1.5468	825.019	674.981	1.5076	795.008	704.992	1.5702	822.18	677.82	1.5262	808.14	691.86	1.5569	815.672	684.328	1.4787	780.756	719.244	1.4329	756.973	743.027	1.2802	690.358	809.642	1.388	742.458	757.542	1.3587	714.604	785.396	1.2279	656.116	843.884	1.1128
			69.95	2.9112	1482.03	17.9705	1.6095	840.646	659.354	1.7064	895.059	604.941	1.5766	825.474	674.526	1.5205	810.991	689.009	1.4794	780.137	719.863	1.5423	807.571	692.429	1.4984	793.42	706.58	1.5279	800.479	699.521	1.4493	765.233	734.767	1.4026	740.966	759.034	1.2484	673.21	826.79	1.3579	726.357	773.643	1.3263	697.563	802.437	1.1949	638.483	861.517	1.0787
			71.25	2.9181	1485.54	14.4578	1.5827	826.648	673.352	1.6817	882.103	617.897	1.5492	811.128	688.872	1.4923	795.95	704.05	1.4499	764.581	735.419	1.5137	792.596	707.404	1.4697	778.223	721.777	1.4995	785.6	714.4	1.4195	749.498	750.502	1.3723	724.959	775.041	1.2164	655.953	844.047	1.3285	710.63	789.37	1.2939	680.522	819.478	1.1617	620.743	879.257	1.0441
			72.5333	2.9274	1490.28	9.7234	1.5564	812.911	687.089	1.6571	869.2	630.8	1.5224	797.096	702.904	1.4655	781.656	718.344	1.4213	749.499	750.501	1.4859	778.04	721.96	1.4419	763.503	736.497	1.4717	771.035	728.965	1.3905	734.186	765.814	1.3425	709.217	790.783	1.1848	638.913	861.087	1.2984	694.53	805.47	1.2624	663.955	836.045	1.1287	603.11	896.89	1.0097
			73.8333	2.9269	1490.02	9.97794	1.5298	799.018	700.982	1.6321	856.086	643.914	1.4946	782.54	717.46	1.4381	767.041	732.959	1.393	734.575	765.425	1.4579	763.378	736.622	1.4134	748.411	751.589	1.4433	756.156	743.844	1.3612	718.716	781.284	1.3125	693.368	806.632	1.1532	621.872	878.128	1.2685	678.536	821.464	1.2303	647.072	852.928	1.0954	585.316	914.684	0.9754
			75.1333	2.9252	1489.16	10.8434	1.502	784.498	715.502	1.6067	842.763	657.237	1.4672	768.194	731.806	1.411	752.587	747.413	1.3642	719.388	780.612	1.4296	748.56	751.44	1.3853	733.532	766.468	1.4144	741.015	758.985	1.3317	703.14	796.86	1.2822	677.361	822.639	1.1213	604.67	895.33	1.2386	662.542	837.458	1.1983	630.242	869.758	1.0625	567.737	932.263	0.9411
			76.4167	2.9254	1489.26	10.7416	1.4752	770.5	729.5	1.5824	830.017	669.983	1.441	754.477	745.523	1.3839	738.132	761.868	1.3353	704.148	795.852	1.4019	734.056	765.944	1.357	718.547	781.453	1.3861	726.188	773.812	1.3022	687.564	812.436	1.2524	661.619	838.381	1.0894	587.468	912.532	1.2085	646.441	853.559	1.1662	613.359	886.641	1.0291	549.89	950.11	0.9065
			77.7167	2.9392	1496.28	3.71627	1.4479	756.242	743.758	1.5569	816.642	683.358	1.4125	739.555	760.445	1.3563	723.411	776.589	1.3071	689.278	810.722	1.3733	719.081	780.919	1.3284	703.403	796.597	1.3576	711.257	788.743	1.2728	672.041	827.959	1.2221	645.612	854.388	1.0579	570.481	929.519	1.1786	630.447	869.553	1.1342	596.529	903.471	0.9959	532.149	967.851	0.8722
			79.0167	2.9355	1494.4	5.59986	1.4212	742.296	757.704	1.5317	803.423	696.577	1.3851	725.209	774.791	1.329	708.85	791.15	1.2779	673.879	826.121	1.3452	704.367	795.633	1.3	688.365	811.635	1.3289	696.221	803.779	1.2437	656.676	843.324	1.1919	629.658	870.342	1.0259	553.225	946.775	1.1487	614.453	885.547	1.1018	579.488	920.512	0.9627	514.409	985.591	0.8379
			80.3167	2.928	1490.58	9.41795	1.3938	727.985	772.015	1.506	789.943	710.057	1.3582	711.124	788.876	1.3014	694.129	805.871	1.249	658.639	841.361	1.3168	689.496	810.504	1.2714	673.221	826.779	1.3001	681.132	818.868	1.2139	640.941	859.059	1.1619	613.809	886.191	0.9938	535.915	964.085	1.119	598.566	901.434	1.0701	562.816	937.184	0.9298	496.83	1003.17	0.8037
			81.6	2.9298	1491.5	8.50161	1.3669	713.935	786.065	1.4817	777.197	722.803	1.3299	696.307	803.693	1.2742	679.622	820.378	1.2201	643.4	856.6	1.2888	674.835	825.165	1.243	658.183	841.817	1.2715	666.149	833.851	1.1845	625.418	874.582	1.1313	597.644	902.356	0.9621	518.82	981.18	1.0889	582.466	917.534	1.038	545.933	954.067	0.8966	479.089	1020.91	0.7693
			82.9	2.935	1494.15	5.8544	1.3396	699.676	800.324	1.456	763.716	736.284	1.3026	682.013	817.987	1.247	665.114	834.886	1.1913	628.212	871.788	1.2603	659.912	840.088	1.2145	643.092	856.908	1.2429	651.165	848.835	1.155	609.842	890.158	1.1013	581.795	918.205	0.9304	501.726	998.274	1.0588	566.365	933.635	1.0059	529.05	970.95	0.8635	461.403	1038.6	0.7351
			84.2	2.9288	1490.99	9.01069	1.3126	685.574	814.426	1.431	750.603	749.397	1.2748	667.458	832.542	1.2196	650.5	849.5	1.1626	613.078	886.922	1.2321	645.146	854.854	1.1861	628.054	871.946	1.2142	636.129	863.871	1.1254	594.213	905.787	1.0711	565.841	934.159	0.8986	484.577	1015.42	1.0291	550.478	949.522	0.9739	512.219	987.781	0.8304	443.716	1056.28	0.7011
			85.4833	2.9264	1489.77	10.2325	1.2852	671.263	828.737	1.4061	737.542	762.458	1.2475	653.164	846.836	1.1919	635.725	864.275	1.1336	597.785	902.215	1.2036	630.223	869.777	1.1578	613.068	886.932	1.1854	621.04	878.96	1.0958	578.584	921.416	1.0408	549.834	950.166	0.867	467.537	1032.46	0.9993	534.537	965.463	0.9418	495.337	1004.66	0.7973	426.029	1073.97	0.6667
			86.7833	2.9228	1487.93	12.0652	1.2581	657.109	842.891	1.3806	724.167	775.833	1.2199	638.713	861.287	1.1649	621.324	878.676	1.1049	582.651	917.349	1.1754	615.457	884.543	1.1291	597.871	902.129	1.1567	606.004	893.996	1.0663	563.008	936.992	1.0105	533.828	966.172	0.8351	450.334	1049.67	0.9692	518.437	981.563	0.9099	478.559	1021.44	0.7643	408.396	1091.6	0.6326
			88.0833	2.9261	1489.61	10.3852	1.2309	642.902	857.098	1.3556	711.054	788.946	1.1924	624.315	875.685	1.1373	606.603	893.397	1.076	567.411	932.589	1.1471	600.639	899.361	1.1006	582.78	917.22	1.1281	591.02	908.98	1.0368	547.432	952.568	0.9804	517.926	982.074	0.8033	433.186	1066.81	0.9395	502.55	997.45	0.878	461.781	1038.22	0.7314	390.816	1109.18	0.5985
			89.3833	2.9326	1492.92	7.07619	1.2038	628.748	871.252	1.3304	697.835	802.165	1.1645	609.707	890.293	1.1099	591.989	908.011	1.0468	552.013	947.987	1.1187	585.768	914.232	1.0723	567.795	932.205	1.0992	575.879	924.121	1.0073	531.856	968.144	0.9504	502.078	997.922	0.7716	416.091	1083.91	0.9095	486.502	1013.5	0.8459	444.898	1055.1	0.6984	373.183	1126.82	0.5645
			90.6667	2.9192	1486.1	13.8978	1.1765	614.489	885.511	1.305	684.512	815.488	1.1368	595.204	904.796	1.0823	577.268	922.732	1.0181	536.878	963.122	1.0901	570.793	929.207	1.0435	552.545	947.455	1.0704	560.791	939.209	0.9777	516.227	983.773	0.9199	485.965	1014.03	0.7398	398.943	1101.06	0.8797	470.562	1029.44	0.8139	428.068	1071.93	0.6655	355.603	1144.4	0.5305
			91.9667	2.9271	1490.12	9.87612	1.1495	600.387	899.613	1.2799	671.347	828.653	1.1093	580.806	919.194	1.055	562.707	937.293	0.9891	521.586	978.414	1.0619	556.027	943.973	1.0149	537.401	962.599	1.0418	545.807	954.193	0.9482	500.651	999.349	0.8899	470.117	1029.88	0.7081	381.849	1118.15	0.8497	454.515	1045.49	0.7819	411.238	1088.76	0.6326	338.024	1161.98	0.4966
			93.2667	2.9331	1493.18	6.82165	1.1222	586.128	913.872	1.2545	658.024	841.976	1.0816	566.302	933.698	1.0274	547.986	952.014	0.9602	506.346	993.654	1.0334	541.104	958.896	0.9864	522.31	977.69	1.013	530.718	969.282	0.9185	484.97	1015.03	0.8596	454.11	1045.89	0.6765	364.808	1135.19	0.82	438.628	1061.37	0.7501	394.513	1105.49	0.5997	320.444	1179.56	0.4627
			94.55	2.9171	1485.03	14.9669	1.0951	571.973	928.027	1.2295	644.91	855.09	1.0541	551.904	948.096	1	533.371	966.629	0.9314	491.158	1008.84	1.0051	526.285	973.715	0.958	507.272	992.728	0.9842	515.63	984.37	0.889	469.394	1030.61	0.8293	438.103	1061.9	0.6448	347.714	1152.29	0.7902	422.687	1077.31	0.7183	377.788	1122.21	0.567	302.971	1197.03	0.4291
			95.85	2.9221	1487.58	12.4215	1.0677	557.662	942.338	1.204	631.535	868.465	1.0262	537.296	962.704	0.9726	518.757	981.243	0.9024	475.866	1024.13	0.9768	511.467	988.533	0.9294	492.128	1007.87	0.9558	500.751	999.249	0.8597	453.923	1046.08	0.7992	422.202	1077.8	0.6133	330.727	1169.27	0.7605	406.801	1093.2	0.6864	361.01	1138.99	0.5343	285.498	1214.5	0.3956
			97.15	2.9179	1485.44	14.5596	1.0403	543.351	956.649	1.1783	618.054	881.946	0.9988	522.95	977.05	0.945	504.036	995.964	0.8733	460.52	1039.48	0.9482	496.492	1003.51	0.9008	476.984	1023.02	0.9266	485.453	1014.55	0.8299	438.189	1061.81	0.7687	406.089	1093.91	0.5816	313.632	1186.37	0.7305	390.753	1109.25	0.6546	344.285	1155.72	0.5016	268.025	1231.97	0.3624
			98.45	2.9177	1485.34	14.6615	1.0132	529.197	970.803	1.1533	604.941	895.059	0.9716	508.709	991.291	0.9176	489.421	1010.58	0.8446	445.386	1054.61	0.9199	481.673	1018.33	0.8723	461.893	1038.11	0.8981	470.521	1029.48	0.8006	422.718	1077.28	0.7386	390.188	1109.81	0.5501	296.646	1203.35	0.7009	374.92	1125.08	0.6228	327.56	1172.44	0.4691	250.659	1249.34	0.3294
			99.7333	2.9228	1487.93	12.0652	0.986	514.99	985.01	1.1279	591.618	908.382	0.9434	493.944	1006.06	0.8903	474.86	1025.14	0.8156	430.093	1069.91	0.8915	466.803	1033.2	0.8439	446.855	1053.15	0.8693	455.433	1044.57	0.771	407.089	1092.91	0.7086	374.34	1125.66	0.5187	279.713	1220.29	0.6712	359.033	1140.97	0.5911	310.887	1189.11	0.4367	233.346	1266.65	0.2969
			101.033	2.917	1484.98	15.0178	0.9586	500.679	999.321	1.1025	578.295	921.705	0.9157	479.441	1020.56	0.8627	460.139	1039.86	0.7867	414.853	1085.15	0.863	451.88	1048.12	0.8152	431.658	1068.34	0.8404	440.292	1059.71	0.7415	391.513	1108.49	0.6784	358.386	1141.61	0.4871	262.673	1237.33	0.6413	343.039	1156.96	0.5593	294.162	1205.84	0.4044	216.087	1283.91	0.265
			102.333	2.9198	1486.41	13.5924	0.9317	486.629	1013.37	1.0773	565.077	934.923	0.8882	465.042	1034.96	0.8354	445.578	1054.42	0.758	399.719	1100.28	0.8347	437.061	1062.94	0.7868	416.62	1083.38	0.8118	425.308	1074.69	0.7122	376.043	1123.96	0.6484	342.537	1157.46	0.456	245.902	1254.1	0.6119	327.313	1172.69	0.528	277.7	1222.3	0.3725	199.042	1300.96	0.2345
			103.633	2.9177	1485.34	14.6615	0.9044	472.37	1027.63	1.052	551.806	948.194	0.8605	450.539	1049.46	0.8078	430.857	1069.14	0.729	384.426	1115.57	0.8064	422.243	1077.76	0.7582	401.476	1098.52	0.783	410.22	1089.78	0.6826	360.414	1139.59	0.6183	326.636	1173.36	0.4248	229.077	1270.92	0.5822	311.426	1188.57	0.4963	261.027	1238.97	0.3407	182.05	1317.95	0.2062
			104.917	2.9092	1481.01	18.9886	0.8771	458.111	1041.89	1.0265	538.431	961.569	0.8327	435.984	1064.02	0.7804	416.243	1083.76	0.7001	369.186	1130.81	0.7779	407.32	1092.68	0.7297	386.384	1113.62	0.7542	395.131	1104.87	0.6532	344.891	1155.11	0.5882	310.735	1189.27	0.3937	212.306	1287.69	0.5528	295.699	1204.3	0.4649	244.513	1255.49	0.3092	165.218	1334.78	0.1823
			106.217	2.903	1477.86	22.1449	0.8499	443.905	1056.1	1.0013	525.212	974.788	0.8051	421.533	1078.47	0.7527	401.469	1098.53	0.6712	353.946	1146.05	0.7495	392.449	1107.55	0.7012	371.293	1128.71	0.7255	380.095	1119.9	0.6239	329.42	1170.58	0.5583	294.939	1205.06	0.3629	195.697	1304.3	0.5234	279.973	1220.03	0.4337	228.103	1271.9	0.2785	148.814	1351.19	0.1645
			107.517	2.9231	1488.09	11.9124	0.8228	429.75	1070.25	0.9758	511.837	988.163	0.7776	407.135	1092.87	0.7254	386.908	1113.09	0.6425	338.812	1161.19	0.7212	377.631	1122.37	0.6728	356.255	1143.74	0.697	365.164	1134.84	0.5945	313.897	1186.1	0.5284	279.143	1220.86	0.3324	179.249	1320.75	0.494	264.246	1235.75	0.4025	211.694	1288.31	0.2488	132.944	1367.06	0.1535
			108.8	2.9124	1482.64	17.3596	0.7956	415.544	1084.46	0.9506	498.619	1001.38	0.7498	392.579	1107.42	0.698	372.293	1127.71	0.6135	323.519	1176.48	0.6927	362.708	1137.29	0.6443	341.164	1158.84	0.6681	350.023	1149.98	0.565	298.321	1201.68	0.4985	263.348	1236.65	0.302	162.856	1337.14	0.4645	248.467	1251.53	0.3716	195.442	1304.56	0.2207	117.929	1382.07	0.1472
			110.1	2.9297	1491.45	8.55252	0.7685	401.389	1098.61	0.9252	485.296	1014.7	0.7223	378.181	1121.82	0.6707	357.732	1142.27	0.5848	308.385	1191.62	0.6645	347.942	1152.06	0.6159	326.126	1173.87	0.6395	335.039	1164.96	0.5358	282.903	1217.1	0.4688	247.658	1252.34	0.2725	146.948	1353.05	0.4353	232.847	1267.15	0.3409	179.295	1320.7	0.196	104.731	1395.27	0.1435
			111.4	2.9078	1480.3	19.7013	0.7412	387.13	1112.87	0.8998	471.973	1028.03	0.6947	363.73	1136.27	0.6433	343.118	1156.88	0.556	293.197	1206.8	0.6362	333.124	1166.88	0.5875	311.088	1188.91	0.6108	320.003	1180	0.5066	267.486	1232.51	0.4389	231.862	1268.14	0.2439	131.525	1368.47	0.4062	217.281	1282.72	0.3106	163.359	1336.64	0.1762	94.1508	1405.85	0.141
			112.7	2.9301	1491.65	8.34889	0.7142	373.028	1126.97	0.8745	458.702	1041.3	0.6672	349.332	1150.67	0.6158	328.45	1171.55	0.5273	278.063	1221.94	0.6079	318.306	1181.69	0.5591	296.05	1203.95	0.5821	304.967	1195.03	0.4773	252.015	1247.98	0.4093	216.225	1283.77	0.2171	117.073	1382.93	0.3772	201.769	1298.23	0.281	147.791	1352.21	0.1627	86.9372	1413.06	0.1394
			113.983	2.9228	1487.93	12.0652	0.6869	358.769	1141.23	0.8493	445.484	1054.52	0.6396	334.881	1165.12	0.5885	313.889	1186.11	0.4986	262.928	1237.07	0.5796	303.487	1196.51	0.5309	281.118	1218.88	0.5535	289.983	1210.02	0.4482	236.65	1263.35	0.3799	200.694	1299.31	0.1931	104.131	1395.87	0.3485	186.417	1313.58	0.2524	132.749	1367.25	0.1546	82.609	1417.39	0.1382
			115.283	2.9348	1494.04	5.95622	0.6599	344.667	1155.33	0.8238	432.108	1067.89	0.6119	320.378	1179.62	0.5612	299.328	1200.67	0.47	247.847	1252.15	0.5515	288.774	1211.23	0.5025	266.079	1233.92	0.525	275.052	1224.95	0.4192	221.338	1278.66	0.3507	185.268	1314.73	0.1742	93.9387	1406.06	0.3199	171.118	1328.88	0.2256	118.654	1381.35	0.1497	79.9907	1420.01	0.1373
			116.583	2.9038	1478.26	21.7377	0.6326	330.408	1169.59	0.7985	418.838	1081.16	0.5843	305.927	1194.07	0.5338	284.714	1215.29	0.4414	232.765	1267.24	0.5233	274.008	1225.99	0.4742	251.094	1248.91	0.4965	260.12	1239.88	0.3903	206.079	1293.92	0.3216	169.895	1330.1	0.161	86.8205	1413.18	0.2918	156.087	1343.91	0.2016	106.031	1393.97	0.1467	78.3877	1421.61	0.1365
			117.867	2.921	1487.02	12.9815	0.6057	316.359	1183.64	0.7734	405.672	1094.33	0.5569	291.581	1208.42	0.5066	270.206	1229.79	0.413	217.789	1282.21	0.4952	259.294	1240.71	0.4462	236.268	1263.73	0.468	245.189	1254.81	0.3617	190.978	1309.02	0.2932	154.892	1345.11	0.1531	82.5604	1417.44	0.2645	141.484	1358.52	0.1824	95.9327	1404.07	0.1445	77.2122	1422.79	0.1361
			119.167	2.9074	1480.1	19.905	0.5785	302.152	1197.85	0.7479	392.296	1107.7	0.5294	277.182	1222.82	0.4793	255.645	1244.36	0.3847	202.865	1297.13	0.467	244.528	1255.47	0.418	221.336	1278.66	0.4397	230.362	1269.64	0.3332	175.93	1324.07	0.2653	140.153	1359.85	0.1482	79.918	1420.08	0.238	127.309	1372.69	0.1689	88.8324	1411.17	0.1431	76.4641	1423.54	0.1355
			120.467	2.9154	1484.17	15.8323	0.5516	288.102	1211.9	0.7227	379.078	1120.92	0.502	262.836	1237.16	0.4523	241.244	1258.76	0.3566	188.047	1311.95	0.4391	229.919	1270.08	0.39	206.509	1293.49	0.4114	215.536	1284.46	0.3051	161.093	1338.91	0.2385	125.995	1374.01	0.1451	78.2463	1421.75	0.2133	114.097	1385.9	0.1607	84.5196	1415.48	0.142	75.8763	1424.12	0.1352
			121.767	2.9133	1483.1	16.9014	0.5246	274	1226	0.6974	365.808	1134.19	0.4746	248.49	1251.51	0.4251	226.736	1273.26	0.3288	173.387	1326.61	0.4112	215.311	1284.69	0.3623	191.842	1308.16	0.3833	200.814	1299.19	0.2774	146.468	1353.53	0.2137	112.894	1387.11	0.1431	77.1678	1422.83	0.1915	102.436	1397.56	0.1553	81.6795	1418.32	0.1411	75.3954	1424.6	0.1349
			123.05	2.9183	1485.64	14.356	0.4977	259.95	1240.05	0.6722	352.589	1147.41	0.4473	234.197	1265.8	0.3982	212.388	1287.61	0.3012	158.833	1341.17	0.3835	200.806	1299.19	0.3348	177.28	1322.72	0.3553	186.144	1313.86	0.2505	132.264	1367.74	0.1918	101.324	1398.68	0.1417	76.4129	1423.59	0.1741	93.1282	1406.87	0.1522	80.0491	1419.95	0.1405	75.0748	1424.93	0.1346
			124.35	2.9178	1485.39	14.6106	0.4708	245.9	1254.1	0.6468	339.266	1160.73	0.4201	219.955	1280.04	0.3713	198.041	1301.96	0.2742	144.595	1355.41	0.3559	186.355	1313.65	0.3074	162.772	1337.23	0.3276	171.632	1328.37	0.2249	118.748	1381.25	0.1745	92.185	1407.82	0.1405	75.7657	1424.23	0.1619	86.6022	1413.4	0.1499	78.8394	1421.16	0.1399	74.7542	1425.25	0.1344
			125.65	2.9197	1486.36	13.6433	0.444	231.902	1268.1	0.6217	326.101	1173.9	0.393	205.766	1294.23	0.3447	183.853	1316.15	0.2481	130.831	1369.17	0.3286	172.06	1327.94	0.2806	148.581	1351.42	0.3003	157.329	1342.67	0.2015	106.392	1393.61	0.1627	85.9513	1414.05	0.1396	75.2804	1424.72	0.1541	82.4299	1417.57	0.1485	78.1031	1421.9	0.1396	74.5939	1425.41	0.1342
			126.933	2.9063	1479.54	20.465	0.4173	217.957	1282.04	0.5964	312.83	1187.17	0.3661	191.682	1308.32	0.3183	169.772	1330.23	0.2235	117.859	1382.14	0.3016	157.922	1342.08	0.2546	134.814	1365.19	0.2735	143.289	1356.71	0.1816	95.8851	1404.11	0.1553	82.042	1417.96	0.139	74.9569	1425.04	0.1492	79.8089	1420.19	0.1472	77.4194	1422.58	0.1392	74.3802	1425.62	0.1341
			128.233	2.9152	1484.07	15.9342	0.3907	204.064	1295.94	0.5713	299.664	1200.34	0.3393	177.65	1322.35	0.2923	155.904	1344.1	0.201	105.994	1394.01	0.2752	144.099	1355.9	0.2296	121.576	1378.42	0.2474	129.615	1370.39	0.1664	87.8595	1412.14	0.1507	79.6119	1420.39	0.1384	74.6333	1425.37	0.1461	78.1506	1421.85	0.1462	76.8934	1423.11	0.1388	74.1664	1425.83	0.134
			129.533	2.918	1485.49	14.5087	0.3642	190.223	1309.78	0.5461	286.446	1213.55	0.3128	163.775	1336.22	0.2668	142.303	1357.7	0.1822	96.0802	1403.92	0.2495	130.642	1369.36	0.2065	109.344	1390.66	0.2228	116.727	1383.27	0.1563	82.5267	1417.47	0.1475	77.9214	1422.08	0.138	74.4176	1425.58	0.1437	76.8668	1423.13	0.1455	76.5252	1423.47	0.1385	74.0061	1425.99	0.1338
			130.833	2.9196	1486.31	13.6942	0.3381	176.59	1323.41	0.521	273.28	1226.72	0.2868	150.162	1349.84	0.2422	129.183	1370.82	0.1683	88.7502	1411.25	0.2252	117.918	1382.08	0.1864	98.7009	1401.3	0.2005	105.043	1394.96	0.15	79.2003	1420.8	0.1455	76.8648	1423.14	0.1376	74.2019	1425.8	0.1422	76.0645	1423.94	0.145	76.2623	1423.74	0.1383	73.8993	1426.1	0.1336
			132.117	2.9087	1480.76	19.2432	0.3121	163.011	1336.99	0.4959	260.115	1239.89	0.2614	136.863	1363.14	0.219	116.808	1383.19	0.159	83.846	1416.15	0.2031	106.346	1393.65	0.1707	90.3876	1409.61	0.1817	95.194	1404.81	0.146	77.0882	1422.91	0.1441	76.1252	1423.87	0.1374	74.094	1425.91	0.1412	75.5296	1424.47	0.1445	75.9993	1424	0.1382	73.8458	1426.15	0.1336
			133.417	2.9155	1484.22	15.7814	0.2865	149.64	1350.36	0.4708	246.949	1253.05	0.237	124.088	1375.91	0.1982	105.714	1394.29	0.1531	80.7348	1419.27	0.1843	96.5023	1403.5	0.1597	84.563	1415.44	0.1675	87.7545	1412.25	0.1432	75.6098	1424.39	0.143	75.5441	1424.46	0.137	73.8783	1426.12	0.1401	74.9412	1425.06	0.144	75.7363	1424.26	0.1379	73.6855	1426.31	0.1332
			134.717	2.9191	1486.05	13.9488	0.2616	136.634	1363.37	0.446	233.941	1266.06	0.2142	112.151	1387.85	0.1808	96.4335	1403.57	0.1494	78.7836	1421.22	0.1703	89.1716	1410.83	0.1528	80.9093	1419.09	0.1583	82.9346	1417.07	0.1414	74.6594	1425.34	0.1421	75.0687	1424.93	0.1367	73.7166	1426.28	0.1397	74.7272	1425.27	0.1439	75.6837	1424.32	0.1379	73.6855	1426.31	0.1333
			136	2.9196	1486.31	13.6942	0.2376	124.099	1375.9	0.421	220.827	1279.17	0.194	101.574	1398.43	0.1677	89.4464	1410.55	0.1467	77.3598	1422.64	0.1606	84.0926	1415.91	0.1482	78.4736	1421.53	0.152	79.634	1420.37	0.1399	73.8674	1426.13	0.1413	74.6461	1425.35	0.1365	73.6087	1426.39	0.139	74.3528	1425.65	0.1434	75.4208	1424.58	0.1375	73.4718	1426.53	0.1332
			137.3	2.9095	1481.16	18.8359	0.2151	112.347	1387.65	0.3963	207.871	1292.13	0.1777	93.0399	1406.96	0.159	84.806	1415.19	0.1449	76.4106	1423.59	0.1544	80.8462	1419.15	0.1452	76.8851	1423.11	0.1482	77.6431	1422.36	0.1388	73.2866	1426.71	0.1408	74.3819	1425.62	0.1362	73.4469	1426.55	0.1385	74.0853	1425.91	0.1432	75.3156	1424.68	0.1375	73.4718	1426.53	0.1331
			138.6	2.8984	1475.51	24.4867	0.195	101.849	1398.15	0.3716	194.916	1305.08	0.1659	86.8617	1413.14	0.1534	81.8192	1418.18	0.1437	75.7778	1424.22	0.1505	78.8041	1421.2	0.1431	75.7731	1424.23	0.1457	76.3333	1423.67	0.138	72.8642	1427.14	0.1403	74.1178	1425.88	0.1361	73.393	1426.61	0.1382	73.9248	1426.08	0.1429	75.1578	1424.84	0.1373	73.3649	1426.64	0.133
			139.9	2.9039	1478.31	21.6867	0.1785	93.231	1406.77	0.3472	182.117	1317.88	0.158	82.7254	1417.27	0.1497	79.8457	1420.15	0.1426	75.1978	1424.8	0.1478	77.3903	1422.61	0.1416	74.9788	1425.02	0.1437	75.2855	1424.71	0.1374	72.5474	1427.45	0.1399	73.9065	1426.09	0.136	73.3391	1426.66	0.1377	73.6574	1426.34	0.1427	75.0526	1424.95	0.1373	73.3649	1426.64	0.133
			141.183	2.9106	1481.72	18.2759	0.1662	86.8066	1413.19	0.3229	169.371	1330.63	0.153	80.1075	1419.89	0.1473	78.5656	1421.43	0.1418	74.7759	1425.22	0.1458	76.3431	1423.66	0.1404	74.3434	1425.66	0.1423	74.5521	1425.45	0.1368	72.2306	1427.77	0.1395	73.6951	1426.3	0.1359	73.2852	1426.71	0.1374	73.4969	1426.5	0.1424	74.8948	1425.11	0.1371	73.2581	1426.74	0.1329
			142.483	2.8924	1472.46	27.5412	0.1579	82.4715	1417.53	0.2988	156.73	1343.27	0.1495	78.275	1421.73	0.1454	77.5522	1422.45	0.1412	74.4595	1425.54	0.1445	75.6624	1424.34	0.1395	73.8668	1426.13	0.1412	73.9758	1426.02	0.1364	72.0194	1427.98	0.1393	73.5895	1426.41	0.1356	73.1234	1426.88	0.1372	73.3899	1426.61	0.1424	74.8948	1425.11	0.1371	73.2581	1426.74	0.133
			143.783	2.9115	1482.18	17.8177	0.1523	79.5466	1420.45	0.2754	144.456	1355.54	0.1471	77.0184	1422.98	0.144	76.8055	1423.19	0.1406	74.1431	1425.86	0.1432	74.9817	1425.02	0.1388	73.4962	1426.5	0.1404	73.5566	1426.44	0.136	71.8082	1428.19	0.1391	73.4838	1426.52	0.1355	73.0695	1426.93	0.1369	73.2294	1426.77	0.1422	74.7896	1425.21	0.1369	73.1512	1426.85	0.1329
			145.083	2.8997	1476.18	23.8249	0.1488	77.7186	1422.28	0.2526	132.496	1367.5	0.1456	76.233	1423.77	0.1431	76.3254	1423.67	0.1402	73.9321	1426.07	0.1425	74.6151	1425.38	0.1384	73.2844	1426.72	0.1398	73.2423	1426.76	0.1357	71.6498	1428.35	0.1389	73.3782	1426.62	0.1355	73.0695	1426.93	0.1368	73.176	1426.82	0.1421	74.737	1425.26	0.137	73.2046	1426.8	0.1327
			146.367	2.9026	1477.65	22.3485	0.1463	76.4128	1423.59	0.2307	121.009	1378.99	0.1442	75.5	1424.5	0.1423	75.8987	1424.1	0.1397	73.6685	1426.33	0.1417	74.1963	1425.8	0.1377	72.9137	1427.09	0.1392	72.9279	1427.07	0.1354	71.4914	1428.51	0.1385	73.1669	1426.83	0.1353	72.9616	1427.04	0.1365	73.0155	1426.98	0.142	74.6844	1425.32	0.1367	73.0443	1426.96	0.1326
			147.667	2.9039	1478.31	21.6867	0.1445	75.4727	1424.53	0.2105	110.414	1389.59	0.1434	75.0812	1424.92	0.1416	75.5254	1424.47	0.1394	73.5103	1426.49	0.1412	73.9344	1426.07	0.1374	72.7549	1427.25	0.1388	72.7184	1427.28	0.1352	71.3858	1428.61	0.1384	73.114	1426.89	0.1352	72.9077	1427.09	0.1364	72.962	1427.04	0.1418	74.5792	1425.42	0.1367	73.0443	1426.96	0.1327
			148.967	2.8986	1475.62	24.3849	0.1431	74.7415	1425.26	0.1928	101.129	1398.87	0.1426	74.6623	1425.34	0.141	75.2053	1424.79	0.1392	73.4048	1426.6	0.1407	73.6726	1426.33	0.1371	72.596	1427.4	0.1383	72.4564	1427.54	0.1349	71.2274	1428.77	0.1382	73.0084	1426.99	0.1351	72.8538	1427.15	0.1364	72.962	1427.04	0.1417	74.5266	1425.47	0.1367	73.0443	1426.96	0.1327
			initial reaction rate V			0.137287			10.79			10.0818			10.9867			11.1116			11.5626			11.2718			11.4582			11.4194			11.832			12.1077			13.0173			12.1586			12.8127			13.4749
			M/6.23			0.0220365			1.73195			1.61826			1.76351			1.78357			1.85596			1.80928			1.83919			1.83296			1.89919			1.94344			2.08946			1.95161			2.05661			2.1629
			specific activity			0.275456			21.6494			20.2283			22.0439			22.2946			23.1995			22.616			22.9899			22.912			23.7399			24.2931			26.1182			24.3952			25.7076			27.0362
																									oxidation of NADH kinetics
		XB concentration in μM		specific activity	specific activity fold change																						XB concentration in μM	initial reaction rate V
		21.6494	0	20.9388	1																					10.79	0	10.4359
		20.2283	0.2	22.0439	1.05278																					10.0818	0.2	10.9867
			0.3	22.2946	1.06475																						0.3	11.1116
			0.5	23.1995	1.10796																						0.5	11.5626
			0.75	22.616	1.0801																						0.75	11.2718
			1.25	22.9899	1.09796																						1.25	11.4582
			2.5	22.912	1.09424																						2.5	11.4194
			5	23.7399	1.13377																						5	11.832
			6.5	24.2931	1.16019																						6.5	12.1077
			7.5	26.1182	1.24736																						7.5	13.0173
			10	24.3952	1.16507																						10	12.1586
			12.5	25.7076	1.22775																						12.5	12.8127
			15	27.0362	1.2912																						15	13.4749
			20	28.3195	1.35249																						20	14.1144
			25	29.6504	1.41605																						25	14.7777
			27.5	31.422	1.50066																						27.5	15.6607
																								Lineweaver–Burk plot for the determination of Michaelis-Menten constant
																										1 / (XB concentration)		1 / (initial reaction rate)
																											#DIV/0!	0.0958229
																											5	0.0910193
																											3.33333	0.0899957
																											2	0.0864856
																											1.33333	0.0887168
																											0.8	0.087274
																											0.4	0.0875706
																											0.2	0.0845169
																											0.153846	0.0825923
																											0.133333	0.0768207
																											0.1	0.0822466
																											0.08	0.0780478
																											0.0666667	0.0742123
																											0.05	0.0708495
																											0.04	0.0676693
																											0.0363636	0.063854
																										Michaelis-Menten constant, Vmax and Km
																											1/Vmax	0.0775
																											Vmax=	12.9032	μM of oxidated NADH۰min¯¹
																										slope=	Km/Vmax=	0.0036
																											Km=	0.0464516	μM
																								Hanes–Woolf plot for the determination of Michaelis-Menten constant
																										XB concentration in μM		XB conc. / initial reaction rate
																											0	0
																											0.2	0.0182039
																											0.3	0.0269987
																											0.5	0.0432428
																											0.75	0.0665376
																											1.25	0.109092
																											2.5	0.218927
																											5	0.422585
																											6.5	0.53685
																											7.5	0.576155
																											10	0.822466
																											12.5	0.975598
																											15	1.11318
																											20	1.41699
																											25	1.69173
																											27.5	1.75599
																										Michaelis-Menten constant, Vmax and Km
																											slope=	0.0664
																											Vmax=	15.0602	μM of oxidated NADH۰min¯¹
																											Km/Vmax=	0.0578
																											Km=	0.870482	μM
[truncated: 8 more columns]

## Sheet: 21-08-05_002 ATPase assay E1-E2
								0.08 µM ClpX6		0.08 µM ClpX6 + XB
				1	2	3	4	5	6	7	8	9	10	11	12	13	14	15	16	17	18	19	20	21
Raw data			min	control	control	2.5 μM XB	20 μM XB	ClpX	ClpX	ClpX + 0.2 μM XB	ClpX + 0.3 μM XB	ClpX + 0.5 μM XB	ClpX + 0.75 μM XB	ClpX + 1.25 μM XB	ClpX + 2.5 μM XB	ClpX + 5 μM XB	ClpX + 6.5 μM XB	ClpX + 7.5 μM XB	ClpX + 10 μM XB	ClpX + 12.5 μM XB	ClpX + 15 μM XB	ClpX + 20 μM XB	ClpX + 25 μM XB	ClpX + 27.5 μM XB
0s	30.0 °C		0	2.8968	2.8661	2.9041	2.835	2.8687	2.7887	2.8382	2.8246	2.8467	2.8116	2.8402	2.8332	2.8801	2.8232	2.8815	2.8065	2.7143	2.6992	2.7099	2.7158	2.7215
78s	30.1 °C		1.3	2.9007	2.8727	2.9109	2.8341	2.8663	2.7822	2.8187	2.8099	2.8409	2.7965	2.8263	2.8127	2.8678	2.8076	2.8771	2.7953	2.6897	2.6853	2.6993	2.6971	2.6949
155s	30.0 °C		2.58333	2.9133	2.873	2.9187	2.835	2.8378	2.7679	2.8038	2.7995	2.8126	2.7862	2.8078	2.7958	2.8442	2.7882	2.8596	2.7678	2.6763	2.6665	2.6689	2.6693	2.6645
233s	29.9 °C		3.88333	2.9097	2.8642	2.9086	2.8372	2.827	2.7508	2.7881	2.7818	2.7961	2.7657	2.7953	2.7774	2.8296	2.7591	2.8358	2.7532	2.65	2.639	2.6454	2.6507	2.632
311s	30.0 °C		5.18333	2.8965	2.8774	2.9072	2.8345	2.8126	2.7291	2.7641	2.7573	2.7704	2.7394	2.7693	2.762	2.802	2.74	2.8053	2.724	2.6166	2.6124	2.615	2.6139	2.6095
389s	29.8 °C		6.48333	2.9057	2.8519	2.9058	2.8271	2.795	2.7199	2.7519	2.7427	2.7593	2.7214	2.7501	2.7442	2.7927	2.7184	2.7899	2.7104	2.5932	2.5879	2.5918	2.5921	2.585
466s	29.9 °C		7.76667	2.8947	2.8649	2.9061	2.8299	2.7793	2.699	2.7273	2.708	2.7367	2.7021	2.7389	2.7272	2.772	2.7029	2.7658	2.6978	2.5684	2.5665	2.5653	2.5668	2.5518
544s	30.2 °C		9.06667	2.9039	2.8668	2.9004	2.839	2.7572	2.6766	2.7123	2.7013	2.7183	2.6879	2.7151	2.7025	2.7535	2.6773	2.7379	2.6665	2.5445	2.5347	2.5434	2.5403	2.5257
622s	30.1 °C		10.3667	2.8906	2.8694	2.9081	2.8395	2.7442	2.6628	2.691	2.6853	2.7013	2.6699	2.6935	2.6817	2.7343	2.655	2.7194	2.6479	2.5141	2.5144	2.5176	2.5127	2.4958
699s	30.1 °C		11.65	2.901	2.8665	2.91	2.8327	2.7175	2.6428	2.6724	2.662	2.685	2.648	2.6722	2.6659	2.7087	2.6335	2.696	2.6166	2.4923	2.4854	2.4924	2.4867	2.4667
777s	29.9 °C		12.95	2.9127	2.8624	2.897	2.8292	2.7081	2.6322	2.6523	2.6464	2.6585	2.6236	2.6472	2.6345	2.6951	2.6149	2.6791	2.5986	2.4655	2.4581	2.4636	2.4549	2.4344
855s	29.8 °C		14.25	2.9075	2.8706	2.9105	2.8253	2.6824	2.6077	2.6288	2.6213	2.6401	2.604	2.6333	2.6155	2.6779	2.5837	2.6564	2.5728	2.4387	2.4362	2.4362	2.4264	2.4069
933s	29.9 °C		15.55	2.9024	2.863	2.912	2.8341	2.6687	2.5899	2.6075	2.603	2.6169	2.5813	2.6037	2.5992	2.6575	2.5579	2.6224	2.5483	2.4143	2.4059	2.4051	2.396	2.3715
1010s	29.8 °C		16.8333	2.8955	2.8687	2.91	2.8221	2.6447	2.5686	2.5913	2.5797	2.5954	2.5573	2.5862	2.577	2.6361	2.5418	2.6006	2.5231	2.3856	2.3756	2.3788	2.3649	2.3419
1088s	30.0 °C		18.1333	2.8973	2.8668	2.9119	2.8299	2.624	2.5489	2.5648	2.5594	2.5698	2.5363	2.5623	2.5546	2.614	2.5177	2.5764	2.5033	2.3593	2.3501	2.3501	2.3371	2.3083
1166s	29.9 °C		19.4333	2.8952	2.8638	2.9065	2.8259	2.604	2.5345	2.5433	2.5372	2.5465	2.5126	2.539	2.5389	2.5802	2.4936	2.5527	2.4763	2.3296	2.3225	2.3213	2.3053	2.274
1243s	29.9 °C		20.7167	2.9043	2.855	2.9058	2.8359	2.5812	2.5123	2.5233	2.5153	2.5298	2.4944	2.5146	2.5128	2.5657	2.4685	2.5302	2.4459	2.3009	2.29	2.2925	2.2726	2.2408
1321s	29.9 °C		22.0167	2.8987	2.8599	2.9074	2.832	2.5615	2.4898	2.5004	2.4956	2.5078	2.4725	2.4896	2.4866	2.5459	2.447	2.4963	2.4216	2.2743	2.2652	2.2628	2.2401	2.2094
1399s	30.2 °C		23.3167	2.8968	2.8506	2.9071	2.8252	2.539	2.4733	2.4807	2.4728	2.4814	2.4493	2.4646	2.4642	2.5236	2.4169	2.4753	2.3972	2.2477	2.2366	2.2328	2.2093	2.1767
1477s	30.0 °C		24.6167	2.8993	2.8614	2.9073	2.8348	2.5199	2.4464	2.4549	2.4479	2.4572	2.4257	2.4421	2.4395	2.5022	2.3938	2.448	2.3697	2.2156	2.2038	2.201	2.1772	2.1416
1554s	30.0 °C		25.9	2.9086	2.8665	2.9197	2.8354	2.4979	2.4279	2.4355	2.4333	2.4384	2.4029	2.4169	2.4186	2.4725	2.3689	2.4221	2.3426	2.1862	2.1739	2.1739	2.1435	2.1074
1632s	30.0 °C		27.2	2.908	2.8655	2.925	2.8445	2.4757	2.4107	2.4146	2.4089	2.4141	2.3811	2.3956	2.393	2.4589	2.3446	2.3965	2.3192	2.159	2.1463	2.144	2.1139	2.0752
1710s	30.0 °C		28.5	2.9008	2.8529	2.9006	2.835	2.4531	2.3869	2.3835	2.3847	2.388	2.3537	2.3692	2.3684	2.4273	2.3155	2.3617	2.2878	2.1288	2.1142	2.1114	2.079	2.039
1788s	30.0 °C		29.8	2.8987	2.865	2.909	2.8254	2.4305	2.3696	2.3631	2.36	2.3664	2.3322	2.3432	2.3449	2.4059	2.2892	2.3379	2.2588	2.0983	2.0841	2.0815	2.0465	2.0051
1865s	30.1 °C		31.0833	2.9067	2.8599	2.9088	2.8227	2.4056	2.3438	2.3411	2.337	2.3408	2.3061	2.3196	2.3216	2.3821	2.2618	2.307	2.2328	2.0686	2.0529	2.0487	2.0128	1.9695
1943s	30.0 °C		32.3833	2.8973	2.8587	2.9081	2.8198	2.383	2.3225	2.3152	2.3125	2.3149	2.2824	2.2876	2.2962	2.356	2.2363	2.2798	2.2046	2.0384	2.0207	2.0187	1.9797	1.9338
2021s	30.1 °C		33.6833	2.9032	2.857	2.9073	2.83	2.36	2.3024	2.292	2.2895	2.2916	2.2575	2.2666	2.2699	2.3326	2.2094	2.2492	2.1741	2.0082	1.991	1.9882	1.947	1.8985
2098s	29.9 °C		34.9667	2.9034	2.8591	2.8991	2.8289	2.336	2.2828	2.2656	2.2681	2.2636	2.2317	2.2421	2.2456	2.3063	2.1814	2.2197	2.1469	1.9781	1.9616	1.9557	1.912	1.8641
2176s	30.0 °C		36.2667	2.9073	2.8564	2.9098	2.8248	2.3152	2.2605	2.2412	2.2424	2.2394	2.207	2.2159	2.2172	2.2798	2.155	2.1895	2.1206	1.9477	1.9287	1.9249	1.8784	1.828
2254s	30.0 °C		37.5667	2.8991	2.8779	2.9066	2.8256	2.2891	2.2375	2.2183	2.2177	2.2125	2.1832	2.185	2.1915	2.2533	2.1252	2.1602	2.0913	1.9167	1.8976	1.8929	1.8446	1.7924
2332s	29.9 °C		38.8667	2.8959	2.8509	2.8904	2.8248	2.264	2.2154	2.1918	2.1935	2.1914	2.1543	2.163	2.1666	2.2298	2.0995	2.1308	2.0618	1.8863	1.8663	1.8613	1.8121	1.7555
2409s	30.0 °C		40.15	2.8895	2.8599	2.9008	2.8197	2.2439	2.1925	2.1671	2.1707	2.1635	2.1308	2.1351	2.1413	2.2009	2.069	2.0996	2.0325	1.8552	1.8354	1.8301	1.7762	1.7209
2487s	29.9 °C		41.45	2.9015	2.8531	2.9051	2.8246	2.2175	2.1695	2.1434	2.1449	2.1369	2.1074	2.1079	2.1152	2.176	2.0431	2.0692	2.0024	1.8249	1.8033	1.7978	1.7419	1.6849
2565s	29.9 °C		42.75	2.9074	2.8459	2.9126	2.8254	2.1916	2.1466	2.1167	2.1211	2.1117	2.0807	2.0814	2.0888	2.1498	2.0132	2.0395	1.973	1.7943	1.7714	1.7654	1.7069	1.6481
2642s	30.0 °C		44.0333	2.898	2.8484	2.9103	2.8271	2.1676	2.1245	2.0923	2.0942	2.0859	2.0527	2.0544	2.0626	2.1242	1.984	2.0074	1.9444	1.7619	1.7404	1.7338	1.6723	1.6122
2720s	30.0 °C		45.3333	2.8936	2.8515	2.8987	2.8298	2.1429	2.1008	2.0663	2.0687	2.0595	2.0279	2.0255	2.0359	2.0976	1.9555	1.9764	1.9146	1.7314	1.7086	1.7011	1.6383	1.5762
2798s	30.1 °C		46.6333	2.89	2.847	2.8945	2.8119	2.1169	2.076	2.0383	2.0437	2.0311	2.001	1.9971	2.007	2.0696	1.9267	1.9454	1.8845	1.6997	1.6761	1.6686	1.6029	1.5395
2876s	29.9 °C		47.9333	2.9009	2.8543	2.9075	2.8222	2.094	2.0559	2.0152	2.0197	2.006	1.9769	1.9705	1.9831	2.0456	1.8988	1.9143	1.8563	1.669	1.6448	1.6362	1.5684	1.5037
2953s	29.9 °C		49.2167	2.8946	2.8535	2.9004	2.8223	2.0675	2.0325	1.9891	1.9941	1.979	1.9504	1.9434	1.9554	2.0176	1.8702	1.8831	1.8256	1.6372	1.6126	1.6035	1.5344	1.467
3031s	29.9 °C		50.5167	2.8956	2.8521	2.9011	2.8236	2.043	2.0088	1.9635	1.9692	1.9534	1.9233	1.9158	1.9281	1.9898	1.8415	1.8519	1.7966	1.6063	1.5809	1.5715	1.4997	1.4306
3109s	30.0 °C		51.8167	2.892	2.854	2.9058	2.8214	2.0172	1.9846	1.9384	1.9427	1.9256	1.8969	1.8882	1.902	1.9646	1.812	1.8206	1.7659	1.5753	1.5485	1.5391	1.4646	1.3944
3186s	30.1 °C		53.1	2.9013	2.8507	2.9013	2.8198	1.9917	1.9623	1.9121	1.918	1.8992	1.8712	1.8603	1.8756	1.9359	1.7834	1.7883	1.7361	1.5437	1.5167	1.5066	1.43	1.3583
3264s	29.9 °C		54.4	2.8958	2.8492	2.8916	2.8237	1.9661	1.9381	1.8854	1.8919	1.8735	1.8447	1.8326	1.8469	1.9099	1.7541	1.7574	1.7075	1.5115	1.4845	1.4739	1.3953	1.3214
3342s	30.1 °C		55.7	2.8911	2.8464	2.894	2.8269	1.9405	1.9134	1.8601	1.8656	1.8449	1.819	1.8047	1.8211	1.8813	1.7244	1.7256	1.6764	1.4804	1.4525	1.4415	1.3603	1.285
3420s	29.9 °C		57	2.8845	2.848	2.9069	2.8277	1.9157	1.8919	1.8338	1.841	1.8189	1.7916	1.776	1.7936	1.8551	1.6951	1.6945	1.6472	1.4491	1.42	1.4088	1.3251	1.2485
3497s	30.1 °C		58.2833	2.8991	2.8475	2.902	2.8185	1.8898	1.8675	1.8063	1.815	1.791	1.7645	1.7481	1.7657	1.8272	1.6661	1.6621	1.6166	1.4169	1.3877	1.3762	1.2901	1.2118
3575s	30.0 °C		59.5833	2.9017	2.839	2.8866	2.8267	1.8642	1.8439	1.78	1.7894	1.7624	1.7386	1.7197	1.7383	1.8004	1.6371	1.63	1.5864	1.3855	1.3558	1.3435	1.2551	1.1755
3653s	30.0 °C		60.8833	2.8982	2.8532	2.9057	2.8238	1.8379	1.8196	1.7542	1.7624	1.7369	1.7117	1.691	1.711	1.772	1.6067	1.5983	1.5565	1.3539	1.3234	1.311	1.2205	1.1391
3730s	29.9 °C		62.1667	2.8804	2.8553	2.8965	2.8206	1.8107	1.7961	1.7267	1.7365	1.7086	1.684	1.6616	1.6828	1.7435	1.5772	1.5658	1.526	1.3219	1.2909	1.278	1.1853	1.1025
3808s	30.0 °C		63.4667	2.8987	2.846	2.8909	2.8176	1.7858	1.7732	1.7001	1.7111	1.6818	1.6578	1.6345	1.6564	1.7174	1.5482	1.5343	1.4958	1.2905	1.2591	1.2455	1.1506	1.0658
3886s	29.9 °C		64.7667	2.8904	2.8496	2.9025	2.8158	1.76	1.7483	1.6737	1.6848	1.6541	1.6306	1.6059	1.6282	1.6894	1.5186	1.5021	1.4658	1.259	1.2267	1.2126	1.1157	1.0293
3964s	30.0 °C		66.0667	2.9001	2.845	2.8972	2.8248	1.7335	1.725	1.6467	1.6583	1.6266	1.6032	1.5772	1.6	1.6619	1.4894	1.4695	1.4355	1.2273	1.1946	1.18	1.081	0.9929
4041s	29.9 °C		67.35	2.9008	2.8403	2.9065	2.8206	1.7079	1.7006	1.6204	1.6326	1.5998	1.5766	1.5488	1.5727	1.6339	1.4595	1.438	1.4044	1.1956	1.162	1.1477	1.0457	0.9565
4119s	30.0 °C		68.65	2.8924	2.851	2.9144	2.8198	1.6809	1.6765	1.5934	1.6069	1.5725	1.5499	1.5204	1.5452	1.6056	1.4297	1.4051	1.3746	1.1637	1.1298	1.1147	1.0111	0.92
4197s	29.9 °C		69.95	2.8969	2.8471	2.9082	2.8166	1.6548	1.6535	1.5667	1.5799	1.5449	1.5227	1.4917	1.5178	1.578	1.4001	1.3733	1.3439	1.1324	1.0977	1.0824	0.976	0.8835
4275s	30.0 °C		71.25	2.8958	2.8371	2.8934	2.8138	1.6282	1.6282	1.5398	1.5537	1.5166	1.4955	1.4628	1.4892	1.5499	1.3702	1.3407	1.3134	1.1003	1.0654	1.0494	0.9413	0.8473
4352s	30.0 °C		72.5333	2.8857	2.8432	2.8974	2.8078	1.6029	1.605	1.5132	1.5271	1.4894	1.4686	1.4343	1.4614	1.5222	1.3409	1.3088	1.2832	1.0688	1.0331	1.0165	0.9064	0.8108
4430s	29.9 °C		73.8333	2.8947	2.8418	2.8911	2.8153	1.5755	1.581	1.486	1.5014	1.4621	1.4413	1.4058	1.4335	1.4941	1.3111	1.2764	1.2531	1.0369	1.0009	0.9841	0.8716	0.7743
4508s	29.9 °C		75.1333	2.8943	2.845	2.8998	2.814	1.55	1.5567	1.4593	1.4747	1.4344	1.4142	1.3771	1.4057	1.4661	1.2817	1.2445	1.2228	1.0055	0.9686	0.9514	0.8366	0.7383
4585s	30.0 °C		76.4167	2.8929	2.8445	2.9039	2.8124	1.5234	1.5323	1.4324	1.4484	1.4062	1.3873	1.3482	1.3778	1.4382	1.2521	1.2122	1.1923	0.9737	0.9364	0.9187	0.8019	0.702
4663s	29.8 °C		77.7167	2.9023	2.8386	2.9031	2.815	1.4967	1.5084	1.4052	1.4222	1.3789	1.36	1.3194	1.35	1.4101	1.2223	1.1799	1.1618	0.9421	0.9041	0.8861	0.7669	0.6658
4741s	30.2 °C		79.0167	2.8938	2.8418	2.9012	2.8091	1.4702	1.4842	1.3784	1.3954	1.3511	1.3326	1.2906	1.3219	1.3823	1.1925	1.1477	1.1315	0.9105	0.8718	0.8535	0.7321	0.6296
4819s	29.9 °C		80.3167	2.8872	2.8404	2.8991	2.8176	1.4439	1.4599	1.351	1.3691	1.3233	1.3052	1.2618	1.2938	1.3538	1.1626	1.1152	1.1009	0.879	0.8397	0.8207	0.6976	0.5936
4896s	30.0 °C		81.6	2.8921	2.8397	2.896	2.8176	1.4175	1.4356	1.3241	1.3429	1.2954	1.2781	1.233	1.2661	1.3263	1.1327	1.0833	1.0708	0.8474	0.8075	0.7882	0.6628	0.5576
4974s	30.1 °C		82.9	2.8891	2.8353	2.8999	2.8115	1.3912	1.4114	1.2971	1.3162	1.2674	1.2507	1.2043	1.2379	1.2978	1.1031	1.0508	1.0404	0.8157	0.7752	0.7555	0.6283	0.5216
5052s	29.9 °C		84.2	2.8925	2.8435	2.8931	2.8112	1.3644	1.3873	1.2703	1.2897	1.2398	1.2232	1.1754	1.21	1.2698	1.0732	1.0188	1.01	0.7842	0.7431	0.7232	0.5938	0.486
5129s	29.9 °C		85.4833	2.8757	2.8368	2.9024	2.8152	1.3379	1.3632	1.2431	1.2632	1.2119	1.1963	1.1469	1.1819	1.2415	1.0437	0.9863	0.9797	0.7527	0.7109	0.6904	0.5594	0.4503
5207s	30.0 °C		86.7833	2.8903	2.8332	2.9059	2.8123	1.3114	1.3389	1.2158	1.2367	1.1841	1.1686	1.1176	1.1541	1.2133	1.0137	0.9542	0.9492	0.7212	0.6789	0.658	0.5249	0.4147
5285s	29.8 °C		88.0833	2.881	2.8325	2.8958	2.813	1.2846	1.3145	1.189	1.2102	1.1563	1.1415	1.0889	1.1259	1.1852	0.9841	0.9219	0.9191	0.6897	0.6471	0.6257	0.4907	0.3795
5363s	30.0 °C		89.3833	2.8791	2.8415	2.8923	2.8212	1.258	1.2902	1.1619	1.1837	1.1286	1.1141	1.0603	1.0979	1.1569	0.9546	0.8897	0.8889	0.6582	0.6151	0.5935	0.4563	0.3444
5440s	30.2 °C		90.6667	2.8835	2.8297	2.8803	2.802	1.2312	1.2658	1.1345	1.1576	1.1005	1.0867	1.031	1.0698	1.1288	0.9246	0.8574	0.8584	0.627	0.583	0.5611	0.4222	0.3098
5518s	30.0 °C		91.9667	2.8894	2.8413	2.8854	2.8138	1.2047	1.2418	1.1075	1.1305	1.0727	1.0595	1.0022	1.0417	1.1005	0.8948	0.8252	0.828	0.5955	0.5511	0.529	0.3883	0.2758
5596s	30.1 °C		93.2667	2.8974	2.8314	2.888	2.8216	1.1779	1.2176	1.0804	1.1039	1.0448	1.032	0.9736	1.0138	1.0726	0.8653	0.7931	0.7978	0.5642	0.5193	0.4968	0.3548	0.2434
5673s	29.9 °C		94.55	2.8802	2.8518	2.8923	2.8071	1.1513	1.1931	1.0532	1.0775	1.017	1.0045	0.9445	0.9855	1.0442	0.8352	0.7609	0.7676	0.5329	0.4877	0.4646	0.3214	0.2128
5751s	30.0 °C		95.85	2.8913	2.8323	2.8856	2.8194	1.1253	1.1689	1.0259	1.051	0.989	0.9773	0.9156	0.9573	1.0162	0.8058	0.7289	0.7374	0.5019	0.456	0.4328	0.2887	0.1863
5829s	30.2 °C		97.15	2.8738	2.8225	2.8874	2.8045	1.0982	1.1445	0.9986	1.0241	0.9612	0.95	0.8867	0.9291	0.988	0.776	0.6966	0.7069	0.4706	0.4243	0.4009	0.2567	0.1665
5907s	30.0 °C		98.45	2.8858	2.8374	2.8945	2.81	1.0717	1.1203	0.9715	0.9976	0.9333	0.9226	0.8578	0.9011	0.9598	0.7463	0.6646	0.6768	0.4395	0.3929	0.3692	0.2263	0.1547
5984s	29.9 °C		99.7333	2.883	2.8351	2.8916	2.808	1.0449	1.096	0.9443	0.9711	0.9056	0.8954	0.829	0.8729	0.9315	0.7167	0.6326	0.6466	0.4085	0.3616	0.3378	0.199	0.1481
6062s	29.9 °C		101.033	2.8775	2.8233	2.8868	2.8035	1.0177	1.0712	0.917	0.9446	0.8776	0.8676	0.8001	0.8448	0.9034	0.687	0.6005	0.6165	0.3781	0.3308	0.3065	0.1764	0.1443
6140s	30.0 °C		102.333	2.8859	2.8394	2.8925	2.8016	0.9917	1.0472	0.89	0.9181	0.8496	0.8403	0.7714	0.8169	0.8754	0.6575	0.5689	0.5866	0.3476	0.3003	0.2763	0.1609	0.1422
6218s	30.2 °C		103.633	2.8799	2.8215	2.8941	2.8128	0.9647	1.0228	0.8627	0.8914	0.8217	0.8131	0.7424	0.7889	0.8473	0.6279	0.537	0.5567	0.3173	0.2704	0.2467	0.1518	0.1407
6295s	30.0 °C		104.917	2.8776	2.822	2.8873	2.8072	0.9381	0.9985	0.8355	0.8649	0.794	0.7858	0.7137	0.7607	0.819	0.5984	0.5052	0.5268	0.2875	0.2414	0.2189	0.1467	0.1394
6373s	30.0 °C		106.217	2.8782	2.8204	2.8791	2.8026	0.9112	0.974	0.8083	0.838	0.766	0.7584	0.6848	0.7326	0.7908	0.5688	0.4735	0.4969	0.2586	0.2141	0.1938	0.1436	0.1387
6451s	29.9 °C		107.517	2.888	2.8266	2.8881	2.8024	0.8846	0.9498	0.7813	0.8117	0.7383	0.7309	0.6563	0.7046	0.7627	0.5392	0.442	0.467	0.2307	0.1898	0.1732	0.1416	0.1378
6528s	30.0 °C		108.8	2.8772	2.8181	2.8895	2.8062	0.8581	0.9254	0.7539	0.785	0.7103	0.7036	0.6273	0.6765	0.7346	0.5098	0.4105	0.4372	0.2048	0.1705	0.1592	0.14	0.1372
6606s	30.0 °C		110.1	2.8863	2.8361	2.8865	2.8043	0.8315	0.9012	0.7268	0.7588	0.6826	0.6764	0.5987	0.6486	0.7066	0.4807	0.3793	0.4077	0.1828	0.1575	0.1507	0.1391	0.1369
6684s	30.0 °C		111.4	2.8735	2.8187	2.888	2.7963	0.8048	0.8769	0.6996	0.7319	0.6548	0.649	0.5699	0.6206	0.6784	0.4514	0.3482	0.3784	0.166	0.1498	0.1461	0.1385	0.1366
6762s	30.0 °C		112.7	2.8763	2.8291	2.8917	2.8054	0.778	0.8527	0.6726	0.7055	0.6269	0.6218	0.5414	0.5926	0.6503	0.4223	0.3176	0.3492	0.1551	0.145	0.1428	0.1379	0.1363
6839s	30.1 °C		113.983	2.8821	2.8306	2.8857	2.8098	0.7512	0.8283	0.6454	0.6789	0.599	0.5945	0.5128	0.5646	0.6223	0.393	0.2876	0.3204	0.1487	0.1422	0.1407	0.1374	0.1361
6917s	30.0 °C		115.283	2.8765	2.8255	2.8838	2.8052	0.7245	0.8041	0.6183	0.6527	0.5716	0.5673	0.4841	0.5369	0.5945	0.3643	0.2586	0.292	0.1448	0.1402	0.1394	0.1368	0.1359
6995s	30.1 °C		116.583	2.8693	2.8169	2.8745	2.8014	0.6978	0.7796	0.591	0.626	0.5436	0.54	0.4555	0.5089	0.5664	0.3356	0.231	0.2644	0.1422	0.1388	0.1383	0.1365	0.1356
7072s	29.9 °C		117.867	2.8803	2.8245	2.8872	2.8089	0.6714	0.7555	0.564	0.5994	0.5159	0.513	0.4272	0.481	0.5384	0.3074	0.2063	0.2382	0.1404	0.1378	0.1376	0.1363	0.1355
7150s	29.9 °C		119.167	2.8629	2.829	2.8754	2.8036	0.6445	0.7311	0.537	0.5731	0.4883	0.4858	0.3989	0.4532	0.5105	0.2796	0.1861	0.2138	0.1391	0.1368	0.1368	0.1361	0.1353
7228s	30.0 °C		120.467	2.8743	2.8246	2.8956	2.8059	0.6181	0.707	0.5101	0.5467	0.4608	0.4588	0.3708	0.4258	0.4827	0.2525	0.1717	0.1931	0.1384	0.1362	0.1362	0.1356	0.1352
7306s	30.0 °C		121.767	2.8823	2.8282	2.8782	2.8026	0.5915	0.6827	0.483	0.5203	0.4334	0.4317	0.3428	0.3982	0.455	0.2268	0.1624	0.1774	0.1377	0.1359	0.1359	0.1357	0.1352
7383s	29.9 °C		123.05	2.8829	2.8269	2.8857	2.8102	0.5651	0.6586	0.4563	0.4939	0.406	0.405	0.3153	0.3707	0.4274	0.2035	0.157	0.1668	0.1369	0.1354	0.1356	0.1355	0.1349
7461s	30.0 °C		124.35	2.8781	2.825	2.8928	2.8032	0.538	0.6342	0.4295	0.4677	0.3788	0.3782	0.2881	0.3435	0.4	0.1832	0.1535	0.1602	0.1364	0.135	0.1352	0.1354	0.1348
7539s	30.1 °C		125.65	2.8785	2.8226	2.8814	2.8041	0.5118	0.6101	0.4027	0.4418	0.3518	0.3518	0.2615	0.3167	0.3726	0.1683	0.1511	0.1561	0.1361	0.1347	0.135	0.1351	0.1348
7616s	30.0 °C		126.933	2.8734	2.8167	2.8753	2.7956	0.4857	0.5859	0.3761	0.4154	0.3251	0.3253	0.236	0.29	0.3455	0.1584	0.1496	0.1533	0.1356	0.1345	0.1347	0.135	0.1346
7694s	29.9 °C		128.233	2.8789	2.8297	2.8817	2.8006	0.4592	0.5618	0.3497	0.3896	0.2985	0.2995	0.2123	0.2639	0.3185	0.1522	0.1482	0.1515	0.1352	0.1343	0.1346	0.1349	0.1345
7772s	30.2 °C		129.533	2.8825	2.821	2.893	2.8026	0.4328	0.5376	0.3234	0.3635	0.2727	0.2738	0.1913	0.2389	0.2921	0.1482	0.1473	0.15	0.1351	0.134	0.1345	0.1348	0.1343
7850s	29.9 °C		130.833	2.8764	2.8155	2.8969	2.8017	0.4067	0.5137	0.2975	0.3379	0.2478	0.2492	0.1744	0.2155	0.2662	0.1457	0.1465	0.1489	0.135	0.1341	0.1343	0.1347	0.1344
7927s	30.0 °C		132.117	2.8705	2.8152	2.8695	2.7942	0.3808	0.4895	0.2721	0.3125	0.2242	0.2257	0.1625	0.1944	0.2415	0.144	0.1459	0.1481	0.1347	0.1338	0.1343	0.1344	0.1344
8005s	29.9 °C		133.417	2.8819	2.8187	2.8874	2.8017	0.3547	0.4654	0.2476	0.2875	0.2031	0.2039	0.1549	0.1772	0.2181	0.1425	0.1454	0.1473	0.1346	0.1336	0.1338	0.1344	0.1343
8083s	30.0 °C		134.717	2.8776	2.816	2.8776	2.7932	0.3293	0.4417	0.2245	0.2633	0.1855	0.1856	0.1501	0.1648	0.1976	0.1414	0.145	0.147	0.1346	0.1337	0.1338	0.1344	0.1344
8160s	30.1 °C		136	2.8762	2.8145	2.8889	2.8048	0.3038	0.4178	0.2029	0.2398	0.1722	0.1714	0.1468	0.1563	0.1805	0.1406	0.1446	0.1464	0.1342	0.1332	0.1336	0.1342	0.1342
8238s	30.0 °C		137.3	2.8662	2.8087	2.8774	2.7966	0.2792	0.3942	0.1851	0.218	0.1635	0.1617	0.1448	0.151	0.1678	0.1399	0.1443	0.146	0.134	0.1332	0.1336	0.1343	0.1342
8316s	30.0 °C		138.6	2.8618	2.811	2.8775	2.7976	0.255	0.3705	0.171	0.1983	0.1578	0.1553	0.1432	0.1474	0.1596	0.1392	0.144	0.1457	0.134	0.1332	0.1335	0.1344	0.134
8394s	30.3 °C		139.9	2.8732	2.8099	2.8722	2.7868	0.2323	0.347	0.1613	0.1824	0.1542	0.1511	0.1419	0.1451	0.1544	0.139	0.1438	0.1453	0.1339	0.133	0.1333	0.1342	0.134
8471s	30.1 °C		141.183	2.8834	2.8228	2.8947	2.8121	0.2117	0.3237	0.155	0.1705	0.1517	0.1485	0.1409	0.1433	0.1508	0.1387	0.1436	0.1451	0.1339	0.133	0.1334	0.1341	0.1341
8549s	29.9 °C		142.483	2.8625	2.8039	2.8731	2.7888	0.1932	0.3006	0.1509	0.1624	0.1497	0.1465	0.1399	0.1419	0.1485	0.1384	0.1433	0.1449	0.1337	0.133	0.1334	0.1339	0.1339
8627s	30.0 °C		143.783	2.8632	2.8015	2.866	2.7886	0.1795	0.2781	0.1482	0.1573	0.1486	0.1451	0.1396	0.141	0.1468	0.1381	0.1431	0.1448	0.1337	0.1329	0.1333	0.1339	0.1338
8705s	29.9 °C		145.083	2.8699	2.8035	2.8732	2.7967	0.1694	0.2561	0.1463	0.1538	0.1476	0.1439	0.1392	0.1403	0.1456	0.1377	0.143	0.1447	0.1336	0.1327	0.1331	0.1341	0.1341
8782s	29.9 °C		146.367	2.8591	2.8024	2.8736	2.8075	0.163	0.2349	0.1448	0.1514	0.1464	0.1429	0.1386	0.1399	0.1445	0.1375	0.1428	0.1444	0.1336	0.1327	0.1331	0.1339	0.1342
8860s	30.1 °C		147.667	2.8615	2.7911	2.8726	2.7916	0.1584	0.2152	0.1436	0.1495	0.1457	0.1422	0.1382	0.1391	0.1437	0.1372	0.1427	0.1442	0.1334	0.1326	0.133	0.1338	0.134
8938s	29.9 °C		148.967	2.8598	2.8022	2.8708	2.7937	0.1556	0.1973	0.1428	0.1482	0.1453	0.1417	0.1381	0.1387	0.1428	0.1372	0.1425	0.1443	0.1334	0.1326	0.1329	0.134	0.1339
Measurement title: 21-08-05_002 E1-E2
Date of measurement: 2021-08-05/Time of measurement: 11:40:15
ATPase_assay.mth
C:\Users\Public\Documents\Tecan\Magellan\mth\ATPase_assay.mth
340nm
infinite 200Pro
Instrument serial number: 1505006410
Plate
Plate Description: [NUN96ft_TC] - Thermo Fisher Scientific-Nunclon 96 Flat Transparent
Plate with Cover: No
Barcode: No
Part of Plate
Range: A1:H12
Temperature
Mode: On
Temperature: 30,0 °C
Kinetic Cycle
Duration: 02:30:00
Kinetic Interval: 00:01:00
Absorbance
Measurement Wavelength: 340 nm
Measurement Bandwidth: 9 nm
Number of Reads: 25
Settle Time: 0 ms
Label: Label1
Total kinetic run time: 2h 28min 58s

## Sheet: 21-08-05_002 X+XB act. E1-E2
							0.08 µM ClpX6 + XB
				control			0 µM XB			0 µM XB			0.2 μM XB			0.3 μM XB			0.5 μM XB			0.75 μM XB			1.25 μM XB			2.5 μM XB			5 μM XB			6.5 μM XB			7.5 μM XB			10 μM XB			12.5 μM XB			15 μM XB			20 μM XB
			min	A	μM left NADH	μM oxidated NADH	A	μM left NADH	μM oxidated NADH	A	μM left NADH	μM oxidated NADH	A	μM left NADH	μM oxidated NADH	A	μM left NADH	μM oxidated NADH	A	μM left NADH	μM oxidated NADH	A	μM left NADH	μM oxidated NADH	A	μM left NADH	μM oxidated NADH	A	μM left NADH	μM oxidated NADH	A	μM left NADH	μM oxidated NADH	A	μM left NADH	μM oxidated NADH	A	μM left NADH	μM oxidated NADH	A	μM left NADH	μM oxidated NADH	A	μM left NADH	μM oxidated NADH	A	μM left NADH	μM oxidated NADH	A
			0	2.8968	1500	0	2.8687	1500	0	2.7887	1500	0	2.8382	1500	0	2.8246	1500	0	2.8467	1500	0	2.8116	1500	0	2.8402	1500	0	2.8332	1500	0	2.8801	1500	0	2.8232	1500	0	2.8815	1500	0	2.8065	1500	0	2.7143	1500	0	2.6992	1500	0	2.7099
			1.3	2.9007	1502.02	-2.01947	2.8663	1498.75	1.25492	2.7822	1496.5	3.49625	2.8187	1489.69	10.3058	2.8099	1492.19	7.80642	2.8409	1496.94	3.05617	2.7965	1491.94	8.05591	2.8263	1492.66	7.34103	2.8127	1489.15	10.8535	2.8678	1493.59	6.40603	2.8076	1491.71	8.28847	2.8771	1497.71	2.29047	2.7953	1494.01	5.9861	2.6897	1486.41	13.5947	2.6853	1492.28	7.72451	2.6993
			2.58333	2.9133	1508.54	-8.54391	2.8378	1483.84	16.1571	2.7679	1488.81	11.188	2.8038	1481.82	18.1805	2.7995	1486.67	13.3293	2.8126	1482.03	17.9682	2.7862	1486.45	13.551	2.8078	1482.89	17.1115	2.7958	1480.2	19.8009	2.8442	1481.3	18.6973	2.7882	1481.4	18.5959	2.8596	1488.6	11.4003	2.7678	1479.32	20.6841	2.6763	1479	20.9999	2.6665	1481.83	18.1721	2.6689
			3.88333	2.9097	1506.68	-6.67978	2.827	1478.2	21.8043	2.7508	1479.61	20.3858	2.7881	1473.52	26.478	2.7818	1477.27	22.7289	2.7961	1473.34	26.6625	2.7657	1475.51	24.4878	2.7953	1476.29	23.7131	2.7774	1470.46	29.5426	2.8296	1473.7	26.3012	2.7591	1465.94	34.0571	2.8358	1476.21	23.7897	2.7532	1471.51	28.4874	2.65	1464.47	35.534	2.639	1466.55	33.4544	2.6454
			5.18333	2.8965	1499.84	0.155344	2.8126	1470.67	29.3338	2.7291	1467.94	32.0579	2.7641	1460.84	39.1621	2.7573	1464.26	35.7396	2.7704	1459.8	40.2044	2.7394	1461.48	38.519	2.7693	1462.56	37.4445	2.762	1462.3	37.6959	2.802	1459.32	40.6757	2.74	1455.79	44.2052	2.8053	1460.33	39.6668	2.724	1455.91	44.0941	2.6166	1446.01	53.9918	2.6124	1451.76	48.2365	2.615
			6.48333	2.9057	1504.61	-4.60853	2.795	1461.46	38.5366	2.7199	1462.99	37.0065	2.7519	1454.39	45.6099	2.7427	1456.51	43.4929	2.7593	1453.95	46.0533	2.7214	1451.88	48.1221	2.7501	1452.42	47.5847	2.7442	1452.88	47.1199	2.7927	1454.48	45.5193	2.7184	1444.32	55.6815	2.7899	1452.32	47.6835	2.7104	1448.64	51.3629	2.5932	1433.08	66.9233	2.5879	1438.15	61.8517	2.5918
			7.76667	2.8947	1498.91	1.08741	2.7793	1453.25	46.7459	2.699	1451.75	48.2483	2.7273	1441.39	58.6111	2.708	1438.08	61.9203	2.7367	1442.04	57.9619	2.7021	1441.58	58.4187	2.7389	1446.5	53.4998	2.7272	1443.88	56.1203	2.772	1443.7	56.3001	2.7029	1436.08	63.9168	2.7658	1439.77	60.229	2.6978	1441.9	58.0973	2.5684	1419.37	80.6285	2.5665	1426.26	73.7441	2.5653
			9.06667	2.9039	1503.68	-3.67647	2.7572	1441.7	58.3017	2.6766	1439.7	60.2969	2.7123	1433.46	66.5387	2.7013	1434.52	65.4783	2.7183	1432.34	67.6573	2.6879	1434.01	65.9945	2.7151	1433.93	66.0693	2.7025	1430.8	69.1974	2.7535	1434.06	65.9352	2.6773	1422.48	77.5184	2.7379	1425.25	74.7527	2.6665	1425.17	74.8263	2.5445	1406.16	93.8363	2.5347	1408.58	91.416	2.5434
			10.3667	2.8906	1496.79	3.21044	2.7442	1434.9	65.0992	2.6628	1432.28	67.7197	2.691	1422.2	77.7958	2.6853	1426.02	73.9751	2.7013	1423.38	76.615	2.6699	1424.4	75.5975	2.6935	1422.52	77.4769	2.6817	1419.79	80.2097	2.7343	1424.07	75.9349	2.655	1410.63	89.3667	2.7194	1415.62	84.3831	2.6479	1415.23	84.7675	2.5141	1389.36	110.636	2.5144	1397.3	102.697	2.5176
			11.65	2.901	1502.17	-2.17481	2.7175	1420.94	79.0602	2.6428	1421.52	78.4774	2.6724	1412.37	87.626	2.662	1413.65	86.3485	2.685	1414.8	85.2039	2.648	1412.72	87.2813	2.6722	1411.27	88.7261	2.6659	1411.43	88.5748	2.7087	1410.73	89.2677	2.6335	1399.21	100.79	2.696	1403.44	96.5643	2.6166	1398.5	101.497	2.4923	1377.32	122.684	2.4854	1381.19	118.813	2.4924
			12.95	2.9127	1508.23	-8.23322	2.7081	1416.02	83.9753	2.6322	1415.82	84.179	2.6523	1401.75	98.2489	2.6464	1405.37	94.6329	2.6585	1400.83	99.1675	2.6236	1399.7	100.299	2.6472	1398.07	101.929	2.6345	1394.8	105.199	2.6951	1403.65	96.3508	2.6149	1389.33	110.672	2.6791	1394.64	105.362	2.5986	1388.88	111.117	2.4655	1362.51	137.494	2.4581	1366.02	133.984	2.4636
			14.25	2.9075	1505.54	-5.5406	2.6824	1402.59	97.4135	2.6077	1402.64	97.3572	2.6288	1389.33	110.669	2.6213	1392.04	107.962	2.6401	1391.14	108.863	2.604	1389.24	110.755	2.6333	1390.73	109.27	2.6155	1384.74	115.258	2.6779	1394.69	105.309	2.5837	1372.75	127.249	2.6564	1382.82	117.179	2.5728	1375.09	124.906	2.4387	1347.7	152.304	2.4362	1353.85	146.154	2.4362
			15.55	2.9024	1502.9	-2.89975	2.6687	1395.42	104.577	2.5899	1393.07	106.932	2.6075	1378.07	121.926	2.603	1382.32	117.68	2.6169	1378.91	121.088	2.5813	1377.13	122.866	2.6037	1375.1	124.903	2.5992	1376.11	123.888	2.6575	1384.07	115.933	2.5579	1359.04	140.957	2.6224	1365.12	134.878	2.5483	1362	138.001	2.4143	1334.21	165.789	2.4059	1337.01	162.993	2.4051
			16.8333	2.8955	1499.33	0.673157	2.6447	1382.87	117.126	2.5686	1381.61	118.388	2.5913	1369.51	130.488	2.5797	1369.95	130.054	2.5954	1367.58	132.416	2.5573	1364.33	135.67	2.5862	1365.85	134.145	2.577	1364.36	135.642	2.6361	1372.92	127.079	2.5418	1350.49	149.511	2.6006	1353.77	146.226	2.5231	1348.53	151.47	2.3856	1318.35	181.649	2.3756	1320.17	179.831	2.3788
			18.1333	2.8973	1500.26	-0.258906	2.624	1372.05	127.95	2.5489	1371.02	128.985	2.5648	1355.51	144.493	2.5594	1359.17	140.834	2.5698	1354.09	145.906	2.5363	1353.13	146.874	2.5623	1353.23	146.768	2.5546	1352.5	147.501	2.614	1361.41	138.589	2.5177	1337.68	162.316	2.5764	1341.18	158.824	2.5033	1337.95	162.052	2.3593	1303.82	196.183	2.3501	1306	194.002	2.3501
			19.4333	2.8952	1499.17	0.8285	2.604	1361.59	138.408	2.5345	1363.27	136.73	2.5433	1344.14	155.856	2.5372	1347.38	152.623	2.5465	1341.82	158.183	2.5126	1340.48	159.518	2.539	1340.93	159.073	2.5389	1344.19	155.813	2.5802	1343.81	156.192	2.4936	1324.88	175.12	2.5527	1328.84	171.161	2.4763	1323.52	176.483	2.3296	1287.4	212.596	2.3225	1290.66	209.34	2.3213
			20.7167	2.9043	1503.88	-3.8836	2.5812	1349.67	150.329	2.5123	1351.33	148.671	2.5233	1333.57	166.426	2.5153	1335.75	164.253	2.5298	1333.02	166.983	2.4944	1330.77	169.227	2.5146	1328.04	171.96	2.5128	1330.37	169.632	2.5657	1336.26	163.744	2.4685	1311.54	188.456	2.5302	1317.13	182.874	2.4459	1307.27	192.731	2.3009	1271.54	228.457	2.29	1272.6	227.401	2.2925
			22.0167	2.8987	1500.98	-0.983844	2.5615	1339.37	160.63	2.4898	1339.23	160.774	2.5004	1321.47	178.529	2.4956	1325.28	174.715	2.5078	1321.42	178.575	2.4725	1319.09	180.911	2.4896	1314.84	185.163	2.4866	1316.5	183.503	2.5459	1325.94	174.056	2.447	1300.12	199.88	2.4963	1299.48	200.521	2.4216	1294.28	205.719	2.2743	1256.84	243.157	2.2652	1258.82	241.183	2.2628
			23.3167	2.8968	1500	0	2.539	1327.6	172.395	2.4733	1330.35	169.649	2.4807	1311.06	188.94	2.4728	1313.18	186.823	2.4814	1307.51	192.486	2.4493	1306.71	193.289	2.4646	1301.63	198.366	2.4642	1304.64	195.362	2.5236	1314.33	185.671	2.4169	1284.13	215.872	2.4753	1288.55	211.452	2.3972	1281.24	218.76	2.2477	1242.14	257.857	2.2366	1242.92	257.076	2.2328
			24.6167	2.8993	1501.29	-1.29453	2.5199	1317.62	182.382	2.4464	1315.88	184.118	2.4549	1297.42	202.576	2.4479	1299.95	200.046	2.4572	1294.76	205.238	2.4257	1294.12	205.879	2.4421	1289.75	210.249	2.4395	1291.56	208.439	2.5022	1303.18	196.816	2.3938	1271.85	228.145	2.448	1274.34	225.664	2.3697	1266.54	233.458	2.2156	1224.4	275.596	2.2038	1224.7	275.304	2.201
			25.9	2.9086	1506.11	-6.11019	2.4979	1306.11	193.886	2.4279	1305.93	194.069	2.4355	1287.17	212.829	2.4333	1292.2	207.799	2.4384	1284.86	215.144	2.4029	1281.96	218.043	2.4169	1276.44	223.558	2.4186	1280.5	219.504	2.4725	1287.72	212.284	2.3689	1258.62	241.375	2.4221	1260.85	239.146	2.3426	1252.06	247.942	2.1862	1208.16	291.843	2.1739	1208.08	291.92	2.1739
			27.2	2.908	1505.8	-5.7995	2.4757	1294.51	205.494	2.4107	1296.68	203.321	2.4146	1276.13	223.874	2.4089	1279.24	220.757	2.4141	1272.05	227.948	2.3811	1270.33	229.673	2.3956	1265.19	234.807	2.393	1266.94	233.058	2.4589	1280.63	219.367	2.3446	1245.71	254.286	2.3965	1247.53	252.473	2.3192	1239.55	260.449	2.159	1193.13	306.875	2.1463	1192.74	307.258	2.144
			28.5	2.9008	1502.07	-2.07125	2.4531	1282.69	217.311	2.3869	1283.88	216.122	2.3835	1259.69	240.311	2.3847	1266.39	233.608	2.388	1258.3	241.701	2.3537	1255.71	244.292	2.3692	1251.25	248.75	2.3684	1253.92	246.082	2.4273	1264.17	235.825	2.3155	1230.25	269.747	2.3617	1229.41	270.588	2.2878	1222.77	277.231	2.1288	1176.44	323.564	2.1142	1174.9	325.096	2.1114
			29.8	2.8987	1500.98	-0.983844	2.4305	1270.87	229.128	2.3696	1274.57	225.428	2.3631	1248.91	251.092	2.36	1253.27	246.725	2.3664	1246.92	253.083	2.3322	1244.24	255.762	2.3432	1237.52	262.482	2.3449	1241.48	258.524	2.4059	1253.03	246.971	2.2892	1216.28	283.721	2.3379	1217.02	282.978	2.2588	1207.27	292.731	2.0983	1159.58	340.419	2.0841	1158.18	341.824	2.0815
			31.0833	2.9067	1505.13	-5.12635	2.4056	1257.85	242.148	2.3438	1260.69	239.305	2.3411	1237.28	262.719	2.337	1241.06	258.939	2.3408	1233.43	266.572	2.3061	1230.31	269.686	2.3196	1225.05	274.945	2.3216	1229.14	270.86	2.3821	1240.63	259.366	2.2618	1201.72	298.279	2.307	1200.94	299.063	2.2328	1193.37	306.627	2.0686	1143.17	356.832	2.0529	1140.84	359.162	2.0487
			32.3833	2.8973	1500.26	-0.258906	2.383	1246.03	253.965	2.3225	1249.24	250.762	2.3152	1223.59	276.408	2.3125	1228.05	271.95	2.3149	1219.78	280.219	2.2824	1217.67	282.33	2.2876	1208.15	291.846	2.2962	1215.69	284.307	2.356	1227.04	272.959	2.2363	1188.17	311.827	2.2798	1186.78	313.222	2.2046	1178.3	321.7	2.0384	1126.48	373.522	2.0207	1122.94	377.056	2.0187
			33.6833	2.9032	1503.31	-3.314	2.36	1234.01	265.992	2.3024	1238.43	261.573	2.292	1211.33	288.669	2.2895	1215.84	284.164	2.2916	1207.5	292.497	2.2575	1204.39	295.615	2.2666	1197.06	302.936	2.2699	1201.77	298.232	2.3326	1214.85	285.146	2.2094	1173.88	326.119	2.2492	1170.85	329.151	2.1741	1162	338.001	2.0082	1109.79	390.211	1.991	1106.44	393.561	1.9882
			34.9667	2.9034	1503.42	-3.41756	2.336	1221.46	278.541	2.2828	1227.88	272.116	2.2656	1197.38	302.621	2.2681	1204.47	295.529	2.2636	1192.75	307.251	2.2317	1190.62	309.379	2.2421	1184.12	315.876	2.2456	1188.9	311.097	2.3063	1201.16	298.844	2.1814	1159	340.996	2.2197	1155.49	344.508	2.1469	1147.46	352.539	1.9781	1093.15	406.845	1.9616	1090.1	409.899	1.9557
			36.2667	2.9073	1505.44	-5.43703	2.3152	1210.58	289.417	2.2605	1215.89	284.111	2.2412	1184.48	315.517	2.2424	1190.82	309.177	2.2394	1180	320.002	2.207	1177.44	322.557	2.2159	1170.29	329.713	2.2172	1173.87	326.133	2.2798	1187.35	312.645	2.155	1144.98	355.023	2.1895	1139.77	360.229	2.1206	1133.4	366.595	1.9477	1076.35	423.645	1.9287	1071.82	428.182	1.9249
			37.5667	2.8991	1501.19	-1.19097	2.2891	1196.94	303.064	2.2375	1203.52	296.482	2.2183	1172.38	327.62	2.2177	1177.71	322.293	2.2125	1165.82	334.176	2.1832	1164.75	335.254	2.185	1153.97	346.032	2.1915	1160.26	339.74	2.2533	1173.55	326.447	2.1252	1129.14	370.856	2.1602	1124.52	375.482	2.0913	1117.74	382.255	1.9167	1059.22	440.777	1.8976	1054.53	445.465	1.8929
			38.8667	2.8959	1499.53	0.466031	2.264	1183.81	316.189	2.2154	1191.63	308.369	2.1918	1158.38	341.625	2.1935	1164.86	335.145	2.1914	1154.71	345.295	2.1543	1149.33	350.672	2.163	1142.35	357.651	2.1666	1147.08	352.922	2.2298	1161.31	338.686	2.0995	1115.49	384.51	2.1308	1109.21	390.786	2.0618	1101.98	398.022	1.8863	1042.42	457.577	1.8663	1037.14	462.859	1.8613
			40.15	2.8895	1496.22	3.78003	2.2439	1173.3	326.699	2.1925	1179.31	320.687	2.1671	1145.32	354.679	2.1707	1152.75	347.253	2.1635	1140	359.996	2.1308	1136.79	363.21	2.1351	1127.61	372.386	2.1413	1133.68	366.317	2.2009	1146.26	353.738	2.069	1099.28	400.716	2.0996	1092.97	407.028	2.0325	1086.32	413.683	1.8552	1025.24	474.763	1.8354	1019.97	480.031	1.8301
			41.45	2.9015	1502.43	-2.43372	2.2175	1159.5	340.503	2.1695	1166.94	333.058	2.1434	1132.8	367.205	2.1449	1139.05	360.954	2.1369	1125.99	374.012	2.1074	1124.31	375.694	2.1079	1113.25	386.751	2.1152	1119.86	380.136	2.176	1133.29	366.706	2.0431	1085.52	414.476	2.0692	1077.15	422.853	2.0024	1070.23	429.77	1.8249	1008.49	491.508	1.8033	1002.13	497.87	1.7978
			42.75	2.9074	1505.49	-5.48882	2.1916	1145.95	354.045	2.1466	1154.62	345.376	2.1167	1118.68	381.316	2.1211	1126.41	373.593	2.1117	1112.71	387.291	2.0807	1110.06	389.938	2.0814	1099.25	400.746	2.0888	1105.89	394.113	2.1498	1119.65	380.351	2.0132	1069.64	430.363	2.0395	1061.69	438.313	1.973	1054.52	445.484	1.7943	991.582	508.418	1.7714	984.403	515.597	1.7654
			44.0333	2.898	1500.62	-0.621375	2.1676	1133.41	366.595	2.1245	1142.74	357.263	2.0923	1105.79	394.211	2.0942	1112.12	387.878	2.0859	1099.11	400.885	2.0527	1095.12	404.876	2.0544	1084.99	415.006	2.0626	1092.02	407.984	2.1242	1106.32	393.684	1.984	1054.12	445.877	2.0074	1044.98	455.023	1.9444	1039.23	460.77	1.7619	973.676	526.324	1.7404	967.175	532.825	1.7338
			45.3333	2.8936	1498.34	1.657	2.1429	1120.49	379.51	2.1008	1129.99	370.011	2.0663	1092.05	407.952	2.0687	1098.58	401.42	2.0595	1085.2	414.796	2.0279	1081.89	418.107	2.0255	1069.73	430.269	2.0359	1077.88	422.12	2.0976	1092.46	407.538	1.9555	1038.98	461.019	1.9764	1028.84	471.161	1.9146	1023.3	476.697	1.7314	956.821	543.179	1.7086	949.504	550.496	1.7011
			46.6333	2.89	1496.48	3.52113	2.1169	1106.9	393.105	2.076	1116.65	383.351	2.0383	1077.25	422.75	2.0437	1085.3	414.696	2.0311	1070.24	429.761	2.001	1067.54	432.458	1.9971	1054.73	445.268	2.007	1062.58	437.421	2.0696	1077.88	422.121	1.9267	1023.68	476.321	1.9454	1012.7	487.298	1.8845	1007.22	492.785	1.6997	939.303	560.697	1.6761	931.443	568.557	1.6686
			47.9333	2.9009	1502.12	-2.12303	2.094	1094.92	405.079	2.0559	1105.84	394.162	2.0152	1065.04	434.959	2.0197	1072.56	427.441	2.006	1057.01	442.987	1.9769	1054.68	445.316	1.9705	1040.68	459.316	1.9831	1049.93	450.074	2.0456	1065.38	434.62	1.8988	1008.86	491.145	1.9143	996.512	503.488	1.8563	992.143	507.857	1.669	922.337	577.663	1.6448	914.049	585.951	1.6362
			49.2167	2.8946	1498.86	1.13919	2.0675	1081.06	418.935	2.0325	1093.25	406.749	1.9891	1051.25	448.753	1.9941	1058.96	441.036	1.979	1042.79	457.214	1.9504	1040.55	459.454	1.9434	1026.37	473.629	1.9554	1035.26	464.74	2.0176	1050.8	449.203	1.8702	993.66	506.34	1.8831	980.271	519.729	1.8256	975.735	524.265	1.6372	904.764	595.236	1.6126	896.154	603.846	1.6035
			50.5167	2.8956	1499.38	0.621375	2.043	1068.25	431.746	2.0088	1080.5	419.497	1.9635	1037.72	462.282	1.9692	1045.74	454.259	1.9534	1029.3	470.703	1.9233	1026.09	473.912	1.9158	1011.79	488.205	1.9281	1020.81	479.193	1.9898	1036.32	463.682	1.8415	978.411	521.589	1.8519	964.029	535.971	1.7966	960.235	539.765	1.6063	887.687	612.313	1.5809	878.538	621.462	1.5715
			51.8167	2.892	1497.51	2.4855	2.0172	1054.76	445.237	1.9846	1067.49	432.513	1.9384	1024.45	475.548	1.9427	1031.67	468.332	1.9256	1014.65	485.351	1.8969	1012	487.996	1.8882	997.219	502.781	1.902	1006.99	493.011	1.9646	1023.19	476.806	1.812	962.737	537.263	1.8206	947.736	552.264	1.7659	943.827	556.173	1.5753	870.556	629.444	1.5485	860.533	639.467	1.5391
			53.1	2.9013	1502.33	-2.33016	1.9917	1041.43	458.57	1.9623	1055.49	444.508	1.9121	1010.55	489.448	1.918	1018.55	481.449	1.8992	1000.74	499.262	1.8712	998.293	501.707	1.8603	982.484	517.516	1.8756	993.011	506.989	1.9359	1008.25	491.754	1.7834	947.542	552.458	1.7883	930.921	569.079	1.7361	927.9	572.1	1.5437	853.093	646.907	1.5167	842.861	657.139	1.5066
			54.4	2.8958	1499.48	0.517813	1.9661	1028.04	471.956	1.9381	1042.47	457.525	1.8854	996.441	503.559	1.8919	1004.69	495.309	1.8735	987.196	512.804	1.8447	984.155	515.845	1.8326	967.854	532.146	1.8469	977.817	522.183	1.9099	994.705	505.295	1.7541	931.974	568.026	1.7574	914.836	585.164	1.7075	912.614	587.386	1.5115	835.298	664.702	1.4845	824.967	675.033	1.4739
			55.7	2.8911	1497.05	2.95153	1.9405	1014.66	485.342	1.9134	1029.19	470.811	1.8601	983.07	516.93	1.8656	990.724	509.276	1.8449	972.126	527.874	1.819	970.444	529.556	1.8047	953.119	546.881	1.8211	964.157	535.843	1.8813	979.81	520.19	1.7244	916.194	583.806	1.7256	898.282	601.718	1.6764	895.991	604.009	1.4804	818.111	681.889	1.4525	807.184	692.816	1.4415
			57	2.8845	1493.63	6.3691	1.9157	1001.69	498.309	1.8919	1017.62	482.375	1.8338	969.171	530.829	1.841	977.661	522.339	1.8189	958.426	541.574	1.7916	955.826	544.174	1.776	937.962	562.038	1.7936	949.598	550.402	1.8551	966.164	533.836	1.6951	900.627	599.373	1.6945	882.093	617.907	1.6472	880.385	619.615	1.4491	800.814	699.186	1.42	789.123	710.877	1.4088
			58.2833	2.8991	1501.19	-1.19097	1.8898	988.148	511.852	1.8675	1004.5	495.5	1.8063	954.637	545.363	1.815	963.853	536.147	1.791	943.724	556.276	1.7645	941.368	558.632	1.7481	923.227	576.773	1.7657	934.826	565.174	1.8272	951.634	548.366	1.6661	885.219	614.781	1.6621	865.226	634.774	1.6166	864.03	635.97	1.4169	783.02	716.98	1.3877	771.173	728.827	1.3762
			59.5833	2.9017	1502.54	-2.53728	1.8642	974.762	525.238	1.8439	991.806	508.194	1.78	940.737	559.263	1.7894	950.258	549.742	1.7624	928.654	571.346	1.7386	927.55	572.45	1.7197	908.228	591.772	1.7383	920.32	579.68	1.8004	937.676	562.324	1.6371	869.811	630.189	1.63	848.516	651.484	1.5864	847.889	652.111	1.3855	765.667	734.333	1.3558	753.445	746.555	1.3435
			60.8833	2.8982	1500.72	-0.724938	1.8379	961.01	538.99	1.8196	978.736	521.264	1.7542	927.102	572.898	1.7624	935.92	564.08	1.7369	915.218	584.782	1.7117	913.199	586.801	1.691	893.071	606.929	1.711	905.866	594.134	1.772	922.885	577.115	1.6067	853.659	646.341	1.5983	832.015	667.985	1.5565	831.908	668.092	1.3539	748.204	751.796	1.3234	735.44	764.56	1.311
			62.1667	2.8804	1491.51	8.49213	1.8107	946.788	553.212	1.7961	966.095	533.905	1.7267	912.568	587.432	1.7365	922.166	577.834	1.7086	900.306	599.694	1.684	898.421	601.579	1.6616	877.544	622.456	1.6828	890.936	609.064	1.7435	908.041	591.959	1.5772	837.985	662.015	1.5658	815.096	684.904	1.526	815.607	684.393	1.3219	730.52	769.48	1.2909	717.379	782.621	1.278
			63.4667	2.8987	1500.98	-0.983844	1.7858	933.768	566.232	1.7732	953.778	546.222	1.7001	898.51	601.49	1.7111	908.677	591.323	1.6818	886.184	613.816	1.6578	884.443	615.557	1.6345	863.231	636.769	1.6564	876.959	623.041	1.7174	894.448	605.552	1.5482	822.577	677.423	1.5343	798.699	701.301	1.4958	799.466	700.534	1.2905	713.167	786.833	1.2591	699.707	800.293	1.2455
			64.7667	2.8904	1496.69	3.314	1.76	920.277	579.723	1.7483	940.384	559.616	1.6737	884.557	615.443	1.6848	894.711	605.289	1.6541	871.588	628.412	1.6306	869.932	630.068	1.6059	848.127	651.873	1.6282	862.029	637.971	1.6894	879.865	620.135	1.5186	806.85	693.15	1.5021	781.936	718.064	1.4658	783.431	716.569	1.259	695.759	804.241	1.2267	681.702	818.298	1.2126
			66.0667	2.9001	1501.71	-1.70878	1.7335	906.421	593.579	1.725	927.852	572.148	1.6467	870.288	629.712	1.6583	880.638	619.362	1.6266	857.098	642.902	1.6032	855.314	644.686	1.5772	832.97	667.03	1.6	847.099	652.901	1.6619	865.543	634.457	1.4894	791.336	708.664	1.4695	764.966	735.034	1.4355	767.237	732.763	1.2273	678.241	821.759	1.1946	663.863	836.137	1.18
			67.35	2.9008	1502.07	-2.07125	1.7079	893.035	606.965	1.7006	914.727	585.273	1.6204	856.388	643.612	1.6326	866.99	633.01	1.5998	842.976	657.024	1.5766	841.122	658.878	1.5488	817.971	682.029	1.5727	832.645	667.355	1.6339	850.96	649.04	1.4595	775.45	724.55	1.438	748.568	751.432	1.4044	750.615	749.385	1.1956	660.723	839.277	1.162	645.747	854.253	1.1477
			68.65	2.8924	1497.72	2.27838	1.6809	878.917	621.083	1.6765	901.764	598.236	1.5934	842.118	657.882	1.6069	853.342	646.658	1.5725	828.591	671.409	1.5499	826.878	673.122	1.5204	802.972	697.028	1.5452	818.086	681.914	1.6056	836.221	663.779	1.4297	759.617	740.383	1.4051	731.442	768.558	1.3746	734.687	765.313	1.1637	643.094	856.906	1.1298	627.853	872.147	1.1147
			69.95	2.8969	1500.05	-0.0517813	1.6548	865.27	634.73	1.6535	889.393	610.607	1.5667	828.007	671.993	1.5799	839.004	660.996	1.5449	814.048	685.952	1.5227	812.367	687.633	1.4917	787.814	712.186	1.5178	803.579	696.421	1.578	821.846	678.154	1.4001	743.89	756.11	1.3733	714.888	785.112	1.3439	718.279	781.721	1.1324	625.797	874.203	1.0977	610.014	889.986	1.0824
			71.25	2.8958	1499.48	0.517813	1.6282	851.361	648.639	1.6282	875.784	624.216	1.5398	813.79	686.21	1.5537	825.09	674.91	1.5166	799.136	700.864	1.4955	797.855	702.145	1.4628	772.551	727.449	1.4892	788.437	711.563	1.5499	807.212	692.788	1.3702	728.004	771.996	1.3407	697.918	802.082	1.3134	701.978	798.022	1.1003	608.057	891.943	1.0654	592.064	907.936	1.0494
			72.5333	2.8857	1494.25	5.74772	1.6029	838.132	661.868	1.605	863.305	636.695	1.5132	799.732	700.268	1.5271	810.964	689.036	1.4894	784.803	715.197	1.4686	783.504	716.496	1.4343	757.499	742.501	1.4614	773.719	726.281	1.5222	792.785	707.215	1.3409	712.436	787.564	1.3088	681.312	818.688	1.2832	685.836	814.164	1.0688	590.65	909.35	1.0331	574.115	925.885	1.0165
			73.8333	2.8947	1498.91	1.08741	1.5755	823.805	676.195	1.581	850.396	649.604	1.486	785.357	714.643	1.5014	797.316	702.684	1.4621	770.418	729.582	1.4413	768.939	731.061	1.4058	742.448	757.552	1.4335	758.947	741.053	1.4941	778.15	721.85	1.3111	696.603	803.397	1.2764	664.446	835.554	1.2531	669.749	830.251	1.0369	573.021	926.979	1.0009	556.22	943.78	0.9841
			75.1333	2.8943	1498.71	1.29453	1.55	810.472	689.528	1.5567	837.326	662.674	1.4593	771.246	728.754	1.4747	783.137	716.863	1.4344	755.823	744.177	1.4142	754.481	745.519	1.3771	727.29	772.71	1.4057	744.229	755.771	1.4661	763.567	736.433	1.2817	680.983	819.017	1.2445	647.84	852.16	1.2228	653.554	846.446	1.0055	555.668	944.332	0.9686	538.271	961.729	0.9514
			76.4167	2.8929	1497.98	2.01947	1.5234	796.563	703.437	1.5323	824.201	675.799	1.4324	757.029	742.971	1.4484	769.171	730.829	1.4062	740.963	759.037	1.3873	740.13	759.87	1.3482	712.027	787.973	1.3778	729.458	770.542	1.4382	749.036	750.964	1.2521	665.256	834.744	1.2122	631.026	868.974	1.1923	637.253	862.747	0.9737	538.095	961.905	0.9364	520.376	979.624	0.9187
			77.7167	2.9023	1502.85	-2.84797	1.4967	782.602	717.398	1.5084	811.346	688.654	1.4052	742.654	757.346	1.4222	755.257	744.743	1.3789	726.578	773.422	1.36	725.566	774.434	1.3194	696.817	803.183	1.35	714.74	785.26	1.4101	734.402	765.598	1.2223	649.423	850.577	1.1799	614.211	885.789	1.1618	620.951	879.049	0.9421	520.631	979.369	0.9041	502.427	997.573	0.8861
			79.0167	2.8938	1498.45	1.55344	1.4702	768.745	731.255	1.4842	798.329	701.671	1.3784	728.49	771.51	1.3954	741.025	758.975	1.3511	711.93	788.07	1.3326	710.948	789.052	1.2906	681.607	818.393	1.3219	699.862	800.138	1.3823	719.923	780.077	1.1925	633.59	866.41	1.1477	597.449	902.551	1.1315	604.757	895.243	0.9105	503.168	996.832	0.8718	484.477	1015.52	0.8535
			80.3167	2.8872	1495.03	4.971	1.4439	754.994	745.006	1.4599	785.258	714.742	1.351	714.009	785.991	1.3691	727.059	772.941	1.3233	697.281	802.719	1.3052	696.329	803.671	1.2618	666.397	833.603	1.2938	684.985	815.015	1.3538	705.08	794.92	1.1626	617.703	882.297	1.1152	580.531	919.469	1.1009	588.402	911.598	0.879	485.761	1014.24	0.8397	466.638	1033.36	0.8207
			81.6	2.8921	1497.57	2.43372	1.4175	741.189	758.811	1.4356	772.188	727.812	1.3241	699.792	800.208	1.3429	713.145	786.855	1.2954	682.58	817.42	1.2781	681.872	818.128	1.233	651.187	848.813	1.2661	670.32	829.68	1.3263	690.757	809.243	1.1327	601.817	898.183	1.0833	563.925	936.075	1.0708	572.314	927.686	0.8474	468.298	1031.7	0.8075	448.744	1051.26	0.7882
			82.9	2.8891	1496.01	3.98716	1.3912	727.438	772.562	1.4114	759.171	740.829	1.2971	685.523	814.477	1.3162	698.966	801.034	1.2674	667.826	832.174	1.2507	667.254	832.746	1.2043	636.029	863.971	1.2379	655.39	844.61	1.2978	675.914	824.086	1.1031	586.09	913.91	1.0508	547.007	952.993	1.0404	556.066	943.934	0.8157	450.779	1049.22	0.7752	430.794	1069.21	0.7555
			84.2	2.8925	1497.77	2.22659	1.3644	713.424	786.576	1.3873	746.208	753.792	1.2703	671.359	828.641	1.2897	684.893	815.107	1.2398	653.283	846.717	1.2232	652.582	847.418	1.1754	620.766	879.234	1.21	640.618	859.382	1.2698	661.331	838.669	1.0732	570.204	929.796	1.0188	530.349	969.651	1.01	539.818	960.182	0.7842	433.371	1066.63	0.7431	412.956	1087.04	0.7232
			85.4833	2.8757	1489.07	10.9258	1.3379	699.568	800.432	1.3632	733.245	766.755	1.2431	656.983	843.017	1.2632	670.821	829.179	1.2119	638.582	861.418	1.1963	638.231	861.769	1.1469	605.714	894.286	1.1819	625.741	874.259	1.2415	646.592	853.408	1.0437	554.53	945.47	0.9863	513.431	986.569	0.9797	523.624	976.376	0.7527	415.964	1084.04	0.7109	395.061	1104.94	0.6904
			86.7833	2.8903	1496.63	3.36578	1.3114	685.711	814.289	1.3389	720.174	779.826	1.2158	642.555	857.445	1.2367	656.748	843.252	1.1841	623.933	876.067	1.1686	623.453	876.547	1.1176	590.24	909.76	1.1541	611.023	888.977	1.2133	631.905	868.095	1.0137	538.591	961.409	0.9542	496.72	1003.28	0.9492	507.322	992.678	0.7212	398.556	1101.44	0.6789	377.278	1122.72	0.658
			88.0833	2.881	1491.82	8.18144	1.2846	671.698	828.302	1.3145	707.05	792.95	1.189	628.391	871.609	1.2102	642.675	857.325	1.1563	609.284	890.716	1.1415	608.995	891.005	1.0889	575.083	924.917	1.1259	596.093	903.907	1.1852	617.27	882.73	0.9841	522.864	977.136	0.9219	479.906	1020.09	0.9191	491.235	1008.77	0.6897	381.148	1118.85	0.6471	359.607	1140.39	0.6257
			89.3833	2.8791	1490.83	9.16529	1.258	657.789	842.211	1.2902	693.979	806.021	1.1619	614.069	885.931	1.1837	628.602	871.398	1.1286	594.689	905.311	1.1141	594.377	905.623	1.0603	559.978	940.022	1.0979	581.269	918.731	1.1569	602.531	897.469	0.9546	507.19	992.81	0.8897	463.144	1036.86	0.8889	475.094	1024.91	0.6582	363.74	1136.26	0.6151	341.824	1158.18	0.5935
			90.6667	2.8835	1493.11	6.88691	1.2312	643.776	856.224	1.2658	680.855	819.145	1.1345	599.588	900.412	1.1576	614.742	885.258	1.1005	579.882	920.118	1.0867	579.759	920.241	1.031	544.504	955.496	1.0698	566.391	933.609	1.1288	587.896	912.104	0.9246	491.251	1008.75	0.8574	446.33	1053.67	0.8584	458.792	1041.21	0.627	346.498	1153.5	0.583	323.985	1176.02	0.5611
			91.9667	2.8894	1496.17	3.83181	1.2047	629.919	870.081	1.2418	667.946	832.054	1.1075	585.318	914.682	1.1305	600.35	899.65	1.0727	565.233	934.767	1.0595	565.248	934.752	1.0022	529.294	970.706	1.0417	551.514	948.486	1.1005	573.157	926.843	0.8948	475.418	1024.58	0.8252	429.568	1070.43	0.828	442.544	1057.46	0.5955	329.09	1170.91	0.5511	306.257	1193.74	0.529
			93.2667	2.8974	1500.31	-0.310688	1.1779	615.906	884.094	1.2176	654.929	845.071	1.0804	570.996	929.004	1.1039	586.225	913.775	1.0448	550.532	949.468	1.032	550.576	949.424	0.9736	514.189	985.811	1.0138	536.743	963.257	1.0726	558.626	941.374	0.8653	459.744	1040.26	0.7931	412.858	1087.14	0.7978	426.403	1073.6	0.5642	311.793	1188.21	0.5193	288.586	1211.41	0.4968
			94.55	2.8802	1491.4	8.59569	1.1513	601.997	898.003	1.1931	641.751	858.249	1.0532	556.62	943.38	1.0775	572.205	927.795	1.017	535.884	964.116	1.0045	535.905	964.095	0.9445	498.821	1001.18	0.9855	521.76	978.24	1.0442	543.835	956.165	0.8352	443.752	1056.25	0.7609	396.096	1103.9	0.7676	410.262	1089.74	0.5329	294.496	1205.5	0.4877	271.025	1228.98	0.4646
			95.85	2.8913	1497.15	2.84797	1.1253	588.402	911.598	1.1689	628.734	871.266	1.0259	542.192	957.808	1.051	558.132	941.868	0.989	521.13	978.87	0.9773	521.394	978.606	0.9156	483.557	1016.44	0.9573	506.83	993.17	1.0162	529.252	970.748	0.8058	428.131	1071.87	0.7289	379.438	1120.56	0.7374	394.121	1105.88	0.5019	277.364	1222.64	0.456	253.408	1246.59	0.4328
			97.15	2.8738	1488.09	11.9097	1.0982	574.232	925.768	1.1445	615.609	884.391	0.9986	527.764	972.236	1.0241	543.847	956.153	0.9612	506.481	993.519	0.95	506.829	993.171	0.8867	468.294	1031.71	0.9291	491.9	1008.1	0.988	514.565	985.435	0.776	412.298	1087.7	0.6966	362.624	1137.38	0.7069	377.819	1122.18	0.4706	260.067	1239.93	0.4243	235.792	1264.21	0.4009
			98.45	2.8858	1494.3	5.69594	1.0717	560.376	939.624	1.1203	602.593	897.407	0.9715	513.442	986.558	0.9976	529.774	970.226	0.9333	491.78	1008.22	0.9226	492.211	1007.79	0.8578	453.031	1046.97	0.9011	477.075	1022.92	0.9598	499.878	1000.12	0.7463	396.518	1103.48	0.6646	345.966	1154.03	0.6768	361.732	1138.27	0.4395	242.88	1257.12	0.3929	218.342	1281.66	0.3692
			99.7333	2.883	1492.85	7.14582	1.0449	546.362	953.638	1.096	589.522	910.478	0.9443	499.066	1000.93	0.9711	515.701	984.299	0.9056	477.184	1022.82	0.8954	477.7	1022.3	0.829	437.821	1062.18	0.8729	462.145	1037.85	0.9315	485.139	1014.86	0.7167	380.791	1119.21	0.6326	329.308	1170.69	0.6466	345.591	1154.41	0.4085	225.749	1274.25	0.3616	200.948	1299.05	0.3378
			101.033	2.8775	1490.01	9.99379	1.0177	532.14	967.86	1.0712	576.182	923.818	0.917	484.638	1015.36	0.9446	501.629	998.371	0.8776	462.43	1037.57	0.8676	462.868	1037.13	0.8001	422.558	1077.44	0.8448	447.268	1052.73	0.9034	470.504	1029.5	0.687	365.011	1134.99	0.6005	312.598	1187.4	0.6165	329.503	1170.5	0.3781	208.949	1291.05	0.3308	183.832	1316.17	0.3065
			102.333	2.8859	1494.36	5.64416	0.9917	518.545	981.455	1.0472	563.273	936.727	0.89	470.369	1029.63	0.9181	487.556	1012.44	0.8496	447.676	1052.32	0.8403	448.303	1051.7	0.7714	407.401	1092.6	0.8169	432.497	1067.5	0.8754	455.922	1044.08	0.6575	349.338	1150.66	0.5689	296.148	1203.85	0.5866	313.522	1186.48	0.3476	192.094	1307.91	0.3003	166.883	1333.12	0.2763
			103.633	2.8799	1491.25	8.75104	0.9647	504.427	995.573	1.0228	550.149	949.851	0.8627	455.94	1044.06	0.8914	473.377	1026.62	0.8217	432.975	1067.02	0.8131	433.792	1066.21	0.7424	392.085	1107.91	0.7889	417.673	1082.33	0.8473	441.287	1058.71	0.6279	333.611	1166.39	0.537	279.542	1220.46	0.5567	297.541	1202.46	0.3173	175.349	1324.65	0.2704	150.267	1349.73	0.2467
			104.917	2.8776	1490.06	9.942	0.9381	490.518	1009.48	0.9985	537.078	962.922	0.8355	441.565	1058.43	0.8649	459.304	1040.7	0.794	418.379	1081.62	0.7858	419.227	1080.77	0.7137	376.928	1123.07	0.7607	402.742	1097.26	0.819	426.548	1073.45	0.5984	317.937	1182.06	0.5052	262.988	1237.01	0.5268	281.561	1218.44	0.2875	158.881	1341.12	0.2414	134.151	1365.85	0.2189
			106.217	2.8782	1490.37	9.63132	0.9112	476.453	1023.55	0.974	523.9	976.1	0.8083	427.19	1072.81	0.838	445.019	1054.98	0.766	403.625	1096.37	0.7584	404.609	1095.39	0.6848	361.665	1138.34	0.7326	387.865	1112.13	0.7908	411.861	1088.14	0.5688	302.21	1197.79	0.4735	246.486	1253.51	0.4969	265.58	1234.42	0.2586	142.91	1357.09	0.2141	118.98	1381.02	0.1938
			107.517	2.888	1495.44	4.55675	0.8846	462.544	1037.46	0.9498	510.883	989.117	0.7813	412.92	1087.08	0.8117	431.052	1068.95	0.7383	389.029	1110.97	0.7309	389.938	1110.06	0.6563	346.613	1153.39	0.7046	373.041	1126.96	0.7627	397.226	1102.77	0.5392	286.483	1213.52	0.442	230.088	1269.91	0.467	249.599	1250.4	0.2307	127.491	1372.51	0.1898	105.476	1394.52	0.1732
			108.8	2.8772	1489.85	10.1491	0.8581	448.688	1051.31	0.9254	497.759	1002.24	0.7539	398.439	1101.56	0.785	416.873	1083.13	0.7103	374.275	1125.72	0.7036	375.373	1124.63	0.6273	331.297	1168.7	0.6765	358.164	1141.84	0.7346	382.591	1117.41	0.5098	270.863	1229.14	0.4105	213.691	1286.31	0.4372	233.672	1266.33	0.2048	113.178	1386.82	0.1705	94.7503	1405.25	0.1592
			110.1	2.8863	1494.56	5.43703	0.8315	434.779	1065.22	0.9012	484.742	1015.26	0.7268	384.117	1115.88	0.7588	402.96	1097.04	0.6826	359.68	1140.32	0.6764	360.862	1139.14	0.5987	316.193	1183.81	0.6486	343.393	1156.61	0.7066	368.008	1131.99	0.4807	255.402	1244.6	0.3793	197.449	1302.55	0.4077	217.905	1282.1	0.1828	101.021	1398.98	0.1575	87.5259	1412.47	0.1507
			111.4	2.8735	1487.93	12.065	0.8048	420.818	1079.18	0.8769	471.671	1028.33	0.6996	369.741	1130.26	0.7319	388.675	1111.33	0.6548	345.031	1154.97	0.649	346.244	1153.76	0.5699	300.982	1199.02	0.6206	328.568	1171.43	0.6784	353.321	1146.68	0.4514	239.834	1260.17	0.3482	181.26	1318.74	0.3784	202.245	1297.76	0.166	91.7364	1408.26	0.1498	83.2469	1416.75	0.1461
			112.7	2.8763	1489.38	10.6152	0.778	406.804	1093.2	0.8527	458.655	1041.35	0.6726	355.472	1144.53	0.7055	374.655	1125.35	0.6269	330.33	1169.67	0.6218	331.733	1168.27	0.5414	285.931	1214.07	0.5926	313.744	1186.26	0.6503	338.686	1161.31	0.4223	224.373	1275.63	0.3176	165.331	1334.67	0.3492	186.638	1313.36	0.1551	85.7127	1414.29	0.145	80.5794	1419.42	0.1428
			113.983	2.8821	1492.39	7.61185	0.7512	392.791	1107.21	0.8283	445.53	1054.47	0.6454	341.096	1158.9	0.6789	360.529	1139.47	0.599	315.629	1184.37	0.5945	317.168	1182.83	0.5128	270.826	1229.17	0.5646	298.92	1201.08	0.6223	324.103	1175.9	0.393	208.806	1291.19	0.2876	149.714	1350.29	0.3204	171.245	1328.75	0.1487	82.1759	1417.82	0.1422	79.0234	1420.98	0.1407
			115.283	2.8765	1489.49	10.5116	0.7245	378.83	1121.17	0.8041	432.513	1067.49	0.6183	326.774	1173.23	0.6527	346.615	1153.38	0.5716	301.191	1198.81	0.5673	302.657	1197.34	0.4841	255.669	1244.33	0.5369	284.255	1215.75	0.5945	309.625	1190.38	0.3643	193.557	1306.44	0.2586	134.617	1365.38	0.292	156.066	1343.93	0.1448	80.0206	1419.98	0.1402	77.912	1422.09	0.1394
			116.583	2.8693	1485.76	14.2399	0.6978	364.869	1135.13	0.7796	419.335	1080.66	0.591	312.346	1187.65	0.626	332.436	1167.56	0.5436	286.437	1213.56	0.54	288.092	1211.91	0.4555	240.564	1259.44	0.5089	269.43	1230.57	0.5664	294.99	1205.01	0.3356	178.308	1321.69	0.231	120.25	1379.75	0.2644	141.315	1358.69	0.1422	78.5838	1421.42	0.1388	77.134	1422.87	0.1383
			117.867	2.8803	1491.46	8.54391	0.6714	351.065	1148.94	0.7555	406.372	1093.63	0.564	298.076	1201.92	0.5994	318.311	1181.69	0.5159	271.841	1228.16	0.513	273.688	1226.31	0.4272	225.618	1274.38	0.481	254.659	1245.34	0.5384	280.407	1219.59	0.3074	163.325	1336.67	0.2063	107.392	1392.61	0.2382	127.312	1372.69	0.1404	77.5891	1422.41	0.1378	76.5782	1423.42	0.1376
			119.167	2.8629	1482.45	17.5539	0.6445	336.999	1163	0.7311	393.248	1106.75	0.537	283.807	1216.19	0.5731	304.344	1195.66	0.4883	257.298	1242.7	0.4858	259.176	1240.82	0.3989	210.672	1289.33	0.4532	239.941	1260.06	0.5105	265.876	1234.12	0.2796	148.555	1351.45	0.1861	96.8766	1403.12	0.2138	114.27	1385.73	0.1391	76.8706	1423.13	0.1368	76.0225	1423.98	0.1368
			120.467	2.8743	1488.35	11.6508	0.6181	323.195	1176.8	0.707	380.285	1119.72	0.5101	269.59	1230.41	0.5467	290.324	1209.68	0.4608	242.807	1257.19	0.4588	244.772	1255.23	0.3708	195.831	1304.17	0.4258	225.434	1274.57	0.4827	251.398	1248.6	0.2525	134.156	1365.84	0.1717	89.3805	1410.62	0.1931	103.207	1396.79	0.1384	76.4838	1423.52	0.1362	75.6891	1424.31	0.1362
			121.767	2.8823	1492.49	7.50829	0.5915	309.286	1190.71	0.6827	367.214	1132.79	0.483	255.267	1244.73	0.5203	276.305	1223.7	0.4334	228.37	1271.63	0.4317	230.314	1269.69	0.3428	181.044	1318.96	0.3982	210.822	1289.18	0.455	236.971	1263.03	0.2268	120.502	1379.5	0.1624	84.5393	1415.46	0.1774	94.8156	1405.18	0.1377	76.097	1423.9	0.1359	75.5224	1424.48	0.1359
			123.05	2.8829	1492.8	7.1976	0.5651	295.482	1204.52	0.6586	354.251	1145.75	0.4563	241.156	1258.84	0.4939	262.285	1237.72	0.406	213.932	1286.07	0.405	216.069	1283.93	0.3153	166.52	1333.48	0.3707	196.262	1303.74	0.4274	222.596	1277.4	0.2035	108.122	1391.88	0.157	81.7283	1418.27	0.1668	89.1502	1410.85	0.1369	75.6549	1424.35	0.1354	75.2445	1424.76	0.1356
			124.35	2.8781	1490.32	9.6831	0.538	281.312	1218.69	0.6342	341.127	1158.87	0.4295	226.992	1273.01	0.4677	248.371	1251.63	0.3788	199.6	1300.4	0.3782	201.771	1298.23	0.2881	152.155	1347.85	0.3435	181.861	1318.14	0.4	208.326	1291.67	0.1832	97.3364	1402.66	0.1535	79.9063	1420.09	0.1602	85.6227	1414.38	0.1364	75.3786	1424.62	0.135	75.0222	1424.98	0.1352
			125.65	2.8785	1490.52	9.47597	0.5118	267.613	1232.39	0.6101	328.164	1171.84	0.4027	212.829	1287.17	0.4418	234.617	1265.38	0.3518	185.373	1314.63	0.3518	187.687	1312.31	0.2615	138.106	1361.89	0.3167	167.673	1332.33	0.3726	194.056	1305.94	0.1683	89.4198	1410.58	0.1511	78.6569	1421.34	0.1561	83.4313	1416.57	0.1361	75.2128	1424.79	0.1347	74.8555	1425.14	0.135
			126.933	2.8734	1487.88	12.1168	0.4857	253.965	1246.03	0.5859	315.147	1184.85	0.3761	198.77	1301.23	0.4154	220.598	1279.4	0.3251	171.304	1328.7	0.3253	173.549	1326.45	0.236	124.639	1375.36	0.29	153.537	1346.46	0.3455	179.942	1320.06	0.1584	84.1598	1415.84	0.1496	77.8761	1422.12	0.1533	81.9348	1418.07	0.1356	74.9364	1425.06	0.1345	74.7444	1425.26	0.1347
			128.233	2.8789	1490.73	9.26885	0.4592	240.109	1259.89	0.5618	302.184	1197.82	0.3497	184.818	1315.18	0.3896	206.897	1293.1	0.2985	157.287	1342.71	0.2995	159.784	1340.22	0.2123	112.122	1387.88	0.2639	139.718	1360.28	0.3185	165.88	1334.12	0.1522	80.8657	1419.13	0.1482	77.1473	1422.85	0.1515	80.9727	1419.03	0.1352	74.7154	1425.28	0.1343	74.6332	1425.37	0.1346
			129.533	2.8825	1492.6	7.40472	0.4328	226.305	1273.7	0.5376	289.167	1210.83	0.3234	170.918	1329.08	0.3635	193.036	1306.96	0.2727	143.693	1356.31	0.2738	146.073	1353.93	0.1913	101.032	1398.97	0.2389	126.482	1373.52	0.2921	152.13	1347.87	0.1482	78.7404	1421.26	0.1473	76.6788	1423.32	0.15	80.171	1419.83	0.1351	74.6601	1425.34	0.134	74.4665	1425.53	0.1345
			130.833	2.8764	1489.44	10.5634	0.4067	212.657	1287.34	0.5137	276.312	1223.69	0.2975	157.23	1342.77	0.3379	179.441	1320.56	0.2478	130.572	1369.43	0.2492	132.949	1367.05	0.1744	92.1062	1407.89	0.2155	114.094	1385.91	0.2662	138.641	1361.36	0.1457	77.4122	1422.59	0.1465	76.2624	1423.74	0.1489	79.5831	1420.42	0.135	74.6049	1425.4	0.1341	74.5221	1425.48	0.1343
			132.117	2.8705	1486.38	13.6185	0.3808	199.115	1300.89	0.4895	263.295	1236.71	0.2721	143.806	1356.19	0.3125	165.953	1334.05	0.2242	118.137	1381.86	0.2257	120.412	1379.59	0.1625	85.8214	1414.18	0.1944	102.922	1397.08	0.2415	125.777	1374.22	0.144	76.5089	1423.49	0.1459	75.95	1424.05	0.1481	79.1555	1420.84	0.1347	74.4391	1425.56	0.1338	74.3554	1425.64	0.1343
			133.417	2.8819	1492.28	7.71541	0.3547	185.467	1314.53	0.4654	250.332	1249.67	0.2476	130.858	1369.14	0.2875	152.676	1347.32	0.2031	107.019	1392.98	0.2039	108.781	1391.22	0.1549	81.8076	1418.19	0.1772	93.8162	1406.18	0.2181	113.59	1386.41	0.1425	75.712	1424.29	0.1454	75.6897	1424.31	0.1473	78.728	1421.27	0.1346	74.3838	1425.62	0.1336	74.2442	1425.76	0.1338
			134.717	2.8776	1490.06	9.942	0.3293	172.186	1327.81	0.4417	237.584	1262.42	0.2245	118.649	1381.35	0.2633	139.825	1360.17	0.1855	97.7448	1402.26	0.1856	99.0184	1400.98	0.1501	79.2726	1420.73	0.1648	87.2512	1412.75	0.1976	102.913	1397.09	0.1414	75.1275	1424.87	0.145	75.4815	1424.52	0.147	78.5676	1421.43	0.1346	74.3838	1425.62	0.1337	74.2998	1425.7	0.1338
			136	2.8762	1489.33	10.6669	0.3038	158.852	1341.15	0.4178	224.728	1275.27	0.2029	107.233	1392.77	0.2398	127.345	1372.65	0.1722	90.7366	1409.26	0.1714	91.4426	1408.56	0.1468	77.5298	1422.47	0.1563	82.751	1417.25	0.1805	94.0072	1405.99	0.1406	74.7025	1425.3	0.1446	75.2733	1424.73	0.1464	78.2469	1421.75	0.1342	74.1628	1425.84	0.1332	74.0219	1425.98	0.1336
			137.3	2.8662	1484.15	15.8451	0.2792	145.989	1354.01	0.3942	212.034	1287.97	0.1851	97.8261	1402.17	0.218	115.769	1384.23	0.1635	86.1524	1413.85	0.1617	86.2676	1413.73	0.1448	76.4735	1423.53	0.151	79.9449	1420.06	0.1678	87.3928	1412.61	0.1399	74.3305	1425.67	0.1443	75.1171	1424.88	0.146	78.0331	1421.97	0.134	74.0522	1425.95	0.1332	74.0219	1425.98	0.1336
			138.6	2.8618	1481.88	18.1234	0.255	133.336	1366.66	0.3705	199.286	1300.71	0.171	90.3742	1409.63	0.1983	105.307	1394.69	0.1578	83.1489	1416.85	0.1553	82.8532	1417.15	0.1432	75.6285	1424.37	0.1474	78.039	1421.96	0.1596	83.1221	1416.88	0.1392	73.9586	1426.04	0.144	74.961	1425.04	0.1457	77.8728	1422.13	0.134	74.0522	1425.95	0.1332	74.0219	1425.98	0.1335
			139.9	2.8732	1487.78	12.2204	0.2323	121.466	1378.53	0.347	186.646	1313.35	0.1613	85.2477	1414.75	0.1824	96.8633	1403.14	0.1542	81.252	1418.75	0.1511	80.6125	1419.39	0.1419	74.9419	1425.06	0.1451	76.8213	1423.18	0.1544	80.4139	1419.59	0.139	73.8524	1426.15	0.1438	74.8568	1425.14	0.1453	77.659	1422.34	0.1339	73.997	1426	0.133	73.9108	1426.09	0.1333
			141.183	2.8834	1493.06	6.93869	0.2117	110.695	1389.31	0.3237	174.113	1325.89	0.155	81.9181	1418.08	0.1705	90.5438	1409.46	0.1517	79.9347	1420.07	0.1485	79.2254	1420.77	0.1409	74.4138	1425.59	0.1433	75.8683	1424.13	0.1508	78.5389	1421.46	0.1387	73.693	1426.31	0.1436	74.7527	1425.25	0.1451	77.5521	1422.45	0.1339	73.997	1426	0.133	73.9108	1426.09	0.1334
			142.483	2.8625	1482.24	17.761	0.1932	101.021	1398.98	0.3006	161.688	1338.31	0.1509	79.7513	1420.25	0.1624	86.2423	1413.76	0.1497	78.8808	1421.12	0.1465	78.1583	1421.84	0.1399	73.8856	1426.11	0.1419	75.1271	1424.87	0.1485	77.3411	1422.66	0.1384	73.5336	1426.47	0.1433	74.5966	1425.4	0.1449	77.4452	1422.55	0.1337	73.8865	1426.11	0.133	73.9108	1426.09	0.1334
			143.783	2.8632	1482.6	17.3985	0.1795	93.8578	1406.14	0.2781	149.586	1350.41	0.1482	78.3243	1421.68	0.1573	83.534	1416.47	0.1486	78.3012	1421.7	0.1451	77.4114	1422.59	0.1396	73.7272	1426.27	0.141	74.6506	1425.35	0.1468	76.4557	1423.54	0.1381	73.3742	1426.63	0.1431	74.4925	1425.51	0.1448	77.3918	1422.61	0.1337	73.8865	1426.11	0.1329	73.8552	1426.14	0.1333
			145.083	2.8699	1486.07	13.9292	0.1694	88.5767	1411.42	0.2561	137.752	1362.25	0.1463	77.3201	1422.68	0.1538	81.6753	1418.32	0.1476	77.7743	1422.23	0.1439	76.7712	1423.23	0.1392	73.5159	1426.48	0.1403	74.28	1425.72	0.1456	75.8307	1424.17	0.1377	73.1617	1426.84	0.143	74.4404	1425.56	0.1447	77.3383	1422.66	0.1336	73.8312	1426.17	0.1327	73.7441	1426.26	0.1331
			146.367	2.8591	1480.48	19.5215	0.163	85.2302	1414.77	0.2349	126.349	1373.65	0.1448	76.5274	1423.47	0.1514	80.4008	1419.6	0.1464	77.142	1422.86	0.1429	76.2377	1423.76	0.1386	73.1991	1426.8	0.1399	74.0682	1425.93	0.1445	75.2578	1424.74	0.1375	73.0554	1426.94	0.1428	74.3363	1425.66	0.1444	77.178	1422.82	0.1336	73.8312	1426.17	0.1327	73.7441	1426.26	0.1331
			147.667	2.8615	1481.72	18.2788	0.1584	82.825	1417.18	0.2152	115.753	1384.25	0.1436	75.8932	1424.11	0.1495	79.3918	1420.61	0.1457	76.7731	1423.23	0.1422	75.8643	1424.14	0.1382	72.9878	1427.01	0.1391	73.6446	1426.36	0.1437	74.8412	1425.16	0.1372	72.896	1427.1	0.1427	74.2842	1425.72	0.1442	77.0711	1422.93	0.1334	73.7207	1426.28	0.1326	73.6885	1426.31	0.133
			148.967	2.8598	1480.84	19.1591	0.1556	81.3609	1418.64	0.1973	106.125	1393.88	0.1428	75.4704	1424.53	0.1482	78.7014	1421.3	0.1453	76.5623	1423.44	0.1417	75.5975	1424.4	0.1381	72.935	1427.06	0.1387	73.4329	1426.57	0.1428	74.3724	1425.63	0.1372	72.896	1427.1	0.1425	74.1801	1425.82	0.1443	77.1245	1422.88	0.1334	73.7207	1426.28	0.1326	73.6885	1426.31	0.1329
			initial reaction rate V			0.131811			10.5878			9.93625			10.8938			10.7091			11.1534			11.0769			11.5704			11.2815			11.1393			12.0023			12.7569			12.3344			13.2957			13.6192
			M/6.23			0.0211574			1.69948			1.5949			1.7486			1.71895			1.79028			1.778			1.8572			1.81083			1.78801			1.92653			2.04765			1.97984			2.13414			2.18607
			specific activity			0.264468			21.2435			19.9363			21.8575			21.4869			22.3785			22.225			23.215			22.6354			22.3501			24.0817			25.5956			24.748			26.6768			27.3258
																									oxidation of NADH kinetics
		XB concentration in μM		specific activity	specific activity fold change																						XB concentration in μM	initial reaction rate V
		21.2435	0	20.5899	1																					10.5878	0	10.262
		19.9363	0.2	21.8575	1.06157																					9.93625	0.2	10.8938
			0.3	21.4869	1.04356																						0.3	10.7091
			0.5	22.3785	1.08687																						0.5	11.1534
			0.75	22.225	1.07941																						0.75	11.0769
			1.25	23.215	1.12749																						1.25	11.5704
			2.5	22.6354	1.09935																						2.5	11.2815
			5	22.3501	1.08549																						5	11.1393
			6.5	24.0817	1.16959																						6.5	12.0023
			7.5	25.5956	1.24312																						7.5	12.7569
			10	24.748	1.20195																						10	12.3344
			12.5	26.6768	1.29562																						12.5	13.2957
			15	27.3258	1.32715																						15	13.6192
			20	27.5559	1.33832																						20	13.7338
			25	29.4184	1.42878																						25	14.6621
			27.5	30.6545	1.48881																						27.5	15.2782
																								Lineweaver–Burk plot for the determination of Michaelis-Menten constant
																										1 / (XB concentration)		1 / (initial reaction rate)
																											#DIV/0!	0.0974468
																											5	0.0917954
																											3.33333	0.0933788
																											2	0.0896585
																											1.33333	0.0902777
																											0.8	0.0864278
																											0.4	0.0886407
																											0.2	0.0897725
																											0.153846	0.0833173
																											0.133333	0.0783892
																											0.1	0.0810742
																											0.08	0.0752123
																											0.0666667	0.0734258
																											0.05	0.0728128
																											0.04	0.068203
																											0.0363636	0.0654528
																										Michaelis-Menten constant, Vmax and Km
																											1/Vmax	0.0782
																											Vmax=	12.7877	μM of oxidated NADH۰min¯¹
																										slope=	Km/Vmax=	0.004
																											Km=	0.0511509	μM
																								Hanes–Woolf plot for the determination of Michaelis-Menten constant
																										XB concentration in μM		XB conc. / initial reaction rate
																											0	0
																											0.2	0.0183591
																											0.3	0.0280137
																											0.5	0.0448293
																											0.75	0.0677083
																											1.25	0.108035
																											2.5	0.221602
																											5	0.448862
																											6.5	0.541563
																											7.5	0.587919
																											10	0.810742
																											12.5	0.940154
																											15	1.10139
																											20	1.45626
																											25	1.70508
																											27.5	1.79995
																										Michaelis-Menten constant, Vmax and Km
																											slope=	0.0673
																											Vmax=	14.8588	μM of oxidated NADH۰min¯¹
																											Km/Vmax=	0.0554
																											Km=	0.82318	μM
[truncated: 8 more columns]

## Sheet: Arkusz1
	D	E	MEAN	SD	SEM
0	20.9388	20.5899	20.7644	0.246739	0.174471
0.2	22.0439	21.8575	21.9507	0.131786	0.0931869
0.3	22.2946	21.4869	21.8908	0.571152	0.403865
0.5	23.1995	22.3785	22.789	0.58055	0.410511
0.75	22.616	22.225	22.4205	0.276511	0.195523
1.25	22.9899	23.215	23.1025	0.159163	0.112545
2.5	22.912	22.6354	22.7737	0.195581	0.138297
5	23.7399	22.3501	23.045	0.98274	0.694902
6.5	24.2931	24.0817	24.1874	0.14947	0.105691
7.5	26.1182	25.5956	25.8569	0.369524	0.261293
10	24.3952	24.748	24.5716	0.249457	0.176392
12.5	25.7076	26.6768	26.1922	0.68532	0.484595
15	27.0362	27.3258	27.181	0.204768	0.144793
20	28.3195	27.5559	27.9377	0.539962	0.381811
25	29.6504	29.4184	29.5344	0.164056	0.116005
27.5	31.422	30.6545	31.0382	0.542729	0.383767
