# Supplementary material for: Targeted protein degradation in Escherichia coli using CLIPPERs
Source: EMBO Rep. 2025 Jun 25;26(16):3994–4016. doi: 10.1038/s44319-025-00510-9 (PMC12373786; doi:10.1038/s44319-025-00510-9)
Supplement: Supplementary file 7 — Source data Fig. 4 [file 44319_2025_510_MOESM7_ESM.zip › Fig4/Fig4C/Anchor-Linker/ATPase_assay_Anchor-Linker_n3.xlsx]

## Sheet: 21-09-13_001-002 raw data
Raw data
0s	29.9 °C	2.9489	2.4922	2.4032	2.2302	2.1397	2.2154	2.0987	2.0644	2.1683	2.1788	2.076	2.0158	2.9766	2.5687	2.5413	2.3575	2.3255	2.3505	2.2204	2.0998	2.3075	2.2635	2.1623	2.1334	3.0808	2.6043	2.5441	2.4245	2.4213	2.3669	2.2356	2.3112	1.7023	1.5848	2.7424	2.8588	2.9305	2.9352	2.4702	2.2835	2.2723	1.9966	1.9796	1.9592	1.9978	1.8899	2.5967	2.5428
78s	29.8 °C	2.9439	2.443	2.3382	2.1488	2.0548	2.1197	1.9904	1.9465	2.0791	2.0832	1.9575	1.8905	2.9828	2.5163	2.4769	2.2861	2.2492	2.2704	2.1396	1.9864	2.2228	2.1628	2.0568	2.0176	3.087	2.5596	2.4946	2.3448	2.3376	2.2848	2.1508	2.2266	1.5142	1.4066	2.4926	2.6449	2.9298	2.9318	2.373	2.1871	2.1686	1.8368	1.8004	1.7882	1.8125	1.7042	2.3971	2.3147
155s	30.1 °C	2.9526	2.3863	2.2695	2.0582	1.9565	2.0016	1.8631	1.815	1.9837	1.9722	1.832	1.7565	2.9965	2.4627	2.4172	2.201	2.1656	2.181	2.0464	1.8567	2.12	2.0565	1.9321	1.8881	3.092	2.4956	2.4271	2.2665	2.2437	2.1944	2.0511	2.1324	1.3261	1.2147	2.2533	2.4299	2.9238	2.9403	2.2759	2.0854	2.0609	1.6708	1.6158	1.6143	1.6196	1.512	2.1672	2.0755
233s	29.9 °C	2.9546	2.3252	2.1937	1.9628	1.8517	1.8819	1.733	1.6793	1.877	1.8589	1.7032	1.6201	2.9871	2.4036	2.3456	2.1118	2.0776	2.0852	1.953	1.7283	2.0152	1.9481	1.8112	1.7529	3.0759	2.4378	2.3618	2.179	2.148	2.1021	1.952	2.0297	1.1278	1.0177	2.0028	2.2068	2.9247	2.9309	2.1764	1.975	1.951	1.4974	1.4276	1.4328	1.4261	1.3162	1.9292	1.8199
311s	30.2 °C	2.9437	2.264	2.1133	1.8635	1.7475	1.7581	1.6014	1.5373	1.7708	1.7454	1.5719	1.4834	2.9862	2.3431	2.2758	2.0189	1.9859	1.9878	1.8551	1.597	1.9069	1.838	1.6868	1.6164	3.0824	2.3827	2.2908	2.089	2.05	2.0088	1.8488	1.9306	0.9269	0.8196	1.7421	1.9402	2.9278	2.9296	2.0704	1.8627	1.8419	1.3209	1.2372	1.2456	1.2323	1.1168	1.692	1.5608
389s	30.1 °C	2.9482	2.1995	2.0367	1.7598	1.6402	1.6328	1.4671	1.3956	1.6631	1.6328	1.4433	1.3446	2.9893	2.2843	2.2033	1.927	1.8933	1.89	1.7576	1.4664	1.8004	1.7232	1.5642	1.4795	3.0832	2.3207	2.2205	1.9984	1.9486	1.9128	1.7443	1.8262	0.7288	0.6235	1.4664	1.6832	2.9161	2.9341	1.9645	1.7477	1.732	1.1439	1.0461	1.059	1.0347	0.9112	1.4559	1.2959
466s	29.9 °C	2.9533	2.1319	1.9561	1.6581	1.5345	1.5072	1.3352	1.2546	1.5553	1.5193	1.3131	1.2028	2.9958	2.226	2.1261	1.8338	1.798	1.7908	1.6578	1.3357	1.6938	1.6051	1.4364	1.3415	3.0882	2.2578	2.1528	1.9058	1.8508	1.8153	1.6405	1.7188	0.5292	0.4338	1.1805	1.3988	2.9261	2.9264	1.8592	1.637	1.6199	0.9673	0.857	0.8726	0.8337	0.7064	1.2071	1.0261
544s	30.2 °C	2.9551	2.0633	1.8768	1.5536	1.4258	1.3808	1.2019	1.1106	1.446	1.4014	1.1828	1.0607	2.985	2.163	2.0492	1.7403	1.7005	1.6918	1.5547	1.2024	1.5853	1.4845	1.3082	1.2044	3.092	2.1997	2.0791	1.8158	1.7509	1.7202	1.5391	1.6151	0.3505	0.3216	0.8937	1.1199	2.9228	2.926	1.7513	1.5233	1.5084	0.7901	0.6665	0.6892	0.6333	0.5059	0.9433	0.7501
622s	30.0 °C	2.9453	1.9924	1.7933	1.4489	1.3174	1.2517	1.0693	0.9686	1.3388	1.2847	1.0508	0.9181	2.9841	2.1032	1.9746	1.6454	1.6002	1.5931	1.4491	1.0691	1.4774	1.3633	1.1798	1.0678	3.0928	2.135	2.006	1.7246	1.6514	1.6239	1.4353	1.5073	0.2901	0.3104	0.6056	0.8298	2.9166	2.926	1.6439	1.4082	1.396	0.6145	0.4774	0.5058	0.4378	0.3441	0.6725	0.4766
699s	30.0 °C	2.9442	1.9225	1.7112	1.3431	1.2082	1.1239	0.9357	0.824	1.2283	1.167	0.918	0.7745	2.9935	2.0415	1.8974	1.55	1.4985	1.4918	1.343	0.9335	1.3687	1.2481	1.0513	0.9294	3.0948	2.0716	1.9344	1.6319	1.5509	1.5303	1.332	1.4033	0.2853	0.3082	0.3546	0.5706	2.928	2.9302	1.5359	1.294	1.283	0.4414	0.3124	0.3397	0.2984	0.3203	0.4082	0.2912
777s	30.1 °C	2.9494	1.854	1.6274	1.238	1.0958	0.9942	0.8021	0.6795	1.1171	1.047	0.7856	0.6328	2.9829	1.9783	1.8207	1.4535	1.4035	1.3901	1.2346	0.798	1.2589	1.138	0.9207	0.7912	3.0845	2.0049	1.8608	1.5382	1.4523	1.4359	1.2286	1.2973	0.2826	0.3067	0.3119	0.4772	2.9162	2.9335	1.4244	1.1794	1.1684	0.2949	0.2752	0.2797	0.283	0.3172	0.2859	0.2814
855s	30.1 °C	2.9448	1.7815	1.5422	1.1312	0.9877	0.8656	0.6676	0.5355	1.0063	0.9263	0.6505	0.4932	2.9948	1.9154	1.7406	1.3552	1.3119	1.2887	1.1254	0.6633	1.1484	1.029	0.7912	0.6521	3.0829	1.9408	1.7858	1.4436	1.3512	1.3394	1.1247	1.1902	0.2792	0.3056	0.3109	0.4698	2.9134	2.9264	1.316	1.0639	1.0528	0.2619	0.2704	0.2757	0.2807	0.3162	0.2788	0.2789
933s	29.9 °C	2.945	1.7099	1.4583	1.0248	0.8753	0.7347	0.5312	0.3952	0.8952	0.8075	0.5181	0.3521	2.9912	1.8499	1.66	1.2574	1.2202	1.1864	1.0213	0.5294	1.0387	0.9183	0.6605	0.5143	3.0651	1.8745	1.7097	1.3488	1.2508	1.2426	1.0209	1.0831	0.2809	0.3066	0.3086	0.4476	2.9059	2.9237	1.2041	0.9492	0.937	0.2579	0.27	0.2728	0.2794	0.3149	0.2762	0.279
1010s	29.8 °C	2.9543	1.6395	1.3722	0.9177	0.7636	0.6041	0.3971	0.2736	0.7827	0.6877	0.3868	0.2435	2.9812	1.7848	1.5785	1.1612	1.127	1.0834	0.918	0.3973	0.9264	0.8077	0.5311	0.3804	3.0896	1.8061	1.6336	1.2528	1.15	1.1455	0.9154	0.9753	0.2794	0.3057	0.3115	0.4716	2.9154	2.9252	1.0952	0.833	0.8202	0.2569	0.2689	0.2719	0.2795	0.3133	0.2759	0.2785
1088s	30.0 °C	2.9316	1.5672	1.2878	0.8093	0.6514	0.4771	0.2827	0.2317	0.6709	0.5683	0.2702	0.2163	2.9765	1.7172	1.498	1.0594	1.0341	0.9796	0.8195	0.2796	0.8157	0.6947	0.4028	0.2621	3.0695	1.7376	1.5563	1.1552	1.0472	1.0454	0.81	0.8676	0.2795	0.3047	0.3099	0.4333	2.9064	2.9108	0.9829	0.7176	0.7043	0.2561	0.2679	0.2707	0.2793	0.3144	0.2757	0.2783
1166s	30.1 °C	2.9468	1.4942	1.2012	0.7032	0.5401	0.3536	0.2404	0.2269	0.5593	0.4514	0.2185	0.2118	2.9868	1.6521	1.4154	0.9608	0.9402	0.8749	0.7167	0.2326	0.7033	0.5828	0.284	0.219	3.0814	1.6704	1.4795	1.059	0.9452	0.945	0.7055	0.7598	0.278	0.3047	0.3112	0.4502	2.915	2.9128	0.8698	0.6023	0.588	0.2558	0.2683	0.2701	0.2787	0.3144	0.276	0.2786
1243s	30.0 °C	2.9306	1.4208	1.1149	0.595	0.432	0.2648	0.2315	0.2242	0.4496	0.3365	0.2096	0.2099	2.9781	1.5853	1.3338	0.8618	0.8454	0.7723	0.6161	0.2243	0.5926	0.4704	0.2239	0.2125	3.0662	1.6011	1.4019	0.9606	0.8438	0.8444	0.6009	0.6529	0.2788	0.305	0.309	0.4693	2.9043	2.8985	0.7579	0.4867	0.4732	0.255	0.2692	0.2708	0.2794	0.3159	0.2764	0.2798
1321s	30.1 °C	2.9516	1.3486	1.0293	0.4891	0.3266	0.2464	0.2316	0.2229	0.3401	0.2476	0.207	0.2101	2.9937	1.5184	1.252	0.7612	0.7492	0.6689	0.5129	0.2219	0.4816	0.361	0.2141	0.2089	3.1002	1.5334	1.3243	0.8641	0.7406	0.742	0.496	0.5448	0.2789	0.3043	0.309	0.4616	2.9242	2.9307	0.6466	0.3751	0.3618	0.2548	0.2677	0.2696	0.2788	0.3142	0.2748	0.2792
1399s	29.9 °C	2.9468	1.2733	0.9434	0.3834	0.2449	0.2402	0.2287	0.2211	0.2499	0.2202	0.2055	0.2098	2.9913	1.4506	1.169	0.6616	0.6538	0.564	0.4136	0.22	0.3726	0.2659	0.2115	0.2076	3.0826	1.464	1.2455	0.7669	0.6385	0.641	0.3932	0.4396	0.2765	0.3046	0.3055	0.4551	2.9054	2.9201	0.5345	0.2752	0.2697	0.2542	0.2701	0.2701	0.2793	0.314	0.2771	0.2795
1477s	30.1 °C	2.9348	1.1997	0.8565	0.2862	0.2224	0.2387	0.2283	0.2213	0.2147	0.2156	0.2054	0.2092	2.9745	1.3823	1.0853	0.5624	0.5571	0.4611	0.319	0.2184	0.2747	0.225	0.2101	0.2077	3.0705	1.3944	1.1677	0.6687	0.5366	0.5397	0.2973	0.3377	0.277	0.304	0.3084	0.4453	2.8964	2.907	0.4271	0.2271	0.2393	0.254	0.2687	0.2702	0.2787	0.3141	0.2762	0.2803
1554s	30.0 °C	2.9399	1.1259	0.7699	0.2263	0.2168	0.2378	0.2278	0.2211	0.2077	0.2123	0.2041	0.2088	2.9843	1.3142	1.0041	0.464	0.4619	0.3616	0.2509	0.2183	0.2258	0.217	0.2093	0.2076	3.0945	1.3247	1.0878	0.5718	0.4355	0.44	0.2343	0.2604	0.2764	0.3049	0.3098	0.4588	2.9143	2.9192	0.3264	0.2187	0.2332	0.2549	0.2672	0.2703	0.2779	0.3127	0.2764	0.2804
1632s	30.3 °C	2.9389	1.0515	0.6836	0.2128	0.2146	0.2377	0.2262	0.2219	0.2045	0.2111	0.2035	0.207	2.9971	1.2463	0.9194	0.3664	0.3685	0.2761	0.2314	0.2179	0.2157	0.2147	0.2093	0.2064	3.0908	1.2546	1.0102	0.4758	0.3387	0.3435	0.2197	0.2374	0.2769	0.3028	0.3084	0.4672	2.9084	2.9139	0.2653	0.2164	0.2312	0.2537	0.2674	0.2699	0.2785	0.3132	0.2757	0.2805
1710s	30.1 °C	2.9419	0.9765	0.5974	0.2084	0.2141	0.2364	0.2258	0.2207	0.2034	0.2098	0.2039	0.2069	2.9813	1.1792	0.8365	0.2795	0.2861	0.24	0.2278	0.2174	0.2125	0.2132	0.2082	0.2062	3.0735	1.1839	0.9304	0.3811	0.2597	0.2633	0.2159	0.2335	0.2767	0.3029	0.3106	0.4545	2.9062	2.9153	0.2503	0.2146	0.2302	0.2544	0.2692	0.2696	0.278	0.3134	0.2758	0.2807
1788s	30.0 °C	2.9488	0.9024	0.5116	0.2069	0.2131	0.2363	0.2253	0.2194	0.2034	0.2102	0.2045	0.2076	2.983	1.1096	0.7537	0.2321	0.2376	0.2318	0.2243	0.2182	0.2109	0.2118	0.2071	0.207	3.0798	1.1145	0.8514	0.2919	0.23	0.2264	0.2159	0.2324	0.2765	0.3031	0.3114	0.467	2.9022	2.9166	0.2483	0.213	0.2289	0.2544	0.268	0.2692	0.2782	0.3137	0.2758	0.281
1865s	30.0 °C	2.9402	0.8273	0.426	0.2063	0.2127	0.2367	0.2248	0.22	0.2024	0.2091	0.2032	0.2067	2.9843	1.0409	0.67	0.2223	0.2267	0.2285	0.224	0.217	0.2102	0.2114	0.2072	0.2051	3.0774	1.0441	0.7734	0.2332	0.2238	0.2192	0.2131	0.2311	0.2775	0.3021	0.3094	0.466	2.9087	2.9101	0.2457	0.2128	0.2289	0.2543	0.2698	0.2696	0.2787	0.3132	0.2764	0.2815
1943s	30.0 °C	2.9382	0.7515	0.3433	0.2052	0.2125	0.2366	0.2244	0.2205	0.2016	0.2096	0.2035	0.2073	2.9796	0.972	0.5877	0.2187	0.2228	0.2263	0.2224	0.2168	0.2091	0.2111	0.2077	0.2048	3.0814	0.9731	0.6946	0.2173	0.221	0.2153	0.2125	0.2297	0.2768	0.3033	0.3078	0.4654	2.9131	2.9172	0.2438	0.2127	0.2283	0.2538	0.2685	0.2688	0.2785	0.3135	0.2769	0.2813
2021s	29.9 °C	2.9368	0.6766	0.2698	0.2047	0.2114	0.2366	0.2241	0.2205	0.2018	0.2094	0.2028	0.2061	2.978	0.9033	0.5053	0.2172	0.2211	0.2257	0.222	0.2169	0.2094	0.2107	0.2074	0.2059	3.0836	0.902	0.6154	0.213	0.2196	0.213	0.2126	0.2297	0.2769	0.303	0.3091	0.4582	2.9037	2.9078	0.2429	0.2125	0.2277	0.2538	0.2707	0.2691	0.2796	0.314	0.2773	0.2825
2098s	30.0 °C	2.9342	0.6023	0.2261	0.2051	0.2116	0.2368	0.2247	0.2194	0.2005	0.2087	0.203	0.2054	2.9694	0.8344	0.4248	0.2157	0.22	0.225	0.2228	0.2167	0.2088	0.2112	0.2071	0.2054	3.0853	0.8319	0.5373	0.2108	0.2186	0.2131	0.212	0.2298	0.276	0.3026	0.3115	0.4675	2.9092	2.9144	0.2431	0.2129	0.2277	0.2534	0.2709	0.2683	0.2791	0.3137	0.2769	0.2824
2176s	30.0 °C	2.9412	0.5281	0.2135	0.2049	0.2113	0.2363	0.2241	0.2207	0.2005	0.2089	0.203	0.2057	2.9785	0.7654	0.345	0.2151	0.2189	0.2239	0.2211	0.2162	0.2083	0.211	0.2061	0.2055	3.0849	0.7613	0.458	0.2097	0.2179	0.212	0.2117	0.2291	0.2774	0.3027	0.3099	0.4542	2.9013	2.9112	0.2411	0.2116	0.2279	0.2538	0.2704	0.2686	0.2789	0.3137	0.2772	0.2817
2254s	30.2 °C	2.943	0.4531	0.2088	0.2045	0.2117	0.2359	0.2245	0.219	0.201	0.2078	0.2031	0.2058	2.9815	0.6961	0.2769	0.2146	0.2187	0.224	0.2209	0.2165	0.208	0.2104	0.2068	0.2047	3.0687	0.6904	0.3816	0.209	0.2176	0.2114	0.2117	0.2289	0.276	0.3029	0.3098	0.453	2.9019	2.9085	0.2417	0.2114	0.2277	0.2541	0.2711	0.2688	0.2795	0.3123	0.2772	0.281
2332s	30.0 °C	2.9483	0.3805	0.2073	0.2034	0.211	0.2358	0.2235	0.2185	0.2007	0.2077	0.203	0.2047	2.9869	0.6274	0.2375	0.2143	0.2179	0.2238	0.2206	0.2157	0.2078	0.2099	0.2068	0.2048	3.0964	0.6192	0.3082	0.2088	0.217	0.2107	0.2115	0.2291	0.2757	0.3024	0.311	0.4624	2.9072	2.9155	0.2415	0.2111	0.2274	0.2535	0.2722	0.2687	0.2796	0.3126	0.2769	0.2808
2409s	30.0 °C	2.9493	0.3111	0.2058	0.2041	0.2112	0.2361	0.2235	0.2198	0.2002	0.2087	0.2032	0.2054	2.9865	0.5586	0.2258	0.213	0.218	0.2239	0.2198	0.2156	0.2074	0.2099	0.2065	0.2051	3.079	0.5494	0.2481	0.208	0.217	0.2108	0.2112	0.2285	0.2771	0.3014	0.3081	0.4678	2.9062	2.905	0.2417	0.2109	0.2269	0.2536	0.2721	0.2689	0.2788	0.3134	0.2764	0.2807
2487s	30.2 °C	2.939	0.2525	0.2049	0.203	0.2111	0.237	0.2241	0.2202	0.2001	0.2081	0.2034	0.2061	2.975	0.4903	0.2215	0.2132	0.2179	0.2229	0.2205	0.2152	0.2078	0.2096	0.2065	0.2046	3.0932	0.479	0.2206	0.2077	0.2166	0.2099	0.211	0.2287	0.2768	0.3015	0.3063	0.4429	2.8973	2.9104	0.2419	0.2115	0.2268	0.2539	0.2715	0.2687	0.279	0.3133	0.2761	0.2799
2565s	30.0 °C	2.9475	0.2228	0.2041	0.2033	0.2106	0.2352	0.2235	0.2199	0.1995	0.2077	0.2024	0.2046	2.9924	0.4227	0.2196	0.2137	0.2175	0.2228	0.2195	0.2153	0.2074	0.2095	0.2058	0.2051	3.104	0.4085	0.212	0.2069	0.2164	0.2104	0.211	0.2284	0.2763	0.3016	0.3065	0.4545	2.9021	2.9153	0.2428	0.2108	0.2269	0.254	0.2737	0.2681	0.28	0.3135	0.2744	0.2791
2642s	30.2 °C	2.95	0.2136	0.2036	0.2023	0.2097	0.2354	0.2238	0.2201	0.1997	0.2075	0.2034	0.2058	2.9842	0.3562	0.2182	0.2127	0.2171	0.2224	0.2198	0.2159	0.2077	0.2092	0.2066	0.2052	3.1074	0.342	0.2092	0.2065	0.2164	0.2097	0.2112	0.2284	0.2751	0.3019	0.3176	0.4671	2.9085	2.9164	0.2406	0.2109	0.2267	0.2545	0.2744	0.2686	0.2787	0.3146	0.2756	0.2788
2720s	30.1 °C	2.9302	0.2101	0.2034	0.2025	0.2104	0.2366	0.224	0.2191	0.1999	0.2082	0.2028	0.2051	2.9746	0.294	0.2171	0.2131	0.2164	0.2217	0.2193	0.2157	0.2074	0.2089	0.2064	0.2043	3.0711	0.2793	0.2067	0.2068	0.2161	0.2091	0.2105	0.2281	0.2743	0.3009	0.3134	0.4444	2.8893	2.8962	0.2413	0.2106	0.2265	0.2544	0.2718	0.2691	0.2788	0.3127	0.275	0.2787
2798s	30.2 °C	2.9418	0.2075	0.2024	0.2027	0.2099	0.2355	0.2235	0.2197	0.1999	0.2075	0.2027	0.2055	2.9754	0.2453	0.2173	0.2123	0.2168	0.2222	0.2198	0.2153	0.2068	0.2089	0.2068	0.2046	3.0826	0.2348	0.2056	0.2066	0.2161	0.2092	0.2103	0.2281	0.2733	0.3009	0.3117	0.4246	2.9001	2.904	0.2407	0.211	0.2265	0.2541	0.2719	0.2689	0.2795	0.3129	0.2728	0.2784
2876s	30.4 °C	2.9322	0.2065	0.2024	0.2031	0.2109	0.2373	0.2238	0.2196	0.1996	0.2079	0.2028	0.2058	2.9796	0.2225	0.2162	0.2119	0.2164	0.2219	0.22	0.2147	0.207	0.2087	0.2065	0.2049	3.0743	0.2167	0.2047	0.2064	0.2157	0.2089	0.2103	0.2289	0.2742	0.2996	0.3074	0.4216	2.8994	2.8978	0.2396	0.2104	0.2272	0.255	0.2721	0.2692	0.2784	0.3126	0.2736	0.2777
2953s	30.0 °C	2.9366	0.2053	0.2023	0.2027	0.2096	0.2361	0.224	0.2199	0.1996	0.2075	0.2031	0.2045	2.9743	0.2142	0.2158	0.2114	0.217	0.2218	0.219	0.2156	0.2072	0.2085	0.2065	0.2053	3.0706	0.2108	0.2043	0.2057	0.2155	0.2098	0.2108	0.2281	0.273	0.2988	0.3159	0.4271	2.8999	2.8992	0.2414	0.2105	0.2262	0.2551	0.2738	0.2674	0.2778	0.3107	0.2735	0.2768
3031s	30.2 °C	2.9424	0.2045	0.2021	0.2025	0.2097	0.236	0.2242	0.2197	0.1997	0.2074	0.2028	0.2059	2.9797	0.2111	0.2152	0.2119	0.2163	0.2215	0.2193	0.2153	0.2066	0.2093	0.206	0.2051	3.0734	0.2077	0.204	0.2059	0.2156	0.2089	0.2097	0.2283	0.2721	0.2981	0.308	0.4245	2.8949	2.9006	0.2409	0.2111	0.2264	0.2547	0.2745	0.2674	0.2771	0.3104	0.2725	0.2764
3109s	30.4 °C	2.9319	0.2043	0.2018	0.2026	0.2097	0.236	0.2243	0.2204	0.1995	0.2073	0.2028	0.2052	2.9781	0.2091	0.2155	0.2112	0.2161	0.2213	0.2203	0.2154	0.2066	0.2085	0.2069	0.2053	3.092	0.2063	0.2027	0.2055	0.2152	0.2089	0.2101	0.2281	0.2718	0.2972	0.3089	0.4229	2.8932	2.8987	0.241	0.2108	0.2267	0.2543	0.2725	0.2667	0.2768	0.3097	0.2713	0.2772
3187s	30.1 °C	2.9398	0.2039	0.2016	0.2026	0.2094	0.2358	0.224	0.2201	0.1997	0.2074	0.2032	0.2063	2.9806	0.2078	0.215	0.2116	0.2159	0.2215	0.2185	0.215	0.2068	0.209	0.2063	0.2055	3.0817	0.2051	0.2031	0.206	0.2152	0.2088	0.2104	0.2282	0.2722	0.2964	0.3106	0.4271	2.8936	2.9013	0.2398	0.2104	0.2268	0.2536	0.2742	0.2668	0.2763	0.3087	0.2707	0.2765
3264s	30.2 °C	2.9403	0.2031	0.2016	0.2029	0.2092	0.2366	0.2234	0.2201	0.1995	0.2069	0.2035	0.2055	2.9848	0.2071	0.2148	0.2111	0.2165	0.2221	0.2195	0.2152	0.2065	0.2088	0.2063	0.2049	3.077	0.2044	0.2029	0.2062	0.2153	0.209	0.2103	0.2277	0.2708	0.2967	0.3086	0.4367	2.8922	2.8983	0.2411	0.2107	0.2264	0.2533	0.2722	0.2654	0.276	0.3092	0.2705	0.2756
3342s	30.4 °C	2.9193	0.2028	0.2015	0.2025	0.2093	0.236	0.2234	0.2199	0.1994	0.2073	0.2024	0.2057	2.962	0.2067	0.2146	0.2119	0.2162	0.2211	0.2191	0.2149	0.2073	0.2087	0.2065	0.2051	3.0602	0.2037	0.2025	0.2062	0.2157	0.2086	0.2095	0.228	0.2701	0.2966	0.3095	0.4242	2.8823	2.8885	0.2404	0.2102	0.2262	0.2533	0.2721	0.2656	0.2757	0.3085	0.2702	0.2753
3420s	30.3 °C	2.9327	0.2026	0.2012	0.2025	0.2091	0.2373	0.2233	0.2202	0.1996	0.2078	0.2028	0.2042	2.9781	0.2062	0.2145	0.2115	0.2161	0.2211	0.2197	0.215	0.2071	0.2085	0.2068	0.2053	3.0755	0.2031	0.2023	0.2058	0.2149	0.2083	0.2094	0.2281	0.2694	0.2956	0.3088	0.4223	2.8954	2.8956	0.24	0.2103	0.2267	0.2529	0.2739	0.2646	0.2751	0.3077	0.269	0.2746
3497s	30.3 °C	2.9387	0.2026	0.2011	0.2024	0.2095	0.2363	0.2232	0.2199	0.1996	0.2072	0.2027	0.2053	2.9783	0.2057	0.2143	0.2115	0.2161	0.2213	0.2187	0.2148	0.2066	0.2087	0.2065	0.2058	3.0812	0.2033	0.202	0.2057	0.2151	0.2086	0.2097	0.2282	0.2695	0.2953	0.3042	0.4608	2.8891	2.8976	0.2405	0.2112	0.2265	0.252	0.2699	0.2658	0.2746	0.307	0.2696	0.2742
3575s	30.3 °C	2.945	0.2029	0.2012	0.2025	0.2094	0.2376	0.224	0.2201	0.1999	0.207	0.2033	0.2051	2.9709	0.2056	0.2144	0.2116	0.2158	0.2211	0.2194	0.2149	0.2068	0.2085	0.2062	0.205	3.085	0.2023	0.2019	0.2059	0.2148	0.2085	0.2094	0.2287	0.269	0.2951	0.3056	0.4433	2.8935	2.8947	0.24	0.2109	0.2264	0.2527	0.2714	0.2642	0.274	0.306	0.2685	0.2735
3653s	30.4 °C	2.9247	0.2025	0.2011	0.2029	0.2095	0.2368	0.2236	0.2206	0.2002	0.2073	0.2034	0.2056	2.977	0.2053	0.2143	0.2117	0.2161	0.221	0.2187	0.2153	0.2071	0.2085	0.2061	0.2051	3.0741	0.2024	0.2019	0.2052	0.2148	0.2084	0.2093	0.2283	0.2687	0.2946	0.3046	0.4207	2.8906	2.8963	0.241	0.2107	0.2263	0.2515	0.271	0.2635	0.2736	0.3064	0.2678	0.2733
3731s	30.5 °C	2.9277	0.2016	0.2011	0.2026	0.2093	0.2367	0.2238	0.2202	0.1998	0.2073	0.2032	0.2056	2.9751	0.205	0.2147	0.2112	0.2155	0.221	0.2194	0.2151	0.2065	0.2084	0.2067	0.2049	3.0814	0.2022	0.2014	0.2051	0.2152	0.2087	0.2095	0.2283	0.2686	0.2938	0.3079	0.4153	2.8913	2.8932	0.2411	0.2108	0.2265	0.2511	0.2714	0.2641	0.273	0.3053	0.2682	0.2732
3808s	30.3 °C	2.9284	0.2017	0.2009	0.2026	0.2094	0.2376	0.2236	0.2202	0.2	0.2072	0.2028	0.2051	2.9695	0.2049	0.2136	0.2112	0.2162	0.2209	0.2188	0.2151	0.2071	0.2081	0.2064	0.2047	3.0882	0.202	0.2011	0.2051	0.215	0.2081	0.2095	0.2284	0.2672	0.2938	0.305	0.4172	2.8888	2.8935	0.2407	0.2105	0.2262	0.2507	0.2711	0.2632	0.273	0.3051	0.2671	0.2724
3886s	30.2 °C	2.9307	0.2017	0.2007	0.203	0.2098	0.2381	0.2236	0.2203	0.2	0.2077	0.2024	0.2045	2.9633	0.2048	0.214	0.2105	0.2158	0.2206	0.2192	0.2151	0.2078	0.2084	0.2068	0.2051	3.0851	0.2012	0.2008	0.2052	0.215	0.2086	0.2093	0.2282	0.2665	0.2925	0.3055	0.4176	2.8878	2.8873	0.2407	0.2105	0.2268	0.2503	0.2704	0.2621	0.2725	0.3044	0.2677	0.2722
3964s	30.2 °C	2.9304	0.2015	0.2007	0.2028	0.2092	0.2373	0.2234	0.2198	0.1999	0.2075	0.2033	0.2033	2.9724	0.2045	0.2139	0.2111	0.2153	0.2209	0.2192	0.2148	0.2071	0.2082	0.2065	0.2051	3.072	0.2012	0.2008	0.2052	0.2148	0.209	0.2096	0.2288	0.267	0.2921	0.3078	0.4304	2.8894	2.8909	0.2405	0.2106	0.2266	0.2501	0.2709	0.2626	0.2721	0.304	0.2674	0.2717
4041s	30.4 °C	2.9285	0.2015	0.201	0.2028	0.2094	0.2376	0.2238	0.2198	0.1997	0.2078	0.2029	0.2034	2.9658	0.2044	0.2139	0.2111	0.2156	0.2205	0.2189	0.2149	0.207	0.208	0.2069	0.2048	3.0731	0.201	0.2009	0.2051	0.2153	0.2083	0.2095	0.2286	0.2663	0.2916	0.3129	0.4179	2.8872	2.8932	0.2409	0.211	0.2264	0.2491	0.2701	0.2618	0.272	0.3037	0.2671	0.2713
4119s	30.4 °C	2.9258	0.2009	0.2009	0.2027	0.2098	0.2373	0.2232	0.2195	0.2003	0.2074	0.2025	0.2032	2.9679	0.2046	0.2136	0.211	0.2157	0.2207	0.2198	0.2148	0.207	0.2081	0.2069	0.2046	3.076	0.2007	0.2008	0.2051	0.215	0.2083	0.2094	0.2284	0.2658	0.2912	0.312	0.4154	2.8877	2.895	0.2404	0.2108	0.2268	0.2491	0.2663	0.2619	0.2711	0.303	0.2656	0.2711
4197s	30.5 °C	2.9324	0.2011	0.2007	0.203	0.2096	0.2378	0.2231	0.2194	0.2	0.2079	0.2023	0.203	2.9724	0.2041	0.2134	0.2106	0.2158	0.221	0.2179	0.2145	0.2071	0.2082	0.2065	0.2041	3.0755	0.2005	0.2004	0.2049	0.2146	0.2083	0.2092	0.2286	0.2652	0.291	0.3118	0.4161	2.8825	2.8987	0.2401	0.211	0.2264	0.2486	0.269	0.261	0.2711	0.3024	0.2663	0.2705
4275s	30.5 °C	2.9209	0.2011	0.2004	0.203	0.2097	0.2366	0.2228	0.2187	0.1999	0.2078	0.2019	0.2026	2.964	0.2041	0.2134	0.211	0.216	0.2259	0.2191	0.2144	0.2073	0.2084	0.2069	0.2037	3.0631	0.2012	0.2001	0.2054	0.2147	0.2085	0.2091	0.2286	0.2654	0.2904	0.3124	0.4133	2.8745	2.8777	0.2403	0.2111	0.2264	0.249	0.2698	0.2617	0.2705	0.3025	0.265	0.2701
4352s	30.6 °C	2.9261	0.2012	0.2005	0.2032	0.2097	0.2381	0.2221	0.2187	0.1999	0.2079	0.2016	0.2027	2.9699	0.2041	0.2136	0.213	0.2158	0.2212	0.2187	0.2139	0.2076	0.2087	0.2069	0.2031	3.0767	0.2007	0.1998	0.2053	0.2149	0.2084	0.2091	0.2284	0.2644	0.2895	0.3105	0.4122	2.877	2.8889	0.2408	0.2111	0.2266	0.2481	0.2705	0.2605	0.2698	0.3019	0.2649	0.2699
4430s	30.4 °C	2.9187	0.2011	0.2003	0.2027	0.2094	0.2371	0.2218	0.2178	0.2001	0.2078	0.2013	0.201	2.9483	0.2042	0.2134	0.2111	0.2157	0.2207	0.2183	0.2136	0.2071	0.2085	0.2063	0.2033	3.0612	0.2003	0.2	0.2052	0.2147	0.2083	0.2093	0.2284	0.263	0.2892	0.3142	0.4112	2.8756	2.8815	0.241	0.2108	0.2263	0.2479	0.2694	0.2599	0.2693	0.3012	0.2645	0.27
4508s	30.4 °C	2.9213	0.2013	0.1999	0.2032	0.21	0.237	0.2218	0.2178	0.2001	0.2075	0.2013	0.2019	2.9722	0.2041	0.2136	0.2111	0.2159	0.221	0.2187	0.2133	0.2071	0.2086	0.2062	0.2028	3.08	0.2005	0.2005	0.2051	0.2147	0.2085	0.2091	0.2289	0.2633	0.2887	0.3113	0.4117	2.8823	2.8867	0.2408	0.2111	0.2265	0.2474	0.2693	0.2596	0.2692	0.3009	0.2645	0.2695
4586s	30.4 °C	2.9242	0.2009	0.2001	0.2033	0.2094	0.2368	0.2219	0.2178	0.2002	0.2076	0.2006	0.2007	2.9794	0.2039	0.2137	0.2107	0.2158	0.2211	0.2191	0.2132	0.2075	0.2087	0.2062	0.2024	3.0727	0.2001	0.2	0.2051	0.2149	0.2084	0.209	0.2287	0.2631	0.2883	0.3105	0.4115	2.877	2.8798	0.2408	0.2112	0.2263	0.2473	0.2678	0.2589	0.2691	0.3003	0.2647	0.2689
4663s	30.4 °C	2.9127	0.2009	0.1999	0.2031	0.2098	0.2369	0.2211	0.2173	0.2002	0.2075	0.2003	0.2002	2.9576	0.204	0.2133	0.211	0.2158	0.2209	0.2186	0.2127	0.2077	0.2088	0.2052	0.2024	3.0519	0.2005	0.2001	0.2055	0.215	0.2083	0.2092	0.2289	0.2635	0.2884	0.3123	0.4101	2.8735	2.8742	0.2405	0.2113	0.2264	0.2468	0.2671	0.2591	0.2687	0.3001	0.2641	0.2684
4741s	30.6 °C	2.9282	0.2007	0.2003	0.2034	0.2097	0.2364	0.2207	0.2168	0.2001	0.2071	0.2003	0.2003	2.9732	0.2037	0.2134	0.211	0.2159	0.2211	0.2186	0.212	0.2076	0.2086	0.2048	0.2021	3.0776	0.2001	0.1999	0.205	0.2154	0.2083	0.2091	0.229	0.2625	0.2879	0.3123	0.4077	2.8804	2.8805	0.2406	0.2114	0.2265	0.2467	0.2665	0.2584	0.2681	0.2989	0.2636	0.2684
4819s	30.6 °C	2.9275	0.2003	0.2001	0.2032	0.2095	0.2363	0.2204	0.2168	0.2004	0.2072	0.1997	0.2003	2.9698	0.2037	0.2132	0.2108	0.2157	0.2211	0.2188	0.2122	0.2074	0.2084	0.2052	0.2019	3.0723	0.2	0.1999	0.2058	0.2147	0.2083	0.2089	0.2288	0.2621	0.2873	0.313	0.4084	2.8753	2.8817	0.2405	0.2111	0.2263	0.2464	0.2676	0.2583	0.2676	0.2993	0.2631	0.2678
4896s	30.4 °C	2.9169	0.2004	0.2002	0.2032	0.2092	0.2356	0.2201	0.2165	0.2004	0.2068	0.1996	0.1993	2.9599	0.2037	0.2133	0.211	0.2158	0.2208	0.2185	0.2117	0.2073	0.2084	0.2045	0.2018	3.0576	0.2002	0.1998	0.2054	0.2147	0.2085	0.2089	0.2291	0.2614	0.2868	0.3114	0.4313	2.8704	2.8687	0.2404	0.2111	0.2263	0.2466	0.2664	0.2576	0.2672	0.298	0.2634	0.2672
4974s	30.6 °C	2.9201	0.2002	0.2003	0.2033	0.2093	0.235	0.22	0.2162	0.1999	0.2063	0.1991	0.1997	2.9564	0.2036	0.2135	0.2107	0.2158	0.2211	0.219	0.2115	0.2073	0.2081	0.2043	0.2009	3.0557	0.1998	0.1999	0.2053	0.2149	0.2088	0.2087	0.2289	0.2617	0.2859	0.318	0.4503	2.8688	2.8754	0.241	0.2112	0.2261	0.2457	0.2637	0.2576	0.2668	0.298	0.263	0.267
5052s	30.5 °C	2.9251	0.2003	0.1999	0.2034	0.2089	0.2351	0.2199	0.2161	0.2001	0.2064	0.199	0.1988	2.9578	0.2036	0.2133	0.2108	0.2157	0.2208	0.2182	0.2116	0.207	0.208	0.204	0.2007	3.0621	0.2002	0.1999	0.2057	0.2148	0.2084	0.2087	0.2291	0.261	0.2857	0.3138	0.4234	2.8668	2.8692	0.2411	0.2108	0.2255	0.2459	0.2675	0.2572	0.267	0.2973	0.2621	0.2667
5130s	30.5 °C	2.9292	0.2006	0.2001	0.2029	0.2085	0.2348	0.2192	0.2158	0.1997	0.2059	0.1987	0.1987	2.967	0.2036	0.2131	0.2109	0.2158	0.2208	0.2192	0.2111	0.2074	0.2078	0.2035	0.2003	3.0784	0.1999	0.1997	0.2052	0.2147	0.2086	0.2086	0.2288	0.2606	0.2853	0.3113	0.402	2.8701	2.8785	0.2405	0.2108	0.2253	0.245	0.267	0.2567	0.2663	0.2964	0.2618	0.2663
5207s	30.8 °C	2.9078	0.2002	0.2	0.2032	0.2085	0.235	0.219	0.2155	0.1997	0.2057	0.1984	0.1983	2.9585	0.2036	0.2133	0.2104	0.2158	0.2207	0.2182	0.2106	0.2072	0.2074	0.203	0.2001	3.0497	0.1999	0.1994	0.2052	0.2146	0.2085	0.2084	0.229	0.2598	0.2847	0.3126	0.403	2.8679	2.8753	0.2408	0.2107	0.2254	0.2451	0.2662	0.2561	0.2656	0.2964	0.2619	0.266
5285s	30.6 °C	2.9296	0.2	0.2001	0.2031	0.208	0.234	0.2194	0.2153	0.1991	0.2053	0.1981	0.1981	2.9673	0.2037	0.2132	0.2106	0.2155	0.2208	0.2181	0.2104	0.2073	0.207	0.203	0.1998	3.0657	0.1998	0.1996	0.2053	0.2148	0.2085	0.2086	0.2289	0.2594	0.2842	0.3181	0.3977	2.8765	2.8806	0.2405	0.21	0.2249	0.245	0.2671	0.256	0.2657	0.2963	0.2607	0.2669
5363s	30.6 °C	2.913	0.2003	0.1999	0.2027	0.2082	0.2339	0.2184	0.2149	0.1989	0.2052	0.1977	0.1982	2.9548	0.2036	0.213	0.2105	0.2155	0.2209	0.218	0.2102	0.2061	0.207	0.2028	0.1995	3.0607	0.1999	0.1995	0.2054	0.2148	0.2085	0.2081	0.2287	0.2588	0.2841	0.3168	0.3958	2.8666	2.8648	0.2406	0.21	0.2246	0.2441	0.2657	0.2558	0.2651	0.2956	0.2602	0.2649
5441s	30.6 °C	2.9249	0.2	0.2001	0.2026	0.2076	0.234	0.2182	0.2145	0.1987	0.2049	0.1975	0.1971	2.964	0.2035	0.213	0.2106	0.2157	0.2206	0.2183	0.2098	0.2062	0.2067	0.2021	0.1995	3.074	0.1996	0.1994	0.2054	0.2149	0.2085	0.2077	0.2286	0.2589	0.2834	0.3081	0.3998	2.8699	2.8733	0.2404	0.2096	0.2244	0.2439	0.2649	0.2554	0.2648	0.2953	0.2605	0.265
5518s	30.7 °C	2.9228	0.2001	0.2001	0.2023	0.2073	0.2329	0.2181	0.2145	0.1984	0.2047	0.1973	0.1968	2.9622	0.2033	0.2131	0.2107	0.2157	0.2207	0.2191	0.2098	0.2059	0.2068	0.2022	0.1989	3.0742	0.1995	0.1993	0.2053	0.2146	0.2085	0.2076	0.228	0.2577	0.2825	0.3118	0.3995	2.8734	2.8704	0.2407	0.2093	0.2243	0.2432	0.2623	0.255	0.2642	0.2945	0.2598	0.2646
5596s	30.6 °C	2.9249	0.2005	0.2001	0.2023	0.208	0.2337	0.2177	0.214	0.1984	0.2044	0.1968	0.1971	2.9595	0.2034	0.213	0.2104	0.2157	0.2212	0.218	0.2095	0.2058	0.2066	0.2018	0.199	3.0766
Date of measurement: 2021-09-13/Time of measurement: 13:12:40
ATPase_assay.mth
C:\Users\Public\Documents\Tecan\Magellan\mth\ATPase_assay.mth
340nm
infinite 200Pro
Instrument serial number: 1505006410
Plate
Plate Description: [NUN96ft_TC] - Thermo Fisher Scientific-Nunclon 96 Flat Transparent
Plate with Cover: No
Barcode: No
Part of Plate
Range: A1:H12
Temperature
Mode: On
Temperature: 30,0 °C
Kinetic Cycle
Duration: 02:30:00
Kinetic Interval: 00:01:00
Absorbance
Measurement Wavelength: 340 nm
Measurement Bandwidth: 9 nm
Number of Reads: 25
Settle Time: 0 ms
Label: Label1
Total kinetic run time: 1h 33min 16s
[truncated: 48 more columns]

## Sheet: 21-09-13_001 ATPase assay XB F
										I don't know how much NADH I added
						0.08 µM ClpX6 + XB
				1	2	3	4	5	6	7	8
Raw data			min	control 25 μM XB	ClpX	ClpX + 25 μM XB	ClpX + 27.5 μM XB	ClpX + 30 μM XB	ClpX + 40 μM XB	ClpX + 50 μM XB	ClpX + 55 μM XB
0s	29.9 °C		0	2.9489	2.4922	2.4032	2.2302	2.1397	2.2154	2.0987	2.0644
78s	29.8 °C		1.3	2.9439	2.443	2.3382	2.1488	2.0548	2.1197	1.9904	1.9465
155s	30.1 °C		2.58333	2.9526	2.3863	2.2695	2.0582	1.9565	2.0016	1.8631	1.815
233s	29.9 °C		3.88333	2.9546	2.3252	2.1937	1.9628	1.8517	1.8819	1.733	1.6793
311s	30.2 °C		5.18333	2.9437	2.264	2.1133	1.8635	1.7475	1.7581	1.6014	1.5373
389s	30.1 °C		6.48333	2.9482	2.1995	2.0367	1.7598	1.6402	1.6328	1.4671	1.3956
466s	29.9 °C		7.76667	2.9533	2.1319	1.9561	1.6581	1.5345	1.5072	1.3352	1.2546
544s	30.2 °C		9.06667	2.9551	2.0633	1.8768	1.5536	1.4258	1.3808	1.2019	1.1106
622s	30.0 °C		10.3667	2.9453	1.9924	1.7933	1.4489	1.3174	1.2517	1.0693	0.9686
699s	30.0 °C		11.65	2.9442	1.9225	1.7112	1.3431	1.2082	1.1239	0.9357	0.824
777s	30.1 °C		12.95	2.9494	1.854	1.6274	1.238	1.0958	0.9942	0.8021	0.6795
855s	30.1 °C		14.25	2.9448	1.7815	1.5422	1.1312	0.9877	0.8656	0.6676	0.5355
933s	29.9 °C		15.55	2.945	1.7099	1.4583	1.0248	0.8753	0.7347	0.5312	0.3952
1010s	29.8 °C		16.8333	2.9543	1.6395	1.3722	0.9177	0.7636	0.6041	0.3971	0.2736
1088s	30.0 °C		18.1333	2.9316	1.5672	1.2878	0.8093	0.6514	0.4771	0.2827	0.2317
1166s	30.1 °C		19.4333	2.9468	1.4942	1.2012	0.7032	0.5401	0.3536	0.2404	0.2269
1243s	30.0 °C		20.7167	2.9306	1.4208	1.1149	0.595	0.432	0.2648	0.2315	0.2242
1321s	30.1 °C		22.0167	2.9516	1.3486	1.0293	0.4891	0.3266	0.2464	0.2316	0.2229
1399s	29.9 °C		23.3167	2.9468	1.2733	0.9434	0.3834	0.2449	0.2402	0.2287	0.2211
1477s	30.1 °C		24.6167	2.9348	1.1997	0.8565	0.2862	0.2224	0.2387	0.2283	0.2213
1554s	30.0 °C		25.9	2.9399	1.1259	0.7699	0.2263	0.2168	0.2378	0.2278	0.2211
1632s	30.3 °C		27.2	2.9389	1.0515	0.6836	0.2128	0.2146	0.2377	0.2262	0.2219
1710s	30.1 °C		28.5	2.9419	0.9765	0.5974	0.2084	0.2141	0.2364	0.2258	0.2207
1788s	30.0 °C		29.8	2.9488	0.9024	0.5116	0.2069	0.2131	0.2363	0.2253	0.2194
1865s	30.0 °C		31.0833	2.9402	0.8273	0.426	0.2063	0.2127	0.2367	0.2248	0.22
1943s	30.0 °C		32.3833	2.9382	0.7515	0.3433	0.2052	0.2125	0.2366	0.2244	0.2205
2021s	29.9 °C		33.6833	2.9368	0.6766	0.2698	0.2047	0.2114	0.2366	0.2241	0.2205
2098s	30.0 °C		34.9667	2.9342	0.6023	0.2261	0.2051	0.2116	0.2368	0.2247	0.2194
2176s	30.0 °C		36.2667	2.9412	0.5281	0.2135	0.2049	0.2113	0.2363	0.2241	0.2207
2254s	30.2 °C		37.5667	2.943	0.4531	0.2088	0.2045	0.2117	0.2359	0.2245	0.219
2332s	30.0 °C		38.8667	2.9483	0.3805	0.2073	0.2034	0.211	0.2358	0.2235	0.2185
2409s	30.0 °C		40.15	2.9493	0.3111	0.2058	0.2041	0.2112	0.2361	0.2235	0.2198
2487s	30.2 °C		41.45	2.939	0.2525	0.2049	0.203	0.2111	0.237	0.2241	0.2202
2565s	30.0 °C		42.75	2.9475	0.2228	0.2041	0.2033	0.2106	0.2352	0.2235	0.2199
2642s	30.2 °C		44.0333	2.95	0.2136	0.2036	0.2023	0.2097	0.2354	0.2238	0.2201
2720s	30.1 °C		45.3333	2.9302	0.2101	0.2034	0.2025	0.2104	0.2366	0.224	0.2191
2798s	30.2 °C		46.6333	2.9418	0.2075	0.2024	0.2027	0.2099	0.2355	0.2235	0.2197
2876s	30.4 °C		47.9333	2.9322	0.2065	0.2024	0.2031	0.2109	0.2373	0.2238	0.2196
2953s	30.0 °C		49.2167	2.9366	0.2053	0.2023	0.2027	0.2096	0.2361	0.224	0.2199
3031s	30.2 °C		50.5167	2.9424	0.2045	0.2021	0.2025	0.2097	0.236	0.2242	0.2197
3109s	30.4 °C		51.8167	2.9319	0.2043	0.2018	0.2026	0.2097	0.236	0.2243	0.2204
3187s	30.1 °C		53.1167	2.9398	0.2039	0.2016	0.2026	0.2094	0.2358	0.224	0.2201
3264s	30.2 °C		54.4	2.9403	0.2031	0.2016	0.2029	0.2092	0.2366	0.2234	0.2201
3342s	30.4 °C		55.7	2.9193	0.2028	0.2015	0.2025	0.2093	0.236	0.2234	0.2199
3420s	30.3 °C		57	2.9327	0.2026	0.2012	0.2025	0.2091	0.2373	0.2233	0.2202
3497s	30.3 °C		58.2833	2.9387	0.2026	0.2011	0.2024	0.2095	0.2363	0.2232	0.2199
3575s	30.3 °C		59.5833	2.945	0.2029	0.2012	0.2025	0.2094	0.2376	0.224	0.2201
3653s	30.4 °C		60.8833	2.9247	0.2025	0.2011	0.2029	0.2095	0.2368	0.2236	0.2206
3731s	30.5 °C		62.1833	2.9277	0.2016	0.2011	0.2026	0.2093	0.2367	0.2238	0.2202
3808s	30.3 °C		63.4667	2.9284	0.2017	0.2009	0.2026	0.2094	0.2376	0.2236	0.2202
3886s	30.2 °C		64.7667	2.9307	0.2017	0.2007	0.203	0.2098	0.2381	0.2236	0.2203
3964s	30.2 °C		66.0667	2.9304	0.2015	0.2007	0.2028	0.2092	0.2373	0.2234	0.2198
4041s	30.4 °C		67.35	2.9285	0.2015	0.201	0.2028	0.2094	0.2376	0.2238	0.2198
4119s	30.4 °C		68.65	2.9258	0.2009	0.2009	0.2027	0.2098	0.2373	0.2232	0.2195
4197s	30.5 °C		69.95	2.9324	0.2011	0.2007	0.203	0.2096	0.2378	0.2231	0.2194
4275s	30.5 °C		71.25	2.9209	0.2011	0.2004	0.203	0.2097	0.2366	0.2228	0.2187
4352s	30.6 °C		72.5333	2.9261	0.2012	0.2005	0.2032	0.2097	0.2381	0.2221	0.2187
4430s	30.4 °C		73.8333	2.9187	0.2011	0.2003	0.2027	0.2094	0.2371	0.2218	0.2178
4508s	30.4 °C		75.1333	2.9213	0.2013	0.1999	0.2032	0.21	0.237	0.2218	0.2178
4586s	30.4 °C		76.4333	2.9242	0.2009	0.2001	0.2033	0.2094	0.2368	0.2219	0.2178
4663s	30.4 °C		77.7167	2.9127	0.2009	0.1999	0.2031	0.2098	0.2369	0.2211	0.2173
4741s	30.6 °C		79.0167	2.9282	0.2007	0.2003	0.2034	0.2097	0.2364	0.2207	0.2168
4819s	30.6 °C		80.3167	2.9275	0.2003	0.2001	0.2032	0.2095	0.2363	0.2204	0.2168
4896s	30.4 °C		81.6	2.9169	0.2004	0.2002	0.2032	0.2092	0.2356	0.2201	0.2165
4974s	30.6 °C		82.9	2.9201	0.2002	0.2003	0.2033	0.2093	0.235	0.22	0.2162
5052s	30.5 °C		84.2	2.9251	0.2003	0.1999	0.2034	0.2089	0.2351	0.2199	0.2161
5130s	30.5 °C		85.5	2.9292	0.2006	0.2001	0.2029	0.2085	0.2348	0.2192	0.2158
5207s	30.8 °C		86.7833	2.9078	0.2002	0.2	0.2032	0.2085	0.235	0.219	0.2155
5285s	30.6 °C		88.0833	2.9296	0.2	0.2001	0.2031	0.208	0.234	0.2194	0.2153
5363s	30.6 °C		89.3833	2.913	0.2003	0.1999	0.2027	0.2082	0.2339	0.2184	0.2149
5441s	30.6 °C		90.6833	2.9249	0.2	0.2001	0.2026	0.2076	0.234	0.2182	0.2145
5518s	30.7 °C		91.9667	2.9228	0.2001	0.2001	0.2023	0.2073	0.2329	0.2181	0.2145
5596s	30.6 °C		93.2667	2.9249	0.2005	0.2001	0.2023	0.208	0.2337	0.2177	0.214
Measurement title: 21-09-13_001 F
Date of measurement: 2021-09-13/Time of measurement: 13:12:40
ATPase_assay.mth
C:\Users\Public\Documents\Tecan\Magellan\mth\ATPase_assay.mth
340nm
infinite 200Pro
Instrument serial number: 1505006410
Plate
Plate Description: [NUN96ft_TC] - Thermo Fisher Scientific-Nunclon 96 Flat Transparent
Plate with Cover: No
Barcode: No
Part of Plate
Range: A1:H12
Temperature
Mode: On
Temperature: 30,0 °C
Kinetic Cycle
Duration: 02:30:00
Kinetic Interval: 00:01:00
Absorbance
Measurement Wavelength: 340 nm
Measurement Bandwidth: 9 nm
Number of Reads: 25
Settle Time: 0 ms
Label: Label1
Total kinetic run time: 1h 33min 16s

## Sheet: 21-09-13_001 X+XB activity F
										0.08 µM ClpX6 + XB
				control			0.08 µM ClpX6			25 µM XB			27.5 μM XB			30 μM XB			40 μM XB
			min	A	μM left NADH	μM oxidated NADH	A	μM left NADH	μM oxidated NADH	A	μM left NADH	μM oxidated NADH	A	μM left NADH	μM oxidated NADH	A	μM left NADH	μM oxidated NADH	A	μM left NADH	μM oxidated NADH
			0	2.9489	400	0	2.4922	400	0	2.4032	400	0	2.2302	400	0	2.1397	400	0	2.2154	400	0
			1.3	2.9439	399.322	0.678219	2.443	392.103	7.89664	2.3382	389.181	10.8189	2.1488	385.4	14.5996	2.0548	384.129	15.8714	2.1197	382.721	17.279
			2.58333	2.9526	400.502	-0.501882	2.3863	383.003	16.997	2.2695	377.746	22.2537	2.0582	369.151	30.8493	1.9565	365.752	34.2478	2.0016	361.397	38.6025
			3.88333	2.9546	400.773	-0.77317	2.3252	373.196	26.8036	2.1937	365.13	34.8702	1.9628	352.04	47.9598	1.8517	346.161	53.8393	1.8819	339.785	60.2149
			5.18333	2.9437	399.295	0.705348	2.264	363.374	36.6263	2.1133	351.748	48.2523	1.8635	334.23	65.7699	1.7475	326.681	73.3187	1.7581	317.433	82.5675
			6.48333	2.9482	399.905	0.0949507	2.1995	353.021	46.9786	2.0367	338.998	61.002	1.7598	315.631	84.3691	1.6402	306.622	93.3776	1.6328	294.809	105.191
			7.76667	2.9533	400.597	-0.596833	2.1319	342.172	57.8284	1.9561	325.583	74.4174	1.6581	297.39	102.61	1.5345	286.863	113.137	1.5072	272.131	127.869
			9.06667	2.9551	400.841	-0.840992	2.0633	331.161	68.8388	1.8768	312.383	87.6165	1.5536	278.648	121.352	1.4258	266.542	133.458	1.3808	249.309	150.691
			10.3667	2.9453	399.512	0.488318	1.9924	319.782	80.2183	1.7933	298.485	101.515	1.4489	259.869	140.131	1.3174	246.278	153.722	1.2517	226	174
			11.65	2.9442	399.362	0.637526	1.9225	308.563	91.4373	1.7112	284.82	115.18	1.3431	240.893	159.107	1.2082	225.863	174.137	1.1239	202.925	197.075
			12.95	2.9494	400.068	-0.0678219	1.854	297.568	102.432	1.6274	270.872	129.128	1.238	222.043	177.957	1.0958	204.851	195.149	0.9942	179.507	220.493
			14.25	2.9448	399.444	0.55614	1.7815	285.932	114.068	1.5422	256.691	143.309	1.1312	202.888	197.112	0.9877	184.643	215.357	0.8656	156.288	243.712
			15.55	2.945	399.471	0.529011	1.7099	274.44	125.56	1.4583	242.726	157.274	1.0248	183.804	216.196	0.8753	163.63	236.37	0.7347	132.653	267.347
			16.8333	2.9543	400.732	-0.732477	1.6395	263.141	136.859	1.3722	228.395	171.605	0.9177	164.595	235.405	0.7636	142.749	257.251	0.6041	109.073	290.927
			18.1333	2.9316	397.653	2.34664	1.5672	251.537	148.463	1.2878	214.348	185.652	0.8093	145.153	254.847	0.6514	121.774	278.226	0.4771	86.1425	313.858
			19.4333	2.9468	399.715	0.284852	1.4942	239.82	160.18	1.2012	199.933	200.067	0.7032	126.123	273.877	0.5401	100.967	299.033	0.3536	63.844	336.156
			20.7167	2.9306	397.518	2.48228	1.4208	228.039	171.961	1.1149	185.569	214.431	0.595	106.717	293.283	0.432	80.759	319.241	0.2648	47.8108	352.189
			22.0167	2.9516	400.366	-0.366238	1.3486	216.451	183.549	1.0293	171.322	228.678	0.4891	87.7231	312.277	0.3266	61.0553	338.945	0.2464	44.4886	355.511
			23.3167	2.9468	399.715	0.284852	1.2733	204.366	195.634	0.9434	157.024	242.976	0.3834	68.7651	331.235	0.2449	45.7821	354.218	0.2402	43.3691	356.631
			24.6167	2.9348	398.087	1.91258	1.1997	192.553	207.447	0.8565	142.56	257.44	0.2862	51.3317	348.668	0.2224	41.5759	358.424	0.2387	43.0983	356.902
			25.9	2.9399	398.779	1.22079	1.1259	180.708	219.292	0.7699	128.146	271.854	0.2263	40.5883	359.412	0.2168	40.529	359.471	0.2378	42.9358	357.064
			27.2	2.9389	398.644	1.35644	1.0515	168.767	231.233	0.6836	113.782	286.218	0.2128	38.167	361.833	0.2146	40.1178	359.882	0.2377	42.9178	357.082
			28.5	2.9419	399.05	0.949507	0.9765	156.729	243.271	0.5974	99.4341	300.566	0.2084	37.3778	362.622	0.2141	40.0243	359.976	0.2364	42.683	357.317
			29.8	2.9488	399.986	0.0135644	0.9024	144.836	255.164	0.5116	85.1531	314.847	0.2069	37.1088	362.891	0.2131	39.8374	360.163	0.2363	42.665	357.335
			31.0833	2.9402	398.82	1.1801	0.8273	132.782	267.218	0.426	70.9055	329.095	0.2063	37.0012	362.999	0.2127	39.7626	360.237	0.2367	42.7372	357.263
			32.3833	2.9382	398.549	1.45139	0.7515	120.616	279.384	0.3433	57.1405	342.86	0.2052	36.8039	363.196	0.2125	39.7252	360.275	0.2366	42.7191	357.281
			33.6833	2.9368	398.359	1.64129	0.6766	108.595	291.405	0.2698	44.9068	355.093	0.2047	36.7142	363.286	0.2114	39.5196	360.48	0.2366	42.7191	357.281
			34.9667	2.9342	398.006	1.99396	0.6023	96.6696	303.33	0.2261	37.6332	362.367	0.2051	36.7859	363.214	0.2116	39.5569	360.443	0.2368	42.7553	357.245
			36.2667	2.9412	398.956	1.04446	0.5281	84.7605	315.24	0.2135	35.536	364.464	0.2049	36.7501	363.25	0.2113	39.5009	360.499	0.2363	42.665	357.335
			37.5667	2.943	399.2	0.800298	0.4531	72.7229	327.277	0.2088	34.7537	365.246	0.2045	36.6783	363.322	0.2117	39.5756	360.424	0.2359	42.5928	357.407
			38.8667	2.9483	399.919	0.0813863	0.3805	61.0705	338.929	0.2073	34.504	365.496	0.2034	36.481	363.519	0.211	39.4448	360.555	0.2358	42.5747	357.425
			40.15	2.9493	400.054	-0.0542575	0.3111	49.9318	350.068	0.2058	34.2543	365.746	0.2041	36.6066	363.393	0.2112	39.4822	360.518	0.2361	42.6289	357.371
			41.45	2.939	398.657	1.34287	0.2525	40.5264	359.474	0.2049	34.1045	365.895	0.203	36.4093	363.591	0.2111	39.4635	360.537	0.237	42.7914	357.209
			42.75	2.9475	399.81	0.189901	0.2228	35.7596	364.24	0.2041	33.9714	366.029	0.2033	36.4631	363.537	0.2106	39.37	360.63	0.2352	42.4664	357.534
			44.0333	2.95	400.149	-0.149208	0.2136	34.283	365.717	0.2036	33.8881	366.112	0.2023	36.2837	363.716	0.2097	39.2018	360.798	0.2354	42.5025	357.498
			45.3333	2.9302	397.463	2.53654	0.2101	33.7212	366.279	0.2034	33.8549	366.145	0.2025	36.3196	363.68	0.2104	39.3326	360.667	0.2366	42.7191	357.281
			46.6333	2.9418	399.037	0.963071	0.2075	33.3039	366.696	0.2024	33.6884	366.312	0.2027	36.3555	363.645	0.2099	39.2391	360.761	0.2355	42.5205	357.479
			47.9333	2.9322	397.735	2.26525	0.2065	33.1434	366.857	0.2024	33.6884	366.312	0.2031	36.4272	363.573	0.2109	39.4261	360.574	0.2373	42.8455	357.154
			49.2167	2.9366	398.332	1.66842	0.2053	32.9508	367.049	0.2023	33.6718	366.328	0.2027	36.3555	363.645	0.2096	39.1831	360.817	0.2361	42.6289	357.371
			50.5167	2.9424	399.118	0.881685	0.2045	32.8224	367.178	0.2021	33.6385	366.362	0.2025	36.3196	363.68	0.2097	39.2018	360.798	0.236	42.6108	357.389
			51.8167	2.9319	397.694	2.30594	0.2043	32.7903	367.21	0.2018	33.5885	366.411	0.2026	36.3375	363.662	0.2097	39.2018	360.798	0.236	42.6108	357.389
			53.1167	2.9398	398.766	1.23436	0.2039	32.7261	367.274	0.2016	33.5553	366.445	0.2026	36.3375	363.662	0.2094	39.1457	360.854	0.2358	42.5747	357.425
			54.4	2.9403	398.833	1.16654	0.2031	32.5977	367.402	0.2016	33.5553	366.445	0.2029	36.3914	363.609	0.2092	39.1083	360.892	0.2366	42.7191	357.281
			55.7	2.9193	395.985	4.01506	0.2028	32.5496	367.45	0.2015	33.5386	366.461	0.2025	36.3196	363.68	0.2093	39.127	360.873	0.236	42.6108	357.389
			57	2.9327	397.803	2.19743	0.2026	32.5175	367.483	0.2012	33.4887	366.511	0.2025	36.3196	363.68	0.2091	39.0896	360.91	0.2373	42.8455	357.154
			58.2833	2.9387	398.616	1.38357	0.2026	32.5175	367.483	0.2011	33.472	366.528	0.2024	36.3017	363.698	0.2095	39.1644	360.836	0.2363	42.665	357.335
			59.5833	2.945	399.471	0.529011	0.2029	32.5656	367.434	0.2012	33.4887	366.511	0.2025	36.3196	363.68	0.2094	39.1457	360.854	0.2376	42.8997	357.1
			60.8833	2.9247	396.717	3.28258	0.2025	32.5014	367.499	0.2011	33.472	366.528	0.2029	36.3914	363.609	0.2095	39.1644	360.836	0.2368	42.7553	357.245
			62.1833	2.9277	397.124	2.87565	0.2016	32.357	367.643	0.2011	33.472	366.528	0.2026	36.3375	363.662	0.2093	39.127	360.873	0.2367	42.7372	357.263
			63.4667	2.9284	397.219	2.7807	0.2017	32.373	367.627	0.2009	33.4387	366.561	0.2026	36.3375	363.662	0.2094	39.1457	360.854	0.2376	42.8997	357.1
			64.7667	2.9307	397.531	2.46872	0.2017	32.373	367.627	0.2007	33.4055	366.595	0.203	36.4093	363.591	0.2098	39.2205	360.78	0.2381	42.99	357.01
			66.0667	2.9304	397.491	2.50941	0.2015	32.3409	367.659	0.2007	33.4055	366.595	0.2028	36.3734	363.627	0.2092	39.1083	360.892	0.2373	42.8455	357.154
			67.35	2.9285	397.233	2.76713	0.2015	32.3409	367.659	0.201	33.4554	366.545	0.2028	36.3734	363.627	0.2094	39.1457	360.854	0.2376	42.8997	357.1
			68.65	2.9258	396.867	3.13337	0.2009	32.2446	367.755	0.2009	33.4387	366.561	0.2027	36.3555	363.645	0.2098	39.2205	360.78	0.2373	42.8455	357.154
			69.95	2.9324	397.762	2.23812	0.2011	32.2767	367.723	0.2007	33.4055	366.595	0.203	36.4093	363.591	0.2096	39.1831	360.817	0.2378	42.9358	357.064
			71.25	2.9209	396.202	3.79803	0.2011	32.2767	367.723	0.2004	33.3555	366.644	0.203	36.4093	363.591	0.2097	39.2018	360.798	0.2366	42.7191	357.281
			72.5333	2.9261	396.907	3.09268	0.2012	32.2928	367.707	0.2005	33.3722	366.628	0.2032	36.4452	363.555	0.2097	39.2018	360.798	0.2381	42.99	357.01
			73.8333	2.9187	395.904	4.09644	0.2011	32.2767	367.723	0.2003	33.3389	366.661	0.2027	36.3555	363.645	0.2094	39.1457	360.854	0.2371	42.8094	357.191
			75.1333	2.9213	396.256	3.74377	0.2013	32.3088	367.691	0.1999	33.2723	366.728	0.2032	36.4452	363.555	0.21	39.2578	360.742	0.237	42.7914	357.209
			76.4333	2.9242	396.65	3.3504	0.2009	32.2446	367.755	0.2001	33.3056	366.694	0.2033	36.4631	363.537	0.2094	39.1457	360.854	0.2368	42.7553	357.245
			77.7167	2.9127	395.09	4.91031	0.2009	32.2446	367.755	0.1999	33.2723	366.728	0.2031	36.4272	363.573	0.2098	39.2205	360.78	0.2369	42.7733	357.227
			initial reaction rate V			0.0467468			9.08525			10.915			14.5764			15.7776			17.7103	μM of oxidated NADH/min
			M/6.23			0.00750351			1.45831			1.75201			2.33972			2.53252			2.84275
			specific activity			0.0937938			18.2288			21.9001			29.2464			31.6565			35.5344
																					oxidation of NADH kinetics
		XB concentration in μM		specific activity	specific activity fold change																		XB concentration in μM	initial reaction rate V
			0	18.2288	1																		0	9.08525
			25	21.9001	1.2014																		6.5	10.915
			27.5	29.2464	1.60441																		27.5	14.5764
			30	31.6565	1.73662																		30	15.7776
			40	35.5344	1.94935																		40	17.7103
																					Lineweaver–Burk plot for the determination of Michaelis-Menten constant
																						1 / (XB concentration)		1 / (initial reaction rate)
																							#DIV/0!	0.110069
																							0.153846	0.0916169
																							0.0363636	0.0686039
																							0.0333333	0.0633809
																							0.025	0.0564642
																						Michaelis-Menten constant, Vmax and Km
																							1/Vmax	0.0551
																							Vmax=	18.1488	μM of oxidated NADH۰min¯¹
																						slope=	Km/Vmax=	0.2403
																							Km=	4.36116	μM
																					Hanes–Woolf plot for the determination of Michaelis-Menten constant
																						XB concentration in μM		XB conc. / initial reaction rate
																							0	0
																							6.5	0.59551
																							27.5	1.88661
																							30	1.90143
																							40	2.25857
																						Michaelis-Menten constant, Vmax and Km
																							slope=	0.0512
																							Vmax=	19.5312	μM of oxidated NADH۰min¯¹
																							Km/Vmax=	0.3291
																							Km=	6.42773	μM

## Sheet: 21-09-13_001 ATPase assay XB G
											I addeddifferent concentr. of NADH
						0.08 µM ClpX6 + XB
				1	2	3	4	5	6	7	8
Raw data			min	control 25 μM XB	ClpX	ClpX + 25 μM XB	ClpX + 27.5 μM XB	ClpX + 30 μM XB	ClpX + 40 μM XB	ClpX + 50 μM XB	ClpX + 55 μM XB
0s	29.9 °C		0	2.9766	2.5687	2.5413	2.3575	2.3255	2.3505	2.2204	2.0998
78s	29.8 °C		1.3	2.9828	2.5163	2.4769	2.2861	2.2492	2.2704	2.1396	1.9864
155s	30.1 °C		2.58333	2.9965	2.4627	2.4172	2.201	2.1656	2.181	2.0464	1.8567
233s	29.9 °C		3.88333	2.9871	2.4036	2.3456	2.1118	2.0776	2.0852	1.953	1.7283
311s	30.2 °C		5.18333	2.9862	2.3431	2.2758	2.0189	1.9859	1.9878	1.8551	1.597
389s	30.1 °C		6.48333	2.9893	2.2843	2.2033	1.927	1.8933	1.89	1.7576	1.4664
466s	29.9 °C		7.76667	2.9958	2.226	2.1261	1.8338	1.798	1.7908	1.6578	1.3357
544s	30.2 °C		9.06667	2.985	2.163	2.0492	1.7403	1.7005	1.6918	1.5547	1.2024
622s	30.0 °C		10.3667	2.9841	2.1032	1.9746	1.6454	1.6002	1.5931	1.4491	1.0691
699s	30.0 °C		11.65	2.9935	2.0415	1.8974	1.55	1.4985	1.4918	1.343	0.9335
777s	30.1 °C		12.95	2.9829	1.9783	1.8207	1.4535	1.4035	1.3901	1.2346	0.798
855s	30.1 °C		14.25	2.9948	1.9154	1.7406	1.3552	1.3119	1.2887	1.1254	0.6633
933s	29.9 °C		15.55	2.9912	1.8499	1.66	1.2574	1.2202	1.1864	1.0213	0.5294
1010s	29.8 °C		16.8333	2.9812	1.7848	1.5785	1.1612	1.127	1.0834	0.918	0.3973
1088s	30.0 °C		18.1333	2.9765	1.7172	1.498	1.0594	1.0341	0.9796	0.8195	0.2796
1166s	30.1 °C		19.4333	2.9868	1.6521	1.4154	0.9608	0.9402	0.8749	0.7167	0.2326
1243s	30.0 °C		20.7167	2.9781	1.5853	1.3338	0.8618	0.8454	0.7723	0.6161	0.2243
1321s	30.1 °C		22.0167	2.9937	1.5184	1.252	0.7612	0.7492	0.6689	0.5129	0.2219
1399s	29.9 °C		23.3167	2.9913	1.4506	1.169	0.6616	0.6538	0.564	0.4136	0.22
1477s	30.1 °C		24.6167	2.9745	1.3823	1.0853	0.5624	0.5571	0.4611	0.319	0.2184
1554s	30.0 °C		25.9	2.9843	1.3142	1.0041	0.464	0.4619	0.3616	0.2509	0.2183
1632s	30.3 °C		27.2	2.9971	1.2463	0.9194	0.3664	0.3685	0.2761	0.2314	0.2179
1710s	30.1 °C		28.5	2.9813	1.1792	0.8365	0.2795	0.2861	0.24	0.2278	0.2174
1788s	30.0 °C		29.8	2.983	1.1096	0.7537	0.2321	0.2376	0.2318	0.2243	0.2182
1865s	30.0 °C		31.0833	2.9843	1.0409	0.67	0.2223	0.2267	0.2285	0.224	0.217
1943s	30.0 °C		32.3833	2.9796	0.972	0.5877	0.2187	0.2228	0.2263	0.2224	0.2168
2021s	29.9 °C		33.6833	2.978	0.9033	0.5053	0.2172	0.2211	0.2257	0.222	0.2169
2098s	30.0 °C		34.9667	2.9694	0.8344	0.4248	0.2157	0.22	0.225	0.2228	0.2167
2176s	30.0 °C		36.2667	2.9785	0.7654	0.345	0.2151	0.2189	0.2239	0.2211	0.2162
2254s	30.2 °C		37.5667	2.9815	0.6961	0.2769	0.2146	0.2187	0.224	0.2209	0.2165
2332s	30.0 °C		38.8667	2.9869	0.6274	0.2375	0.2143	0.2179	0.2238	0.2206	0.2157
2409s	30.0 °C		40.15	2.9865	0.5586	0.2258	0.213	0.218	0.2239	0.2198	0.2156
2487s	30.2 °C		41.45	2.975	0.4903	0.2215	0.2132	0.2179	0.2229	0.2205	0.2152
2565s	30.0 °C		42.75	2.9924	0.4227	0.2196	0.2137	0.2175	0.2228	0.2195	0.2153
2642s	30.2 °C		44.0333	2.9842	0.3562	0.2182	0.2127	0.2171	0.2224	0.2198	0.2159
2720s	30.1 °C		45.3333	2.9746	0.294	0.2171	0.2131	0.2164	0.2217	0.2193	0.2157
2798s	30.2 °C		46.6333	2.9754	0.2453	0.2173	0.2123	0.2168	0.2222	0.2198	0.2153
2876s	30.4 °C		47.9333	2.9796	0.2225	0.2162	0.2119	0.2164	0.2219	0.22	0.2147
2953s	30.0 °C		49.2167	2.9743	0.2142	0.2158	0.2114	0.217	0.2218	0.219	0.2156
3031s	30.2 °C		50.5167	2.9797	0.2111	0.2152	0.2119	0.2163	0.2215	0.2193	0.2153
3109s	30.4 °C		51.8167	2.9781	0.2091	0.2155	0.2112	0.2161	0.2213	0.2203	0.2154
3187s	30.1 °C		53.1167	2.9806	0.2078	0.215	0.2116	0.2159	0.2215	0.2185	0.215
3264s	30.2 °C		54.4	2.9848	0.2071	0.2148	0.2111	0.2165	0.2221	0.2195	0.2152
3342s	30.4 °C		55.7	2.962	0.2067	0.2146	0.2119	0.2162	0.2211	0.2191	0.2149
3420s	30.3 °C		57	2.9781	0.2062	0.2145	0.2115	0.2161	0.2211	0.2197	0.215
3497s	30.3 °C		58.2833	2.9783	0.2057	0.2143	0.2115	0.2161	0.2213	0.2187	0.2148
3575s	30.3 °C		59.5833	2.9709	0.2056	0.2144	0.2116	0.2158	0.2211	0.2194	0.2149
3653s	30.4 °C		60.8833	2.977	0.2053	0.2143	0.2117	0.2161	0.221	0.2187	0.2153
3731s	30.5 °C		62.1833	2.9751	0.205	0.2147	0.2112	0.2155	0.221	0.2194	0.2151
3808s	30.3 °C		63.4667	2.9695	0.2049	0.2136	0.2112	0.2162	0.2209	0.2188	0.2151
3886s	30.2 °C		64.7667	2.9633	0.2048	0.214	0.2105	0.2158	0.2206	0.2192	0.2151
3964s	30.2 °C		66.0667	2.9724	0.2045	0.2139	0.2111	0.2153	0.2209	0.2192	0.2148
4041s	30.4 °C		67.35	2.9658	0.2044	0.2139	0.2111	0.2156	0.2205	0.2189	0.2149
4119s	30.4 °C		68.65	2.9679	0.2046	0.2136	0.211	0.2157	0.2207	0.2198	0.2148
4197s	30.5 °C		69.95	2.9724	0.2041	0.2134	0.2106	0.2158	0.221	0.2179	0.2145
4275s	30.5 °C		71.25	2.964	0.2041	0.2134	0.211	0.216	0.2259	0.2191	0.2144
4352s	30.6 °C		72.5333	2.9699	0.2041	0.2136	0.213	0.2158	0.2212	0.2187	0.2139
4430s	30.4 °C		73.8333	2.9483	0.2042	0.2134	0.2111	0.2157	0.2207	0.2183	0.2136
4508s	30.4 °C		75.1333	2.9722	0.2041	0.2136	0.2111	0.2159	0.221	0.2187	0.2133
4586s	30.4 °C		76.4333	2.9794	0.2039	0.2137	0.2107	0.2158	0.2211	0.2191	0.2132
4663s	30.4 °C		77.7167	2.9576	0.204	0.2133	0.211	0.2158	0.2209	0.2186	0.2127
4741s	30.6 °C		79.0167	2.9732	0.2037	0.2134	0.211	0.2159	0.2211	0.2186	0.212
4819s	30.6 °C		80.3167	2.9698	0.2037	0.2132	0.2108	0.2157	0.2211	0.2188	0.2122
4896s	30.4 °C		81.6	2.9599	0.2037	0.2133	0.211	0.2158	0.2208	0.2185	0.2117
4974s	30.6 °C		82.9	2.9564	0.2036	0.2135	0.2107	0.2158	0.2211	0.219	0.2115
5052s	30.5 °C		84.2	2.9578	0.2036	0.2133	0.2108	0.2157	0.2208	0.2182	0.2116
5130s	30.5 °C		85.5	2.967	0.2036	0.2131	0.2109	0.2158	0.2208	0.2192	0.2111
5207s	30.8 °C		86.7833	2.9585	0.2036	0.2133	0.2104	0.2158	0.2207	0.2182	0.2106
5285s	30.6 °C		88.0833	2.9673	0.2037	0.2132	0.2106	0.2155	0.2208	0.2181	0.2104
5363s	30.6 °C		89.3833	2.9548	0.2036	0.213	0.2105	0.2155	0.2209	0.218	0.2102
5441s	30.6 °C		90.6833	2.964	0.2035	0.213	0.2106	0.2157	0.2206	0.2183	0.2098
5518s	30.7 °C		91.9667	2.9622	0.2033	0.2131	0.2107	0.2157	0.2207	0.2191	0.2098
5596s	30.6 °C		93.2667	2.9595	0.2034	0.213	0.2104	0.2157	0.2212	0.218	0.2095
Measurement title: 21-09-13_001 G
Date of measurement: 2021-09-13/Time of measurement: 13:12:40
ATPase_assay.mth
C:\Users\Public\Documents\Tecan\Magellan\mth\ATPase_assay.mth
340nm
infinite 200Pro
Instrument serial number: 1505006410
Plate
Plate Description: [NUN96ft_TC] - Thermo Fisher Scientific-Nunclon 96 Flat Transparent
Plate with Cover: No
Barcode: No
Part of Plate
Range: A1:H12
Temperature
Mode: On
Temperature: 30,0 °C
Kinetic Cycle
Duration: 02:30:00
Kinetic Interval: 00:01:00
Absorbance
Measurement Wavelength: 340 nm
Measurement Bandwidth: 9 nm
Number of Reads: 25
Settle Time: 0 ms
Label: Label1
Total kinetic run time: 1h 33min 16s

## Sheet: 21-09-13_001 X+XB activity G
										0.08 µM ClpX6 + XB
				control			0.08 µM ClpX6			25 µM XB			27.5 μM XB			30 μM XB			40 μM XB			50 μM XB			55 μM XB
			min	A	μM left NADH	μM oxidated NADH	A	μM left NADH	μM oxidated NADH	A	μM left NADH	μM oxidated NADH	A	μM left NADH	μM oxidated NADH	A	μM left NADH	μM oxidated NADH	A	μM left NADH	μM oxidated NADH	A	μM left NADH	μM oxidated NADH	A	μM left NADH	μM oxidated NADH
			0	2.9766	450	0	2.5687	450	0	2.5413	450	0	2.3575	450	0	2.3255	450	0	2.3505	450	0	2.2204	450	0	2.0998	350	0
			1.3	2.9828	450.937	-0.937311	2.5163	440.82	9.17974	2.4769	438.596	11.4036	2.2861	436.371	13.6288	2.2492	435.235	14.7646	2.2704	434.665	15.335	2.1396	433.625	16.3754	1.9864	331.098	18.9018
			2.58333	2.9965	453.008	-3.00847	2.4627	431.43	18.5697	2.4172	428.025	21.975	2.201	420.127	29.8727	2.1656	419.058	30.9417	2.181	417.549	32.4505	2.0464	414.736	35.2639	1.8567	309.479	40.5205
			3.88333	2.9871	451.587	-1.58738	2.4036	421.077	28.9232	2.3456	415.346	34.6535	2.1118	403.101	46.8993	2.0776	402.03	47.9703	2.0852	399.209	50.7913	1.953	395.807	54.1929	1.7283	288.077	61.9226
			5.18333	2.9862	451.451	-1.45132	2.3431	410.478	39.5219	2.2758	402.987	47.0133	2.0189	385.368	64.632	1.9859	384.285	65.7149	1.9878	380.562	69.4384	1.8551	375.966	74.034	1.597	266.192	83.808
			6.48333	2.9893	451.92	-1.91998	2.2843	400.177	49.8229	2.2033	390.149	59.8513	1.927	367.826	82.1739	1.8933	366.366	83.6336	1.89	361.838	88.1621	1.7576	356.206	93.7939	1.4664	244.423	105.577
			7.76667	2.9958	452.903	-2.90264	2.226	389.964	60.0362	2.1261	376.479	73.5214	1.8338	350.036	99.9639	1.798	347.925	102.075	1.7908	342.846	107.154	1.6578	335.98	114.02	1.3357	222.638	127.362
			9.06667	2.985	451.27	-1.26991	2.163	378.927	71.0729	2.0492	362.862	87.1385	1.7403	332.189	117.811	1.7005	329.058	120.942	1.6918	323.893	126.107	1.5547	315.085	134.915	1.2024	200.419	149.581
			10.3667	2.9841	451.134	-1.13384	2.1032	368.451	81.549	1.9746	349.652	100.348	1.6454	314.074	135.926	1.6002	309.65	140.35	1.5931	304.997	145.003	1.4491	293.684	156.316	1.0691	178.2	171.8
			11.65	2.9935	452.555	-2.55493	2.0415	357.642	92.358	1.8974	335.982	114.018	1.55	295.864	154.136	1.4985	289.97	160.03	1.4918	285.603	164.397	1.343	272.181	177.819	0.9335	155.598	194.402
			12.95	2.9829	450.952	-0.952429	1.9783	346.57	103.43	1.8207	322.4	127.6	1.4535	277.444	172.556	1.4035	271.587	178.413	1.3901	266.133	183.867	1.2346	250.212	199.788	0.798	133.013	216.987
			14.25	2.9948	452.751	-2.75146	1.9154	335.551	114.449	1.7406	308.216	141.784	1.3552	258.681	191.319	1.3119	253.862	196.138	1.2887	246.72	203.28	1.1254	228.081	221.919	0.6633	110.561	239.439
			15.55	2.9912	452.207	-2.20722	1.8499	324.076	125.924	1.66	293.944	156.056	1.2574	240.013	209.987	1.2202	236.117	213.883	1.1864	227.135	222.865	1.0213	206.983	243.017	0.5294	88.2417	261.758
			16.8333	2.9812	450.695	-0.695424	1.7848	312.672	137.328	1.5785	279.512	170.488	1.1612	221.65	228.35	1.127	218.082	231.918	1.0834	207.415	242.585	0.918	186.048	263.952	0.3973	66.223	283.777
			18.1333	2.9765	449.985	0.0151179	1.7172	300.829	149.171	1.498	265.258	184.742	1.0594	202.218	247.782	1.0341	200.105	249.895	0.9796	187.543	262.457	0.8195	166.085	283.915	0.2796	46.6044	303.396
			19.4333	2.9868	451.542	-1.54203	1.6521	289.425	160.575	1.4154	250.632	199.368	0.9608	183.398	266.602	0.9402	181.935	268.065	0.8749	167.498	282.502	0.7167	145.251	304.749	0.2326	38.7704	311.23
			20.7167	2.9781	450.227	-0.226769	1.5853	277.722	172.278	1.3338	236.182	213.818	0.8618	164.501	285.499	0.8454	163.591	286.409	0.7723	147.856	302.144	0.6161	124.863	325.137	0.2243	37.3869	312.613
			22.0167	2.9937	452.585	-2.58516	1.5184	266.002	183.998	1.252	221.698	228.302	0.7612	145.298	304.702	0.7492	144.975	305.025	0.6689	128.06	321.94	0.5129	103.947	346.053	0.2219	36.9869	313.013
			23.3167	2.9913	452.222	-2.22233	1.4506	254.125	195.875	1.169	207	243	0.6616	126.286	323.714	0.6538	126.515	323.485	0.564	107.977	342.023	0.4136	83.8227	366.177	0.22	36.6702	313.33
			24.6167	2.9745	449.683	0.317476	1.3823	242.159	207.841	1.0853	192.179	257.821	0.5624	107.351	342.649	0.5571	107.803	342.197	0.4611	88.277	361.723	0.319	64.6505	385.349	0.2184	36.4035	313.597
			25.9	2.9843	451.164	-1.16408	1.3142	230.229	219.771	1.0041	177.801	272.199	0.464	88.5684	361.432	0.4619	89.3808	360.619	0.3616	69.2278	380.772	0.2509	50.8489	399.151	0.2183	36.3868	313.613
			27.2	2.9971	453.099	-3.09917	1.2463	218.334	231.666	0.9194	162.803	287.197	0.3664	69.9385	380.062	0.3685	71.3072	378.693	0.2761	52.859	397.141	0.2314	46.897	403.103	0.2179	36.3201	313.68
			28.5	2.9813	450.711	-0.710542	1.1792	206.579	243.421	0.8365	148.123	301.877	0.2795	53.351	396.649	0.2861	55.3623	394.638	0.24	45.9477	404.052	0.2278	46.1674	403.833	0.2174	36.2368	313.763
			29.8	2.983	450.968	-0.967547	1.1096	194.386	255.614	0.7537	133.461	316.539	0.2321	44.3033	405.697	0.2376	45.9772	404.023	0.2318	44.3778	405.622	0.2243	45.458	404.542	0.2182	36.3701	313.63
			31.0833	2.9843	451.164	-1.16408	1.0409	182.351	267.649	0.67	118.64	331.36	0.2223	42.4327	407.567	0.2267	43.868	406.132	0.2285	43.746	406.254	0.224	45.3972	404.603	0.217	36.1701	313.83
			32.3833	2.9796	450.454	-0.453538	0.972	170.281	279.719	0.5877	104.067	345.933	0.2187	41.7455	408.255	0.2228	43.1133	406.887	0.2263	43.3248	406.675	0.2224	45.073	404.927	0.2168	36.1368	313.863
			33.6833	2.978	450.212	-0.211651	0.9033	158.245	291.755	0.5053	89.4759	360.524	0.2172	41.4592	408.541	0.2211	42.7843	407.216	0.2257	43.21	406.79	0.222	44.9919	405.008	0.2169	36.1534	313.847
			34.9667	2.9694	448.912	1.08849	0.8344	146.175	303.825	0.4248	75.2213	374.779	0.2157	41.1729	408.827	0.22	42.5715	407.429	0.225	43.0759	406.924	0.2228	45.154	404.846	0.2167	36.1201	313.88
			36.2667	2.9785	450.287	-0.28724	0.7654	134.087	315.913	0.345	61.0908	388.909	0.2151	41.0583	408.942	0.2189	42.3586	407.641	0.2239	42.8653	407.135	0.2211	44.8095	405.191	0.2162	36.0368	313.963
			37.5667	2.9815	450.741	-0.740778	0.6961	121.947	328.053	0.2769	49.032	400.968	0.2146	40.9629	409.037	0.2187	42.3199	407.68	0.224	42.8845	407.116	0.2209	44.769	405.231	0.2165	36.0868	313.913
			38.8667	2.9869	451.557	-1.55715	0.6274	109.912	340.088	0.2375	42.0552	407.945	0.2143	40.9056	409.094	0.2179	42.1651	407.835	0.2238	42.8462	407.154	0.2206	44.7082	405.292	0.2157	35.9534	314.047
			40.15	2.9865	451.497	-1.49667	0.5586	97.8588	352.141	0.2258	39.9835	410.017	0.213	40.6575	409.343	0.218	42.1845	407.816	0.2239	42.8653	407.135	0.2198	44.546	405.454	0.2156	35.9368	314.063
			41.45	2.975	449.758	0.241887	0.4903	85.8936	364.106	0.2215	39.2221	410.778	0.2132	40.6957	409.304	0.2179	42.1651	407.835	0.2229	42.6739	407.326	0.2205	44.6879	405.312	0.2152	35.8701	314.13
			42.75	2.9924	452.389	-2.38863	0.4227	74.0511	375.949	0.2196	38.8856	411.114	0.2137	40.7911	409.209	0.2175	42.0877	407.912	0.2228	42.6548	407.345	0.2195	44.4852	405.515	0.2153	35.8868	314.113
			44.0333	2.9842	451.149	-1.14896	0.3562	62.4012	387.599	0.2182	38.6377	411.362	0.2127	40.6002	409.4	0.2171	42.0103	407.99	0.2224	42.5782	407.422	0.2198	44.546	405.454	0.2159	35.9868	314.013
			45.3333	2.9746	449.698	0.302358	0.294	51.5047	398.495	0.2171	38.4429	411.557	0.2131	40.6766	409.323	0.2164	41.8749	408.125	0.2217	42.4442	407.556	0.2193	44.4447	405.555	0.2157	35.9534	314.047
			46.6333	2.9754	449.819	0.181415	0.2453	42.9731	407.027	0.2173	38.4783	411.522	0.2123	40.5239	409.476	0.2168	41.9523	408.048	0.2222	42.5399	407.46	0.2198	44.546	405.454	0.2153	35.8868	314.113
			47.9333	2.9796	450.454	-0.453538	0.2225	38.9789	411.021	0.2162	38.2836	411.716	0.2119	40.4475	409.552	0.2164	41.8749	408.125	0.2219	42.4825	407.518	0.22	44.5866	405.413	0.2147	35.7867	314.213
			49.2167	2.9743	449.652	0.347712	0.2142	37.5248	412.475	0.2158	38.2127	411.787	0.2114	40.3521	409.648	0.217	41.991	408.009	0.2218	42.4633	407.537	0.219	44.3839	405.616	0.2156	35.9368	314.063
			50.5167	2.9797	450.469	-0.468656	0.2111	36.9817	413.018	0.2152	38.1065	411.894	0.2119	40.4475	409.552	0.2163	41.8555	408.144	0.2215	42.4059	407.594	0.2193	44.4447	405.555	0.2153	35.8868	314.113
			51.8167	2.9781	450.227	-0.226769	0.2091	36.6314	413.369	0.2155	38.1596	411.84	0.2112	40.3139	409.686	0.2161	41.8168	408.183	0.2213	42.3676	407.632	0.2203	44.6474	405.353	0.2154	35.9034	314.097
			53.1167	2.9806	450.605	-0.604717	0.2078	36.4036	413.596	0.215	38.0711	411.929	0.2116	40.3902	409.61	0.2159	41.7781	408.222	0.2215	42.4059	407.594	0.2185	44.2826	405.717	0.215	35.8367	314.163
			54.4	2.9848	451.24	-1.23967	0.2071	36.281	413.719	0.2148	38.0357	411.964	0.2111	40.2948	409.705	0.2165	41.8942	408.106	0.2221	42.5207	407.479	0.2195	44.4852	405.515	0.2152	35.8701	314.13
			55.7	2.962	447.793	2.20722	0.2067	36.2109	413.789	0.2146	38.0002	412	0.2119	40.4475	409.552	0.2162	41.8362	408.164	0.2211	42.3293	407.671	0.2191	44.4042	405.596	0.2149	35.8201	314.18
			57	2.9781	450.227	-0.226769	0.2062	36.1233	413.877	0.2145	37.9825	412.017	0.2115	40.3712	409.629	0.2161	41.8168	408.183	0.2211	42.3293	407.671	0.2197	44.5258	405.474	0.215	35.8367	314.163
			58.2833	2.9783	450.257	-0.257005	0.2057	36.0357	413.964	0.2143	37.9471	412.053	0.2115	40.3712	409.629	0.2161	41.8168	408.183	0.2213	42.3676	407.632	0.2187	44.3231	405.677	0.2148	35.8034	314.197
			59.5833	2.9709	449.138	0.861721	0.2056	36.0182	413.982	0.2144	37.9648	412.035	0.2116	40.3902	409.61	0.2158	41.7588	408.241	0.2211	42.3293	407.671	0.2194	44.465	405.535	0.2149	35.8201	314.18
			60.8833	2.977	450.06	-0.0604717	0.2053	35.9657	414.034	0.2143	37.9471	412.053	0.2117	40.4093	409.591	0.2161	41.8168	408.183	0.221	42.3101	407.69	0.2187	44.3231	405.677	0.2153	35.8868	314.113
			62.1833	2.9751	449.773	0.226769	0.205	35.9131	414.087	0.2147	38.0179	411.982	0.2112	40.3139	409.686	0.2155	41.7007	408.299	0.221	42.3101	407.69	0.2194	44.465	405.535	0.2151	35.8534	314.147
			63.4667	2.9695	448.927	1.07337	0.2049	35.8956	414.104	0.2136	37.8232	412.177	0.2112	40.3139	409.686	0.2162	41.8362	408.164	0.2209	42.291	407.709	0.2188	44.3434	405.657	0.2151	35.8534	314.147
			64.7667	2.9633	447.989	2.01068	0.2048	35.8781	414.122	0.214	37.894	412.106	0.2105	40.1803	409.82	0.2158	41.7588	408.241	0.2206	42.2336	407.766	0.2192	44.4244	405.576	0.2151	35.8534	314.147
			66.0667	2.9724	449.365	0.634953	0.2045	35.8255	414.174	0.2139	37.8763	412.124	0.2111	40.2948	409.705	0.2153	41.662	408.338	0.2209	42.291	407.709	0.2192	44.4244	405.576	0.2148	35.8034	314.197
			67.35	2.9658	448.367	1.63274	0.2044	35.808	414.192	0.2139	37.8763	412.124	0.2111	40.2948	409.705	0.2156	41.7201	408.28	0.2205	42.2144	407.786	0.2189	44.3636	405.636	0.2149	35.8201	314.18
			68.65	2.9679	448.685	1.31526	0.2046	35.843	414.157	0.2136	37.8232	412.177	0.211	40.2757	409.724	0.2157	41.7394	408.261	0.2207	42.2527	407.747	0.2198	44.546	405.454	0.2148	35.8034	314.197
			69.95	2.9724	449.365	0.634953	0.2041	35.7554	414.245	0.2134	37.7877	412.212	0.2106	40.1994	409.801	0.2158	41.7588	408.241	0.221	42.3101	407.69	0.2179	44.161	405.839	0.2145	35.7534	314.247
			71.25	2.964	448.095	1.90486	0.2041	35.7554	414.245	0.2134	37.7877	412.212	0.211	40.2757	409.724	0.216	41.7975	408.203	0.2259	43.2482	406.752	0.2191	44.4042	405.596	0.2144	35.7367	314.263
			72.5333	2.9699	448.987	1.0129	0.2041	35.7554	414.245	0.2136	37.8232	412.177	0.213	40.6575	409.343	0.2158	41.7588	408.241	0.2212	42.3484	407.652	0.2187	44.3231	405.677	0.2139	35.6534	314.347
			73.8333	2.9483	445.722	4.27837	0.2042	35.773	414.227	0.2134	37.7877	412.212	0.2111	40.2948	409.705	0.2157	41.7394	408.261	0.2207	42.2527	407.747	0.2183	44.242	405.758	0.2136	35.6034	314.397
			75.1333	2.9722	449.335	0.665188	0.2041	35.7554	414.245	0.2136	37.8232	412.177	0.2111	40.2948	409.705	0.2159	41.7781	408.222	0.221	42.3101	407.69	0.2187	44.3231	405.677	0.2133	35.5534	314.447
			76.4333	2.9794	450.423	-0.423302	0.2039	35.7204	414.28	0.2137	37.8409	412.159	0.2107	40.2185	409.782	0.2158	41.7588	408.241	0.2211	42.3293	407.671	0.2191	44.4042	405.596	0.2132	35.5367	314.463
			77.7167	2.9576	447.128	2.8724	0.204	35.7379	414.262	0.2133	37.77	412.23	0.211	40.2757	409.724	0.2158	41.7588	408.241	0.2209	42.291	407.709	0.2186	44.3028	405.697	0.2127	35.4534	314.547
			initial reaction rate V			0.0457472			9.1523			11.1537			14.3452			14.1276			14.9868			16.1614			17.0406	μM of oxidated NADH/min
			M/6.23			0.00734305			1.46907			1.79033			2.3026			2.26767			2.40558			2.59412			2.73524
			specific activity			0.0917882			18.3634			22.3791			28.7826			28.3458			30.0698			32.4265			34.1905
																					oxidation of NADH kinetics
		XB concentration in μM		specific activity	specific activity fold change																		XB concentration in μM	initial reaction rate V
			0	18.3634	1																		0	9.1523
			25	22.3791	1.21868																		6.5	11.1537
			27.5	28.7826	1.56739																		27.5	14.3452
			30	28.3458	1.54361																		30	14.1276
			40	30.0698	1.63749																		40	14.9868
			50	32.4265	1.76582																		50	16.1614
			55	34.1905	1.86189																		55	17.0406
																					Lineweaver–Burk plot for the determination of Michaelis-Menten constant
																						1 / (XB concentration)		1 / (initial reaction rate)
																							#DIV/0!	0.109262
																							0.153846	0.089656
																							0.0363636	0.0697096
																							0.0333333	0.0707836
																							0.025	0.0667255
																							0.02	0.061876
																							0.0181818	0.0586835
																						Michaelis-Menten constant, Vmax and Km
																							1/Vmax	0.0602
																							Vmax=	16.6113	μM of oxidated NADH۰min¯¹
																						slope=	Km/Vmax=	0.1972
																							Km=	3.27575	μM
																					Hanes–Woolf plot for the determination of Michaelis-Menten constant
																						XB concentration in μM		XB conc. / initial reaction rate
																							0	0
																							6.5	0.582764
																							27.5	1.91701
																							30	2.12351
																							40	2.66902
																							50	3.0938
																							55	3.22759
																						Michaelis-Menten constant, Vmax and Km
																							slope=	0.0551
																							Vmax=	18.1488	μM of oxidated NADH۰min¯¹
																							Km/Vmax=	0.3512
																							Km=	6.37387	μM

## Sheet: 21-09-13_001 ATPase assay XB H
						0.08 µM ClpX6 + XB
				1	2	3	4	5	6	7	8
Raw data			min	control 25 μM XB	ClpX	ClpX + 25 μM XB	ClpX + 27.5 μM XB	ClpX + 30 μM XB	ClpX + 40 μM XB	ClpX + 50 μM XB	ClpX + 55 μM XB
0s	29.9 °C		0	3.0808	2.6043	2.5441	2.4245	2.4213	2.3669	2.2356	2.3112
78s	29.8 °C		1.3	3.087	2.5596	2.4946	2.3448	2.3376	2.2848	2.1508	2.2266
155s	30.1 °C		2.58333	3.092	2.4956	2.4271	2.2665	2.2437	2.1944	2.0511	2.1324
233s	29.9 °C		3.88333	3.0759	2.4378	2.3618	2.179	2.148	2.1021	1.952	2.0297
311s	30.2 °C		5.18333	3.0824	2.3827	2.2908	2.089	2.05	2.0088	1.8488	1.9306
389s	30.1 °C		6.48333	3.0832	2.3207	2.2205	1.9984	1.9486	1.9128	1.7443	1.8262
466s	29.9 °C		7.76667	3.0882	2.2578	2.1528	1.9058	1.8508	1.8153	1.6405	1.7188
544s	30.2 °C		9.06667	3.092	2.1997	2.0791	1.8158	1.7509	1.7202	1.5391	1.6151
622s	30.0 °C		10.3667	3.0928	2.135	2.006	1.7246	1.6514	1.6239	1.4353	1.5073
699s	30.0 °C		11.65	3.0948	2.0716	1.9344	1.6319	1.5509	1.5303	1.332	1.4033
777s	30.1 °C		12.95	3.0845	2.0049	1.8608	1.5382	1.4523	1.4359	1.2286	1.2973
855s	30.1 °C		14.25	3.0829	1.9408	1.7858	1.4436	1.3512	1.3394	1.1247	1.1902
933s	29.9 °C		15.55	3.0651	1.8745	1.7097	1.3488	1.2508	1.2426	1.0209	1.0831
1010s	29.8 °C		16.8333	3.0896	1.8061	1.6336	1.2528	1.15	1.1455	0.9154	0.9753
1088s	30.0 °C		18.1333	3.0695	1.7376	1.5563	1.1552	1.0472	1.0454	0.81	0.8676
1166s	30.1 °C		19.4333	3.0814	1.6704	1.4795	1.059	0.9452	0.945	0.7055	0.7598
1243s	30.0 °C		20.7167	3.0662	1.6011	1.4019	0.9606	0.8438	0.8444	0.6009	0.6529
1321s	30.1 °C		22.0167	3.1002	1.5334	1.3243	0.8641	0.7406	0.742	0.496	0.5448
1399s	29.9 °C		23.3167	3.0826	1.464	1.2455	0.7669	0.6385	0.641	0.3932	0.4396
1477s	30.1 °C		24.6167	3.0705	1.3944	1.1677	0.6687	0.5366	0.5397	0.2973	0.3377
1554s	30.0 °C		25.9	3.0945	1.3247	1.0878	0.5718	0.4355	0.44	0.2343	0.2604
1632s	30.3 °C		27.2	3.0908	1.2546	1.0102	0.4758	0.3387	0.3435	0.2197	0.2374
1710s	30.1 °C		28.5	3.0735	1.1839	0.9304	0.3811	0.2597	0.2633	0.2159	0.2335
1788s	30.0 °C		29.8	3.0798	1.1145	0.8514	0.2919	0.23	0.2264	0.2159	0.2324
1865s	30.0 °C		31.0833	3.0774	1.0441	0.7734	0.2332	0.2238	0.2192	0.2131	0.2311
1943s	30.0 °C		32.3833	3.0814	0.9731	0.6946	0.2173	0.221	0.2153	0.2125	0.2297
2021s	29.9 °C		33.6833	3.0836	0.902	0.6154	0.213	0.2196	0.213	0.2126	0.2297
2098s	30.0 °C		34.9667	3.0853	0.8319	0.5373	0.2108	0.2186	0.2131	0.212	0.2298
2176s	30.0 °C		36.2667	3.0849	0.7613	0.458	0.2097	0.2179	0.212	0.2117	0.2291
2254s	30.2 °C		37.5667	3.0687	0.6904	0.3816	0.209	0.2176	0.2114	0.2117	0.2289
2332s	30.0 °C		38.8667	3.0964	0.6192	0.3082	0.2088	0.217	0.2107	0.2115	0.2291
2409s	30.0 °C		40.15	3.079	0.5494	0.2481	0.208	0.217	0.2108	0.2112	0.2285
2487s	30.2 °C		41.45	3.0932	0.479	0.2206	0.2077	0.2166	0.2099	0.211	0.2287
2565s	30.0 °C		42.75	3.104	0.4085	0.212	0.2069	0.2164	0.2104	0.211	0.2284
2642s	30.2 °C		44.0333	3.1074	0.342	0.2092	0.2065	0.2164	0.2097	0.2112	0.2284
2720s	30.1 °C		45.3333	3.0711	0.2793	0.2067	0.2068	0.2161	0.2091	0.2105	0.2281
2798s	30.2 °C		46.6333	3.0826	0.2348	0.2056	0.2066	0.2161	0.2092	0.2103	0.2281
2876s	30.4 °C		47.9333	3.0743	0.2167	0.2047	0.2064	0.2157	0.2089	0.2103	0.2289
2953s	30.0 °C		49.2167	3.0706	0.2108	0.2043	0.2057	0.2155	0.2098	0.2108	0.2281
3031s	30.2 °C		50.5167	3.0734	0.2077	0.204	0.2059	0.2156	0.2089	0.2097	0.2283
3109s	30.4 °C		51.8167	3.092	0.2063	0.2027	0.2055	0.2152	0.2089	0.2101	0.2281
3187s	30.1 °C		53.1167	3.0817	0.2051	0.2031	0.206	0.2152	0.2088	0.2104	0.2282
3264s	30.2 °C		54.4	3.077	0.2044	0.2029	0.2062	0.2153	0.209	0.2103	0.2277
3342s	30.4 °C		55.7	3.0602	0.2037	0.2025	0.2062	0.2157	0.2086	0.2095	0.228
3420s	30.3 °C		57	3.0755	0.2031	0.2023	0.2058	0.2149	0.2083	0.2094	0.2281
3497s	30.3 °C		58.2833	3.0812	0.2033	0.202	0.2057	0.2151	0.2086	0.2097	0.2282
3575s	30.3 °C		59.5833	3.085	0.2023	0.2019	0.2059	0.2148	0.2085	0.2094	0.2287
3653s	30.4 °C		60.8833	3.0741	0.2024	0.2019	0.2052	0.2148	0.2084	0.2093	0.2283
3731s	30.5 °C		62.1833	3.0814	0.2022	0.2014	0.2051	0.2152	0.2087	0.2095	0.2283
3808s	30.3 °C		63.4667	3.0882	0.202	0.2011	0.2051	0.215	0.2081	0.2095	0.2284
3886s	30.2 °C		64.7667	3.0851	0.2012	0.2008	0.2052	0.215	0.2086	0.2093	0.2282
3964s	30.2 °C		66.0667	3.072	0.2012	0.2008	0.2052	0.2148	0.209	0.2096	0.2288
4041s	30.4 °C		67.35	3.0731	0.201	0.2009	0.2051	0.2153	0.2083	0.2095	0.2286
4119s	30.4 °C		68.65	3.076	0.2007	0.2008	0.2051	0.215	0.2083	0.2094	0.2284
4197s	30.5 °C		69.95	3.0755	0.2005	0.2004	0.2049	0.2146	0.2083	0.2092	0.2286
4275s	30.5 °C		71.25	3.0631	0.2012	0.2001	0.2054	0.2147	0.2085	0.2091	0.2286
4352s	30.6 °C		72.5333	3.0767	0.2007	0.1998	0.2053	0.2149	0.2084	0.2091	0.2284
4430s	30.4 °C		73.8333	3.0612	0.2003	0.2	0.2052	0.2147	0.2083	0.2093	0.2284
4508s	30.4 °C		75.1333	3.08	0.2005	0.2005	0.2051	0.2147	0.2085	0.2091	0.2289
4586s	30.4 °C		76.4333	3.0727	0.2001	0.2	0.2051	0.2149	0.2084	0.209	0.2287
4663s	30.4 °C		77.7167	3.0519	0.2005	0.2001	0.2055	0.215	0.2083	0.2092	0.2289
4741s	30.6 °C		79.0167	3.0776	0.2001	0.1999	0.205	0.2154	0.2083	0.2091	0.229
4819s	30.6 °C		80.3167	3.0723	0.2	0.1999	0.2058	0.2147	0.2083	0.2089	0.2288
4896s	30.4 °C		81.6	3.0576	0.2002	0.1998	0.2054	0.2147	0.2085	0.2089	0.2291
4974s	30.6 °C		82.9	3.0557	0.1998	0.1999	0.2053	0.2149	0.2088	0.2087	0.2289
5052s	30.5 °C		84.2	3.0621	0.2002	0.1999	0.2057	0.2148	0.2084	0.2087	0.2291
5130s	30.5 °C		85.5	3.0784	0.1999	0.1997	0.2052	0.2147	0.2086	0.2086	0.2288
5207s	30.8 °C		86.7833	3.0497	0.1999	0.1994	0.2052	0.2146	0.2085	0.2084	0.229
5285s	30.6 °C		88.0833	3.0657	0.1998	0.1996	0.2053	0.2148	0.2085	0.2086	0.2289
5363s	30.6 °C		89.3833	3.0607	0.1999	0.1995	0.2054	0.2148	0.2085	0.2081	0.2287
5441s	30.6 °C		90.6833	3.074	0.1996	0.1994	0.2054	0.2149	0.2085	0.2077	0.2286
5518s	30.7 °C		91.9667	3.0742	0.1995	0.1993	0.2053	0.2146	0.2085	0.2076	0.228
5596s	30.6 °C		93.2667	3.0766
Measurement title: 21-09-13_001 H
Date of measurement: 2021-09-13/Time of measurement: 13:12:40
ATPase_assay.mth
C:\Users\Public\Documents\Tecan\Magellan\mth\ATPase_assay.mth
340nm
infinite 200Pro
Instrument serial number: 1505006410
Plate
Plate Description: [NUN96ft_TC] - Thermo Fisher Scientific-Nunclon 96 Flat Transparent
Plate with Cover: No
Barcode: No
Part of Plate
Range: A1:H12
Temperature
Mode: On
Temperature: 30,0 °C
Kinetic Cycle
Duration: 02:30:00
Kinetic Interval: 00:01:00
Absorbance
Measurement Wavelength: 340 nm
Measurement Bandwidth: 9 nm
Number of Reads: 25
Settle Time: 0 ms
Label: Label1
Total kinetic run time: 1h 33min 16s

## Sheet: 21-09-13_001 X+XB activity H
										0.08 µM ClpX6 + XB
				control			0.08 µM ClpX6			25 µM XB			27.5 μM XB			30 μM XB			40 μM XB			50 μM XB			55 μM XB
			min	A	μM left NADH	μM oxidated NADH	A	μM left NADH	μM oxidated NADH	A	μM left NADH	μM oxidated NADH	A	μM left NADH	μM oxidated NADH	A	μM left NADH	μM oxidated NADH	A	μM left NADH	μM oxidated NADH	A	μM left NADH	μM oxidated NADH	A	μM left NADH	μM oxidated NADH
			0	3.0808	450	0	2.6043	450	0	2.5441	450	0	2.4245	450	0	2.4213	450	0	2.3669	450	0	2.2356	450	0	2.3112	450	0
			1.3	3.087	450.906	-0.905609	2.5596	442.276	7.72376	2.4946	441.244	8.75555	2.3448	435.207	14.7927	2.3376	434.444	15.5557	2.2848	434.391	15.609	2.1508	432.931	17.0692	2.2266	433.528	16.472
			2.58333	3.092	451.636	-1.63594	2.4956	431.218	18.7824	2.4271	429.305	20.6949	2.2665	420.674	29.3256	2.2437	416.993	33.0071	2.1944	417.204	32.7961	2.0511	412.862	37.1377	2.1324	415.187	34.8131
			3.88333	3.0759	449.284	0.715723	2.4378	421.23	28.7697	2.3618	417.755	32.2452	2.179	404.434	45.5661	2.148	399.207	50.793	2.1021	399.656	50.3443	1.952	392.915	57.0853	2.0297	395.191	54.8092
			5.18333	3.0824	450.234	-0.233706	2.3827	411.709	38.2905	2.2908	405.196	44.8037	2.089	387.729	62.2706	2.05	380.994	69.0063	2.0088	381.917	68.0827	1.8488	372.142	77.8583	1.9306	375.896	74.1044
			6.48333	3.0832	450.351	-0.350558	2.3207	400.996	49.0036	2.2205	392.762	57.2383	1.9984	370.914	79.0864	1.9486	362.148	87.8516	1.9128	363.666	86.3344	1.7443	351.107	98.8929	1.8262	355.569	94.4315
			7.76667	3.0882	451.081	-1.08089	2.2578	390.128	59.8721	2.1528	380.787	69.2131	1.9058	353.727	96.2735	1.8508	343.972	106.028	1.8153	345.129	104.871	1.6405	330.213	119.787	1.7188	334.657	115.343
			9.06667	3.092	451.636	-1.63594	2.1997	380.089	69.9113	2.0791	367.751	82.2491	1.8158	337.022	112.978	1.7509	325.406	124.594	1.7202	327.048	122.952	1.5391	309.803	140.197	1.6151	314.467	135.533
			10.3667	3.0928	451.753	-1.75279	2.135	368.909	81.0909	2.006	354.821	95.179	1.7246	320.095	129.905	1.6514	306.914	143.086	1.6239	308.739	141.261	1.4353	288.909	161.091	1.5073	293.477	156.523
			11.65	3.0948	452.045	-2.04492	2.0716	357.954	92.0458	1.9344	342.156	107.844	1.6319	302.889	147.111	1.5509	288.236	161.764	1.5303	290.944	159.056	1.332	268.116	181.884	1.4033	273.228	176.772
			12.95	3.0845	450.54	-0.540444	2.0049	346.429	103.571	1.8608	329.138	120.862	1.5382	285.498	164.502	1.4523	269.911	180.089	1.4359	272.996	177.004	1.2286	247.303	202.697	1.2973	252.59	197.41
			14.25	3.0829	450.307	-0.306739	1.9408	335.353	114.647	1.7858	315.872	134.128	1.4436	267.94	182.06	1.3512	251.121	198.879	1.3394	254.65	195.35	1.1247	226.389	223.611	1.1902	231.737	218.263
			15.55	3.0651	447.707	2.29324	1.8745	323.897	126.103	1.7097	302.411	147.589	1.3488	250.344	199.656	1.2508	232.462	217.538	1.2426	236.246	213.754	1.0209	205.495	244.505	1.0831	210.884	239.116
			16.8333	3.0896	451.285	-1.28538	1.8061	312.078	137.922	1.6336	288.951	161.049	1.2528	232.526	217.474	1.15	213.728	236.272	1.1455	217.785	232.215	0.9154	184.259	265.741	0.9753	189.895	260.105
			18.1333	3.0695	448.349	1.65055	1.7376	300.242	149.758	1.5563	275.278	174.722	1.1552	214.411	235.589	1.0472	194.623	255.377	1.0454	198.754	251.246	0.81	163.043	286.957	0.8676	168.925	281.075
			19.4333	3.0814	450.088	-0.0876396	1.6704	288.63	161.37	1.4795	261.694	188.306	1.059	196.556	253.444	0.9452	175.666	274.334	0.945	179.665	270.335	0.7055	142.009	307.991	0.7598	147.936	302.064
			20.7167	3.0662	447.867	2.13256	1.6011	276.656	173.344	1.4019	247.968	202.032	0.9606	178.292	271.708	0.8438	156.821	293.179	0.8444	160.539	289.461	0.6009	120.954	329.046	0.6529	127.122	322.878
			22.0167	3.1002	452.834	-2.83368	1.5334	264.958	185.042	1.3243	234.242	215.758	0.8641	160.382	289.618	0.7406	137.641	312.359	0.742	141.071	308.929	0.496	99.839	350.161	0.5448	106.075	343.925
			23.3167	3.0826	450.263	-0.262919	1.464	252.966	197.034	1.2455	220.304	229.696	0.7669	142.341	307.659	0.6385	118.666	331.334	0.641	121.868	328.132	0.3932	79.1465	370.853	0.4396	85.5919	364.408
			24.6167	3.0705	448.496	1.50448	1.3944	240.94	209.06	1.1677	206.543	243.457	0.6687	124.114	325.886	0.5366	99.7274	350.273	0.5397	102.609	347.391	0.2973	59.843	390.157	0.3377	65.7516	384.248
			25.9	3.0945	452.001	-2.0011	1.3247	228.896	221.104	1.0878	192.41	257.59	0.5718	106.129	343.871	0.4355	80.9379	369.062	0.44	83.6537	366.346	0.2343	47.1618	402.838	0.2604	50.7009	399.299
			27.2	3.0908	451.461	-1.46066	1.2546	216.784	233.216	1.0102	178.684	271.316	0.4758	88.311	361.689	0.3387	62.9476	387.052	0.3435	65.3069	384.693	0.2197	44.223	405.777	0.2374	46.2227	403.777
			28.5	3.0735	448.934	1.06628	1.1839	204.567	245.433	0.9304	164.569	285.431	0.3811	70.7342	379.266	0.2597	48.2654	401.735	0.2633	50.0591	399.941	0.2159	43.4581	406.542	0.2335	45.4634	404.537
			29.8	3.0798	449.854	0.146066	1.1145	192.576	257.424	0.8514	150.595	299.405	0.2919	54.1782	395.822	0.23	42.7456	407.254	0.2264	43.0436	406.956	0.2159	43.4581	406.542	0.2324	45.2492	404.751
			31.0833	3.0774	449.503	0.496624	1.0441	180.411	269.589	0.7734	136.799	313.201	0.2332	43.2832	406.717	0.2238	41.5934	408.407	0.2192	41.6748	408.325	0.2131	42.8945	407.105	0.2311	44.9961	405.004
			32.3833	3.0814	450.088	-0.0876396	0.9731	168.143	281.857	0.6946	122.861	327.139	0.2173	40.332	409.668	0.221	41.073	408.927	0.2153	40.9333	409.067	0.2125	42.7738	407.226	0.2297	44.7235	405.276
			33.6833	3.0836	450.409	-0.408985	0.902	155.858	294.142	0.6154	108.852	341.148	0.213	39.5339	410.466	0.2196	40.8128	409.187	0.213	40.496	409.504	0.2126	42.7939	407.206	0.2297	44.7235	405.276
			34.9667	3.0853	450.657	-0.657297	0.8319	143.745	306.255	0.5373	95.0375	354.962	0.2108	39.1256	410.874	0.2186	40.6269	409.373	0.2131	40.515	409.485	0.212	42.6731	407.327	0.2298	44.743	405.257
			36.2667	3.0849	450.599	-0.59887	0.7613	131.546	318.454	0.458	81.011	368.989	0.2097	38.9214	411.079	0.2179	40.4968	409.503	0.212	40.3059	409.694	0.2117	42.6127	407.387	0.2291	44.6067	405.393
			37.5667	3.0687	448.233	1.7674	0.6904	119.295	330.705	0.3816	67.4973	382.503	0.209	38.7915	411.208	0.2176	40.4411	409.559	0.2114	40.1918	409.808	0.2117	42.6127	407.387	0.2289	44.5678	405.432
			38.8667	3.0964	452.279	-2.27863	0.6192	106.992	343.008	0.3082	54.5144	395.486	0.2088	38.7544	411.246	0.217	40.3296	409.67	0.2107	40.0587	409.941	0.2115	42.5725	407.428	0.2291	44.6067	405.393
			40.15	3.079	449.737	0.262919	0.5494	94.9315	355.069	0.2481	43.8839	406.116	0.208	38.6059	411.394	0.217	40.3296	409.67	0.2108	40.0777	409.922	0.2112	42.5121	407.488	0.2285	44.4899	405.51
			41.45	3.0932	451.811	-1.81122	0.479	82.767	367.233	0.2206	39.0197	410.98	0.2077	38.5502	411.45	0.2166	40.2552	409.745	0.2099	39.9066	410.093	0.211	42.4718	407.528	0.2287	44.5288	405.471
			42.75	3.104	453.389	-3.38873	0.4085	70.5852	379.415	0.212	37.4985	412.501	0.2069	38.4017	411.598	0.2164	40.2181	409.782	0.2104	40.0017	409.998	0.211	42.4718	407.528	0.2284	44.4704	405.53
			44.0333	3.1074	453.885	-3.88535	0.342	59.0946	390.905	0.2092	37.0033	412.997	0.2065	38.3275	411.673	0.2164	40.2181	409.782	0.2097	39.8686	410.131	0.2112	42.5121	407.488	0.2284	44.4704	405.53
			45.3333	3.0711	448.583	1.41684	0.2793	48.2606	401.739	0.2067	36.5611	413.439	0.2068	38.3832	411.617	0.2161	40.1623	409.838	0.2091	39.7545	410.245	0.2105	42.3712	407.629	0.2281	44.412	405.588
			46.6333	3.0826	450.263	-0.262919	0.2348	40.5714	409.429	0.2056	36.3665	413.634	0.2066	38.3461	411.654	0.2161	40.1623	409.838	0.2092	39.7735	410.226	0.2103	42.3309	407.669	0.2281	44.412	405.588
			47.9333	3.0743	449.051	0.949429	0.2167	37.4438	412.556	0.2047	36.2073	413.793	0.2064	38.3089	411.691	0.2157	40.088	409.912	0.2089	39.7165	410.283	0.2103	42.3309	407.669	0.2289	44.5678	405.432
			49.2167	3.0706	448.51	1.48987	0.2108	36.4244	413.576	0.2043	36.1366	413.863	0.2057	38.179	411.821	0.2155	40.0508	409.949	0.2098	39.8876	410.112	0.2108	42.4316	407.568	0.2281	44.412	405.588
			50.5167	3.0734	448.919	1.08089	0.2077	35.8887	414.111	0.204	36.0835	413.917	0.2059	38.2161	411.784	0.2156	40.0694	409.931	0.2089	39.7165	410.283	0.2097	42.2101	407.79	0.2283	44.4509	405.549
			51.8167	3.092	451.636	-1.63594	0.2063	35.6468	414.353	0.2027	35.8535	414.146	0.2055	38.1419	411.858	0.2152	39.995	410.005	0.2089	39.7165	410.283	0.2101	42.2907	407.709	0.2281	44.412	405.588
			53.1167	3.0817	450.131	-0.131459	0.2051	35.4395	414.561	0.2031	35.9243	414.076	0.206	38.2347	411.765	0.2152	39.995	410.005	0.2088	39.6975	410.303	0.2104	42.351	407.649	0.2282	44.4315	405.569
			54.4	3.077	449.445	0.555051	0.2044	35.3185	414.681	0.2029	35.8889	414.111	0.2062	38.2718	411.728	0.2153	40.0136	409.986	0.209	39.7355	410.264	0.2103	42.3309	407.669	0.2277	44.3341	405.666
			55.7	3.0602	446.991	3.00896	0.2037	35.1976	414.802	0.2025	35.8182	414.182	0.2062	38.2718	411.728	0.2157	40.088	409.912	0.2086	39.6595	410.341	0.2095	42.1699	407.83	0.228	44.3925	405.607
			57	3.0755	449.226	0.77415	0.2031	35.0939	414.906	0.2023	35.7828	414.217	0.2058	38.1976	411.802	0.2149	39.9393	410.061	0.2083	39.6024	410.398	0.2094	42.1498	407.85	0.2281	44.412	405.588
			58.2833	3.0812	450.058	-0.0584264	0.2033	35.1284	414.872	0.202	35.7297	414.27	0.2057	38.179	411.821	0.2151	39.9765	410.024	0.2086	39.6595	410.341	0.2097	42.2101	407.79	0.2282	44.4315	405.569
			59.5833	3.085	450.613	-0.613477	0.2023	34.9557	415.044	0.2019	35.712	414.288	0.2059	38.2161	411.784	0.2148	39.9207	410.079	0.2085	39.6405	410.36	0.2094	42.1498	407.85	0.2287	44.5288	405.471
			60.8833	3.0741	449.021	0.978642	0.2024	34.9729	415.027	0.2019	35.712	414.288	0.2052	38.0862	411.914	0.2148	39.9207	410.079	0.2084	39.6214	410.379	0.2093	42.1296	407.87	0.2283	44.4509	405.549
			62.1833	3.0814	450.088	-0.0876396	0.2022	34.9384	415.062	0.2014	35.6236	414.376	0.2051	38.0676	411.932	0.2152	39.995	410.005	0.2087	39.6785	410.322	0.2095	42.1699	407.83	0.2283	44.4509	405.549
			63.4667	3.0882	451.081	-1.08089	0.202	34.9038	415.096	0.2011	35.5705	414.429	0.2051	38.0676	411.932	0.215	39.9579	410.042	0.2081	39.5644	410.436	0.2095	42.1699	407.83	0.2284	44.4704	405.53
			64.7667	3.0851	450.628	-0.628084	0.2012	34.7656	415.234	0.2008	35.5175	414.483	0.2052	38.0862	411.914	0.215	39.9579	410.042	0.2086	39.6595	410.341	0.2093	42.1296	407.87	0.2282	44.4315	405.569
			66.0667	3.072	448.715	1.28538	0.2012	34.7656	415.234	0.2008	35.5175	414.483	0.2052	38.0862	411.914	0.2148	39.9207	410.079	0.209	39.7355	410.264	0.2096	42.19	407.81	0.2288	44.5483	405.452
			67.35	3.0731	448.875	1.12471	0.201	34.731	415.269	0.2009	35.5352	414.465	0.2051	38.0676	411.932	0.2153	40.0136	409.986	0.2083	39.6024	410.398	0.2095	42.1699	407.83	0.2286	44.5093	405.491
			68.65	3.076	449.299	0.701117	0.2007	34.6792	415.321	0.2008	35.5175	414.483	0.2051	38.0676	411.932	0.215	39.9579	410.042	0.2083	39.6024	410.398	0.2094	42.1498	407.85	0.2284	44.4704	405.53
			69.95	3.0755	449.226	0.77415	0.2005	34.6446	415.355	0.2004	35.4467	414.553	0.2049	38.0305	411.969	0.2146	39.8835	410.116	0.2083	39.6024	410.398	0.2092	42.1095	407.89	0.2286	44.5093	405.491
			71.25	3.0631	447.415	2.58537	0.2012	34.7656	415.234	0.2001	35.3937	414.606	0.2054	38.1233	411.877	0.2147	39.9021	410.098	0.2085	39.6405	410.36	0.2091	42.0894	407.911	0.2286	44.5093	405.491
			72.5333	3.0767	449.401	0.59887	0.2007	34.6792	415.321	0.1998	35.3406	414.659	0.2053	38.1048	411.895	0.2149	39.9393	410.061	0.2084	39.6214	410.379	0.2091	42.0894	407.911	0.2284	44.4704	405.53
			73.8333	3.0612	447.137	2.86289	0.2003	34.6101	415.39	0.2	35.376	414.624	0.2052	38.0862	411.914	0.2147	39.9021	410.098	0.2083	39.6024	410.398	0.2093	42.1296	407.87	0.2284	44.4704	405.53
			75.1333	3.08	449.883	0.116853	0.2005	34.6446	415.355	0.2005	35.4644	414.536	0.2051	38.0676	411.932	0.2147	39.9021	410.098	0.2085	39.6405	410.36	0.2091	42.0894	407.911	0.2289	44.5678	405.432
			76.4333	3.0727	448.817	1.18313	0.2001	34.5755	415.424	0.2	35.376	414.624	0.2051	38.0676	411.932	0.2149	39.9393	410.061	0.2084	39.6214	410.379	0.209	42.0692	407.931	0.2287	44.5288	405.471
			77.7167	3.0519	445.779	4.22131	0.2005	34.6446	415.355	0.2001	35.3937	414.606	0.2055	38.1419	411.858	0.215	39.9579	410.042	0.2083	39.6024	410.398	0.2092	42.1095	407.89	0.2289	44.5678	405.432
			initial reaction rate V			0.0255347			9.2415			10.5751			13.6564			14.3648			14.5494			16.0403			15.907	μM of oxidated NADH/min
			M/6.23			0.00409867			1.48339			1.69745			2.19203			2.30574			2.33538			2.57469			2.55329
			specific activity			0.0512333			18.5423			21.2181			27.4004			28.8217			29.1923			32.1837			31.9162
																					oxidation of NADH kinetics
		XB concentration in μM		specific activity	specific activity fold change																		XB concentration in μM	initial reaction rate V
			0	18.5423	1																		0	9.2415
			25	21.2181	1.14431																		6.5	10.5751
			27.5	27.4004	1.47772																		27.5	13.6564
			30	28.8217	1.55437																		30	14.3648
			40	29.1923	1.57436																		40	14.5494
			50	32.1837	1.73569																		50	16.0403
			55	31.9162	1.72126																		55	15.907
																					Lineweaver–Burk plot for the determination of Michaelis-Menten constant
																						1 / (XB concentration)		1 / (initial reaction rate)
																							#DIV/0!	0.108208
																							0.153846	0.0945616
																							0.0363636	0.0732259
																							0.0333333	0.0696149
																							0.025	0.0687312
																							0.02	0.0623428
																							0.0181818	0.0628653
																						Michaelis-Menten constant, Vmax and Km
																							1/Vmax	0.0614
																							Vmax=	16.2866	μM of oxidated NADH۰min¯¹
																						slope=	Km/Vmax=	0.22
																							Km=	3.58306	μM
																					Hanes–Woolf plot for the determination of Michaelis-Menten constant
																						XB concentration in μM		XB conc. / initial reaction rate
																							0	0
																							6.5	0.614651
																							27.5	2.01371
																							30	2.08845
																							40	2.74925
																							50	3.11714
																							55	3.45759
																						Michaelis-Menten constant, Vmax and Km
																							slope=	0.0576
																							Vmax=	17.3611	μM of oxidated NADH۰min¯¹
																							Km/Vmax=	0.3329
																							Km=	5.77951	μM

## Sheet: 21-09-13_001 ATPase assay XB I
				0.08 µM ClpX6 + XB
				1	2	3	4
Raw data			min	ClpX + 30 μM XB	ClpX + 40 μM XB	ClpX + 50 μM XB	ClpX + 55 μM XB
0s	29.9 °C		0	2.1683	2.1788	2.076	2.0158
78s	29.8 °C		1.3	2.0791	2.0832	1.9575	1.8905
155s	30.1 °C		2.58333	1.9837	1.9722	1.832	1.7565
233s	29.9 °C		3.88333	1.877	1.8589	1.7032	1.6201
311s	30.2 °C		5.18333	1.7708	1.7454	1.5719	1.4834
389s	30.1 °C		6.48333	1.6631	1.6328	1.4433	1.3446
466s	29.9 °C		7.76667	1.5553	1.5193	1.3131	1.2028
544s	30.2 °C		9.06667	1.446	1.4014	1.1828	1.0607
622s	30.0 °C		10.3667	1.3388	1.2847	1.0508	0.9181
699s	30.0 °C		11.65	1.2283	1.167	0.918	0.7745
777s	30.1 °C		12.95	1.1171	1.047	0.7856	0.6328
855s	30.1 °C		14.25	1.0063	0.9263	0.6505	0.4932
933s	29.9 °C		15.55	0.8952	0.8075	0.5181	0.3521
1010s	29.8 °C		16.8333	0.7827	0.6877	0.3868	0.2435
1088s	30.0 °C		18.1333	0.6709	0.5683	0.2702	0.2163
1166s	30.1 °C		19.4333	0.5593	0.4514	0.2185	0.2118
1243s	30.0 °C		20.7167	0.4496	0.3365	0.2096	0.2099
1321s	30.1 °C		22.0167	0.3401	0.2476	0.207	0.2101
1399s	29.9 °C		23.3167	0.2499	0.2202	0.2055	0.2098
1477s	30.1 °C		24.6167	0.2147	0.2156	0.2054	0.2092
1554s	30.0 °C		25.9	0.2077	0.2123	0.2041	0.2088
1632s	30.3 °C		27.2	0.2045	0.2111	0.2035	0.207
1710s	30.1 °C		28.5	0.2034	0.2098	0.2039	0.2069
1788s	30.0 °C		29.8	0.2034	0.2102	0.2045	0.2076
1865s	30.0 °C		31.0833	0.2024	0.2091	0.2032	0.2067
1943s	30.0 °C		32.3833	0.2016	0.2096	0.2035	0.2073
2021s	29.9 °C		33.6833	0.2018	0.2094	0.2028	0.2061
2098s	30.0 °C		34.9667	0.2005	0.2087	0.203	0.2054
2176s	30.0 °C		36.2667	0.2005	0.2089	0.203	0.2057
2254s	30.2 °C		37.5667	0.201	0.2078	0.2031	0.2058
2332s	30.0 °C		38.8667	0.2007	0.2077	0.203	0.2047
2409s	30.0 °C		40.15	0.2002	0.2087	0.2032	0.2054
2487s	30.2 °C		41.45	0.2001	0.2081	0.2034	0.2061
2565s	30.0 °C		42.75	0.1995	0.2077	0.2024	0.2046
2642s	30.2 °C		44.0333	0.1997	0.2075	0.2034	0.2058
2720s	30.1 °C		45.3333	0.1999	0.2082	0.2028	0.2051
2798s	30.2 °C		46.6333	0.1999	0.2075	0.2027	0.2055
2876s	30.4 °C		47.9333	0.1996	0.2079	0.2028	0.2058
2953s	30.0 °C		49.2167	0.1996	0.2075	0.2031	0.2045
3031s	30.2 °C		50.5167	0.1997	0.2074	0.2028	0.2059
3109s	30.4 °C		51.8167	0.1995	0.2073	0.2028	0.2052
3187s	30.1 °C		53.1167	0.1997	0.2074	0.2032	0.2063
3264s	30.2 °C		54.4	0.1995	0.2069	0.2035	0.2055
3342s	30.4 °C		55.7	0.1994	0.2073	0.2024	0.2057
3420s	30.3 °C		57	0.1996	0.2078	0.2028	0.2042
3497s	30.3 °C		58.2833	0.1996	0.2072	0.2027	0.2053
3575s	30.3 °C		59.5833	0.1999	0.207	0.2033	0.2051
3653s	30.4 °C		60.8833	0.2002	0.2073	0.2034	0.2056
3731s	30.5 °C		62.1833	0.1998	0.2073	0.2032	0.2056
3808s	30.3 °C		63.4667	0.2	0.2072	0.2028	0.2051
3886s	30.2 °C		64.7667	0.2	0.2077	0.2024	0.2045
3964s	30.2 °C		66.0667	0.1999	0.2075	0.2033	0.2033
4041s	30.4 °C		67.35	0.1997	0.2078	0.2029	0.2034
4119s	30.4 °C		68.65	0.2003	0.2074	0.2025	0.2032
4197s	30.5 °C		69.95	0.2	0.2079	0.2023	0.203
4275s	30.5 °C		71.25	0.1999	0.2078	0.2019	0.2026
4352s	30.6 °C		72.5333	0.1999	0.2079	0.2016	0.2027
4430s	30.4 °C		73.8333	0.2001	0.2078	0.2013	0.201
4508s	30.4 °C		75.1333	0.2001	0.2075	0.2013	0.2019
4586s	30.4 °C		76.4333	0.2002	0.2076	0.2006	0.2007
4663s	30.4 °C		77.7167	0.2002	0.2075	0.2003	0.2002
4741s	30.6 °C		79.0167	0.2001	0.2071	0.2003	0.2003
4819s	30.6 °C		80.3167	0.2004	0.2072	0.1997	0.2003
4896s	30.4 °C		81.6	0.2004	0.2068	0.1996	0.1993
4974s	30.6 °C		82.9	0.1999	0.2063	0.1991	0.1997
5052s	30.5 °C		84.2	0.2001	0.2064	0.199	0.1988
5130s	30.5 °C		85.5	0.1997	0.2059	0.1987	0.1987
5207s	30.8 °C		86.7833	0.1997	0.2057	0.1984	0.1983
5285s	30.6 °C		88.0833	0.1991	0.2053	0.1981	0.1981
5363s	30.6 °C		89.3833	0.1989	0.2052	0.1977	0.1982
5441s	30.6 °C		90.6833	0.1987	0.2049	0.1975	0.1971
5518s	30.7 °C		91.9667	0.1984	0.2047	0.1973	0.1968
5596s	30.6 °C		93.2667	0.1984	0.2044	0.1968	0.1971
Measurement title: 21-09-13_001 I
Date of measurement: 2021-09-13/Time of measurement: 13:12:40
ATPase_assay.mth
C:\Users\Public\Documents\Tecan\Magellan\mth\ATPase_assay.mth
340nm
infinite 200Pro
Instrument serial number: 1505006410
Plate
Plate Description: [NUN96ft_TC] - Thermo Fisher Scientific-Nunclon 96 Flat Transparent
Plate with Cover: No
Barcode: No
Part of Plate
Range: A1:H12
Temperature
Mode: On
Temperature: 30,0 °C
Kinetic Cycle
Duration: 02:30:00
Kinetic Interval: 00:01:00
Absorbance
Measurement Wavelength: 340 nm
Measurement Bandwidth: 9 nm
Number of Reads: 25
Settle Time: 0 ms
Label: Label1
Total kinetic run time: 1h 33min 16s

## Sheet: 21-09-13_00D X+XB activity I
				0.08 µM ClpX6 + XB
				30 µM XB			40 μM XB			50 µM XB			55 μM XB
			min	A	μM left NADH	μM oxidated NADH	A	μM left NADH	μM oxidated NADH	A	μM left NADH	μM oxidated NADH	A	μM left NADH	μM oxidated NADH
			0	2.1683	350	0	2.1788	350	0	2.076	350	0	2.0158	350	0
			1.3	2.0791	335.602	14.3984	2.0832	334.643	15.3571	1.9575	330.022	19.9783	1.8905	328.244	21.7556
			2.58333	1.9837	320.202	29.7975	1.9722	316.812	33.188	1.832	308.863	41.1368	1.7565	304.978	45.0218
			3.88333	1.877	302.979	47.0207	1.8589	298.612	51.3884	1.7032	287.148	62.8516	1.6201	281.295	68.7047
			5.18333	1.7708	285.837	64.1632	1.7454	280.379	69.6209	1.5719	265.012	84.988	1.4834	257.56	92.4397
			6.48333	1.6631	268.452	81.5478	1.6328	262.291	87.7088	1.4433	243.331	106.669	1.3446	233.461	116.539
			7.76667	1.5553	251.052	98.9485	1.5193	244.059	105.941	1.3131	221.38	128.62	1.2028	208.84	141.16
			9.06667	1.446	233.409	116.591	1.4014	225.119	124.881	1.1828	199.412	150.588	1.0607	184.168	165.832
			10.3667	1.3388	216.105	133.895	1.2847	206.373	143.627	1.0508	177.158	172.842	0.9181	159.408	190.592
			11.65	1.2283	198.268	151.732	1.167	187.466	162.534	0.918	154.769	195.231	0.7745	134.475	215.525
			12.95	1.1171	180.319	169.681	1.047	168.189	181.811	0.7856	132.447	217.553	0.6328	109.872	240.128
			14.25	1.0063	162.434	187.566	0.9263	148.8	201.2	0.6505	109.67	240.33	0.4932	85.6335	264.367
			15.55	0.8952	144.5	205.5	0.8075	129.716	220.284	0.5181	87.3483	262.652	0.3521	61.1345	288.865
			16.8333	0.7827	126.341	223.659	0.6877	110.471	239.529	0.3868	65.2119	284.788	0.2435	42.2785	307.722
			18.1333	0.6709	108.295	241.705	0.5683	91.2911	258.709	0.2702	45.5539	304.446	0.2163	37.5558	312.444
			19.4333	0.5593	90.2804	259.72	0.4514	72.5124	277.488	0.2185	36.8377	313.162	0.2118	36.7745	313.226
			20.7167	0.4496	72.573	277.427	0.3365	54.055	295.945	0.2096	35.3372	314.663	0.2099	36.4446	313.555
			22.0167	0.3401	54.8978	295.102	0.2476	39.7742	310.226	0.207	34.8988	315.101	0.2101	36.4793	313.521
			23.3167	0.2499	40.3381	309.662	0.2202	35.3727	314.627	0.2055	34.646	315.354	0.2098	36.4272	313.573
			24.6167	0.2147	34.6562	315.344	0.2156	34.6337	315.366	0.2054	34.6291	315.371	0.2092	36.323	313.677
			25.9	0.2077	33.5263	316.474	0.2123	34.1036	315.896	0.2041	34.4099	315.59	0.2088	36.2536	313.746
			27.2	0.2045	33.0097	316.99	0.2111	33.9109	316.089	0.2035	34.3088	315.691	0.207	35.9411	314.059
			28.5	0.2034	32.8322	317.168	0.2098	33.702	316.298	0.2039	34.3762	315.624	0.2069	35.9237	314.076
			29.8	0.2034	32.8322	317.168	0.2102	33.7663	316.234	0.2045	34.4774	315.523	0.2076	36.0452	313.955
			31.0833	0.2024	32.6708	317.329	0.2091	33.5896	316.41	0.2032	34.2582	315.742	0.2067	35.889	314.111
			32.3833	0.2016	32.5416	317.458	0.2096	33.6699	316.33	0.2035	34.3088	315.691	0.2073	35.9932	314.007
			33.6833	0.2018	32.5739	317.426	0.2094	33.6378	316.362	0.2028	34.1908	315.809	0.2061	35.7848	314.215
			34.9667	0.2005	32.3641	317.636	0.2087	33.5253	316.475	0.203	34.2245	315.776	0.2054	35.6633	314.337
			36.2667	0.2005	32.3641	317.636	0.2089	33.5575	316.443	0.203	34.2245	315.776	0.2057	35.7153	314.285
			37.5667	0.201	32.4448	317.555	0.2078	33.3808	316.619	0.2031	34.2413	315.759	0.2058	35.7327	314.267
			38.8667	0.2007	32.3963	317.604	0.2077	33.3647	316.635	0.203	34.2245	315.776	0.2047	35.5417	314.458
			40.15	0.2002	32.3156	317.684	0.2087	33.5253	316.475	0.2032	34.2582	315.742	0.2054	35.6633	314.337
			41.45	0.2001	32.2995	317.701	0.2081	33.429	316.571	0.2034	34.2919	315.708	0.2061	35.7848	314.215
			42.75	0.1995	32.2026	317.797	0.2077	33.3647	316.635	0.2024	34.1233	315.877	0.2046	35.5244	314.476
			44.0333	0.1997	32.2349	317.765	0.2075	33.3326	316.667	0.2034	34.2919	315.708	0.2058	35.7327	314.267
			45.3333	0.1999	32.2672	317.733	0.2082	33.445	316.555	0.2028	34.1908	315.809	0.2051	35.6112	314.389
			46.6333	0.1999	32.2672	317.733	0.2075	33.3326	316.667	0.2027	34.1739	315.826	0.2055	35.6806	314.319
			47.9333	0.1996	32.2188	317.781	0.2079	33.3968	316.603	0.2028	34.1908	315.809	0.2058	35.7327	314.267
			49.2167	0.1996	32.2188	317.781	0.2075	33.3326	316.667	0.2031	34.2413	315.759	0.2045	35.507	314.493
			50.5167	0.1997	32.2349	317.765	0.2074	33.3165	316.683	0.2028	34.1908	315.809	0.2059	35.7501	314.25
			51.8167	0.1995	32.2026	317.797	0.2073	33.3004	316.7	0.2028	34.1908	315.809	0.2052	35.6285	314.371
			53.1167	0.1997	32.2349	317.765	0.2074	33.3165	316.683	0.2032	34.2582	315.742	0.2063	35.8195	314.18
			54.4	0.1995	32.2026	317.797	0.2069	33.2362	316.764	0.2035	34.3088	315.691	0.2055	35.6806	314.319
			55.7	0.1994	32.1865	317.813	0.2073	33.3004	316.7	0.2024	34.1233	315.877	0.2057	35.7153	314.285
			57	0.1996	32.2188	317.781	0.2078	33.3808	316.619	0.2028	34.1908	315.809	0.2042	35.4549	314.545
			58.2833	0.1996	32.2188	317.781	0.2072	33.2844	316.716	0.2027	34.1739	315.826	0.2053	35.6459	314.354
			59.5833	0.1999	32.2672	317.733	0.207	33.2522	316.748	0.2033	34.275	315.725	0.2051	35.6112	314.389
			60.8833	0.2002	32.3156	317.684	0.2073	33.3004	316.7	0.2034	34.2919	315.708	0.2056	35.698	314.302
			62.1833	0.1998	32.2511	317.749	0.2073	33.3004	316.7	0.2032	34.2582	315.742	0.2056	35.698	314.302
			63.4667	0.2	32.2834	317.717	0.2072	33.2844	316.716	0.2028	34.1908	315.809	0.2051	35.6112	314.389
			64.7667	0.2	32.2834	317.717	0.2077	33.3647	316.635	0.2024	34.1233	315.877	0.2045	35.507	314.493
			66.0667	0.1999	32.2672	317.733	0.2075	33.3326	316.667	0.2033	34.275	315.725	0.2033	35.2986	314.701
			67.35	0.1997	32.2349	317.765	0.2078	33.3808	316.619	0.2029	34.2076	315.792	0.2034	35.316	314.684
			68.65	0.2003	32.3318	317.668	0.2074	33.3165	316.683	0.2025	34.1402	315.86	0.2032	35.2813	314.719
			69.95	0.2	32.2834	317.717	0.2079	33.3968	316.603	0.2023	34.1065	315.894	0.203	35.2466	314.753
			71.25	0.1999	32.2672	317.733	0.2078	33.3808	316.619	0.2019	34.039	315.961	0.2026	35.1771	314.823
			72.5333	0.1999	32.2672	317.733	0.2079	33.3968	316.603	0.2016	33.9884	316.012	0.2027	35.1945	314.806
			73.8333	0.2001	32.2995	317.701	0.2078	33.3808	316.619	0.2013	33.9379	316.062	0.201	34.8993	315.101
			75.1333	0.2001	32.2995	317.701	0.2075	33.3326	316.667	0.2013	33.9379	316.062	0.2019	35.0556	314.944
			76.4333	0.2002	32.3156	317.684	0.2076	33.3486	316.651	0.2006	33.8198	316.18	0.2007	34.8472	315.153
			77.7167	0.2002	32.3156	317.684	0.2075	33.3326	316.667	0.2003	33.7693	316.231	0.2002	34.7604	315.24
			initial reaction rate V			13.6117			14.5205			16.9757			18.8246	μM of oxidated NADH/min
			M/6.23			2.18486			2.33073			2.72483			3.02161
			specific activity			27.3108			29.1342			34.0603			37.7701
																					oxidation of NADH kinetics
		XB concentration in μM		specific activity																			XB concentration in μM	initial reaction rate V
			30	27.3108																			30	13.6117
			40	29.1342																			40	14.5205
			50	34.0603																			50	16.9757
			55	37.7701																			55	18.8246
																					Lineweaver–Burk plot for the determination of Michaelis-Menten constant
																						1 / (XB concentration)		1 / (initial reaction rate)
																							0.0333333	0.0734663
																							0.025	0.0688683
																							0.02	0.0589078
																							0.0181818	0.0531219
																						Michaelis-Menten constant, Vmax and Km
																							1/Vmax	0.0131
																							Vmax=	76.3359	μM of oxidated NADH۰min¯¹
																						slope=	Km/Vmax=	2.242
																							Km=	171.145	μM
																					Hanes–Woolf plot for the determination of Michaelis-Menten constant
																						XB concentration in μM		XB conc. / initial reaction rate
																							30	2.20399
																							40	2.75473
																							50	2.94539
																							55	2.92171
																						Michaelis-Menten constant, Vmax and Km
																							slope=	0.0123
																							Vmax=	81.3008	μM of oxidated NADH۰min¯¹
																							Km/Vmax=	2.2811
																							Km=	185.455	μM

## Sheet: 21-09-13_001 ATPase assay XB J
				0.08 µM ClpX6 + XB
				1	2	3	4
Raw data			min	ClpX + 30 μM XB	ClpX + 40 μM XB	ClpX + 50 μM XB	ClpX + 55 μM XB
0s	29.9 °C		0	2.3075	2.2635	2.1623	2.1334
78s	29.8 °C		1.3	2.2228	2.1628	2.0568	2.0176
155s	30.1 °C		2.58333	2.12	2.0565	1.9321	1.8881
233s	29.9 °C		3.88333	2.0152	1.9481	1.8112	1.7529
311s	30.2 °C		5.18333	1.9069	1.838	1.6868	1.6164
389s	30.1 °C		6.48333	1.8004	1.7232	1.5642	1.4795
466s	29.9 °C		7.76667	1.6938	1.6051	1.4364	1.3415
544s	30.2 °C		9.06667	1.5853	1.4845	1.3082	1.2044
622s	30.0 °C		10.3667	1.4774	1.3633	1.1798	1.0678
699s	30.0 °C		11.65	1.3687	1.2481	1.0513	0.9294
777s	30.1 °C		12.95	1.2589	1.138	0.9207	0.7912
855s	30.1 °C		14.25	1.1484	1.029	0.7912	0.6521
933s	29.9 °C		15.55	1.0387	0.9183	0.6605	0.5143
1010s	29.8 °C		16.8333	0.9264	0.8077	0.5311	0.3804
1088s	30.0 °C		18.1333	0.8157	0.6947	0.4028	0.2621
1166s	30.1 °C		19.4333	0.7033	0.5828	0.284	0.219
1243s	30.0 °C		20.7167	0.5926	0.4704	0.2239	0.2125
1321s	30.1 °C		22.0167	0.4816	0.361	0.2141	0.2089
1399s	29.9 °C		23.3167	0.3726	0.2659	0.2115	0.2076
1477s	30.1 °C		24.6167	0.2747	0.225	0.2101	0.2077
1554s	30.0 °C		25.9	0.2258	0.217	0.2093	0.2076
1632s	30.3 °C		27.2	0.2157	0.2147	0.2093	0.2064
1710s	30.1 °C		28.5	0.2125	0.2132	0.2082	0.2062
1788s	30.0 °C		29.8	0.2109	0.2118	0.2071	0.207
1865s	30.0 °C		31.0833	0.2102	0.2114	0.2072	0.2051
1943s	30.0 °C		32.3833	0.2091	0.2111	0.2077	0.2048
2021s	29.9 °C		33.6833	0.2094	0.2107	0.2074	0.2059
2098s	30.0 °C		34.9667	0.2088	0.2112	0.2071	0.2054
2176s	30.0 °C		36.2667	0.2083	0.211	0.2061	0.2055
2254s	30.2 °C		37.5667	0.208	0.2104	0.2068	0.2047
2332s	30.0 °C		38.8667	0.2078	0.2099	0.2068	0.2048
2409s	30.0 °C		40.15	0.2074	0.2099	0.2065	0.2051
2487s	30.2 °C		41.45	0.2078	0.2096	0.2065	0.2046
2565s	30.0 °C		42.75	0.2074	0.2095	0.2058	0.2051
2642s	30.2 °C		44.0333	0.2077	0.2092	0.2066	0.2052
2720s	30.1 °C		45.3333	0.2074	0.2089	0.2064	0.2043
2798s	30.2 °C		46.6333	0.2068	0.2089	0.2068	0.2046
2876s	30.4 °C		47.9333	0.207	0.2087	0.2065	0.2049
2953s	30.0 °C		49.2167	0.2072	0.2085	0.2065	0.2053
3031s	30.2 °C		50.5167	0.2066	0.2093	0.206	0.2051
3109s	30.4 °C		51.8167	0.2066	0.2085	0.2069	0.2053
3187s	30.1 °C		53.1167	0.2068	0.209	0.2063	0.2055
3264s	30.2 °C		54.4	0.2065	0.2088	0.2063	0.2049
3342s	30.4 °C		55.7	0.2073	0.2087	0.2065	0.2051
3420s	30.3 °C		57	0.2071	0.2085	0.2068	0.2053
3497s	30.3 °C		58.2833	0.2066	0.2087	0.2065	0.2058
3575s	30.3 °C		59.5833	0.2068	0.2085	0.2062	0.205
3653s	30.4 °C		60.8833	0.2071	0.2085	0.2061	0.2051
3731s	30.5 °C		62.1833	0.2065	0.2084	0.2067	0.2049
3808s	30.3 °C		63.4667	0.2071	0.2081	0.2064	0.2047
3886s	30.2 °C		64.7667	0.2078	0.2084	0.2068	0.2051
3964s	30.2 °C		66.0667	0.2071	0.2082	0.2065	0.2051
4041s	30.4 °C		67.35	0.207	0.208	0.2069	0.2048
4119s	30.4 °C		68.65	0.207	0.2081	0.2069	0.2046
4197s	30.5 °C		69.95	0.2071	0.2082	0.2065	0.2041
4275s	30.5 °C		71.25	0.2073	0.2084	0.2069	0.2037
4352s	30.6 °C		72.5333	0.2076	0.2087	0.2069	0.2031
4430s	30.4 °C		73.8333	0.2071	0.2085	0.2063	0.2033
4508s	30.4 °C		75.1333	0.2071	0.2086	0.2062	0.2028
4586s	30.4 °C		76.4333	0.2075	0.2087	0.2062	0.2024
4663s	30.4 °C		77.7167	0.2077	0.2088	0.2052	0.2024
4741s	30.6 °C		79.0167	0.2076	0.2086	0.2048	0.2021
4819s	30.6 °C		80.3167	0.2074	0.2084	0.2052	0.2019
4896s	30.4 °C		81.6	0.2073	0.2084	0.2045	0.2018
4974s	30.6 °C		82.9	0.2073	0.2081	0.2043	0.2009
5052s	30.5 °C		84.2	0.207	0.208	0.204	0.2007
5130s	30.5 °C		85.5	0.2074	0.2078	0.2035	0.2003
5207s	30.8 °C		86.7833	0.2072	0.2074	0.203	0.2001
5285s	30.6 °C		88.0833	0.2073	0.207	0.203	0.1998
5363s	30.6 °C		89.3833	0.2061	0.207	0.2028	0.1995
5441s	30.6 °C		90.6833	0.2062	0.2067	0.2021	0.1995
5518s	30.7 °C		91.9667	0.2059	0.2068	0.2022	0.1989
5596s	30.6 °C		93.2667	0.2058	0.2066	0.2018	0.199
Measurement title: 21-09-13_001 J
Date of measurement: 2021-09-13/Time of measurement: 13:12:40
ATPase_assay.mth
C:\Users\Public\Documents\Tecan\Magellan\mth\ATPase_assay.mth
340nm
infinite 200Pro
Instrument serial number: 1505006410
Plate
Plate Description: [NUN96ft_TC] - Thermo Fisher Scientific-Nunclon 96 Flat Transparent
Plate with Cover: No
Barcode: No
Part of Plate
Range: A1:H12
Temperature
Mode: On
Temperature: 30,0 °C
Kinetic Cycle
Duration: 02:30:00
Kinetic Interval: 00:01:00
Absorbance
Measurement Wavelength: 340 nm
Measurement Bandwidth: 9 nm
Number of Reads: 25
Settle Time: 0 ms
Label: Label1
Total kinetic run time: 1h 33min 16s

[truncated: 2 more sheets: 21-09-13_001 X+XB activity J, MEAN]
