# Supplementary material for: Targeted protein degradation in Escherichia coli using CLIPPERs
Source: EMBO Rep. 2025 Jun 25;26(16):3994–4016. doi: 10.1038/s44319-025-00510-9 (PMC12373786; doi:10.1038/s44319-025-00510-9)
Supplement: Supplementary file 7 — Source data Fig. 4 [file 44319_2025_510_MOESM7_ESM.zip › Fig4/Fig4C/ATPase_assay_all_peptides.xlsx]

## Sheet: SspB
SspB μM	n1	n2	n3
0	21.1047	18.017
0.1	19.8505	19.0318
0.2	22.6192	19.5634
0.4	21.9631	21.2995
0.6	23.4869	22.767
1	25.7401	25.0034	26.1648
1.5	27.6156	28.4924	27.7763
2.5	29.4867	31.6109	28.5794
5	33.8756	36.7581	36.9097
10	38.4251	45.5051
13	44.0679	44.676
15	46.5257	47.9048
17	49.0261	50.3654
20	50.015	51.2368
25	54.4342	57.456
30	60.1196	64.2363	63.5624
40	67.9257	69.4392
50	74.6544	79.0577
55	79.625	84.2407	87.4322

## Sheet: Anchor-Linker
Anchor-Linker µM	n1	n2	n3
0	18.3782	20.7644	19.9211
0.05			21.4486
0.1			21.063
0.2		21.9507	21.5176
0.3		21.8908	21.4476
0.5		22.789	21.791
0.75		22.4205	21.6102
1.25		23.1025	21.5977
2.5		22.7737	22.6486
5		23.045	22.0327
6.5		24.1874	21.1856
7.5		25.8569	22.9012
8.5			23.8821
10		24.5716	25.0679
12.5		26.1922	26.3855
15		27.181	27.5551
20		27.9377	30.0271
25	21.8324	29.5344	33.4428
27.5	28.4765	31.0382	29.6748
30	28.355
40	30.2211
50	32.6589
55	34.6772

## Sheet: Linker-Bait
Linker-Bait µM	n1	n2
0	20.51	20.9564
0.05	17.7	15.6506
0.1	18.49	18.7869
0.2	18.39	17.9724
0.3	17.25	21.9407
0.5	17.95	18.4618
0.75	16.53	17.3461
1.25	17.05	15.5803
2.5	18.23
5	19.41	15.8405
6.5	19.51	16.7263
7.5	19.54	15.6399
8.5	19.42
10	18.85	15.4153
12.5	18.42	15.4585
15	19.31	16.9273
20	18.91	17.6332
25	18.57	19.7815
27.5	19.74	19.3287
30	18.71	20.2924
40	21	17.711
50	21.76	18.8336
55	21.11	18.7724

## Sheet: GroTAC1
GroTAC1 µM	n1	n2	n3
0	19.9496	22.7699	21.8151
0.05	21.0459
0.1	21.0409
0.2	21.4227
0.3	21.602
0.5	21.5195
0.75	22.167
1.25	22.6904
2.5	23.6159		23.9096
5	25.0673		30.1708
6.5	25.9932		30.7022
7.5	27.307		35.1996
8.5	29.1595		33.2399
10	30.5694	30.5169	32.5878
12.5	32.4328		34.4937
15	34.6998		33.8974
20	37.7979
25	40.6749
27.5	35.3351	39.0402
30		40.3149
40		46.5785	40.0427
50		50.4467	41.2155
55		48.3482	48.473
