# Supplementary material for: Targeted protein degradation in Escherichia coli using CLIPPERs
Source: EMBO Rep. 2025 Jun 25;26(16):3994–4016. doi: 10.1038/s44319-025-00510-9 (PMC12373786; doi:10.1038/s44319-025-00510-9)
Supplement: Supplementary file 7 — Source data Fig. 4 [file 44319_2025_510_MOESM7_ESM.zip › Fig4/Fig4C/GroTAC/ATPase_assay_GroTAC_n1.xlsx]

## Sheet: 21-08-30 raw data
Raw data
0s	30.0 °C	2.8871	2.8911	2.8545	2.8609	2.8369	2.851	2.9133	2.9425	2.8647	2.86	2.9027	2.8897	2.9399	2.928	2.894	2.8608	2.8612	2.8895	2.9143	2.9508	2.902	2.8848	2.9455	2.9105	2.9002	2.8865	2.8185	2.8189	2.8185	2.8743	2.8479	2.8365	2.8952	2.9306	2.8726	2.8985	2.8712	2.896	2.8426	2.8391	2.8683	2.8527	2.8608	2.8421	2.8799	2.8768	2.8241	2.8228
60s	30.0 °C	2.9135	2.9012	2.84	2.8503	2.8328	2.846	2.9095	2.9373	2.8672	2.8501	2.9033	2.8809	2.9574	2.9401	2.8898	2.8537	2.8552	2.8915	2.9122	2.9553	2.8959	2.8788	2.928	2.8906	2.9079	2.9043	2.8171	2.8156	2.8141	2.8675	2.843	2.8277	2.8843	2.9196	2.8682	2.8946	2.8811	2.9009	2.8353	2.8362	2.8618	2.8409	2.8474	2.8316	2.8729	2.8626	2.7949	2.8096
120s	29.9 °C	2.9104	2.9076	2.83	2.8361	2.8172	2.8278	2.9085	2.9233	2.8464	2.842	2.8807	2.8755	2.9569	2.9306	2.8783	2.8511	2.8484	2.8763	2.8989	2.9502	2.8776	2.8703	2.907	2.8704	2.9162	2.896	2.8102	2.8014	2.8028	2.8655	2.828	2.8209	2.87	2.9084	2.8503	2.8651	2.879	2.8994	2.8273	2.8094	2.8436	2.8262	2.8313	2.8156	2.85	2.8359	2.7658	2.7835
180s	30.0 °C	2.9074	2.8944	2.8123	2.8223	2.801	2.8143	2.8862	2.8955	2.8271	2.8151	2.8597	2.8481	2.943	2.9279	2.8473	2.8297	2.8248	2.859	2.88	2.9204	2.8541	2.8476	2.878	2.8478	2.906	2.8842	2.7865	2.7824	2.7799	2.8457	2.8051	2.8038	2.8457	2.8189	2.8306	2.8398	2.8663	2.8871	2.8017	2.7813	2.8239	2.7923	2.7943	2.7785	2.8223	2.8003	2.7324	2.7477
240s	30.1 °C	2.9088	2.9025	2.8071	2.8096	2.7893	2.8193	2.8712	2.8981	2.8208	2.8059	2.8527	2.8333	2.9556	2.9285	2.8485	2.8201	2.8181	2.8512	2.8699	2.9177	2.8448	2.829	2.8693	2.8396	2.91	2.8951	2.7819	2.7827	2.7738	2.8325	2.7969	2.7885	2.8445	2.8144	2.8207	2.8384	2.8787	2.9063	2.7971	2.7712	2.803	2.7864	2.7786	2.7687	2.804	2.7788	2.7076	2.7257
300s	29.9 °C	2.9052	2.8908	2.7842	2.7922	2.7774	2.784	2.8516	2.8671	2.8044	2.7921	2.8255	2.8107	2.944	2.9262	2.8303	2.8014	2.7978	2.8321	2.8523	2.8998	2.8251	2.8068	2.8505	2.8215	2.907	2.8819	2.7667	2.7656	2.7569	2.8134	2.78	2.763	2.8254	2.7913	2.7971	2.8158	2.8716	2.8927	2.7746	2.7448	2.7807	2.7577	2.7562	2.7312	2.7656	2.7444	2.663	2.6955
360s	30.1 °C	2.8958	2.888	2.7737	2.7788	2.7596	2.7783	2.8336	2.8634	2.7754	2.7705	2.8133	2.7955	2.9434	2.9215	2.8168	2.7889	2.7793	2.8207	2.8414	2.89	2.8067	2.7997	2.8354	2.8035	2.8984	2.8843	2.7508	2.7488	2.7344	2.7953	2.7611	2.7582	2.8126	2.7775	2.7762	2.802	2.8746	2.8957	2.7691	2.7258	2.7564	2.7373	2.735	2.7068	2.7386	2.7211	2.6377	2.6693
420s	29.9 °C	2.907	2.8857	2.7682	2.7662	2.7481	2.7603	2.8285	2.8625	2.77	2.7619	2.8043	2.7772	2.9612	2.9304	2.8083	2.7813	2.773	2.8132	2.8328	2.8817	2.808	2.7915	2.827	2.7872	2.9119	2.8923	2.7416	2.736	2.7288	2.7922	2.7547	2.7505	2.8015	2.7733	2.7682	2.7889	2.8774	2.8978	2.7606	2.7126	2.7427	2.7239	2.7119	2.692	2.7235	2.7003	2.6034	2.647
480s	30.1 °C	2.9069	2.8909	2.7455	2.7439	2.7254	2.7375	2.8051	2.8338	2.7483	2.7317	2.7779	2.7606	2.9441	2.9245	2.7889	2.7656	2.7617	2.7985	2.8094	2.8601	2.7835	2.7684	2.8022	2.7675	2.9077	2.8811	2.7186	2.7263	2.712	2.7714	2.7402	2.7191	2.7854	2.7538	2.7464	2.7581	2.8722	2.897	2.7408	2.684	2.7148	2.6931	2.6857	2.6572	2.6872	2.664	2.5645	2.6217
540s	30.0 °C	2.9046	2.8875	2.7282	2.734	2.7178	2.727	2.7944	2.8209	2.7329	2.7229	2.7649	2.7365	2.9539	2.9258	2.774	2.7404	2.7326	2.7774	2.8006	2.8511	2.7678	2.75	2.7909	2.7499	2.9107	2.8896	2.7089	2.7066	2.6962	2.7495	2.7182	2.7119	2.7697	2.7359	2.7317	2.7507	2.875	2.8987	2.7284	2.6671	2.6952	2.6706	2.6702	2.6378	2.6591	2.6393	2.5381	2.5911
600s	30.1 °C	2.9011	2.8863	2.7148	2.7251	2.6977	2.711	2.7797	2.8042	2.7144	2.7071	2.7491	2.7215	2.9408	2.9283	2.7559	2.7316	2.7272	2.7711	2.7849	2.8371	2.7515	2.7445	2.7736	2.7339	2.9098	2.8822	2.6887	2.6906	2.6813	2.7374	2.7066	2.6979	2.7593	2.7231	2.7162	2.7374	2.8665	2.893	2.72	2.6452	2.6746	2.6506	2.6443	2.6069	2.628	2.6054	2.5008	2.5625
660s	29.9 °C	2.9041	2.8867	2.6985	2.7095	2.6857	2.6934	2.7581	2.7884	2.6893	2.6854	2.7248	2.7024	2.9444	2.9242	2.7412	2.7203	2.7138	2.7512	2.7709	2.8191	2.7434	2.7235	2.7617	2.7137	2.8957	2.887	2.6802	2.6799	2.6663	2.7268	2.6952	2.6775	2.7384	2.7106	2.7011	2.7111	2.8656	2.8945	2.6975	2.6256	2.6514	2.6249	2.6194	2.5836	2.6019	2.5727	2.4686	2.5394
720s	30.0 °C	2.9132	2.8972	2.6874	2.6927	2.6717	2.6837	2.7487	2.7677	2.6814	2.673	2.7125	2.6848	2.9443	2.9327	2.7271	2.6983	2.7016	2.7329	2.7504	2.805	2.731	2.7092	2.7401	2.6964	2.9001	2.8795	2.6621	2.6589	2.6504	2.7118	2.6793	2.6627	2.7189	2.6879	2.6841	2.6928	2.8714	2.8942	2.6845	2.601	2.6317	2.6028	2.5915	2.5522	2.5704	2.5402	2.4349	2.5096
780s	30.1 °C	2.9044	2.8992	2.6681	2.6755	2.6565	2.6667	2.7287	2.7533	2.6636	2.6522	2.6968	2.6645	2.9447	2.9185	2.7098	2.686	2.6844	2.7215	2.7393	2.7955	2.7078	2.6915	2.7248	2.6698	2.9031	2.885	2.6472	2.6443	2.6359	2.6943	2.6588	2.6516	2.7054	2.672	2.6635	2.6736	2.8666	2.8929	2.6673	2.5799	2.6082	2.5804	2.5655	2.5266	2.546	2.5098	2.3973	2.4811
840s	29.9 °C	2.9145	2.8981	2.6603	2.6656	2.6434	2.6468	2.7236	2.7461	2.6494	2.6419	2.6828	2.6504	2.9578	2.9257	2.7013	2.6739	2.6708	2.7111	2.7295	2.7877	2.6988	2.6818	2.7089	2.6596	2.9116	2.888	2.6326	2.6352	2.6268	2.6861	2.6505	2.6377	2.7	2.6627	2.6536	2.659	2.8813	2.9019	2.6588	2.5639	2.5865	2.556	2.544	2.5023	2.5199	2.4815	2.3663	2.4583
900s	30.0 °C	2.9042	2.8801	2.641	2.6436	2.6217	2.6243	2.6991	2.7303	2.6272	2.616	2.6556	2.6241	2.9398	2.9244	2.6808	2.6526	2.653	2.6901	2.7091	2.763	2.676	2.6569	2.6882	2.6318	2.9025	2.8847	2.6149	2.6139	2.6028	2.6662	2.6324	2.6153	2.68	2.6397	2.6298	2.6386	2.8753	2.8972	2.6379	2.5366	2.5628	2.5286	2.5169	2.4737	2.4841	2.4485	2.3264	2.4265
960s	29.9 °C	2.9043	2.8887	2.6234	2.6294	2.6078	2.6138	2.6882	2.7101	2.6073	2.5937	2.6399	2.6053	2.9462	2.9231	2.6679	2.6395	2.638	2.674	2.6923	2.744	2.6645	2.6425	2.6708	2.6114	2.9	2.8927	2.5973	2.5991	2.5904	2.6503	2.6133	2.5986	2.6648	2.6235	2.6146	2.6204	2.8649	2.8959	2.6253	2.5112	2.5386	2.5062	2.4901	2.4438	2.4559	2.4147	2.2911	2.3968
1020s	29.8 °C	2.9218	2.9006	2.6103	2.6159	2.596	2.6056	2.6726	2.7033	2.5963	2.582	2.6258	2.5875	2.9686	2.9396	2.6569	2.63	2.6238	2.6672	2.6858	2.7395	2.6552	2.6299	2.6534	2.6009	2.9181	2.892	2.5928	2.5884	2.5779	2.6401	2.6027	2.5912	2.6525	2.6116	2.5936	2.6002	2.8699	2.8989	2.6109	2.4932	2.5201	2.4833	2.4697	2.4178	2.4269	2.3812	2.255	2.3726
1080s	29.9 °C	2.9054	2.8871	2.5888	2.5948	2.5707	2.5806	2.6474	2.6787	2.5741	2.5568	2.6031	2.5624	2.9399	2.9279	2.6361	2.5997	2.6047	2.6412	2.6613	2.7195	2.6317	2.6032	2.6334	2.574	2.9068	2.8841	2.5654	2.5677	2.5577	2.6151	2.5812	2.5702	2.6308	2.5888	2.5726	2.5796	2.8688	2.8821	2.5904	2.467	2.491	2.4514	2.4376	2.387	2.3932	2.3471	2.2156	2.3375
1140s	30.0 °C	2.9069	2.8985	2.578	2.5845	2.5612	2.5674	2.6364	2.6665	2.5551	2.5434	2.5884	2.5446	2.9492	2.9397	2.6216	2.5906	2.5862	2.6303	2.6504	2.7085	2.6152	2.5849	2.6173	2.5526	2.9094	2.8876	2.5563	2.5545	2.5432	2.6074	2.5661	2.5522	2.6134	2.5763	2.5594	2.56	2.8807	2.9043	2.5798	2.4473	2.4663	2.4333	2.4163	2.3572	2.3635	2.3151	2.1772	2.309
1200s	29.9 °C	2.8989	2.8922	2.5579	2.563	2.5406	2.548	2.616	2.643	2.5297	2.5196	2.5647	2.522	2.9435	2.9259	2.5982	2.5706	2.5673	2.6146	2.6374	2.6869	2.5982	2.5677	2.597	2.5319	2.8986	2.8856	2.539	2.5349	2.5235	2.5857	2.5461	2.5324	2.5956	2.5546	2.5355	2.5416	2.8718	2.8939	2.5635	2.4173	2.4415	2.403	2.385	2.3273	2.328	2.2772	2.1372	2.2745
1260s	30.0 °C	2.9109	2.8912	2.5474	2.5533	2.5237	2.5298	2.603	2.629	2.5163	2.5049	2.5488	2.503	2.9573	2.9299	2.5859	2.5549	2.5559	2.602	2.6166	2.6713	2.5843	2.5532	2.5847	2.513	2.9099	2.8918	2.5245	2.5223	2.5097	2.5745	2.5347	2.5204	2.5839	2.5435	2.5224	2.5194	2.8779	2.8948	2.5483	2.3978	2.4209	2.3789	2.3595	2.3019	2.2973	2.2443	2.1001	2.2449
1320s	30.0 °C	2.8982	2.8925	2.5249	2.5332	2.508	2.5142	2.5777	2.6061	2.4956	2.4802	2.5261	2.4764	2.942	2.9276	2.5612	2.5355	2.5361	2.576	2.5946	2.6522	2.5614	2.5291	2.5557	2.4912	2.9011	2.8731	2.5037	2.5044	2.4932	2.551	2.5118	2.4987	2.5669	2.5192	2.5005	2.4973	2.8734	2.889	2.529	2.3738	2.3939	2.349	2.3328	2.2692	2.2634	2.2088	2.0589	2.2133
1380s	29.9 °C	2.911	2.9043	2.5106	2.519	2.4913	2.4979	2.5651	2.5937	2.4759	2.4629	2.5034	2.4588	2.9568	2.936	2.5515	2.5206	2.5241	2.561	2.5836	2.6381	2.5461	2.5154	2.5421	2.4682	2.9068	2.8932	2.4912	2.4881	2.4769	2.5384	2.4972	2.4852	2.5484	2.5045	2.4835	2.4801	2.8748	2.8955	2.5174	2.3486	2.3674	2.326	2.3057	2.2403	2.2306	2.1737	2.0202	2.1814
1440s	30.0 °C	2.9061	2.8963	2.4947	2.4982	2.4733	2.4794	2.5452	2.5733	2.4522	2.4434	2.4828	2.4372	2.9513	2.9214	2.5318	2.5051	2.5038	2.5425	2.5633	2.6191	2.5319	2.496	2.5258	2.4456	2.9072	2.896	2.473	2.474	2.4604	2.5186	2.4795	2.4697	2.5334	2.4878	2.4653	2.4587	2.873	2.891	2.5007	2.3254	2.3419	2.2985	2.2764	2.2103	2.1974	2.1381	1.9803	2.1501
1500s	30.0 °C	2.9036	2.8811	2.4706	2.4775	2.4515	2.4563	2.5218	2.5515	2.4319	2.4157	2.4599	2.4107	2.9467	2.9276	2.5129	2.4779	2.481	2.5289	2.5435	2.5974	2.5087	2.4748	2.4994	2.4213	2.8966	2.8761	2.4539	2.4509	2.44	2.4993	2.4609	2.4446	2.5114	2.4661	2.4404	2.4355	2.8664	2.8931	2.4822	2.2961	2.3142	2.2697	2.2475	2.1756	2.1616	2.101	1.9378	2.1146
1560s	30.0 °C	2.898	2.8853	2.4581	2.4616	2.4351	2.4379	2.5048	2.5349	2.4122	2.3981	2.4369	2.3947	2.9338	2.9362	2.4954	2.4651	2.4672	2.5041	2.5238	2.5827	2.4905	2.4555	2.4776	2.4006	2.8937	2.8887	2.433	2.4349	2.4227	2.4794	2.4414	2.4275	2.4932	2.4474	2.4182	2.4111	2.8663	2.8875	2.4633	2.2711	2.2885	2.2418	2.2173	2.1439	2.1276	2.0642	1.8973	2.0833
1620s	29.9 °C	2.9048	2.8887	2.4377	2.4427	2.4168	2.4188	2.4862	2.514	2.39	2.3756	2.4163	2.3679	2.9476	2.928	2.4759	2.4455	2.4486	2.4913	2.51	2.5686	2.4729	2.437	2.4609	2.3775	2.8933	2.8798	2.4196	2.4197	2.4039	2.4612	2.4268	2.4109	2.4775	2.4252	2.4003	2.3904	2.8711	2.8832	2.4469	2.2456	2.261	2.2152	2.1903	2.115	2.0947	2.0285	1.8576	2.0504
1680s	30.0 °C	2.9009	2.8899	2.4179	2.4264	2.3964	2.4011	2.4663	2.4982	2.369	2.3574	2.3947	2.3442	2.9432	2.92	2.455	2.4264	2.4311	2.4726	2.4911	2.5499	2.4522	2.4164	2.4373	2.3536	2.9005	2.8826	2.3998	2.4012	2.3881	2.4443	2.4086	2.3899	2.4593	2.4091	2.3802	2.3692	2.8702	2.8876	2.4277	2.2204	2.2357	2.1877	2.1602	2.0833	2.0592	1.9911	1.8175	2.0172
1740s	30.0 °C	2.906	2.8905	2.4032	2.4125	2.3827	2.3822	2.4508	2.4772	2.3507	2.3375	2.3768	2.3234	2.9584	2.9351	2.4401	2.4106	2.4139	2.4572	2.4741	2.5304	2.435	2.3983	2.4192	2.332	2.9077	2.8933	2.3839	2.3849	2.3748	2.4302	2.3907	2.3748	2.4432	2.3926	2.3636	2.3505	2.8753	2.8992	2.4157	2.1966	2.211	2.161	2.1333	2.0523	2.0269	1.9551	1.7771	1.9856
1800s	30.0 °C	2.8884	2.8847	2.3817	2.391	2.3608	2.3617	2.4259	2.4556	2.3278	2.3131	2.352	2.2982	2.9428	2.9235	2.4183	2.3894	2.3924	2.4372	2.4518	2.5114	2.413	2.3768	2.3945	2.3082	2.8985	2.8815	2.3661	2.3661	2.3533	2.4087	2.3738	2.3546	2.4214	2.3708	2.344	2.3244	2.8648	2.8912	2.394	2.1694	2.1818	2.1319	2.1036	2.0185	1.9901	1.918	1.7349	1.9511
1860s	29.9 °C	2.9079	2.8959	2.3653	2.3748	2.3464	2.3454	2.4101	2.4406	2.3056	2.2943	2.3308	2.2752	2.9532	2.934	2.4039	2.3733	2.3773	2.421	2.4377	2.4999	2.3987	2.3593	2.3757	2.2853	2.9136	2.8944	2.3498	2.351	2.3371	2.3953	2.3568	2.3393	2.4066	2.3522	2.3235	2.3069	2.8714	2.8939	2.3822	2.1455	2.1565	2.1055	2.0745	1.9884	1.9567	1.8812	1.693	1.9183
1920s	29.9 °C	2.9038	2.883	2.3436	2.3541	2.3239	2.3221	2.386	2.417	2.2817	2.2689	2.3077	2.2496	2.9451	2.9148	2.3797	2.3494	2.358	2.3981	2.4147	2.4751	2.3771	2.3365	2.3528	2.2607	2.9007	2.8765	2.3279	2.3292	2.3183	2.3738	2.3371	2.3155	2.3861	2.3326	2.3005	2.2809	2.8669	2.8917	2.3594	2.1181	2.1287	2.0759	2.0435	1.954	1.9201	1.8427	1.6517	1.8831
1980s	30.0 °C	2.8961	2.883	2.3278	2.3362	2.3053	2.3048	2.3683	2.3959	2.259	2.2483	2.2837	2.2279	2.9446	2.9196	2.3602	2.3318	2.3383	2.3794	2.3952	2.4585	2.3565	2.3164	2.3326	2.2379	2.8924	2.8869	2.3116	2.3137	2.2995	2.3536	2.3156	2.2977	2.3665	2.3136	2.2792	2.2613	2.8661	2.8916	2.3443	2.0912	2.1005	2.0476	2.0146	1.923	1.8852	1.8053	1.6097	1.8501
2040s	30.0 °C	2.8944	2.883	2.3067	2.3174	2.2863	2.2867	2.3472	2.3743	2.2396	2.2233	2.2616	2.2026	2.9441	2.9229	2.3408	2.3124	2.3202	2.3611	2.3788	2.4388	2.3399	2.2962	2.3101	2.2146	2.8966	2.879	2.296	2.2973	2.2798	2.3354	2.2958	2.2797	2.3456	2.2939	2.2589	2.235	2.8622	2.8892	2.326	2.0656	2.0743	2.0185	1.9852	1.8898	1.8508	1.7675	1.5678	1.8155
2100s	29.9 °C	2.9027	2.8886	2.2884	2.3	2.2673	2.2658	2.3247	2.3557	2.2149	2.2032	2.2394	2.1794	2.9439	2.9299	2.3233	2.2946	2.3008	2.3435	2.3603	2.4206	2.3178	2.274	2.2878	2.1907	2.8964	2.8819	2.2768	2.2781	2.2604	2.3178	2.2797	2.2595	2.3287	2.2735	2.2347	2.214	2.8649	2.8881	2.3075	2.0381	2.0475	1.9892	1.9551	1.8584	1.8149	1.7293	1.5261	1.7826
2160s	30.1 °C	2.9065	2.8895	2.2736	2.2806	2.2491	2.2474	2.308	2.3372	2.1944	2.1815	2.2184	2.1554	2.9559	2.9275	2.304	2.2751	2.2813	2.3242	2.3411	2.4037	2.3015	2.257	2.2696	2.1687	2.9091	2.8828	2.2595	2.2596	2.2444	2.2994	2.2625	2.2415	2.3086	2.2557	2.2176	2.1902	2.8674	2.898	2.2929	2.0118	2.0207	1.9624	1.9261	1.8257	1.7798	1.6915	1.484	1.748
2220s	30.0 °C	2.8944	2.8835	2.2511	2.2609	2.2295	2.2244	2.2837	2.3134	2.1705	2.1581	2.1937	2.1307	2.9444	2.9182	2.2833	2.2533	2.2621	2.3034	2.3197	2.3806	2.2812	2.2346	2.2457	2.1421	2.9	2.8859	2.2386	2.2402	2.2241	2.2797	2.2401	2.2225	2.2897	2.2344	2.1932	2.166	2.865	2.8866	2.2726	1.9851	1.9908	1.9319	1.8949	1.7922	1.7431	1.6525	1.4413	1.7126
2280s	30.2 °C	2.894	2.8853	2.2321	2.2412	2.2083	2.2041	2.2662	2.2942	2.1465	2.1339	2.1716	2.1061	2.9415	2.928	2.262	2.2334	2.2421	2.2851	2.3005	2.3637	2.2586	2.2144	2.2225	2.1179	2.899	2.8879	2.2201	2.2215	2.2055	2.2616	2.2217	2.2012	2.2702	2.2124	2.1717	2.1443	2.8617	2.8918	2.2543	1.9571	1.964	1.9026	1.8643	1.759	1.7069	1.6138	1.399	1.6786
2340s	30.1 °C	2.8991	2.882	2.2124	2.222	2.1885	2.1834	2.2433	2.2722	2.125	2.1117	2.1451	2.0811	2.9422	2.9199	2.241	2.2136	2.2236	2.2635	2.2793	2.3437	2.2391	2.1911	2.1991	2.0944	2.8938	2.8807	2.2014	2.203	2.1867	2.2416	2.2014	2.1813	2.2511	2.1901	2.1518	2.1209	2.8665	2.8845	2.2365	1.9318	1.936	1.8737	1.8339	1.7255	1.6702	1.5756	1.3564	1.6433
2400s	30.1 °C	2.8967	2.8817	2.1917	2.2041	2.1681	2.1642	2.2221	2.2513	2.1009	2.0881	2.1245	2.0559	2.9392	2.9218	2.2221	2.1944	2.2017	2.2448	2.2614	2.323	2.2186	2.1703	2.1775	2.0696	2.8936	2.8858	2.1809	2.1844	2.1687	2.2217	2.1838	2.1617	2.2311	2.1722	2.1285	2.0978	2.8627	2.893	2.2173	1.9036	1.908	1.8445	1.8033	1.6923	1.6341	1.5364	1.3135	1.6094
2460s	30.1 °C	2.8958	2.8848	2.1731	2.185	2.1498	2.1432	2.2007	2.2282	2.0779	2.0647	2.1001	2.0313	2.9291	2.923	2.2007	2.1717	2.1822	2.2236	2.2391	2.3031	2.1992	2.1496	2.1542	2.0437	2.8859	2.8808	2.1623	2.1644	2.1486	2.2018	2.1634	2.141	2.2109	2.1524	2.1063	2.0749	2.8635	2.8859	2.1999	1.8767	1.8805	1.8152	1.7727	1.6595	1.5981	1.4982	1.2709	1.5743
2520s	30.0 °C	2.8917	2.8818	2.1518	2.1632	2.1295	2.1218	2.1773	2.2083	2.0551	2.0414	2.0757	2.0055	2.9404	2.9183	2.1811	2.1526	2.1627	2.2055	2.221	2.2839	2.18	2.1288	2.1328	2.0192	2.8963	2.8774	2.1442	2.1455	2.1294	2.1816	2.1428	2.1214	2.1915	2.1314	2.0851	2.05	2.8659	2.8924	2.1808	1.849	1.8524	1.785	1.7422	1.6256	1.5615	1.4587	1.228	1.5395
2580s	30.0 °C	2.9008	2.8829	2.1322	2.1446	2.1098	2.1012	2.157	2.1863	2.032	2.0182	2.0512	1.9814	2.9452	2.9147	2.1586	2.1318	2.1445	2.1849	2.1992	2.2644	2.1593	2.106	2.1094	1.9938	2.8813	2.8855	2.1257	2.1269	2.111	2.1635	2.1242	2.1017	2.1714	2.1109	2.062	2.0264	2.8641	2.8779	2.1614	1.8221	1.8244	1.7557	1.7115	1.5922	1.525	1.4197	1.1852	1.5043
2640s	30.3 °C	2.8962	2.8854	2.1144	2.1236	2.0901	2.0813	2.1362	2.1663	2.008	1.9949	2.0269	1.9563	2.9401	2.9198	2.1398	2.1098	2.1236	2.1657	2.1803	2.2463	2.1369	2.0844	2.0866	1.9699	2.8985	2.8781	2.1063	2.1088	2.0906	2.1433	2.1039	2.0822	2.1513	2.0911	2.0401	2.0028	2.8638	2.8879	2.143	1.794	1.7958	1.7257	1.6805	1.5584	1.4886	1.3805	1.1421	1.4694
2700s	30.3 °C	2.903	2.8831	2.0932	2.1051	2.0694	2.0598	2.1138	2.1421	1.9856	1.9713	2.003	1.9306	2.9381	2.9288	2.1178	2.0906	2.1044	2.1461	2.1591	2.2237	2.1178	2.0622	2.0637	1.9433	2.894	2.8765	2.0874	2.0897	2.072	2.1227	2.0847	2.0614	2.1316	2.0698	2.0181	1.9784	2.8631	2.8908	2.1248	1.7668	1.7674	1.6961	1.6491	1.5245	1.4517	1.3415	1.099	1.434
2760s	30.1 °C	2.8978	2.8825	2.0738	2.0838	2.0488	2.0379	2.0911	2.1198	1.9611	1.9471	1.9788	1.9061	2.9368	2.9223	2.0976	2.0706	2.0837	2.1243	2.1376	2.2042	2.0962	2.0394	2.0391	1.9193	2.8845	2.8774	2.0673	2.0702	2.0526	2.1027	2.064	2.042	2.1103	2.049	1.9956	1.9542	2.8644	2.8835	2.1068	1.7393	1.7386	1.6663	1.6174	1.4907	1.415	1.3015	1.0559	1.3986
2820s	30.1 °C	2.8919	2.88	2.0535	2.0638	2.0295	2.0173	2.0693	2.0992	1.9379	1.9235	1.9549	1.8806	2.9454	2.9236	2.0755	2.0505	2.063	2.1055	2.1173	2.1832	2.0755	2.0183	2.016	1.8932	2.8974	2.8831	2.0475	2.0512	2.0328	2.0835	2.0445	2.0204	2.0912	2.0266	1.9735	1.9314	2.8607	2.8807	2.087	1.7117	1.7099	1.6364	1.5866	1.4569	1.378	1.2624	1.0126	1.363
2880s	30.2 °C	2.9008	2.8792	2.0319	2.0429	2.0073	1.9956	2.0479	2.077	1.913	1.8999	1.9305	1.8551	2.9466	2.9286	2.0536	2.0284	2.0426	2.0828	2.0969	2.1618	2.0535	1.9963	1.9924	1.8686	2.8935	2.882	2.0287	2.0309	2.0131	2.0637	2.0226	2.0006	2.0705	2.0068	1.952	1.9072	2.8633	2.8918	2.0686	1.6844	1.6811	1.6061	1.5557	1.4229	1.3409	1.2229	0.9693	1.3278
2940s	30.2 °C	2.8952	2.8827	2.0104	2.0228	1.9875	1.9745	2.0252	2.0539	1.89	1.8751	1.9059	1.8294	2.9385	2.9174	2.0323	2.0081	2.0233	2.0627	2.0743	2.1419	2.034	1.9742	1.97	1.8433	2.8941	2.8784	2.0092	2.0127	1.9937	2.0429	2.0036	1.9804	2.0508	1.9859	1.928	1.8831	2.863	2.8905	2.0501	1.6558	1.6526	1.5764	1.5242	1.3889	1.3039	1.1829	0.9257	1.2923
3000s	30.3 °C	2.8937	2.8746	1.9912	2.0029	1.967	1.9525	2.0039	2.0315	1.8655	1.8518	1.8807	1.804	2.9362	2.9218	2.0118	1.9859	2.0016	2.0424	2.0551	2.1223	2.0115	1.951	1.9452	1.8177	2.8914	2.8765	1.9886	1.9926	1.9736	2.0224	1.9835	1.9606	2.0288	1.9636	1.9054	1.8587	2.8556	2.8787	2.0305	1.6283	1.6236	1.5463	1.4927	1.3549	1.2668	1.1435	0.8825	1.2569
3060s	30.4 °C	2.9015	2.8849	1.9695	1.9839	1.9462	1.932	1.9798	2.0093	1.8417	1.8277	1.8561	1.7777	2.9421	2.9209	1.9899	1.9646	1.9813	2.023	2.0331	2.1004	1.9904	1.9286	1.9217	1.7924	2.889	2.8804	1.9696	1.9718	1.9544	2.0017	1.9634	1.9398	2.009	1.9417	1.8827	1.8338	2.8575	2.8928	2.0114	1.5998	1.5948	1.5158	1.4613	1.3206	1.2293	1.1033	0.8391	1.2212
3120s	30.3 °C	2.8988	2.8924	1.9511	1.963	1.9255	1.9105	1.9595	1.9875	1.8179	1.8036	1.8322	1.7525	2.949	2.9355	1.9701	1.9447	1.9609	2.0023	2.0125	2.0805	1.9702	1.9073	1.8982	1.7665	2.8963	2.884	1.95	1.9548	1.9364	1.9832	1.9438	1.9201	1.9896	1.9214	1.8608	1.8102	2.8681	2.8922	1.9936	1.5727	1.5665	1.4859	1.43	1.2865	1.1919	1.0638	0.7956	1.1854
3180s	30.3 °C	2.892	2.8906	1.9298	1.9426	1.9046	1.8881	1.9347	1.9653	1.7934	1.7798	1.8061	1.7265	2.9327	2.9199	1.948	1.9234	1.9404	1.9796	1.9909	2.0595	1.9482	1.8839	1.8748	1.7401	2.8878	2.8734	1.9288	1.9337	1.9145	1.9617	1.9225	1.8982	1.9678	1.8991	1.837	1.7857	2.8593	2.8831	1.9731	1.5442	1.5368	1.4553	1.3981	1.2521	1.1545	1.0237	0.7522	1.1494
3240s	30.2 °C	2.8988	2.8798	1.9094	1.9216	1.8834	1.8672	1.9125	1.942	1.7693	1.7549	1.7822	1.7005	2.9344	2.926	1.9249	1.9016	1.9196	1.959	1.9698	2.0371	1.9267	1.8614	1.8509	1.7142	2.8926	2.8743	1.9099	1.9138	1.8948	1.9404	1.902	1.8779	1.9475	1.878	1.8145	1.7606	2.8576	2.8867	1.9542	1.5156	1.508	1.4248	1.3665	1.2178	1.117	0.9835	0.7088	1.1135
3300s	30.3 °C	2.897	2.8748	1.8887	1.9005	1.8634	1.8452	1.8898	1.9184	1.745	1.7308	1.7568	1.6742	2.9378	2.9166	1.9038	1.8803	1.8988	1.9383	1.9483	2.0163	1.9053	1.8383	1.8267	1.6886	2.8868	2.8774	1.8897	1.8944	1.8754	1.9203	1.882	1.8574	1.926	1.8575	1.7915	1.7352	2.8554	2.8885	1.9347	1.4877	1.479	1.3943	1.3348	1.1833	1.0796	0.9438	0.6654	1.0777
3360s	30.4 °C	2.8922	2.8837	1.8686	1.8801	1.8423	1.8233	1.8683	1.8964	1.7211	1.7061	1.7319	1.6486	2.9395	2.9167	1.8818	1.859	1.8781	1.9169	1.9265	1.9951	1.8841	1.8166	1.8029	1.6629	2.8859	2.8824	1.8694	1.8751	1.8548	1.8987	1.8618	1.8369	1.9048	1.8345	1.7682	1.712	2.864	2.8909	1.9154	1.4596	1.4501	1.3642	1.3032	1.1489	1.0419	0.9036	0.622	1.0419
3420s	30.4 °C	2.8939	2.8832	1.8472	1.8594	1.8219	1.8022	1.8455	1.8736	1.6965	1.6817	1.7071	1.6215	2.9343	2.9232	1.8597	1.8383	1.8567	1.8956	1.9056	1.9735	1.8626	1.793	1.7785	1.6367	2.8866	2.8777	1.8495	1.8546	1.8352	1.8786	1.8407	1.8154	1.8849	1.813	1.7445	1.6857	2.8592	2.8783	1.8964	1.4313	1.4206	1.3334	1.2713	1.1141	1.0043	0.8632	0.5786	1.0057
3480s	30.2 °C	2.8862	2.8802	1.8259	1.8383	1.801	1.7794	1.8225	1.8502	1.6712	1.657	1.6815	1.5956	2.9381	2.912	1.8378	1.8168	1.8357	1.8746	1.8843	1.9519	1.8415	1.7699	1.7541	1.6105	2.881	2.8768	1.8296	1.835	1.8143	1.8574	1.8202	1.7942	1.8647	1.7919	1.722	1.6617	2.8601	2.888	1.8763	1.4028	1.3916	1.3026	1.2395	1.0797	0.9667	0.8231	0.5353	0.9694
3540s	30.4 °C	2.8909	2.8782	1.8055	1.8174	1.779	1.7575	1.7989	1.8274	1.647	1.6322	1.656	1.569	2.9339	2.9142	1.8161	1.7947	1.815	1.8541	1.8628	1.9309	1.8193	1.7477	1.73	1.584	2.8844	2.8723	1.8091	1.8155	1.794	1.8368	1.7996	1.7731	1.843	1.77	1.6986	1.6363	2.865	2.8825	1.8575	1.3744	1.3622	1.2722	1.2076	1.045	0.9288	0.7829	0.4921	0.9336
3600s	30.4 °C	2.8974	2.8886	1.7849	1.7976	1.7587	1.7361	1.7769	1.8057	1.6233	1.6082	1.6314	1.5431	2.9448	2.9353	1.795	1.7733	1.794	1.8332	1.8416	1.9102	1.7977	1.7256	1.7065	1.5581	2.8954	2.8863	1.7903	1.7956	1.7749	1.817	1.7788	1.7526	1.8216	1.7487	1.6752	1.6119	2.8665	2.8944	1.8385	1.3463	1.3329	1.2417	1.1758	1.0106	0.8912	0.743	0.4494	0.8976
3660s	30.5 °C	2.8879	2.8793	1.7629	1.776	1.7373	1.7139	1.753	1.7819	1.5983	1.5832	1.6061	1.5164	2.9366	2.9218	1.7721	1.7514	1.773	1.8109	1.8194	1.8881	1.775	1.7016	1.6812	1.5319	2.8893	2.8728	1.7696	1.7751	1.7545	1.7964	1.7574	1.7316	1.7999	1.7266	1.6518	1.5865	2.8552	2.8829	1.8183	1.3177	1.3037	1.2108	1.1437	0.9757	0.8532	0.7025	0.4068	0.8614
3720s	30.3 °C	2.8967	2.8823	1.7419	1.7543	1.7157	1.6917	1.7301	1.7586	1.5735	1.5586	1.5807	1.4901	2.9299	2.9195	1.7499	1.7296	1.751	1.7898	1.7979	1.8667	1.7537	1.6785	1.6571	1.5055	2.8851	2.8787	1.749	1.7551	1.7341	1.7746	1.7378	1.7109	1.7792	1.7048	1.6288	1.5616	2.862	2.8769	1.7989	1.2892	1.2742	1.1803	1.1117	0.941	0.8155	0.6624	0.3649	0.8251
3780s	30.3 °C	2.8949	2.8811	1.7207	1.7341	1.6942	1.6695	1.707	1.7353	1.5493	1.5337	1.5555	1.4636	2.9365	2.9126	1.7275	1.7077	1.7307	1.7684	1.7757	1.8451	1.7318	1.6561	1.6329	1.4794	2.8927	2.863	1.7288	1.735	1.7137	1.7533	1.7159	1.6891	1.7584	1.6821	1.605	1.5365	2.8614	2.8799	1.7789	1.2608	1.2449	1.1494	1.0797	0.9064	0.7777	0.6221	0.3238	0.789
3840s	30.3 °C	2.9031	2.8874	1.7006	1.7128	1.6734	1.6478	1.6847	1.7127	1.5246	1.5097	1.53	1.4378	2.9449	2.9286	1.7063	1.6864	1.7096	1.7471	1.7551	1.8243	1.7106	1.6338	1.6086	1.4532	2.8913	2.8904	1.709	1.7156	1.6938	1.7327	1.6953	1.6683	1.7376	1.6611	1.5822	1.512	2.8624	2.8817	1.76	1.2324	1.2155	1.1188	1.048	0.8719	0.74	0.5821	0.2854	0.7529
3900s	30.2 °C	2.8938	2.8914	1.6792	1.6913	1.6521	1.6257	1.6609	1.6896	1.4998	1.4843	1.5043	1.4104	2.9426	2.9287	1.6841	1.6655	1.6885	1.7252	1.7324	1.8028	1.6876	1.6096	1.5841	1.4269	2.8946	2.8848	1.6887	1.6957	1.6735	1.7119	1.675	1.6473	1.7163	1.6394	1.5586	1.4865	2.8654	2.8919	1.7405	1.2037	1.186	1.0879	1.0158	0.8369	0.702	0.5419	0.2512	0.7166
3960s	30.4 °C	2.8868	2.8723	1.6573	1.6702	1.6303	1.6027	1.6372	1.6659	1.4748	1.4593	1.4787	1.3839	2.9268	2.9137	1.6612	1.6419	1.6668	1.7033	1.7102	1.7803	1.6655	1.5864	1.5596	1.3999	2.8886	2.8689	1.6676	1.6746	1.6526	1.6893	1.6532	1.6255	1.6944	1.6169	1.5346	1.4611	2.8539	2.8746	1.7192	1.1752	1.1563	1.0569	0.9835	0.8021	0.6642	0.5017	0.2262	0.6806
4020s	30.6 °C	2.887	2.8784	1.6356	1.6491	1.6087	1.581	1.6137	1.6416	1.4499	1.4343	1.4531	1.3573	2.9403	2.9191	1.6381	1.6205	1.6448	1.6814	1.6878	1.7578	1.6438	1.5628	1.5345	1.3739	2.895	2.8772	1.6468	1.6546	1.6321	1.6685	1.6324	1.6044	1.6732	1.5945	1.5112	1.4359	2.8555	2.8819	1.7001	1.1464	1.1268	1.0262	0.9512	0.7675	0.6264	0.4619	0.2117	0.6444
4080s	30.6 °C	2.8867	2.8739	1.6146	1.6277	1.587	1.5587	1.5904	1.6187	1.4254	1.41	1.4277	1.3303	2.9363	2.9153	1.6163	1.5983	1.6241	1.6604	1.6663	1.7361	1.6216	1.5404	1.5102	1.3469	2.8784	2.8722	1.6265	1.6341	1.6113	1.6468	1.611	1.5835	1.6511	1.5725	1.4877	1.4104	2.8544	2.8867	1.6801	1.1177	1.0973	0.9953	0.9192	0.7326	0.5886	0.4221	0.2048	0.6083
4140s	30.7 °C	2.8869	2.8853	1.5935	1.6064	1.5662	1.536	1.5672	1.5954	1.4003	1.3849	1.402	1.3038	2.9345	2.9105	1.5935	1.5763	1.6027	1.6383	1.6443	1.7143	1.5994	1.5166	1.4853	1.3206	2.8821	2.861	1.606	1.6138	1.5915	1.6261	1.5902	1.5626	1.6302	1.5506	1.4642	1.3855	2.8583	2.8795	1.6601	1.089	1.0677	0.9644	0.8873	0.6978	0.5508	0.3827	0.2011	0.5722
4200s	30.4 °C	2.8889	2.8884	1.572	1.5853	1.5445	1.5136	1.5437	1.5722	1.3753	1.3599	1.3762	1.277	2.9377	2.9135	1.5714	1.5547	1.5808	1.6166	1.6215	1.6929	1.5775	1.4933	1.4613	1.2943	2.8853	2.8734	1.5858	1.5932	1.5709	1.6048	1.5691	1.5408	1.6086	1.5285	1.4406	1.3603	2.8522	2.8793	1.6401	1.0605	1.0382	0.9336	0.855	0.663	0.513	0.3435	0.1988	0.5363
4260s	30.4 °C	2.8869	2.8829	1.5511	1.5637	1.5228	1.4908	1.521	1.5486	1.3507	1.3348	1.3508	1.2503	2.9343	2.9109	1.5489	1.5325	1.5598	1.595	1.5997	1.6704	1.5551	1.4702	1.4364	1.2675	2.8817	2.8723	1.5655	1.5726	1.5504	1.583	1.5483	1.5196	1.5873	1.5061	1.4171	1.3352	2.858	2.8802	1.6206	1.0317	1.0084	0.9024	0.8228	0.6282	0.4754	0.3053	0.1971	0.5004
4320s	30.6 °C	2.8865	2.8739	1.529	1.5426	1.5011	1.4688	1.4967	1.5251	1.3257	1.3098	1.3249	1.2234	2.9358	2.9158	1.5261	1.5107	1.538	1.5729	1.5776	1.6488	1.5331	1.4468	1.4117	1.2411	2.8873	2.8724	1.5444	1.5523	1.5294	1.5619	1.5271	1.4981	1.5656	1.4843	1.3933	1.3096	2.8642	2.8801	1.6004	1.0031	0.9787	0.8716	0.7906	0.5934	0.4377	0.2688	0.1962	0.4646
4380s	30.5 °C	2.8807	2.8832	1.5079	1.5215	1.4797	1.4466	1.4734	1.5017	1.301	1.285	1.2997	1.1968	2.9413	2.912	1.5042	1.488	1.5165	1.5513	1.5558	1.6264	1.5111	1.4235	1.387	1.2147	2.8866	2.8706	1.5239	1.5324	1.5089	1.5403	1.5056	1.4768	1.5443	1.4617	1.3697	1.2843	2.8605	2.8743	1.581	0.9743	0.9492	0.8407	0.7586	0.5587	0.4005	0.2354	0.1954	0.4294
4440s	30.7 °C	2.8867	2.8743	1.4873	1.4995	1.4578	1.4241	1.4501	1.4781	1.2759	1.2597	1.2741	1.17	2.9301	2.906	1.4812	1.4662	1.4948	1.5292	1.5336	1.6045	1.4887	1.4002	1.3624	1.1878	2.8819	2.8779	1.5032	1.5121	1.4881	1.5188	1.4844	1.4553	1.523	1.4395	1.3462	1.2587	2.8532	2.8886	1.5604	0.9456	0.9196	0.8096	0.7264	0.5241	0.3635	0.2077	0.195	0.3944
4500s	30.4 °C	2.8901	2.8753	1.4649	1.4785	1.436	1.4013	1.4265	1.4547	1.2511	1.2348	1.2483	1.1433	2.9321	2.9131	1.4589	1.4442	1.4729	1.5074	1.5112	1.5822	1.4664	1.3766	1.3373	1.1613	2.8798	2.8717	1.4829	1.4916	1.4677	1.4977	1.4633	1.434	1.5018	1.4172	1.3226	1.2333	2.8563	2.8798	1.5407	0.9169	0.89	0.7787	0.6941	0.4893	0.3269	0.1892	0.1943	0.3598
4560s	30.5 °C	2.8863	2.8727	1.4435	1.4567	1.4146	1.379	1.4027	1.431	1.2258	1.2094	1.2223	1.1163	2.9273	2.914	1.436	1.4218	1.4515	1.4858	1.4891	1.5603	1.4444	1.3536	1.3129	1.1349	2.8827	2.864	1.4616	1.4707	1.4466	1.4758	1.4421	1.4124	1.4798	1.3949	1.2988	1.2083	2.8534	2.8816	1.5208	0.8881	0.8603	0.7479	0.662	0.455	0.2913	0.1792	0.194	0.3266
4620s	30.5 °C	2.8897	2.8795	1.4218	1.4353	1.3929	1.3563	1.3794	1.4074	1.201	1.1846	1.1968	1.0894	2.9266	2.9175	1.4134	1.3997	1.4294	1.4635	1.4668	1.5381	1.4215	1.3299	1.2876	1.108	2.8794	2.8727	1.4411	1.4501	1.4261	1.4547	1.421	1.3912	1.4581	1.3727	1.275	1.1827	2.8521	2.8666	1.5005	0.8594	0.8306	0.7169	0.6297	0.4203	0.2568	0.1736	0.1936	0.2955
4680s	30.6 °C	2.8933	2.8727	1.4005	1.4136	1.3714	1.3338	1.3556	1.3834	1.1759	1.1594	1.1711	1.0627	2.9336	2.9169	1.3904	1.3775	1.4082	1.4416	1.4445	1.5165	1.3995	1.3065	1.263	1.0813	2.878	2.8789	1.4203	1.4295	1.4051	1.4328	1.3995	1.3695	1.4365	1.3503	1.2514	1.1573	2.8577	2.8774	1.4805	0.8306	0.801	0.6858	0.5976	0.3861	0.2249	0.1704	0.1934	0.2684
4740s	30.6 °C	2.8805	2.8711	1.3787	1.3921	1.3492	1.3113	1.3322	1.3601	1.1509	1.1342	1.1453	1.0359	2.9294	2.9169	1.3681	1.3553	1.3863	1.4196	1.4223	1.4938	1.3772	1.2829	1.2382	1.0549	2.8825	2.8697	1.3995	1.4092	1.3845	1.4112	1.3781	1.3481	1.4148	1.3279	1.2277	1.1318	2.8516	2.8787	1.4603	0.8017	0.7714	0.6548	0.5654	0.3522	0.1983	0.1684	0.1931	0.2478
4800s	30.7 °C	2.8936	2.8721	1.3567	1.3708	1.3276	1.2886	1.3085	1.3362	1.1255	1.1092	1.1194	1.009	2.9286	2.9109	1.3451	1.3328	1.3644	1.3976	1.3998	1.4718	1.3548	1.2596	1.2133	1.0282	2.8778	2.8755	1.3789	1.3883	1.3635	1.3895	1.3567	1.3264	1.3929	1.3054	1.2038	1.1062	2.8512	2.8773	1.4403	0.7729	0.7416	0.6239	0.5335	0.3185	0.1795	0.1671	0.1929	0.2353
4860s	30.8 °C	2.8828	2.8754	1.3355	1.3491	1.3061	1.266	1.2846	1.3126	1.1005	1.0841	1.0935	0.9821	2.9112	2.9083	1.3225	1.3108	1.3435	1.3761	1.3775	1.4497	1.3325	1.2361	1.1883	1.0018	2.881	2.8688	1.358	1.3679	1.3429	1.3681	1.3355	1.3045	1.3715	1.2833	1.1799	1.0809	2.8493	2.8784	1.4201	0.7442	0.7121	0.593	0.5012	0.2855	0.1683	0.166	0.1926	0.2285
4920s	30.6 °C	2.8887	2.8842	1.314	1.3277	1.2841	1.2434	1.2611	1.2888	1.0756	1.0589	1.0679	0.9553	2.9229	2.9134	1.2997	1.2884	1.3213	1.3539	1.3552	1.4273	1.3099	1.2128	1.1635	0.975	2.8839	2.8662	1.3371	1.3473	1.3222	1.3467	1.3144	1.2831	1.3497	1.261	1.1563	1.0555	2.8552	2.8829	1.4	0.7154	0.6823	0.562	0.4693	0.2536	0.1622	0.1653	0.1924	0.2243
4980s	30.8 °C	2.8831	2.8738	1.2924	1.3061	1.2622	1.2209	1.2375	1.265	1.0505	1.0337	1.0419	0.9283	2.9321	2.9082	1.2771	1.266	1.2993	1.3319	1.3325	1.4051	1.2876	1.1892	1.1385	0.9483	2.8765	2.8637	1.3162	1.3265	1.3016	1.3248	1.2932	1.2617	1.3279	1.2385	1.1324	1.03	2.8475	2.8799	1.3797	0.6866	0.6526	0.5312	0.4374	0.2239	0.1587	0.1647	0.1923	0.2219
5040s	30.5 °C	2.8827	2.8713	1.2704	1.2844	1.2404	1.1979	1.2135	1.2413	1.0249	1.0084	1.0159	0.9014	2.9321	2.9075	1.2541	1.2435	1.2774	1.3095	1.3099	1.3826	1.2652	1.1657	1.1138	0.9215	2.8834	2.8724	1.2953	1.3057	1.2805	1.3032	1.2715	1.2402	1.3063	1.2163	1.1086	1.0046	2.8482	2.8712	1.3594	0.6578	0.623	0.5003	0.4056	0.1977	0.1564	0.1642	0.1919	0.2199
5100s	30.6 °C	2.8789	2.8758	1.2489	1.2628	1.2187	1.1754	1.1902	1.2175	1.0005	0.9833	0.9903	0.8744	2.926	2.9151	1.2314	1.2213	1.2557	1.2873	1.2878	1.3607	1.2427	1.1419	1.0887	0.8947	2.878	2.8624	1.2745	1.285	1.26	1.2815	1.2502	1.2185	1.2846	1.1937	1.0846	0.979	2.8563	2.8658	1.3393	0.6297	0.5935	0.4697	0.374	0.1775	0.155	0.1638	0.192	0.2188
5160s	30.8 °C	2.8831	2.8692	1.2271	1.2409	1.1965	1.1527	1.1662	1.1935	0.975	0.958	0.9643	0.8476	2.9295	2.9086	1.2084	1.199	1.2335	1.2654	1.2652	1.3379	1.2202	1.1186	1.0637	0.8683	2.8773	2.8725	1.2538	1.2644	1.2389	1.2598	1.2288	1.1967	1.2629	1.1712	1.061	0.9535	2.8524	2.8822	1.3192	0.6003	0.5637	0.439	0.3428	0.1647	0.1539	0.1637	0.1918	0.2178
5220s	30.7 °C	2.8869	2.8863	1.2054	1.2192	1.175	1.13	1.1425	1.1697	0.9499	0.9327	0.9385	0.8207	2.9287	2.9124	1.1857	1.1766	1.2119	1.2435	1.243	1.3154	1.1978	1.0949	1.0388	0.8414	2.8846	2.8702	1.2328	1.2437	1.218	1.2382	1.2073	1.175	1.2411	1.1487	1.0371	0.928	2.8512	2.8821	1.2988	0.5716	0.5342	0.4084	0.3119	0.1571	0.1531	0.1632	0.1916	0.2171
5280s	30.6 °C	2.8819	2.8681	1.1838	1.1976	1.153	1.1074	1.1187	1.1462	0.9247	0.9077	0.9127	0.7939	2.9304	2.912	1.1627	1.1542	1.19	1.2212	1.2203	1.2932	1.1752	1.0715	1.014	0.8147	2.8844	2.8709	1.2121	1.2229	1.1972	1.2165	1.186	1.1536	1.2193	1.1263	1.0131	0.9026	2.8419	2.8719	1.2785	0.543	0.5048	0.3781	0.2816	0.153	0.1524	0.163	0.1917	0.2166
5340s	30.6 °C	2.8823	2.869	1.1619	1.1759	1.1311	1.0844	1.0949	1.1223	0.8996	0.8825	0.8869	0.7669	2.9268	2.9134	1.1399	1.1318	1.1681	1.1991	1.198	1.2711	1.1528	1.048	0.9891	0.7883	2.8787	2.8736	1.1911	1.2021	1.176	1.1944	1.1643	1.1318	1.1973	1.104	0.9893	0.8769	2.8502	2.8757	1.2584	0.5144	0.4752	0.3479	0.2522	0.1501	0.1518	0.1627	0.1915	0.216
5400s	30.6 °C	2.8753	2.8688	1.1402	1.1544	1.1093	1.0617	1.071	1.0985	0.8742	0.8572	0.861	0.7401	2.92	2.9074	1.1169	1.1095	1.1462	1.1768	1.1752	1.2485	1.1303	1.0243	0.9641	0.7615	2.8735	2.8698	1.1701	1.1815	1.1554	1.1727	1.1432	1.1101	1.1758	1.0814	0.9654	0.8515	2.8545	2.8733	1.2379	0.4856	0.4458	0.3181	0.2248	0.1483	0.1515	0.1627	0.1916	0.2155
5460s	30.6 °C	2.8756	2.8694	1.1184	1.1323	1.0871	1.0389	1.0473	1.0746	0.8492	0.8319	0.8352	0.7132	2.9307	2.9183	1.0941	1.087	1.1242	1.1549	1.153	1.2262	1.1077	1.0006	0.939	0.735	2.88	2.8666	1.1491	1.1606	1.134	1.1508	1.1212	1.0883	1.1537	1.0589	0.9418	0.826	2.8436	2.8781	1.2175	0.4571	0.4167	0.2887	0.2004	0.1469	0.151	0.1625	0.1915	0.2151
5520s	30.7 °C	2.8787	2.8713	1.0965	1.1105	1.0653	1.0161	1.0234	1.0507	0.8239	0.8067	0.8093	0.6862	2.92	2.9047	1.0711	1.0644	1.1021	1.1324	1.1302	1.2037	1.0851	0.9769	0.9141	0.7082	2.8729	2.8705	1.1282	1.1398	1.1131	1.129	1.0999	1.0666	1.132	1.0365	0.9178	0.8005	2.8503	2.869	1.1973	0.4286	0.3876	0.2602	0.1809	0.146	0.1508	0.1624	0.1915	0.2148
5580s	30.7 °C	2.8754	2.8576	1.075	1.0888	1.0432	0.9934	0.9995	1.0268	0.7987	0.7813	0.7835	0.6592	2.9219	2.9095	1.0484	1.0421	1.0802	1.1102	1.1074	1.1812	1.0627	0.9533	0.8891	0.6815	2.8728	2.8705	1.1071	1.1191	1.0922	1.1073	1.0783	1.0448	1.1101	1.0139	0.8939	0.775	2.8418	2.8771	1.1769	0.4001	0.3587	0.233	0.1675	0.145	0.1505	0.1622	0.1913	0.2145
5640s	30.5 °C	2.8836	2.8685	1.0529	1.067	1.0214	0.9705	0.9757	1.0029	0.7733	0.7561	0.7575	0.6325	2.929	2.9087	1.0252	1.0196	1.0583	1.088	1.0849	1.1589	1.04	0.9298	0.8641	0.6549	2.8788	2.8649	1.0861	1.0981	1.0711	1.0855	1.0569	1.0231	1.0882	0.9914	0.8699	0.7495	2.85	2.8767	1.1566	0.372	0.3303	0.2083	0.1594	0.1445	0.1502	0.1621	0.1913	0.2141
5700s	30.7 °C	2.8863	2.8775	1.0313	1.0451	0.9995	0.9479	0.9518	0.9789	0.7485	0.7308	0.7317	0.6057	2.9267	2.9055	1.0023	0.997	1.0362	1.0659	1.0624	1.1364	1.0175	0.9061	0.8392	0.6283	2.8795	2.8711	1.0652	1.0774	1.0504	1.0638	1.0355	1.0016	1.0666	0.969	0.8462	0.724	2.8505	2.8811	1.1363	0.344	0.3022	0.1872	0.1546	0.1441	0.1501	0.1621	0.1913	0.2139
5760s	30.7 °C	2.8825	2.8623	1.0095	1.0232	0.9774	0.925	0.9279	0.955	0.7234	0.7055	0.7058	0.5788	2.9279	2.9085	0.9793	0.9745	1.0143	1.0435	1.0397	1.1137	0.9949	0.8825	0.8141	0.6018	2.8676	2.8659	1.0441	1.0565	1.0292	1.0418	1.0139	0.9797	1.0446	0.9465	0.8221	0.6986	2.8448	2.8774	1.1157	0.3162	0.275	0.1714	0.1515	0.1438	0.1499	0.1621	0.1913	0.2137
5820s	30.7 °C	2.8777	2.8695	0.9875	1.0012	0.9555	0.902	0.9042	0.9311	0.6981	0.6803	0.6799	0.552	2.9265	2.9177	0.9563	0.9521	0.9922	1.0212	1.0171	1.0911	0.9723	0.8589	0.7891	0.575	2.885	2.8664	1.0232	1.0357	1.0083	1.0201	0.9925	0.9578	1.0227	0.9239	0.7984	0.6732	2.8486	2.868	1.0954	0.2891	0.2489	0.1613	0.1493	0.1435	0.1499	0.1619	0.191	0.2135
5880s	30.6 °C	2.8825	2.8729	0.9658	0.9796	0.9336	0.8794	0.8803	0.9073	0.6728	0.6551	0.6542	0.5253	2.9274	2.9111	0.9335	0.9295	0.9701	0.9989	0.9944	1.0686	0.9497	0.8351	0.7641	0.5486	2.8827	2.8658	1.0021	1.0147	0.9872	0.9981	0.9708	0.9362	1.0008	0.9015	0.7744	0.6477	2.8454	2.8701	1.0752	0.2625	0.2249	0.155	0.1479	0.1431	0.1497	0.1619	0.1909	0.2133
5940s	30.7 °C	2.8764	2.8678	0.9441	0.9577	0.9115	0.8566	0.8564	0.8833	0.6478	0.6299	0.6284	0.4986	2.9287	2.9068	0.9104	0.9069	0.9482	0.9766	0.9718	1.0463	0.9271	0.8116	0.7391	0.5223	2.875	2.8666	0.981	0.9939	0.9663	0.9762	0.9493	0.9145	0.9789	0.8789	0.7507	0.6223	2.8477	2.8695	1.0547	0.237	0.2045	0.1513	0.1468	0.1431	0.1496	0.162	0.191	0.2132
6000s	30.7 °C	2.8801	2.871	0.9222	0.9359	0.8896	0.8337	0.8326	0.8592	0.6227	0.6048	0.6027	0.472	2.9338	2.9156	0.8874	0.8845	0.9263	0.9545	0.9492	1.0237	0.9048	0.7878	0.714	0.4957	2.8724	2.8576	0.96	0.973	0.9452	0.9544	0.9277	0.8927	0.9571	0.8565	0.7268	0.5969	2.8469	2.8764	1.0344	0.2134	0.1889	0.1486	0.1461	0.1428	0.1496	0.1619	0.1908	0.213
6060s	30.7 °C	2.8835	2.8704	0.9005	0.9141	0.8676	0.811	0.8087	0.8354	0.5975	0.5796	0.5768	0.4455	2.9268	2.9035	0.8643	0.8621	0.9041	0.9322	0.9266	1.0013	0.8821	0.7643	0.6892	0.4694	2.8753	2.8683	0.939	0.9523	0.9243	0.9323	0.9062	0.8709	0.9353	0.8338	0.7029	0.5715	2.8442	2.8703	1.0139	0.1928	0.1784	0.1469	0.1454	0.1427	0.1494	0.1617	0.1909	0.2127
6120s	30.8 °C	2.8812	2.8675	0.8786	0.8921	0.8456	0.7881	0.7848	0.8115	0.5726	0.5546	0.5512	0.4191	2.9293	2.9105	0.8414	0.8395	0.8822	0.9099	0.904	0.9787	0.8595	0.7407	0.6642	0.4431	2.8725	2.8688	0.918	0.9314	0.9031	0.9104	0.8846	0.8492	0.9134	0.8114	0.6791	0.5462	2.8457	2.8704	0.9937	0.1767	0.1719	0.1455	0.1449	0.1425	0.1494	0.1616	0.1908	0.2127
6180s	30.7 °C	2.8859	2.8648	0.8569	0.8701	0.8236	0.7653	0.7609	0.7876	0.5473	0.5294	0.5255	0.3926	2.9228	2.9067	0.8184	0.8169	0.86	0.8877	0.8813	0.9562	0.8369	0.7171	0.6394	0.4169	2.8836	2.8642	0.897	0.9105	0.8821	0.8886	0.8631	0.8274	0.8915	0.7889	0.6553	0.5209	2.8458	2.8821	0.9732	0.1654	0.1678	0.1445	0.1446	0.1424	0.1493	0.1616	0.1907	0.2125
6240s	30.8 °C	2.8797	2.8662	0.8352	0.8485	0.8017	0.7424	0.7371	0.7636	0.5223	0.5044	0.4998	0.3665	2.9284	2.9044	0.7954	0.7945	0.838	0.8653	0.8589	0.9337	0.8143	0.6934	0.6147	0.3909	2.8754	2.8629	0.8759	0.8896	0.8611	0.8667	0.8417	0.8057	0.8695	0.7669	0.6314	0.4956	2.8422	2.8713	0.9528	0.1582	0.1651	0.1437	0.144	0.1422	0.1492	0.1614	0.1909	0.2123
6300s	30.7 °C	2.8782	2.8673	0.8139	0.8266	0.7796	0.7197	0.7133	0.7397	0.4973	0.4793	0.4741	0.3405	2.9311	2.9047	0.7725	0.772	0.8159	0.843	0.8361	0.9112	0.7917	0.6699	0.5896	0.3649	2.8714	2.8655	0.8549	0.869	0.8399	0.8448	0.82	0.7839	0.8477	0.7438	0.6077	0.4704	2.8409	2.8729	0.9323	0.1537	0.1632	0.1432	0.1438	0.1424	0.1492	0.1615	0.1907	0.2121
6360s	30.7 °C	2.8724	2.8696	0.7915	0.8047	0.7577	0.6969	0.6894	0.7158	0.4726	0.4543	0.4486	0.3146	2.9176	2.9062	0.7495	0.7495	0.7939	0.8208	0.8135	0.8888	0.7692	0.6464	0.5647	0.3392	2.8777	2.8651	0.8338	0.8479	0.8189	0.8227	0.7983	0.7622	0.8258	0.7214	0.5839	0.4452	2.8457	2.8673	0.912	0.1507	0.1617	0.1427	0.1435	0.1421	0.149	0.1614	0.1905	0.212
6420s	30.8 °C	2.874	2.8611	0.7697	0.7828	0.7357	0.6741	0.6656	0.692	0.4474	0.4295	0.4231	0.2893	2.9208	2.9064	0.7265	0.7269	0.7718	0.7985	0.7909	0.8662	0.7465	0.6228	0.54	0.3136	2.8659	2.8586	0.8128	0.8271	0.7978	0.8009	0.7769	0.7405	0.8039	0.6989	0.5602	0.4202	2.8401	2.872	0.8916	0.1484	0.1608	0.1422	0.1432	0.1418	0.1489	0.1614	0.1905	0.2118
6480s	30.8 °C	2.8835	2.8628	0.748	0.761	0.7138	0.6513	0.6419	0.6682	0.4228	0.4046	0.3979	0.2646	2.9244	2.9138	0.7037	0.7045	0.7497	0.7762	0.7683	0.8437	0.724	0.5994	0.5152	0.2886	2.869	2.8689	0.7917	0.8063	0.7769	0.7792	0.7555	0.7188	0.7821	0.6766	0.5366	0.3953	2.8366	2.877	0.8712	0.1471	0.1599	0.142	0.1431	0.1419	0.1489	0.1615	0.1906	0.2117
6540s	30.8 °C	2.8744	2.8677	0.7263	0.739	0.6918	0.6285	0.6181	0.6443	0.398	0.3799	0.3727	0.2408	2.9313	2.908	0.6807	0.682	0.7278	0.754	0.7458	0.8212	0.7014	0.5757	0.4905	0.2641	2.8663	2.8589	0.7706	0.7854	0.7559	0.7573	0.7341	0.697	0.7602	0.6541	0.5128	0.3705	2.8487	2.8805	0.8507	0.1459	0.1594	0.1417	0.143	0.142	0.1492	0.1614	0.1906	0.2116
6600s	30.7 °C	2.8739	2.8626	0.7044	0.7173	0.6699	0.6057	0.5943	0.6204	0.3734	0.3554	0.3475	0.2182	2.9166	2.9073	0.6576	0.6595	0.7059	0.7317	0.7231	0.7988	0.6789	0.5523	0.4657	0.2407	2.8731	2.8618	0.7496	0.7646	0.7349	0.7353	0.7124	0.6754	0.7382	0.6316	0.4893	0.3458	2.844	2.8724	0.8303	0.1451	0.1587	0.1414	0.1428	0.1418	0.149	0.1613	0.1903	0.2115
6660s	30.8 °C	2.8719	2.8618	0.6826	0.6952	0.648	0.5827	0.5707	0.5966	0.349	0.331	0.3228	0.1978	2.9248	2.9078	0.6347	0.637	0.6838	0.7095	0.7005	0.7763	0.6564	0.5288	0.4411	0.2183	2.8693	2.8617	0.7285	0.7437	0.7138	0.7134	0.6908	0.6536	0.7165	0.6092	0.4656	0.3214	2.84	2.869	0.8098	0.1443	0.1584	0.1412	0.1426	0.1418	0.1491	0.1613	0.1905	0.2113
6720s	30.7 °C	2.8801	2.8621	0.6609	0.6734	0.6261	0.56	0.5469	0.5728	0.325	0.307	0.2982	0.1807	2.9196	2.9097	0.6118	0.6146	0.6617	0.6872	0.6779	0.7538	0.6337	0.5053	0.4166	0.1983	2.8666	2.8689	0.7075	0.7228	0.6928	0.6916	0.6694	0.6319	0.6946	0.5869	0.4421	0.2973	2.835	2.87	0.7895	0.1438	0.158	0.1411	0.1425	0.1417	0.1492	0.1614	0.1904	0.2112
6780s	30.7 °C	2.8767	2.8667	0.639	0.6515	0.6041	0.5372	0.5231	0.549	0.301	0.2832	0.2744	0.1677	2.919	2.9007	0.5889	0.5921	0.6397	0.665	0.6554	0.7312	0.6114	0.4819	0.3923	0.1815	2.8724	2.862	0.6865	0.702	0.6718	0.6698	0.6478	0.6102	0.6727	0.5644	0.4186	0.2737	2.8388	2.8668	0.769	0.1433	0.1577	0.1409	0.1424	0.1416	0.1491	0.1614	0.1904	0.211
6840s	30.8 °C	2.8802	2.8724	0.6174	0.6297	0.5822	0.5145	0.4994	0.5253	0.2777	0.2602	0.2509	0.1586	2.9202	2.9048	0.5659	0.5698	0.6178	0.6428	0.6328	0.7088	0.5888	0.4586	0.3679	0.1685	2.8658	2.8596	0.6655	0.6811	0.6508	0.6479	0.6263	0.5885	0.6509	0.5421	0.3952	0.2507	2.8436	2.8625	0.7486	0.143	0.1574	0.1407	0.1422	0.1416	0.1491	0.1614	0.1901	0.2111
6900s	30.7 °C	2.8767	2.8588	0.5956	0.6078	0.5603	0.4919	0.4758	0.5015	0.2551	0.2377	0.2285	0.1526	2.9163	2.9027	0.543	0.5473	0.5959	0.6206	0.6102	0.6862	0.5664	0.4353	0.3437	0.1596	2.8669	2.8642	0.6445	0.6604	0.6299	0.626	0.6048	0.5668	0.6291	0.5197	0.3719	0.2288	2.8387	2.8709	0.7282	0.1426	0.1571	0.1405	0.1422	0.1417	0.1493	0.1612	0.1902	0.2109
6960s	31.0 °C	2.874	2.8602	0.574	0.5859	0.5386	0.4693	0.4524	0.4779	0.2333	0.2168	0.2078	0.1487	2.9163	2.9005	0.5202	0.5251	0.5738	0.5985	0.5877	0.6639	0.5441	0.4121	0.3199	0.1537	2.8671	2.8628	0.6235	0.6396	0.6089	0.6041	0.5834	0.5453	0.6074	0.4975	0.3488	0.2084	2.8426	2.8723	0.7078	0.1424	0.1568	0.1404	0.1421	0.1415	0.1493	0.1611	0.1901	0.2109
7020s	30.8 °C	2.8668	2.8595	0.5523	0.5641	0.5166	0.4468	0.4288	0.4542	0.2131	0.1979	0.1897	0.1459	2.9263	2.9047	0.4974	0.5027	0.5519	0.5762	0.5652	0.6415	0.5217	0.389	0.2963	0.1497	2.8655	2.8585	0.6025	0.6187	0.588	0.5823	0.5618	0.5236	0.5856	0.4752	0.3259	0.1905	2.8385	2.8667	0.6874	0.1421	0.1567	0.1403	0.1421	0.1415	0.1492	0.1611	0.1901	0.2107
7080s	30.7 °C	2.8717	2.8588	0.5307	0.5424	0.4949	0.4243	0.4054	0.4307	0.1958	0.1818	0.1751	0.1439	2.9133	2.9042	0.4747	0.4804	0.53	0.5541	0.5428	0.6191	0.4994	0.3661	0.2733	0.147	2.8653	2.861	0.5815	0.5979	0.5669	0.5606	0.5405	0.502	0.5639	0.453	0.3033	0.1759	2.8449	2.8704	0.667	0.1419	0.1566	0.1402	0.1419	0.1414	0.1492	0.1611	0.1902	0.2105
7140s	30.7 °C	2.8757	2.8623	0.5091	0.5206	0.4731	0.4019	0.382	0.4072	0.1813	0.1694	0.164	0.1424	2.9185	2.9011	0.452	0.4581	0.5081	0.5319	0.5202	0.5967	0.4768	0.3431	0.2509	0.1451	2.8637	2.8589	0.5605	0.5771	0.5459	0.5387	0.5192	0.4805	0.5421	0.4308	0.2809	0.165	2.84	2.8663	0.6466	0.1418	0.1564	0.1402	0.142	0.1417	0.1491	0.1613	0.1901	0.2105
7200s	30.7 °C	2.8841	2.8692	0.4874	0.4989	0.4513	0.3795	0.3589	0.3839	0.1709	0.1608	0.1566	0.1412	2.9273	2.9186	0.4293	0.4359	0.4862	0.5099	0.4979	0.5744	0.4544	0.3206	0.2296	0.1436	2.8746	2.8678	0.5396	0.5563	0.5251	0.517	0.4978	0.459	0.5204	0.4087	0.259	0.1576	2.8491	2.8776	0.6263	0.1415	0.1563	0.1401	0.1422	0.1416	0.1492	0.1612	0.1902	0.2105
7260s	31.1 °C	2.8814	2.8655	0.4659	0.4773	0.4296	0.3574	0.336	0.3607	0.1636	0.1549	0.1515	0.1403	2.9261	2.8997	0.4068	0.4138	0.4644	0.4878	0.4754	0.552	0.4323	0.2982	0.2098	0.1424	2.8652	2.8627	0.5187	0.5356	0.5042	0.4952	0.4765	0.4374	0.4987	0.3866	0.2381	0.1525	2.8368	2.8593	0.606	0.1413	0.1562	0.1401	0.142	0.1415	0.1491	0.1612	0.1901	0.2103
7320s	31.1 °C	2.8704	2.8617	0.4443	0.4556	0.4081	0.3353	0.3132	0.3376	0.1589	0.1508	0.1481	0.1396	2.9161	2.9022	0.3843	0.3917	0.4426	0.4658	0.4532	0.5297	0.41	0.2763	0.1923	0.1415	2.8678	2.8572	0.4978	0.5148	0.4833	0.4736	0.4552	0.416	0.4772	0.3648	0.2182	0.1491	2.8374	2.869	0.5856	0.1412	0.156	0.1399	0.1419	0.1414	0.1489	0.1612	0.1902	0.2103
7380s	31.0 °C	2.869	2.8648	0.4228	0.434	0.3865	0.3136	0.2907	0.3149	0.1556	0.148	0.1457	0.139	2.9099	2.9075	0.3618	0.3696	0.4209	0.4437	0.4308	0.5074	0.3879	0.2549	0.1782	0.1409	2.8602	2.8718	0.4769	0.4942	0.4624	0.4519	0.4339	0.3948	0.4557	0.343	0.2003	0.1467	2.8297	2.8697	0.5653	0.1411	0.156	0.1399	0.142	0.1417	0.1487	0.1612	0.1901	0.2099
7440s	30.8 °C	2.8654	2.859	0.4015	0.4126	0.365	0.2919	0.2687	0.2923	0.153	0.1461	0.1438	0.1385	2.9056	2.9022	0.3396	0.3479	0.3992	0.4218	0.4085	0.4853	0.366	0.2343	0.1675	0.1402	2.8615	2.856	0.456	0.4735	0.4416	0.4303	0.4127	0.3734	0.434	0.3215	0.1847	0.145	2.8406	2.8639	0.5449	0.141	0.156	0.1399	0.1419	0.1417	0.1488	0.1613	0.19	0.2103
7500s	30.7 °C	2.861	2.8576	0.38	0.391	0.3437	0.2707	0.2474	0.2703	0.1513	0.1446	0.1424	0.138	2.9136	2.9016	0.3176	0.3261	0.3777	0.3999	0.3864	0.4629	0.3442	0.215	0.16	0.1397	2.8683	2.8566	0.4352	0.4528	0.421	0.4087	0.3915	0.3523	0.4126	0.3001	0.1724	0.1436	2.8368	2.8602	0.5247	0.1408	0.1558	0.1398	0.1418	0.1415	0.1488	0.1611	0.1899	0.2098
7560s	31.0 °C	2.8637	2.8602	0.3589	0.3697	0.3226	0.2503	0.2271	0.2491	0.1498	0.1435	0.1415	0.1376	2.9266	2.8998	0.2959	0.3047	0.3562	0.3783	0.3644	0.4408	0.3226	0.1978	0.1552	0.1393	2.8625	2.8622	0.4145	0.4323	0.4002	0.3873	0.3706	0.3313	0.3912	0.2792	0.1634	0.1425	2.839	2.8666	0.5044	0.1408	0.1557	0.1399	0.1417	0.1415	0.1489	0.1612	0.1901	0.2095
7620s	31.0 °C	2.861	2.8607	0.3379	0.3484	0.3017	0.2305	0.2082	0.2287	0.149	0.1425	0.1406	0.1374	2.9109	2.8979	0.2745	0.2836	0.3348	0.3566	0.3425	0.4187	0.3011	0.1832	0.1517	0.1389	2.8659	2.856	0.3939	0.4117	0.3797	0.3659	0.3496	0.3105	0.3699	0.2587	0.1572	0.1417	2.8311	2.8594	0.4841	0.1407	0.1556	0.1398	0.1418	0.1415	0.1488	0.1613	0.19	0.2095
7680s	31.0 °C	2.867	2.8582	0.3168	0.3274	0.2811	0.2121	0.1916	0.21	0.1482	0.1416	0.14	0.1371	2.9129	2.897	0.2537	0.2629	0.3138	0.3352	0.3209	0.3967	0.2801	0.1717	0.1491	0.1386	2.8652	2.8519	0.3733	0.3913	0.3592	0.3447	0.3288	0.2899	0.3488	0.2388	0.153	0.1409	2.8352	2.8636	0.4638	0.1406	0.1555	0.1398	0.1416	0.1416	0.1488	0.1614	0.1899	0.2094
7740s	30.8 °C	2.8789	2.8635	0.2962	0.3066	0.2608	0.1954	0.1779	0.1935	0.1474	0.1411	0.1393	0.1369	2.9214	2.9106	0.2337	0.2429	0.2929	0.3139	0.2995	0.3748	0.2595	0.1634	0.1472	0.1382	2.8697	2.8654	0.3528	0.3708	0.3388	0.3237	0.3082	0.2697	0.3278	0.2201	0.15	0.1404	2.8379	2.8723	0.4436	0.1406	0.1556	0.1398	0.1416	0.1416	0.1488	0.1613	0.1898	0.2093
7800s	30.8 °C	2.8833	2.8641	0.2759	0.286	0.2414	0.1813	0.1676	0.1802	0.1467	0.1406	0.1387	0.1366	2.9257	2.9038	0.2151	0.2238	0.2725	0.2929	0.2785	0.3532	0.2398	0.1577	0.146	0.138	2.8723	2.8639	0.3325	0.3506	0.3186	0.3028	0.2879	0.2501	0.3071	0.2029	0.1478	0.1398	2.8518	2.8692	0.4236	0.1405	0.1554	0.1397	0.1415	0.1415	0.1488	0.1612	0.1898	0.2093
7860s	30.8 °C	2.8641	2.8578	0.256	0.2658	0.2227	0.1702	0.1601	0.1698	0.1462	0.1402	0.1384	0.1363	2.9105	2.8989	0.1982	0.2061	0.2526	0.2722	0.2578	0.3316	0.2211	0.1536	0.1448	0.1377	2.8629	2.8486	0.3123	0.3305	0.2986	0.2822	0.2679	0.231	0.2866	0.1878	0.1463	0.1394	2.8327	2.8636	0.4035	0.1404	0.1554	0.1397	0.1415	0.1413	0.1489	0.1613	0.1899	0.2091
7920s	30.8 °C	2.8761	2.8555	0.2367	0.2462	0.2052	0.1621	0.155	0.1625	0.1458	0.1397	0.138	0.1362	2.9094	2.8988	0.1839	0.1906	0.2335	0.2522	0.2382	0.3103	0.2041	0.1509	0.1438	0.1375	2.8654	2.8524	0.2924	0.3105	0.279	0.2621	0.2485	0.2132	0.2667	0.1756	0.145	0.1391	2.8342	2.8648	0.3836	0.1404	0.1553	0.1398	0.1415	0.1413	0.1487	0.1613	0.1897	0.209
7980s	30.8 °C	2.87	2.8509	0.2191	0.2276	0.1898	0.1566	0.1514	0.1575	0.1455	0.1395	0.1376	0.1359	2.9151	2.894	0.1726	0.1777	0.2155	0.2328	0.2198	0.2894	0.1892	0.1488	0.1432	0.1374	2.8587	2.8547	0.2729	0.2909	0.26	0.2427	0.2299	0.197	0.2474	0.1664	0.1439	0.1387	2.829	2.8627	0.3637	0.1405	0.1553	0.1396	0.1415	0.1414	0.1488	0.1612	0.19	0.209
8040s	30.8 °C	2.8786	2.866	0.2016	0.21	0.1767	0.1526	0.1488	0.1539	0.1452	0.1391	0.1373	0.1358	2.925	2.9039	0.1643	0.1678	0.1992	0.2148	0.2029	0.269	0.1773	0.1472	0.1426	0.1371	2.8639	2.8649	0.2536	0.2715	0.2411	0.224	0.2122	0.183	0.2289	0.1599	0.143	0.1384	2.848	2.866	0.3438	0.1402	0.1552	0.1393	0.1415	0.1414	0.1488	0.1612	0.1897	0.2089
8100s	30.8 °C	2.8648	2.8622	0.1865	0.1943	0.1667	0.1497	0.1469	0.1514	0.1449	0.1389	0.137	0.1357	2.9133	2.8977	0.1586	0.1607	0.1853	0.1983	0.1885	0.2494	0.1685	0.146	0.1421	0.137	2.868	2.8542	0.2351	0.2527	0.2234	0.2069	0.1962	0.1716	0.2119	0.1553	0.1425	0.1382	2.837	2.8696	0.3242	0.1402	0.1552	0.1394	0.1415	0.1415	0.1491	0.1611	0.1897	0.2087
8160s	31.0 °C	2.8579	2.8516	0.1741	0.181	0.1594	0.1477	0.1455	0.1494	0.1446	0.1386	0.1368	0.1355	2.9043	2.8993	0.1545	0.1557	0.1742	0.1843	0.1768	0.2307	0.162	0.1451	0.1417	0.1369	2.8575	2.8614	0.2176	0.2344	0.2069	0.1915	0.1825	0.1631	0.1967	0.1521	0.1419	0.1379	2.8338	2.8574	0.3048	0.1402	0.1552	0.1395	0.1416	0.1415	0.149	0.1613	0.1896	0.2086
8220s	30.8 °C	2.8614	2.8569	0.1644	0.1705	0.1542	0.1461	0.1443	0.148	0.1443	0.1385	0.1366	0.1354	2.9185	2.8966	0.1516	0.1523	0.1659	0.1731	0.1681	0.2136	0.1574	0.1443	0.1413	0.1368	2.852	2.8574	0.2013	0.2171	0.1923	0.1787	0.1713	0.1571	0.1841	0.1497	0.1414	0.1377	2.8297	2.8604	0.2856	0.1402	0.1553	0.1394	0.1416	0.1414	0.1489	0.161	0.1897	0.2083
8280s	31.1 °C	2.8508	2.8469	0.1577	0.1628	0.1505	0.1448	0.1434	0.1468	0.1441	0.1382	0.1364	0.1353	2.9003	2.8835	0.1495	0.1497	0.16	0.1647	0.1618	0.1987	0.1544	0.1436	0.1408	0.1366	2.8538	2.8395	0.1871	0.2013	0.18	0.1688	0.163	0.1529	0.1741	0.148	0.1411	0.1375	2.8242	2.8484	0.2667	0.1401	0.1551	0.1394	0.1415	0.1415	0.1488	0.1612	0.1895	0.2082
8340s	31.1 °C	2.8601	2.8558	0.1524	0.1572	0.1478	0.1439	0.1426	0.1459	0.144	0.138	0.1362	0.1352	2.9093	2.8968	0.1479	0.1478	0.1559	0.1588	0.1575	0.1866	0.1519	0.143	0.1406	0.1366	2.8572	2.8605	0.1753	0.1874	0.1705	0.1615	0.1571	0.1498	0.167	0.1467	0.1407	0.1374	2.8328	2.8624	0.2484	0.1401	0.1552	0.1394	0.1415	0.1415	0.1489	0.1611	0.1893	0.2083
8400s	30.7 °C	2.8575	2.856	0.1487	0.1533	0.1458	0.1431	0.142	0.1451	0.1439	0.1378	0.1361	0.1351	2.899	2.8952	0.1466	0.1463	0.153	0.1547	0.1543	0.1771	0.15	0.1425	0.1403	0.1364	2.8624	2.8455	0.1661	0.176	0.1635	0.1564	0.1527	0.1475	0.1618	0.1455	0.1403	0.1371	2.8314	2.858	0.2307	0.14	0.1551	0.1394	0.1414	0.1413	0.1488	0.1611	0.1894	0.2081
8460s	31.1 °C	2.8616	2.8476	0.1462	0.1505	0.1442	0.1424	0.1414	0.1444	0.1437	0.1376	0.1359	0.135	2.9151	2.8866	0.1456	0.1452	0.1507	0.1517	0.1521	0.1705	0.1487	0.1422	0.1401	0.1362	2.8579	2.8562	0.1593	0.1672	0.1584	0.1527	0.1497	0.1458	0.1581	0.1446	0.14	0.137	2.8313	2.8645	0.2142	0.14	0.155	0.1394	0.1414	0.1414	0.1488	0.1612	0.1894	0.208
8520s	30.8 °C	2.8594	2.8465	0.1443	0.1485	0.1431	0.1419	0.1409	0.1439	0.1434	0.1375	0.1358	0.1349	2.9096	2.8958	0.1447	0.1442	0.1491	0.1494	0.1503	0.1657	0.1475	0.1417	0.1399	0.1362	2.8627	2.851	0.1547	0.1609	0.1549	0.1501	0.1476	0.1446	0.1555	0.1439	0.1398	0.137	2.8309	2.8617	0.199	0.14	0.1552	0.1393	0.1415	0.1414	0.1488	0.1611	0.1895	0.2079
8580s	31.2 °C	2.8593	2.8561	0.1427	0.1468	0.1422	0.1414	0.1405	0.1434	0.1432	0.1375	0.1356	0.1348	2.9039	2.8872	0.144	0.1434	0.1478	0.1477	0.1489	0.1623	0.1467	0.1415	0.1396	0.1362	2.8616	2.8477	0.1513	0.1564	0.1523	0.1481	0.1459	0.1435	0.1535	0.1433	0.1396	0.1368	2.8278	2.8585	0.1858	0.1399	0.1551	0.1394	0.1415	0.1415	0.1489	0.1612	0.1894	0.2079
8640s	30.9 °C	2.8607	2.8576	0.1419	0.1456	0.1414	0.141	0.1402	0.1429	0.1432	0.1372	0.1355	0.1347	2.9092	2.897	0.1434	0.1428	0.1469	0.1465	0.1478	0.1597	0.146	0.1411	0.1395	0.136	2.8621	2.8541	0.1488	0.1531	0.1504	0.1465	0.1445	0.1426	0.152	0.1428	0.1394	0.1366	2.8298	2.8591	0.1751	0.1399	0.1551	0.1394	0.1414	0.1413	0.1489	0.1612	0.1895	0.2077
8700s	31.1 °C	2.8641	2.8466	0.1406	0.1446	0.1407	0.1406	0.1398	0.1426	0.143	0.1372	0.1354	0.1347	2.9084	2.8955	0.1429	0.1422	0.1459	0.1453	0.1469	0.1578	0.1454	0.1409	0.1395	0.136	2.8619	2.8476	0.147	0.1506	0.1488	0.1453	0.1434	0.1419	0.1507	0.1423	0.1392	0.1366	2.8293	2.8571	0.167	0.1399	0.1551	0.1393	0.1415	0.1415	0.149	0.1613	0.1894	0.2076
8760s	31.2 °C	2.8618	2.8504	0.1397	0.1437	0.1401	0.1402	0.1395	0.1423	0.1428	0.137	0.1353	0.1344	2.9128	2.8943	0.1424	0.1418	0.1453	0.1444	0.1463	0.1562	0.1448	0.1406	0.1394	0.1358	2.8582	2.8536	0.1455	0.1488	0.1476	0.1444	0.1426	0.1413	0.1497	0.1419	0.139	0.1364	2.8252	2.8555	0.1608	0.1398	0.1551	0.1393	0.1414	0.1413	0.149	0.1612	0.1893	0.2075
8820s	31.0 °C	2.8589	2.8606	0.1391	0.143	0.1397	0.1399	0.1392	0.1419	0.1429	0.1369	0.1351	0.1345	2.9105	2.9015	0.1421	0.1415	0.1447	0.1438	0.1456	0.1552	0.1444	0.1405	0.1391	0.1358	2.873	2.8536	0.1442	0.1474	0.1468	0.1436	0.1418	0.1408	0.1489	0.1416	0.1388	0.1363	2.8393	2.867	0.1565	0.1398	0.155	0.1393	0.1415	0.1415	0.1492	0.1614	0.1894	0.2075
8880s	31.0 °C	2.8607	2.8502	0.139	0.1425	0.1392	0.1397	0.139	0.1417	0.1427	0.1368	0.1351	0.1344	2.9007	2.8861	0.1418	0.1411	0.1443	0.1432	0.1451	0.1543	0.144	0.1404	0.1389	0.1357	2.8421	2.8464	0.1434	0.1462	0.146	0.1429	0.1413	0.1404	0.1483	0.1418	0.1387	0.1362	2.8212	2.8539	0.1534	0.1399	0.155	0.1393	0.1414	0.1415	0.1491	0.1613	0.1892	0.2074
8940s	31.0 °C	2.8669	2.8574	0.1382	0.142	0.1389	0.1395	0.1389	0.1415	0.1426	0.1368	0.135	0.1344	2.9202	2.9018	0.1415	0.1407	0.1438	0.1426	0.1446	0.1534	0.1438	0.1402	0.1388	0.1356	2.861	2.8613	0.1426	0.1453	0.1453	0.1424	0.1408	0.14	0.1478	0.141	0.1385	0.1361	2.8386	2.8707	0.1511	0.1397	0.1551	0.1393	0.1414	0.1414	0.1491	0.1613	0.1892	0.2074
9000s	31.0 °C	2.8757	2.8529	0.1376	0.1415	0.1386	0.1393	0.1386	0.1412	0.1424	0.1367	0.1349	0.1343	2.9174	2.8971	0.1412	0.1403	0.1433	0.1422	0.1442	0.1528	0.1434	0.1399	0.1385	0.1355	2.8614	2.8581	0.1419	0.1445	0.1448	0.1418	0.1403	0.1396	0.1472	0.1408	0.1384	0.136	2.8376	2.8669	0.1493	0.1397	0.1551	0.1393	0.1413	0.1413	0.1491	0.1612	0.1891	0.2072
Date of measurement: 2021-08-30/Time of measurement: 12:13:49
ATPase_assay.mth
C:\Users\Public\Documents\Tecan\Magellan\mth\ATPase_assay.mth
340nm
infinite 200Pro
Instrument serial number: 1505006410
Plate
Plate Description: [NUN96ft_TC] - Thermo Fisher Scientific-Nunclon 96 Flat Transparent
Plate with Cover: No
Barcode: No
Part of Plate
Range: A1:F12
Temperature
Mode: On
Temperature: 30,0 °C
Kinetic Cycle
Duration: 02:30:00
Kinetic Interval: 00:01:00
Absorbance
Measurement Wavelength: 340 nm
Measurement Bandwidth: 9 nm
Number of Reads: 25
Settle Time: 0 ms
Label: Label1
Total kinetic run time: 2h 30min
[truncated: 24 more columns]

## Sheet: 21-08-30 ATPase assay A1-A2
								0.08 µM ClpX6		0.08 µM ClpX6 + XB-SBP
				1	2	3	4	5	6	7	8	9	10	11	12	13	14	15	16	17	18	19	20	21	22	23	24
Raw data			min	control	control	1.25 μM XB-SBP	6.5 μM XB-SBP	ClpX	ClpX	ClpX + 0.05 μM XB-SBP	ClpX + 0.1 μM XB-SBP	ClpX + 0.2 μM XB-SBP	ClpX + 0.3 μM XB-SBP	ClpX + 0.5 μM XB-SBP	ClpX + 0.75 μM XB-SBP	ClpX + 1.25 μM XB-SBP	ClpX + 2.5 μM XB-SBP	ClpX + 5 μM XB-SBP	ClpX + 6.5 μM XB-SBP	ClpX + 7.5 μM XB-SBP	ClpX + 8.5 μM XB-SBP	ClpX + 10 μM XB-SBP	ClpX + 12.5 μM XB-SBP	ClpX + 15 μM XB-SBP	ClpX + 20 μM XB-SBP	ClpX + 25 μM XB-SBP	ClpX + 27.5 μM XB-SBP
0s	30.0 °C		0	2.8871	2.8712	2.8911	2.896	2.8545	2.8426	2.8609	2.8369	2.851	2.9133	2.9425	2.8647	2.86	2.9027	2.8897	2.8391	2.8683	2.8527	2.8608	2.8421	2.8799	2.8768	2.8241	2.8228
60s	30.0 °C		1	2.9135	2.8811	2.9012	2.9009	2.84	2.8353	2.8503	2.8328	2.846	2.9095	2.9373	2.8672	2.8501	2.9033	2.8809	2.8362	2.8618	2.8409	2.8474	2.8316	2.8729	2.8626	2.7949	2.8096
120s	29.9 °C		2	2.9104	2.879	2.9076	2.8994	2.83	2.8273	2.8361	2.8172	2.8278	2.9085	2.9233	2.8464	2.842	2.8807	2.8755	2.8094	2.8436	2.8262	2.8313	2.8156	2.85	2.8359	2.7658	2.7835
180s	30.0 °C		3	2.9074	2.8663	2.8944	2.8871	2.8123	2.8017	2.8223	2.801	2.8143	2.8862	2.8955	2.8271	2.8151	2.8597	2.8481	2.7813	2.8239	2.7923	2.7943	2.7785	2.8223	2.8003	2.7324	2.7477
240s	30.1 °C		4	2.9088	2.8787	2.9025	2.9063	2.8071	2.7971	2.8096	2.7893	2.8193	2.8712	2.8981	2.8208	2.8059	2.8527	2.8333	2.7712	2.803	2.7864	2.7786	2.7687	2.804	2.7788	2.7076	2.7257
300s	29.9 °C		5	2.9052	2.8716	2.8908	2.8927	2.7842	2.7746	2.7922	2.7774	2.784	2.8516	2.8671	2.8044	2.7921	2.8255	2.8107	2.7448	2.7807	2.7577	2.7562	2.7312	2.7656	2.7444	2.663	2.6955
360s	30.1 °C		6	2.8958	2.8746	2.888	2.8957	2.7737	2.7691	2.7788	2.7596	2.7783	2.8336	2.8634	2.7754	2.7705	2.8133	2.7955	2.7258	2.7564	2.7373	2.735	2.7068	2.7386	2.7211	2.6377	2.6693
420s	29.9 °C		7	2.907	2.8774	2.8857	2.8978	2.7682	2.7606	2.7662	2.7481	2.7603	2.8285	2.8625	2.77	2.7619	2.8043	2.7772	2.7126	2.7427	2.7239	2.7119	2.692	2.7235	2.7003	2.6034	2.647
480s	30.1 °C		8	2.9069	2.8722	2.8909	2.897	2.7455	2.7408	2.7439	2.7254	2.7375	2.8051	2.8338	2.7483	2.7317	2.7779	2.7606	2.684	2.7148	2.6931	2.6857	2.6572	2.6872	2.664	2.5645	2.6217
540s	30.0 °C		9	2.9046	2.875	2.8875	2.8987	2.7282	2.7284	2.734	2.7178	2.727	2.7944	2.8209	2.7329	2.7229	2.7649	2.7365	2.6671	2.6952	2.6706	2.6702	2.6378	2.6591	2.6393	2.5381	2.5911
600s	30.1 °C		10	2.9011	2.8665	2.8863	2.893	2.7148	2.72	2.7251	2.6977	2.711	2.7797	2.8042	2.7144	2.7071	2.7491	2.7215	2.6452	2.6746	2.6506	2.6443	2.6069	2.628	2.6054	2.5008	2.5625
660s	29.9 °C		11	2.9041	2.8656	2.8867	2.8945	2.6985	2.6975	2.7095	2.6857	2.6934	2.7581	2.7884	2.6893	2.6854	2.7248	2.7024	2.6256	2.6514	2.6249	2.6194	2.5836	2.6019	2.5727	2.4686	2.5394
720s	30.0 °C		12	2.9132	2.8714	2.8972	2.8942	2.6874	2.6845	2.6927	2.6717	2.6837	2.7487	2.7677	2.6814	2.673	2.7125	2.6848	2.601	2.6317	2.6028	2.5915	2.5522	2.5704	2.5402	2.4349	2.5096
780s	30.1 °C		13	2.9044	2.8666	2.8992	2.8929	2.6681	2.6673	2.6755	2.6565	2.6667	2.7287	2.7533	2.6636	2.6522	2.6968	2.6645	2.5799	2.6082	2.5804	2.5655	2.5266	2.546	2.5098	2.3973	2.4811
840s	29.9 °C		14	2.9145	2.8813	2.8981	2.9019	2.6603	2.6588	2.6656	2.6434	2.6468	2.7236	2.7461	2.6494	2.6419	2.6828	2.6504	2.5639	2.5865	2.556	2.544	2.5023	2.5199	2.4815	2.3663	2.4583
900s	30.0 °C		15	2.9042	2.8753	2.8801	2.8972	2.641	2.6379	2.6436	2.6217	2.6243	2.6991	2.7303	2.6272	2.616	2.6556	2.6241	2.5366	2.5628	2.5286	2.5169	2.4737	2.4841	2.4485	2.3264	2.4265
960s	29.9 °C		16	2.9043	2.8649	2.8887	2.8959	2.6234	2.6253	2.6294	2.6078	2.6138	2.6882	2.7101	2.6073	2.5937	2.6399	2.6053	2.5112	2.5386	2.5062	2.4901	2.4438	2.4559	2.4147	2.2911	2.3968
1020s	29.8 °C		17	2.9218	2.8699	2.9006	2.8989	2.6103	2.6109	2.6159	2.596	2.6056	2.6726	2.7033	2.5963	2.582	2.6258	2.5875	2.4932	2.5201	2.4833	2.4697	2.4178	2.4269	2.3812	2.255	2.3726
1080s	29.9 °C		18	2.9054	2.8688	2.8871	2.8821	2.5888	2.5904	2.5948	2.5707	2.5806	2.6474	2.6787	2.5741	2.5568	2.6031	2.5624	2.467	2.491	2.4514	2.4376	2.387	2.3932	2.3471	2.2156	2.3375
1140s	30.0 °C		19	2.9069	2.8807	2.8985	2.9043	2.578	2.5798	2.5845	2.5612	2.5674	2.6364	2.6665	2.5551	2.5434	2.5884	2.5446	2.4473	2.4663	2.4333	2.4163	2.3572	2.3635	2.3151	2.1772	2.309
1200s	29.9 °C		20	2.8989	2.8718	2.8922	2.8939	2.5579	2.5635	2.563	2.5406	2.548	2.616	2.643	2.5297	2.5196	2.5647	2.522	2.4173	2.4415	2.403	2.385	2.3273	2.328	2.2772	2.1372	2.2745
1260s	30.0 °C		21	2.9109	2.8779	2.8912	2.8948	2.5474	2.5483	2.5533	2.5237	2.5298	2.603	2.629	2.5163	2.5049	2.5488	2.503	2.3978	2.4209	2.3789	2.3595	2.3019	2.2973	2.2443	2.1001	2.2449
1320s	30.0 °C		22	2.8982	2.8734	2.8925	2.889	2.5249	2.529	2.5332	2.508	2.5142	2.5777	2.6061	2.4956	2.4802	2.5261	2.4764	2.3738	2.3939	2.349	2.3328	2.2692	2.2634	2.2088	2.0589	2.2133
1380s	29.9 °C		23	2.911	2.8748	2.9043	2.8955	2.5106	2.5174	2.519	2.4913	2.4979	2.5651	2.5937	2.4759	2.4629	2.5034	2.4588	2.3486	2.3674	2.326	2.3057	2.2403	2.2306	2.1737	2.0202	2.1814
1440s	30.0 °C		24	2.9061	2.873	2.8963	2.891	2.4947	2.5007	2.4982	2.4733	2.4794	2.5452	2.5733	2.4522	2.4434	2.4828	2.4372	2.3254	2.3419	2.2985	2.2764	2.2103	2.1974	2.1381	1.9803	2.1501
1500s	30.0 °C		25	2.9036	2.8664	2.8811	2.8931	2.4706	2.4822	2.4775	2.4515	2.4563	2.5218	2.5515	2.4319	2.4157	2.4599	2.4107	2.2961	2.3142	2.2697	2.2475	2.1756	2.1616	2.101	1.9378	2.1146
1560s	30.0 °C		26	2.898	2.8663	2.8853	2.8875	2.4581	2.4633	2.4616	2.4351	2.4379	2.5048	2.5349	2.4122	2.3981	2.4369	2.3947	2.2711	2.2885	2.2418	2.2173	2.1439	2.1276	2.0642	1.8973	2.0833
1620s	29.9 °C		27	2.9048	2.8711	2.8887	2.8832	2.4377	2.4469	2.4427	2.4168	2.4188	2.4862	2.514	2.39	2.3756	2.4163	2.3679	2.2456	2.261	2.2152	2.1903	2.115	2.0947	2.0285	1.8576	2.0504
1680s	30.0 °C		28	2.9009	2.8702	2.8899	2.8876	2.4179	2.4277	2.4264	2.3964	2.4011	2.4663	2.4982	2.369	2.3574	2.3947	2.3442	2.2204	2.2357	2.1877	2.1602	2.0833	2.0592	1.9911	1.8175	2.0172
1740s	30.0 °C		29	2.906	2.8753	2.8905	2.8992	2.4032	2.4157	2.4125	2.3827	2.3822	2.4508	2.4772	2.3507	2.3375	2.3768	2.3234	2.1966	2.211	2.161	2.1333	2.0523	2.0269	1.9551	1.7771	1.9856
1800s	30.0 °C		30	2.8884	2.8648	2.8847	2.8912	2.3817	2.394	2.391	2.3608	2.3617	2.4259	2.4556	2.3278	2.3131	2.352	2.2982	2.1694	2.1818	2.1319	2.1036	2.0185	1.9901	1.918	1.7349	1.9511
1860s	29.9 °C		31	2.9079	2.8714	2.8959	2.8939	2.3653	2.3822	2.3748	2.3464	2.3454	2.4101	2.4406	2.3056	2.2943	2.3308	2.2752	2.1455	2.1565	2.1055	2.0745	1.9884	1.9567	1.8812	1.693	1.9183
1920s	29.9 °C		32	2.9038	2.8669	2.883	2.8917	2.3436	2.3594	2.3541	2.3239	2.3221	2.386	2.417	2.2817	2.2689	2.3077	2.2496	2.1181	2.1287	2.0759	2.0435	1.954	1.9201	1.8427	1.6517	1.8831
1980s	30.0 °C		33	2.8961	2.8661	2.883	2.8916	2.3278	2.3443	2.3362	2.3053	2.3048	2.3683	2.3959	2.259	2.2483	2.2837	2.2279	2.0912	2.1005	2.0476	2.0146	1.923	1.8852	1.8053	1.6097	1.8501
2040s	30.0 °C		34	2.8944	2.8622	2.883	2.8892	2.3067	2.326	2.3174	2.2863	2.2867	2.3472	2.3743	2.2396	2.2233	2.2616	2.2026	2.0656	2.0743	2.0185	1.9852	1.8898	1.8508	1.7675	1.5678	1.8155
2100s	29.9 °C		35	2.9027	2.8649	2.8886	2.8881	2.2884	2.3075	2.3	2.2673	2.2658	2.3247	2.3557	2.2149	2.2032	2.2394	2.1794	2.0381	2.0475	1.9892	1.9551	1.8584	1.8149	1.7293	1.5261	1.7826
2160s	30.1 °C		36	2.9065	2.8674	2.8895	2.898	2.2736	2.2929	2.2806	2.2491	2.2474	2.308	2.3372	2.1944	2.1815	2.2184	2.1554	2.0118	2.0207	1.9624	1.9261	1.8257	1.7798	1.6915	1.484	1.748
2220s	30.0 °C		37	2.8944	2.865	2.8835	2.8866	2.2511	2.2726	2.2609	2.2295	2.2244	2.2837	2.3134	2.1705	2.1581	2.1937	2.1307	1.9851	1.9908	1.9319	1.8949	1.7922	1.7431	1.6525	1.4413	1.7126
2280s	30.2 °C		38	2.894	2.8617	2.8853	2.8918	2.2321	2.2543	2.2412	2.2083	2.2041	2.2662	2.2942	2.1465	2.1339	2.1716	2.1061	1.9571	1.964	1.9026	1.8643	1.759	1.7069	1.6138	1.399	1.6786
2340s	30.1 °C		39	2.8991	2.8665	2.882	2.8845	2.2124	2.2365	2.222	2.1885	2.1834	2.2433	2.2722	2.125	2.1117	2.1451	2.0811	1.9318	1.936	1.8737	1.8339	1.7255	1.6702	1.5756	1.3564	1.6433
2400s	30.1 °C		40	2.8967	2.8627	2.8817	2.893	2.1917	2.2173	2.2041	2.1681	2.1642	2.2221	2.2513	2.1009	2.0881	2.1245	2.0559	1.9036	1.908	1.8445	1.8033	1.6923	1.6341	1.5364	1.3135	1.6094
2460s	30.1 °C		41	2.8958	2.8635	2.8848	2.8859	2.1731	2.1999	2.185	2.1498	2.1432	2.2007	2.2282	2.0779	2.0647	2.1001	2.0313	1.8767	1.8805	1.8152	1.7727	1.6595	1.5981	1.4982	1.2709	1.5743
2520s	30.0 °C		42	2.8917	2.8659	2.8818	2.8924	2.1518	2.1808	2.1632	2.1295	2.1218	2.1773	2.2083	2.0551	2.0414	2.0757	2.0055	1.849	1.8524	1.785	1.7422	1.6256	1.5615	1.4587	1.228	1.5395
2580s	30.0 °C		43	2.9008	2.8641	2.8829	2.8779	2.1322	2.1614	2.1446	2.1098	2.1012	2.157	2.1863	2.032	2.0182	2.0512	1.9814	1.8221	1.8244	1.7557	1.7115	1.5922	1.525	1.4197	1.1852	1.5043
2640s	30.3 °C		44	2.8962	2.8638	2.8854	2.8879	2.1144	2.143	2.1236	2.0901	2.0813	2.1362	2.1663	2.008	1.9949	2.0269	1.9563	1.794	1.7958	1.7257	1.6805	1.5584	1.4886	1.3805	1.1421	1.4694
2700s	30.3 °C		45	2.903	2.8631	2.8831	2.8908	2.0932	2.1248	2.1051	2.0694	2.0598	2.1138	2.1421	1.9856	1.9713	2.003	1.9306	1.7668	1.7674	1.6961	1.6491	1.5245	1.4517	1.3415	1.099	1.434
2760s	30.1 °C		46	2.8978	2.8644	2.8825	2.8835	2.0738	2.1068	2.0838	2.0488	2.0379	2.0911	2.1198	1.9611	1.9471	1.9788	1.9061	1.7393	1.7386	1.6663	1.6174	1.4907	1.415	1.3015	1.0559	1.3986
2820s	30.1 °C		47	2.8919	2.8607	2.88	2.8807	2.0535	2.087	2.0638	2.0295	2.0173	2.0693	2.0992	1.9379	1.9235	1.9549	1.8806	1.7117	1.7099	1.6364	1.5866	1.4569	1.378	1.2624	1.0126	1.363
2880s	30.2 °C		48	2.9008	2.8633	2.8792	2.8918	2.0319	2.0686	2.0429	2.0073	1.9956	2.0479	2.077	1.913	1.8999	1.9305	1.8551	1.6844	1.6811	1.6061	1.5557	1.4229	1.3409	1.2229	0.9693	1.3278
2940s	30.2 °C		49	2.8952	2.863	2.8827	2.8905	2.0104	2.0501	2.0228	1.9875	1.9745	2.0252	2.0539	1.89	1.8751	1.9059	1.8294	1.6558	1.6526	1.5764	1.5242	1.3889	1.3039	1.1829	0.9257	1.2923
3000s	30.3 °C		50	2.8937	2.8556	2.8746	2.8787	1.9912	2.0305	2.0029	1.967	1.9525	2.0039	2.0315	1.8655	1.8518	1.8807	1.804	1.6283	1.6236	1.5463	1.4927	1.3549	1.2668	1.1435	0.8825	1.2569
3060s	30.4 °C		51	2.9015	2.8575	2.8849	2.8928	1.9695	2.0114	1.9839	1.9462	1.932	1.9798	2.0093	1.8417	1.8277	1.8561	1.7777	1.5998	1.5948	1.5158	1.4613	1.3206	1.2293	1.1033	0.8391	1.2212
3120s	30.3 °C		52	2.8988	2.8681	2.8924	2.8922	1.9511	1.9936	1.963	1.9255	1.9105	1.9595	1.9875	1.8179	1.8036	1.8322	1.7525	1.5727	1.5665	1.4859	1.43	1.2865	1.1919	1.0638	0.7956	1.1854
3180s	30.3 °C		53	2.892	2.8593	2.8906	2.8831	1.9298	1.9731	1.9426	1.9046	1.8881	1.9347	1.9653	1.7934	1.7798	1.8061	1.7265	1.5442	1.5368	1.4553	1.3981	1.2521	1.1545	1.0237	0.7522	1.1494
3240s	30.2 °C		54	2.8988	2.8576	2.8798	2.8867	1.9094	1.9542	1.9216	1.8834	1.8672	1.9125	1.942	1.7693	1.7549	1.7822	1.7005	1.5156	1.508	1.4248	1.3665	1.2178	1.117	0.9835	0.7088	1.1135
3300s	30.3 °C		55	2.897	2.8554	2.8748	2.8885	1.8887	1.9347	1.9005	1.8634	1.8452	1.8898	1.9184	1.745	1.7308	1.7568	1.6742	1.4877	1.479	1.3943	1.3348	1.1833	1.0796	0.9438	0.6654	1.0777
3360s	30.4 °C		56	2.8922	2.864	2.8837	2.8909	1.8686	1.9154	1.8801	1.8423	1.8233	1.8683	1.8964	1.7211	1.7061	1.7319	1.6486	1.4596	1.4501	1.3642	1.3032	1.1489	1.0419	0.9036	0.622	1.0419
3420s	30.4 °C		57	2.8939	2.8592	2.8832	2.8783	1.8472	1.8964	1.8594	1.8219	1.8022	1.8455	1.8736	1.6965	1.6817	1.7071	1.6215	1.4313	1.4206	1.3334	1.2713	1.1141	1.0043	0.8632	0.5786	1.0057
3480s	30.2 °C		58	2.8862	2.8601	2.8802	2.888	1.8259	1.8763	1.8383	1.801	1.7794	1.8225	1.8502	1.6712	1.657	1.6815	1.5956	1.4028	1.3916	1.3026	1.2395	1.0797	0.9667	0.8231	0.5353	0.9694
3540s	30.4 °C		59	2.8909	2.865	2.8782	2.8825	1.8055	1.8575	1.8174	1.779	1.7575	1.7989	1.8274	1.647	1.6322	1.656	1.569	1.3744	1.3622	1.2722	1.2076	1.045	0.9288	0.7829	0.4921	0.9336
3600s	30.4 °C		60	2.8974	2.8665	2.8886	2.8944	1.7849	1.8385	1.7976	1.7587	1.7361	1.7769	1.8057	1.6233	1.6082	1.6314	1.5431	1.3463	1.3329	1.2417	1.1758	1.0106	0.8912	0.743	0.4494	0.8976
3660s	30.5 °C		61	2.8879	2.8552	2.8793	2.8829	1.7629	1.8183	1.776	1.7373	1.7139	1.753	1.7819	1.5983	1.5832	1.6061	1.5164	1.3177	1.3037	1.2108	1.1437	0.9757	0.8532	0.7025	0.4068	0.8614
3720s	30.3 °C		62	2.8967	2.862	2.8823	2.8769	1.7419	1.7989	1.7543	1.7157	1.6917	1.7301	1.7586	1.5735	1.5586	1.5807	1.4901	1.2892	1.2742	1.1803	1.1117	0.941	0.8155	0.6624	0.3649	0.8251
3780s	30.3 °C		63	2.8949	2.8614	2.8811	2.8799	1.7207	1.7789	1.7341	1.6942	1.6695	1.707	1.7353	1.5493	1.5337	1.5555	1.4636	1.2608	1.2449	1.1494	1.0797	0.9064	0.7777	0.6221	0.3238	0.789
3840s	30.3 °C		64	2.9031	2.8624	2.8874	2.8817	1.7006	1.76	1.7128	1.6734	1.6478	1.6847	1.7127	1.5246	1.5097	1.53	1.4378	1.2324	1.2155	1.1188	1.048	0.8719	0.74	0.5821	0.2854	0.7529
3900s	30.2 °C		65	2.8938	2.8654	2.8914	2.8919	1.6792	1.7405	1.6913	1.6521	1.6257	1.6609	1.6896	1.4998	1.4843	1.5043	1.4104	1.2037	1.186	1.0879	1.0158	0.8369	0.702	0.5419	0.2512	0.7166
3960s	30.4 °C		66	2.8868	2.8539	2.8723	2.8746	1.6573	1.7192	1.6702	1.6303	1.6027	1.6372	1.6659	1.4748	1.4593	1.4787	1.3839	1.1752	1.1563	1.0569	0.9835	0.8021	0.6642	0.5017	0.2262	0.6806
4020s	30.6 °C		67	2.887	2.8555	2.8784	2.8819	1.6356	1.7001	1.6491	1.6087	1.581	1.6137	1.6416	1.4499	1.4343	1.4531	1.3573	1.1464	1.1268	1.0262	0.9512	0.7675	0.6264	0.4619	0.2117	0.6444
4080s	30.6 °C		68	2.8867	2.8544	2.8739	2.8867	1.6146	1.6801	1.6277	1.587	1.5587	1.5904	1.6187	1.4254	1.41	1.4277	1.3303	1.1177	1.0973	0.9953	0.9192	0.7326	0.5886	0.4221	0.2048	0.6083
4140s	30.7 °C		69	2.8869	2.8583	2.8853	2.8795	1.5935	1.6601	1.6064	1.5662	1.536	1.5672	1.5954	1.4003	1.3849	1.402	1.3038	1.089	1.0677	0.9644	0.8873	0.6978	0.5508	0.3827	0.2011	0.5722
4200s	30.4 °C		70	2.8889	2.8522	2.8884	2.8793	1.572	1.6401	1.5853	1.5445	1.5136	1.5437	1.5722	1.3753	1.3599	1.3762	1.277	1.0605	1.0382	0.9336	0.855	0.663	0.513	0.3435	0.1988	0.5363
4260s	30.4 °C		71	2.8869	2.858	2.8829	2.8802	1.5511	1.6206	1.5637	1.5228	1.4908	1.521	1.5486	1.3507	1.3348	1.3508	1.2503	1.0317	1.0084	0.9024	0.8228	0.6282	0.4754	0.3053	0.1971	0.5004
4320s	30.6 °C		72	2.8865	2.8642	2.8739	2.8801	1.529	1.6004	1.5426	1.5011	1.4688	1.4967	1.5251	1.3257	1.3098	1.3249	1.2234	1.0031	0.9787	0.8716	0.7906	0.5934	0.4377	0.2688	0.1962	0.4646
4380s	30.5 °C		73	2.8807	2.8605	2.8832	2.8743	1.5079	1.581	1.5215	1.4797	1.4466	1.4734	1.5017	1.301	1.285	1.2997	1.1968	0.9743	0.9492	0.8407	0.7586	0.5587	0.4005	0.2354	0.1954	0.4294
4440s	30.7 °C		74	2.8867	2.8532	2.8743	2.8886	1.4873	1.5604	1.4995	1.4578	1.4241	1.4501	1.4781	1.2759	1.2597	1.2741	1.17	0.9456	0.9196	0.8096	0.7264	0.5241	0.3635	0.2077	0.195	0.3944
4500s	30.4 °C		75	2.8901	2.8563	2.8753	2.8798	1.4649	1.5407	1.4785	1.436	1.4013	1.4265	1.4547	1.2511	1.2348	1.2483	1.1433	0.9169	0.89	0.7787	0.6941	0.4893	0.3269	0.1892	0.1943	0.3598
4560s	30.5 °C		76	2.8863	2.8534	2.8727	2.8816	1.4435	1.5208	1.4567	1.4146	1.379	1.4027	1.431	1.2258	1.2094	1.2223	1.1163	0.8881	0.8603	0.7479	0.662	0.455	0.2913	0.1792	0.194	0.3266
4620s	30.5 °C		77	2.8897	2.8521	2.8795	2.8666	1.4218	1.5005	1.4353	1.3929	1.3563	1.3794	1.4074	1.201	1.1846	1.1968	1.0894	0.8594	0.8306	0.7169	0.6297	0.4203	0.2568	0.1736	0.1936	0.2955
4680s	30.6 °C		78	2.8933	2.8577	2.8727	2.8774	1.4005	1.4805	1.4136	1.3714	1.3338	1.3556	1.3834	1.1759	1.1594	1.1711	1.0627	0.8306	0.801	0.6858	0.5976	0.3861	0.2249	0.1704	0.1934	0.2684
4740s	30.6 °C		79	2.8805	2.8516	2.8711	2.8787	1.3787	1.4603	1.3921	1.3492	1.3113	1.3322	1.3601	1.1509	1.1342	1.1453	1.0359	0.8017	0.7714	0.6548	0.5654	0.3522	0.1983	0.1684	0.1931	0.2478
4800s	30.7 °C		80	2.8936	2.8512	2.8721	2.8773	1.3567	1.4403	1.3708	1.3276	1.2886	1.3085	1.3362	1.1255	1.1092	1.1194	1.009	0.7729	0.7416	0.6239	0.5335	0.3185	0.1795	0.1671	0.1929	0.2353
4860s	30.8 °C		81	2.8828	2.8493	2.8754	2.8784	1.3355	1.4201	1.3491	1.3061	1.266	1.2846	1.3126	1.1005	1.0841	1.0935	0.9821	0.7442	0.7121	0.593	0.5012	0.2855	0.1683	0.166	0.1926	0.2285
4920s	30.6 °C		82	2.8887	2.8552	2.8842	2.8829	1.314	1.4	1.3277	1.2841	1.2434	1.2611	1.2888	1.0756	1.0589	1.0679	0.9553	0.7154	0.6823	0.562	0.4693	0.2536	0.1622	0.1653	0.1924	0.2243
4980s	30.8 °C		83	2.8831	2.8475	2.8738	2.8799	1.2924	1.3797	1.3061	1.2622	1.2209	1.2375	1.265	1.0505	1.0337	1.0419	0.9283	0.6866	0.6526	0.5312	0.4374	0.2239	0.1587	0.1647	0.1923	0.2219
5040s	30.5 °C		84	2.8827	2.8482	2.8713	2.8712	1.2704	1.3594	1.2844	1.2404	1.1979	1.2135	1.2413	1.0249	1.0084	1.0159	0.9014	0.6578	0.623	0.5003	0.4056	0.1977	0.1564	0.1642	0.1919	0.2199
5100s	30.6 °C		85	2.8789	2.8563	2.8758	2.8658	1.2489	1.3393	1.2628	1.2187	1.1754	1.1902	1.2175	1.0005	0.9833	0.9903	0.8744	0.6297	0.5935	0.4697	0.374	0.1775	0.155	0.1638	0.192	0.2188
5160s	30.8 °C		86	2.8831	2.8524	2.8692	2.8822	1.2271	1.3192	1.2409	1.1965	1.1527	1.1662	1.1935	0.975	0.958	0.9643	0.8476	0.6003	0.5637	0.439	0.3428	0.1647	0.1539	0.1637	0.1918	0.2178
5220s	30.7 °C		87	2.8869	2.8512	2.8863	2.8821	1.2054	1.2988	1.2192	1.175	1.13	1.1425	1.1697	0.9499	0.9327	0.9385	0.8207	0.5716	0.5342	0.4084	0.3119	0.1571	0.1531	0.1632	0.1916	0.2171
5280s	30.6 °C		88	2.8819	2.8419	2.8681	2.8719	1.1838	1.2785	1.1976	1.153	1.1074	1.1187	1.1462	0.9247	0.9077	0.9127	0.7939	0.543	0.5048	0.3781	0.2816	0.153	0.1524	0.163	0.1917	0.2166
5340s	30.6 °C		89	2.8823	2.8502	2.869	2.8757	1.1619	1.2584	1.1759	1.1311	1.0844	1.0949	1.1223	0.8996	0.8825	0.8869	0.7669	0.5144	0.4752	0.3479	0.2522	0.1501	0.1518	0.1627	0.1915	0.216
5400s	30.6 °C		90	2.8753	2.8545	2.8688	2.8733	1.1402	1.2379	1.1544	1.1093	1.0617	1.071	1.0985	0.8742	0.8572	0.861	0.7401	0.4856	0.4458	0.3181	0.2248	0.1483	0.1515	0.1627	0.1916	0.2155
5460s	30.6 °C		91	2.8756	2.8436	2.8694	2.8781	1.1184	1.2175	1.1323	1.0871	1.0389	1.0473	1.0746	0.8492	0.8319	0.8352	0.7132	0.4571	0.4167	0.2887	0.2004	0.1469	0.151	0.1625	0.1915	0.2151
5520s	30.7 °C		92	2.8787	2.8503	2.8713	2.869	1.0965	1.1973	1.1105	1.0653	1.0161	1.0234	1.0507	0.8239	0.8067	0.8093	0.6862	0.4286	0.3876	0.2602	0.1809	0.146	0.1508	0.1624	0.1915	0.2148
5580s	30.7 °C		93	2.8754	2.8418	2.8576	2.8771	1.075	1.1769	1.0888	1.0432	0.9934	0.9995	1.0268	0.7987	0.7813	0.7835	0.6592	0.4001	0.3587	0.233	0.1675	0.145	0.1505	0.1622	0.1913	0.2145
5640s	30.5 °C		94	2.8836	2.85	2.8685	2.8767	1.0529	1.1566	1.067	1.0214	0.9705	0.9757	1.0029	0.7733	0.7561	0.7575	0.6325	0.372	0.3303	0.2083	0.1594	0.1445	0.1502	0.1621	0.1913	0.2141
5700s	30.7 °C		95	2.8863	2.8505	2.8775	2.8811	1.0313	1.1363	1.0451	0.9995	0.9479	0.9518	0.9789	0.7485	0.7308	0.7317	0.6057	0.344	0.3022	0.1872	0.1546	0.1441	0.1501	0.1621	0.1913	0.2139
5760s	30.7 °C		96	2.8825	2.8448	2.8623	2.8774	1.0095	1.1157	1.0232	0.9774	0.925	0.9279	0.955	0.7234	0.7055	0.7058	0.5788	0.3162	0.275	0.1714	0.1515	0.1438	0.1499	0.1621	0.1913	0.2137
5820s	30.7 °C		97	2.8777	2.8486	2.8695	2.868	0.9875	1.0954	1.0012	0.9555	0.902	0.9042	0.9311	0.6981	0.6803	0.6799	0.552	0.2891	0.2489	0.1613	0.1493	0.1435	0.1499	0.1619	0.191	0.2135
5880s	30.6 °C		98	2.8825	2.8454	2.8729	2.8701	0.9658	1.0752	0.9796	0.9336	0.8794	0.8803	0.9073	0.6728	0.6551	0.6542	0.5253	0.2625	0.2249	0.155	0.1479	0.1431	0.1497	0.1619	0.1909	0.2133
5940s	30.7 °C		99	2.8764	2.8477	2.8678	2.8695	0.9441	1.0547	0.9577	0.9115	0.8566	0.8564	0.8833	0.6478	0.6299	0.6284	0.4986	0.237	0.2045	0.1513	0.1468	0.1431	0.1496	0.162	0.191	0.2132
6000s	30.7 °C		100	2.8801	2.8469	2.871	2.8764	0.9222	1.0344	0.9359	0.8896	0.8337	0.8326	0.8592	0.6227	0.6048	0.6027	0.472	0.2134	0.1889	0.1486	0.1461	0.1428	0.1496	0.1619	0.1908	0.213
6060s	30.7 °C		101	2.8835	2.8442	2.8704	2.8703	0.9005	1.0139	0.9141	0.8676	0.811	0.8087	0.8354	0.5975	0.5796	0.5768	0.4455	0.1928	0.1784	0.1469	0.1454	0.1427	0.1494	0.1617	0.1909	0.2127
6120s	30.8 °C		102	2.8812	2.8457	2.8675	2.8704	0.8786	0.9937	0.8921	0.8456	0.7881	0.7848	0.8115	0.5726	0.5546	0.5512	0.4191	0.1767	0.1719	0.1455	0.1449	0.1425	0.1494	0.1616	0.1908	0.2127
6180s	30.7 °C		103	2.8859	2.8458	2.8648	2.8821	0.8569	0.9732	0.8701	0.8236	0.7653	0.7609	0.7876	0.5473	0.5294	0.5255	0.3926	0.1654	0.1678	0.1445	0.1446	0.1424	0.1493	0.1616	0.1907	0.2125
6240s	30.8 °C		104	2.8797	2.8422	2.8662	2.8713	0.8352	0.9528	0.8485	0.8017	0.7424	0.7371	0.7636	0.5223	0.5044	0.4998	0.3665	0.1582	0.1651	0.1437	0.144	0.1422	0.1492	0.1614	0.1909	0.2123
6300s	30.7 °C		105	2.8782	2.8409	2.8673	2.8729	0.8139	0.9323	0.8266	0.7796	0.7197	0.7133	0.7397	0.4973	0.4793	0.4741	0.3405	0.1537	0.1632	0.1432	0.1438	0.1424	0.1492	0.1615	0.1907	0.2121
6360s	30.7 °C		106	2.8724	2.8457	2.8696	2.8673	0.7915	0.912	0.8047	0.7577	0.6969	0.6894	0.7158	0.4726	0.4543	0.4486	0.3146	0.1507	0.1617	0.1427	0.1435	0.1421	0.149	0.1614	0.1905	0.212
6420s	30.8 °C		107	2.874	2.8401	2.8611	2.872	0.7697	0.8916	0.7828	0.7357	0.6741	0.6656	0.692	0.4474	0.4295	0.4231	0.2893	0.1484	0.1608	0.1422	0.1432	0.1418	0.1489	0.1614	0.1905	0.2118
6480s	30.8 °C		108	2.8835	2.8366	2.8628	2.877	0.748	0.8712	0.761	0.7138	0.6513	0.6419	0.6682	0.4228	0.4046	0.3979	0.2646	0.1471	0.1599	0.142	0.1431	0.1419	0.1489	0.1615	0.1906	0.2117
6540s	30.8 °C		109	2.8744	2.8487	2.8677	2.8805	0.7263	0.8507	0.739	0.6918	0.6285	0.6181	0.6443	0.398	0.3799	0.3727	0.2408	0.1459	0.1594	0.1417	0.143	0.142	0.1492	0.1614	0.1906	0.2116
6600s	30.7 °C		110	2.8739	2.844	2.8626	2.8724	0.7044	0.8303	0.7173	0.6699	0.6057	0.5943	0.6204	0.3734	0.3554	0.3475	0.2182	0.1451	0.1587	0.1414	0.1428	0.1418	0.149	0.1613	0.1903	0.2115
6660s	30.8 °C		111	2.8719	2.84	2.8618	2.869	0.6826	0.8098	0.6952	0.648	0.5827	0.5707	0.5966	0.349	0.331	0.3228	0.1978	0.1443	0.1584	0.1412	0.1426	0.1418	0.1491	0.1613	0.1905	0.2113
6720s	30.7 °C		112	2.8801	2.835	2.8621	2.87	0.6609	0.7895	0.6734	0.6261	0.56	0.5469	0.5728	0.325	0.307	0.2982	0.1807	0.1438	0.158	0.1411	0.1425	0.1417	0.1492	0.1614	0.1904	0.2112
6780s	30.7 °C		113	2.8767	2.8388	2.8667	2.8668	0.639	0.769	0.6515	0.6041	0.5372	0.5231	0.549	0.301	0.2832	0.2744	0.1677	0.1433	0.1577	0.1409	0.1424	0.1416	0.1491	0.1614	0.1904	0.211
6840s	30.8 °C		114	2.8802	2.8436	2.8724	2.8625	0.6174	0.7486	0.6297	0.5822	0.5145	0.4994	0.5253	0.2777	0.2602	0.2509	0.1586	0.143	0.1574	0.1407	0.1422	0.1416	0.1491	0.1614	0.1901	0.2111
6900s	30.7 °C		115	2.8767	2.8387	2.8588	2.8709	0.5956	0.7282	0.6078	0.5603	0.4919	0.4758	0.5015	0.2551	0.2377	0.2285	0.1526	0.1426	0.1571	0.1405	0.1422	0.1417	0.1493	0.1612	0.1902	0.2109
6960s	31.0 °C		116	2.874	2.8426	2.8602	2.8723	0.574	0.7078	0.5859	0.5386	0.4693	0.4524	0.4779	0.2333	0.2168	0.2078	0.1487	0.1424	0.1568	0.1404	0.1421	0.1415	0.1493	0.1611	0.1901	0.2109
7020s	30.8 °C		117	2.8668	2.8385	2.8595	2.8667	0.5523	0.6874	0.5641	0.5166	0.4468	0.4288	0.4542	0.2131	0.1979	0.1897	0.1459	0.1421	0.1567	0.1403	0.1421	0.1415	0.1492	0.1611	0.1901	0.2107
7080s	30.7 °C		118	2.8717	2.8449	2.8588	2.8704	0.5307	0.667	0.5424	0.4949	0.4243	0.4054	0.4307	0.1958	0.1818	0.1751	0.1439	0.1419	0.1566	0.1402	0.1419	0.1414	0.1492	0.1611	0.1902	0.2105
7140s	30.7 °C		119	2.8757	2.84	2.8623	2.8663	0.5091	0.6466	0.5206	0.4731	0.4019	0.382	0.4072	0.1813	0.1694	0.164	0.1424	0.1418	0.1564	0.1402	0.142	0.1417	0.1491	0.1613	0.1901	0.2105
7200s	30.7 °C		120	2.8841	2.8491	2.8692	2.8776	0.4874	0.6263	0.4989	0.4513	0.3795	0.3589	0.3839	0.1709	0.1608	0.1566	0.1412	0.1415	0.1563	0.1401	0.1422	0.1416	0.1492	0.1612	0.1902	0.2105
7260s	31.1 °C		121	2.8814	2.8368	2.8655	2.8593	0.4659	0.606	0.4773	0.4296	0.3574	0.336	0.3607	0.1636	0.1549	0.1515	0.1403	0.1413	0.1562	0.1401	0.142	0.1415	0.1491	0.1612	0.1901	0.2103
7320s	31.1 °C		122	2.8704	2.8374	2.8617	2.869	0.4443	0.5856	0.4556	0.4081	0.3353	0.3132	0.3376	0.1589	0.1508	0.1481	0.1396	0.1412	0.156	0.1399	0.1419	0.1414	0.1489	0.1612	0.1902	0.2103
7380s	31.0 °C		123	2.869	2.8297	2.8648	2.8697	0.4228	0.5653	0.434	0.3865	0.3136	0.2907	0.3149	0.1556	0.148	0.1457	0.139	0.1411	0.156	0.1399	0.142	0.1417	0.1487	0.1612	0.1901	0.2099
7440s	30.8 °C		124	2.8654	2.8406	2.859	2.8639	0.4015	0.5449	0.4126	0.365	0.2919	0.2687	0.2923	0.153	0.1461	0.1438	0.1385	0.141	0.156	0.1399	0.1419	0.1417	0.1488	0.1613	0.19	0.2103
7500s	30.7 °C		125	2.861	2.8368	2.8576	2.8602	0.38	0.5247	0.391	0.3437	0.2707	0.2474	0.2703	0.1513	0.1446	0.1424	0.138	0.1408	0.1558	0.1398	0.1418	0.1415	0.1488	0.1611	0.1899	0.2098
7560s	31.0 °C		126	2.8637	2.839	2.8602	2.8666	0.3589	0.5044	0.3697	0.3226	0.2503	0.2271	0.2491	0.1498	0.1435	0.1415	0.1376	0.1408	0.1557	0.1399	0.1417	0.1415	0.1489	0.1612	0.1901	0.2095
7620s	31.0 °C		127	2.861	2.8311	2.8607	2.8594	0.3379	0.4841	0.3484	0.3017	0.2305	0.2082	0.2287	0.149	0.1425	0.1406	0.1374	0.1407	0.1556	0.1398	0.1418	0.1415	0.1488	0.1613	0.19	0.2095
7680s	31.0 °C		128	2.867	2.8352	2.8582	2.8636	0.3168	0.4638	0.3274	0.2811	0.2121	0.1916	0.21	0.1482	0.1416	0.14	0.1371	0.1406	0.1555	0.1398	0.1416	0.1416	0.1488	0.1614	0.1899	0.2094
7740s	30.8 °C		129	2.8789	2.8379	2.8635	2.8723	0.2962	0.4436	0.3066	0.2608	0.1954	0.1779	0.1935	0.1474	0.1411	0.1393	0.1369	0.1406	0.1556	0.1398	0.1416	0.1416	0.1488	0.1613	0.1898	0.2093
7800s	30.8 °C		130	2.8833	2.8518	2.8641	2.8692	0.2759	0.4236	0.286	0.2414	0.1813	0.1676	0.1802	0.1467	0.1406	0.1387	0.1366	0.1405	0.1554	0.1397	0.1415	0.1415	0.1488	0.1612	0.1898	0.2093
7860s	30.8 °C		131	2.8641	2.8327	2.8578	2.8636	0.256	0.4035	0.2658	0.2227	0.1702	0.1601	0.1698	0.1462	0.1402	0.1384	0.1363	0.1404	0.1554	0.1397	0.1415	0.1413	0.1489	0.1613	0.1899	0.2091
7920s	30.8 °C		132	2.8761	2.8342	2.8555	2.8648	0.2367	0.3836	0.2462	0.2052	0.1621	0.155	0.1625	0.1458	0.1397	0.138	0.1362	0.1404	0.1553	0.1398	0.1415	0.1413	0.1487	0.1613	0.1897	0.209
7980s	30.8 °C		133	2.87	2.829	2.8509	2.8627	0.2191	0.3637	0.2276	0.1898	0.1566	0.1514	0.1575	0.1455	0.1395	0.1376	0.1359	0.1405	0.1553	0.1396	0.1415	0.1414	0.1488	0.1612	0.19	0.209
8040s	30.8 °C		134	2.8786	2.848	2.866	2.866	0.2016	0.3438	0.21	0.1767	0.1526	0.1488	0.1539	0.1452	0.1391	0.1373	0.1358	0.1402	0.1552	0.1393	0.1415	0.1414	0.1488	0.1612	0.1897	0.2089
8100s	30.8 °C		135	2.8648	2.837	2.8622	2.8696	0.1865	0.3242	0.1943	0.1667	0.1497	0.1469	0.1514	0.1449	0.1389	0.137	0.1357	0.1402	0.1552	0.1394	0.1415	0.1415	0.1491	0.1611	0.1897	0.2087
8160s	31.0 °C		136	2.8579	2.8338	2.8516	2.8574	0.1741	0.3048	0.181	0.1594	0.1477	0.1455	0.1494	0.1446	0.1386	0.1368	0.1355	0.1402	0.1552	0.1395	0.1416	0.1415	0.149	0.1613	0.1896	0.2086
8220s	30.8 °C		137	2.8614	2.8297	2.8569	2.8604	0.1644	0.2856	0.1705	0.1542	0.1461	0.1443	0.148	0.1443	0.1385	0.1366	0.1354	0.1402	0.1553	0.1394	0.1416	0.1414	0.1489	0.161	0.1897	0.2083
8280s	31.1 °C		138	2.8508	2.8242	2.8469	2.8484	0.1577	0.2667	0.1628	0.1505	0.1448	0.1434	0.1468	0.1441	0.1382	0.1364	0.1353	0.1401	0.1551	0.1394	0.1415	0.1415	0.1488	0.1612	0.1895	0.2082
8340s	31.1 °C		139	2.8601	2.8328	2.8558	2.8624	0.1524	0.2484	0.1572	0.1478	0.1439	0.1426	0.1459	0.144	0.138	0.1362	0.1352	0.1401	0.1552	0.1394	0.1415	0.1415	0.1489	0.1611	0.1893	0.2083
8400s	30.7 °C		140	2.8575	2.8314	2.856	2.858	0.1487	0.2307	0.1533	0.1458	0.1431	0.142	0.1451	0.1439	0.1378	0.1361	0.1351	0.14	0.1551	0.1394	0.1414	0.1413	0.1488	0.1611	0.1894	0.2081
8460s	31.1 °C		141	2.8616	2.8313	2.8476	2.8645	0.1462	0.2142	0.1505	0.1442	0.1424	0.1414	0.1444	0.1437	0.1376	0.1359	0.135	0.14	0.155	0.1394	0.1414	0.1414	0.1488	0.1612	0.1894	0.208
8520s	30.8 °C		142	2.8594	2.8309	2.8465	2.8617	0.1443	0.199	0.1485	0.1431	0.1419	0.1409	0.1439	0.1434	0.1375	0.1358	0.1349	0.14	0.1552	0.1393	0.1415	0.1414	0.1488	0.1611	0.1895	0.2079
8580s	31.2 °C		143	2.8593	2.8278	2.8561	2.8585	0.1427	0.1858	0.1468	0.1422	0.1414	0.1405	0.1434	0.1432	0.1375	0.1356	0.1348	0.1399	0.1551	0.1394	0.1415	0.1415	0.1489	0.1612	0.1894	0.2079
8640s	30.9 °C		144	2.8607	2.8298	2.8576	2.8591	0.1419	0.1751	0.1456	0.1414	0.141	0.1402	0.1429	0.1432	0.1372	0.1355	0.1347	0.1399	0.1551	0.1394	0.1414	0.1413	0.1489	0.1612	0.1895	0.2077
8700s	31.1 °C		145	2.8641	2.8293	2.8466	2.8571	0.1406	0.167	0.1446	0.1407	0.1406	0.1398	0.1426	0.143	0.1372	0.1354	0.1347	0.1399	0.1551	0.1393	0.1415	0.1415	0.149	0.1613	0.1894	0.2076
8760s	31.2 °C		146	2.8618	2.8252	2.8504	2.8555	0.1397	0.1608	0.1437	0.1401	0.1402	0.1395	0.1423	0.1428	0.137	0.1353	0.1344	0.1398	0.1551	0.1393	0.1414	0.1413	0.149	0.1612	0.1893	0.2075
8820s	31.0 °C		147	2.8589	2.8393	2.8606	2.867	0.1391	0.1565	0.143	0.1397	0.1399	0.1392	0.1419	0.1429	0.1369	0.1351	0.1345	0.1398	0.155	0.1393	0.1415	0.1415	0.1492	0.1614	0.1894	0.2075
8880s	31.0 °C		148	2.8607	2.8212	2.8502	2.8539	0.139	0.1534	0.1425	0.1392	0.1397	0.139	0.1417	0.1427	0.1368	0.1351	0.1344	0.1399	0.155	0.1393	0.1414	0.1415	0.1491	0.1613	0.1892	0.2074
8940s	31.0 °C		149	2.8669	2.8386	2.8574	2.8707	0.1382	0.1511	0.142	0.1389	0.1395	0.1389	0.1415	0.1426	0.1368	0.135	0.1344	0.1397	0.1551	0.1393	0.1414	0.1414	0.1491	0.1613	0.1892	0.2074
9000s	31.0 °C		150	2.8757	2.8376	2.8529	2.8669	0.1376	0.1493	0.1415	0.1386	0.1393	0.1386	0.1412	0.1424	0.1367	0.1349	0.1343	0.1397	0.1551	0.1393	0.1413	0.1413	0.1491	0.1612	0.1891	0.2072
Measurement title: 21-08-30 A1-A2
Date of measurement: 2021-08-30/Time of measurement: 12:13:49
ATPase_assay.mth
C:\Users\Public\Documents\Tecan\Magellan\mth\ATPase_assay.mth
340nm
infinite 200Pro
Instrument serial number: 1505006410
Plate
Plate Description: [NUN96ft_TC] - Thermo Fisher Scientific-Nunclon 96 Flat Transparent
Plate with Cover: No
Barcode: No
Part of Plate
Range: A1:F12
Temperature
Mode: On
Temperature: 30,0 °C
Kinetic Cycle
Duration: 02:30:00
Kinetic Interval: 00:01:00
Absorbance
Measurement Wavelength: 340 nm
Measurement Bandwidth: 9 nm
Number of Reads: 25
Settle Time: 0 ms
Label: Label1
Total kinetic run time: 2h 30min

## Sheet: 21-08-30 X+XB-SBP act.A1-A2
							0.08 µM ClpX6 + XB-SBP
				control			0 µM XB-SBP			0 µM XB-SBP			0.05 μM XB-SBP			0.1 μM XB-SBP			0.2 μM XB-SBP			0.3 μM XB-SBP			0.5 μM XB-SBP			0.75 μM XB-SBP			1.25 μM XB-SBP			2.5 μM XB-SBP			5 μM XB-SBP			6.5 μM XB-SBP			7.5 μM XB-SBP			8.5 μM XB-SBP			10 μM XB-SBP
			min	A	μM left NADH	μM oxidated NADH	A	μM left NADH	μM oxidated NADH	A	μM left NADH	μM oxidated NADH	A	μM left NADH	μM oxidated NADH	A	μM left NADH	μM oxidated NADH	A	μM left NADH	μM oxidated NADH	A	μM left NADH	μM oxidated NADH	A	μM left NADH	μM oxidated NADH	A	μM left NADH	μM oxidated NADH	A	μM left NADH	μM oxidated NADH	A	μM left NADH	μM oxidated NADH	A	μM left NADH	μM oxidated NADH	A	μM left NADH	μM oxidated NADH	A	μM left NADH	μM oxidated NADH	A	μM left NADH	μM oxidated NADH	A
			0	2.8871	1400	0	2.8545	1400	0	2.8426	1400	0	2.8609	1400	0	2.8369	1400	0	2.851	1400	0	2.9133	1400	0	2.9425	1400	0	2.8647	1400	0	2.86	1400	0	2.9027	1400	0	2.8897	1400	0	2.8391	1400	0	2.8683	1400	0	2.8527	1400	0	2.8608
			1	2.9135	1412.8	-12.8018	2.84	1392.89	7.11158	2.8353	1396.4	3.5953	2.8503	1394.81	5.18718	2.8328	1397.98	2.02334	2.846	1397.54	2.45528	2.9095	1398.17	1.82611	2.9373	1397.53	2.47409	2.8672	1401.22	-1.22177	2.8501	1395.15	4.84615	2.9033	1400.29	-0.289386	2.8809	1395.74	4.26342	2.8362	1398.57	1.43003	2.8618	1396.83	3.17261	2.8409	1394.21	5.79101	2.8474
			2	2.9104	1411.3	-11.2985	2.83	1387.98	12.0161	2.8273	1392.46	7.53535	2.8361	1387.86	12.136	2.8172	1390.28	9.72188	2.8278	1388.61	11.3925	2.9085	1397.69	2.30666	2.9233	1390.86	9.13509	2.8464	1391.06	8.94334	2.842	1391.19	8.81119	2.8807	1389.39	10.6108	2.8755	1393.12	6.87961	2.8094	1385.35	14.6455	2.8436	1387.94	12.0559	2.8262	1386.99	13.0052	2.8313
			3	2.9074	1409.84	-9.84379	2.8123	1379.3	20.6971	2.8017	1379.86	20.1435	2.8223	1381.11	18.8892	2.801	1382.28	17.7165	2.8143	1381.98	18.0217	2.8862	1386.98	13.023	2.8955	1377.64	22.3619	2.8271	1381.62	18.3754	2.8151	1378.02	21.979	2.8597	1379.26	20.7393	2.8481	1379.85	20.1543	2.7813	1371.5	28.502	2.8239	1378.33	21.6714	2.7923	1370.36	29.6421	2.7943
			4	2.9088	1410.52	-10.5227	2.8071	1376.75	23.2475	2.7971	1377.59	22.4091	2.8096	1374.9	25.104	2.7893	1376.51	23.4904	2.8193	1384.43	15.5665	2.8712	1379.77	20.2314	2.8981	1378.88	21.1249	2.8208	1378.55	21.4543	2.8059	1373.52	26.4825	2.8527	1375.88	24.1155	2.8333	1372.68	27.3246	2.7712	1366.52	33.4824	2.803	1368.13	31.8725	2.7864	1367.46	32.5376	2.7786
			5	2.9052	1408.78	-8.77697	2.7842	1365.52	34.4789	2.7746	1366.51	33.4905	2.7922	1366.38	33.6188	2.7774	1370.64	29.363	2.784	1367.1	32.9007	2.8516	1370.35	29.6502	2.8671	1364.13	35.8743	2.8044	1370.53	29.4691	2.7921	1366.76	33.2378	2.8255	1362.77	37.2343	2.8107	1361.73	38.2739	2.7448	1353.5	46.5007	2.7807	1357.24	42.757	2.7577	1353.38	46.6225	2.7562
			6	2.8958	1404.22	-4.21877	2.7737	1360.37	39.6287	2.7691	1363.8	36.1993	2.7788	1359.82	40.1762	2.7596	1361.85	38.1473	2.7783	1364.3	35.6998	2.8336	1361.7	38.3002	2.8634	1362.37	37.6347	2.7754	1356.36	43.6416	2.7705	1356.19	43.8112	2.8133	1356.88	43.1185	2.7955	1354.36	45.638	2.7258	1344.13	55.8698	2.7564	1345.38	54.6177	2.7373	1343.37	56.6341	2.735
			7	2.907	1409.65	-9.64982	2.7682	1357.67	42.3262	2.7606	1359.61	40.3856	2.7662	1353.66	46.3421	2.7481	1356.18	43.8225	2.7603	1355.46	44.5388	2.8285	1359.25	40.751	2.8625	1361.94	38.0629	2.77	1353.72	46.2806	2.7619	1351.98	48.021	2.8043	1352.54	47.4593	2.7772	1345.5	54.5039	2.7126	1337.62	62.3789	2.7427	1338.7	61.3046	2.7239	1336.79	63.2103	2.7119
			8	2.9069	1409.6	-9.60133	2.7455	1346.54	53.4594	2.7408	1349.86	50.1372	2.7439	1342.75	57.2547	2.7254	1344.98	55.0249	2.7375	1344.27	55.7348	2.8051	1348	51.996	2.8338	1348.28	51.7179	2.7483	1343.11	56.8855	2.7317	1337.2	62.8042	2.7779	1339.81	60.1922	2.7606	1337.45	62.5463	2.684	1323.52	76.482	2.7148	1325.08	74.9224	2.6931	1321.67	78.3258	2.6857
			9	2.9046	1408.49	-8.48602	2.7282	1338.06	61.9443	2.7284	1343.76	56.2443	2.734	1337.9	62.0993	2.7178	1341.22	58.7754	2.727	1339.11	60.8909	2.7944	1342.86	57.138	2.8209	1342.14	57.8556	2.7329	1335.59	64.4116	2.7229	1332.89	67.1119	2.7649	1333.54	66.4623	2.7365	1325.78	74.2222	2.6671	1315.18	84.8156	2.6952	1315.51	84.4891	2.6706	1310.63	89.368	2.6702
			10	2.9011	1406.79	-6.78882	2.7148	1331.48	68.5164	2.72	1339.62	60.3813	2.7251	1333.55	66.4546	2.6977	1331.31	68.6947	2.711	1331.25	68.7478	2.7797	1335.8	64.2021	2.8042	1334.2	65.8012	2.7144	1326.55	73.4527	2.7071	1325.15	74.8462	2.7491	1325.92	74.0828	2.7215	1318.51	81.4894	2.6452	1304.39	95.6148	2.6746	1305.46	94.5438	2.6506	1300.82	99.1832	2.6443
			11	2.9041	1408.24	-8.24357	2.6985	1323.49	76.5108	2.6975	1328.54	71.4627	2.7095	1325.91	74.0886	2.6857	1325.38	74.6167	2.6934	1322.61	77.3904	2.7581	1325.42	74.5821	2.7884	1326.68	73.3186	2.6893	1314.28	85.7193	2.6854	1314.53	85.4685	2.7248	1314.2	85.8029	2.7024	1309.26	90.743	2.6256	1294.72	105.28	2.6514	1294.13	105.868	2.6249	1288.2	111.796	2.6194
			12	2.9132	1412.66	-12.6563	2.6874	1318.05	81.9548	2.6845	1322.13	77.8653	2.6927	1317.69	82.3098	2.6717	1318.47	81.5256	2.6837	1317.85	82.1536	2.7487	1320.9	79.0993	2.7677	1316.83	83.1674	2.6814	1310.42	89.5801	2.673	1308.46	91.5385	2.7125	1308.26	91.7353	2.6848	1300.73	99.2698	2.601	1282.59	117.41	2.6317	1284.52	115.483	2.6028	1277.36	122.642	2.5915
			13	2.9044	1408.39	-8.38904	2.6681	1308.58	91.4206	2.6673	1313.66	86.3365	2.6755	1309.27	90.7267	2.6565	1310.97	89.0268	2.6667	1309.5	90.5016	2.7287	1311.29	88.7104	2.7533	1309.98	90.0187	2.6636	1301.72	98.2791	2.6522	1298.28	101.72	2.6968	1300.69	99.3075	2.6645	1290.9	109.105	2.5799	1272.18	127.815	2.6082	1273.05	126.953	2.5804	1266.37	133.635	2.5655
			14	2.9145	1413.29	-13.2867	2.6603	1304.75	95.2461	2.6588	1309.48	90.5228	2.6656	1304.43	95.5713	2.6434	1304.51	95.4916	2.6468	1299.73	100.274	2.7236	1308.84	91.1612	2.7461	1306.56	93.4444	2.6494	1294.78	105.219	2.6419	1293.24	106.762	2.6828	1293.94	106.06	2.6504	1284.06	115.936	2.5639	1264.3	135.705	2.5865	1262.46	137.545	2.556	1254.39	145.609	2.544
			15	2.9042	1408.29	-8.29206	2.641	1295.29	104.712	2.6379	1299.18	100.816	2.6436	1293.66	106.337	2.6217	1293.8	106.2	2.6243	1288.68	111.322	2.6991	1297.07	102.935	2.7303	1299.04	100.962	2.6272	1283.93	116.068	2.616	1280.56	119.441	2.6556	1280.82	119.179	2.6241	1271.32	128.678	2.5366	1250.83	149.167	2.5628	1250.89	149.113	2.5286	1240.94	159.056	2.5169
			16	2.9043	1408.34	-8.34055	2.6234	1286.66	113.344	2.6253	1292.98	107.022	2.6294	1286.71	113.286	2.6078	1286.94	113.06	2.6138	1283.52	116.478	2.6882	1291.83	108.173	2.7101	1289.43	110.573	2.6073	1274.21	125.793	2.5937	1269.64	130.357	2.6399	1273.25	126.751	2.6053	1262.21	137.786	2.5112	1238.31	161.692	2.5386	1239.08	160.925	2.5062	1229.95	170.049	2.4901
			17	2.9218	1416.83	-16.8266	2.6103	1280.23	119.769	2.6109	1285.89	114.114	2.6159	1280.11	119.892	2.596	1281.12	118.883	2.6056	1279.49	120.505	2.6726	1284.33	115.67	2.7033	1286.19	113.808	2.5963	1268.83	131.169	2.582	1263.92	136.084	2.6258	1266.45	133.552	2.5875	1253.59	146.41	2.4932	1229.43	170.568	2.5201	1230.05	169.954	2.4833	1218.71	181.288	2.4697
			18	2.9054	1408.87	-8.87396	2.5888	1269.69	130.314	2.5904	1275.79	124.21	2.5948	1269.78	130.218	2.5707	1268.63	131.369	2.5806	1267.22	132.781	2.6474	1272.22	127.779	2.6787	1274.49	125.512	2.5741	1257.98	142.018	2.5568	1251.58	148.42	2.6031	1255.5	144.5	2.5624	1241.43	158.57	2.467	1216.51	183.488	2.491	1215.84	184.158	2.4514	1203.06	196.943	2.4376
			19	2.9069	1409.6	-9.60133	2.578	1264.39	135.61	2.5798	1270.57	129.431	2.5845	1264.74	135.258	2.5612	1263.94	136.057	2.5674	1260.74	139.263	2.6364	1266.93	133.066	2.6665	1268.68	131.317	2.5551	1248.7	151.304	2.5434	1245.02	154.979	2.5884	1248.41	151.59	2.5446	1232.81	167.194	2.4473	1206.8	193.202	2.4663	1203.79	196.214	2.4333	1194.17	205.826	2.4163
			20	2.8989	1405.72	-5.722	2.5579	1254.53	145.469	2.5635	1262.54	137.459	2.563	1254.22	145.779	2.5406	1253.78	146.223	2.548	1251.21	148.79	2.616	1257.13	142.869	2.643	1257.5	142.498	2.5297	1236.28	163.717	2.5196	1233.37	166.629	2.5647	1236.98	163.021	2.522	1221.86	178.143	2.4173	1192	207.995	2.4415	1191.68	208.319	2.403	1179.3	220.696	2.385
			21	2.9109	1411.54	-11.541	2.5474	1249.38	150.618	2.5483	1255.06	144.945	2.5533	1249.47	150.526	2.5237	1245.44	154.563	2.5298	1242.27	157.727	2.603	1250.88	149.116	2.629	1250.84	149.159	2.5163	1229.73	170.266	2.5049	1226.17	173.825	2.5488	1229.31	170.689	2.503	1212.65	187.348	2.3978	1182.39	217.611	2.4209	1181.63	218.373	2.3789	1167.48	232.524	2.3595
			22	2.8982	1405.38	-5.38256	2.5249	1238.35	161.654	2.529	1245.55	154.45	2.5332	1239.64	160.362	2.508	1237.69	162.311	2.5142	1234.61	165.388	2.5777	1238.73	161.274	2.6061	1239.95	160.054	2.4956	1219.62	180.382	2.4802	1214.08	185.916	2.5261	1218.36	181.638	2.4764	1199.76	200.235	2.3738	1170.55	229.446	2.3939	1168.45	231.552	2.349	1152.8	247.197	2.3328
			23	2.911	1411.59	-11.5895	2.5106	1231.33	168.667	2.5174	1239.84	160.163	2.519	1232.69	167.311	2.4913	1229.45	170.552	2.4979	1226.61	173.392	2.5651	1232.67	167.329	2.5937	1234.05	165.954	2.4759	1209.99	190.009	2.4629	1205.62	194.385	2.5034	1207.41	192.586	2.4588	1191.24	208.762	2.3486	1158.13	241.872	2.3674	1155.51	244.486	2.326	1141.52	258.485	2.3057
			24	2.9061	1409.21	-9.2134	2.4947	1223.53	176.465	2.5007	1231.61	168.388	2.4982	1222.51	177.49	2.4733	1220.56	179.435	2.4794	1217.52	182.476	2.5452	1223.11	176.892	2.5733	1224.34	175.66	2.4522	1198.41	201.592	2.4434	1196.07	203.93	2.4828	1197.48	202.522	2.4372	1180.77	219.227	2.3254	1146.69	253.313	2.3419	1143.07	256.933	2.2985	1128.02	271.981	2.2764
			25	2.9036	1408	-8.00111	2.4706	1211.71	188.285	2.4822	1222.5	177.499	2.4775	1212.38	187.619	2.4515	1209.81	190.194	2.4563	1206.18	193.82	2.5218	1211.86	188.137	2.5515	1213.97	186.032	2.4319	1188.49	211.513	2.4157	1182.51	217.49	2.4599	1186.43	213.567	2.4107	1167.93	232.066	2.2961	1132.24	267.761	2.3142	1129.55	270.453	2.2697	1113.89	286.115	2.2475
			26	2.898	1405.29	-5.28558	2.4581	1205.58	194.416	2.4633	1213.19	186.808	2.4616	1204.6	195.4	2.4351	1201.71	198.287	2.4379	1197.14	202.855	2.5048	1203.69	196.307	2.5349	1206.07	193.93	2.4122	1178.86	221.14	2.3981	1173.9	226.105	2.4369	1175.34	224.66	2.3947	1160.18	239.817	2.2711	1119.91	280.089	2.2885	1117	282.997	2.2418	1100.19	299.807	2.2173
			27	2.9048	1408.58	-8.58301	2.4377	1195.58	204.421	2.4469	1205.12	194.885	2.4427	1195.35	204.649	2.4168	1192.68	207.318	2.4188	1187.77	212.234	2.4862	1194.76	205.245	2.514	1196.13	203.874	2.39	1168.01	231.989	2.3756	1162.88	237.119	2.4163	1165.4	234.595	2.3679	1147.2	252.801	2.2456	1107.34	292.663	2.261	1103.58	296.419	2.2152	1087.14	312.861	2.1903
			28	2.9009	1406.69	-6.69184	2.4179	1185.87	214.132	2.4277	1195.66	204.341	2.4264	1187.37	212.625	2.3964	1182.61	217.385	2.4011	1179.07	220.926	2.4663	1185.19	214.808	2.4982	1188.61	211.392	2.369	1157.75	242.252	2.3574	1153.97	246.028	2.3947	1154.99	245.013	2.3442	1135.72	264.283	2.2204	1094.91	305.09	2.2357	1091.23	308.768	2.1877	1073.64	326.357	2.1602
			29	2.906	1409.16	-9.16491	2.4032	1178.66	221.342	2.4157	1189.75	210.251	2.4125	1180.57	219.427	2.3827	1175.85	224.146	2.3822	1169.79	230.207	2.4508	1177.74	222.257	2.4772	1178.62	221.383	2.3507	1148.8	251.196	2.3375	1144.23	255.769	2.3768	1146.35	253.647	2.3234	1125.64	274.361	2.1966	1083.17	316.826	2.211	1079.18	320.824	2.161	1060.54	339.461	2.1333
			30	2.8884	1400.63	-0.63039	2.3817	1168.11	231.886	2.394	1179.06	220.939	2.391	1170.05	229.949	2.3608	1165.05	234.954	2.3617	1159.73	240.274	2.4259	1165.78	234.222	2.4556	1168.34	231.66	2.3278	1137.61	262.387	2.3131	1132.29	267.713	2.352	1134.39	265.608	2.2982	1113.43	286.57	2.1694	1069.76	330.238	2.1818	1064.92	335.077	2.1319	1046.26	353.742	2.1036
			31	2.9079	1410.09	-10.0862	2.3653	1160.07	239.93	2.3822	1173.25	226.75	2.3748	1162.12	237.876	2.3464	1157.94	242.06	2.3454	1151.72	248.278	2.4101	1158.18	241.815	2.4406	1161.2	238.797	2.3056	1126.76	273.236	2.2943	1123.08	276.916	2.3308	1124.17	275.833	2.2752	1102.29	297.713	2.1455	1057.98	342.024	2.1565	1052.57	347.425	2.1055	1033.3	366.698	2.0745
			32	2.9038	1408.1	-8.09809	2.3436	1149.43	250.573	2.3594	1162.02	237.979	2.3541	1151.99	248.006	2.3239	1146.84	253.164	2.3221	1140.28	259.719	2.386	1146.6	253.396	2.417	1149.97	250.025	2.2817	1115.08	284.916	2.2689	1110.65	289.35	2.3077	1113.03	286.974	2.2496	1089.88	310.115	2.1181	1044.46	355.535	2.1287	1039.01	360.994	2.0759	1018.78	381.225	2.0435
			33	2.8961	1404.36	-4.36424	2.3278	1141.68	258.322	2.3443	1154.58	245.416	2.3362	1143.23	256.765	2.3053	1137.66	262.343	2.3048	1131.79	268.215	2.3683	1138.1	261.902	2.3959	1139.94	260.065	2.259	1103.99	296.01	2.2483	1100.57	299.434	2.2837	1101.45	298.55	2.2279	1079.37	320.628	2.0912	1031.2	368.8	2.1005	1025.24	374.759	2.0476	1004.89	395.113	2.0146
			34	2.8944	1403.54	-3.53988	2.3067	1131.33	268.671	2.326	1145.57	254.429	2.3174	1134.03	265.965	2.2863	1128.28	271.719	2.2867	1122.9	277.103	2.3472	1127.96	272.042	2.3743	1129.66	270.342	2.2396	1094.51	305.491	2.2233	1088.33	311.671	2.2616	1090.79	309.209	2.2026	1067.11	332.886	2.0656	1018.58	381.424	2.0743	1012.45	387.547	2.0185	990.605	409.395	1.9852
			35	2.9027	1407.56	-7.56468	2.2884	1122.35	277.646	2.3075	1136.46	263.54	2.3	1125.52	274.48	2.2673	1118.9	281.096	2.2658	1112.63	287.366	2.3247	1117.15	282.854	2.3557	1120.81	279.191	2.2149	1082.44	317.562	2.2032	1078.49	321.51	2.2394	1080.08	319.916	2.1794	1055.87	344.126	2.0381	1005.02	394.984	2.0475	999.372	400.628	1.9892	976.226	423.774	1.9551
			36	2.9065	1409.41	-9.40736	2.2736	1115.1	284.905	2.2929	1129.27	270.731	2.2806	1116.03	283.974	2.2491	1109.92	290.077	2.2474	1103.6	296.401	2.308	1109.12	290.88	2.3372	1112.01	287.993	2.1944	1072.42	327.581	2.1815	1067.87	332.133	2.2184	1069.96	330.044	2.1554	1044.25	355.753	2.0118	992.047	407.953	2.0207	986.292	413.708	1.9624	963.074	436.926	1.9261
			37	2.8944	1403.54	-3.53988	2.2511	1104.06	295.94	2.2726	1119.27	280.729	2.2609	1106.39	293.614	2.2295	1100.25	299.75	2.2244	1092.3	307.696	2.2837	1097.44	302.557	2.3134	1100.68	299.317	2.1705	1060.74	339.261	2.1581	1056.41	343.587	2.1937	1058.04	341.957	2.1307	1032.28	367.72	1.9851	978.881	421.119	1.9908	971.698	428.302	1.9319	948.105	451.895	1.8949
			38	2.894	1403.35	-3.34592	2.2321	1094.74	305.258	2.2543	1110.26	289.742	2.2412	1096.75	303.254	2.2083	1089.79	310.212	2.2041	1082.34	317.664	2.2662	1089.03	310.967	2.2942	1091.55	308.452	2.1465	1049.01	350.99	2.1339	1044.57	355.434	2.1716	1047.38	352.617	2.1061	1020.36	379.638	1.9571	965.073	434.927	1.964	958.617	441.383	1.9026	933.726	466.274	1.8643
			39	2.8991	1405.82	-5.81899	2.2124	1085.08	314.92	2.2365	1101.49	298.508	2.222	1087.35	312.65	2.1885	1080.02	319.983	2.1834	1072.17	327.829	2.2433	1078.03	321.972	2.2722	1081.08	318.919	2.125	1038.5	361.497	2.1117	1033.7	366.301	2.1451	1034.6	365.398	2.0811	1008.25	391.75	1.9318	952.598	447.402	1.936	944.95	455.05	1.8737	919.543	480.457	1.8339
			40	2.8967	1404.66	-4.65519	2.1917	1074.93	325.073	2.2173	1092.04	307.965	2.2041	1078.59	321.409	2.1681	1069.95	330.05	2.1642	1062.74	337.257	2.2221	1067.84	332.159	2.2513	1071.14	328.863	2.1009	1026.73	373.275	2.0881	1022.15	377.853	2.1245	1024.67	375.333	2.0559	996.041	403.959	1.9036	938.692	461.308	1.908	931.283	468.717	1.8445	905.213	494.787	1.8033
			41	2.8958	1404.22	-4.21877	2.1731	1065.8	334.195	2.1999	1083.47	316.534	2.185	1069.24	330.756	2.1498	1060.92	339.081	2.1432	1052.43	347.569	2.2007	1057.56	342.443	2.2282	1060.15	339.854	2.0779	1015.49	384.515	2.0647	1010.69	389.308	2.1001	1012.9	387.102	2.0313	984.123	415.877	1.8767	925.427	474.573	1.8805	917.861	482.139	1.8152	890.833	509.167	1.7727
			42	2.8917	1402.23	-2.23061	2.1518	1055.36	344.642	2.1808	1074.06	325.941	2.1632	1058.58	341.424	2.1295	1050.9	349.099	2.1218	1041.92	358.078	2.1773	1046.31	353.688	2.2083	1050.68	349.322	2.0551	1004.34	395.657	2.0414	999.287	400.713	2.0757	1001.13	398.87	2.0055	971.623	428.377	1.849	911.768	488.232	1.8524	904.145	495.855	1.785	876.012	523.988	1.7422
			43	2.9008	1406.64	-6.64334	2.1322	1045.75	354.255	2.1614	1064.5	335.496	2.1446	1049.47	350.526	2.1098	1041.18	358.821	2.1012	1031.81	368.194	2.157	1036.56	363.444	2.1863	1040.21	359.789	2.032	993.053	406.947	2.0182	987.93	412.07	2.0512	989.313	410.687	1.9814	959.947	440.053	1.8221	898.503	501.497	1.8244	890.479	509.521	1.7557	861.633	538.367	1.7115
			44	2.8962	1404.41	-4.41273	2.1144	1037.02	362.985	2.143	1055.44	344.558	2.1236	1039.2	360.803	2.0901	1031.46	368.543	2.0813	1022.03	377.966	2.1362	1026.56	373.439	2.1663	1030.69	369.305	2.008	981.324	418.676	1.9949	976.524	423.476	2.0269	977.593	422.407	1.9563	947.787	452.213	1.794	884.647	515.353	1.7958	876.519	523.481	1.7257	846.91	553.09	1.6805
			45	2.903	1407.71	-7.71016	2.0932	1026.62	373.382	2.1248	1046.48	353.521	2.1051	1030.14	369.856	2.0694	1021.24	378.759	2.0598	1011.48	388.523	2.1138	1015.8	384.203	2.1421	1019.18	380.819	1.9856	970.377	429.623	1.9713	964.972	435.028	2.003	966.066	433.934	1.9306	935.336	464.664	1.7668	871.234	528.766	1.7674	862.657	537.343	1.6961	832.383	567.617	1.6491
			46	2.8978	1405.19	-5.1886	2.0738	1017.1	382.897	2.1068	1037.61	362.387	2.0838	1019.72	380.279	2.0488	1011.08	388.925	2.0379	1000.72	399.277	2.0911	1004.89	395.112	2.1198	1008.57	391.429	1.9611	958.404	441.596	1.9471	953.126	446.874	1.9788	954.394	445.606	1.9061	923.466	476.534	1.7393	857.673	542.327	1.7386	848.6	551.4	1.6663	817.759	582.241	1.6174
			47	2.8919	1402.33	-2.3276	2.0535	1007.15	392.853	2.087	1027.86	372.138	2.0638	1009.93	390.066	2.0295	1001.55	398.449	2.0173	990.607	409.393	2.0693	994.412	405.588	2.0992	998.77	401.23	1.9379	947.066	452.934	1.9235	941.573	458.427	1.9549	942.867	457.133	1.8806	911.112	488.888	1.7117	844.063	555.937	1.7099	834.592	565.408	1.6364	803.085	596.915	1.5866
			48	2.9008	1406.64	-6.64334	2.0319	996.553	403.447	2.0686	1018.8	381.2	2.0429	999.706	400.294	2.0073	990.595	409.405	1.9956	979.951	420.049	2.0479	984.128	415.872	2.077	988.207	411.793	1.913	934.897	465.103	1.8999	930.021	469.979	1.9305	931.099	468.901	1.8551	898.758	501.242	1.6844	830.601	569.399	1.6811	820.535	579.465	1.6061	788.215	611.785	1.5557
			49	2.8952	1403.93	-3.92782	2.0104	986.008	413.992	2.0501	1009.69	390.312	2.0228	989.87	410.13	1.9875	980.824	419.176	1.9745	969.59	430.41	2.0252	973.219	426.781	2.0539	977.217	422.783	1.89	923.657	476.343	1.8751	917.881	482.119	1.9059	919.234	480.766	1.8294	886.307	513.693	1.6558	816.498	583.502	1.6526	806.624	593.376	1.5764	773.639	626.361	1.5242
			50	2.8937	1403.2	-3.20044	1.9912	976.591	423.409	2.0305	1000.04	399.965	2.0029	980.132	419.868	1.967	970.707	429.293	1.9525	958.786	441.214	2.0039	962.984	437.016	2.0315	966.559	433.441	1.8655	911.684	488.316	1.8518	906.476	493.524	1.8807	907.08	492.92	1.804	874.001	525.999	1.6283	802.938	597.062	1.6236	792.469	607.531	1.5463	758.867	641.133	1.4927
			51	2.9015	1406.98	-6.98279	1.9695	965.949	434.051	2.0114	990.628	409.372	1.9839	970.834	429.166	1.9462	960.443	439.557	1.932	948.72	451.28	1.9798	951.402	448.598	2.0093	955.997	444.003	1.8417	900.052	499.948	1.8277	894.678	505.322	1.8561	895.215	504.785	1.7777	861.259	538.741	1.5998	788.884	611.116	1.5948	778.412	621.588	1.5158	743.899	656.101	1.4613
			52	2.8988	1405.67	-5.67351	1.9511	956.924	443.076	1.9936	981.862	418.138	1.963	960.607	439.393	1.9255	950.227	449.773	1.9105	938.162	461.838	1.9595	941.647	458.353	1.9875	945.624	454.376	1.8179	888.421	511.579	1.8036	882.881	517.119	1.8322	883.688	516.312	1.7525	849.05	550.95	1.5727	775.52	624.48	1.5665	764.599	635.401	1.4859	729.225	670.775	1.43
			53	2.892	1402.38	-2.37609	1.9298	946.477	453.523	1.9731	971.765	428.235	1.9426	950.624	449.376	1.9046	939.913	460.087	1.8881	927.162	472.838	1.9347	929.729	470.271	1.9653	935.062	464.938	1.7934	876.448	523.552	1.7798	871.231	528.769	1.8061	871.099	528.901	1.7265	836.454	563.546	1.5442	761.467	638.533	1.5368	750.103	649.897	1.4553	714.208	685.792	1.3981
			54	2.8988	1405.67	-5.67351	1.9094	936.472	463.528	1.9542	962.457	437.543	1.9216	940.347	459.653	1.8834	929.451	470.549	1.8672	916.899	483.101	1.9125	919.061	480.939	1.942	923.976	476.024	1.7693	864.67	535.33	1.7549	859.042	540.958	1.7822	859.572	540.428	1.7005	823.857	576.143	1.5156	747.364	652.636	1.508	736.046	663.954	1.4248	699.239	700.761	1.3665
			55	2.897	1404.8	-4.80067	1.8887	926.32	473.68	1.9347	952.853	447.147	1.9005	930.022	469.978	1.8634	919.581	480.419	1.8452	906.096	493.904	1.8898	908.152	491.848	1.9184	912.748	487.252	1.745	852.794	547.206	1.7308	847.245	552.755	1.7568	847.321	552.679	1.6742	811.115	588.885	1.4877	733.606	666.394	1.479	721.891	678.109	1.3943	684.271	715.729	1.3348
			56	2.8922	1402.47	-2.47307	1.8686	916.462	483.538	1.9154	943.348	456.652	1.8801	920.039	479.961	1.8423	909.168	490.832	1.8233	895.342	504.658	1.8683	897.82	502.18	1.8964	902.28	497.72	1.7211	841.114	558.886	1.7061	835.154	564.846	1.7319	835.312	564.688	1.6486	798.713	601.287	1.4596	719.749	680.251	1.4501	707.785	692.215	1.3642	669.499	730.501	1.3032
			57	2.8939	1403.3	-3.29743	1.8472	905.966	494.034	1.8964	933.99	466.01	1.8594	909.909	490.091	1.8219	899.101	500.899	1.8022	884.981	515.019	1.8455	886.864	513.136	1.8736	891.432	508.568	1.6965	829.092	570.908	1.6817	823.21	576.79	1.7071	823.351	576.649	1.6215	785.583	614.417	1.4313	705.794	694.206	1.4206	693.386	706.614	1.3334	654.384	745.616	1.2713
			58	2.8862	1399.56	0.436424	1.8259	895.519	504.481	1.8763	924.091	475.909	1.8383	899.584	500.416	1.801	888.787	511.213	1.7794	873.785	526.215	1.8225	875.811	524.189	1.8502	880.299	519.701	1.6712	816.728	583.272	1.657	811.119	588.881	1.6815	811.004	588.996	1.5956	773.035	626.965	1.4028	691.74	708.26	1.3916	679.232	720.768	1.3026	639.268	760.732	1.2395
			59	2.8909	1401.84	-1.84268	1.8055	885.514	514.486	1.8575	914.831	485.169	1.8174	889.356	510.644	1.779	877.93	522.07	1.7575	863.031	536.969	1.7989	864.47	535.53	1.8274	869.451	530.549	1.647	804.901	595.099	1.6322	798.979	601.021	1.656	798.705	601.295	1.569	760.148	639.852	1.3744	677.736	722.264	1.3622	664.882	735.118	1.2722	624.349	775.651	1.2076
			60	2.8974	1404.99	-4.99463	1.7849	875.411	524.589	1.8385	905.474	494.526	1.7976	879.667	520.333	1.7587	867.912	532.088	1.7361	852.522	547.478	1.7769	853.898	546.102	1.8057	859.127	540.873	1.6233	793.319	606.681	1.6082	787.231	612.769	1.6314	786.84	613.16	1.5431	747.6	652.4	1.3463	663.879	736.121	1.3329	650.58	749.42	1.2417	609.381	790.619	1.1758
			61	2.8879	1400.39	-0.387933	1.7629	864.621	535.379	1.8183	895.525	504.475	1.776	869.097	530.903	1.7373	857.351	542.649	1.7139	841.62	558.38	1.753	842.412	557.588	1.7819	847.803	552.197	1.5983	781.101	618.899	1.5832	774.993	625.007	1.6061	774.637	625.363	1.5164	734.664	665.336	1.3177	649.776	750.224	1.3037	636.328	763.672	1.2108	594.216	805.784	1.1437
			62	2.8967	1404.66	-4.65519	1.7419	854.321	545.679	1.7989	885.971	514.029	1.7543	858.478	541.522	1.7157	846.692	553.308	1.6917	830.719	569.281	1.7301	831.408	568.592	1.7586	836.717	563.283	1.5735	768.981	631.019	1.5586	762.951	637.049	1.5807	762.387	637.613	1.4901	721.923	678.077	1.2892	635.723	764.277	1.2742	621.929	778.071	1.1803	579.248	820.752	1.1117
			63	2.8949	1403.78	-3.78234	1.7207	843.924	556.076	1.7789	876.12	523.88	1.7341	848.593	551.407	1.6942	836.082	563.918	1.6695	819.818	580.182	1.707	820.307	579.693	1.7353	825.631	574.369	1.5493	757.154	642.846	1.5337	750.762	649.238	1.5555	750.233	649.767	1.4636	709.084	690.916	1.2608	621.718	778.282	1.2449	607.628	792.372	1.1494	564.083	835.917	1.0797
			64	2.9031	1407.76	-7.75865	1.7006	834.066	565.934	1.76	866.812	533.188	1.7128	838.17	561.83	1.6734	825.817	574.183	1.6478	809.162	590.838	1.6847	809.59	590.41	1.7127	814.879	585.121	1.5246	745.083	654.917	1.5097	739.014	660.986	1.53	737.934	662.066	1.4378	696.584	703.416	1.2324	607.714	792.286	1.2155	593.278	806.722	1.1188	549.066	850.934	1.048
			65	2.8938	1403.25	-3.24893	1.6792	823.57	576.43	1.7405	857.208	542.792	1.6913	827.649	572.351	1.6521	815.305	584.695	1.6257	798.309	601.691	1.6609	798.153	601.847	1.6896	803.888	596.112	1.4998	732.963	667.037	1.4843	726.58	673.42	1.5043	725.538	674.462	1.4104	683.31	716.69	1.2037	593.561	806.439	1.186	578.879	821.121	1.0879	533.901	866.099	1.0158
			66	2.8868	1399.85	0.145475	1.6573	812.829	587.171	1.7192	846.718	553.282	1.6702	817.323	582.677	1.6303	804.547	595.453	1.6027	787.015	612.985	1.6372	786.764	613.236	1.6659	792.612	607.388	1.4748	720.746	679.254	1.4593	714.343	685.657	1.4787	713.191	686.809	1.3839	670.471	729.529	1.1752	579.508	820.492	1.1563	564.383	835.617	1.0569	518.688	881.312	0.9835
			67	2.887	1399.95	0.0484916	1.6356	802.186	597.814	1.7001	837.311	562.689	1.6491	806.998	593.002	1.6087	793.888	606.112	1.581	776.359	623.641	1.6137	775.471	624.529	1.6416	781.05	618.95	1.4499	708.577	691.423	1.4343	702.105	697.895	1.4531	700.844	699.156	1.3573	657.584	742.416	1.1464	565.306	834.694	1.1268	549.984	850.016	1.0262	503.621	896.379	0.9512
			68	2.8867	1399.81	0.193966	1.6146	791.886	608.114	1.6801	827.461	572.539	1.6277	796.526	603.474	1.587	783.179	616.821	1.5587	765.409	634.591	1.5904	764.274	635.726	1.6187	770.155	629.845	1.4254	696.603	703.397	1.41	690.21	709.79	1.4277	688.593	711.407	1.3303	644.503	755.497	1.1177	551.154	848.846	1.0973	535.586	864.414	0.9953	488.457	911.543	0.9192
			69	2.8869	1399.9	0.0969831	1.5935	781.538	618.462	1.6601	817.611	582.389	1.6064	786.102	613.898	1.5662	772.914	627.086	1.536	754.262	645.738	1.5672	753.125	646.875	1.5954	759.069	640.931	1.4003	684.337	715.663	1.3849	677.923	722.077	1.402	676.198	723.802	1.3038	631.664	768.336	1.089	537.001	862.999	1.0677	521.138	878.862	0.9644	473.292	926.708	0.8873
			70	2.8889	1400.87	-0.872848	1.572	770.993	629.007	1.6401	807.761	592.239	1.5853	775.777	624.223	1.5445	762.205	637.795	1.5136	743.262	656.738	1.5437	741.832	658.168	1.5722	748.031	651.969	1.3753	672.119	727.881	1.3599	665.685	734.315	1.3762	663.754	736.246	1.277	618.68	781.32	1.0605	522.947	877.053	1.0382	506.739	893.261	0.9336	458.176	941.824	0.855
			71	2.8869	1399.9	0.0969831	1.5511	760.743	639.257	1.6206	798.157	601.843	1.5637	765.207	634.793	1.5228	751.496	648.504	1.4908	732.066	667.934	1.521	730.924	669.076	1.5486	736.802	663.198	1.3507	660.097	739.903	1.3348	653.399	746.601	1.3508	651.504	748.496	1.2503	605.745	794.255	1.0317	508.746	891.254	1.0084	492.194	907.806	0.9024	442.865	957.135	0.8228
			72	2.8865	1399.71	0.290949	1.529	749.904	650.096	1.6004	788.208	611.792	1.5426	754.881	645.119	1.5011	740.787	659.213	1.4688	721.263	678.737	1.4967	719.246	680.754	1.5251	725.621	674.379	1.3257	647.879	752.121	1.3098	641.161	758.839	1.3249	639.012	760.988	1.2234	592.712	807.288	1.0031	494.643	905.357	0.9787	477.698	922.302	0.8716	427.749	972.251	0.7906
			73	2.8807	1396.9	3.10346	1.5079	739.555	660.445	1.581	778.653	621.347	1.5215	744.556	655.444	1.4797	730.227	669.773	1.4466	710.361	689.639	1.4734	708.049	691.951	1.5017	714.488	685.512	1.301	635.808	764.192	1.285	629.021	770.979	1.2997	626.858	773.142	1.1968	579.825	820.175	0.9743	480.441	919.559	0.9492	463.299	936.701	0.8407	412.585	987.415	0.7586
			74	2.8867	1399.81	0.193966	1.4873	729.452	670.548	1.5604	768.508	631.492	1.4995	733.79	666.21	1.4578	719.419	680.581	1.4241	699.313	700.687	1.4501	696.852	703.148	1.4781	703.259	696.741	1.2759	623.542	776.458	1.2597	616.636	783.364	1.2741	614.511	785.489	1.17	566.841	833.159	0.9456	466.289	933.711	0.9196	448.851	951.149	0.8096	397.322	1002.68	0.7264
			75	2.8901	1401.45	-1.45475	1.4649	718.466	681.534	1.5407	758.805	641.195	1.4785	723.514	676.486	1.436	708.661	691.339	1.4013	688.116	711.884	1.4265	685.511	714.489	1.4547	692.126	707.874	1.2511	611.422	788.578	1.2348	604.448	795.552	1.2483	602.067	797.933	1.1433	553.905	846.095	0.9169	452.136	947.864	0.89	434.404	965.596	0.7787	382.157	1017.84	0.6941
			76	2.8863	1399.61	0.387933	1.4435	707.97	692.03	1.5208	749.004	650.996	1.4567	712.846	687.154	1.4146	698.1	701.9	1.379	677.166	722.834	1.4027	674.074	725.926	1.431	680.85	719.15	1.2258	599.057	800.943	1.2094	592.014	807.986	1.2223	589.527	810.473	1.1163	540.824	859.176	0.8881	437.935	962.065	0.8603	419.907	980.093	0.7479	367.042	1032.96	0.662
			77	2.8897	1401.26	-1.26078	1.4218	697.327	702.673	1.5005	739.007	660.993	1.4353	702.373	697.627	1.3929	687.391	712.609	1.3563	666.019	733.981	1.3794	662.877	737.123	1.4074	669.621	730.379	1.201	586.938	813.062	1.1846	579.874	820.126	1.1968	577.228	822.772	1.0894	527.792	872.208	0.8594	423.782	976.218	0.8306	405.411	994.589	0.7169	351.828	1048.17	0.6297
			78	2.8933	1403.01	-3.00648	1.4005	686.88	713.12	1.4805	729.156	670.844	1.4136	691.754	708.246	1.3714	676.781	723.219	1.3338	654.97	745.03	1.3556	651.44	748.56	1.3834	658.202	741.798	1.1759	574.671	825.329	1.1594	567.538	832.462	1.1711	564.833	835.167	1.0627	514.856	885.144	0.8306	409.581	990.419	0.801	390.963	1009.04	0.6858	336.565	1063.43	0.5976
			79	2.8805	1396.8	3.20044	1.3787	676.188	723.812	1.4603	719.208	680.792	1.3921	681.233	718.767	1.3492	665.825	734.175	1.3113	643.921	756.079	1.3322	640.195	759.805	1.3601	647.116	752.884	1.1509	562.453	837.547	1.1342	555.203	844.797	1.1453	552.389	847.611	1.0359	501.872	898.128	0.8017	395.33	1004.67	0.7714	376.516	1023.48	0.6548	321.352	1078.65	0.5654
			80	2.8936	1403.15	-3.15195	1.3567	665.398	734.602	1.4403	709.358	690.642	1.3708	670.81	729.19	1.3276	655.166	744.834	1.2886	632.774	767.226	1.3085	628.806	771.194	1.3362	635.745	764.255	1.1255	550.04	849.96	1.1092	542.965	857.035	1.1194	539.897	860.103	1.009	488.84	911.16	0.7729	381.128	1018.87	0.7416	361.971	1038.03	0.6239	306.187	1093.81	0.5335
			81	2.8828	1397.91	2.08514	1.3355	655.001	744.999	1.4201	699.409	700.591	1.3491	660.191	739.809	1.3061	644.556	755.444	1.266	621.677	778.323	1.2846	617.321	782.679	1.3126	624.517	775.483	1.1005	537.822	862.178	1.0841	530.678	869.322	1.0935	527.406	872.594	0.9821	475.807	924.193	0.7442	366.975	1033.02	0.7121	347.572	1052.43	0.593	291.023	1108.98	0.5012
			82	2.8887	1400.78	-0.775865	1.314	644.456	755.544	1.4	689.51	710.49	1.3277	649.719	750.281	1.2841	633.699	766.301	1.2434	610.579	789.421	1.2611	606.028	793.972	1.2888	613.193	786.807	1.0756	525.654	874.346	1.0589	518.343	881.657	1.0679	515.058	884.942	0.9553	462.823	937.177	0.7154	352.774	1047.23	0.6823	333.027	1066.97	0.562	275.809	1124.19	0.4693
			83	2.8831	1398.06	1.93966	1.2924	633.862	766.138	1.3797	679.512	720.488	1.3061	639.149	760.851	1.2622	622.891	777.109	1.2209	599.53	800.47	1.2375	594.686	805.314	1.265	601.869	798.131	1.0505	513.387	886.613	1.0337	506.007	893.993	1.0419	502.518	897.482	0.9283	449.742	950.258	0.6866	338.572	1061.43	0.6526	318.53	1081.47	0.5312	260.693	1139.31	0.4374
			84	2.8827	1397.87	2.13363	1.2704	623.072	776.928	1.3594	669.514	730.486	1.2844	628.529	771.471	1.2404	612.133	787.867	1.1979	588.236	811.764	1.2135	583.153	816.847	1.2413	590.593	809.407	1.0249	500.876	899.124	1.0084	493.622	906.378	1.0159	489.978	910.022	0.9014	436.71	963.29	0.6578	324.37	1075.63	0.623	304.083	1095.92	0.5003	245.529	1154.47	0.4056
			85	2.8789	1396.02	3.97631	1.2489	612.528	787.472	1.3393	659.614	740.386	1.2628	617.959	782.041	1.2187	601.424	798.576	1.1754	577.187	822.813	1.1902	571.956	828.044	1.2175	579.269	820.731	1.0005	488.952	911.048	0.9833	481.336	918.664	0.9903	477.631	922.369	0.8744	423.629	976.371	0.6297	310.514	1089.49	0.5935	289.684	1110.32	0.4697	230.511	1169.49	0.374
			86	2.8831	1398.06	1.93966	1.2271	601.836	798.164	1.3192	649.715	750.285	1.2409	607.242	792.758	1.1965	590.468	809.532	1.1527	566.04	833.96	1.1662	560.423	839.577	1.1935	567.85	832.15	0.975	476.49	923.51	0.958	468.951	931.049	0.9643	465.091	934.909	0.8476	410.645	989.355	0.6003	296.016	1103.98	0.5637	275.139	1124.86	0.439	215.445	1184.55	0.3428
			87	2.8869	1399.9	0.0969831	1.2054	591.193	808.807	1.2988	639.668	760.332	1.2192	596.623	803.377	1.175	579.858	820.142	1.13	554.893	845.107	1.1425	549.034	850.966	1.1697	556.527	843.473	0.9499	464.223	935.777	0.9327	456.566	943.434	0.9385	452.648	947.352	0.8207	397.612	1002.39	0.5716	281.864	1118.14	0.5342	260.74	1139.26	0.4084	200.428	1199.57	0.3119
			88	2.8819	1397.48	2.52156	1.1838	580.599	819.401	1.2785	629.67	770.33	1.1976	586.053	813.947	1.153	569.001	830.999	1.1074	543.795	856.205	1.1187	537.597	862.403	1.1462	545.346	854.654	0.9247	451.908	948.092	0.9077	444.329	955.671	0.9127	440.204	959.796	0.7939	384.628	1015.37	0.543	267.761	1132.24	0.5048	246.39	1153.61	0.3781	185.558	1214.44	0.2816
			89	2.8823	1397.67	2.3276	1.1619	569.858	830.142	1.2584	619.771	780.229	1.1759	575.434	824.566	1.1311	558.194	841.806	1.0844	532.501	867.499	1.0949	526.159	873.841	1.1223	533.975	866.025	0.8996	439.641	960.359	0.8825	431.993	968.007	0.8869	427.76	972.24	0.7669	371.547	1028.45	0.5144	253.658	1146.34	0.4752	231.942	1168.06	0.3479	170.736	1229.26	0.2522
			90	2.8753	1394.28	5.722	1.1402	559.215	840.785	1.2379	609.674	790.326	1.1544	564.913	835.087	1.1093	547.436	852.564	1.0617	521.354	878.646	1.071	514.674	885.326	1.0985	522.651	877.349	0.8742	427.228	972.772	0.8572	419.608	980.392	0.861	415.269	984.731	0.7401	358.563	1041.44	0.4856	239.456	1160.54	0.4458	217.592	1182.41	0.3181	156.112	1243.89	0.2248
			91	2.8756	1394.42	5.57653	1.1184	548.523	851.477	1.2175	599.627	800.373	1.1323	554.098	845.902	1.0871	536.48	863.52	1.0389	510.158	889.842	1.0473	503.285	896.715	1.0746	511.28	888.72	0.8492	415.01	984.99	0.8319	407.224	992.776	0.8352	402.825	997.175	0.7132	345.531	1054.47	0.4571	225.402	1174.6	0.4167	203.389	1196.61	0.2887	141.683	1258.32	0.2004
			92	2.8787	1395.93	4.07329	1.0965	537.782	862.218	1.1973	589.678	810.322	1.1105	543.43	856.57	1.0653	525.722	874.278	1.0161	498.962	901.038	1.0234	491.8	908.2	1.0507	499.908	900.092	0.8239	402.646	997.354	0.8067	394.888	1005.11	0.8093	390.333	1009.67	0.6862	332.45	1067.55	0.4286	211.349	1188.65	0.3876	189.185	1210.81	0.2602	127.697	1272.3	0.1809
			93	2.8754	1394.33	5.67351	1.075	527.238	872.762	1.1769	579.631	820.369	1.0888	532.811	867.189	1.0432	514.815	885.185	0.9934	487.815	912.185	0.9995	480.314	919.686	1.0268	488.537	911.463	0.7987	390.331	1009.67	0.7813	382.455	1017.55	0.7835	377.89	1022.11	0.6592	319.369	1080.63	0.4001	197.295	1202.71	0.3587	175.079	1224.92	0.233	114.348	1285.65	0.1675
			94	2.8836	1398.3	1.6972	1.0529	516.399	883.601	1.1566	569.633	830.367	1.067	522.143	877.857	1.0214	504.057	895.943	0.9705	476.57	923.43	0.9757	468.877	931.123	1.0029	477.166	922.834	0.7733	377.917	1022.08	0.7561	370.119	1029.88	0.7575	365.35	1034.65	0.6325	306.433	1093.57	0.372	183.438	1216.56	0.3303	161.217	1238.78	0.2083	102.226	1297.77	0.1594
			95	2.8863	1399.61	0.387933	1.0313	505.805	894.195	1.1363	559.636	840.364	1.0451	511.426	888.574	0.9995	493.25	906.75	0.9479	465.472	934.528	0.9518	457.392	942.608	0.9789	465.747	934.253	0.7485	365.797	1034.2	0.7308	357.734	1042.27	0.7317	352.906	1047.09	0.6057	293.449	1106.55	0.344	169.631	1230.37	0.3022	147.502	1252.5	0.1872	91.8709	1308.13	0.1546
			96	2.8825	1397.77	2.23061	1.0095	495.113	904.887	1.1157	549.49	850.51	1.0232	500.71	899.29	0.9774	482.343	917.657	0.925	454.227	945.773	0.9279	445.907	954.093	0.955	454.376	945.624	0.7234	353.531	1046.47	0.7055	345.35	1054.65	0.7058	340.414	1059.59	0.5788	280.417	1119.58	0.3162	155.923	1244.08	0.275	134.226	1265.77	0.1714	84.1168	1315.88	0.1515
			97	2.8777	1395.44	4.55821	0.9875	484.323	915.677	1.0954	539.492	860.508	1.0012	489.944	910.056	0.9555	471.536	928.464	0.902	442.932	957.068	0.9042	434.518	965.482	0.9311	443.004	956.996	0.6981	341.167	1058.83	0.6803	333.014	1066.99	0.6799	327.922	1072.08	0.552	267.433	1132.57	0.2891	142.559	1257.44	0.2489	121.487	1278.51	0.1613	79.1601	1320.84	0.1493
			98	2.8825	1397.77	2.23061	0.9658	473.68	926.32	1.0752	529.543	870.457	0.9796	479.374	920.626	0.9336	460.728	939.272	0.8794	431.834	968.166	0.8803	423.032	976.968	0.9073	431.681	968.319	0.6728	328.802	1071.2	0.6551	320.678	1079.32	0.6542	315.527	1084.47	0.5253	254.497	1145.5	0.2625	129.442	1270.56	0.2249	109.772	1290.23	0.155	76.0683	1323.93	0.1479
			99	2.8764	1394.81	5.1886	0.9441	463.037	936.963	1.0547	519.447	880.553	0.9577	468.657	931.343	0.9115	449.822	950.178	0.8566	420.638	979.362	0.8564	411.547	988.453	0.8833	420.262	979.738	0.6478	316.585	1083.42	0.6299	308.343	1091.66	0.6284	303.083	1096.92	0.4986	241.561	1158.44	0.237	116.868	1283.13	0.2045	99.8152	1300.18	0.1513	74.2525	1325.75	0.1468
			100	2.8801	1396.61	3.39441	0.9222	452.296	947.704	1.0344	509.449	890.551	0.9359	457.989	942.011	0.8896	439.014	960.986	0.8337	409.393	990.607	0.8326	400.11	999.89	0.8592	408.795	991.205	0.6227	304.318	1095.68	0.6048	296.056	1103.94	0.6027	290.688	1109.31	0.472	228.674	1171.33	0.2134	105.231	1294.77	0.1889	92.201	1307.8	0.1486	72.9274	1327.07	0.1461
			101	2.8835	1398.25	1.7457	0.9005	441.654	958.346	1.0139	499.353	900.647	0.9141	447.321	952.679	0.8676	428.157	971.843	0.811	398.246	1001.75	0.8087	388.625	1011.38	0.8354	397.472	1002.53	0.5975	292.003	1108	0.5796	283.72	1116.28	0.5768	278.196	1121.8	0.4455	215.836	1184.16	0.1928	95.0724	1304.93	0.1784	87.076	1312.92	0.1469	72.0931	1327.91	0.1454
			102	2.8812	1397.14	2.861	0.8786	430.913	969.087	0.9937	489.404	910.596	0.8921	436.555	963.445	0.8456	417.301	982.699	0.7881	387.001	1013	0.7848	377.139	1022.86	0.8115	386.1	1013.9	0.5726	279.834	1120.17	0.5546	271.483	1128.52	0.5512	265.849	1134.15	0.4191	203.045	1196.95	0.1767	87.1332	1312.87	0.1719	83.9034	1316.1	0.1455	71.406	1328.59	0.1449
			103	2.8859	1399.42	0.581899	0.8569	420.27	979.73	0.9732	479.308	920.692	0.8701	425.789	974.211	0.8236	406.444	993.556	0.7653	375.805	1024.2	0.7609	365.654	1034.35	0.7876	374.729	1025.27	0.5473	267.47	1132.53	0.5294	259.147	1140.85	0.5255	253.454	1146.55	0.3926	190.207	1209.79	0.1654	81.5611	1318.44	0.1678	81.9022	1318.1	0.1445	70.9153	1329.08	0.1446
			104	2.8797	1396.41	3.58838	0.8352	409.627	990.373	0.9528	469.261	930.739	0.8485	415.219	984.781	0.8017	395.636	1004.36	0.7424	364.56	1035.44	0.7371	354.217	1045.78	0.7636	363.31	1036.69	0.5223	255.252	1144.75	0.5044	246.909	1153.09	0.4998	241.058	1158.94	0.3665	177.562	1222.44	0.1582	78.0106	1321.99	0.1651	80.5843	1319.42	0.1437	70.5227	1329.48	0.144
			105	2.8782	1395.68	4.31575	0.8139	399.18	1000.82	0.9323	459.164	940.836	0.8266	404.502	995.498	0.7796	384.73	1015.27	0.7197	353.413	1046.59	0.7133	342.78	1057.22	0.7397	351.939	1048.06	0.4973	243.034	1156.97	0.4793	234.622	1165.38	0.4741	228.663	1171.34	0.3405	164.965	1235.03	0.1537	75.7916	1324.21	0.1632	79.6569	1320.34	0.1432	70.2773	1329.72	0.1438
			106	2.8724	1392.87	7.12826	0.7915	388.194	1011.81	0.912	449.166	950.834	0.8047	393.785	1006.21	0.7577	373.922	1026.08	0.6969	342.217	1057.78	0.6894	331.294	1068.71	0.7158	340.568	1059.43	0.4726	230.963	1169.04	0.4543	222.385	1177.62	0.4486	216.364	1183.64	0.3146	152.417	1247.58	0.1507	74.3123	1325.69	0.1617	78.9248	1321.08	0.1427	70.0319	1329.97	0.1435
			107	2.874	1393.65	6.3524	0.7697	377.502	1022.5	0.8916	439.119	960.881	0.7828	383.068	1016.93	0.7357	363.065	1036.93	0.6741	331.021	1068.98	0.6656	319.857	1080.14	0.692	329.244	1070.76	0.4474	218.648	1181.35	0.4295	210.245	1189.76	0.4231	204.065	1195.93	0.2893	140.16	1259.84	0.1484	73.1781	1326.82	0.1608	78.4855	1321.51	0.1422	69.7865	1330.21	0.1432
			108	2.8835	1398.25	1.7457	0.748	366.859	1033.14	0.8712	429.072	970.928	0.761	372.4	1027.6	0.7138	352.258	1047.74	0.6513	319.825	1080.18	0.6419	308.468	1091.53	0.6682	317.92	1082.08	0.4228	206.625	1193.37	0.4046	198.056	1201.94	0.3979	191.911	1208.09	0.2646	128.193	1271.81	0.1471	72.5371	1327.46	0.1599	78.0462	1321.95	0.142	69.6884	1330.31	0.1431
			109	2.8744	1393.84	6.15843	0.7263	356.217	1043.78	0.8507	418.976	981.024	0.739	361.634	1038.37	0.6918	341.401	1058.6	0.6285	308.629	1091.37	0.6181	297.031	1102.97	0.6443	306.549	1093.45	0.398	194.506	1205.49	0.3799	185.965	1214.03	0.3727	179.757	1220.24	0.2408	116.663	1283.34	0.1459	71.9453	1328.05	0.1594	77.8022	1322.2	0.1417	69.5411	1330.46	0.143
			110	2.8739	1393.6	6.40089	0.7044	345.476	1054.52	0.8303	408.928	991.072	0.7173	351.015	1048.98	0.6699	330.593	1069.41	0.6057	297.432	1102.57	0.5943	285.594	1114.41	0.6204	295.178	1104.82	0.3734	182.483	1217.52	0.3554	173.972	1226.03	0.3475	167.603	1232.4	0.2182	105.713	1294.29	0.1451	71.5508	1328.45	0.1587	77.4605	1322.54	0.1414	69.3939	1330.61	0.1428
			111	2.8719	1392.63	7.37072	0.6826	334.784	1065.22	0.8098	398.832	1001.17	0.6952	340.201	1059.8	0.648	319.786	1080.21	0.5827	286.138	1113.86	0.5707	274.253	1125.75	0.5966	283.854	1116.15	0.349	170.559	1229.44	0.331	162.028	1237.97	0.3228	155.69	1244.31	0.1978	95.83	1304.17	0.1443	71.1564	1328.84	0.1584	77.3141	1322.69	0.1412	69.2958	1330.7	0.1426
			112	2.8801	1396.61	3.39441	0.6609	324.141	1075.86	0.7895	388.834	1011.17	0.6734	329.533	1070.47	0.6261	308.978	1091.02	0.56	274.991	1125.01	0.5469	262.815	1137.18	0.5728	272.53	1127.47	0.325	158.83	1241.17	0.307	150.28	1249.72	0.2982	143.825	1256.18	0.1807	87.5454	1312.45	0.1438	70.9098	1329.09	0.158	77.1189	1322.88	0.1411	69.2467	1330.75	0.1425
			113	2.8767	1394.96	5.04312	0.639	313.4	1086.6	0.769	378.738	1021.26	0.6515	318.816	1081.18	0.6041	298.121	1101.88	0.5372	263.795	1136.2	0.5231	251.378	1148.62	0.549	261.206	1138.79	0.301	147.101	1252.9	0.2832	138.629	1261.37	0.2744	132.346	1267.65	0.1677	81.2472	1318.75	0.1433	70.6632	1329.34	0.1577	76.9724	1323.03	0.1409	69.1485	1330.85	0.1424
			114	2.8802	1396.65	3.34592	0.6174	302.806	1097.19	0.7486	368.691	1031.31	0.6297	308.148	1091.85	0.5822	287.314	1112.69	0.5145	252.648	1147.35	0.4994	239.989	1160.01	0.5253	249.93	1150.07	0.2777	135.714	1264.29	0.2602	127.371	1272.63	0.2509	121.011	1278.99	0.1586	76.8384	1323.16	0.143	70.5153	1329.48	0.1574	76.826	1323.17	0.1407	69.0504	1330.95	0.1422
			115	2.8767	1394.96	5.04312	0.5956	292.114	1107.89	0.7282	358.643	1041.36	0.6078	297.431	1102.57	0.5603	276.506	1123.49	0.4919	241.55	1158.45	0.4758	228.648	1171.35	0.5015	238.607	1161.39	0.2551	124.669	1275.33	0.2377	116.357	1283.64	0.2285	110.208	1289.79	0.1526	73.9315	1326.07	0.1426	70.3181	1329.68	0.1571	76.6796	1323.32	0.1405	68.9522	1331.05	0.1422
			116	2.874	1393.65	6.3524	0.574	281.52	1118.48	0.7078	348.596	1051.4	0.5859	286.714	1113.29	0.5386	265.797	1134.2	0.4693	230.452	1169.55	0.4524	217.403	1182.6	0.4779	227.378	1172.62	0.2333	114.015	1285.98	0.2168	106.126	1293.87	0.2078	100.224	1299.78	0.1487	72.0421	1327.96	0.1424	70.2194	1329.78	0.1568	76.5331	1323.47	0.1404	68.9031	1331.1	0.1421
			117	2.8668	1390.16	9.84379	0.5523	270.878	1129.12	0.6874	338.549	1061.45	0.5641	276.046	1123.95	0.5166	254.94	1145.06	0.4468	219.404	1180.6	0.4288	206.062	1193.94	0.4542	216.102	1183.9	0.2131	104.144	1295.86	0.1979	96.8741	1303.13	0.1897	91.4941	1308.51	0.1459	70.6855	1329.31	0.1421	70.0715	1329.93	0.1567	76.4843	1323.52	0.1403	68.8541	1331.15	0.1421
			118	2.8717	1392.53	7.4677	0.5307	260.284	1139.72	0.667	328.502	1071.5	0.5424	265.427	1134.57	0.4949	244.231	1155.77	0.4243	208.355	1191.65	0.4054	194.817	1205.18	0.4307	204.921	1195.08	0.1958	95.6889	1304.31	0.1818	88.993	1311.01	0.1751	84.4524	1315.55	0.1439	69.7166	1330.28	0.1419	69.9729	1330.03	0.1566	76.4355	1323.56	0.1402	68.805	1331.2	0.1419
			119	2.8757	1394.47	5.52804	0.5091	249.69	1150.31	0.6466	318.455	1081.55	0.5206	254.759	1145.24	0.4731	233.473	1166.53	0.4019	197.355	1202.64	0.382	183.572	1216.43	0.4072	193.74	1206.26	0.1813	88.6026	1311.4	0.1694	82.9231	1317.08	0.164	79.0988	1320.9	0.1424	68.9899	1331.01	0.1418	69.9236	1330.08	0.1564	76.3379	1323.66	0.1402	68.805	1331.2	0.142
			120	2.8841	1398.55	1.45475	0.4874	239.047	1160.95	0.6263	308.457	1091.54	0.4989	244.14	1155.86	0.4513	222.715	1177.29	0.3795	186.356	1213.64	0.3589	172.471	1227.53	0.3839	182.654	1217.35	0.1709	83.5201	1316.48	0.1608	78.7133	1321.29	0.1566	75.5297	1324.47	0.1412	68.4085	1331.59	0.1415	69.7756	1330.22	0.1563	76.2891	1323.71	0.1401	68.7559	1331.24	0.1422
			121	2.8814	1397.24	2.76402	0.4659	228.502	1171.5	0.606	298.459	1101.54	0.4773	233.57	1166.43	0.4296	212.006	1187.99	0.3574	175.503	1224.5	0.336	161.466	1238.53	0.3607	171.616	1228.38	0.1636	79.9525	1320.05	0.1549	75.8252	1324.17	0.1515	73.0699	1326.93	0.1403	67.9725	1332.03	0.1413	69.677	1330.32	0.1562	76.2403	1323.76	0.1401	68.7559	1331.24	0.142
			122	2.8704	1391.9	8.09809	0.4443	217.909	1182.09	0.5856	288.412	1111.59	0.4556	222.951	1177.05	0.4081	201.396	1198.6	0.3353	164.651	1235.35	0.3132	150.51	1249.49	0.3376	160.625	1239.37	0.1589	77.6556	1322.34	0.1508	73.8182	1326.18	0.1481	71.43	1328.57	0.1396	67.6333	1332.37	0.1412	69.6277	1330.37	0.156	76.1427	1323.86	0.1399	68.6578	1331.34	0.1419
			123	2.869	1391.22	8.77697	0.4228	207.364	1192.64	0.5653	278.414	1121.59	0.434	212.381	1187.62	0.3865	190.736	1209.26	0.3136	153.995	1246	0.2907	139.697	1260.3	0.3149	149.825	1250.18	0.1556	76.0429	1323.96	0.148	72.4476	1327.55	0.1457	70.2725	1329.73	0.139	67.3426	1332.66	0.1411	69.5784	1330.42	0.156	76.1427	1323.86	0.1399	68.6578	1331.34	0.142
			124	2.8654	1389.48	10.5227	0.4015	196.917	1203.08	0.5449	268.367	1131.63	0.4126	201.908	1198.09	0.365	180.126	1219.87	0.2919	143.339	1256.66	0.2687	129.125	1270.87	0.2923	139.072	1260.93	0.153	74.7722	1325.23	0.1461	71.5175	1328.48	0.1438	69.3561	1330.64	0.1385	67.1004	1332.9	0.141	69.5291	1330.47	0.156	76.1427	1323.86	0.1399	68.6578	1331.34	0.1419
			125	2.861	1387.34	12.6563	0.38	186.372	1213.63	0.5247	258.418	1141.58	0.391	191.338	1208.66	0.3437	169.615	1230.39	0.2707	132.929	1267.07	0.2474	118.889	1281.11	0.2703	128.605	1271.4	0.1513	73.9414	1326.06	0.1446	70.7832	1329.22	0.1424	68.6809	1331.32	0.138	66.8582	1333.14	0.1408	69.4305	1330.57	0.1558	76.045	1323.95	0.1398	68.6087	1331.39	0.1418
			126	2.8637	1388.65	11.347	0.3589	176.024	1223.98	0.5044	248.42	1151.58	0.3697	180.915	1219.08	0.3226	159.202	1240.8	0.2503	122.911	1277.09	0.2271	109.134	1290.87	0.2491	118.518	1281.48	0.1498	73.2084	1326.79	0.1435	70.2448	1329.76	0.1415	68.2468	1331.75	0.1376	66.6644	1333.34	0.1408	69.4305	1330.57	0.1557	75.9962	1324	0.1399	68.6578	1331.34	0.1417
			127	2.861	1387.34	12.6563	0.3379	165.724	1234.28	0.4841	238.423	1161.58	0.3484	170.492	1229.51	0.3017	148.888	1251.11	0.2305	113.188	1286.81	0.2082	100.051	1299.95	0.2287	108.812	1291.19	0.149	72.8174	1327.18	0.1425	69.7552	1330.24	0.1406	67.8127	1332.19	0.1374	66.5675	1333.43	0.1407	69.3811	1330.62	0.1556	75.9474	1324.05	0.1398	68.6087	1331.39	0.1418
			128	2.867	1390.25	9.7468	0.3168	155.376	1244.62	0.4638	228.425	1171.58	0.3274	160.215	1239.78	0.2811	138.722	1261.28	0.2121	104.153	1295.85	0.1916	92.0743	1307.93	0.21	99.915	1300.08	0.1482	72.4264	1327.57	0.1416	69.3147	1330.69	0.14	67.5233	1332.48	0.1371	66.4221	1333.58	0.1406	69.3318	1330.67	0.1555	75.8986	1324.1	0.1398	68.6087	1331.39	0.1416
			129	2.8789	1396.02	3.97631	0.2962	145.272	1254.73	0.4436	218.476	1181.52	0.3066	150.037	1249.96	0.2608	128.704	1271.3	0.1954	95.9523	1304.05	0.1779	85.4907	1314.51	0.1935	92.0646	1307.94	0.1474	72.0355	1327.96	0.1411	69.0699	1330.93	0.1393	67.1857	1332.81	0.1369	66.3252	1333.67	0.1406	69.3318	1330.67	0.1556	75.9474	1324.05	0.1398	68.6087	1331.39	0.1416
			130	2.8833	1398.16	1.84268	0.2759	135.316	1264.68	0.4236	208.626	1191.37	0.286	139.956	1260.04	0.2414	119.13	1280.87	0.1813	89.0284	1310.97	0.1676	80.541	1319.46	0.1802	85.7366	1314.26	0.1467	71.6934	1328.31	0.1406	68.8252	1331.17	0.1387	66.8963	1333.1	0.1366	66.1799	1333.82	0.1405	69.2825	1330.72	0.1554	75.8498	1324.15	0.1397	68.5596	1331.44	0.1415
			131	2.8641	1388.85	11.1531	0.256	125.556	1274.44	0.4035	198.727	1201.27	0.2658	130.071	1269.93	0.2227	109.902	1290.1	0.1702	83.5777	1316.42	0.1601	76.9368	1323.06	0.1698	80.7884	1319.21	0.1462	71.449	1328.55	0.1402	68.6294	1331.37	0.1384	66.7516	1333.25	0.1363	66.0345	1333.97	0.1404	69.2332	1330.77	0.1554	75.8498	1324.15	0.1397	68.5596	1331.44	0.1415
			132	2.8761	1394.67	5.33407	0.2367	116.09	1283.91	0.3836	188.926	1211.07	0.2462	120.48	1279.52	0.2052	101.265	1298.73	0.1621	79.6001	1320.4	0.155	74.486	1325.51	0.1625	77.3152	1322.68	0.1458	71.2535	1328.75	0.1397	68.3846	1331.62	0.138	66.5587	1333.44	0.1362	65.9861	1334.01	0.1404	69.2332	1330.77	0.1553	75.801	1324.2	0.1398	68.6087	1331.39	0.1415
			133	2.87	1391.71	8.29206	0.2191	107.458	1292.54	0.3637	179.125	1220.88	0.2276	111.378	1288.62	0.1898	93.6656	1306.33	0.1566	76.8993	1323.1	0.1514	72.756	1327.24	0.1575	74.9363	1325.06	0.1455	71.1069	1328.89	0.1395	68.2867	1331.71	0.1376	66.3658	1333.63	0.1359	65.8407	1334.16	0.1405	69.2825	1330.72	0.1553	75.801	1324.2	0.1396	68.5105	1331.49	0.1415
			134	2.8786	1395.88	4.12178	0.2016	98.8755	1301.12	0.3438	169.324	1230.68	0.21	102.765	1297.24	0.1767	87.2008	1312.8	0.1526	74.9351	1325.06	0.1488	71.5065	1328.49	0.1539	73.2234	1326.78	0.1452	70.9603	1329.04	0.1391	68.0909	1331.91	0.1373	66.2211	1333.78	0.1358	65.7923	1334.21	0.1402	69.1346	1330.87	0.1552	75.7522	1324.25	0.1393	68.3633	1331.64	0.1415
			135	2.8648	1389.19	10.8136	0.1865	91.4696	1308.53	0.3242	159.671	1240.33	0.1943	95.082	1304.92	0.1667	82.2659	1317.73	0.1497	73.511	1326.49	0.1469	70.5935	1329.41	0.1514	72.034	1327.97	0.1449	70.8137	1329.19	0.1389	67.993	1332.01	0.137	66.0764	1333.92	0.1357	65.7438	1334.26	0.1402	69.1346	1330.87	0.1552	75.7522	1324.25	0.1394	68.4124	1331.59	0.1415
			136	2.8579	1385.84	14.1595	0.1741	85.388	1314.61	0.3048	150.116	1249.88	0.181	88.5735	1311.43	0.1594	78.6633	1321.34	0.1477	72.5289	1327.47	0.1455	69.9207	1330.08	0.1494	71.0824	1328.92	0.1446	70.6671	1329.33	0.1386	67.8462	1332.15	0.1368	65.9799	1334.02	0.1355	65.647	1334.35	0.1402	69.1346	1330.87	0.1552	75.7522	1324.25	0.1395	68.4615	1331.54	0.1416
			137	2.8614	1387.54	12.4623	0.1644	80.6306	1319.37	0.2856	140.66	1259.34	0.1705	83.4353	1316.56	0.1542	76.0971	1323.9	0.1461	71.7432	1328.26	0.1443	69.344	1330.66	0.148	70.4163	1329.58	0.1443	70.5205	1329.48	0.1385	67.7972	1332.2	0.1366	65.8835	1334.12	0.1354	65.5985	1334.4	0.1402	69.1346	1330.87	0.1553	75.801	1324.2	0.1394	68.4124	1331.59	0.1416
			138	2.8508	1382.4	17.6024	0.1577	77.3445	1322.66	0.2667	131.352	1268.65	0.1628	79.6672	1320.33	0.1505	74.2712	1325.73	0.1448	71.1049	1328.9	0.1434	68.9115	1331.09	0.1468	69.8454	1330.15	0.1441	70.4227	1329.58	0.1382	67.6503	1332.35	0.1364	65.787	1334.21	0.1353	65.5501	1334.45	0.1401	69.0853	1330.91	0.1551	75.7034	1324.3	0.1394	68.4124	1331.59	0.1415
			139	2.8601	1386.91	13.0927	0.1524	74.7451	1325.25	0.2484	122.339	1277.66	0.1572	76.9268	1323.07	0.1478	72.9388	1327.06	0.1439	70.6629	1329.34	0.1426	68.5271	1331.47	0.1459	69.4172	1330.58	0.144	70.3739	1329.63	0.138	67.5524	1332.45	0.1362	65.6906	1334.31	0.1352	65.5016	1334.5	0.1401	69.0853	1330.91	0.1552	75.7522	1324.25	0.1394	68.4124	1331.59	0.1415
			140	2.8575	1385.65	14.3535	0.1487	72.9305	1327.07	0.2307	113.621	1286.38	0.1533	75.0184	1324.98	0.1458	71.9518	1328.05	0.1431	70.2701	1329.73	0.142	68.2388	1331.76	0.1451	69.0365	1330.96	0.1439	70.325	1329.68	0.1378	67.4545	1332.55	0.1361	65.6423	1334.36	0.1351	65.4532	1334.55	0.14	69.036	1330.96	0.1551	75.7034	1324.3	0.1394	68.4124	1331.59	0.1414
			141	2.8616	1387.63	12.3653	0.1462	71.7043	1328.3	0.2142	105.495	1294.51	0.1505	73.6482	1326.35	0.1442	71.1622	1328.84	0.1424	69.9263	1330.07	0.1414	67.9504	1332.05	0.1444	68.7035	1331.3	0.1437	70.2272	1329.77	0.1376	67.3566	1332.64	0.1359	65.5459	1334.45	0.135	65.4047	1334.6	0.14	69.036	1330.96	0.155	75.6546	1324.35	0.1394	68.4124	1331.59	0.1414
			142	2.8594	1386.57	13.4322	0.1443	70.7725	1329.23	0.199	98.0089	1301.99	0.1485	72.6694	1327.33	0.1431	70.6193	1329.38	0.1419	69.6808	1330.32	0.1409	67.7102	1332.29	0.1439	68.4656	1331.53	0.1434	70.0806	1329.92	0.1375	67.3077	1332.69	0.1358	65.4976	1334.5	0.1349	65.3563	1334.64	0.14	69.036	1330.96	0.1552	75.7522	1324.25	0.1393	68.3633	1331.64	0.1415
			143	2.8593	1386.52	13.4807	0.1427	69.9877	1330.01	0.1858	91.5078	1308.49	0.1468	71.8375	1328.16	0.1422	70.1752	1329.82	0.1414	69.4353	1330.56	0.1405	67.5179	1332.48	0.1434	68.2277	1331.77	0.1432	69.9829	1330.02	0.1375	67.3077	1332.69	0.1356	65.4012	1334.6	0.1348	65.3078	1334.69	0.1399	68.9867	1331.01	0.1551	75.7034	1324.3	0.1394	68.4124	1331.59	0.1415
			144	2.8607	1387.2	12.8018	0.1419	69.5954	1330.4	0.1751	86.238	1313.76	0.1456	71.2503	1328.75	0.1414	69.7804	1330.22	0.141	69.2389	1330.76	0.1402	67.3738	1332.63	0.1429	67.9898	1332.01	0.1432	69.9829	1330.02	0.1372	67.1608	1332.84	0.1355	65.3529	1334.65	0.1347	65.2594	1334.74	0.1399	68.9867	1331.01	0.1551	75.7034	1324.3	0.1394	68.4124	1331.59	0.1414
			145	2.8641	1388.85	11.1531	0.1406	68.9578	1331.04	0.167	82.2486	1317.75	0.1446	70.7609	1329.24	0.1407	69.4349	1330.57	0.1406	69.0424	1330.96	0.1398	67.1815	1332.82	0.1426	67.8471	1332.15	0.143	69.8852	1330.11	0.1372	67.1608	1332.84	0.1354	65.3047	1334.7	0.1347	65.2594	1334.74	0.1399	68.9867	1331.01	0.1551	75.7034	1324.3	0.1393	68.3633	1331.64	0.1415
			146	2.8618	1387.73	12.2684	0.1397	68.5164	1331.48	0.1608	79.1951	1320.8	0.1437	70.3205	1329.68	0.1401	69.1388	1330.86	0.1402	68.846	1331.15	0.1395	67.0374	1332.96	0.1423	67.7043	1332.3	0.1428	69.7874	1330.21	0.137	67.0629	1332.94	0.1353	65.2565	1334.74	0.1344	65.114	1334.89	0.1398	68.9373	1331.06	0.1551	75.7034	1324.3	0.1393	68.3633	1331.64	0.1414
			147	2.8589	1386.33	13.6746	0.1391	68.2221	1331.78	0.1565	77.0773	1322.92	0.143	69.978	1330.02	0.1397	68.9415	1331.06	0.1399	68.6987	1331.3	0.1392	66.8932	1333.11	0.1419	67.514	1332.49	0.1429	69.8363	1330.16	0.1369	67.014	1332.99	0.1351	65.16	1334.84	0.1345	65.1625	1334.84	0.1398	68.9373	1331.06	0.155	75.6546	1324.35	0.1393	68.3633	1331.64	0.1415
			148	2.8607	1387.2	12.8018	0.139	68.1731	1331.83	0.1534	75.5506	1324.45	0.1425	69.7333	1330.27	0.1392	68.6947	1331.31	0.1397	68.6005	1331.4	0.139	66.7971	1333.2	0.1417	67.4189	1332.58	0.1427	69.7385	1330.26	0.1368	66.965	1333.03	0.1351	65.16	1334.84	0.1344	65.114	1334.89	0.1399	68.9867	1331.01	0.155	75.6546	1324.35	0.1393	68.3633	1331.64	0.1414
			149	2.8669	1390.2	9.7953	0.1382	67.7807	1332.22	0.1511	74.4178	1325.58	0.142	69.4886	1330.51	0.1389	68.5467	1331.45	0.1395	68.5023	1331.5	0.1389	66.749	1333.25	0.1415	67.3237	1332.68	0.1426	69.6897	1330.31	0.1368	66.965	1333.03	0.135	65.1118	1334.89	0.1344	65.114	1334.89	0.1397	68.888	1331.11	0.1551	75.7034	1324.3	0.1393	68.3633	1331.64	0.1414
			150	2.8757	1394.47	5.52804	0.1376	67.4864	1332.51	0.1493	73.5313	1326.47	0.1415	69.2439	1330.76	0.1386	68.3986	1331.6	0.1393	68.4041	1331.6	0.1386	66.6049	1333.4	0.1412	67.181	1332.82	0.1424	69.5919	1330.41	0.1367	66.9161	1333.08	0.1349	65.0636	1334.94	0.1343	65.0656	1334.93	0.1397	68.888	1331.11	0.1551	75.7034	1324.3	0.1393	68.3633	1331.64	0.1413
			initial reaction rate V			0.155677			10.4979			9.86708			10.496			10.6401			10.9877			11.2496			11.163			12.0734			12.1285			12.246			12.8008			13.9083			14.2011			14.8926
			M/6.23			0.0249883			1.68505			1.5838			1.68475			1.70789			1.76367			1.80572			1.79181			1.93794			1.9468			1.96566			2.0547			2.23247			2.27946			2.39047
			specific activity			0.312353			21.0632			19.7975			21.0593			21.3486			22.0459			22.5715			22.3977			24.2243			24.335			24.5707			25.6837			27.9058			28.4933			29.8809
																									oxidation of NADH kinetics
		XB-SBP concentration in μM		specific activity	specific activity fold change																						XB-SBP concentration in μM	initial reaction rate V
		21.0632	0	20.4303	1																					10.4979	0	10.1825
		19.7975	0.05	21.0593	1.03079																					9.86708	0.05	10.496
			0.1	21.3486	1.04495																						0.1	10.6401
			0.2	22.0459	1.07908																						0.2	10.9877
			0.3	22.5715	1.1048																						0.3	11.2496
			0.5	22.3977	1.09629																						0.5	11.163
			0.75	24.2243	1.1857																						0.75	12.0734
			1.25	24.335	1.19112																						1.25	12.1285
			2.5	24.5707	1.20266																						2.5	12.246
			5	25.6837	1.25714																						5	12.8008
			6.5	27.9058	1.3659																						6.5	13.9083
			7.5	28.4933	1.39466																						7.5	14.2011
			8.5	29.8809	1.46257																						8.5	14.8926
			10	30.9655	1.51566																						10	15.4332
			12.5	33.6718	1.64813																						12.5	16.782
			15	36.136	1.76874																						15	18.0102
			20	38.3777	1.87847																						20	19.1275
			25	42.2631	2.06864																						25	21.0639
			27.5	35.1909	1.72248																						27.5	17.5391
																								Lineweaver–Burk plot for the determination of Michaelis-Menten constant
																										1 / (XB-SBP concentration)		1 / (initial reaction rate)
																											#DIV/0!	0.0982079
																											20	0.0952746
																											10	0.0939837
																											5	0.091011
																											3.33333	0.0888917
																											2	0.0895816
																											1.33333	0.0828269
																											0.8	0.0824501
																											0.4	0.0816591
																											0.2	0.0781203
																											0.153846	0.0718997
																											0.133333	0.0704173
																											0.117647	0.0671473
																											0.1	0.0647953
																											0.08	0.0595875
																											0.0666667	0.0555241
																											0.05	0.0522809
																											0.04	0.0474746
																											0.0363636	0.0570154
																										Michaelis-Menten constant, Vmax and Km
																											1/Vmax	0.0694
																											Vmax=	14.4092	μM of oxidated NADH۰min¯¹
																										slope=	Km/Vmax=	0.0019
																											Km=	0.0273775	μM
																								Hanes–Woolf plot for the determination of Michaelis-Menten constant
																										XB-SBP concentration in μM		XB-SBP conc. / initial reaction rate
																											0	0
																											0.05	0.00476373
																											0.1	0.00939837
																											0.2	0.0182022
																											0.3	0.0266675
																											0.5	0.0447908
																											0.75	0.0621202
																											1.25	0.103063
																											2.5	0.204148
																											5	0.390602
																											6.5	0.467348
																											7.5	0.52813
																											8.5	0.570752
																											10	0.647953
																											12.5	0.744844
																											15	0.832862
																											20	1.04562
																											25	1.18686
																											27.5	1.56792
																										Michaelis-Menten constant, Vmax and Km
																											slope=	0.0521
																											Vmax=	19.1939	μM of oxidated NADH۰min¯¹
																											Km/Vmax=	0.0552
																											Km=	1.0595	μM
[truncated: 17 more columns]

## Sheet: 21-08-30 ATPase assay B1-B2
								0.08 µM ClpX6		0.08 µM ClpX6 + 2.5 μM SspB2
				1	2	3	4	5	6	7	8	9	10	11	12	13	14	15	16	17	18	19	20	21	22	23	24
Raw data			min	control	control	1.25 μM XB-SBP	6.5 μM XB-SBP	ClpX	ClpX	ClpX + 0.05 μM XB-SBP	ClpX + 0.1 μM XB-SBP	ClpX + 0.2 μM XB-SBP	ClpX + 0.3 μM XB-SBP	ClpX + 0.5 μM XB-SBP	ClpX + 0.75 μM XB-SBP	ClpX + 1.25 μM XB-SBP	ClpX + 2.5 μM XB-SBP	ClpX + 5 μM XB-SBP	ClpX + 6.5 μM XB-SBP	ClpX + 7.5 μM XB-SBP	ClpX + 8.5 μM XB-SBP	ClpX + 10 μM XB-SBP	ClpX + 12.5 μM XB-SBP	ClpX + 15 μM XB-SBP	ClpX + 20 μM XB-SBP	ClpX + 25 μM XB-SBP	ClpX + 27.5 μM XB-SBP
0s	30.0 °C		0	2.9399	2.8775	2.928	2.8787	2.894	2.8777	2.8608	2.8612	2.8895	2.9143	2.9508	2.902	2.8848	2.9455	2.9105	2.8419	2.8207	2.8564	2.8429	2.8316	2.845	2.8476	2.8142	2.7496
60s	30.0 °C		1	2.9574	2.8879	2.9401	2.8859	2.8898	2.8633	2.8537	2.8552	2.8915	2.9122	2.9553	2.8959	2.8788	2.928	2.8906	2.8443	2.8038	2.8502	2.8341	2.8052	2.8307	2.8271	2.7935	2.7267
120s	29.9 °C		2	2.9569	2.8796	2.9306	2.8959	2.8783	2.8592	2.8511	2.8484	2.8763	2.8989	2.9502	2.8776	2.8703	2.907	2.8704	2.8223	2.7954	2.8284	2.8133	2.7871	2.813	2.8046	2.7605	2.6979
180s	30.0 °C		3	2.943	2.8729	2.9279	2.876	2.8473	2.834	2.8297	2.8248	2.859	2.88	2.9204	2.8541	2.8476	2.878	2.8478	2.7937	2.7673	2.7941	2.7898	2.76	2.7766	2.7677	2.7265	2.6595
240s	30.1 °C		4	2.9556	2.8815	2.9285	2.8872	2.8485	2.8281	2.8201	2.8181	2.8512	2.8699	2.9177	2.8448	2.829	2.8693	2.8396	2.7896	2.7583	2.7854	2.7758	2.7431	2.7605	2.7489	2.7033	2.642
300s	29.9 °C		5	2.944	2.8794	2.9262	2.8859	2.8303	2.8146	2.8014	2.7978	2.8321	2.8523	2.8998	2.8251	2.8068	2.8505	2.8215	2.7625	2.7339	2.7565	2.7455	2.7121	2.7316	2.7133	2.6647	2.6109
360s	30.1 °C		6	2.9434	2.8796	2.9215	2.8794	2.8168	2.7963	2.7889	2.7793	2.8207	2.8414	2.89	2.8067	2.7997	2.8354	2.8035	2.7411	2.7179	2.737	2.7215	2.6891	2.7077	2.6863	2.6364	2.5827
420s	29.9 °C		7	2.9612	2.8834	2.9304	2.8922	2.8083	2.7944	2.7813	2.773	2.8132	2.8328	2.8817	2.808	2.7915	2.827	2.7872	2.7289	2.6954	2.727	2.7094	2.6696	2.6869	2.6632	2.6039	2.5628
480s	30.1 °C		8	2.9441	2.882	2.9245	2.8797	2.7889	2.7767	2.7656	2.7617	2.7985	2.8094	2.8601	2.7835	2.7684	2.8022	2.7675	2.7093	2.6749	2.7005	2.6834	2.645	2.6561	2.6255	2.5701	2.5291
540s	30.0 °C		9	2.9539	2.8795	2.9258	2.8887	2.774	2.7577	2.7404	2.7326	2.7774	2.8006	2.8511	2.7678	2.75	2.7909	2.7499	2.6904	2.6529	2.6786	2.6586	2.6149	2.6323	2.6033	2.545	2.5005
600s	30.1 °C		10	2.9408	2.8803	2.9283	2.8849	2.7559	2.7554	2.7316	2.7272	2.7711	2.7849	2.8371	2.7515	2.7445	2.7736	2.7339	2.6705	2.6371	2.6534	2.636	2.5911	2.6065	2.5695	2.5116	2.4661
660s	29.9 °C		11	2.9444	2.8799	2.9242	2.8774	2.7412	2.7375	2.7203	2.7138	2.7512	2.7709	2.8191	2.7434	2.7235	2.7617	2.7137	2.6507	2.6116	2.6325	2.6159	2.5656	2.5784	2.5433	2.4786	2.4417
720s	30.0 °C		12	2.9443	2.8713	2.9327	2.8782	2.7271	2.7281	2.6983	2.7016	2.7329	2.7504	2.805	2.731	2.7092	2.7401	2.6964	2.6318	2.5913	2.6051	2.5856	2.5446	2.553	2.514	2.4483	2.412
780s	30.1 °C		13	2.9447	2.8738	2.9185	2.8741	2.7098	2.7118	2.686	2.6844	2.7215	2.7393	2.7955	2.7078	2.6915	2.7248	2.6698	2.6086	2.5653	2.5824	2.5636	2.518	2.5227	2.4815	2.4123	2.3824
840s	29.9 °C		14	2.9578	2.8792	2.9257	2.8873	2.7013	2.708	2.6739	2.6708	2.7111	2.7295	2.7877	2.6988	2.6818	2.7089	2.6596	2.5919	2.5507	2.5627	2.5437	2.4926	2.5002	2.4547	2.3825	2.3553
900s	30.0 °C		15	2.9398	2.8734	2.9244	2.876	2.6808	2.6865	2.6526	2.653	2.6901	2.7091	2.763	2.676	2.6569	2.6882	2.6318	2.5704	2.5283	2.5338	2.5161	2.4634	2.4677	2.4155	2.3463	2.3207
960s	29.9 °C		16	2.9462	2.8851	2.9231	2.8791	2.6679	2.6687	2.6395	2.638	2.674	2.6923	2.744	2.6645	2.6425	2.6708	2.6114	2.5501	2.5005	2.5126	2.4928	2.438	2.4395	2.3845	2.3111	2.2922
1020s	29.8 °C		17	2.9686	2.8896	2.9396	2.8865	2.6569	2.6612	2.63	2.6238	2.6672	2.6858	2.7395	2.6552	2.6299	2.6534	2.6009	2.5362	2.4835	2.4876	2.4692	2.4129	2.4133	2.3555	2.2796	2.2618
1080s	29.9 °C		18	2.9399	2.8711	2.9279	2.8728	2.6361	2.6381	2.5997	2.6047	2.6412	2.6613	2.7195	2.6317	2.6032	2.6334	2.574	2.5041	2.4587	2.461	2.4411	2.3852	2.3805	2.3189	2.2397	2.227
1140s	30.0 °C		19	2.9492	2.8871	2.9397	2.8872	2.6216	2.6311	2.5906	2.5862	2.6303	2.6504	2.7085	2.6152	2.5849	2.6173	2.5526	2.4885	2.4375	2.4417	2.4197	2.3603	2.3556	2.2847	2.2071	2.1984
1200s	29.9 °C		20	2.9435	2.8766	2.9259	2.8766	2.5982	2.61	2.5706	2.5673	2.6146	2.6374	2.6869	2.5982	2.5677	2.597	2.5319	2.4636	2.414	2.4119	2.3894	2.3276	2.3216	2.2513	2.1684	2.1649
1260s	30.0 °C		21	2.9573	2.8832	2.9299	2.8846	2.5859	2.5991	2.5549	2.5559	2.602	2.6166	2.6713	2.5843	2.5532	2.5847	2.513	2.4438	2.3933	2.3856	2.3649	2.3009	2.2943	2.2159	2.1333	2.1339
1320s	30.0 °C		22	2.942	2.8742	2.9276	2.8782	2.5612	2.5796	2.5355	2.5361	2.576	2.5946	2.6522	2.5614	2.5291	2.5557	2.4912	2.4191	2.3659	2.3582	2.3358	2.2709	2.2628	2.1813	2.0948	2.1005
1380s	29.9 °C		23	2.9568	2.8852	2.936	2.889	2.5515	2.571	2.5206	2.5241	2.561	2.5836	2.6381	2.5461	2.5154	2.5421	2.4682	2.4004	2.3438	2.3358	2.3113	2.2421	2.2333	2.1475	2.0589	2.0688
1440s	30.0 °C		24	2.9513	2.884	2.9214	2.8852	2.5318	2.5526	2.5051	2.5038	2.5425	2.5633	2.6191	2.5319	2.496	2.5258	2.4456	2.378	2.3216	2.309	2.2842	2.2161	2.2004	2.1114	2.0204	2.034
1500s	30.0 °C		25	2.9467	2.8724	2.9276	2.8782	2.5129	2.5345	2.4779	2.481	2.5289	2.5435	2.5974	2.5087	2.4748	2.4994	2.4213	2.352	2.2929	2.2791	2.2566	2.1832	2.1676	2.0746	1.9815	1.9999
1560s	30.0 °C		26	2.9338	2.8679	2.9362	2.8733	2.4954	2.5185	2.4651	2.4672	2.5041	2.5238	2.5827	2.4905	2.4555	2.4776	2.4006	2.3294	2.2699	2.2525	2.2272	2.1537	2.1368	2.039	1.9449	1.9672
1620s	29.9 °C		27	2.9476	2.881	2.928	2.8767	2.4759	2.5027	2.4455	2.4486	2.4913	2.51	2.5686	2.4729	2.437	2.4609	2.3775	2.3054	2.2454	2.2268	2.2007	2.1257	2.1057	2.0021	1.9066	1.9326
1680s	30.0 °C		28	2.9432	2.8742	2.92	2.8771	2.455	2.4857	2.4264	2.4311	2.4726	2.4911	2.5499	2.4522	2.4164	2.4373	2.3536	2.2829	2.2212	2.1997	2.1746	2.094	2.0733	1.9668	1.8679	1.8991
1740s	30.0 °C		29	2.9584	2.8787	2.9351	2.8762	2.4401	2.4781	2.4106	2.4139	2.4572	2.4741	2.5304	2.435	2.3983	2.4192	2.332	2.2603	2.1971	2.1748	2.1483	2.0671	2.0432	1.9304	1.8298	1.8667
1800s	30.0 °C		30	2.9428	2.8691	2.9235	2.8757	2.4183	2.4556	2.3894	2.3924	2.4372	2.4518	2.5114	2.413	2.3768	2.3945	2.3082	2.2374	2.1722	2.1455	2.1178	2.0353	2.0086	1.8932	1.7915	1.8309
1860s	29.9 °C		31	2.9532	2.8762	2.934	2.8872	2.4039	2.441	2.3733	2.3773	2.421	2.4377	2.4999	2.3987	2.3593	2.3757	2.2853	2.2135	2.1484	2.1202	2.0918	2.0054	1.9768	1.8567	1.7529	1.797
1920s	29.9 °C		32	2.9451	2.8672	2.9148	2.8758	2.3797	2.4217	2.3494	2.358	2.3981	2.4147	2.4751	2.3771	2.3365	2.3528	2.2607	2.1891	2.1211	2.0894	2.0613	1.9748	1.9441	1.8192	1.7129	1.7627
1980s	30.0 °C		33	2.9446	2.8693	2.9196	2.8826	2.3602	2.4078	2.3318	2.3383	2.3794	2.3952	2.4585	2.3565	2.3164	2.3326	2.2379	2.1657	2.0964	2.0622	2.0323	1.9435	1.9127	1.7808	1.6745	1.7275
2040s	30.0 °C		34	2.9441	2.8715	2.9229	2.8719	2.3408	2.3912	2.3124	2.3202	2.3611	2.3788	2.4388	2.3399	2.2962	2.3101	2.2146	2.1422	2.0722	2.0346	2.0042	1.913	1.8789	1.7438	1.6349	1.6938
2100s	29.9 °C		35	2.9439	2.8601	2.9299	2.8841	2.3233	2.3747	2.2946	2.3008	2.3435	2.3603	2.4206	2.3178	2.274	2.2878	2.1907	2.1168	2.0464	2.0062	1.9744	1.8821	1.8457	1.7069	1.595	1.6587
2160s	30.1 °C		36	2.9559	2.8767	2.9275	2.8826	2.304	2.3586	2.2751	2.2813	2.3242	2.3411	2.4037	2.3015	2.257	2.2696	2.1687	2.0944	2.0216	1.9783	1.948	1.853	1.8126	1.6686	1.556	1.6239
2220s	30.0 °C		37	2.9444	2.877	2.9182	2.8754	2.2833	2.3403	2.2533	2.2621	2.3034	2.3197	2.3806	2.2812	2.2346	2.2457	2.1421	2.069	1.9942	1.9496	1.9176	1.8209	1.7792	1.6305	1.5159	1.589
2280s	30.2 °C		38	2.9415	2.8676	2.928	2.8723	2.262	2.3221	2.2334	2.2421	2.2851	2.3005	2.3637	2.2586	2.2144	2.2225	2.1179	2.0435	1.9674	1.9213	1.8891	1.7897	1.7458	1.5921	1.476	1.5539
2340s	30.1 °C		39	2.9422	2.8758	2.9199	2.8716	2.241	2.3033	2.2136	2.2236	2.2635	2.2793	2.3437	2.2391	2.1911	2.1991	2.0944	2.0195	1.9433	1.8931	1.8601	1.7583	1.7118	1.5543	1.4362	1.5189
2400s	30.1 °C		40	2.9392	2.8716	2.9218	2.8741	2.2221	2.2879	2.1944	2.2017	2.2448	2.2614	2.323	2.2186	2.1703	2.1775	2.0696	1.994	1.9171	1.8642	1.8306	1.727	1.6783	1.5158	1.3962	1.4831
2460s	30.1 °C		41	2.9291	2.8763	2.923	2.872	2.2007	2.2711	2.1717	2.1822	2.2236	2.2391	2.3031	2.1992	2.1496	2.1542	2.0437	1.9705	1.8909	1.8357	1.801	1.6952	1.6448	1.4774	1.3562	1.4482
2520s	30.0 °C		42	2.9404	2.8644	2.9183	2.8732	2.1811	2.2542	2.1526	2.1627	2.2055	2.221	2.2839	2.18	2.1288	2.1328	2.0192	1.9448	1.8647	1.8066	1.7715	1.6637	1.6109	1.4384	1.3158	1.4124
2580s	30.0 °C		43	2.9452	2.8682	2.9147	2.8655	2.1586	2.235	2.1318	2.1445	2.1849	2.1992	2.2644	2.1593	2.106	2.1094	1.9938	1.9204	1.8385	1.7779	1.742	1.6321	1.5765	1.3996	1.2756	1.3773
2640s	30.3 °C		44	2.9401	2.8702	2.9198	2.8767	2.1398	2.218	2.1098	2.1236	2.1657	2.1803	2.2463	2.1369	2.0844	2.0866	1.9699	1.8956	1.8126	1.7487	1.7118	1.6005	1.5424	1.3609	1.2355	1.3418
2700s	30.3 °C		45	2.9381	2.8655	2.9288	2.8746	2.1178	2.1998	2.0906	2.1044	2.1461	2.1591	2.2237	2.1178	2.0622	2.0637	1.9433	1.8707	1.7859	1.7193	1.6827	1.5686	1.5085	1.3221	1.1947	1.3062
2760s	30.1 °C		46	2.9368	2.8728	2.9223	2.8692	2.0976	2.1809	2.0706	2.0837	2.1243	2.1376	2.2042	2.0962	2.0394	2.0391	1.9193	1.8453	1.7584	1.69	1.6521	1.5367	1.4742	1.2831	1.1543	1.2702
2820s	30.1 °C		47	2.9454	2.8688	2.9236	2.8683	2.0755	2.1641	2.0505	2.063	2.1055	2.1173	2.1832	2.0755	2.0183	2.016	1.8932	1.8196	1.7324	1.6609	1.6225	1.5049	1.4398	1.244	1.1136	1.2348
2880s	30.2 °C		48	2.9466	2.8684	2.9286	2.8688	2.0536	2.1446	2.0284	2.0426	2.0828	2.0969	2.1618	2.0535	1.9963	1.9924	1.8686	1.7945	1.7065	1.6312	1.5927	1.4724	1.4053	1.2048	1.0733	1.1989
2940s	30.2 °C		49	2.9385	2.8682	2.9174	2.8753	2.0323	2.1285	2.0081	2.0233	2.0627	2.0743	2.1419	2.034	1.9742	1.97	1.8433	1.7697	1.6797	1.602	1.5626	1.4408	1.3708	1.1658	1.0324	1.1634
3000s	30.3 °C		50	2.9362	2.8675	2.9218	2.8669	2.0118	2.1092	1.9859	2.0016	2.0424	2.0551	2.1223	2.0115	1.951	1.9452	1.8177	1.7435	1.653	1.5727	1.5323	1.4088	1.3363	1.1263	0.9915	1.1276
3060s	30.4 °C		51	2.9421	2.8667	2.9209	2.8744	1.9899	2.092	1.9646	1.9813	2.023	2.0331	2.1004	1.9904	1.9286	1.9217	1.7924	1.7194	1.6261	1.5432	1.5027	1.3766	1.3016	1.0869	0.9509	1.0918
3120s	30.3 °C		52	2.949	2.8701	2.9355	2.8789	1.9701	2.0747	1.9447	1.9609	2.0023	2.0125	2.0805	1.9702	1.9073	1.8982	1.7665	1.693	1.5994	1.5137	1.4722	1.3443	1.2671	1.0477	0.9101	1.0562
3180s	30.3 °C		53	2.9327	2.8671	2.9199	2.8668	1.948	2.0553	1.9234	1.9404	1.9796	1.9909	2.0595	1.9482	1.8839	1.8748	1.7401	1.6667	1.5723	1.4838	1.4416	1.3118	1.2322	1.0081	0.8691	1.0202
3240s	30.2 °C		54	2.9344	2.8634	2.926	2.8666	1.9249	2.0374	1.9016	1.9196	1.959	1.9698	2.0371	1.9267	1.8614	1.8509	1.7142	1.6413	1.5454	1.4541	1.4113	1.2794	1.1973	0.9684	0.8282	0.9841
3300s	30.3 °C		55	2.9378	2.8684	2.9166	2.87	1.9038	2.0188	1.8803	1.8988	1.9383	1.9483	2.0163	1.9053	1.8383	1.8267	1.6886	1.6157	1.5182	1.4244	1.3808	1.2469	1.1624	0.9289	0.7876	0.9481
3360s	30.4 °C		56	2.9395	2.8692	2.9167	2.8669	1.8818	1.9991	1.859	1.8781	1.9169	1.9265	1.9951	1.8841	1.8166	1.8029	1.6629	1.5898	1.4918	1.3944	1.3506	1.2145	1.1275	0.8894	0.7465	0.9124
3420s	30.4 °C		57	2.9343	2.8595	2.9232	2.8706	1.8597	1.9813	1.8383	1.8567	1.8956	1.9056	1.9735	1.8626	1.793	1.7785	1.6367	1.5641	1.4642	1.3645	1.3202	1.1822	1.0927	0.8496	0.7059	0.8764
3480s	30.2 °C		58	2.9381	2.8697	2.912	2.8704	1.8378	1.962	1.8168	1.8357	1.8746	1.8843	1.9519	1.8415	1.7699	1.7541	1.6105	1.5379	1.4372	1.3345	1.2893	1.1496	1.0574	0.8099	0.665	0.8404
3540s	30.4 °C		59	2.9339	2.8623	2.9142	2.8665	1.8161	1.9424	1.7947	1.815	1.8541	1.8628	1.9309	1.8193	1.7477	1.73	1.584	1.5123	1.4103	1.3051	1.2588	1.1167	1.0225	0.7702	0.6244	0.8046
3600s	30.4 °C		60	2.9448	2.8796	2.9353	2.8737	1.795	1.9262	1.7733	1.794	1.8332	1.8416	1.9102	1.7977	1.7256	1.7065	1.5581	1.4867	1.3834	1.275	1.2286	1.0845	0.9875	0.7306	0.5834	0.7685
3660s	30.5 °C		61	2.9366	2.863	2.9218	2.8656	1.7721	1.9059	1.7514	1.773	1.8109	1.8194	1.8881	1.775	1.7016	1.6812	1.5319	1.4602	1.3558	1.2449	1.1975	1.0517	0.9523	0.6908	0.5427	0.7327
3720s	30.3 °C		62	2.9299	2.8654	2.9195	2.8629	1.7499	1.8877	1.7296	1.751	1.7898	1.7979	1.8667	1.7537	1.6785	1.6571	1.5055	1.4345	1.3287	1.2147	1.1668	1.0191	0.917	0.6511	0.5019	0.6967
3780s	30.3 °C		63	2.9365	2.8707	2.9126	2.8649	1.7275	1.8687	1.7077	1.7307	1.7684	1.7757	1.8451	1.7318	1.6561	1.6329	1.4794	1.4086	1.3013	1.1846	1.1361	0.9866	0.882	0.6115	0.4615	0.6609
3840s	30.3 °C		64	2.9449	2.8733	2.9286	2.8664	1.7063	1.8506	1.6864	1.7096	1.7471	1.7551	1.8243	1.7106	1.6338	1.6086	1.4532	1.3826	1.2742	1.1546	1.1054	0.9539	0.8468	0.5717	0.4215	0.6251
3900s	30.2 °C		65	2.9426	2.8758	2.9287	2.874	1.6841	1.8315	1.6655	1.6885	1.7252	1.7324	1.8028	1.6876	1.6096	1.5841	1.4269	1.3565	1.2471	1.1246	1.0747	0.9211	0.8116	0.532	0.3819	0.5893
3960s	30.4 °C		66	2.9268	2.869	2.9137	2.8657	1.6612	1.8119	1.6419	1.6668	1.7033	1.7102	1.7803	1.6655	1.5864	1.5596	1.3999	1.3303	1.2195	1.0944	1.0436	0.8883	0.7762	0.4924	0.343	0.5537
4020s	30.6 °C		67	2.9403	2.8648	2.9191	2.8687	1.6381	1.7924	1.6205	1.6448	1.6814	1.6878	1.7578	1.6438	1.5628	1.5345	1.3739	1.3038	1.192	1.064	1.0127	0.8555	0.7409	0.453	0.3055	0.518
4080s	30.6 °C		68	2.9363	2.8608	2.9153	2.8693	1.6163	1.7734	1.5983	1.6241	1.6604	1.6663	1.7361	1.6216	1.5404	1.5102	1.3469	1.2778	1.1648	1.0339	0.9822	0.8228	0.7057	0.4137	0.2703	0.4825
4140s	30.7 °C		69	2.9345	2.8581	2.9105	2.8575	1.5935	1.7541	1.5763	1.6027	1.6383	1.6443	1.7143	1.5994	1.5166	1.4853	1.3206	1.2517	1.1371	1.0038	0.9511	0.79	0.6703	0.3747	0.2407	0.4474
4200s	30.4 °C		70	2.9377	2.861	2.9135	2.8686	1.5714	1.735	1.5547	1.5808	1.6166	1.6215	1.6929	1.5775	1.4933	1.4613	1.2943	1.2254	1.1097	0.9734	0.9203	0.7573	0.6351	0.3363	0.22	0.4125
4260s	30.4 °C		71	2.9343	2.8614	2.9109	2.8636	1.5489	1.7164	1.5325	1.5598	1.595	1.5997	1.6704	1.5551	1.4702	1.4364	1.2675	1.1993	1.0825	0.9431	0.8892	0.7246	0.5998	0.2989	0.2088	0.378
4320s	30.6 °C		72	2.9358	2.8732	2.9158	2.867	1.5261	1.6971	1.5107	1.538	1.5729	1.5776	1.6488	1.5331	1.4468	1.4117	1.2411	1.1731	1.055	0.9129	0.8584	0.6918	0.5645	0.2631	0.2029	0.3443
4380s	30.5 °C		73	2.9413	2.8692	2.912	2.8704	1.5042	1.6774	1.488	1.5165	1.5513	1.5558	1.6264	1.5111	1.4235	1.387	1.2147	1.1467	1.0274	0.8826	0.8276	0.6592	0.5294	0.2305	0.1997	0.312
4440s	30.7 °C		74	2.9301	2.8651	2.906	2.8644	1.4812	1.6586	1.4662	1.4948	1.5292	1.5336	1.6045	1.4887	1.4002	1.3624	1.1878	1.1204	1	0.8524	0.7966	0.6265	0.4941	0.204	0.1978	0.282
4500s	30.4 °C		75	2.9321	2.8665	2.9131	2.8622	1.4589	1.6395	1.4442	1.4729	1.5074	1.5112	1.5822	1.4664	1.3766	1.3373	1.1613	1.094	0.9725	0.8221	0.7656	0.5938	0.4592	0.1867	0.1963	0.2568
4560s	30.5 °C		76	2.9273	2.852	2.914	2.8585	1.436	1.6198	1.4218	1.4515	1.4858	1.4891	1.5603	1.4444	1.3536	1.3129	1.1349	1.0677	0.9449	0.7917	0.7348	0.5609	0.4242	0.1774	0.1955	0.2386
4620s	30.5 °C		77	2.9266	2.8561	2.9175	2.8662	1.4134	1.6007	1.3997	1.4294	1.4635	1.4668	1.5381	1.4215	1.3299	1.2876	1.108	1.0413	0.9174	0.7615	0.7039	0.5283	0.3895	0.1724	0.1945	0.2279
4680s	30.6 °C		78	2.9336	2.8633	2.9169	2.8614	1.3904	1.5811	1.3775	1.4082	1.4416	1.4445	1.5165	1.3995	1.3065	1.263	1.0813	1.0149	0.8899	0.7311	0.673	0.4959	0.355	0.1694	0.1941	0.2221
4740s	30.6 °C		79	2.9294	2.858	2.9169	2.8616	1.3681	1.562	1.3553	1.3863	1.4196	1.4223	1.4938	1.3772	1.2829	1.2382	1.0549	0.9888	0.8623	0.7008	0.6419	0.4633	0.3209	0.1674	0.1935	0.2184
4800s	30.7 °C		80	2.9286	2.866	2.9109	2.8685	1.3451	1.5427	1.3328	1.3644	1.3976	1.3998	1.4718	1.3548	1.2596	1.2133	1.0282	0.9623	0.8346	0.6705	0.611	0.4308	0.2878	0.1662	0.193	0.2162
4860s	30.8 °C		81	2.9112	2.8617	2.9083	2.8636	1.3225	1.5233	1.3108	1.3435	1.3761	1.3775	1.4497	1.3325	1.2361	1.1883	1.0018	0.9359	0.8071	0.6402	0.5801	0.3986	0.2557	0.1652	0.1927	0.2146
4920s	30.6 °C		82	2.9229	2.861	2.9134	2.8628	1.2997	1.5036	1.2884	1.3213	1.3539	1.3552	1.4273	1.3099	1.2128	1.1635	0.975	0.9094	0.7796	0.61	0.5494	0.3665	0.2258	0.1645	0.1924	0.2135
4980s	30.8 °C		83	2.9321	2.8548	2.9082	2.8616	1.2771	1.4842	1.266	1.2993	1.3319	1.3325	1.4051	1.2876	1.1892	1.1385	0.9483	0.8832	0.752	0.5798	0.5185	0.335	0.2002	0.1639	0.1921	0.2127
5040s	30.5 °C		84	2.9321	2.859	2.9075	2.8651	1.2541	1.4651	1.2435	1.2774	1.3095	1.3099	1.3826	1.2652	1.1657	1.1138	0.9215	0.8567	0.7245	0.5495	0.4878	0.3035	0.1811	0.1635	0.1919	0.2119
5100s	30.6 °C		85	2.926	2.8653	2.9151	2.8559	1.2314	1.4452	1.2213	1.2557	1.2873	1.2878	1.3607	1.2427	1.1419	1.0887	0.8947	0.8302	0.6971	0.5193	0.4571	0.2729	0.1696	0.1631	0.1917	0.2114
5160s	30.8 °C		86	2.9295	2.8625	2.9086	2.8573	1.2084	1.4257	1.199	1.2335	1.2654	1.2652	1.3379	1.2202	1.1186	1.0637	0.8683	0.8039	0.6694	0.4892	0.4265	0.2434	0.1627	0.1629	0.1917	0.2108
5220s	30.7 °C		87	2.9287	2.8596	2.9124	2.863	1.1857	1.4063	1.1766	1.2119	1.2435	1.243	1.3154	1.1978	1.0949	1.0388	0.8414	0.7775	0.6419	0.4592	0.396	0.2162	0.1588	0.1625	0.1913	0.2105
5280s	30.6 °C		88	2.9304	2.8564	2.912	2.8573	1.1627	1.3867	1.1542	1.19	1.2212	1.2203	1.2932	1.1752	1.0715	1.014	0.8147	0.7511	0.6144	0.4293	0.3658	0.1927	0.1564	0.1623	0.1913	0.2101
5340s	30.6 °C		89	2.9268	2.862	2.9134	2.8601	1.1399	1.3671	1.1318	1.1681	1.1991	1.198	1.2711	1.1528	1.048	0.9891	0.7883	0.7246	0.5869	0.3994	0.3357	0.1748	0.1547	0.1621	0.1913	0.2099
5400s	30.6 °C		90	2.92	2.8663	2.9074	2.8628	1.1169	1.3477	1.1095	1.1462	1.1768	1.1752	1.2485	1.1303	1.0243	0.9641	0.7615	0.6982	0.5594	0.3698	0.3061	0.1632	0.1535	0.1619	0.191	0.2094
5460s	30.6 °C		91	2.9307	2.8583	2.9183	2.8638	1.0941	1.3279	1.087	1.1242	1.1549	1.153	1.2262	1.1077	1.0006	0.939	0.735	0.6719	0.532	0.3404	0.277	0.1562	0.1526	0.1617	0.191	0.2093
5520s	30.7 °C		92	2.92	2.8515	2.9047	2.8649	1.0711	1.3082	1.0644	1.1021	1.1324	1.1302	1.2037	1.0851	0.9769	0.9141	0.7082	0.6454	0.5045	0.3113	0.249	0.1522	0.1518	0.1616	0.1909	0.2091
5580s	30.7 °C		93	2.9219	2.8521	2.9095	2.8564	1.0484	1.2886	1.0421	1.0802	1.1102	1.1074	1.1812	1.0627	0.9533	0.8891	0.6815	0.619	0.477	0.2828	0.2227	0.1495	0.1512	0.1615	0.1909	0.2089
5640s	30.5 °C		94	2.929	2.8587	2.9087	2.8618	1.0252	1.2691	1.0196	1.0583	1.088	1.0849	1.1589	1.04	0.9298	0.8641	0.6549	0.5927	0.4498	0.2553	0.1993	0.1477	0.1508	0.1615	0.1906	0.2085
5700s	30.7 °C		95	2.9267	2.8564	2.9055	2.8594	1.0023	1.2492	0.997	1.0362	1.0659	1.0624	1.1364	1.0175	0.9061	0.8392	0.6283	0.5663	0.4225	0.2291	0.1803	0.1463	0.1506	0.1614	0.1907	0.2084
5760s	30.7 °C		96	2.9279	2.857	2.9085	2.8645	0.9793	1.2298	0.9745	1.0143	1.0435	1.0397	1.1137	0.9949	0.8825	0.8141	0.6018	0.5401	0.3954	0.2052	0.167	0.1455	0.1501	0.1612	0.1904	0.2082
5820s	30.7 °C		97	2.9265	2.8565	2.9177	2.8529	0.9563	1.21	0.9521	0.9922	1.0212	1.0171	1.0911	0.9723	0.8589	0.7891	0.575	0.5139	0.3684	0.1854	0.1587	0.1446	0.1499	0.1612	0.1902	0.208
5880s	30.6 °C		98	2.9274	2.854	2.9111	2.8594	0.9335	1.1904	0.9295	0.9701	0.9989	0.9944	1.0686	0.9497	0.8351	0.7641	0.5486	0.4876	0.3417	0.1709	0.1538	0.144	0.1496	0.1611	0.1903	0.2078
5940s	30.7 °C		99	2.9287	2.8465	2.9068	2.8623	0.9104	1.1707	0.9069	0.9482	0.9766	0.9718	1.0463	0.9271	0.8116	0.7391	0.5223	0.4615	0.3151	0.1615	0.1507	0.1436	0.1495	0.1611	0.1901	0.2077
6000s	30.7 °C		100	2.9338	2.8651	2.9156	2.8596	0.8874	1.151	0.8845	0.9263	0.9545	0.9492	1.0237	0.9048	0.7878	0.714	0.4957	0.4354	0.2889	0.1557	0.1485	0.1433	0.1494	0.1609	0.19	0.2075
6060s	30.7 °C		101	2.9268	2.8522	2.9035	2.8573	0.8643	1.1314	0.8621	0.9041	0.9322	0.9266	1.0013	0.8821	0.7643	0.6892	0.4694	0.4096	0.2635	0.1522	0.147	0.1429	0.1492	0.1609	0.1901	0.2073
6120s	30.8 °C		102	2.9293	2.8535	2.9105	2.8597	0.8414	1.1118	0.8395	0.8822	0.9099	0.904	0.9787	0.8595	0.7407	0.6642	0.4431	0.3836	0.2389	0.1497	0.1459	0.1427	0.1491	0.1608	0.19	0.2072
6180s	30.7 °C		103	2.9228	2.8543	2.9067	2.8567	0.8184	1.0921	0.8169	0.86	0.8877	0.8813	0.9562	0.8369	0.7171	0.6394	0.4169	0.3578	0.2158	0.1479	0.145	0.1424	0.1489	0.1608	0.1899	0.2071
6240s	30.8 °C		104	2.9284	2.8467	2.9044	2.8594	0.7954	1.0722	0.7945	0.838	0.8653	0.8589	0.9337	0.8143	0.6934	0.6147	0.3909	0.3324	0.1953	0.1467	0.1443	0.1422	0.1488	0.1607	0.1898	0.207
6300s	30.7 °C		105	2.9311	2.8502	2.9047	2.8558	0.7725	1.0526	0.772	0.8159	0.843	0.8361	0.9112	0.7917	0.6699	0.5896	0.3649	0.3071	0.1784	0.1457	0.1437	0.142	0.1487	0.1606	0.1897	0.2068
6360s	30.7 °C		106	2.9176	2.848	2.9062	2.8581	0.7495	1.0328	0.7495	0.7939	0.8208	0.8135	0.8888	0.7692	0.6464	0.5647	0.3392	0.2824	0.1663	0.1449	0.1433	0.1418	0.1486	0.1607	0.1896	0.2068
6420s	30.8 °C		107	2.9208	2.8528	2.9064	2.8617	0.7265	1.0131	0.7269	0.7718	0.7985	0.7909	0.8662	0.7465	0.6228	0.54	0.3136	0.2582	0.1582	0.1443	0.1428	0.1416	0.1485	0.1605	0.1895	0.2065
6480s	30.8 °C		108	2.9244	2.8492	2.9138	2.8553	0.7037	0.9936	0.7045	0.7497	0.7762	0.7683	0.8437	0.724	0.5994	0.5152	0.2886	0.2352	0.1531	0.1439	0.1426	0.1415	0.1484	0.1606	0.1895	0.2065
6540s	30.8 °C		109	2.9313	2.8528	2.908	2.8582	0.6807	0.9737	0.682	0.7278	0.754	0.7458	0.8212	0.7014	0.5757	0.4905	0.2641	0.2138	0.1497	0.1434	0.1424	0.1415	0.1484	0.1605	0.1894	0.2063
6600s	30.7 °C		110	2.9166	2.8516	2.9073	2.852	0.6576	0.9539	0.6595	0.7059	0.7317	0.7231	0.7988	0.6789	0.5523	0.4657	0.2407	0.1951	0.1475	0.1431	0.1421	0.1414	0.1484	0.1606	0.1893	0.2063
6660s	30.8 °C		111	2.9248	2.8462	2.9078	2.8527	0.6347	0.9342	0.637	0.6838	0.7095	0.7005	0.7763	0.6564	0.5288	0.4411	0.2183	0.1798	0.1457	0.1427	0.1418	0.1412	0.1483	0.1605	0.1894	0.206
6720s	30.7 °C		112	2.9196	2.8472	2.9097	2.861	0.6118	0.9146	0.6146	0.6617	0.6872	0.6779	0.7538	0.6337	0.5053	0.4166	0.1983	0.169	0.1445	0.1426	0.1417	0.1412	0.1483	0.1605	0.1893	0.206
6780s	30.7 °C		113	2.919	2.8543	2.9007	2.8609	0.5889	0.8948	0.5921	0.6397	0.665	0.6554	0.7312	0.6114	0.4819	0.3923	0.1815	0.1617	0.1436	0.1423	0.1415	0.1411	0.1482	0.1605	0.1893	0.2058
6840s	30.8 °C		114	2.9202	2.8448	2.9048	2.8556	0.5659	0.875	0.5698	0.6178	0.6428	0.6328	0.7088	0.5888	0.4586	0.3679	0.1685	0.1569	0.1429	0.1422	0.1412	0.1411	0.1482	0.1605	0.189	0.2058
6900s	30.7 °C		115	2.9163	2.8494	2.9027	2.8545	0.543	0.8553	0.5473	0.5959	0.6206	0.6102	0.6862	0.5664	0.4353	0.3437	0.1596	0.1536	0.1423	0.1419	0.1411	0.1408	0.1481	0.1604	0.1889	0.2055
6960s	31.0 °C		116	2.9163	2.8473	2.9005	2.8538	0.5202	0.8355	0.5251	0.5738	0.5985	0.5877	0.6639	0.5441	0.4121	0.3199	0.1537	0.1514	0.1417	0.1419	0.1411	0.1409	0.1482	0.1604	0.1892	0.2055
7020s	30.8 °C		117	2.9263	2.8499	2.9047	2.8521	0.4974	0.8159	0.5027	0.5519	0.5762	0.5652	0.6415	0.5217	0.389	0.2963	0.1497	0.1498	0.1414	0.1416	0.141	0.1408	0.1481	0.1604	0.189	0.2054
7080s	30.7 °C		118	2.9133	2.8418	2.9042	2.8514	0.4747	0.7961	0.4804	0.53	0.5541	0.5428	0.6191	0.4994	0.3661	0.2733	0.147	0.1486	0.141	0.1416	0.1409	0.1409	0.1481	0.1604	0.189	0.2053
7140s	30.7 °C		119	2.9185	2.8479	2.9011	2.8577	0.452	0.7764	0.4581	0.5081	0.5319	0.5202	0.5967	0.4768	0.3431	0.2509	0.1451	0.1475	0.1405	0.1413	0.1408	0.1408	0.148	0.1603	0.1889	0.2052
7200s	30.7 °C		120	2.9273	2.8575	2.9186	2.8653	0.4293	0.7567	0.4359	0.4862	0.5099	0.4979	0.5744	0.4544	0.3206	0.2296	0.1436	0.1466	0.1403	0.1412	0.1407	0.1407	0.148	0.1603	0.1887	0.2051
7260s	31.1 °C		121	2.9261	2.8419	2.8997	2.8601	0.4068	0.7369	0.4138	0.4644	0.4878	0.4754	0.552	0.4323	0.2982	0.2098	0.1424	0.1461	0.1401	0.1412	0.1406	0.1407	0.148	0.1603	0.1888	0.205
7320s	31.1 °C		122	2.9161	2.8488	2.9022	2.8549	0.3843	0.7171	0.3917	0.4426	0.4658	0.4532	0.5297	0.41	0.2763	0.1923	0.1415	0.1456	0.14	0.1411	0.1406	0.1407	0.148	0.1603	0.189	0.205
7380s	31.0 °C		123	2.9099	2.8482	2.9075	2.8544	0.3618	0.6976	0.3696	0.4209	0.4437	0.4308	0.5074	0.3879	0.2549	0.1782	0.1409	0.1456	0.1397	0.1411	0.1406	0.1407	0.148	0.1603	0.1888	0.205
7440s	30.8 °C		124	2.9056	2.8456	2.9022	2.8481	0.3396	0.6778	0.3479	0.3992	0.4218	0.4085	0.4853	0.366	0.2343	0.1675	0.1402	0.1448	0.1397	0.141	0.1405	0.1408	0.148	0.1603	0.1888	0.2049
7500s	30.7 °C		125	2.9136	2.8485	2.9016	2.8461	0.3176	0.6582	0.3261	0.3777	0.3999	0.3864	0.4629	0.3442	0.215	0.16	0.1397	0.1445	0.1395	0.141	0.1405	0.1407	0.1479	0.1603	0.1887	0.2047
7560s	31.0 °C		126	2.9266	2.8471	2.8998	2.8511	0.2959	0.6386	0.3047	0.3562	0.3783	0.3644	0.4408	0.3226	0.1978	0.1552	0.1393	0.1442	0.1394	0.1409	0.1405	0.1406	0.1479	0.1604	0.1887	0.2046
7620s	31.0 °C		127	2.9109	2.8479	2.8979	2.8453	0.2745	0.6189	0.2836	0.3348	0.3566	0.3425	0.4187	0.3011	0.1832	0.1517	0.1389	0.1439	0.1392	0.1408	0.1403	0.1406	0.1478	0.1604	0.1887	0.2045
7680s	31.0 °C		128	2.9129	2.8415	2.897	2.8468	0.2537	0.5992	0.2629	0.3138	0.3352	0.3209	0.3967	0.2801	0.1717	0.1491	0.1386	0.1437	0.1391	0.1408	0.1403	0.1405	0.1478	0.1603	0.1885	0.2044
7740s	30.8 °C		129	2.9214	2.8449	2.9106	2.8578	0.2337	0.5795	0.2429	0.2929	0.3139	0.2995	0.3748	0.2595	0.1634	0.1472	0.1382	0.1435	0.139	0.1408	0.1402	0.1404	0.1477	0.1603	0.1884	0.2043
7800s	30.8 °C		130	2.9257	2.8481	2.9038	2.8625	0.2151	0.56	0.2238	0.2725	0.2929	0.2785	0.3532	0.2398	0.1577	0.146	0.138	0.1434	0.1389	0.1408	0.1402	0.1406	0.1478	0.1603	0.1885	0.2042
7860s	30.8 °C		131	2.9105	2.8413	2.8989	2.8542	0.1982	0.5403	0.2061	0.2526	0.2722	0.2578	0.3316	0.2211	0.1536	0.1448	0.1377	0.1431	0.1388	0.1407	0.1402	0.1404	0.1479	0.1603	0.1884	0.2041
7920s	30.8 °C		132	2.9094	2.8377	2.8988	2.8504	0.1839	0.5208	0.1906	0.2335	0.2522	0.2382	0.3103	0.2041	0.1509	0.1438	0.1375	0.143	0.1387	0.1407	0.1401	0.1404	0.1478	0.1603	0.1884	0.2039
7980s	30.8 °C		133	2.9151	2.84	2.894	2.8535	0.1726	0.5013	0.1777	0.2155	0.2328	0.2198	0.2894	0.1892	0.1488	0.1432	0.1374	0.1429	0.1387	0.1406	0.1401	0.1403	0.1478	0.1603	0.1885	0.2039
8040s	30.8 °C		134	2.925	2.8473	2.9039	2.8556	0.1643	0.4817	0.1678	0.1992	0.2148	0.2029	0.269	0.1773	0.1472	0.1426	0.1371	0.1427	0.1385	0.1404	0.1401	0.1404	0.1479	0.1603	0.1882	0.2038
8100s	30.8 °C		135	2.9133	2.838	2.8977	2.8548	0.1586	0.4623	0.1607	0.1853	0.1983	0.1885	0.2494	0.1685	0.146	0.1421	0.137	0.1426	0.1385	0.1404	0.1401	0.1404	0.1479	0.1603	0.1882	0.2038
8160s	31.0 °C		136	2.9043	2.8386	2.8993	2.848	0.1545	0.4429	0.1557	0.1742	0.1843	0.1768	0.2307	0.162	0.1451	0.1417	0.1369	0.1426	0.1384	0.1404	0.1401	0.1404	0.1479	0.1603	0.1882	0.2036
8220s	30.8 °C		137	2.9185	2.8411	2.8966	2.8473	0.1516	0.4234	0.1523	0.1659	0.1731	0.1681	0.2136	0.1574	0.1443	0.1413	0.1368	0.1425	0.1384	0.1404	0.1401	0.1404	0.1479	0.1602	0.1883	0.2036
8280s	31.1 °C		138	2.9003	2.8261	2.8835	2.8376	0.1495	0.4041	0.1497	0.16	0.1647	0.1618	0.1987	0.1544	0.1436	0.1408	0.1366	0.1424	0.1383	0.1403	0.14	0.1404	0.1479	0.1603	0.1881	0.2034
8340s	31.1 °C		139	2.9093	2.8363	2.8968	2.8497	0.1479	0.3848	0.1478	0.1559	0.1588	0.1575	0.1866	0.1519	0.143	0.1406	0.1366	0.1423	0.1384	0.1404	0.14	0.1404	0.1479	0.1603	0.1881	0.2034
8400s	30.7 °C		140	2.899	2.8457	2.8952	2.8484	0.1466	0.3656	0.1463	0.153	0.1547	0.1543	0.1771	0.15	0.1425	0.1403	0.1364	0.1422	0.1382	0.1403	0.14	0.1403	0.1479	0.1603	0.1882	0.2034
8460s	31.1 °C		141	2.9151	2.844	2.8866	2.8516	0.1456	0.3465	0.1452	0.1507	0.1517	0.1521	0.1705	0.1487	0.1422	0.1401	0.1362	0.1421	0.1381	0.1403	0.14	0.1403	0.1479	0.1604	0.1881	0.2032
8520s	30.8 °C		142	2.9096	2.8435	2.8958	2.8468	0.1447	0.3276	0.1442	0.1491	0.1494	0.1503	0.1657	0.1475	0.1417	0.1399	0.1362	0.1419	0.1381	0.1403	0.14	0.1404	0.1478	0.1603	0.1879	0.2032
8580s	31.2 °C		143	2.9039	2.8332	2.8872	2.8462	0.144	0.309	0.1434	0.1478	0.1477	0.1489	0.1623	0.1467	0.1415	0.1396	0.1362	0.1419	0.1381	0.1403	0.14	0.1404	0.1479	0.1603	0.188	0.2033
8640s	30.9 °C		144	2.9092	2.8339	2.897	2.847	0.1434	0.2904	0.1428	0.1469	0.1465	0.1478	0.1597	0.146	0.1411	0.1395	0.136	0.1418	0.138	0.1403	0.14	0.1404	0.1479	0.1603	0.1878	0.203
8700s	31.1 °C		145	2.9084	2.8355	2.8955	2.8489	0.1429	0.2723	0.1422	0.1459	0.1453	0.1469	0.1578	0.1454	0.1409	0.1395	0.136	0.1417	0.138	0.1402	0.1399	0.1404	0.1478	0.1603	0.1878	0.2029
8760s	31.2 °C		146	2.9128	2.841	2.8943	2.8479	0.1424	0.2544	0.1418	0.1453	0.1444	0.1463	0.1562	0.1448	0.1406	0.1394	0.1358	0.1416	0.1379	0.1402	0.1399	0.1402	0.1477	0.1603	0.1879	0.2027
8820s	31.0 °C		147	2.9105	2.8405	2.9015	2.8519	0.1421	0.2374	0.1415	0.1447	0.1438	0.1456	0.1552	0.1444	0.1405	0.1391	0.1358	0.1416	0.138	0.1403	0.14	0.1404	0.1479	0.1604	0.1878	0.2028
8880s	31.0 °C		148	2.9007	2.8277	2.8861	2.8344	0.1418	0.2214	0.1411	0.1443	0.1432	0.1451	0.1543	0.144	0.1404	0.1389	0.1357	0.1416	0.1379	0.1402	0.1399	0.1403	0.1478	0.1603	0.1878	0.2026
8940s	31.0 °C		149	2.9202	2.8432	2.9018	2.8494	0.1415	0.2065	0.1407	0.1438	0.1426	0.1446	0.1534	0.1438	0.1402	0.1388	0.1356	0.1416	0.138	0.1403	0.1399	0.1403	0.1479	0.1604	0.1877	0.2026
9000s	31.0 °C		150	2.9174	2.8394	2.8971	2.8501	0.1412	0.1933	0.1403	0.1433	0.1422	0.1442	0.1528	0.1434	0.1399	0.1385	0.1355	0.1415	0.1379	0.1402	0.1399	0.1403	0.1479	0.1604	0.1877	0.2024
Measurement title: 21-08-30 B1-B2
Date of measurement: 2021-08-30/Time of measurement: 12:13:49
ATPase_assay.mth
C:\Users\Public\Documents\Tecan\Magellan\mth\ATPase_assay.mth
340nm
infinite 200Pro
Instrument serial number: 1505006410
Plate
Plate Description: [NUN96ft_TC] - Thermo Fisher Scientific-Nunclon 96 Flat Transparent
Plate with Cover: No
Barcode: No
Part of Plate
Range: A1:F12
Temperature
Mode: On
Temperature: 30,0 °C
Kinetic Cycle
Duration: 02:30:00
Kinetic Interval: 00:01:00
Absorbance
Measurement Wavelength: 340 nm
Measurement Bandwidth: 9 nm
Number of Reads: 25
Settle Time: 0 ms
Label: Label1
Total kinetic run time: 2h 30min

## Sheet: 21-08-30 X+XB-SBP act.B1-B2
							0.08 µM ClpX6 + XB-SBP
				control			0 µM XB-SBP			0 µM XB-SBP			0.05 μM XB-SBP			0.1 μM XB-SBP			0.2 μM XB-SBP			0.3 μM XB-SBP			0.5 μM XB-SBP			0.75 μM XB-SBP			1.25 μM XB-SBP			2.5 μM XB-SBP			5 μM XB-SBP			6.5 μM XB-SBP			7.5 μM XB-SBP			8.5 μM XB-SBP			10 μM XB-SBP
			min	A	μM left NADH	μM oxidated NADH	A	μM left NADH	μM oxidated NADH	A	μM left NADH	μM oxidated NADH	A	μM left NADH	μM oxidated NADH	A	μM left NADH	μM oxidated NADH	A	μM left NADH	μM oxidated NADH	A	μM left NADH	μM oxidated NADH	A	μM left NADH	μM oxidated NADH	A	μM left NADH	μM oxidated NADH	A	μM left NADH	μM oxidated NADH	A	μM left NADH	μM oxidated NADH	A	μM left NADH	μM oxidated NADH	A	μM left NADH	μM oxidated NADH	A	μM left NADH	μM oxidated NADH	A	μM left NADH	μM oxidated NADH	A
			0	2.9399	1400	0	2.894	1400	0	2.8777	1400	0	2.8608	1400	0	2.8612	1400	0	2.8895	1400	0	2.9143	1400	0	2.9508	1400	0	2.902	1400	0	2.8848	1400	0	2.9455	1400	0	2.9105	1400	0	2.8419	1400	0	2.8207	1400	0	2.8564	1400	0	2.8429
			1	2.9574	1408.33	-8.33362	2.8898	1397.97	2.03179	2.8633	1392.99	7.00559	2.8537	1396.53	3.47455	2.8552	1397.06	2.93583	2.8915	1400.97	-0.969026	2.9122	1398.99	1.00882	2.9553	1402.14	-2.13501	2.8959	1397.06	2.9428	2.8788	1397.09	2.91181	2.928	1391.68	8.31777	2.8906	1390.43	9.57224	2.8443	1401.18	-1.18231	2.8038	1391.61	8.38799	2.8502	1396.96	3.03879	2.8341
			2	2.9569	1408.1	-8.09551	2.8783	1392.4	7.59502	2.8592	1391	9.00024	2.8511	1395.25	4.74692	2.8484	1393.74	6.26311	2.8763	1393.6	6.39557	2.8989	1392.6	7.398	2.9502	1399.72	0.284669	2.8776	1388.23	11.7712	2.8703	1392.96	7.03688	2.907	1381.7	18.2991	2.8704	1380.71	19.2888	2.8223	1390.34	9.65551	2.7954	1387.44	12.5572	2.8284	1386.28	13.7236	2.8133
			3	2.943	1401.48	-1.47624	2.8473	1377.41	22.5916	2.834	1378.74	21.26	2.8297	1384.78	15.2195	2.8248	1382.19	17.8107	2.859	1385.22	14.7776	2.88	1383.52	16.4774	2.9204	1385.58	14.4232	2.8541	1376.89	23.1082	2.8476	1381.95	18.0532	2.878	1367.92	32.0828	2.8478	1369.84	30.1598	2.7937	1376.26	23.7447	2.7673	1373.5	26.5041	2.7941	1369.47	30.5349	2.7898
			4	2.9556	1407.48	-7.47644	2.8485	1377.99	22.0111	2.8281	1375.87	24.1304	2.8201	1380.08	19.9175	2.8181	1378.91	21.0891	2.8512	1381.44	18.5568	2.8699	1378.67	21.3293	2.9177	1384.3	15.7042	2.8448	1372.41	27.5948	2.829	1372.92	27.0799	2.8693	1363.78	36.218	2.8396	1365.9	34.1041	2.7896	1374.24	25.7645	2.7583	1369.03	30.971	2.7854	1365.2	34.799	2.7758
			5	2.944	1401.95	-1.95245	2.8303	1369.18	30.8155	2.8146	1369.3	30.6981	2.8014	1370.93	29.0688	2.7978	1368.98	31.0219	2.8321	1372.19	27.811	2.8523	1370.22	29.7842	2.8998	1375.8	24.1968	2.8251	1362.9	37.0986	2.8068	1362.15	37.8536	2.8505	1354.85	45.1536	2.8215	1357.19	42.8105	2.7625	1360.89	39.1147	2.7339	1356.92	43.0815	2.7565	1351.04	48.9637	2.7455
			6	2.9434	1401.67	-1.66672	2.8168	1362.65	37.3462	2.7963	1360.4	39.6011	2.7889	1364.81	35.186	2.7793	1359.93	40.0741	2.8207	1366.67	33.3345	2.8414	1364.98	35.0204	2.89	1371.15	28.8464	2.8067	1354.02	45.9752	2.7997	1358.7	41.2992	2.8354	1347.67	52.3307	2.8035	1348.53	51.4688	2.7411	1350.34	49.6569	2.7179	1348.98	51.0228	2.737	1341.48	58.5212	2.7215
			7	2.9612	1410.14	-10.1432	2.8083	1358.54	41.4582	2.7944	1359.47	40.5254	2.7813	1361.09	38.9052	2.773	1356.84	43.1567	2.8132	1363.03	36.9683	2.8328	1360.85	39.1518	2.8817	1367.22	32.7843	2.808	1354.65	45.348	2.7915	1354.72	45.2787	2.827	1343.68	56.3232	2.7872	1340.69	59.3094	2.7289	1344.33	55.667	2.6954	1337.81	62.1902	2.727	1336.58	63.4225	2.7094
			8	2.9441	1402	-2.00007	2.7889	1349.16	50.8431	2.7767	1350.86	49.1365	2.7656	1353.41	46.5884	2.7617	1351.31	48.6859	2.7985	1355.91	44.0907	2.8094	1349.61	50.3929	2.8601	1356.97	43.0324	2.7835	1342.83	57.1675	2.7684	1343.51	56.4892	2.8022	1331.89	68.1107	2.7675	1331.21	68.7854	2.7093	1334.68	65.3225	2.6749	1327.63	72.365	2.7005	1323.59	76.4109	2.6834
			9	2.9539	1406.67	-6.66689	2.774	1341.95	58.0511	2.7577	1341.62	58.38	2.7404	1341.08	58.9206	2.7326	1337.08	62.9246	2.7774	1345.69	54.3139	2.8006	1345.38	54.6203	2.8511	1352.7	47.3024	2.7678	1335.26	64.7416	2.75	1334.58	65.4187	2.7909	1326.52	73.4816	2.7499	1322.75	77.2513	2.6904	1325.37	74.6332	2.6529	1316.72	83.2843	2.6786	1312.86	87.1447	2.6586
			10	2.9408	1400.43	-0.428586	2.7559	1333.19	66.8072	2.7554	1340.5	59.4989	2.7316	1336.77	63.2271	2.7272	1334.43	65.5669	2.7711	1342.63	57.3663	2.7849	1337.84	62.1624	2.8371	1346.06	53.9447	2.7515	1327.39	72.6051	2.7445	1331.91	68.0879	2.7736	1318.3	81.7043	2.7339	1315.05	84.9476	2.6705	1315.56	84.4365	2.6371	1308.87	91.1263	2.6534	1300.5	99.4959	2.636
			11	2.9444	1402.14	-2.14293	2.7412	1326.08	73.9185	2.7375	1331.79	68.2072	2.7203	1331.24	68.757	2.7138	1327.88	72.1236	2.7512	1332.99	67.0081	2.7709	1331.11	68.8879	2.8191	1337.52	62.4847	2.7434	1323.49	76.5127	2.7235	1321.72	78.2793	2.7617	1312.64	87.3604	2.7137	1305.34	94.6641	2.6507	1305.81	94.1905	2.6116	1296.22	103.783	2.6325	1290.26	109.74	2.6159
			12	2.9443	1402.1	-2.09531	2.7271	1319.26	80.7395	2.7281	1327.22	72.7803	2.6983	1320.48	79.5232	2.7016	1321.91	78.0931	2.7329	1324.13	75.8747	2.7504	1321.26	78.7359	2.805	1330.83	69.1745	2.731	1317.51	82.4948	2.7092	1314.78	85.2191	2.7401	1302.37	97.6269	2.6964	1297.01	102.986	2.6318	1296.5	103.501	2.5913	1286.14	113.858	2.6051	1276.83	123.169	2.5856
			13	2.9447	1402.29	-2.28579	2.7098	1310.89	89.1085	2.7118	1319.29	80.7103	2.686	1314.46	85.5425	2.6844	1313.49	86.5092	2.7215	1318.6	81.3982	2.7393	1315.93	84.0682	2.7955	1326.32	73.6817	2.7078	1306.31	93.6871	2.6915	1306.19	93.8089	2.7248	1295.1	104.899	2.6698	1284.22	115.781	2.6086	1285.07	114.93	2.5653	1273.24	126.763	2.5824	1265.71	134.295	2.5636
			14	2.9578	1408.52	-8.5241	2.7013	1306.78	93.2205	2.708	1317.44	82.559	2.6739	1308.54	91.4639	2.6708	1306.84	93.1637	2.7111	1313.56	86.4371	2.7295	1311.22	88.776	2.7877	1322.62	77.3824	2.6988	1301.97	98.0289	2.6818	1301.48	98.5164	2.7089	1287.54	112.456	2.6596	1279.31	120.687	2.5919	1276.84	123.157	2.5507	1265.99	134.009	2.5627	1256.05	143.95	2.5437
			15	2.9398	1399.95	0.0476207	2.6808	1296.86	103.138	2.6865	1306.98	93.0187	2.6526	1298.11	101.888	2.653	1298.13	101.873	2.6901	1303.39	96.6119	2.7091	1301.42	98.576	2.763	1310.9	89.1013	2.676	1290.97	109.028	2.6569	1289.4	110.6	2.6882	1277.7	122.295	2.6318	1265.94	134.059	2.5704	1266.25	133.749	2.5283	1254.87	145.127	2.5338	1241.88	158.115	2.5161
			16	2.9462	1403	-3.0001	2.6679	1290.62	109.378	2.6687	1298.32	101.678	2.6395	1291.7	108.298	2.638	1290.79	109.213	2.674	1295.59	104.413	2.6923	1293.35	106.647	2.744	1301.88	98.1158	2.6645	1285.42	114.576	2.6425	1282.41	117.589	2.6708	1269.43	130.565	2.6114	1256.13	143.872	2.5501	1256.25	143.749	2.5005	1241.07	158.925	2.5126	1231.49	168.506	2.4928
			17	2.9686	1413.67	-13.6671	2.6569	1285.3	114.699	2.6612	1294.67	105.327	2.63	1287.05	112.947	2.6238	1283.84	116.161	2.6672	1292.29	107.707	2.6858	1290.23	109.769	2.7395	1299.75	100.251	2.6552	1280.94	119.063	2.6299	1276.3	123.704	2.6534	1261.16	138.836	2.6009	1251.08	148.923	2.5362	1249.4	150.596	2.4835	1232.64	167.363	2.4876	1219.24	180.759	2.4692
			18	2.9399	1400	0	2.6361	1275.24	124.762	2.6381	1283.43	116.565	2.5997	1272.22	127.775	2.6047	1274.49	125.507	2.6412	1279.7	120.305	2.6613	1278.46	121.539	2.7195	1290.26	109.74	2.6317	1269.6	130.4	2.6032	1263.34	136.661	2.6334	1251.66	148.342	2.574	1238.14	161.862	2.5041	1233.59	166.41	2.4587	1220.33	179.672	2.461	1206.2	193.796	2.4411
			19	2.9492	1404.43	-4.42872	2.6216	1268.22	131.776	2.6311	1280.03	119.971	2.5906	1267.77	132.229	2.5862	1265.44	134.559	2.6303	1274.41	125.586	2.6504	1273.23	126.775	2.7085	1285.04	114.959	2.6152	1261.64	138.36	2.5849	1254.46	145.542	2.6173	1244.01	155.994	2.5526	1227.84	172.156	2.4885	1225.91	174.095	2.4375	1209.81	190.194	2.4417	1196.74	203.256	2.4197
			20	2.9435	1401.71	-1.71434	2.5982	1256.9	143.096	2.61	1269.76	130.236	2.5706	1257.98	142.016	2.5673	1256.19	143.807	2.6146	1266.81	133.193	2.6374	1266.98	133.02	2.6869	1274.79	125.207	2.5982	1253.44	146.561	2.5677	1246.11	153.889	2.597	1234.36	165.643	2.5319	1217.89	182.113	2.4636	1213.64	186.361	2.414	1198.14	201.858	2.4119	1182.14	217.862	2.3894
			21	2.9573	1408.29	-8.286	2.5859	1250.95	149.046	2.5991	1264.46	135.539	2.5549	1250.3	149.699	2.5559	1250.62	149.385	2.602	1260.7	139.297	2.6166	1256.99	143.012	2.6713	1267.39	132.608	2.5843	1246.73	153.267	2.5532	1239.07	160.926	2.5847	1228.51	171.489	2.513	1208.8	191.204	2.4438	1203.88	196.115	2.3933	1187.87	212.132	2.3856	1169.25	230.752	2.3649
			22	2.942	1401	-1.00003	2.5612	1239	160.995	2.5796	1254.97	145.026	2.5355	1240.81	159.193	2.5361	1240.93	159.073	2.576	1248.11	151.895	2.5946	1246.42	153.581	2.6522	1258.33	141.67	2.5614	1235.69	164.314	2.5291	1227.38	172.622	2.5557	1214.73	185.272	2.4912	1198.31	201.69	2.4191	1191.72	208.283	2.3659	1174.27	225.731	2.3582	1155.82	244.181	2.3358
			23	2.9568	1408.05	-8.04789	2.5515	1234.31	165.688	2.571	1250.79	149.209	2.5206	1233.52	166.485	2.5241	1235.06	164.945	2.561	1240.84	159.162	2.5836	1241.14	158.865	2.6381	1251.64	148.36	2.5461	1228.3	171.695	2.5154	1220.73	179.271	2.5421	1208.26	191.737	2.4682	1187.25	212.754	2.4004	1182.5	217.495	2.3438	1163.3	236.7	2.3358	1144.84	255.16	2.3113
			24	2.9513	1405.43	-5.42876	2.5318	1224.78	175.218	2.5526	1241.84	158.161	2.5051	1225.93	174.07	2.5038	1225.12	174.878	2.5425	1231.87	168.126	2.5633	1231.38	168.617	2.6191	1242.63	157.374	2.5319	1221.45	178.546	2.496	1211.31	188.686	2.5258	1200.52	199.484	2.4456	1176.38	223.625	2.378	1171.47	228.53	2.3216	1152.28	247.719	2.309	1131.7	268.296	2.2842
			25	2.9467	1403.24	-3.23821	2.5129	1215.64	184.361	2.5345	1233.03	166.967	2.4779	1212.62	187.381	2.481	1213.97	186.034	2.5289	1225.28	174.715	2.5435	1221.87	178.129	2.5974	1232.33	167.67	2.5087	1210.26	189.738	2.4748	1201.03	198.974	2.4994	1187.97	212.032	2.4213	1164.69	235.314	2.352	1158.66	241.339	2.2929	1138.04	261.963	2.2791	1117.05	282.951	2.2566
			26	2.9338	1397.1	2.90486	2.4954	1207.17	192.827	2.5185	1225.25	174.751	2.4651	1206.35	193.645	2.4672	1207.21	192.786	2.5041	1213.27	186.731	2.5238	1212.41	187.592	2.5827	1225.36	174.644	2.4905	1201.48	198.518	2.4555	1191.66	208.34	2.4776	1177.61	222.393	2.4006	1154.73	245.271	2.3294	1147.53	252.472	2.2699	1126.62	273.379	2.2525	1104.01	295.988	2.2272
			27	2.9476	1403.67	-3.66679	2.4759	1197.74	202.26	2.5027	1217.56	182.437	2.4455	1196.76	203.237	2.4486	1198.11	201.887	2.4913	1207.07	192.933	2.51	1205.78	194.222	2.5686	1218.67	181.334	2.4729	1192.99	207.009	2.437	1182.68	217.318	2.4609	1169.67	230.331	2.3775	1143.62	256.382	2.3054	1135.7	264.295	2.2454	1114.46	285.539	2.2268	1091.42	308.584	2.2007
			28	2.9432	1401.57	-1.57148	2.455	1187.63	212.37	2.4857	1209.29	190.708	2.4264	1187.42	212.584	2.4311	1189.55	210.45	2.4726	1198.01	201.993	2.4911	1196.7	203.301	2.5499	1209.79	190.206	2.4522	1183	216.995	2.4164	1172.68	227.316	2.4373	1158.45	241.548	2.3536	1132.12	267.878	2.2829	1124.62	275.379	2.2212	1102.45	297.55	2.1997	1078.13	321.867	2.1746
			29	2.9584	1408.81	-8.80982	2.4401	1180.42	219.578	2.4781	1205.59	194.405	2.4106	1179.68	220.316	2.4139	1181.13	218.866	2.4572	1190.55	209.455	2.4741	1188.53	211.468	2.5304	1200.54	199.458	2.435	1174.71	225.293	2.3983	1163.9	236.1	2.4192	1149.85	250.151	2.332	1121.73	278.268	2.2603	1113.49	286.513	2.1971	1090.49	309.512	2.1748	1065.93	334.071	2.1483
			30	2.9428	1401.38	-1.381	2.4183	1169.88	230.124	2.4556	1194.65	205.351	2.3894	1169.31	230.691	2.3924	1170.61	229.386	2.4372	1180.85	219.145	2.4518	1177.82	222.18	2.5114	1191.53	208.472	2.413	1164.09	235.906	2.3768	1153.47	246.534	2.3945	1138.11	261.891	2.3082	1110.28	289.717	2.2374	1102.21	297.794	2.1722	1078.13	321.87	2.1455	1051.57	348.432	2.1178
			31	2.9532	1406.33	-6.33355	2.4039	1162.91	237.091	2.441	1187.55	212.454	2.3733	1161.43	238.57	2.3773	1163.23	236.775	2.421	1173.01	226.994	2.4377	1171.05	228.954	2.4999	1186.07	213.928	2.3987	1157.2	242.805	2.3593	1144.97	255.026	2.3757	1129.17	270.827	2.2853	1099.27	300.732	2.2135	1090.43	309.568	2.1484	1066.32	333.683	2.1202	1039.17	360.832	2.0918
			32	2.9451	1402.48	-2.47627	2.3797	1151.2	248.798	2.4217	1178.16	221.844	2.3494	1149.73	250.266	2.358	1153.78	246.218	2.3981	1161.91	238.09	2.4147	1160	240.003	2.4751	1174.31	225.695	2.3771	1146.77	253.225	2.3365	1133.91	266.091	2.3528	1118.29	281.711	2.2607	1087.44	312.565	2.1891	1078.41	321.588	2.1211	1052.77	347.233	2.0894	1024.07	375.928	2.0613
			33	2.9446	1402.24	-2.23817	2.3602	1141.77	258.231	2.4078	1171.39	228.606	2.3318	1141.12	258.879	2.3383	1144.14	255.858	2.3794	1152.85	247.15	2.3952	1150.63	249.37	2.4585	1166.43	233.571	2.3565	1136.84	263.163	2.3164	1124.15	275.846	2.3326	1108.69	291.312	2.2379	1076.47	323.532	2.1657	1066.88	333.115	2.0964	1040.51	359.492	2.0622	1010.74	389.259	2.0323
			34	2.9441	1402	-2.00007	2.3408	1132.38	267.616	2.3912	1163.32	236.682	2.3124	1131.63	268.372	2.3202	1135.29	264.714	2.3611	1143.98	256.017	2.3788	1142.75	257.249	2.4388	1157.08	242.917	2.3399	1128.83	271.172	2.2962	1114.35	285.649	2.3101	1097.99	302.006	2.2146	1065.26	334.74	2.1422	1055.31	344.692	2.0722	1028.5	371.504	2.0346	997.213	402.787	2.0042
			35	2.9439	1401.9	-1.90483	2.3233	1123.92	276.082	2.3747	1155.29	244.709	2.2946	1122.92	277.083	2.3008	1125.79	274.207	2.3435	1135.46	264.544	2.3603	1133.86	266.136	2.4206	1148.45	251.552	2.3178	1118.17	281.833	2.274	1103.58	296.423	2.2878	1087.39	312.606	2.1907	1053.76	346.236	2.1168	1042.8	357.205	2.0464	1015.69	384.309	2.0062	983.294	416.706	1.9744
			36	2.9559	1407.62	-7.61931	2.304	1114.58	285.418	2.3586	1147.46	252.542	2.2751	1113.37	286.626	2.2813	1116.25	283.748	2.3242	1126.1	273.895	2.3411	1124.64	275.359	2.4037	1140.43	259.57	2.3015	1110.3	289.697	2.257	1095.33	304.673	2.2696	1078.74	321.256	2.1687	1043.18	356.818	2.0944	1031.76	368.24	2.0216	1003.38	396.618	1.9783	969.619	430.381	1.948
			37	2.9444	1402.14	-2.14293	2.2833	1104.57	295.432	2.3403	1138.56	261.445	2.2533	1102.71	297.294	2.2621	1106.86	293.143	2.3034	1116.03	283.973	2.3197	1114.36	285.64	2.3806	1129.47	270.53	2.2812	1100.51	299.49	2.2346	1084.46	315.544	2.2457	1067.38	332.616	2.1421	1030.39	369.613	2.069	1019.25	380.752	1.9942	989.783	410.217	1.9496	955.552	444.448	1.9176
			38	2.9415	1400.76	-0.761931	2.262	1094.26	305.736	2.3221	1129.7	270.299	2.2334	1092.97	307.033	2.2421	1097.07	302.929	2.2851	1107.16	292.84	2.3005	1105.14	294.863	2.3637	1121.45	278.548	2.2586	1089.61	310.393	2.2144	1074.65	325.347	2.2225	1056.36	343.643	2.1179	1018.75	381.254	2.0435	1006.69	393.314	1.9674	976.481	423.519	1.9213	941.682	458.318	1.8891
			39	2.9422	1401.1	-1.09528	2.241	1084.11	315.895	2.3033	1120.55	279.445	2.2136	1083.28	316.723	2.2236	1088.02	311.981	2.2635	1096.69	303.305	2.2793	1094.95	305.048	2.3437	1111.96	288.037	2.2391	1080.2	319.8	2.1911	1063.35	336.654	2.1991	1045.24	354.765	2.0944	1007.44	392.558	2.0195	994.863	405.137	1.9433	964.519	435.481	1.8931	927.86	472.14	1.8601
			40	2.9392	1399.67	0.333345	2.2221	1074.96	325.038	2.2879	1113.06	286.937	2.1944	1073.88	326.119	2.2017	1077.3	322.697	2.2448	1087.63	312.365	2.2614	1086.35	313.647	2.323	1102.14	297.858	2.2186	1070.31	329.69	2.1703	1053.25	346.748	2.1775	1034.97	365.031	2.0696	995.513	404.487	1.994	982.301	417.699	1.9171	951.516	448.484	1.8642	913.696	486.304	1.8306
			41	2.9291	1394.86	5.14303	2.2007	1064.61	335.39	2.2711	1104.89	295.111	2.1717	1062.77	337.227	2.1822	1067.76	332.238	2.2236	1077.36	322.637	2.2391	1075.64	324.359	2.3031	1092.7	307.3	2.1992	1060.95	339.049	2.1496	1043.21	356.794	2.1542	1023.89	376.106	2.0437	983.054	416.946	1.9705	970.724	429.276	1.8909	938.512	461.488	1.8357	899.727	500.273	1.801
			42	2.9404	1400.24	-0.238103	2.1811	1055.13	344.872	2.2542	1096.67	303.333	2.1526	1053.43	346.574	2.1627	1058.22	341.78	2.2055	1068.59	331.407	2.221	1066.95	333.054	2.2839	1083.59	316.409	2.18	1051.69	348.312	2.1288	1033.11	366.889	2.1328	1013.72	386.277	2.0192	971.27	428.73	1.9448	958.063	441.937	1.8647	925.508	474.492	1.8066	885.464	514.536	1.7715
			43	2.9452	1402.52	-2.5239	2.1586	1044.24	355.757	2.235	1087.33	312.673	2.1318	1043.25	356.753	2.1445	1049.31	350.685	2.1849	1058.61	341.388	2.1992	1056.47	343.527	2.2644	1074.34	325.661	2.1593	1041.7	358.298	2.106	1022.05	377.953	2.1094	1002.6	397.399	1.9938	959.052	440.948	1.9204	946.043	453.957	1.8385	912.504	487.496	1.7779	871.398	528.602	1.742
			44	2.9401	1400.1	-0.0952413	2.1398	1035.15	364.851	2.218	1079.06	320.944	2.1098	1032.48	367.52	2.1236	1039.09	360.912	2.1657	1049.31	350.69	2.1803	1047.39	352.606	2.2463	1065.75	334.248	2.1369	1030.9	369.104	2.0844	1011.56	388.436	2.0866	991.764	408.236	1.9699	947.555	452.445	1.8956	933.826	466.174	1.8126	899.649	500.351	1.7487	857.086	542.914	1.7118
			45	2.9381	1399.14	0.857172	2.1178	1024.51	375.494	2.1998	1070.2	329.798	2.0906	1023.08	376.916	2.1044	1029.69	370.306	2.1461	1039.81	360.187	2.1591	1037.21	362.79	2.2237	1055.03	344.971	2.1178	1021.68	378.318	2.0622	1000.79	399.21	2.0637	980.879	419.121	1.9433	934.76	465.24	1.8707	921.56	478.44	1.7859	886.397	513.603	1.7193	842.676	557.324	1.6827
			46	2.9368	1398.52	1.47624	2.0976	1014.73	385.266	2.1809	1061.01	338.993	2.0706	1013.3	386.703	2.0837	1019.57	380.435	2.1243	1029.25	370.749	2.1376	1026.88	373.119	2.2042	1045.78	354.223	2.0962	1011.26	388.739	2.0394	989.725	410.275	2.0391	969.187	430.813	1.9193	923.216	476.784	1.8453	909.047	490.953	1.7584	872.748	527.252	1.69	828.315	571.685	1.6521
			47	2.9454	1402.62	-2.61914	2.0755	1004.04	395.957	2.1641	1052.83	347.166	2.0505	1003.46	396.539	2.063	1009.44	390.563	2.1055	1020.14	379.858	2.1173	1017.13	382.871	2.1832	1035.81	364.186	2.0755	1001.27	398.725	2.0183	979.486	420.514	2.016	958.207	441.793	1.8932	910.661	489.339	1.8196	896.386	503.614	1.7324	859.843	540.157	1.6609	814.053	585.947	1.6225
			48	2.9466	1403.19	-3.19058	2.0536	993.449	406.551	2.1446	1043.35	356.653	2.0284	992.645	407.355	2.0426	999.455	400.545	2.0828	1009.14	390.857	2.0969	1007.33	392.671	2.1618	1025.66	374.339	2.0535	990.662	409.338	1.9963	968.809	431.191	1.9924	946.99	453.01	1.8686	898.828	501.172	1.7945	884.021	515.979	1.7065	846.988	553.012	1.6312	799.496	600.504	1.5927
			49	2.9385	1399.33	0.666689	2.0323	983.144	416.856	2.1285	1035.51	364.486	2.0081	982.711	417.289	2.0233	990.011	409.989	2.0627	999.405	400.595	2.0743	996.473	403.527	2.1419	1016.22	383.781	2.034	981.254	418.746	1.9742	958.084	441.916	1.97	936.344	463.656	1.8433	886.659	513.341	1.7697	871.804	528.196	1.6797	833.687	566.313	1.602	785.184	614.816	1.5626
			50	2.9362	1398.24	1.76196	2.0118	973.227	426.773	2.1092	1026.13	373.875	1.9859	971.847	428.153	2.0016	979.393	420.607	2.0424	989.569	410.431	2.0551	987.249	412.751	2.1223	1006.92	393.08	2.0115	970.4	429.6	1.951	946.825	453.175	1.9452	924.556	475.444	1.8177	874.345	525.655	1.7435	858.897	541.103	1.653	820.435	579.565	1.5727	770.823	629.177	1.5323
			51	2.9421	1401.05	-1.04765	1.9899	962.633	437.367	2.092	1017.76	382.243	1.9646	961.423	438.577	1.9813	969.46	430.54	2.023	980.17	419.83	2.0331	976.681	423.319	2.1004	996.53	403.47	1.9904	960.221	439.779	1.9286	935.954	464.046	1.9217	913.387	486.613	1.7924	862.175	537.825	1.7194	847.025	552.975	1.6261	807.083	592.917	1.5432	756.365	643.635	1.5027
			52	2.949	1404.33	-4.33348	1.9701	953.055	446.945	2.0747	1009.34	390.659	1.9447	951.685	448.315	1.9609	959.479	440.521	2.0023	970.14	429.86	2.0125	966.784	433.216	2.0805	987.088	412.912	1.9702	950.476	449.524	1.9073	925.617	474.383	1.8982	902.217	497.783	1.7665	849.717	550.283	1.693	834.019	565.981	1.5994	793.831	606.169	1.5137	741.906	658.094	1.4722
			53	2.9327	1396.57	3.42869	1.948	942.364	457.636	2.0553	999.903	400.097	1.9234	941.261	458.739	1.9404	949.448	450.552	1.9796	959.142	440.858	1.9909	956.408	443.592	2.0595	977.125	422.875	1.9482	939.862	460.138	1.8839	914.261	485.739	1.8748	891.095	508.905	1.7401	837.018	562.982	1.6667	821.063	578.937	1.5723	780.381	619.619	1.4838	727.251	672.749	1.4416
			54	2.9344	1397.38	2.61914	1.9249	931.189	468.811	2.0374	991.194	408.806	1.9016	930.593	469.407	1.9196	939.27	460.73	1.959	949.161	450.839	1.9698	946.272	453.728	2.0371	966.497	433.503	1.9267	929.49	470.51	1.8614	903.342	496.658	1.8509	879.735	520.265	1.7142	824.559	575.441	1.6413	808.551	591.449	1.5454	767.029	632.971	1.4541	712.694	687.306	1.4113
			55	2.9378	1399	1.00003	1.9038	920.981	479.019	2.0188	982.145	417.855	1.8803	920.169	479.831	1.8988	929.093	470.907	1.9383	939.131	460.869	1.9483	935.943	464.057	2.0163	956.629	443.371	1.9053	919.166	480.834	1.8383	892.131	507.869	1.8267	868.233	531.767	1.6886	812.245	587.755	1.6157	795.939	604.061	1.5182	753.529	646.471	1.4244	698.138	701.862	1.3808
			56	2.9395	1399.81	0.190483	1.8818	910.339	489.661	1.9991	972.561	427.439	1.859	909.746	490.254	1.8781	918.964	481.036	1.9169	928.763	471.237	1.9265	925.471	474.529	1.9951	946.57	453.43	1.8841	908.939	491.061	1.8166	881.6	518.4	1.8029	856.921	543.079	1.6629	799.883	600.117	1.5898	783.18	616.82	1.4918	740.426	659.574	1.3944	683.434	716.566	1.3506
			57	2.9343	1397.33	2.66676	1.8597	899.648	500.352	1.9813	963.902	436.098	1.8383	899.615	500.385	1.8567	908.493	491.507	1.8956	918.443	481.557	1.9056	915.431	484.569	1.9735	936.322	463.678	1.8626	898.567	501.433	1.793	870.147	529.853	1.7785	845.323	554.677	1.6367	787.281	612.719	1.5641	770.52	629.48	1.4642	726.727	673.273	1.3645	668.779	731.221	1.3202
			58	2.9381	1399.14	0.857172	1.8378	889.053	510.947	1.962	954.512	445.488	1.8168	889.094	510.906	1.8357	898.218	501.782	1.8746	908.268	491.732	1.8843	905.199	494.801	1.9519	926.074	473.926	1.8415	888.387	511.613	1.7699	858.936	541.064	1.7541	833.726	566.274	1.6105	774.678	625.322	1.5379	757.613	642.387	1.4372	713.326	686.674	1.3345	654.075	745.925	1.2893
			59	2.9339	1397.14	2.85724	1.8161	878.556	521.444	1.9424	944.977	455.023	1.7947	878.279	521.721	1.815	888.089	511.911	1.8541	898.335	501.665	1.8628	894.87	505.13	1.9309	916.111	483.889	1.8193	877.677	522.323	1.7477	848.163	551.837	1.73	822.271	577.729	1.584	761.931	638.069	1.5123	745.002	654.998	1.4103	699.975	700.025	1.3051	639.665	760.335	1.2588
			60	2.9448	1402.33	-2.33341	1.795	868.348	531.652	1.9262	937.096	462.904	1.7733	867.806	532.194	1.794	877.814	522.186	1.8332	888.209	511.791	1.8416	884.686	515.314	1.9102	906.29	493.71	1.7977	867.257	532.743	1.7256	837.438	562.562	1.7065	811.102	588.898	1.5581	749.473	650.527	1.4867	732.39	667.61	1.3834	686.624	713.376	1.275	624.912	775.088	1.2286
			61	2.9366	1398.43	1.57148	1.7721	857.27	542.73	1.9059	927.22	472.78	1.7514	857.089	542.911	1.773	867.538	532.462	1.8109	877.404	522.596	1.8194	874.021	525.979	1.8881	895.805	504.195	1.775	856.306	543.694	1.7016	825.79	574.21	1.6812	799.077	600.923	1.5319	736.87	663.13	1.4602	719.336	680.664	1.3558	672.925	727.075	1.2449	610.16	789.84	1.1975
			62	2.9299	1395.24	4.76207	1.7499	846.531	553.469	1.8877	918.365	481.635	1.7296	846.421	553.579	1.751	856.773	543.227	1.7898	867.181	532.819	1.7979	863.693	536.307	1.8667	885.651	514.349	1.7537	846.03	553.97	1.6785	814.58	585.42	1.6571	787.622	612.378	1.5055	724.171	675.829	1.4345	706.675	693.325	1.3287	659.475	740.525	1.2147	595.358	804.642	1.1668
			63	2.9365	1398.38	1.6191	1.7275	835.695	564.305	1.8687	909.122	490.878	1.7077	835.703	564.297	1.7307	846.84	553.16	1.7684	856.813	543.187	1.7757	853.028	546.972	1.8451	875.403	524.597	1.7318	835.465	564.535	1.6561	803.709	596.291	1.6329	776.12	623.88	1.4794	711.617	688.383	1.4086	693.916	706.084	1.3013	645.875	754.125	1.1846	580.605	819.395	1.1361
			64	2.9449	1402.38	-2.38103	1.7063	825.439	574.561	1.8506	900.316	499.684	1.6864	825.28	574.72	1.7096	836.516	563.484	1.7471	846.492	553.508	1.7551	843.132	556.868	1.8243	865.535	534.465	1.7106	825.238	574.762	1.6338	792.887	607.113	1.6086	764.57	635.43	1.4532	699.014	700.986	1.3826	681.108	718.892	1.2742	632.425	767.575	1.1546	565.901	834.099	1.1054
			65	2.9426	1401.29	-1.28576	1.6841	814.699	585.301	1.8315	891.024	508.976	1.6655	815.052	584.948	1.6885	826.192	573.808	1.7252	835.882	564.118	1.7324	832.227	567.773	1.8028	855.334	544.666	1.6876	814.142	585.858	1.6096	781.143	618.857	1.5841	752.925	647.075	1.4269	686.363	713.637	1.3565	668.25	731.75	1.2471	618.974	781.026	1.1246	551.197	848.803	1.0747
			66	2.9268	1393.76	6.23831	1.6612	803.621	596.379	1.8119	881.489	518.511	1.6419	803.503	596.497	1.6668	815.574	584.426	1.7033	825.271	574.729	1.7102	821.563	578.437	1.7803	844.659	555.341	1.6655	803.48	596.52	1.5864	769.884	630.116	1.5596	741.28	658.72	1.3999	673.376	726.624	1.3303	655.343	744.657	1.2195	605.275	794.725	1.0944	536.395	863.605	1.0436
			67	2.9403	1400.19	-0.190483	1.6381	792.446	607.554	1.7924	872.002	527.998	1.6205	793.03	606.97	1.6448	804.809	595.191	1.6814	814.66	585.34	1.6878	810.802	589.198	1.7578	833.984	566.016	1.6438	793.012	606.988	1.5628	758.43	641.57	1.5345	729.35	670.65	1.3739	660.869	739.131	1.3038	642.289	757.711	1.192	591.626	808.374	1.064	521.496	878.504	1.0127
			68	2.9363	1398.29	1.71434	1.6163	781.9	618.1	1.7734	862.758	537.242	1.5983	782.166	617.834	1.6241	794.681	605.319	1.6604	804.485	595.515	1.6663	800.474	599.526	1.7361	823.688	576.312	1.6216	782.302	617.698	1.5404	747.56	652.44	1.5102	717.8	682.2	1.3469	647.882	752.118	1.2778	629.48	770.52	1.1648	578.126	821.874	1.0339	506.743	893.257	0.9822
			69	2.9345	1397.43	2.57152	1.5935	770.871	629.129	1.7541	853.369	546.631	1.5763	771.4	628.6	1.6027	784.209	615.791	1.6383	793.777	606.223	1.6443	789.905	610.095	1.7143	813.346	586.654	1.5994	771.592	628.408	1.5166	736.009	663.991	1.4853	705.965	694.035	1.3206	635.231	764.769	1.2517	616.623	783.377	1.1371	564.378	835.622	1.0038	491.99	908.01	0.9511
			70	2.9377	1398.95	1.04765	1.5714	760.18	639.82	1.735	844.077	555.923	1.5547	760.829	639.171	1.5808	773.494	626.506	1.6166	783.264	616.736	1.6215	778.952	621.048	1.6929	803.192	596.808	1.5775	761.027	638.973	1.4933	724.702	675.298	1.4613	694.558	705.442	1.2943	622.58	777.42	1.2254	603.667	796.333	1.1097	550.778	849.222	0.9734	477.09	922.91	0.9203
			71	2.9343	1397.33	2.66676	1.5489	749.295	650.705	1.7164	835.028	564.972	1.5325	749.965	650.035	1.5598	763.218	636.782	1.595	772.798	627.202	1.5997	768.48	631.52	1.6704	792.517	607.483	1.5551	750.221	649.779	1.4702	713.491	686.509	1.4364	682.723	717.277	1.2675	609.689	790.311	1.1993	590.809	809.191	1.0825	537.278	862.722	0.9431	462.239	937.761	0.8892
			72	2.9358	1398.05	1.95245	1.5261	738.265	661.735	1.6971	825.639	574.361	1.5107	739.297	660.703	1.538	752.551	647.449	1.5729	762.09	637.91	1.5776	757.863	642.137	1.6488	782.269	617.731	1.5331	739.607	660.393	1.4468	702.135	697.865	1.4117	670.983	729.017	1.2411	596.99	803.01	1.1731	577.902	822.098	1.055	523.629	876.371	0.9129	447.437	952.563	0.8584
			73	2.9413	1400.67	-0.666689	1.5042	727.671	672.329	1.6774	816.054	583.946	1.488	728.188	671.812	1.5165	742.031	657.969	1.5513	751.625	648.375	1.5558	747.39	652.61	1.6264	771.642	628.358	1.5111	728.994	671.006	1.4235	690.828	709.172	1.387	659.243	740.757	1.2147	584.291	815.709	1.1467	564.897	835.103	1.0274	509.93	890.07	0.8826	432.586	967.414	0.8276
			74	2.9301	1395.33	4.66683	1.4812	716.545	683.455	1.6586	806.908	593.092	1.4662	717.52	682.48	1.4948	731.413	668.587	1.5292	740.917	659.083	1.5336	736.726	663.274	1.6045	761.251	638.749	1.4887	718.187	681.813	1.4002	679.52	720.48	1.3624	647.551	752.449	1.1878	571.352	828.648	1.1204	551.941	848.059	1	496.331	903.669	0.8524	417.785	982.215	0.7966
			75	2.9321	1396.29	3.71441	1.4589	705.757	694.243	1.6395	797.616	602.384	1.4442	706.753	693.247	1.4729	720.698	679.302	1.5074	730.355	669.645	1.5112	725.965	674.035	1.5822	750.671	649.329	1.4664	707.429	692.571	1.3766	668.067	731.933	1.3373	635.62	764.38	1.1613	558.605	841.395	1.094	538.935	861.065	0.9725	482.682	917.318	0.8221	402.934	997.066	0.7656
			76	2.9273	1394	6.0002	1.436	694.679	705.321	1.6198	788.032	611.968	1.4218	695.791	704.209	1.4515	710.226	689.774	1.4858	719.889	680.111	1.4891	715.348	684.652	1.5603	740.281	659.719	1.4444	696.816	703.184	1.3536	656.905	743.095	1.3129	624.023	775.977	1.1349	545.906	854.094	1.0677	525.979	874.021	0.9449	468.983	931.017	0.7917	388.034	1011.97	0.7348
			77	2.9266	1393.67	6.33355	1.4134	683.746	716.254	1.6007	778.74	621.26	1.3997	684.976	715.024	1.4294	699.413	700.587	1.4635	709.085	690.915	1.4668	704.636	695.364	1.5381	729.748	670.252	1.4215	685.768	714.232	1.3299	645.403	754.597	1.2876	611.998	788.002	1.108	532.967	867.033	1.0413	512.974	887.026	0.9174	455.334	944.666	0.7615	373.232	1026.77	0.7039
			78	2.9336	1397	3.0001	1.3904	672.619	727.381	1.5811	769.205	630.795	1.3775	674.112	725.888	1.4082	689.04	710.96	1.4416	698.474	701.526	1.4445	693.923	706.077	1.5165	719.5	680.5	1.3995	675.155	724.845	1.3065	634.047	765.953	1.263	600.306	799.694	1.0813	520.124	879.876	1.0149	499.968	900.032	0.8899	441.685	958.315	0.7311	358.332	1041.67	0.673
			79	2.9294	1395	5.00017	1.3681	661.831	738.169	1.562	759.912	640.088	1.3553	663.248	736.752	1.3863	678.324	721.676	1.4196	687.815	712.185	1.4223	683.258	716.742	1.4938	708.73	691.27	1.3772	664.397	735.603	1.2829	622.594	777.406	1.2382	588.518	811.482	1.0549	507.425	892.575	0.9888	487.111	912.889	0.8623	427.986	972.014	0.7008	343.481	1056.52	0.6419
			80	2.9286	1394.62	5.38114	1.3451	650.705	749.295	1.5427	750.523	649.477	1.3328	652.237	747.763	1.3644	667.608	732.392	1.3976	677.155	722.845	1.3998	672.45	727.55	1.4718	698.292	701.708	1.3548	653.591	746.409	1.2596	611.287	788.713	1.2133	576.683	823.317	1.0282	494.582	905.418	0.9623	474.056	925.944	0.8346	414.238	985.762	0.6705	328.63	1071.37	0.611
			81	2.9112	1386.33	13.6671	1.3225	639.772	760.228	1.5233	741.085	658.915	1.3108	641.471	758.529	1.3435	657.382	742.618	1.3761	666.738	733.262	1.3775	661.737	738.263	1.4497	687.807	712.193	1.3325	642.833	757.167	1.2361	599.882	800.118	1.1883	564.801	835.199	1.0018	481.883	918.117	0.9359	461.051	938.949	0.8071	400.589	999.411	0.6402	313.78	1086.22	0.5801
			82	2.9229	1391.9	8.09551	1.2997	628.742	771.258	1.5036	731.501	668.499	1.2884	630.509	769.491	1.3213	646.519	753.481	1.3539	655.982	744.018	1.3552	651.024	748.976	1.4273	677.179	722.821	1.3099	631.93	768.07	1.2128	588.575	811.425	1.1635	553.013	846.987	0.975	468.992	931.008	0.9094	447.996	952.004	0.7796	386.939	1013.06	0.61	298.978	1101.02	0.5494
			83	2.9321	1396.29	3.71441	1.2771	617.809	782.191	1.4842	722.063	677.937	1.266	619.547	780.453	1.2993	635.754	764.246	1.3319	645.323	754.677	1.3325	640.119	759.881	1.4051	666.646	733.354	1.2876	621.172	778.828	1.1892	577.121	822.879	1.1385	541.131	858.869	0.9483	456.148	943.852	0.8832	435.089	964.911	0.752	373.241	1026.76	0.5798	284.176	1115.82	0.5185
			84	2.9321	1396.29	3.71441	1.2541	606.683	793.317	1.4651	712.771	687.229	1.2435	608.536	791.464	1.2774	625.038	774.962	1.3095	634.47	765.53	1.3099	629.263	770.737	1.3826	655.971	744.029	1.2652	610.365	789.635	1.1657	565.717	834.283	1.1138	529.391	870.609	0.9215	443.257	956.743	0.8567	422.035	977.965	0.7245	359.592	1040.41	0.5495	269.325	1130.67	0.4878
			85	2.926	1393.38	6.61927	1.2314	595.701	804.299	1.4452	703.089	696.911	1.2213	597.672	802.328	1.2557	614.421	785.579	1.2873	623.713	776.287	1.2878	618.646	781.354	1.3607	645.581	754.419	1.2427	599.511	800.489	1.1419	554.167	845.833	1.0887	517.461	882.539	0.8947	430.366	969.634	0.8302	408.98	991.02	0.6971	345.992	1054.01	0.5193	254.523	1145.48	0.4571
			86	2.9295	1395.05	4.95255	1.2084	584.575	815.425	1.4257	693.603	706.397	1.199	586.759	813.241	1.2335	603.558	796.442	1.2654	613.103	786.897	1.2652	607.789	792.211	1.3379	634.763	765.237	1.2202	588.656	811.344	1.1186	542.859	857.141	1.0637	505.578	894.422	0.8683	417.667	982.333	0.8039	396.024	1003.98	0.6694	332.244	1067.76	0.4892	239.77	1160.23	0.4265
			87	2.9287	1394.67	5.33351	1.1857	573.594	826.406	1.4063	684.164	715.836	1.1766	575.797	824.203	1.2119	592.989	807.011	1.2435	602.492	797.508	1.243	597.125	802.875	1.3154	624.088	775.912	1.1978	577.85	822.15	1.0949	531.357	868.643	1.0388	493.743	906.257	0.8414	404.728	995.272	0.7775	383.018	1016.98	0.6419	318.595	1081.41	0.4592	225.067	1174.93	0.396
			88	2.9304	1395.48	4.52396	1.1627	562.467	837.533	1.3867	674.629	725.371	1.1542	564.835	835.165	1.19	582.273	817.727	1.2212	591.687	808.313	1.2203	586.22	813.78	1.2932	613.556	786.444	1.1752	566.947	833.053	1.0715	520.001	879.999	1.014	481.956	918.044	0.8147	391.885	1008.12	0.7511	370.013	1029.99	0.6144	304.946	1095.05	0.4293	210.412	1189.59	0.3658
			89	2.9268	1393.76	6.23831	1.1399	551.437	848.563	1.3671	665.094	734.906	1.1318	553.873	846.127	1.1681	571.557	828.443	1.1991	580.979	819.021	1.198	575.507	824.493	1.2711	603.07	796.93	1.1528	556.141	843.859	1.048	508.597	891.403	0.9891	470.121	929.879	0.7883	379.186	1020.81	0.7246	356.958	1043.04	0.5869	291.296	1108.7	0.3994	195.757	1204.24	0.3357
			90	2.92	1390.52	9.47651	1.1169	540.311	859.689	1.3477	655.656	744.344	1.1095	542.96	857.04	1.1462	560.842	839.158	1.1768	570.175	829.825	1.1752	564.554	835.446	1.2485	592.348	807.652	1.1303	545.286	854.714	1.0243	497.095	902.905	0.9641	458.238	941.762	0.7615	366.294	1033.71	0.6982	343.953	1056.05	0.5594	277.647	1122.35	0.3698	181.249	1218.75	0.3061
			91	2.9307	1395.62	4.3811	1.0941	529.281	870.719	1.3279	646.023	753.977	1.087	531.949	868.051	1.1242	550.077	849.923	1.1549	559.564	840.436	1.153	553.889	846.111	1.2262	581.768	818.232	1.1077	534.383	865.617	1.0006	485.593	914.407	0.939	446.308	953.692	0.735	353.548	1046.45	0.6719	330.997	1069	0.532	264.048	1135.95	0.3404	166.839	1233.16	0.277
			92	2.92	1390.52	9.47651	1.0711	518.155	881.845	1.3082	636.439	763.561	1.0644	520.889	879.111	1.1021	539.263	860.737	1.1324	548.662	851.338	1.1302	542.937	857.063	1.2037	571.093	828.907	1.0851	523.48	876.52	0.9769	474.092	925.908	0.9141	434.473	965.527	0.7082	340.656	1059.34	0.6454	317.942	1082.06	0.5045	250.399	1149.6	0.3113	152.577	1247.42	0.249
			93	2.9219	1391.43	8.57172	1.0484	507.173	892.827	1.2886	626.903	773.097	1.0421	509.976	890.024	1.0802	528.547	871.453	1.1102	537.906	862.094	1.1074	531.984	868.016	1.1812	560.418	839.582	1.0627	512.674	887.326	0.9533	462.639	937.361	0.8891	422.59	977.41	0.6815	327.813	1072.19	0.619	304.937	1095.06	0.477	236.75	1163.25	0.2828	138.608	1261.39	0.2227
			94	2.929	1394.81	5.19065	1.0252	495.95	904.05	1.2691	617.417	782.583	1.0196	498.965	901.035	1.0583	517.832	882.168	1.088	527.15	872.85	1.0849	521.175	878.825	1.1589	549.837	850.163	1.04	501.723	898.277	0.9298	451.234	948.766	0.8641	410.708	989.292	0.6549	315.018	1084.98	0.5927	291.981	1108.02	0.4498	223.25	1176.75	0.2553	125.13	1274.87	0.1993
			95	2.9267	1393.71	6.28593	1.0023	484.872	915.128	1.2492	607.735	792.265	0.997	487.905	912.095	1.0362	507.018	892.982	1.0659	516.442	883.558	1.0624	510.366	889.634	1.1364	539.162	860.838	1.0175	490.868	909.132	0.9061	439.732	960.268	0.8392	398.873	1001.13	0.6283	302.223	1097.78	0.5663	278.975	1121.02	0.4225	209.7	1190.3	0.2291	112.288	1287.71	0.1803
			96	2.9279	1394.29	5.71448	0.9793	473.746	926.254	1.2298	598.297	801.703	0.9745	476.895	923.105	1.0143	496.302	903.698	1.0435	505.589	894.411	1.0397	499.461	900.539	1.1137	528.392	871.608	0.9949	479.966	920.034	0.8825	428.279	971.721	0.8141	386.943	1013.06	0.6018	289.476	1110.52	0.5401	266.068	1133.93	0.3954	196.249	1203.75	0.2052	100.574	1299.43	0.167
			97	2.9265	1393.62	6.38117	0.9563	462.619	937.381	1.21	588.665	811.335	0.9521	465.933	934.067	0.9922	485.489	914.511	1.0212	494.785	905.215	1.0171	488.604	911.396	1.0911	517.67	882.33	0.9723	469.063	930.937	0.8589	416.826	983.174	0.7891	375.06	1024.94	0.575	276.585	1123.42	0.5139	253.162	1146.84	0.3684	182.848	1217.15	0.1854	90.8696	1309.13	0.1587
			98	2.9274	1394.05	5.95258	0.9335	451.589	948.411	1.1904	579.129	820.871	0.9295	454.873	945.127	0.9701	474.675	925.325	0.9989	483.98	916.02	0.9944	477.7	922.3	1.0686	506.995	893.005	0.9497	458.16	941.84	0.8351	405.276	994.724	0.7641	363.178	1036.82	0.5486	263.886	1136.11	0.4876	240.205	1159.79	0.3417	169.596	1230.4	0.1709	83.7628	1316.24	0.1538
			99	2.9287	1394.67	5.33351	0.9104	440.415	959.585	1.1707	569.545	830.455	0.9069	443.813	956.187	0.9482	463.959	936.041	0.9766	473.175	926.825	0.9718	466.843	933.157	1.0463	496.415	903.585	0.9271	447.257	952.743	0.8116	393.871	1006.13	0.7391	351.295	1048.7	0.5223	251.235	1148.76	0.4615	227.348	1172.65	0.3151	156.394	1243.61	0.1615	79.1556	1320.84	0.1507
			100	2.9338	1397.1	2.90486	0.8874	429.288	970.712	1.151	559.961	840.039	0.8845	432.851	967.149	0.9263	453.243	946.757	0.9545	462.468	937.532	0.9492	455.986	944.014	1.0237	485.692	914.308	0.9048	436.499	963.501	0.7878	382.321	1017.68	0.714	339.365	1060.63	0.4957	238.44	1161.56	0.4354	214.49	1185.51	0.2889	143.39	1256.61	0.1557	76.3128	1323.69	0.1485
			101	2.9268	1393.76	6.23831	0.8643	418.113	981.887	1.1314	550.426	849.574	0.8621	421.889	978.111	0.9041	442.381	957.619	0.9322	451.663	948.337	0.9266	445.129	954.871	1.0013	475.064	924.936	0.8821	425.548	974.452	0.7643	370.917	1029.08	0.6892	327.578	1072.42	0.4694	225.789	1174.21	0.4096	201.78	1198.22	0.2635	130.783	1269.22	0.1522	74.5974	1325.4	0.147
			102	2.9293	1394.95	5.04779	0.8414	407.035	992.965	1.1118	540.89	859.11	0.8395	410.829	989.171	0.8822	431.665	968.335	0.9099	440.858	959.142	0.904	434.272	965.728	0.9787	464.342	935.658	0.8595	414.645	985.355	0.7407	359.463	1040.54	0.6642	315.695	1084.3	0.4431	213.139	1186.86	0.3836	188.972	1211.03	0.2389	118.573	1281.43	0.1497	73.3721	1326.63	0.1459
			103	2.9228	1391.86	8.14313	0.8184	395.909	1004.09	1.0921	531.306	868.694	0.8169	399.769	1000.23	0.86	420.802	979.198	0.8877	430.102	969.898	0.8813	423.368	976.632	0.9562	453.667	946.333	0.8369	403.742	996.258	0.7171	348.01	1051.99	0.6394	303.908	1096.09	0.4169	200.536	1199.46	0.3578	176.262	1223.74	0.2158	107.108	1292.89	0.1479	72.4898	1327.51	0.145
			104	2.9284	1394.52	5.47638	0.7954	384.782	1015.22	1.0722	521.625	878.375	0.7945	388.807	1011.19	0.838	410.038	989.962	0.8653	419.249	980.751	0.8589	412.607	987.393	0.9337	442.992	957.008	0.8143	392.839	1007.16	0.6934	336.509	1063.49	0.6147	292.168	1107.83	0.3909	188.03	1211.97	0.3324	163.75	1236.25	0.1953	96.9334	1303.07	0.1467	71.9017	1328.1	0.1443
			105	2.9311	1395.81	4.19062	0.7725	373.704	1026.3	1.0526	512.09	887.91	0.772	377.796	1022.2	0.8159	399.224	1000.78	0.843	408.444	991.556	0.8361	401.654	998.346	0.9112	432.317	967.683	0.7917	381.937	1018.06	0.6699	325.104	1074.9	0.5896	280.238	1119.76	0.3649	175.523	1224.48	0.3071	151.286	1248.71	0.1784	88.5454	1311.45	0.1457	71.4116	1328.59	0.1437
			106	2.9176	1389.38	10.6194	0.7495	362.578	1037.42	1.0328	502.457	897.543	0.7495	366.786	1033.21	0.7939	388.459	1011.54	0.8208	397.688	1002.31	0.8135	390.797	1009.2	0.8888	421.689	978.311	0.7692	371.082	1028.92	0.6464	313.699	1086.3	0.5647	268.403	1131.6	0.3392	163.161	1236.84	0.2824	139.118	1260.88	0.1663	82.5398	1317.46	0.1449	71.0195	1328.98	0.1433
			107	2.9208	1390.9	9.09555	0.7265	351.451	1048.55	1.0131	492.873	907.127	0.7269	355.726	1044.27	0.7718	377.646	1022.35	0.7985	386.884	1013.12	0.7909	379.94	1020.06	0.8662	410.967	989.033	0.7465	360.131	1039.87	0.6228	302.246	1097.75	0.54	256.663	1143.34	0.3136	150.847	1249.15	0.2582	127.197	1272.8	0.1582	78.5195	1321.48	0.1443	70.7254	1329.27	0.1428
			108	2.9244	1392.62	7.3812	0.7037	340.422	1059.58	0.9936	483.386	916.614	0.7045	344.764	1055.24	0.7497	366.832	1033.17	0.7762	376.079	1023.92	0.7683	369.083	1030.92	0.8437	400.291	999.709	0.724	349.276	1050.72	0.5994	290.89	1109.11	0.5152	244.875	1155.12	0.2886	138.822	1261.18	0.2352	115.866	1284.13	0.1531	75.9882	1324.01	0.1439	70.5293	1329.47	0.1426
			109	2.9313	1395.9	4.09538	0.6807	329.295	1070.7	0.9737	473.705	926.295	0.682	333.753	1066.25	0.7278	356.116	1043.88	0.754	365.323	1034.68	0.7458	358.275	1041.73	0.8212	389.616	1010.38	0.7014	338.374	1061.63	0.5757	279.389	1120.61	0.4905	233.135	1166.86	0.2641	127.037	1272.96	0.2138	105.324	1294.68	0.1497	74.3007	1325.7	0.1434	70.2843	1329.72	0.1424
			110	2.9166	1388.9	11.0956	0.6576	318.12	1081.88	0.9539	464.072	935.928	0.6595	322.742	1077.26	0.7059	345.401	1054.6	0.7317	354.518	1045.48	0.7231	347.37	1052.63	0.7988	378.989	1021.01	0.6789	327.519	1072.48	0.5523	268.032	1131.97	0.4657	221.348	1178.65	0.2407	115.781	1284.22	0.1951	96.1118	1303.89	0.1475	73.2088	1326.79	0.1431	70.1372	1329.86	0.1421
			111	2.9248	1392.81	7.19072	0.6347	307.042	1092.96	0.9342	454.488	945.512	0.637	311.731	1088.27	0.6838	334.587	1065.41	0.7095	343.762	1056.24	0.7005	336.513	1063.49	0.7763	368.314	1031.69	0.6564	316.664	1083.34	0.5288	256.628	1143.37	0.4411	209.655	1190.34	0.2183	105.006	1294.99	0.1798	88.5745	1311.43	0.1457	72.3154	1327.68	0.1427	69.9412	1330.06	0.1418
			112	2.9196	1390.33	9.667	0.6118	295.964	1104.04	0.9146	444.953	955.047	0.6146	300.769	1099.23	0.6617	323.773	1076.23	0.6872	332.957	1067.04	0.6779	325.656	1074.34	0.7538	357.639	1042.36	0.6337	305.713	1094.29	0.5053	245.223	1154.78	0.4166	198.011	1201.99	0.1983	95.3857	1304.61	0.169	83.2542	1316.75	0.1445	71.7198	1328.28	0.1426	69.8922	1330.11	0.1417
			113	2.919	1390.05	9.95272	0.5889	284.886	1115.11	0.8948	435.32	964.68	0.5921	289.758	1110.24	0.6397	313.009	1086.99	0.665	322.201	1077.8	0.6554	314.847	1085.15	0.7312	346.916	1053.08	0.6114	294.955	1105.04	0.4819	233.867	1166.13	0.3923	186.461	1213.54	0.1815	87.3046	1312.7	0.1617	79.658	1320.34	0.1436	71.2731	1328.73	0.1423	69.7451	1330.25	0.1415
			114	2.9202	1390.62	9.38127	0.5659	273.76	1126.24	0.875	425.687	974.313	0.5698	278.845	1121.15	0.6178	302.293	1097.71	0.6428	311.445	1088.56	0.6328	303.991	1096.01	0.7088	336.288	1063.71	0.5888	284.052	1115.95	0.4586	222.56	1177.44	0.3679	174.863	1225.14	0.1685	81.0514	1318.95	0.1569	77.2934	1322.71	0.1429	70.9257	1329.07	0.1422	69.6961	1330.3	0.1412
			115	2.9163	1388.76	11.2385	0.543	262.681	1137.32	0.8553	416.103	983.897	0.5473	267.834	1132.17	0.5959	291.577	1108.42	0.6206	300.689	1099.31	0.6102	293.134	1106.87	0.6862	325.566	1074.43	0.5664	273.246	1126.75	0.4353	211.252	1188.75	0.3437	163.361	1236.64	0.1596	76.7703	1323.23	0.1536	75.6677	1324.33	0.1423	70.6279	1329.37	0.1419	69.5491	1330.45	0.1411
			116	2.9163	1388.76	11.2385	0.5202	251.652	1148.35	0.8355	406.47	993.53	0.5251	256.97	1143.03	0.5738	280.763	1119.24	0.5985	289.981	1110.02	0.5877	282.325	1117.67	0.6639	314.986	1085.01	0.5441	262.488	1137.51	0.4121	199.993	1200.01	0.3199	152.049	1247.95	0.1537	73.9323	1326.07	0.1514	74.5839	1325.42	0.1417	70.3301	1329.67	0.1419	69.5491	1330.45	0.1411
			117	2.9263	1393.52	6.47641	0.4974	240.622	1159.38	0.8159	396.935	1003.06	0.5027	246.008	1153.99	0.5519	270.048	1129.95	0.5762	279.176	1120.82	0.5652	271.516	1128.48	0.6415	304.358	1095.64	0.5217	251.682	1148.32	0.389	188.783	1211.22	0.2963	140.832	1259.17	0.1497	72.0082	1327.99	0.1498	73.7957	1326.2	0.1414	70.1812	1329.82	0.1416	69.402	1330.6	0.141
			118	2.9133	1387.33	12.6671	0.4747	229.641	1170.36	0.7961	387.302	1012.7	0.4804	235.095	1164.9	0.53	259.332	1140.67	0.5541	268.469	1131.53	0.5428	260.756	1139.24	0.6191	293.731	1106.27	0.4994	240.924	1159.08	0.3661	177.669	1222.33	0.2733	129.9	1270.1	0.147	70.7095	1329.29	0.1486	73.2045	1326.8	0.141	69.9826	1330.02	0.1416	69.402	1330.6	0.1409
			119	2.9185	1389.81	10.1908	0.452	218.659	1181.34	0.7764	377.718	1022.28	0.4581	224.182	1175.82	0.5081	248.616	1151.38	0.5319	257.712	1142.29	0.5202	249.899	1150.1	0.5967	283.103	1116.9	0.4768	230.021	1169.98	0.3431	166.507	1233.49	0.2509	119.253	1280.75	0.1451	69.7956	1330.2	0.1475	72.6627	1327.34	0.1405	69.7345	1330.27	0.1413	69.255	1330.74	0.1408
			120	2.9273	1394	6.0002	0.4293	207.678	1192.32	0.7567	368.134	1031.87	0.4359	213.318	1186.68	0.4862	237.9	1162.1	0.5099	247.053	1152.95	0.4979	239.186	1160.81	0.5744	272.523	1127.48	0.4544	219.214	1180.79	0.3206	155.588	1244.41	0.2296	109.129	1290.87	0.1436	69.074	1330.93	0.1466	72.2193	1327.78	0.1403	69.6352	1330.36	0.1412	69.206	1330.79	0.1407
			121	2.9261	1393.43	6.57165	0.4068	196.793	1203.21	0.7369	358.502	1041.5	0.4138	202.503	1197.5	0.4644	227.233	1172.77	0.4878	236.345	1163.65	0.4754	228.377	1171.62	0.552	261.895	1138.1	0.4323	208.553	1191.45	0.2982	144.717	1255.28	0.2098	99.7182	1300.28	0.1424	68.4968	1331.5	0.1461	71.973	1328.03	0.1401	69.5359	1330.46	0.1412	69.206	1330.79	0.1406
			122	2.9161	1388.67	11.3337	0.3843	185.909	1214.09	0.7171	348.869	1051.13	0.3917	191.688	1208.31	0.4426	216.566	1183.43	0.4658	225.686	1174.31	0.4532	217.713	1182.29	0.5297	251.315	1148.69	0.41	197.795	1202.21	0.2763	134.089	1265.91	0.1923	91.4004	1308.6	0.1415	68.0639	1331.94	0.1456	71.7267	1328.27	0.14	69.4863	1330.51	0.1411	69.157	1330.84	0.1406
			123	2.9099	1385.71	14.2862	0.3618	175.024	1224.98	0.6976	339.382	1060.62	0.3696	180.872	1219.13	0.4209	205.949	1194.05	0.4437	214.978	1185.02	0.4308	206.952	1193.05	0.5074	240.735	1159.27	0.3879	187.133	1212.87	0.2549	123.704	1276.3	0.1782	84.6987	1315.3	0.1409	67.7753	1332.22	0.1456	71.7267	1328.27	0.1397	69.3374	1330.66	0.1411	69.157	1330.84	0.1406
			124	2.9056	1383.67	16.3339	0.3396	164.285	1235.72	0.6778	329.749	1070.25	0.3479	170.253	1229.75	0.3992	195.331	1204.67	0.4218	204.368	1195.63	0.4085	196.239	1203.76	0.4853	230.249	1169.75	0.366	176.568	1223.43	0.2343	113.706	1286.29	0.1675	79.613	1320.39	0.1402	67.4386	1332.56	0.1448	71.3326	1328.67	0.1397	69.3374	1330.66	0.141	69.108	1330.89	0.1405
			125	2.9136	1387.48	12.5242	0.3176	153.642	1246.36	0.6582	320.214	1079.79	0.3261	159.585	1240.42	0.3777	184.811	1215.19	0.3999	193.757	1206.24	0.3864	185.623	1214.38	0.4629	219.622	1180.38	0.3442	166.051	1233.95	0.215	104.34	1295.66	0.16	76.0482	1323.95	0.1397	67.1981	1332.8	0.1445	71.1848	1328.82	0.1395	69.2381	1330.76	0.141	69.108	1330.89	0.1405
			126	2.9266	1393.67	6.33355	0.2959	143.144	1256.86	0.6386	310.679	1089.32	0.3047	149.112	1250.89	0.3562	174.291	1225.71	0.3783	183.291	1216.71	0.3644	175.054	1224.95	0.4408	209.137	1190.86	0.3226	155.631	1244.37	0.1978	95.9928	1304.01	0.1552	73.7668	1326.23	0.1393	67.0057	1332.99	0.1442	71.037	1328.96	0.1394	69.1885	1330.81	0.1409	69.059	1330.94	0.1405
			127	2.9109	1386.19	13.81	0.2745	132.792	1267.21	0.6189	301.095	1098.91	0.2836	138.786	1261.21	0.3348	163.819	1236.18	0.3566	172.777	1227.22	0.3425	164.534	1235.47	0.4187	198.651	1201.35	0.3011	145.258	1254.74	0.1832	88.9074	1311.09	0.1517	72.1032	1327.9	0.1389	66.8133	1333.19	0.1439	70.8892	1329.11	0.1392	69.0892	1330.91	0.1408	69.0099	1330.99	0.1403
			128	2.9129	1387.14	12.8576	0.2537	122.73	1277.27	0.5992	291.511	1108.49	0.2629	128.656	1271.34	0.3138	153.544	1246.46	0.3352	162.409	1237.59	0.3209	154.157	1245.84	0.3967	188.213	1211.79	0.2801	135.127	1264.87	0.1717	83.3264	1316.67	0.1491	70.8674	1329.13	0.1386	66.669	1333.33	0.1437	70.7907	1329.21	0.1391	69.0396	1330.96	0.1408	69.0099	1330.99	0.1403
			129	2.9214	1391.19	8.80982	0.2337	113.055	1286.95	0.5795	281.927	1118.07	0.2429	118.869	1281.13	0.2929	143.317	1256.68	0.3139	152.089	1247.91	0.2995	143.877	1256.12	0.3748	177.823	1222.18	0.2595	125.19	1274.81	0.1634	79.2984	1320.7	0.1472	69.9644	1330.04	0.1382	66.4766	1333.52	0.1435	70.6921	1329.31	0.139	68.99	1331.01	0.1408	69.0099	1330.99	0.1402
			130	2.9257	1393.24	6.76213	0.2151	104.057	1295.94	0.56	272.44	1127.56	0.2238	109.522	1290.48	0.2725	133.336	1266.66	0.2929	141.914	1258.09	0.2785	133.789	1266.21	0.3532	167.575	1232.43	0.2398	115.686	1284.31	0.1577	76.5322	1323.47	0.146	69.394	1330.61	0.138	66.3803	1333.62	0.1434	70.6429	1329.36	0.1389	68.9403	1331.06	0.1408	69.0099	1330.99	0.1402
			131	2.9105	1386	14.0005	0.1982	95.8811	1304.12	0.5403	262.856	1137.14	0.2061	100.86	1299.14	0.2526	123.598	1276.4	0.2722	131.884	1268.12	0.2578	123.844	1276.16	0.3316	157.327	1242.67	0.2211	106.664	1293.34	0.1536	74.5424	1325.46	0.1448	68.8236	1331.18	0.1377	66.236	1333.76	0.1431	70.4951	1329.5	0.1388	68.8907	1331.11	0.1407	68.9609	1331.04	0.1402
			132	2.9094	1385.48	14.5243	0.1839	88.9634	1311.04	0.5208	253.369	1146.63	0.1906	93.2746	1306.73	0.2335	114.253	1285.75	0.2522	122.194	1277.81	0.2382	114.429	1285.57	0.3103	147.221	1252.78	0.2041	98.4631	1301.54	0.1509	73.2321	1326.77	0.1438	68.3483	1331.65	0.1375	66.1398	1333.86	0.143	70.4458	1329.55	0.1387	68.8411	1331.16	0.1407	68.9609	1331.04	0.1401
			133	2.9151	1388.19	11.8099	0.1726	83.4969	1316.5	0.5013	243.882	1156.12	0.1777	86.9617	1313.04	0.2155	105.445	1294.55	0.2328	112.795	1287.21	0.2198	105.59	1294.41	0.2894	137.305	1262.69	0.1892	91.275	1308.73	0.1488	72.213	1327.79	0.1432	68.0631	1331.94	0.1374	66.0917	1333.91	0.1429	70.3966	1329.6	0.1387	68.8411	1331.16	0.1406	68.9119	1331.09	0.1401
			134	2.925	1392.9	7.09548	0.1643	79.4817	1320.52	0.4817	234.347	1165.65	0.1678	82.1169	1317.88	0.1992	97.4696	1302.53	0.2148	104.073	1295.93	0.2029	97.4711	1302.53	0.269	127.626	1272.37	0.1773	85.5341	1314.47	0.1472	71.4365	1328.56	0.1426	67.778	1332.22	0.1371	65.9474	1334.05	0.1427	70.298	1329.7	0.1385	68.7418	1331.26	0.1404	68.8139	1331.19	0.1401
			135	2.9133	1387.33	12.6671	0.1586	76.7243	1323.28	0.4623	224.909	1175.09	0.1607	78.6423	1321.36	0.1853	90.6683	1309.33	0.1983	96.0789	1303.92	0.1885	90.5535	1309.45	0.2494	118.327	1281.67	0.1685	81.2888	1318.71	0.146	70.8541	1329.15	0.1421	67.5403	1332.46	0.137	65.8993	1334.1	0.1426	70.2488	1329.75	0.1385	68.7418	1331.26	0.1404	68.8139	1331.19	0.1401
			136	2.9043	1383.05	16.953	0.1545	74.7408	1325.26	0.4429	215.471	1184.53	0.1557	76.1955	1323.8	0.1742	85.237	1314.76	0.1843	89.2957	1310.7	0.1768	84.9329	1315.07	0.2307	109.455	1290.54	0.162	78.153	1321.85	0.1451	70.4174	1329.58	0.1417	67.3502	1332.65	0.1369	65.8512	1334.15	0.1426	70.2488	1329.75	0.1384	68.6922	1331.31	0.1404	68.8139	1331.19	0.1401
			137	2.9185	1389.81	10.1908	0.1516	73.3379	1326.66	0.4234	205.984	1194.02	0.1523	74.5316	1325.47	0.1659	81.1757	1318.82	0.1731	83.8692	1316.13	0.1681	80.7535	1319.25	0.2136	101.342	1298.66	0.1574	75.9338	1324.07	0.1443	70.0291	1329.97	0.1413	67.1601	1332.84	0.1368	65.8031	1334.2	0.1425	70.1995	1329.8	0.1384	68.6922	1331.31	0.1404	68.8139	1331.19	0.1401
			138	2.9003	1381.14	18.8578	0.1495	72.322	1327.68	0.4041	196.595	1203.41	0.1497	73.2592	1326.74	0.16	78.2888	1321.71	0.1647	79.7993	1320.2	0.1618	77.7271	1322.27	0.1987	94.2727	1305.73	0.1544	74.4866	1325.51	0.1436	69.6894	1330.31	0.1408	66.9224	1333.08	0.1366	65.7069	1334.29	0.1424	70.1503	1329.85	0.1383	68.6425	1331.36	0.1403	68.7649	1331.24	0.14
			139	2.9093	1385.43	14.5719	0.1479	71.548	1328.45	0.3848	187.205	1212.79	0.1478	72.3294	1327.67	0.1559	76.2827	1323.72	0.1588	76.9406	1323.06	0.1575	75.6614	1324.34	0.1866	88.5319	1311.47	0.1519	73.2805	1326.72	0.143	69.3982	1330.6	0.1406	66.8274	1333.17	0.1366	65.7069	1334.29	0.1423	70.101	1329.9	0.1384	68.6922	1331.31	0.1404	68.8139	1331.19	0.14
			140	2.899	1380.52	19.4769	0.1466	70.9191	1329.08	0.3656	177.864	1222.14	0.1463	71.5954	1328.4	0.153	74.8637	1325.14	0.1547	74.9541	1325.05	0.1543	74.1241	1325.88	0.1771	84.0247	1315.98	0.15	72.3639	1327.64	0.1425	69.1556	1330.84	0.1403	66.6848	1333.32	0.1364	65.6107	1334.39	0.1422	70.0517	1329.95	0.1382	68.5929	1331.41	0.1403	68.7649	1331.24	0.14
			141	2.9151	1388.19	11.8099	0.1456	70.4354	1329.56	0.3465	168.572	1231.43	0.1452	71.057	1328.94	0.1507	73.7383	1326.26	0.1517	73.5006	1326.5	0.1521	73.0673	1326.93	0.1705	80.8933	1319.11	0.1487	71.7367	1328.26	0.1422	69.01	1330.99	0.1401	66.5897	1333.41	0.1362	65.5145	1334.49	0.1421	70.0025	1330	0.1381	68.5433	1331.46	0.1403	68.7649	1331.24	0.14
			142	2.9096	1385.57	14.4291	0.1447	70	1330	0.3276	159.377	1240.62	0.1442	70.5677	1329.43	0.1491	72.9554	1327.04	0.1494	72.3862	1327.61	0.1503	72.2026	1327.8	0.1657	78.616	1321.38	0.1475	71.1578	1328.84	0.1417	68.7673	1331.23	0.1399	66.4947	1333.51	0.1362	65.5145	1334.49	0.1419	69.9039	1330.1	0.1381	68.5433	1331.46	0.1403	68.7649	1331.24	0.14
			143	2.9039	1382.86	17.1434	0.144	69.6614	1330.34	0.309	150.328	1249.67	0.1434	70.1762	1329.82	0.1478	72.3193	1327.68	0.1477	71.5626	1328.44	0.1489	71.53	1328.47	0.1623	77.0028	1323	0.1467	70.7719	1329.23	0.1415	68.6703	1331.33	0.1396	66.3521	1333.65	0.1362	65.5145	1334.49	0.1419	69.9039	1330.1	0.1381	68.5433	1331.46	0.1403	68.7649	1331.24	0.14
			144	2.9092	1385.38	14.6195	0.1434	69.3711	1330.63	0.2904	141.279	1258.72	0.1428	69.8826	1330.12	0.1469	71.8789	1328.12	0.1465	70.9811	1329.02	0.1478	71.0016	1329	0.1597	75.7693	1324.23	0.146	70.4342	1329.57	0.1411	68.4762	1331.52	0.1395	66.3045	1333.7	0.136	65.4183	1334.58	0.1418	69.8547	1330.15	0.138	68.4936	1331.51	0.1403	68.7649	1331.24	0.14
			145	2.9084	1385	15.0005	0.1429	69.1292	1330.87	0.2723	132.474	1267.53	0.1422	69.5889	1330.41	0.1459	71.3896	1328.61	0.1453	70.3997	1329.6	0.1469	70.5693	1329.43	0.1578	74.8678	1325.13	0.1454	70.1447	1329.86	0.1409	68.3791	1331.62	0.1395	66.3045	1333.7	0.136	65.4183	1334.58	0.1417	69.8054	1330.19	0.138	68.4936	1331.51	0.1402	68.7159	1331.28	0.1399
			146	2.9128	1387.09	12.9052	0.1424	68.8874	1331.11	0.2544	123.766	1276.23	0.1418	69.3932	1330.61	0.1453	71.096	1328.9	0.1444	69.9637	1330.04	0.1463	70.281	1329.72	0.1562	74.1087	1325.89	0.1448	69.8553	1330.14	0.1406	68.2335	1331.77	0.1394	66.257	1333.74	0.1358	65.3221	1334.68	0.1416	69.7561	1330.24	0.1379	68.444	1331.56	0.1402	68.7159	1331.28	0.1399
			147	2.9105	1386	14.0005	0.1421	68.7422	1331.26	0.2374	115.495	1284.5	0.1415	69.2464	1330.75	0.1447	70.8025	1329.2	0.1438	69.673	1330.33	0.1456	69.9448	1330.06	0.1552	73.6343	1326.37	0.1444	69.6623	1330.34	0.1405	68.185	1331.82	0.1391	66.1144	1333.89	0.1358	65.3221	1334.68	0.1416	69.7561	1330.24	0.138	68.4936	1331.51	0.1403	68.7649	1331.24	0.14
			148	2.9007	1381.33	18.6673	0.1418	68.5971	1331.4	0.2214	107.711	1292.29	0.1411	69.0506	1330.95	0.1443	70.6067	1329.39	0.1432	69.3822	1330.62	0.1451	69.7046	1330.3	0.1543	73.2073	1326.79	0.144	69.4693	1330.53	0.1404	68.1364	1331.86	0.1389	66.0194	1333.98	0.1357	65.274	1334.73	0.1416	69.7561	1330.24	0.1379	68.444	1331.56	0.1402	68.7159	1331.28	0.1399
			149	2.9202	1390.62	9.38127	0.1415	68.452	1331.55	0.2065	100.462	1299.54	0.1407	68.8549	1331.15	0.1438	70.3621	1329.64	0.1426	69.0915	1330.91	0.1446	69.4644	1330.54	0.1534	72.7803	1327.22	0.1438	69.3728	1330.63	0.1402	68.0394	1331.96	0.1388	65.9718	1334.03	0.1356	65.2259	1334.77	0.1416	69.7561	1330.24	0.138	68.4936	1331.51	0.1403	68.7649	1331.24	0.1399
			150	2.9174	1389.29	10.7147	0.1412	68.3068	1331.69	0.1933	94.0404	1305.96	0.1403	68.6591	1331.34	0.1433	70.1174	1329.88	0.1422	68.8977	1331.1	0.1442	69.2722	1330.73	0.1528	72.4956	1327.5	0.1434	69.1799	1330.82	0.1399	67.8938	1332.11	0.1385	65.8292	1334.17	0.1355	65.1778	1334.82	0.1415	69.7069	1330.29	0.1379	68.444	1331.56	0.1402	68.7159	1331.28	0.1399
			initial reaction rate V			0.139671			10.8974			9.42684			10.8059			10.5731			10.5855			10.6605			10.4836			10.6852			11.2444			11.649			12.597			12.7542			13.4137			14.5605
			M/6.23			0.0224192			1.74918			1.51314			1.73449			1.69713			1.69912			1.71116			1.68276			1.71512			1.80488			1.86982			2.02199			2.04723			2.15307			2.33717
			specific activity			0.28024			21.8648			18.9142			21.6811			21.2142			21.239			21.3895			21.0346			21.439			22.561			23.3727			25.2749			25.5903			26.9134			29.2146
																									oxidation of NADH kinetics
		XB-SBP concentration in μM		specific activity	specific activity fold change																						XB-SBP concentration in μM	initial reaction rate V
		21.8648	0	20.3895	1																					10.8974	0	10.1621
		18.9142	0.05	21.6811	1.06335																					9.42684	0.05	10.8059
			0.1	21.2142	1.04044																						0.1	10.5731
			0.2	21.239	1.04166																						0.2	10.5855
			0.3	21.3895	1.04904																						0.3	10.6605
			0.5	21.0346	1.03164																						0.5	10.4836
			0.75	21.439	1.05147																						0.75	10.6852
			1.25	22.561	1.1065																						1.25	11.2444
			2.5	23.3727	1.14631																						2.5	11.649
			5	25.2749	1.2396																						5	12.597
			6.5	25.5903	1.25507																						6.5	12.7542
			7.5	26.9134	1.31997																						7.5	13.4137
			8.5	29.2146	1.43282																						8.5	14.5605
			10	29.9584	1.46931																						10	14.9313
			12.5	31.8481	1.56199																						12.5	15.8731
			15	34.0689	1.67091																						15	16.98
			20	38.3502	1.88088																						20	19.1137
			25	39.9102	1.95739																						25	19.8913
			27.5	36.0232	1.76675																						27.5	17.954
																								Lineweaver–Burk plot for the determination of Michaelis-Menten constant
																										1 / (XB-SBP concentration)		1 / (initial reaction rate)
																											#DIV/0!	0.0984046
																											20	0.0925424
																											10	0.0945793
																											5	0.0944688
																											3.33333	0.0938042
																											2	0.0953869
																											1.33333	0.0935875
																											0.8	0.0889332
																											0.4	0.0858446
																											0.2	0.0793839
																											0.153846	0.0784054
																											0.133333	0.0745509
																											0.117647	0.0686788
																											0.1	0.0669735
																											0.08	0.0629996
																											0.0666667	0.0588929
																											0.05	0.0523184
																											0.04	0.0502734
																											0.0363636	0.055698
																										Michaelis-Menten constant, Vmax and Km
																											1/Vmax	0.0732
																											Vmax=	13.6612	μM of oxidated NADH۰min¯¹
																										slope=	Km/Vmax=	0.0016
																											Km=	0.0218579	μM
																								Hanes–Woolf plot for the determination of Michaelis-Menten constant
																										XB-SBP concentration in μM		XB-SBP conc. / initial reaction rate
																											0	0
																											0.05	0.00462712
																											0.1	0.00945793
																											0.2	0.0188938
																											0.3	0.0281413
																											0.5	0.0476934
																											0.75	0.0701906
																											1.25	0.111167
																											2.5	0.214611
																											5	0.396919
																											6.5	0.509635
																											7.5	0.559132
																											8.5	0.58377
																											10	0.669735
																											12.5	0.787495
																											15	0.883394
																											20	1.04637
																											25	1.25683
																											27.5	1.5317
																										Michaelis-Menten constant, Vmax and Km
																											slope=	0.0527
																											Vmax=	18.9753	μM of oxidated NADH۰min¯¹
																											Km/Vmax=	0.0656
																											Km=	1.24478	μM
[truncated: 17 more columns]

## Sheet: 21-08-30 ATPase assay C1-C2
								0.08 µM ClpX6		0.08 µM ClpX6 + 2.5 μM SspB2
				1	2	3	4	5	6	7	8	9	10	11	12	13	14	15	16	17	18	19	20	21	22	23	24
Raw data			min	control	control	1.25 μM XB-SBP	6.5 μM XB-SBP	ClpX	ClpX	ClpX + 0.05 μM XB-SBP	ClpX + 0.1 μM XB-SBP	ClpX + 0.2 μM XB-SBP	ClpX + 0.3 μM XB-SBP	ClpX + 0.5 μM XB-SBP	ClpX + 0.75 μM XB-SBP	ClpX + 1.25 μM XB-SBP	ClpX + 2.5 μM XB-SBP	ClpX + 5 μM XB-SBP	ClpX + 6.5 μM XB-SBP	ClpX + 7.5 μM XB-SBP	ClpX + 8.5 μM XB-SBP	ClpX + 10 μM XB-SBP	ClpX + 12.5 μM XB-SBP	ClpX + 15 μM XB-SBP	ClpX + 20 μM XB-SBP	ClpX + 25 μM XB-SBP	ClpX + 27.5 μM XB-SBP
0s	30.0 °C		0	2.9002	2.9323	2.8865	2.8724	2.8185	2.9842	2.8189	2.8185	2.8743	2.8479	2.8365	2.8952	2.9306	2.8726	2.8985	2.8115	2.8562	2.8253	2.8293	2.8421	2.8111	2.845	2.8082	2.7307
60s	30.0 °C		1	2.9079	2.9382	2.9043	2.8847	2.8171	2.9926	2.8156	2.8141	2.8675	2.843	2.8277	2.8843	2.9196	2.8682	2.8946	2.8062	2.8509	2.8128	2.8274	2.8379	2.7977	2.8341	2.7816	2.709
120s	29.9 °C		2	2.9162	2.9378	2.896	2.8736	2.8102	2.9766	2.8014	2.8028	2.8655	2.828	2.8209	2.87	2.9084	2.8503	2.8651	2.7956	2.8384	2.7975	2.802	2.8114	2.7738	2.8041	2.7556	2.6827
180s	30.0 °C		3	2.906	2.9348	2.8842	2.8792	2.7865	2.9571	2.7824	2.7799	2.8457	2.8051	2.8038	2.8457	2.8189	2.8306	2.8398	2.7742	2.8169	2.774	2.7743	2.7845	2.7449	2.7757	2.7233	2.6506
240s	30.1 °C		4	2.91	2.9415	2.8951	2.8968	2.7819	2.9609	2.7827	2.7738	2.8325	2.7969	2.7885	2.8445	2.8144	2.8207	2.8384	2.7587	2.8096	2.761	2.7589	2.7718	2.726	2.7545	2.7053	2.6267
300s	29.9 °C		5	2.907	2.9232	2.8819	2.8763	2.7667	2.9376	2.7656	2.7569	2.8134	2.78	2.763	2.8254	2.7913	2.7971	2.8158	2.7388	2.7753	2.737	2.7305	2.7422	2.6952	2.7233	2.6656	2.5947
360s	30.1 °C		6	2.8984	2.9286	2.8843	2.876	2.7508	2.9268	2.7488	2.7344	2.7953	2.7611	2.7582	2.8126	2.7775	2.7762	2.802	2.7141	2.7518	2.7133	2.7109	2.7174	2.6696	2.702	2.6396	2.5661
420s	29.9 °C		7	2.9119	2.9389	2.8923	2.8825	2.7416	2.9253	2.736	2.7288	2.7922	2.7547	2.7505	2.8015	2.7733	2.7682	2.7889	2.71	2.7439	2.6964	2.6968	2.7002	2.6535	2.6752	2.6051	2.5435
480s	30.1 °C		8	2.9077	2.9407	2.8811	2.8735	2.7186	2.9012	2.7263	2.712	2.7714	2.7402	2.7191	2.7854	2.7538	2.7464	2.7581	2.6873	2.7181	2.6747	2.6656	2.6693	2.6238	2.6433	2.5744	2.5138
540s	30.0 °C		9	2.9107	2.9279	2.8896	2.8754	2.7089	2.8989	2.7066	2.6962	2.7495	2.7182	2.7119	2.7697	2.7359	2.7317	2.7507	2.6657	2.6993	2.6508	2.6415	2.6496	2.5973	2.6238	2.5446	2.4827
600s	30.1 °C		10	2.9098	2.9315	2.8822	2.8751	2.6887	2.8943	2.6906	2.6813	2.7374	2.7066	2.6979	2.7593	2.7231	2.7162	2.7374	2.6479	2.6791	2.6343	2.6181	2.6204	2.5672	2.587	2.515	2.4568
660s	29.9 °C		11	2.8957	2.9277	2.887	2.8738	2.6802	2.8803	2.6799	2.6663	2.7268	2.6952	2.6775	2.7384	2.7106	2.7011	2.7111	2.6262	2.6607	2.6086	2.5913	2.5992	2.5445	2.5594	2.48	2.4293
720s	30.0 °C		12	2.9001	2.9299	2.8795	2.8712	2.6621	2.8745	2.6589	2.6504	2.7118	2.6793	2.6627	2.7189	2.6879	2.6841	2.6928	2.6025	2.6403	2.5853	2.5667	2.5719	2.5195	2.5289	2.449	2.3986
780s	30.1 °C		13	2.9031	2.9245	2.885	2.8698	2.6472	2.8618	2.6443	2.6359	2.6943	2.6588	2.6516	2.7054	2.672	2.6635	2.6736	2.583	2.6169	2.5633	2.5419	2.5472	2.491	2.5021	2.4167	2.368
840s	29.9 °C		14	2.9116	2.931	2.888	2.8796	2.6326	2.8602	2.6352	2.6268	2.6861	2.6505	2.6377	2.7	2.6627	2.6536	2.659	2.5705	2.6011	2.5444	2.5201	2.5231	2.4622	2.4768	2.3864	2.3418
900s	30.0 °C		15	2.9025	2.9271	2.8847	2.8671	2.6149	2.8403	2.6139	2.6028	2.6662	2.6324	2.6153	2.68	2.6397	2.6298	2.6386	2.5492	2.5735	2.5156	2.491	2.4962	2.4348	2.4435	2.3501	2.3091
960s	29.9 °C		16	2.9	2.9253	2.8927	2.8798	2.5973	2.8232	2.5991	2.5904	2.6503	2.6133	2.5986	2.6648	2.6235	2.6146	2.6204	2.5273	2.5524	2.4948	2.4654	2.4677	2.4052	2.411	2.3154	2.2804
1020s	29.8 °C		17	2.9181	2.9246	2.892	2.8787	2.5928	2.826	2.5884	2.5779	2.6401	2.6027	2.5912	2.6525	2.6116	2.5936	2.6002	2.5133	2.5356	2.4737	2.4457	2.4439	2.3796	2.3851	2.2819	2.2485
1080s	29.9 °C		18	2.9068	2.9289	2.8841	2.8665	2.5654	2.7961	2.5677	2.5577	2.6151	2.5812	2.5702	2.6308	2.5888	2.5726	2.5796	2.4888	2.5102	2.4494	2.417	2.414	2.348	2.3501	2.2438	2.2162
1140s	30.0 °C		19	2.9094	2.9286	2.8876	2.8746	2.5563	2.7946	2.5545	2.5432	2.6074	2.5661	2.5522	2.6134	2.5763	2.5594	2.56	2.4716	2.4893	2.4259	2.3887	2.3886	2.3221	2.3188	2.2105	2.1868
1200s	29.9 °C		20	2.8986	2.9276	2.8856	2.8684	2.539	2.7663	2.5349	2.5235	2.5857	2.5461	2.5324	2.5956	2.5546	2.5355	2.5416	2.4486	2.4643	2.3964	2.3644	2.3604	2.2898	2.2842	2.1717	2.1527
1260s	30.0 °C		21	2.9099	2.9298	2.8918	2.8822	2.5245	2.7728	2.5223	2.5097	2.5745	2.5347	2.5204	2.5839	2.5435	2.5224	2.5194	2.4285	2.4455	2.3752	2.3373	2.3356	2.2615	2.2538	2.1372	2.1238
1320s	30.0 °C		22	2.9011	2.923	2.8731	2.8736	2.5037	2.7462	2.5044	2.4932	2.551	2.5118	2.4987	2.5669	2.5192	2.5005	2.4973	2.4067	2.4204	2.3488	2.3086	2.3055	2.23	2.219	2.099	2.0906
1380s	29.9 °C		23	2.9068	2.9345	2.8932	2.8771	2.4912	2.7426	2.4881	2.4769	2.5384	2.4972	2.4852	2.5484	2.5045	2.4835	2.4801	2.3865	2.4008	2.3287	2.2798	2.2778	2.2009	2.1869	2.0638	2.0589
1440s	30.0 °C		24	2.9072	2.928	2.896	2.8754	2.473	2.7298	2.474	2.4604	2.5186	2.4795	2.4697	2.5334	2.4878	2.4653	2.4587	2.3644	2.376	2.3013	2.2545	2.2483	2.1699	2.1522	2.0268	2.0265
1500s	30.0 °C		25	2.8966	2.9139	2.8761	2.8644	2.4539	2.7072	2.4509	2.44	2.4993	2.4609	2.4446	2.5114	2.4661	2.4404	2.4355	2.3413	2.3484	2.2732	2.2225	2.2154	2.139	2.1178	1.9879	1.9926
1560s	30.0 °C		26	2.8937	2.918	2.8887	2.8794	2.433	2.6994	2.4349	2.4227	2.4794	2.4414	2.4275	2.4932	2.4474	2.4182	2.4111	2.3194	2.3295	2.2462	2.1961	2.1907	2.1061	2.0852	1.9506	1.9604
1620s	29.9 °C		27	2.8933	2.9228	2.8798	2.8737	2.4196	2.6805	2.4197	2.4039	2.4612	2.4268	2.4109	2.4775	2.4252	2.4003	2.3904	2.2981	2.3018	2.2226	2.1658	2.1593	2.0762	2.0513	1.9118	1.9277
1680s	30.0 °C		28	2.9005	2.9226	2.8826	2.8727	2.3998	2.6696	2.4012	2.3881	2.4443	2.4086	2.3899	2.4593	2.4091	2.3802	2.3692	2.2767	2.2802	2.1972	2.1391	2.1295	2.0442	2.0148	1.8749	1.8948
1740s	30.0 °C		29	2.9077	2.9265	2.8933	2.8795	2.3839	2.6612	2.3849	2.3748	2.4302	2.3907	2.3748	2.4432	2.3926	2.3636	2.3505	2.2565	2.2594	2.1717	2.1124	2.103	2.0132	1.9814	1.837	1.8628
1800s	30.0 °C		30	2.8985	2.9211	2.8815	2.8727	2.3661	2.6429	2.3661	2.3533	2.4087	2.3738	2.3546	2.4214	2.3708	2.344	2.3244	2.2311	2.2311	2.144	2.0834	2.0704	1.9809	1.9454	1.7979	1.8288
1860s	29.9 °C		31	2.9136	2.9231	2.8944	2.8781	2.3498	2.6336	2.351	2.3371	2.3953	2.3568	2.3393	2.4066	2.3522	2.3235	2.3069	2.2122	2.2088	2.1205	2.0554	2.041	1.9511	1.9119	1.7598	1.7959
1920s	29.9 °C		32	2.9007	2.9205	2.8765	2.8659	2.3279	2.617	2.3292	2.3183	2.3738	2.3371	2.3155	2.3861	2.3326	2.3005	2.2809	2.1874	2.181	2.0934	2.0235	2.01	1.9179	1.8764	1.7202	1.7621
1980s	30.0 °C		33	2.8924	2.9072	2.8869	2.8662	2.3116	2.5992	2.3137	2.2995	2.3536	2.3156	2.2977	2.3665	2.3136	2.2792	2.2613	2.1651	2.1566	2.0655	1.9944	1.9809	1.8851	1.8412	1.6817	1.7289
2040s	30.0 °C		34	2.8966	2.9157	2.879	2.8708	2.296	2.5841	2.2973	2.2798	2.3354	2.2958	2.2797	2.3456	2.2939	2.2589	2.235	2.1423	2.1335	2.0396	1.9665	1.95	1.8541	1.805	1.6422	1.6951
2100s	29.9 °C		35	2.8964	2.9191	2.8819	2.867	2.2768	2.5686	2.2781	2.2604	2.3178	2.2797	2.2595	2.3287	2.2735	2.2347	2.214	2.1194	2.1072	2.013	1.9374	1.9202	1.8216	1.7692	1.6024	1.6607
2160s	30.1 °C		36	2.9091	2.9257	2.8828	2.8843	2.2595	2.5549	2.2596	2.2444	2.2994	2.2625	2.2415	2.3086	2.2557	2.2176	2.1902	2.0984	2.0835	1.9879	1.9076	1.8898	1.789	1.7333	1.564	1.628
2220s	30.0 °C		37	2.9	2.9131	2.8859	2.867	2.2386	2.5384	2.2402	2.2241	2.2797	2.2401	2.2225	2.2897	2.2344	2.1932	2.166	2.0739	2.0567	1.9593	1.8776	1.8585	1.7561	1.6974	1.5246	1.5939
2280s	30.2 °C		38	2.899	2.9205	2.8879	2.8709	2.2201	2.524	2.2215	2.2055	2.2616	2.2217	2.2012	2.2702	2.2124	2.1717	2.1443	2.0505	2.0307	1.9325	1.8477	1.8278	1.7225	1.6606	1.4849	1.5601
2340s	30.1 °C		39	2.8938	2.9094	2.8807	2.8696	2.2014	2.5064	2.203	2.1867	2.2416	2.2014	2.1813	2.2511	2.1901	2.1518	2.1209	2.0282	2.006	1.9048	1.8178	1.7966	1.6898	1.625	1.4448	1.5262
2400s	30.1 °C		40	2.8936	2.9081	2.8858	2.8706	2.1809	2.4917	2.1844	2.1687	2.2217	2.1838	2.1617	2.2311	2.1722	2.1285	2.0978	2.0042	1.9812	1.8782	1.7876	1.7651	1.6571	1.5881	1.4053	1.4915
2460s	30.1 °C		41	2.8859	2.9058	2.8808	2.8761	2.1623	2.4771	2.1644	2.1486	2.2018	2.1634	2.141	2.2109	2.1524	2.1063	2.0749	1.9815	1.9552	1.8504	1.7582	1.7338	1.6239	1.5517	1.3655	1.458
2520s	30.0 °C		42	2.8963	2.9015	2.8774	2.8645	2.1442	2.4591	2.1455	2.1294	2.1816	2.1428	2.1214	2.1915	2.1314	2.0851	2.05	1.9569	1.9294	1.8219	1.7272	1.7029	1.5901	1.5148	1.3257	1.4236
2580s	30.0 °C		43	2.8813	2.9045	2.8855	2.8599	2.1257	2.4459	2.1269	2.111	2.1635	2.1242	2.1017	2.1714	2.1109	2.062	2.0264	1.9334	1.904	1.795	1.6973	1.6709	1.5569	1.4782	1.2855	1.3894
2640s	30.3 °C		44	2.8985	2.9192	2.8781	2.8681	2.1063	2.4285	2.1088	2.0906	2.1433	2.1039	2.0822	2.1513	2.0911	2.0401	2.0028	1.9103	1.8777	1.7675	1.6667	1.6397	1.5237	1.4413	1.2455	1.3555
2700s	30.3 °C		45	2.894	2.9075	2.8765	2.8696	2.0874	2.4121	2.0897	2.072	2.1227	2.0847	2.0614	2.1316	2.0698	2.0181	1.9784	1.8861	1.8517	1.7393	1.6362	1.6081	1.4901	1.4045	1.2051	1.3213
2760s	30.1 °C		46	2.8845	2.9151	2.8774	2.8655	2.0673	2.3977	2.0702	2.0526	2.1027	2.064	2.042	2.1103	2.049	1.9956	1.9542	1.8639	1.8258	1.7114	1.6059	1.5761	1.4562	1.3677	1.1646	1.287
2820s	30.1 °C		47	2.8974	2.9133	2.8831	2.8625	2.0475	2.3796	2.0512	2.0328	2.0835	2.0445	2.0204	2.0912	2.0266	1.9735	1.9314	1.8396	1.8002	1.6827	1.5748	1.5441	1.423	1.3301	1.1246	1.2526
2880s	30.2 °C		48	2.8935	2.9151	2.882	2.8652	2.0287	2.3652	2.0309	2.0131	2.0637	2.0226	2.0006	2.0705	2.0068	1.952	1.9072	1.8154	1.7738	1.6548	1.544	1.5121	1.3887	1.2928	1.084	1.2182
2940s	30.2 °C		49	2.8941	2.911	2.8784	2.8634	2.0092	2.3478	2.0127	1.9937	2.0429	2.0036	1.9804	2.0508	1.9859	1.928	1.8831	1.7913	1.7468	1.6262	1.5134	1.4805	1.3553	1.2553	1.0434	1.1841
3000s	30.3 °C		50	2.8914	2.914	2.8765	2.859	1.9886	2.3331	1.9926	1.9736	2.0224	1.9835	1.9606	2.0288	1.9636	1.9054	1.8587	1.7668	1.7202	1.5988	1.4824	1.4482	1.3212	1.218	1.003	1.1496
3060s	30.4 °C		51	2.889	2.9094	2.8804	2.8616	1.9696	2.3168	1.9718	1.9544	2.0017	1.9634	1.9398	2.009	1.9417	1.8827	1.8338	1.743	1.6934	1.57	1.451	1.4163	1.2872	1.1806	0.9622	1.115
3120s	30.3 °C		52	2.8963	2.9174	2.884	2.8725	1.95	2.2992	1.9548	1.9364	1.9832	1.9438	1.9201	1.9896	1.9214	1.8608	1.8102	1.7196	1.6675	1.5419	1.4208	1.3846	1.2534	1.1432	0.9218	1.0809
3180s	30.3 °C		53	2.8878	2.9085	2.8734	2.8631	1.9288	2.2797	1.9337	1.9145	1.9617	1.9225	1.8982	1.9678	1.8991	1.837	1.7857	1.6946	1.6407	1.5135	1.3893	1.3522	1.219	1.1054	0.8811	1.046
3240s	30.2 °C		54	2.8926	2.9071	2.8743	2.8639	1.9099	2.263	1.9138	1.8948	1.9404	1.902	1.8779	1.9475	1.878	1.8145	1.7606	1.6706	1.6139	1.485	1.3584	1.3196	1.1848	1.0677	0.8403	1.0117
3300s	30.3 °C		55	2.8868	2.9116	2.8774	2.8652	1.8897	2.2445	1.8944	1.8754	1.9203	1.882	1.8574	1.926	1.8575	1.7915	1.7352	1.6461	1.5874	1.4568	1.3271	1.2869	1.1505	1.0303	0.7999	0.9774
3360s	30.4 °C		56	2.8859	2.9031	2.8824	2.8716	1.8694	2.2276	1.8751	1.8548	1.8987	1.8618	1.8369	1.9048	1.8345	1.7682	1.712	1.6219	1.56	1.4279	1.296	1.2545	1.1161	0.9923	0.759	0.9429
3420s	30.4 °C		57	2.8866	2.9103	2.8777	2.8603	1.8495	2.2149	1.8546	1.8352	1.8786	1.8407	1.8154	1.8849	1.813	1.7445	1.6857	1.5974	1.5334	1.3994	1.2646	1.2223	1.082	0.9545	0.7186	0.9083
3480s	30.2 °C		58	2.881	2.9051	2.8768	2.8665	1.8296	2.1937	1.835	1.8143	1.8574	1.8202	1.7942	1.8647	1.7919	1.722	1.6617	1.573	1.5066	1.371	1.2335	1.19	1.0475	0.9165	0.6775	0.8737
3540s	30.4 °C		59	2.8844	2.8995	2.8723	2.8606	1.8091	2.1778	1.8155	1.794	1.8368	1.7996	1.7731	1.843	1.77	1.6986	1.6363	1.5486	1.4798	1.3421	1.2023	1.157	1.0129	0.8786	0.6367	0.8392
3600s	30.4 °C		60	2.8954	2.9044	2.8863	2.8737	1.7903	2.1613	1.7956	1.7749	1.817	1.7788	1.7526	1.8216	1.7487	1.6752	1.6119	1.5243	1.4531	1.3137	1.1709	1.1247	0.9786	0.8414	0.5962	0.8046
3660s	30.5 °C		61	2.8893	2.9044	2.8728	2.8686	1.7696	2.1422	1.7751	1.7545	1.7964	1.7574	1.7316	1.7999	1.7266	1.6518	1.5865	1.4993	1.4256	1.2845	1.1394	1.0919	0.9441	0.803	0.5558	0.7703
3720s	30.3 °C		62	2.8851	2.9073	2.8787	2.8724	1.749	2.1267	1.7551	1.7341	1.7746	1.7378	1.7109	1.7792	1.7048	1.6288	1.5616	1.4747	1.3984	1.2559	1.1076	1.0595	0.9095	0.7653	0.5151	0.7359
3780s	30.3 °C		63	2.8927	2.9057	2.863	2.8564	1.7288	2.108	1.735	1.7137	1.7533	1.7159	1.6891	1.7584	1.6821	1.605	1.5365	1.4501	1.3714	1.2268	1.0763	1.0266	0.8749	0.7272	0.4748	0.7014
3840s	30.3 °C		64	2.8913	2.912	2.8904	2.8721	1.709	2.0925	1.7156	1.6938	1.7327	1.6953	1.6683	1.7376	1.6611	1.5822	1.512	1.426	1.3445	1.1985	1.0449	0.9943	0.8404	0.6893	0.4346	0.6671
3900s	30.2 °C		65	2.8946	2.9132	2.8848	2.873	1.6887	2.0747	1.6957	1.6735	1.7119	1.675	1.6473	1.7163	1.6394	1.5586	1.4865	1.4009	1.3174	1.1694	1.0132	0.9615	0.8058	0.6513	0.3951	0.6328
3960s	30.4 °C		66	2.8886	2.8971	2.8689	2.8672	1.6676	2.0566	1.6746	1.6526	1.6893	1.6532	1.6255	1.6944	1.6169	1.5346	1.4611	1.3762	1.2897	1.1403	0.9817	0.9286	0.7712	0.6132	0.3558	0.5986
4020s	30.6 °C		67	2.895	2.8993	2.8772	2.8597	1.6468	2.0365	1.6546	1.6321	1.6685	1.6324	1.6044	1.6732	1.5945	1.5112	1.4359	1.3514	1.2625	1.1115	0.95	0.8958	0.7363	0.5754	0.3177	0.5643
4080s	30.6 °C		68	2.8784	2.9016	2.8722	2.8619	1.6265	2.0192	1.6341	1.6113	1.6468	1.611	1.5835	1.6511	1.5725	1.4877	1.4104	1.327	1.2355	1.0827	0.9185	0.8629	0.7018	0.5377	0.2823	0.5304
4140s	30.7 °C		69	2.8821	2.9018	2.861	2.8562	1.606	2.0021	1.6138	1.5915	1.6261	1.5902	1.5626	1.6302	1.5506	1.4642	1.3855	1.3023	1.2084	1.0536	0.8871	0.8302	0.6671	0.5	0.2507	0.4966
4200s	30.4 °C		70	2.8853	2.9064	2.8734	2.8599	1.5858	1.9837	1.5932	1.5709	1.6048	1.5691	1.5408	1.6086	1.5285	1.4406	1.3603	1.277	1.1812	1.0245	0.8554	0.7973	0.6324	0.4621	0.2269	0.4628
4260s	30.4 °C		71	2.8817	2.8925	2.8723	2.8561	1.5655	1.9678	1.5726	1.5504	1.583	1.5483	1.5196	1.5873	1.5061	1.4171	1.3352	1.2523	1.1539	0.9955	0.8237	0.7644	0.5978	0.4247	0.2129	0.4293
4320s	30.6 °C		72	2.8873	2.8961	2.8724	2.859	1.5444	1.9493	1.5523	1.5294	1.5619	1.5271	1.4981	1.5656	1.4843	1.3933	1.3096	1.2274	1.1264	0.9665	0.7921	0.7315	0.5629	0.3875	0.2057	0.3959
4380s	30.5 °C		73	2.8866	2.8934	2.8706	2.8651	1.5239	1.931	1.5324	1.5089	1.5403	1.5056	1.4768	1.5443	1.4617	1.3697	1.2843	1.2024	1.0991	0.9374	0.7606	0.6987	0.5284	0.3508	0.2017	0.3634
4440s	30.7 °C		74	2.8819	2.8953	2.8779	2.8614	1.5032	1.9121	1.5121	1.4881	1.5188	1.4844	1.4553	1.523	1.4395	1.3462	1.2587	1.1777	1.0714	0.9083	0.729	0.666	0.4939	0.3145	0.1994	0.3315
4500s	30.4 °C		75	2.8798	2.9017	2.8717	2.8602	1.4829	1.8939	1.4916	1.4677	1.4977	1.4633	1.434	1.5018	1.4172	1.3226	1.2333	1.153	1.0441	0.8792	0.6972	0.633	0.4595	0.2795	0.1976	0.3012
4560s	30.5 °C		76	2.8827	2.9015	2.864	2.8617	1.4616	1.8769	1.4707	1.4466	1.4758	1.4421	1.4124	1.4798	1.3949	1.2988	1.2083	1.128	1.0167	0.8502	0.6656	0.6001	0.4252	0.2468	0.1966	0.2735
4620s	30.5 °C		77	2.8794	2.889	2.8727	2.8562	1.4411	1.8579	1.4501	1.4261	1.4547	1.421	1.3912	1.4581	1.3727	1.275	1.1827	1.1032	0.9892	0.821	0.6341	0.5673	0.391	0.2183	0.1958	0.2506
4680s	30.6 °C		78	2.878	2.8915	2.8789	2.8555	1.4203	1.8396	1.4295	1.4051	1.4328	1.3995	1.3695	1.4365	1.3503	1.2514	1.1573	1.078	0.9618	0.7919	0.6025	0.5347	0.357	0.1969	0.1954	0.2343
4740s	30.6 °C		79	2.8825	2.8918	2.8697	2.8655	1.3995	1.8213	1.4092	1.3845	1.4112	1.3781	1.3481	1.4148	1.3279	1.2277	1.1318	1.0532	0.9343	0.7629	0.5708	0.5018	0.3236	0.1837	0.1944	0.2248
4800s	30.7 °C		80	2.8778	2.8977	2.8755	2.8582	1.3789	1.8042	1.3883	1.3635	1.3895	1.3567	1.3264	1.3929	1.3054	1.2038	1.1062	1.0283	0.9068	0.7338	0.5393	0.4692	0.2908	0.1766	0.1942	0.2192
4860s	30.8 °C		81	2.881	2.8976	2.8688	2.8583	1.358	1.7858	1.3679	1.3429	1.3681	1.3355	1.3045	1.3715	1.2833	1.1799	1.0809	1.0034	0.8792	0.7048	0.5077	0.4366	0.2591	0.1725	0.1935	0.216
4920s	30.6 °C		82	2.8839	2.8937	2.8662	2.8657	1.3371	1.7667	1.3473	1.3222	1.3467	1.3144	1.2831	1.3497	1.261	1.1563	1.0555	0.9786	0.8514	0.6756	0.4764	0.4043	0.2296	0.1701	0.1934	0.2136
4980s	30.8 °C		83	2.8765	2.8917	2.8637	2.857	1.3162	1.7482	1.3265	1.3016	1.3248	1.2932	1.2617	1.3279	1.2385	1.1324	1.03	0.9535	0.8239	0.6465	0.4449	0.3722	0.2036	0.1682	0.1931	0.2122
5040s	30.5 °C		84	2.8834	2.8976	2.8724	2.8548	1.2953	1.7303	1.3057	1.2805	1.3032	1.2715	1.2402	1.3063	1.2163	1.1086	1.0046	0.9287	0.7965	0.6174	0.4137	0.3402	0.1839	0.1671	0.1927	0.2112
5100s	30.6 °C		85	2.878	2.892	2.8624	2.8578	1.2745	1.7115	1.285	1.26	1.2815	1.2502	1.2185	1.2846	1.1937	1.0846	0.979	0.9036	0.769	0.5884	0.3826	0.3085	0.1714	0.166	0.1925	0.2102
5160s	30.8 °C		86	2.8773	2.8947	2.8725	2.8556	1.2538	1.6933	1.2644	1.2389	1.2598	1.2288	1.1967	1.2629	1.1712	1.061	0.9535	0.8787	0.7414	0.5594	0.3517	0.2778	0.1643	0.1656	0.1923	0.2095
5220s	30.7 °C		87	2.8846	2.8933	2.8702	2.85	1.2328	1.6754	1.2437	1.218	1.2382	1.2073	1.175	1.2411	1.1487	1.0371	0.928	0.8537	0.7138	0.5303	0.3214	0.2484	0.16	0.1649	0.1922	0.209
5280s	30.6 °C		88	2.8844	2.8977	2.8709	2.8617	1.2121	1.6558	1.2229	1.1972	1.2165	1.186	1.1536	1.2193	1.1263	1.0131	0.9026	0.8288	0.6863	0.5014	0.2914	0.2211	0.1576	0.1642	0.1921	0.2085
5340s	30.6 °C		89	2.8787	2.8881	2.8736	2.8499	1.1911	1.6387	1.2021	1.176	1.1944	1.1643	1.1318	1.1973	1.104	0.9893	0.8769	0.8037	0.659	0.4724	0.2622	0.1972	0.1558	0.1638	0.192	0.2081
5400s	30.6 °C		90	2.8735	2.8938	2.8698	2.8633	1.1701	1.6192	1.1815	1.1554	1.1727	1.1432	1.1101	1.1758	1.0814	0.9654	0.8515	0.7787	0.6313	0.4438	0.2345	0.179	0.1545	0.1637	0.1919	0.2077
5460s	30.6 °C		91	2.88	2.8938	2.8666	2.855	1.1491	1.6004	1.1606	1.134	1.1508	1.1212	1.0883	1.1537	1.0589	0.9418	0.826	0.7538	0.604	0.415	0.2093	0.1671	0.1535	0.1634	0.1921	0.2073
5520s	30.7 °C		92	2.8729	2.8882	2.8705	2.8564	1.1282	1.581	1.1398	1.1131	1.129	1.0999	1.0666	1.132	1.0365	0.9178	0.8005	0.7287	0.5764	0.3863	0.1883	0.1601	0.1528	0.1631	0.1918	0.207
5580s	30.7 °C		93	2.8728	2.884	2.8705	2.8583	1.1071	1.563	1.1191	1.0922	1.1073	1.0783	1.0448	1.1101	1.0139	0.8939	0.775	0.7038	0.549	0.3579	0.173	0.1559	0.1522	0.1629	0.1916	0.2068
5640s	30.5 °C		94	2.8788	2.8898	2.8649	2.8556	1.0861	1.5455	1.0981	1.0711	1.0855	1.0569	1.0231	1.0882	0.9914	0.8699	0.7495	0.6788	0.5218	0.33	0.1636	0.1532	0.1518	0.1628	0.1915	0.2065
5700s	30.7 °C		95	2.8795	2.8866	2.8711	2.8549	1.0652	1.5265	1.0774	1.0504	1.0638	1.0355	1.0016	1.0666	0.969	0.8462	0.724	0.6538	0.4942	0.3022	0.1577	0.1514	0.1514	0.1628	0.1914	0.2061
5760s	30.7 °C		96	2.8676	2.8897	2.8659	2.8545	1.0441	1.5072	1.0565	1.0292	1.0418	1.0139	0.9797	1.0446	0.9465	0.8221	0.6986	0.629	0.467	0.275	0.154	0.1501	0.1511	0.1625	0.1913	0.2059
5820s	30.7 °C		97	2.885	2.8827	2.8664	2.8475	1.0232	1.4882	1.0357	1.0083	1.0201	0.9925	0.9578	1.0227	0.9239	0.7984	0.6732	0.6041	0.4399	0.2489	0.1515	0.1492	0.1508	0.1625	0.1911	0.2057
5880s	30.6 °C		98	2.8827	2.8885	2.8658	2.8618	1.0021	1.4703	1.0147	0.9872	0.9981	0.9708	0.9362	1.0008	0.9015	0.7744	0.6477	0.5791	0.4128	0.2245	0.15	0.1485	0.1507	0.1624	0.1911	0.2056
5940s	30.7 °C		99	2.875	2.8804	2.8666	2.8532	0.981	1.4518	0.9939	0.9663	0.9762	0.9493	0.9145	0.9789	0.8789	0.7507	0.6223	0.5544	0.3857	0.2028	0.1488	0.1478	0.1505	0.1625	0.191	0.2053
6000s	30.7 °C		100	2.8724	2.8933	2.8576	2.8563	0.96	1.4337	0.973	0.9452	0.9544	0.9277	0.8927	0.9571	0.8565	0.7268	0.5969	0.5295	0.3589	0.1849	0.1479	0.1474	0.1503	0.162	0.191	0.2051
6060s	30.7 °C		101	2.8753	2.8934	2.8683	2.8512	0.939	1.4152	0.9523	0.9243	0.9323	0.9062	0.8709	0.9353	0.8338	0.7029	0.5715	0.5047	0.3322	0.1726	0.1472	0.1472	0.1501	0.1619	0.1909	0.2053
6120s	30.8 °C		102	2.8725	2.8937	2.8688	2.8576	0.918	1.3957	0.9314	0.9031	0.9104	0.8846	0.8492	0.9134	0.8114	0.6791	0.5462	0.4799	0.3061	0.1646	0.1466	0.1465	0.1502	0.1618	0.1909	0.2048
6180s	30.7 °C		103	2.8836	2.891	2.8642	2.855	0.897	1.3765	0.9105	0.8821	0.8886	0.8631	0.8274	0.8915	0.7889	0.6553	0.5209	0.4554	0.2802	0.1596	0.1462	0.1463	0.15	0.1619	0.1908	0.2048
6240s	30.8 °C		104	2.8754	2.8825	2.8629	2.8532	0.8759	1.3571	0.8896	0.8611	0.8667	0.8417	0.8057	0.8695	0.7669	0.6314	0.4956	0.4307	0.2553	0.1562	0.1458	0.1461	0.1498	0.1616	0.1908	0.2045
6300s	30.7 °C		105	2.8714	2.8952	2.8655	2.8566	0.8549	1.3389	0.869	0.8399	0.8448	0.82	0.7839	0.8477	0.7438	0.6077	0.4704	0.4062	0.2318	0.1542	0.1455	0.146	0.1496	0.1616	0.1905	0.2048
6360s	30.7 °C		106	2.8777	2.8946	2.8651	2.8581	0.8338	1.3205	0.8479	0.8189	0.8227	0.7983	0.7622	0.8258	0.7214	0.5839	0.4452	0.3815	0.2102	0.1524	0.1451	0.1457	0.1494	0.1617	0.1905	0.2043
6420s	30.8 °C		107	2.8659	2.8844	2.8586	2.8475	0.8128	1.3012	0.8271	0.7978	0.8009	0.7769	0.7405	0.8039	0.6989	0.5602	0.4202	0.3571	0.1917	0.1514	0.1449	0.1454	0.1494	0.1615	0.1905	0.204
6480s	30.8 °C		108	2.869	2.8828	2.8689	2.8502	0.7917	1.2822	0.8063	0.7769	0.7792	0.7555	0.7188	0.7821	0.6766	0.5366	0.3953	0.3333	0.1769	0.1506	0.1448	0.1453	0.1492	0.1617	0.1905	0.204
6540s	30.8 °C		109	2.8663	2.8859	2.8589	2.8506	0.7706	1.2625	0.7854	0.7559	0.7573	0.7341	0.697	0.7602	0.6541	0.5128	0.3705	0.3093	0.1666	0.1496	0.1446	0.1451	0.1491	0.1614	0.1905	0.2037
6600s	30.7 °C		110	2.8731	2.8872	2.8618	2.8548	0.7496	1.2443	0.7646	0.7349	0.7353	0.7124	0.6754	0.7382	0.6316	0.4893	0.3458	0.2858	0.1605	0.1492	0.1444	0.1451	0.1492	0.1615	0.1902	0.2038
6660s	30.8 °C		111	2.8693	2.8837	2.8617	2.8501	0.7285	1.2237	0.7437	0.7138	0.7134	0.6908	0.6536	0.7165	0.6092	0.4656	0.3214	0.2629	0.1563	0.1488	0.1444	0.1449	0.1492	0.1615	0.1904	0.2035
6720s	30.7 °C		112	2.8666	2.882	2.8689	2.8578	0.7075	1.2051	0.7228	0.6928	0.6916	0.6694	0.6319	0.6946	0.5869	0.4421	0.2973	0.241	0.1534	0.1484	0.1441	0.1448	0.1491	0.1615	0.1904	0.2035
6780s	30.7 °C		113	2.8724	2.8915	2.862	2.8568	0.6865	1.1865	0.702	0.6718	0.6698	0.6478	0.6102	0.6727	0.5644	0.4186	0.2737	0.2204	0.1514	0.148	0.1439	0.1448	0.1491	0.1614	0.1904	0.2033
6840s	30.8 °C		114	2.8658	2.886	2.8596	2.8495	0.6655	1.1682	0.6811	0.6508	0.6479	0.6263	0.5885	0.6509	0.5421	0.3952	0.2507	0.2018	0.1498	0.1478	0.1438	0.1448	0.1492	0.1614	0.19	0.2031
6900s	30.7 °C		115	2.8669	2.884	2.8642	2.8519	0.6445	1.1493	0.6604	0.6299	0.626	0.6048	0.5668	0.6291	0.5197	0.3719	0.2288	0.1861	0.1482	0.1473	0.1437	0.1445	0.1492	0.1612	0.1899	0.2029
6960s	31.0 °C		116	2.8671	2.8825	2.8628	2.8463	0.6235	1.1307	0.6396	0.6089	0.6041	0.5834	0.5453	0.6074	0.4975	0.3488	0.2084	0.1741	0.1474	0.1472	0.1436	0.1446	0.149	0.1613	0.1899	0.2029
7020s	30.8 °C		117	2.8655	2.8849	2.8585	2.8506	0.6025	1.1115	0.6187	0.588	0.5823	0.5618	0.5236	0.5856	0.4752	0.3259	0.1905	0.1659	0.1467	0.1468	0.1436	0.1444	0.149	0.1611	0.1899	0.2028
7080s	30.7 °C		118	2.8653	2.8812	2.861	2.8491	0.5815	1.0915	0.5979	0.5669	0.5606	0.5405	0.502	0.5639	0.453	0.3033	0.1759	0.1604	0.1461	0.1468	0.1435	0.1444	0.1489	0.161	0.1899	0.2028
7140s	30.7 °C		119	2.8637	2.8752	2.8589	2.8467	0.5605	1.0736	0.5771	0.5459	0.5387	0.5192	0.4805	0.5421	0.4308	0.2809	0.165	0.1566	0.1456	0.1466	0.1434	0.1446	0.1488	0.1611	0.1897	0.2025
7200s	30.7 °C		120	2.8746	2.8926	2.8678	2.8513	0.5396	1.0549	0.5563	0.5251	0.517	0.4978	0.459	0.5204	0.4087	0.259	0.1576	0.154	0.1452	0.1466	0.1434	0.1443	0.1488	0.161	0.1896	0.2025
7260s	31.1 °C		121	2.8652	2.8845	2.8627	2.8461	0.5187	1.0354	0.5356	0.5042	0.4952	0.4765	0.4374	0.4987	0.3866	0.2381	0.1525	0.1521	0.1448	0.1464	0.1434	0.1443	0.1487	0.161	0.1896	0.2023
7320s	31.1 °C		122	2.8678	2.8808	2.8572	2.8601	0.4978	1.0166	0.5148	0.4833	0.4736	0.4552	0.416	0.4772	0.3648	0.2182	0.1491	0.1507	0.1445	0.1462	0.1435	0.1443	0.1486	0.1609	0.1898	0.2023
7380s	31.0 °C		123	2.8602	2.8775	2.8718	2.8462	0.4769	0.999	0.4942	0.4624	0.4519	0.4339	0.3948	0.4557	0.343	0.2003	0.1467	0.1497	0.1443	0.1462	0.1433	0.1444	0.1487	0.1609	0.1896	0.2021
7440s	30.8 °C		124	2.8615	2.8815	2.856	2.8469	0.456	0.9788	0.4735	0.4416	0.4303	0.4127	0.3734	0.434	0.3215	0.1847	0.145	0.1489	0.144	0.1463	0.1432	0.1443	0.1486	0.161	0.1895	0.2021
7500s	30.7 °C		125	2.8683	2.8753	2.8566	2.8491	0.4352	0.9597	0.4528	0.421	0.4087	0.3915	0.3523	0.4126	0.3001	0.1724	0.1436	0.148	0.1439	0.1461	0.1433	0.1441	0.1486	0.161	0.1894	0.2019
7560s	31.0 °C		126	2.8625	2.8746	2.8622	2.8459	0.4145	0.942	0.4323	0.4002	0.3873	0.3706	0.3313	0.3912	0.2792	0.1634	0.1425	0.1475	0.1435	0.1463	0.1431	0.1441	0.1486	0.161	0.1896	0.2017
7620s	31.0 °C		127	2.8659	2.8779	2.856	2.8494	0.3939	0.922	0.4117	0.3797	0.3659	0.3496	0.3105	0.3699	0.2587	0.1572	0.1417	0.147	0.1435	0.1461	0.1431	0.1441	0.1487	0.161	0.1895	0.2016
7680s	31.0 °C		128	2.8652	2.8799	2.8519	2.8428	0.3733	0.9045	0.3913	0.3592	0.3447	0.3288	0.2899	0.3488	0.2388	0.153	0.1409	0.1466	0.1434	0.1459	0.143	0.1442	0.1486	0.1611	0.1895	0.2016
7740s	30.8 °C		129	2.8697	2.8921	2.8654	2.8605	0.3528	0.8848	0.3708	0.3388	0.3237	0.3082	0.2697	0.3278	0.2201	0.15	0.1404	0.1462	0.1431	0.1459	0.1429	0.1442	0.1486	0.161	0.1893	0.2014
7800s	30.8 °C		130	2.8723	2.8872	2.8639	2.8539	0.3325	0.866	0.3506	0.3186	0.3028	0.2879	0.2501	0.3071	0.2029	0.1478	0.1398	0.1459	0.1431	0.1459	0.143	0.1442	0.1486	0.161	0.1894	0.2014
7860s	30.8 °C		131	2.8629	2.8788	2.8486	2.8521	0.3123	0.8468	0.3305	0.2986	0.2822	0.2679	0.231	0.2866	0.1878	0.1463	0.1394	0.1456	0.1432	0.1459	0.1429	0.1439	0.1487	0.161	0.1893	0.2013
7920s	30.8 °C		132	2.8654	2.8734	2.8524	2.8442	0.2924	0.8292	0.3105	0.279	0.2621	0.2485	0.2132	0.2667	0.1756	0.145	0.1391	0.1454	0.1429	0.146	0.1429	0.144	0.1485	0.161	0.1893	0.2013
7980s	30.8 °C		133	2.8587	2.8808	2.8547	2.8456	0.2729	0.8093	0.2909	0.26	0.2427	0.2299	0.197	0.2474	0.1664	0.1439	0.1387	0.1452	0.1429	0.1456	0.1429	0.1441	0.1487	0.1609	0.1894	0.2012
8040s	30.8 °C		134	2.8639	2.8856	2.8649	2.8508	0.2536	0.7911	0.2715	0.2411	0.224	0.2122	0.183	0.2289	0.1599	0.143	0.1384	0.1449	0.1426	0.1452	0.1428	0.144	0.1486	0.1609	0.1892	0.201
8100s	30.8 °C		135	2.868	2.8764	2.8542	2.8373	0.2351	0.7718	0.2527	0.2234	0.2069	0.1962	0.1716	0.2119	0.1553	0.1425	0.1382	0.1448	0.1425	0.1453	0.1429	0.1439	0.1487	0.1605	0.1891	0.2011
8160s	31.0 °C		136	2.8575	2.881	2.8614	2.8473	0.2176	0.7531	0.2344	0.2069	0.1915	0.1825	0.1631	0.1967	0.1521	0.1419	0.1379	0.1446	0.1424	0.1453	0.1432	0.144	0.1486	0.1608	0.1891	0.2009
8220s	30.8 °C		137	2.852	2.8704	2.8574	2.8491	0.2013	0.7335	0.2171	0.1923	0.1787	0.1713	0.1571	0.1841	0.1497	0.1414	0.1377	0.1444	0.1423	0.1452	0.1433	0.1441	0.1486	0.1607	0.1891	0.2009
8280s	31.1 °C		138	2.8538	2.8735	2.8395	2.8295	0.1871	0.7148	0.2013	0.18	0.1688	0.163	0.1529	0.1741	0.148	0.1411	0.1375	0.1444	0.1424	0.1454	0.1429	0.1443	0.1485	0.1607	0.1889	0.2007
8340s	31.1 °C		139	2.8572	2.8756	2.8605	2.8388	0.1753	0.6972	0.1874	0.1705	0.1615	0.1571	0.1498	0.167	0.1467	0.1407	0.1374	0.1442	0.1423	0.1453	0.143	0.1439	0.1487	0.1607	0.189	0.2006
8400s	30.7 °C		140	2.8624	2.8711	2.8455	2.8525	0.1661	0.6777	0.176	0.1635	0.1564	0.1527	0.1475	0.1618	0.1455	0.1403	0.1371	0.1441	0.1421	0.1453	0.1428	0.1439	0.1486	0.1606	0.1889	0.2004
8460s	31.1 °C		141	2.8579	2.8801	2.8562	2.8421	0.1593	0.6601	0.1672	0.1584	0.1527	0.1497	0.1458	0.1581	0.1446	0.14	0.137	0.1439	0.1419	0.1452	0.1428	0.1438	0.1484	0.1607	0.189	0.2005
8520s	30.8 °C		142	2.8627	2.8727	2.851	2.8414	0.1547	0.6411	0.1609	0.1549	0.1501	0.1476	0.1446	0.1555	0.1439	0.1398	0.137	0.1438	0.142	0.1452	0.1429	0.1441	0.1484	0.1607	0.189	0.2003
8580s	31.2 °C		143	2.8616	2.8712	2.8477	2.846	0.1513	0.6218	0.1564	0.1523	0.1481	0.1459	0.1435	0.1535	0.1433	0.1396	0.1368	0.1435	0.142	0.1451	0.1428	0.1441	0.1484	0.1606	0.1888	0.2002
8640s	30.9 °C		144	2.8621	2.877	2.8541	2.8434	0.1488	0.6024	0.1531	0.1504	0.1465	0.1445	0.1426	0.152	0.1428	0.1394	0.1366	0.1434	0.1417	0.1451	0.1427	0.1437	0.1486	0.1606	0.1888	0.2
8700s	31.1 °C		145	2.8619	2.8692	2.8476	2.8449	0.147	0.584	0.1506	0.1488	0.1453	0.1434	0.1419	0.1507	0.1423	0.1392	0.1366	0.1433	0.1417	0.145	0.1429	0.1438	0.1484	0.1606	0.1888	0.2002
8760s	31.2 °C		146	2.8582	2.8737	2.8536	2.8355	0.1455	0.5659	0.1488	0.1476	0.1444	0.1426	0.1413	0.1497	0.1419	0.139	0.1364	0.1433	0.1418	0.145	0.1429	0.1435	0.1484	0.1605	0.1888	0.1998
8820s	31.0 °C		147	2.873	2.8839	2.8536	2.8425	0.1442	0.547	0.1474	0.1468	0.1436	0.1418	0.1408	0.1489	0.1416	0.1388	0.1363	0.1432	0.1419	0.1451	0.1427	0.1438	0.1486	0.1607	0.1888	0.1998
8880s	31.0 °C		148	2.8421	2.8656	2.8464	2.8334	0.1434	0.5284	0.1462	0.146	0.1429	0.1413	0.1404	0.1483	0.1418	0.1387	0.1362	0.1432	0.1419	0.1451	0.1428	0.1439	0.1485	0.1606	0.1885	0.1998
8940s	31.0 °C		149	2.861	2.8751	2.8613	2.8477	0.1426	0.5111	0.1453	0.1453	0.1424	0.1408	0.14	0.1478	0.141	0.1385	0.1361	0.143	0.1419	0.1449	0.1427	0.1438	0.1486	0.1607	0.1885	0.1997
9000s	31.0 °C		150	2.8614	2.8776	2.8581	2.8552	0.1419	0.4925	0.1445	0.1448	0.1418	0.1403	0.1396	0.1472	0.1408	0.1384	0.136	0.1431	0.1417	0.145	0.1429	0.1437	0.1486	0.1608	0.1886	0.1997
Measurement title: 21-08-30 C1-C2
Date of measurement: 2021-08-30/Time of measurement: 12:13:49
ATPase_assay.mth
C:\Users\Public\Documents\Tecan\Magellan\mth\ATPase_assay.mth
340nm
infinite 200Pro
Instrument serial number: 1505006410
Plate
Plate Description: [NUN96ft_TC] - Thermo Fisher Scientific-Nunclon 96 Flat Transparent
Plate with Cover: No
Barcode: No
Part of Plate
Range: A1:F12
Temperature
Mode: On
Temperature: 30,0 °C
Kinetic Cycle
Duration: 02:30:00
Kinetic Interval: 00:01:00
Absorbance
Measurement Wavelength: 340 nm
Measurement Bandwidth: 9 nm
Number of Reads: 25
Settle Time: 0 ms
Label: Label1
Total kinetic run time: 2h 30min

## Sheet: 21-08-30 X+XB-SBP act.C1-C2
							0.08 µM ClpX6 + XB-SBP
				control			0 µM XB-SBP			0 µM XB-SBP			0.05 μM XB-SBP			0.1 μM XB-SBP			0.2 μM XB-SBP			0.3 μM XB-SBP			0.5 μM XB-SBP			0.75 μM XB-SBP			1.25 μM XB-SBP			2.5 μM XB-SBP			5 μM XB-SBP			6.5 μM XB-SBP			7.5 μM XB-SBP			8.5 μM XB-SBP			10 μM XB-SBP
			min	A	μM left NADH	μM oxidated NADH	A	μM left NADH	μM oxidated NADH	A	μM left NADH	μM oxidated NADH	A	μM left NADH	μM oxidated NADH	A	μM left NADH	μM oxidated NADH	A	μM left NADH	μM oxidated NADH	A	μM left NADH	μM oxidated NADH	A	μM left NADH	μM oxidated NADH	A	μM left NADH	μM oxidated NADH	A	μM left NADH	μM oxidated NADH	A	μM left NADH	μM oxidated NADH	A	μM left NADH	μM oxidated NADH	A	μM left NADH	μM oxidated NADH	A	μM left NADH	μM oxidated NADH	A	μM left NADH	μM oxidated NADH	A
			0	2.9002	1400	0	2.8185	1400	0	2.9842	1400	0	2.8189	1400	0	2.8185	1400	0	2.8743	1400	0	2.8479	1400	0	2.8365	1400	0	2.8952	1400	0	2.9306	1400	0	2.8726	1400	0	2.8985	1400	0	2.8115	1400	0	2.8562	1400	0	2.8253	1400	0	2.8293
			1	2.9079	1403.72	-3.71699	2.8171	1399.3	0.695405	2.9926	1403.94	-3.94075	2.8156	1398.36	1.63894	2.8141	1397.81	2.18556	2.8675	1396.69	3.31211	2.843	1397.59	2.40879	2.8277	1395.66	4.34338	2.8843	1394.73	5.27079	2.9196	1394.75	5.2549	2.8682	1397.86	2.1444	2.8946	1398.12	1.88373	2.8062	1397.36	2.63916	2.8509	1397.4	2.59786	2.8128	1393.81	6.19403	2.8274
			2	2.9162	1407.72	-7.72361	2.8102	1395.88	4.12276	2.9766	1396.43	3.56544	2.8014	1391.31	8.69133	2.8028	1392.2	7.79847	2.8655	1395.71	4.28626	2.828	1390.22	9.78265	2.8209	1392.3	7.69963	2.87	1387.81	12.1857	2.9084	1389.39	10.6053	2.8503	1389.13	10.8682	2.8651	1383.87	16.1325	2.7956	1392.08	7.91748	2.8384	1391.28	8.72488	2.7975	1386.22	13.7755	2.802
			3	2.906	1402.8	-2.79981	2.7865	1384.11	15.895	2.9571	1387.29	12.7136	2.7824	1381.87	18.1276	2.7799	1380.83	19.1733	2.8457	1386.07	13.9303	2.8051	1378.96	21.0401	2.8038	1383.86	16.1396	2.8457	1376.06	23.9362	2.8189	1346.64	53.3611	2.8306	1379.53	20.4693	2.8398	1371.65	28.3526	2.7742	1381.43	18.5737	2.8169	1380.74	19.2634	2.774	1374.58	25.4203	2.7743
			4	2.91	1404.73	-4.73071	2.7819	1381.82	18.1799	2.9609	1389.07	10.9309	2.7827	1382.02	17.9786	2.7738	1377.8	22.2033	2.8325	1379.64	20.3597	2.7969	1374.93	25.0711	2.7885	1376.31	23.6912	2.8445	1375.48	24.5164	2.8144	1344.49	55.5108	2.8207	1374.71	25.2942	2.8384	1370.97	29.0288	2.7587	1373.71	26.292	2.8096	1377.16	22.8415	2.761	1368.14	31.8621	2.7589
			5	2.907	1403.28	-3.28253	2.7667	1374.27	25.73	2.9376	1378.14	21.8618	2.7656	1373.53	26.4713	2.7569	1369.4	30.5978	2.8134	1370.34	29.6629	2.78	1366.62	33.379	2.763	1363.72	36.2771	2.8254	1366.25	33.7524	2.7913	1333.45	66.5461	2.7971	1363.2	36.7959	2.8158	1360.06	39.9448	2.7388	1363.8	36.2013	2.7753	1360.35	39.6541	2.737	1356.25	43.7546	2.7305
			6	2.8984	1399.13	0.868906	2.7508	1366.37	33.6278	2.9268	1373.07	26.9285	2.7488	1365.19	34.815	2.7344	1358.23	41.774	2.7953	1361.52	38.4789	2.7611	1357.33	42.67	2.7582	1361.35	38.6462	2.8126	1360.06	39.942	2.7775	1326.86	73.1386	2.7762	1353.02	46.9818	2.802	1353.39	46.6103	2.7141	1351.5	48.5008	2.7518	1348.83	51.1729	2.7133	1344.5	55.4985	2.7109
			7	2.9119	1405.65	-5.64789	2.7416	1361.8	38.1976	2.9253	1372.37	27.6322	2.736	1358.83	41.1721	2.7288	1355.44	44.5556	2.7922	1360.01	39.9889	2.7547	1354.18	45.8162	2.7505	1357.55	42.4467	2.8015	1354.69	45.3095	2.7733	1324.85	75.145	2.7682	1349.12	50.8807	2.7889	1347.06	52.9377	2.71	1349.46	50.5424	2.7439	1344.95	55.0452	2.6964	1336.13	63.8729	2.6968
			8	2.9077	1403.62	-3.62044	2.7186	1350.38	49.6221	2.9012	1361.06	38.9384	2.7263	1354.01	45.9896	2.712	1347.1	52.9005	2.7714	1349.88	50.12	2.7402	1347.06	52.9443	2.7191	1342.06	57.9447	2.7854	1346.91	53.0948	2.7538	1315.54	84.4605	2.7464	1338.49	61.5053	2.7581	1332.19	67.8144	2.6873	1338.15	61.846	2.7181	1332.31	67.6913	2.6747	1325.37	74.6257	2.6656
			9	2.9107	1405.07	-5.06862	2.7089	1345.56	54.4403	2.8989	1359.98	40.0174	2.7066	1344.23	55.7735	2.6962	1339.25	60.7486	2.7495	1339.21	60.787	2.7182	1336.24	63.7593	2.7119	1338.5	61.4983	2.7697	1339.31	60.6867	2.7359	1306.99	93.0117	2.7317	1331.33	68.6695	2.7507	1328.61	71.3886	2.6657	1327.4	72.6018	2.6993	1323.09	76.9064	2.6508	1313.53	86.4687	2.6415
			10	2.9098	1404.63	-4.63416	2.6887	1335.53	64.474	2.8943	1357.82	42.1755	2.6906	1336.28	63.7199	2.6813	1331.85	68.1497	2.7374	1333.32	66.6806	2.7066	1330.54	69.4617	2.6979	1331.59	68.4082	2.7593	1334.28	65.7157	2.7231	1300.87	99.1265	2.7162	1323.78	76.2236	2.7374	1322.19	77.8127	2.6479	1318.53	81.4654	2.6791	1313.19	86.8076	2.6343	1305.36	94.6448	2.6181
			11	2.8957	1397.83	2.17226	2.6802	1331.3	68.6961	2.8803	1351.26	48.7434	2.6799	1330.97	69.034	2.6663	1324.4	75.6005	2.7268	1328.16	71.8436	2.6952	1324.93	75.0658	2.6775	1321.52	78.477	2.7384	1324.18	75.8221	2.7106	1294.9	105.098	2.7011	1316.42	83.5828	2.7111	1309.48	90.5158	2.6262	1307.73	92.271	2.6607	1304.17	95.8266	2.6086	1292.62	107.38	2.5913
			12	2.9001	1399.95	0.0482725	2.6621	1322.31	77.6867	2.8745	1348.54	51.4644	2.6589	1320.54	79.4636	2.6504	1316.5	83.4983	2.7118	1320.85	79.1497	2.6793	1317.12	82.8821	2.6627	1314.22	85.7818	2.7189	1314.75	85.2515	2.6879	1284.06	115.942	2.6841	1308.13	91.868	2.6928	1300.65	99.3548	2.6025	1295.93	104.073	2.6403	1294.17	105.826	2.5853	1281.07	118.925	2.5667
			13	2.9031	1401.4	-1.3999	2.6472	1314.91	85.0878	2.8618	1342.58	57.4224	2.6443	1313.29	86.7147	2.6359	1309.3	90.7007	2.6943	1312.33	87.6735	2.6588	1307.04	92.9597	2.6516	1308.74	91.2604	2.7054	1308.22	91.7795	2.672	1276.46	123.538	2.6635	1298.09	101.908	2.6736	1291.37	108.629	2.583	1286.22	113.783	2.6169	1282.7	117.296	2.5633	1270.17	129.827	2.5419
			14	2.9116	1405.5	-5.50307	2.6326	1307.66	92.3399	2.8602	1341.83	58.173	2.6352	1308.77	91.2342	2.6268	1304.78	95.2209	2.6861	1308.33	91.6675	2.6505	1302.96	97.0399	2.6377	1301.88	98.1209	2.7	1305.61	94.3907	2.6627	1272.02	127.981	2.6536	1293.27	106.733	2.659	1284.32	115.681	2.5705	1279.99	120.007	2.6011	1274.96	125.04	2.5444	1260.81	139.192	2.5201
			15	2.9025	1401.11	-1.11027	2.6149	1298.87	101.132	2.8403	1332.49	67.5089	2.6139	1298.19	101.813	2.6028	1292.86	107.142	2.6662	1298.64	101.36	2.6324	1294.06	105.938	2.6153	1290.82	109.177	2.68	1295.94	104.062	2.6397	1261.03	138.968	2.6298	1281.67	118.332	2.6386	1274.47	125.534	2.5492	1269.39	130.614	2.5735	1261.43	138.569	2.5156	1246.54	153.463	2.491
			16	2.9	1399.9	0.0965451	2.5973	1290.13	109.874	2.8232	1324.47	75.5311	2.5991	1290.84	109.163	2.5904	1286.7	113.301	2.6503	1290.9	109.105	2.6133	1284.67	115.327	2.5986	1282.58	117.419	2.6648	1288.59	111.412	2.6235	1253.29	146.707	2.6146	1274.26	125.74	2.6204	1265.68	134.325	2.5273	1258.48	141.519	2.5524	1251.09	148.911	2.4948	1236.23	163.77	2.4654
			17	2.9181	1408.64	-8.64078	2.5928	1287.89	112.109	2.826	1325.78	74.2175	2.5884	1285.52	114.477	2.5779	1280.49	119.51	2.6401	1285.93	114.073	2.6027	1279.46	120.538	2.5912	1278.93	121.072	2.6525	1282.64	117.36	2.6116	1247.61	152.392	2.5936	1264.03	135.974	2.6002	1255.92	144.081	2.5133	1251.51	148.49	2.5356	1242.85	157.146	2.4737	1225.77	174.226	2.4457
			18	2.9068	1403.19	-3.18599	2.5654	1274.28	125.719	2.7961	1311.76	88.2448	2.5677	1275.24	124.758	2.5577	1270.46	129.544	2.6151	1273.75	126.25	2.5812	1268.89	131.107	2.5702	1268.56	131.437	2.6308	1272.15	127.853	2.5888	1236.72	163.284	2.5726	1253.79	146.209	2.5796	1245.97	154.031	2.4888	1239.31	160.69	2.5102	1230.4	169.596	2.4494	1213.73	186.267	2.417
			19	2.9094	1404.44	-4.44107	2.5563	1269.76	130.239	2.7946	1311.05	88.9485	2.5545	1268.69	131.314	2.5432	1263.25	136.746	2.6074	1270	130	2.5661	1261.47	138.53	2.5522	1259.68	140.321	2.6134	1263.73	136.267	2.5763	1230.74	169.255	2.5594	1247.36	152.642	2.56	1236.5	163.498	2.4716	1230.75	169.255	2.4893	1220.16	179.84	2.4259	1202.09	197.912	2.3887
			20	2.8986	1399.23	0.772361	2.539	1261.17	138.833	2.7663	1297.77	102.225	2.5349	1258.95	141.048	2.5235	1253.47	146.532	2.5857	1259.43	140.57	2.5461	1251.64	148.362	2.5324	1249.91	150.093	2.5956	1255.13	144.874	2.5546	1220.38	179.622	2.5355	1235.71	164.29	2.5416	1227.61	172.386	2.4486	1219.29	180.708	2.4643	1207.91	192.094	2.3964	1187.47	212.53	2.3644
			21	2.9099	1404.68	-4.68244	2.5245	1253.96	146.035	2.7728	1300.82	99.1757	2.5223	1252.69	147.306	2.5097	1246.61	153.387	2.5745	1253.97	146.025	2.5347	1246.03	153.966	2.5204	1243.98	156.016	2.5839	1249.47	150.532	2.5435	1215.08	184.925	2.5224	1229.33	170.675	2.5194	1216.89	183.109	2.4285	1209.28	190.717	2.4455	1198.69	201.309	2.3752	1176.97	223.035	2.3373
			22	2.9011	1400.43	-0.434453	2.5037	1243.63	156.367	2.7462	1288.35	111.655	2.5044	1243.8	156.196	2.4932	1238.42	161.582	2.551	1242.53	157.471	2.5118	1234.78	165.223	2.4987	1233.27	166.727	2.5669	1241.25	158.752	2.5192	1203.47	196.533	2.5005	1218.65	181.348	2.4973	1206.22	193.783	2.4067	1198.43	201.572	2.4204	1186.39	213.612	2.3488	1163.88	236.117	2.3086
			23	2.9068	1403.19	-3.18599	2.4912	1237.42	162.576	2.7426	1286.66	113.344	2.4881	1235.71	164.291	2.4769	1230.32	169.679	2.5384	1236.39	163.609	2.4972	1227.6	172.401	2.4852	1226.61	173.39	2.5484	1232.3	167.698	2.5045	1196.44	203.556	2.4835	1210.37	189.633	2.4801	1197.91	202.091	2.3865	1188.37	211.631	2.4008	1176.78	223.22	2.3287	1153.92	246.077	2.2798
			24	2.9072	1403.38	-3.37908	2.473	1228.38	171.616	2.7298	1280.65	119.349	2.474	1228.71	171.294	2.4604	1222.13	177.875	2.5186	1226.75	173.253	2.4795	1218.9	181.102	2.4697	1218.96	181.04	2.5334	1225.05	174.952	2.4878	1188.47	211.533	2.4653	1201.5	198.503	2.4587	1187.57	212.427	2.3644	1177.36	222.636	2.376	1164.62	235.376	2.3013	1140.35	259.654	2.2545
			25	2.8966	1398.26	1.73781	2.4539	1218.9	181.103	2.7072	1270.05	129.951	2.4509	1217.23	182.766	2.44	1211.99	188.008	2.4993	1217.35	182.653	2.4609	1209.75	190.245	2.4446	1206.57	193.429	2.5114	1214.41	185.59	2.4661	1178.1	221.9	2.4404	1189.36	210.638	2.4355	1176.37	223.633	2.3413	1165.86	234.138	2.3484	1151.1	248.904	2.2732	1126.42	273.578	2.2225
			26	2.8937	1396.86	3.13771	2.433	1208.52	191.485	2.6994	1266.39	133.61	2.4349	1209.29	190.713	2.4227	1203.4	196.601	2.4794	1207.65	192.346	2.4414	1200.17	199.831	2.4275	1198.13	201.868	2.4932	1205.61	194.391	2.4474	1169.17	230.833	2.4182	1178.54	221.458	2.4111	1164.58	235.418	2.3194	1154.96	245.044	2.3295	1141.83	258.168	2.2462	1113.04	286.957	2.1961
			27	2.8933	1396.67	3.3308	2.4196	1201.86	198.141	2.6805	1257.52	142.477	2.4197	1201.74	198.262	2.4039	1194.06	205.939	2.4612	1198.79	201.211	2.4268	1192.99	207.009	2.4109	1189.94	210.062	2.4775	1198.02	201.983	2.4252	1158.56	241.439	2.4003	1169.82	230.182	2.3904	1154.58	245.417	2.2981	1144.35	255.65	2.3018	1128.25	271.746	2.2226	1101.35	298.651	2.1658
			28	2.9005	1400.14	-0.144818	2.3998	1192.02	207.976	2.6696	1252.41	147.591	2.4012	1192.55	207.45	2.3881	1186.21	213.787	2.4443	1190.56	209.442	2.4086	1184.04	215.956	2.3899	1179.57	220.427	2.4593	1189.22	210.783	2.4091	1150.87	249.13	2.3802	1160.02	239.978	2.3692	1144.34	255.656	2.2767	1133.69	266.306	2.2802	1117.67	282.333	2.1972	1088.76	311.238	2.1391
			29	2.9077	1403.62	-3.62044	2.3839	1184.13	215.874	2.6612	1248.47	151.531	2.3849	1184.45	215.545	2.3748	1179.61	220.394	2.4302	1183.69	216.31	2.3907	1175.24	224.755	2.3748	1172.12	227.879	2.4432	1181.43	218.569	2.3926	1142.99	257.012	2.3636	1151.93	248.068	2.3505	1135.31	264.689	2.2565	1123.64	276.365	2.2594	1107.47	292.529	2.1717	1076.13	323.874	2.1124
			30	2.8985	1399.18	0.820633	2.3661	1175.28	224.715	2.6429	1239.88	160.117	2.3661	1175.12	224.882	2.3533	1168.93	231.073	2.4087	1173.22	226.782	2.3738	1166.94	233.063	2.3546	1162.15	237.849	2.4214	1170.89	229.11	2.3708	1132.57	267.426	2.344	1142.38	257.62	2.3244	1122.7	277.295	2.2311	1110.99	289.013	2.2311	1093.6	306.4	2.144	1062.4	337.6	2.0834
			31	2.9136	1406.47	-6.46852	2.3498	1167.19	232.812	2.6336	1235.52	164.48	2.351	1167.62	232.381	2.3371	1160.88	239.12	2.3953	1166.69	233.309	2.3568	1158.58	241.42	2.3393	1154.6	245.401	2.4066	1163.73	236.267	2.3522	1123.69	276.312	2.3235	1132.39	267.611	2.3069	1114.25	285.748	2.2122	1101.58	298.424	2.2088	1082.67	317.331	2.1205	1050.76	349.244	2.0554
			32	2.9007	1400.24	-0.241363	2.3279	1156.31	243.69	2.617	1227.73	172.267	2.3292	1156.79	243.208	2.3183	1151.54	248.458	2.3738	1156.22	243.781	2.3371	1148.9	251.104	2.3155	1142.85	257.148	2.3861	1153.82	246.18	2.3326	1114.32	285.675	2.3005	1121.18	278.821	2.2809	1101.69	298.306	2.1874	1089.23	310.774	2.181	1069.04	330.957	2.0934	1037.33	362.673	2.0235
			33	2.8924	1396.23	3.76526	2.3116	1148.21	251.786	2.5992	1219.38	180.618	2.3137	1149.09	250.906	2.2995	1142.2	257.797	2.3536	1146.38	253.62	2.3156	1138.33	261.674	2.2977	1134.07	265.933	2.3665	1144.34	255.658	2.3136	1105.25	294.752	2.2792	1110.8	289.201	2.2613	1092.23	307.773	2.1651	1078.12	321.878	2.1566	1057.08	342.917	2.0655	1023.5	376.498	1.9944
			34	2.8966	1398.26	1.73781	2.296	1140.46	259.535	2.5841	1212.3	187.702	2.2973	1140.95	259.051	2.2798	1132.42	267.582	2.3354	1137.52	262.485	2.2958	1128.59	271.407	2.2797	1125.18	274.818	2.3456	1134.24	265.764	2.2939	1095.84	304.163	2.2589	1100.91	299.095	2.235	1079.52	320.476	2.1423	1066.77	333.231	2.1335	1045.76	354.24	2.0396	1010.67	389.332	1.9665
			35	2.8964	1398.17	1.83436	2.2768	1130.93	269.072	2.5686	1205.03	194.974	2.2781	1131.41	268.587	2.2604	1122.78	277.218	2.3178	1128.94	271.057	2.2797	1120.68	279.322	2.2595	1115.21	284.788	2.3287	1126.06	273.936	2.2735	1086.09	313.908	2.2347	1089.11	310.889	2.214	1069.38	330.619	2.1194	1055.37	344.635	2.1072	1032.87	367.131	2.013	997.487	402.513	1.9374
			36	2.9091	1404.3	-4.29626	2.2595	1122.33	277.665	2.5549	1198.6	201.401	2.2596	1122.22	277.775	2.2444	1114.83	285.166	2.2994	1119.98	280.019	2.2625	1112.22	287.777	2.2415	1106.33	293.672	2.3086	1116.34	283.656	2.2557	1077.59	322.412	2.2176	1080.78	319.223	2.1902	1057.89	342.115	2.0984	1044.91	355.092	2.0835	1021.25	378.748	1.9879	985.049	414.951	1.9076
			37	2.9	1399.9	0.0965451	2.2386	1111.95	288.047	2.5384	1190.86	209.141	2.2402	1112.59	287.41	2.2241	1104.75	295.249	2.2797	1110.39	289.615	2.2401	1101.21	298.789	2.2225	1096.95	303.05	2.2897	1107.21	292.795	2.2344	1067.41	332.587	2.1932	1068.89	331.115	2.166	1046.2	353.804	2.0739	1032.71	367.291	2.0567	1008.12	391.884	1.9593	970.877	429.123	1.8776
			38	2.899	1399.42	0.57927	2.2201	1102.76	297.236	2.524	1184.1	215.897	2.2215	1103.3	296.697	2.2055	1095.51	304.488	2.2616	1101.57	298.431	2.2217	1092.17	307.834	2.2012	1086.44	313.562	2.2702	1097.78	302.224	2.2124	1056.9	343.097	2.1717	1058.41	341.593	2.1443	1035.72	364.285	2.0505	1021.06	378.944	2.0307	995.371	404.629	1.9325	957.597	442.403	1.8477
			39	2.8938	1396.91	3.08944	2.2014	1093.48	306.525	2.5064	1175.85	224.154	2.203	1094.11	305.885	2.1867	1086.17	313.827	2.2416	1091.83	308.172	2.2014	1082.19	317.813	2.1813	1076.62	323.384	2.2511	1088.54	311.46	2.1901	1046.25	353.75	2.1518	1048.71	351.292	2.1209	1024.41	375.587	2.0282	1009.95	390.048	2.006	983.264	416.736	1.9048	943.871	456.129	1.8178
			40	2.8936	1396.81	3.18599	2.1809	1083.29	316.707	2.4917	1168.95	231.05	2.1844	1084.88	315.123	2.1687	1077.23	322.767	2.2217	1082.13	317.865	2.1838	1073.53	326.465	2.1617	1066.94	333.058	2.2311	1078.87	321.132	2.1722	1037.7	362.301	2.1285	1037.35	362.647	2.0978	1013.26	386.745	2.0042	998.001	401.999	1.9812	971.108	428.892	1.8782	930.691	469.309	1.7876
			41	2.8859	1393.1	6.90297	2.1623	1074.05	325.946	2.4771	1162.1	237.9	2.1644	1074.94	325.056	2.1486	1067.25	332.751	2.2018	1072.44	327.558	2.1634	1063.51	336.494	2.141	1056.72	343.275	2.2109	1069.1	330.899	2.1524	1028.24	371.76	2.1063	1026.53	373.467	2.0749	1002.19	397.806	1.9815	986.697	413.303	1.9552	958.364	441.636	1.8504	916.915	483.085	1.7582
			42	2.8963	1398.12	1.88263	2.1442	1065.06	334.937	2.4591	1153.66	246.344	2.1455	1065.56	334.443	2.1294	1057.71	342.288	2.1816	1062.6	337.397	2.1428	1053.38	346.62	2.1214	1047.05	352.949	2.1915	1059.72	340.28	2.1314	1018.21	381.792	2.0851	1016.2	383.799	2.05	990.167	409.833	1.9569	974.448	425.552	1.9294	945.718	454.282	1.8219	902.793	497.207	1.7272
			43	2.8813	1390.88	9.12351	2.1257	1055.87	344.126	2.4459	1147.46	252.537	2.1269	1056.32	343.68	2.111	1048.57	351.428	2.1635	1053.79	346.213	2.1242	1044.24	355.764	2.1017	1037.33	362.672	2.1714	1050	350	2.1109	1008.41	391.585	2.062	1004.94	395.057	2.0264	978.768	421.232	1.9334	962.746	437.254	1.904	933.268	466.732	1.795	889.463	510.537	1.6973
			44	2.8985	1399.18	0.820633	2.1063	1046.24	353.763	2.4285	1139.3	260.7	2.1088	1047.33	352.669	2.0906	1038.44	361.561	2.1433	1043.95	356.052	2.1039	1034.26	365.743	2.0822	1027.7	372.297	2.1513	1040.28	359.72	2.0911	998.956	401.044	2.0401	994.27	405.73	2.0028	967.369	432.631	1.9103	951.243	448.757	1.8777	920.377	479.623	1.7675	875.836	524.164	1.6667
			45	2.894	1397.01	2.9929	2.0874	1036.85	363.151	2.4121	1131.61	268.394	2.0897	1037.84	362.155	2.072	1029.2	370.8	2.1227	1033.91	366.086	2.0847	1024.82	375.182	2.0614	1017.44	382.563	2.1316	1030.75	369.246	2.0698	988.78	411.22	2.0181	983.548	416.452	1.9784	955.584	444.416	1.8861	939.193	460.807	1.8517	907.633	492.367	1.7393	861.862	538.138	1.6362
			46	2.8845	1392.42	7.57879	2.0673	1026.87	373.135	2.3977	1124.85	275.149	2.0702	1028.16	371.84	2.0526	1019.56	380.436	2.1027	1024.17	375.827	2.064	1014.64	385.358	2.042	1007.86	392.138	2.1103	1020.45	379.545	2.049	978.844	421.156	1.9956	972.582	427.418	1.9542	943.895	456.105	1.8639	928.138	471.862	1.8258	894.937	505.063	1.7114	848.037	551.963	1.6059
			47	2.8974	1398.65	1.35163	2.0475	1017.03	382.97	2.3796	1116.36	283.641	2.0512	1018.72	381.276	2.0328	1009.73	390.271	2.0835	1014.82	385.179	2.0445	1005.06	394.944	2.0204	997.201	402.799	2.0912	1011.22	388.781	2.0266	968.143	431.857	1.9735	961.812	438.188	1.9314	932.883	467.117	1.8396	916.038	483.962	1.8002	882.389	517.611	1.6827	833.816	566.184	1.5748
			48	2.8935	1396.77	3.23426	2.0287	1007.69	392.308	2.3652	1109.6	290.396	2.0309	1008.64	391.358	2.0131	999.943	400.057	2.0637	1005.18	394.823	2.0226	994.291	405.709	2.0006	987.428	412.572	2.0705	1001.21	398.791	2.0068	958.684	441.316	1.952	951.333	448.667	1.9072	921.194	478.806	1.8154	903.987	496.013	1.7738	869.449	530.551	1.6548	819.991	580.009	1.544
			49	2.8941	1397.06	2.94462	2.0092	998.006	401.994	2.3478	1101.44	298.559	2.0127	999.603	400.397	1.9937	990.307	409.693	2.0429	995.046	404.954	2.0036	984.95	415.05	1.9804	977.458	422.542	2.0508	991.683	408.317	1.9859	948.7	451.3	1.928	939.637	460.363	1.8831	909.553	490.447	1.7913	891.986	508.014	1.7468	856.215	543.785	1.6262	805.819	594.181	1.5134
			50	2.8914	1395.75	4.24798	1.9886	987.774	412.226	2.3331	1094.54	305.455	1.9926	989.62	410.38	1.9736	980.323	419.677	2.0224	985.061	414.939	1.9835	975.069	424.931	1.9606	967.686	432.314	2.0288	981.044	418.956	1.9636	938.047	461.953	1.9054	928.622	471.378	1.8587	897.768	502.232	1.7668	879.787	520.213	1.7202	843.176	556.824	1.5988	792.242	607.758	1.4824
			51	2.889	1394.59	5.40652	1.9696	978.336	421.664	2.3168	1086.9	313.102	1.9718	979.29	420.71	1.9544	970.786	429.214	2.0017	974.978	425.022	1.9634	965.188	434.812	1.9398	957.419	442.581	2.009	971.47	428.53	1.9417	927.585	472.415	1.8827	917.559	482.441	1.8338	885.741	514.259	1.743	867.935	532.065	1.6934	830.04	569.96	1.57	777.97	622.03	1.451
			52	2.8963	1398.12	1.88263	1.95	968.6	431.4	2.2992	1078.64	321.359	1.9548	970.847	429.153	1.9364	961.845	438.155	1.9832	965.967	434.033	1.9438	955.553	444.447	1.9201	947.696	452.304	1.9896	962.089	437.911	1.9214	917.887	482.113	1.8608	906.886	493.114	1.8102	874.342	525.658	1.7196	856.283	543.717	1.6675	817.345	582.655	1.5419	764.046	635.954	1.4208
			53	2.8878	1394.01	5.98579	1.9288	958.07	441.93	2.2797	1069.49	330.507	1.9337	960.368	439.632	1.9145	950.967	449.033	1.9617	955.495	444.505	1.9225	945.082	454.918	1.8982	936.887	463.113	1.9678	951.547	448.453	1.8991	907.234	492.766	1.837	895.287	504.713	1.7857	862.508	537.492	1.6946	843.834	556.166	1.6407	804.208	595.792	1.5135	749.973	650.027	1.3893
			54	2.8926	1396.33	3.66871	1.9099	948.682	451.318	2.263	1061.66	338.342	1.9138	950.484	449.516	1.8948	941.181	458.819	1.9404	945.121	454.879	1.902	935.005	464.995	1.8779	926.868	473.132	1.9475	941.731	458.269	1.878	897.154	502.846	1.8145	884.321	515.679	1.7606	850.385	549.615	1.6706	831.883	568.117	1.6139	791.072	608.928	1.485	735.851	664.149	1.3584
			55	2.8868	1393.53	6.46852	1.8897	938.648	461.352	2.2445	1052.98	347.021	1.8944	940.849	459.151	1.8754	931.545	468.455	1.9203	935.33	464.67	1.882	925.173	474.827	1.8574	916.75	483.25	1.926	931.335	468.665	1.8575	887.361	512.639	1.7915	873.111	526.889	1.7352	838.116	561.884	1.6461	819.683	580.317	1.5874	778.083	621.917	1.4568	721.877	678.123	1.3271
			56	2.8859	1393.1	6.90297	1.8694	928.565	471.435	2.2276	1045.05	354.949	1.8751	931.264	468.736	1.8548	921.313	478.687	1.8987	924.81	475.19	1.8618	915.243	484.757	1.8369	906.631	493.369	1.9048	921.083	478.917	1.8345	876.373	523.627	1.7682	861.756	538.244	1.712	826.91	573.09	1.6219	807.633	592.367	1.56	764.652	635.348	1.4279	707.557	692.443	1.296
			57	2.8866	1393.43	6.56506	1.8495	918.68	481.32	2.2149	1039.09	360.907	1.8546	921.083	478.917	1.8352	911.577	488.423	1.8786	915.019	484.981	1.8407	904.87	495.13	1.8154	896.02	503.98	1.8849	911.46	488.54	1.813	866.103	533.897	1.7445	850.205	549.795	1.6857	814.207	585.793	1.5974	795.433	604.567	1.5334	751.614	648.386	1.3994	693.434	706.566	1.2646
			58	2.881	1390.73	9.26833	1.8296	908.795	491.205	2.1937	1029.15	370.853	1.835	911.348	488.652	1.8143	901.196	498.804	1.8574	904.693	495.307	1.8202	894.793	505.207	1.7942	885.556	514.444	1.8647	901.692	498.308	1.7919	856.023	543.977	1.722	839.24	560.76	1.6617	802.615	597.385	1.573	783.283	616.717	1.5066	738.478	661.522	1.371	679.361	720.639	1.2335
			59	2.8844	1392.37	7.62706	1.8091	898.613	501.387	2.1778	1021.69	378.312	1.8155	901.664	498.336	1.794	891.112	508.888	1.8368	894.66	505.34	1.7996	884.666	515.334	1.7731	875.142	524.858	1.843	891.199	508.801	1.77	845.561	554.439	1.6986	827.835	572.165	1.6363	790.347	609.653	1.5486	771.133	628.867	1.4798	725.341	674.659	1.3421	665.041	734.959	1.2023
			60	2.8954	1397.68	2.31708	1.7903	889.274	510.726	2.1613	1013.95	386.053	1.7956	891.78	508.22	1.7749	881.625	518.375	1.817	885.015	514.985	1.7788	874.441	525.559	1.7526	865.024	534.976	1.8216	880.851	519.149	1.7487	835.385	564.615	1.6752	816.431	583.569	1.6119	778.561	621.439	1.5243	759.033	640.967	1.4531	712.254	687.746	1.3137	650.968	749.032	1.1709
			61	2.8893	1394.74	5.26171	1.7696	878.992	521.008	2.1422	1004.99	395.014	1.7751	881.599	518.401	1.7545	871.492	528.508	1.7964	874.982	525.018	1.7574	863.921	536.079	1.7316	854.659	545.341	1.7999	870.358	529.642	1.7266	824.828	575.172	1.6518	805.027	594.973	1.5865	766.293	633.707	1.4993	746.584	653.416	1.4256	698.775	701.225	1.2845	636.499	763.501	1.1394
			62	2.8851	1392.71	7.28915	1.749	868.76	531.24	2.1267	997.715	402.285	1.7551	871.666	528.334	1.7341	861.359	538.641	1.7746	864.363	535.637	1.7378	854.286	545.714	1.7109	844.442	555.558	1.7792	860.348	539.652	1.7048	814.413	585.587	1.6288	793.817	606.183	1.5616	754.266	645.734	1.4747	734.334	665.666	1.3984	685.442	714.558	1.2559	622.327	777.673	1.1076
			63	2.8927	1396.38	3.62044	1.7288	858.726	541.274	2.108	988.942	411.058	1.735	861.684	538.316	1.7137	851.226	548.774	1.7533	853.989	546.011	1.7159	843.52	556.48	1.6891	833.682	566.318	1.7584	850.29	549.71	1.6821	803.569	596.431	1.605	782.218	617.782	1.5365	742.142	657.858	1.4501	722.084	677.916	1.3714	672.208	727.792	1.2268	607.907	792.093	1.0763
			64	2.8913	1395.7	4.29626	1.709	848.891	551.109	2.0925	981.67	418.33	1.7156	852.049	547.951	1.6938	841.341	558.659	1.7327	843.955	556.045	1.6953	833.393	566.607	1.6683	823.416	576.584	1.7376	840.232	559.768	1.6611	793.537	606.463	1.5822	771.106	628.894	1.512	730.309	669.691	1.426	710.084	689.916	1.3445	659.022	740.978	1.1985	593.884	806.116	1.0449
			65	2.8946	1397.3	2.70326	1.6887	838.808	561.192	2.0747	973.319	426.681	1.6957	842.165	557.835	1.6735	831.258	568.742	1.7119	833.824	566.176	1.675	823.414	576.586	1.6473	813.051	586.949	1.7163	829.932	570.068	1.6394	783.171	616.829	1.5586	759.605	640.395	1.4865	717.992	682.008	1.4009	697.585	702.415	1.3174	645.739	754.261	1.1694	579.464	820.536	1.0132
			66	2.8886	1394.4	5.59961	1.6676	828.327	571.673	2.0566	964.828	435.172	1.6746	831.686	568.314	1.6526	820.876	579.124	1.6893	822.816	577.184	1.6532	812.697	587.303	1.6255	802.292	597.708	1.6944	819.342	580.658	1.6169	772.422	627.578	1.5346	747.908	652.092	1.4611	705.724	694.276	1.3762	685.285	714.715	1.2897	632.162	767.838	1.1403	565.044	834.956	0.9817
			67	2.895	1397.49	2.51017	1.6468	817.995	582.005	2.0365	955.398	444.602	1.6546	821.753	578.247	1.6321	810.694	589.306	1.6685	812.685	587.315	1.6324	802.472	597.528	1.6044	791.877	608.123	1.6732	809.091	590.909	1.5945	761.721	638.279	1.5112	736.504	663.496	1.4359	693.552	706.448	1.3514	672.936	727.064	1.2625	618.829	781.171	1.1115	550.773	849.227	0.95
			68	2.8784	1389.48	10.5234	1.6265	807.912	592.088	2.0192	947.282	452.718	1.6341	811.572	588.428	1.6113	800.362	599.638	1.6468	802.115	597.885	1.611	791.952	608.048	1.5835	781.562	618.438	1.6511	798.404	601.596	1.5725	751.211	648.789	1.4877	725.05	674.95	1.4104	681.235	718.765	1.327	660.786	739.214	1.2355	605.595	794.405	1.0827	536.502	863.498	0.9185
			69	2.8821	1391.26	8.73733	1.606	797.729	602.271	2.0021	939.26	460.74	1.6138	801.49	598.51	1.5915	790.527	609.473	1.6261	792.033	607.967	1.5902	781.727	618.273	1.5626	771.246	628.754	1.6302	788.298	611.702	1.5506	740.749	659.251	1.4642	713.597	686.403	1.3855	669.208	730.792	1.3023	648.487	751.513	1.2084	592.311	807.689	1.0536	522.083	877.917	0.8871
			70	2.8853	1392.81	7.19261	1.5858	787.696	612.304	1.9837	930.628	469.372	1.5932	791.259	608.741	1.5709	780.294	619.706	1.6048	781.658	618.342	1.5691	771.354	628.646	1.5408	760.487	639.513	1.6086	777.853	622.147	1.5285	730.192	669.808	1.4406	702.096	697.904	1.3603	657.036	742.964	1.277	635.888	764.112	1.1812	578.979	821.021	1.0245	507.663	892.337	0.8554
			71	2.8817	1391.07	8.93042	1.5655	777.612	622.388	1.9678	923.169	476.831	1.5726	781.028	618.972	1.5504	770.112	629.888	1.583	771.04	628.96	1.5483	761.129	638.871	1.5196	750.023	649.977	1.5873	767.553	632.447	1.5061	719.491	680.509	1.4171	690.643	709.357	1.3352	644.913	755.087	1.2523	623.589	776.411	1.1539	565.598	834.402	0.9955	493.293	906.707	0.8237
			72	2.8873	1393.77	6.22716	1.5444	767.131	632.869	1.9493	914.49	485.51	1.5523	770.946	629.054	1.5294	759.681	640.319	1.5619	760.763	639.237	1.5271	750.708	649.292	1.4981	739.411	660.589	1.5656	757.06	642.94	1.4843	709.077	690.923	1.3933	679.043	720.957	1.3096	632.548	767.452	1.2274	611.19	788.81	1.1264	552.118	847.882	0.9665	478.923	921.077	0.7921
			73	2.8866	1393.43	6.56506	1.5239	756.949	643.051	1.931	905.904	494.096	1.5324	761.063	638.937	1.5089	749.498	650.502	1.5403	750.242	649.758	1.5056	740.138	659.862	1.4768	728.898	671.102	1.5443	746.76	653.24	1.4617	698.28	701.72	1.3697	667.542	732.458	1.2843	620.328	779.672	1.2024	598.741	801.259	1.0991	538.737	861.263	0.9374	464.503	935.497	0.7606
			74	2.8819	1391.17	8.83387	1.5032	746.667	653.333	1.9121	897.038	502.962	1.5121	750.981	649.019	1.4881	739.166	660.834	1.5188	739.77	660.23	1.4844	729.717	670.283	1.4553	718.287	681.713	1.523	736.46	663.54	1.4395	687.675	712.325	1.3462	656.089	743.911	1.2587	607.963	792.037	1.1777	586.441	813.559	1.0714	525.159	874.841	0.9083	450.083	949.917	0.729
			75	2.8798	1390.15	9.8476	1.4829	736.583	663.417	1.8939	888.499	511.501	1.4916	740.8	659.2	1.4677	729.033	670.967	1.4977	729.492	670.508	1.4633	719.344	680.656	1.434	707.774	692.226	1.5018	726.209	673.791	1.4172	677.022	722.978	1.3226	644.587	755.413	1.2333	595.694	804.306	1.153	574.142	825.858	1.0441	511.778	888.222	0.8792	435.663	964.337	0.6972
			76	2.8827	1391.55	8.44769	1.4616	726.003	673.997	1.8769	880.524	519.476	1.4707	730.42	669.58	1.4466	718.552	681.448	1.4758	718.825	681.175	1.4421	708.922	691.078	1.4124	697.113	702.887	1.4798	715.571	684.429	1.3949	666.369	733.631	1.2988	632.988	767.012	1.2083	583.619	816.381	1.128	561.693	838.307	1.0167	498.347	901.653	0.8502	421.293	978.707	0.6656
			77	2.8794	1389.96	10.0407	1.4411	715.82	684.18	1.8579	871.61	528.39	1.4501	720.189	679.811	1.4261	708.37	691.63	1.4547	708.548	691.452	1.421	698.55	701.45	1.3912	686.649	713.351	1.4581	705.077	694.923	1.3727	655.763	744.237	1.275	621.388	778.612	1.1827	571.254	828.746	1.1032	549.344	850.656	0.9892	484.868	915.132	0.821	406.824	993.176	0.6341
			78	2.878	1389.28	10.7165	1.4203	705.489	694.511	1.8396	863.025	536.975	1.4295	709.958	690.042	1.4051	697.939	702.061	1.4328	697.881	702.119	1.3995	687.981	712.019	1.3695	675.939	724.061	1.4365	694.632	705.368	1.3503	645.062	754.938	1.2514	609.887	790.113	1.1573	558.986	841.014	1.078	536.795	863.205	0.9618	471.438	928.562	0.7919	392.404	1007.6	0.6025
			79	2.8825	1391.46	8.54424	1.3995	695.157	704.843	1.8213	854.44	545.56	1.4092	699.876	700.124	1.3845	687.706	712.294	1.4112	687.36	712.64	1.3781	677.461	722.539	1.3481	665.376	734.624	1.4148	684.139	715.861	1.3279	634.362	765.638	1.2277	598.336	801.664	1.1318	546.669	853.331	1.0532	524.446	875.554	0.9343	457.958	942.042	0.7629	378.034	1021.97	0.5708
			80	2.8778	1389.19	10.813	1.3789	684.925	715.075	1.8042	846.418	553.582	1.3883	689.496	710.504	1.3635	677.275	722.725	1.3895	676.791	723.209	1.3567	666.941	733.059	1.3264	654.666	745.334	1.3929	673.549	726.451	1.3054	623.613	776.387	1.2038	586.688	813.312	1.1062	534.304	865.696	1.0283	512.047	887.953	0.9068	444.479	955.521	0.7338	363.614	1036.39	0.5393
			81	2.881	1390.73	9.26833	1.358	674.543	725.457	1.7858	837.786	562.214	1.3679	679.364	720.636	1.3429	667.043	732.957	1.3681	666.367	733.633	1.3355	656.519	743.481	1.3045	643.857	756.143	1.3715	663.201	736.799	1.2833	613.055	786.945	1.1799	575.04	824.96	1.0809	522.084	877.916	1.0034	499.648	900.352	0.8792	430.95	969.05	0.7048	349.244	1050.76	0.5077
			82	2.8839	1392.13	7.86842	1.3371	664.162	735.838	1.7667	828.825	571.175	1.3473	669.133	730.867	1.3222	656.761	743.239	1.3467	655.944	744.056	1.3144	646.146	753.854	1.2831	633.295	766.705	1.3497	652.66	747.34	1.261	602.402	797.598	1.1563	563.538	836.462	1.0555	509.815	890.185	0.9786	487.299	912.701	0.8514	417.324	982.676	0.6756	334.775	1065.22	0.4764
			83	2.8765	1388.56	11.4406	1.3162	653.78	746.22	1.7482	820.146	579.854	1.3265	658.803	741.197	1.3016	646.528	753.472	1.3248	645.277	754.723	1.2932	635.725	764.275	1.2617	622.732	777.268	1.3279	642.118	757.882	1.2385	591.654	808.346	1.1324	551.89	848.11	1.03	497.499	902.501	0.9535	474.8	925.2	0.8239	403.844	996.156	0.6465	320.355	1079.64	0.4449
			84	2.8834	1391.89	8.10979	1.2953	643.399	756.601	1.7303	811.749	588.251	1.3057	648.473	751.527	1.2805	636.048	763.952	1.3032	634.756	765.244	1.2715	625.057	774.943	1.2402	612.121	787.879	1.3063	631.673	768.327	1.2163	581.048	818.952	1.1086	540.291	859.709	1.0046	485.23	914.77	0.9287	462.451	937.549	0.7965	390.414	1009.59	0.6174	305.936	1094.06	0.4137
			85	2.878	1389.28	10.7165	1.2745	633.067	766.933	1.7115	802.929	597.071	1.285	638.192	761.808	1.26	625.865	774.135	1.2815	624.187	775.813	1.2502	614.586	785.414	1.2185	601.41	798.59	1.2846	621.18	778.82	1.1937	570.252	829.748	1.0846	528.594	871.406	0.979	472.865	927.135	0.9036	449.952	950.048	0.769	376.934	1023.07	0.5884	291.565	1108.43	0.3826
			86	2.8773	1388.95	11.0544	1.2538	622.785	777.215	1.6933	794.39	605.61	1.2644	627.961	772.039	1.2389	615.384	784.616	1.2598	613.617	786.383	1.2288	604.066	795.934	1.1967	590.65	809.35	1.2629	610.687	789.313	1.1712	559.503	840.497	1.061	517.093	882.907	0.9535	460.549	939.451	0.8787	437.553	962.447	0.7414	363.406	1036.59	0.5594	277.195	1122.8	0.3517
			87	2.8846	1392.47	7.53052	1.2328	612.354	787.646	1.6754	785.993	614.007	1.2437	617.681	782.319	1.218	605.003	794.997	1.2382	603.096	796.904	1.2073	593.497	806.503	1.175	579.94	820.06	1.2411	600.145	799.855	1.1487	548.755	851.245	1.0371	505.445	894.555	0.928	448.232	951.768	0.8537	425.104	974.896	0.7138	349.877	1050.12	0.5303	262.776	1137.22	0.3214
			88	2.8844	1392.37	7.62706	1.2121	602.072	797.928	1.6558	776.798	623.202	1.2229	607.35	792.65	1.1972	594.671	805.329	1.2165	592.527	807.473	1.186	583.026	816.974	1.1536	569.378	830.622	1.2193	589.603	810.397	1.1263	538.054	861.946	1.0131	493.748	906.252	0.9026	435.963	964.037	0.8288	412.705	987.295	0.6863	336.398	1063.6	0.5014	248.455	1151.54	0.2914
			89	2.8787	1389.62	10.3786	1.1911	591.641	808.359	1.6387	768.776	631.224	1.2021	597.02	802.98	1.176	584.141	815.859	1.1944	581.763	818.237	1.1643	572.359	827.641	1.1318	558.618	841.382	1.1973	578.965	821.035	1.104	527.401	872.599	0.9893	482.149	917.851	0.8769	423.55	976.45	0.8037	400.206	999.794	0.659	323.017	1076.98	0.4724	234.085	1165.92	0.2622
			90	2.8735	1387.11	12.8888	1.1701	581.21	818.79	1.6192	759.627	640.373	1.1815	586.789	813.211	1.1554	573.908	826.092	1.1727	571.193	828.807	1.1432	561.986	838.014	1.1101	547.908	852.092	1.1758	568.569	831.431	1.0814	516.604	883.396	0.9654	470.501	929.499	0.8515	411.282	988.718	0.7787	387.757	1012.24	0.6313	309.439	1090.56	0.4438	219.913	1180.09	0.2345
			91	2.88	1390.25	9.75105	1.1491	570.779	829.221	1.6004	750.808	649.192	1.1606	576.409	823.591	1.134	563.278	836.722	1.1508	560.526	839.474	1.1212	551.171	848.829	1.0883	537.148	862.852	1.1537	557.882	842.118	1.0589	505.855	894.145	0.9418	458.999	941.001	0.826	398.965	1001.04	0.7538	375.358	1024.64	0.604	296.058	1103.94	0.415	205.642	1194.36	0.2093
			92	2.8729	1386.82	13.1784	1.1282	560.397	839.603	1.581	741.706	658.294	1.1398	566.079	833.921	1.1131	552.897	847.103	1.129	549.908	850.092	1.0999	540.7	859.3	1.0666	526.438	873.562	1.132	547.389	852.611	1.0365	495.155	904.845	0.9178	447.302	952.698	0.8005	386.648	1013.35	0.7287	362.86	1037.14	0.5764	282.529	1117.47	0.3863	191.42	1208.58	0.1883
			93	2.8728	1386.77	13.2267	1.1071	549.917	850.083	1.563	733.262	666.738	1.1191	555.798	844.202	1.0922	542.516	857.484	1.1073	539.338	860.662	1.0783	530.082	869.918	1.0448	515.678	884.322	1.1101	536.799	863.201	1.0139	484.358	915.642	0.8939	435.654	964.346	0.775	374.332	1025.67	0.7038	350.461	1049.54	0.549	269.099	1130.9	0.3579	177.348	1222.65	0.173
			94	2.8788	1389.67	10.3303	1.0861	539.486	860.514	1.5455	725.052	674.948	1.0981	545.369	854.631	1.0711	532.035	867.965	1.0855	528.72	871.28	1.0569	519.562	880.438	1.0231	504.967	895.033	1.0882	526.209	873.791	0.9914	473.609	926.391	0.8699	423.957	976.043	0.7495	362.015	1037.99	0.6788	338.012	1061.99	0.5218	255.766	1144.23	0.33	163.522	1236.48	0.1636
			95	2.8795	1390.01	9.99241	1.0652	529.104	870.896	1.5265	716.138	683.862	1.0774	535.088	864.912	1.0504	521.753	878.247	1.0638	518.151	881.849	1.0355	509.042	890.958	1.0016	494.356	905.644	1.0666	515.764	884.236	0.969	462.909	937.091	0.8462	412.407	987.593	0.724	349.698	1050.3	0.6538	325.563	1074.44	0.4942	242.238	1157.76	0.3022	149.747	1250.25	0.1577
			96	2.8676	1384.26	15.7368	1.0441	518.623	881.377	1.5072	707.084	692.916	1.0565	524.708	875.292	1.0292	511.222	888.778	1.0418	507.435	892.565	1.0139	498.423	901.577	0.9797	483.547	916.453	1.0446	505.126	894.874	0.9465	452.16	947.84	0.8221	400.661	999.339	0.6986	337.43	1062.57	0.629	313.214	1086.79	0.467	228.906	1171.09	0.275	136.269	1263.73	0.154
			97	2.885	1392.66	7.33743	1.0232	508.242	891.758	1.4882	698.17	701.83	1.0357	514.378	885.622	1.0083	500.841	899.159	1.0201	496.865	903.135	0.9925	487.903	912.097	0.9578	472.738	927.262	1.0227	494.536	905.464	0.9239	441.364	958.636	0.7984	389.111	1010.89	0.6732	325.161	1074.84	0.6041	300.815	1099.19	0.4399	215.622	1184.38	0.2489	123.336	1276.66	0.1515
			98	2.8827	1391.55	8.44769	1.0021	497.761	902.239	1.4703	689.773	710.227	1.0147	503.948	896.052	0.9872	490.36	909.64	0.9981	486.15	913.85	0.9708	477.236	922.764	0.9362	462.077	937.923	1.0008	483.946	916.054	0.9015	430.663	969.337	0.7744	377.414	1022.59	0.6477	312.845	1087.16	0.5791	288.366	1111.63	0.4128	202.339	1197.66	0.2245	111.245	1288.76	0.15
			99	2.875	1387.84	12.1647	0.981	487.28	912.72	1.4518	681.094	718.906	0.9939	493.618	906.382	0.9663	479.979	920.021	0.9762	475.483	924.517	0.9493	466.667	933.333	0.9145	451.366	948.634	0.9789	473.356	926.644	0.8789	419.866	980.134	0.7507	365.864	1034.14	0.6223	300.576	1099.42	0.5544	276.066	1123.93	0.3857	189.055	1210.94	0.2028	100.492	1299.51	0.1488
			100	2.8724	1386.58	13.4198	0.96	476.849	923.151	1.4337	672.602	727.398	0.973	483.238	916.762	0.9452	469.498	930.502	0.9544	464.864	935.136	0.9277	456.048	943.952	0.8927	440.606	959.394	0.9571	462.814	937.186	0.8565	409.165	990.835	0.7268	354.216	1045.78	0.5969	288.308	1111.69	0.5295	263.667	1136.33	0.3589	175.919	1224.08	0.1849	91.6221	1308.38	0.1479
			101	2.8753	1387.98	12.0199	0.939	466.418	933.582	1.4152	663.923	736.077	0.9523	472.958	927.042	0.9243	459.117	940.883	0.9323	454.1	945.9	0.9062	445.479	954.521	0.8709	429.847	970.153	0.9353	452.273	947.727	0.8338	398.321	1001.68	0.7029	342.568	1057.43	0.5715	276.039	1123.96	0.5047	251.318	1148.68	0.3322	162.832	1237.17	0.1726	85.5272	1314.47	0.1472
			102	2.8725	1386.63	13.3715	0.918	455.987	944.013	1.3957	654.775	745.225	0.9314	462.578	937.422	0.9031	448.586	951.414	0.9104	443.433	956.567	0.8846	434.861	965.139	0.8492	419.136	980.864	0.9134	441.683	958.317	0.8114	387.62	1012.38	0.6791	330.968	1069.03	0.5462	263.819	1136.18	0.4799	238.969	1161.03	0.3061	150.039	1249.96	0.1646	81.563	1318.44	0.1466
			103	2.8836	1391.99	8.01324	0.897	445.556	954.444	1.3765	645.768	754.232	0.9105	452.198	947.802	0.8821	438.155	961.845	0.8886	432.815	967.185	0.8631	424.292	975.708	0.8274	408.377	991.623	0.8915	431.093	968.907	0.7889	376.872	1023.13	0.6553	319.369	1080.63	0.5209	251.599	1148.4	0.4554	226.769	1173.23	0.2802	137.343	1262.66	0.1596	79.0854	1320.91	0.1462
			104	2.8754	1388.03	11.9716	0.8759	435.075	964.925	1.3571	636.666	763.334	0.8896	441.818	958.182	0.8611	427.724	972.276	0.8667	422.148	977.852	0.8417	413.772	986.228	0.8057	397.666	1002.33	0.8695	420.455	979.545	0.7669	366.362	1033.64	0.6314	307.721	1092.28	0.4956	239.379	1160.62	0.4307	214.469	1185.53	0.2553	125.138	1274.86	0.1562	77.4006	1322.6	0.1458
			105	2.8714	1386.1	13.9025	0.8549	424.644	975.356	1.3389	628.128	771.872	0.869	431.587	968.413	0.8399	417.194	982.806	0.8448	411.481	988.519	0.82	403.104	996.896	0.7839	386.906	1013.09	0.8477	409.913	990.087	0.7438	355.327	1044.67	0.6077	296.171	1103.83	0.4704	227.207	1172.79	0.4062	202.269	1197.73	0.2318	113.619	1286.38	0.1542	76.4096	1323.59	0.1455
			106	2.8777	1389.14	10.8613	0.8338	414.164	985.836	1.3205	619.496	780.504	0.8479	421.108	978.892	0.8189	406.762	993.238	0.8227	400.717	999.283	0.7983	392.437	1007.56	0.7622	376.196	1023.8	0.8258	399.323	1000.68	0.7214	344.626	1055.37	0.5839	284.571	1115.43	0.4452	215.035	1184.96	0.3815	189.97	1210.03	0.2102	103.032	1296.97	0.1524	75.5176	1324.48	0.1451
			107	2.8659	1383.44	16.5575	0.8128	403.732	996.268	1.3012	610.442	789.558	0.8271	410.777	989.223	0.7978	396.282	1003.72	0.8009	390.098	1009.9	0.7769	381.916	1018.08	0.7405	365.486	1034.51	0.8039	388.733	1011.27	0.6989	333.877	1066.12	0.5602	273.021	1126.98	0.4202	202.96	1197.04	0.3571	177.82	1222.18	0.1917	93.964	1306.04	0.1514	75.0221	1324.98	0.1449
			108	2.869	1384.94	15.061	0.7917	393.252	1006.75	1.2822	601.528	798.472	0.8063	400.447	999.553	0.7769	385.9	1014.1	0.7792	379.529	1020.47	0.7555	371.396	1028.6	0.7188	354.775	1045.22	0.7821	378.191	1021.81	0.6766	323.224	1076.78	0.5366	261.519	1138.48	0.3953	190.933	1209.07	0.3333	165.968	1234.03	0.1769	86.7096	1313.29	0.1506	74.6257	1325.37	0.1448
			109	2.8663	1383.64	16.3644	0.7706	382.771	1017.23	1.2625	592.286	807.714	0.7854	390.067	1009.93	0.7559	375.469	1024.53	0.7573	368.862	1031.14	0.7341	360.876	1039.12	0.697	344.016	1055.98	0.7602	367.602	1032.4	0.6541	312.475	1087.52	0.5128	249.92	1150.08	0.3705	178.955	1221.05	0.3093	154.017	1245.98	0.1666	81.6609	1318.34	0.1496	74.1302	1325.87	0.1446
			110	2.8731	1386.92	13.0819	0.7496	372.34	1027.66	1.2443	583.748	816.252	0.7646	379.737	1020.26	0.7349	365.038	1034.96	0.7353	358.146	1041.85	0.7124	350.209	1049.79	0.6754	333.354	1066.65	0.7382	356.963	1043.04	0.6316	301.727	1098.27	0.4893	238.467	1161.53	0.3458	167.024	1232.98	0.2858	142.315	1257.68	0.1605	78.671	1321.33	0.1492	73.932	1326.07	0.1444
			111	2.8693	1385.08	14.9162	0.7285	361.859	1038.14	1.2237	574.084	825.916	0.7437	369.357	1030.64	0.7138	354.557	1045.44	0.7134	347.479	1052.52	0.6908	339.591	1060.41	0.6536	322.595	1077.41	0.7165	346.47	1053.53	0.6092	291.026	1108.97	0.4656	226.916	1173.08	0.3214	155.239	1244.76	0.2629	130.912	1269.09	0.1563	76.6123	1323.39	0.1488	73.7338	1326.27	0.1444
			112	2.8666	1383.78	16.2196	0.7075	351.428	1048.57	1.2051	565.358	834.642	0.7228	358.977	1041.02	0.6928	344.126	1055.87	0.6916	336.861	1063.14	0.6694	329.071	1070.93	0.6319	311.884	1088.12	0.6946	335.88	1064.12	0.5869	280.373	1119.63	0.4421	215.463	1184.54	0.2973	143.598	1256.4	0.241	120.007	1279.99	0.1534	75.1908	1324.81	0.1484	73.5356	1326.46	0.1441
			113	2.8724	1386.58	13.4198	0.6865	340.997	1059	1.1865	556.632	843.368	0.702	348.647	1051.35	0.6718	333.695	1066.3	0.6698	326.243	1073.76	0.6478	318.452	1081.55	0.6102	301.174	1098.83	0.6727	325.29	1074.71	0.5644	269.624	1130.38	0.4186	204.01	1195.99	0.2737	132.199	1267.8	0.2204	109.749	1290.25	0.1514	74.2105	1325.79	0.148	73.3373	1326.66	0.1439
			114	2.8658	1383.39	16.6058	0.6655	330.566	1069.43	1.1682	548.046	851.954	0.6811	338.267	1061.73	0.6508	323.264	1076.74	0.6479	315.576	1084.42	0.6263	307.883	1092.12	0.5885	290.464	1109.54	0.6509	314.749	1085.25	0.5421	258.971	1141.03	0.3952	192.606	1207.39	0.2507	121.09	1278.91	0.2018	100.487	1299.51	0.1498	73.4262	1326.57	0.1478	73.2382	1326.76	0.1438
			115	2.8669	1383.93	16.0748	0.6445	320.135	1079.87	1.1493	539.18	860.82	0.6604	327.986	1072.01	0.6299	312.883	1087.12	0.626	304.909	1095.09	0.6048	297.314	1102.69	0.5668	279.753	1120.25	0.6291	304.207	1095.79	0.5197	248.27	1151.73	0.3719	181.25	1218.75	0.2288	110.512	1289.49	0.1861	92.6694	1307.33	0.1482	72.642	1327.36	0.1473	72.9905	1327.01	0.1437
			116	2.8671	1384.02	15.9782	0.6235	309.704	1090.3	1.1307	530.454	869.546	0.6396	317.656	1082.34	0.6089	302.452	1097.55	0.6041	294.242	1105.76	0.5834	286.794	1113.21	0.5453	269.142	1130.86	0.6074	293.714	1106.29	0.4975	237.665	1162.34	0.3488	169.992	1230.01	0.2084	100.659	1299.34	0.1741	86.6939	1313.31	0.1474	72.2498	1327.75	0.1472	72.9409	1327.06	0.1436
			117	2.8655	1383.25	16.7506	0.6025	299.273	1100.73	1.1115	521.446	878.554	0.6187	307.276	1092.72	0.588	292.07	1107.93	0.5823	283.624	1116.38	0.5618	276.175	1123.82	0.5236	258.431	1141.57	0.5856	283.172	1116.83	0.4752	227.012	1172.99	0.3259	158.832	1241.17	0.1905	92.0131	1307.99	0.1659	82.6107	1317.39	0.1467	71.9067	1328.09	0.1468	72.7427	1327.26	0.1436
			118	2.8653	1383.15	16.8471	0.5815	288.842	1111.16	1.0915	512.064	887.936	0.5979	296.946	1103.05	0.5669	281.589	1118.41	0.5606	273.054	1126.95	0.5405	265.705	1134.3	0.502	247.77	1152.23	0.5639	272.679	1127.32	0.453	216.406	1183.59	0.3033	147.817	1252.18	0.1759	84.9612	1315.04	0.1604	79.872	1320.13	0.1461	71.6126	1328.39	0.1468	72.7427	1327.26	0.1435
			119	2.8637	1382.38	17.6195	0.5605	278.411	1121.59	1.0736	503.666	896.334	0.5771	286.615	1113.38	0.5459	271.158	1128.84	0.5387	262.387	1137.61	0.5192	255.234	1144.77	0.4805	237.158	1162.84	0.5421	262.137	1137.86	0.4308	205.801	1194.2	0.2809	136.9	1263.1	0.165	79.6964	1320.3	0.1566	77.9797	1322.02	0.1456	71.3676	1328.63	0.1466	72.6436	1327.36	0.1434
			120	2.8746	1387.64	12.3578	0.5396	268.029	1131.97	1.0549	494.893	905.107	0.5563	276.285	1123.71	0.5251	260.827	1139.17	0.517	251.818	1148.18	0.4978	244.714	1155.29	0.459	226.547	1173.45	0.5204	251.644	1148.36	0.4087	195.243	1204.76	0.259	126.227	1273.77	0.1576	76.1221	1323.88	0.154	76.685	1323.31	0.1452	71.1715	1328.83	0.1466	72.6436	1327.36	0.1434
			121	2.8652	1383.1	16.8954	0.5187	257.648	1142.35	1.0354	485.745	914.255	0.5356	266.004	1134	0.5042	250.445	1149.55	0.4952	241.2	1158.8	0.4765	234.243	1165.76	0.4374	215.886	1184.11	0.4987	241.151	1158.85	0.3866	184.686	1215.31	0.2381	116.041	1283.96	0.1525	73.6588	1326.34	0.1521	75.7389	1324.26	0.1448	70.9754	1329.02	0.1464	72.5445	1327.46	0.1434
			122	2.8678	1384.36	15.6403	0.4978	247.266	1152.73	1.0166	476.925	923.075	0.5148	255.674	1144.33	0.4833	240.064	1159.94	0.4736	230.679	1169.32	0.4552	223.772	1176.23	0.416	205.323	1194.68	0.4772	230.754	1169.25	0.3648	174.271	1225.73	0.2182	106.343	1293.66	0.1491	72.0166	1327.98	0.1507	75.0418	1324.96	0.1445	70.8284	1329.17	0.1462	72.4454	1327.55	0.1435
			123	2.8602	1380.69	19.309	0.4769	236.885	1163.12	0.999	468.668	931.332	0.4942	245.443	1154.56	0.4624	229.682	1170.32	0.4519	220.109	1179.89	0.4339	213.301	1186.7	0.3948	194.86	1205.14	0.4557	220.358	1179.64	0.343	163.857	1236.14	0.2003	97.6189	1302.38	0.1467	70.8573	1329.14	0.1497	74.5438	1325.46	0.1443	70.7303	1329.27	0.1462	72.4454	1327.55	0.1433
			124	2.8615	1381.32	18.6815	0.456	226.503	1173.5	0.9788	459.192	940.808	0.4735	235.163	1164.84	0.4416	219.351	1180.65	0.4303	209.588	1190.41	0.4127	202.879	1197.12	0.3734	184.298	1215.7	0.434	209.865	1190.14	0.3215	153.586	1246.41	0.1847	90.016	1309.98	0.145	70.0362	1329.96	0.1489	74.1455	1325.85	0.144	70.5833	1329.42	0.1463	72.495	1327.51	0.1432
			125	2.8683	1384.6	15.3989	0.4352	216.172	1183.83	0.9597	450.231	949.769	0.4528	224.882	1175.12	0.421	209.118	1190.88	0.4087	199.068	1200.93	0.3915	192.458	1207.54	0.3523	173.883	1226.12	0.4126	199.516	1200.48	0.3001	143.363	1256.64	0.1724	84.0214	1315.98	0.1436	69.36	1330.64	0.148	73.6973	1326.3	0.1439	70.5343	1329.47	0.1461	72.3959	1327.6	0.1433
			126	2.8625	1381.8	18.1987	0.4145	205.89	1194.11	0.942	441.927	958.073	0.4323	214.701	1185.3	0.4002	198.787	1201.21	0.3873	188.644	1211.36	0.3706	182.183	1217.82	0.3313	163.518	1236.48	0.3912	189.168	1210.83	0.2792	133.379	1266.62	0.1634	79.6352	1320.36	0.1425	68.8287	1331.17	0.1475	73.4483	1326.55	0.1435	70.3382	1329.66	0.1463	72.495	1327.51	0.1431
			127	2.8659	1383.44	16.5575	0.3939	195.657	1204.34	0.922	432.545	967.455	0.4117	204.47	1195.53	0.3797	188.604	1211.4	0.3659	178.221	1221.78	0.3496	171.86	1228.14	0.3105	153.252	1246.75	0.3699	178.868	1221.13	0.2587	123.586	1276.41	0.1572	76.6135	1323.39	0.1417	68.4423	1331.56	0.147	73.1994	1326.8	0.1435	70.3382	1329.66	0.1461	72.3959	1327.6	0.1431
			128	2.8652	1383.1	16.8954	0.3733	185.425	1214.58	0.9045	424.335	975.665	0.3913	194.338	1205.66	0.3592	178.421	1221.58	0.3447	167.895	1232.11	0.3288	161.635	1238.37	0.2899	143.085	1256.92	0.3488	168.665	1231.33	0.2388	114.079	1285.92	0.153	74.5666	1325.43	0.1409	68.0559	1331.94	0.1466	73.0002	1327	0.1434	70.2892	1329.71	0.1459	72.2967	1327.7	0.143
			129	2.8697	1385.28	14.7231	0.3528	175.242	1224.76	0.8848	415.093	984.907	0.3708	184.157	1215.84	0.3388	168.288	1231.71	0.3237	157.666	1242.33	0.3082	151.508	1248.49	0.2697	133.115	1266.89	0.3278	158.511	1241.49	0.2201	105.146	1294.85	0.15	73.1045	1326.9	0.1404	67.8144	1332.19	0.1462	72.801	1327.2	0.1431	70.1421	1329.86	0.1459	72.2967	1327.7	0.1429
			130	2.8723	1386.53	13.468	0.3325	165.159	1234.84	0.866	406.273	993.727	0.3506	174.125	1225.88	0.3186	158.254	1241.75	0.3028	147.486	1252.51	0.2879	141.529	1258.47	0.2501	123.441	1276.56	0.3071	148.501	1251.5	0.2029	96.929	1303.07	0.1478	72.0323	1327.97	0.1398	67.5246	1332.48	0.1459	72.6516	1327.35	0.1431	70.1421	1329.86	0.1459	72.2967	1327.7	0.143
			131	2.8629	1381.99	18.0057	0.3123	155.125	1244.87	0.8468	397.266	1002.73	0.3305	164.142	1235.86	0.2986	148.32	1251.68	0.2822	137.453	1262.55	0.2679	131.697	1268.3	0.231	114.014	1285.99	0.2866	138.588	1261.41	0.1878	89.7154	1310.28	0.1463	71.3013	1328.7	0.1394	67.3314	1332.67	0.1456	72.5022	1327.5	0.1432	70.1912	1329.81	0.1459	72.2967	1327.7	0.1429
			132	2.8654	1383.2	16.7988	0.2924	145.24	1254.76	0.8292	389.009	1010.99	0.3105	154.209	1245.79	0.279	138.584	1261.42	0.2621	127.662	1272.34	0.2485	122.16	1277.84	0.2132	105.228	1294.77	0.2667	128.965	1271.03	0.1756	83.8873	1316.11	0.145	70.6677	1329.33	0.1391	67.1865	1332.81	0.1454	72.4026	1327.6	0.1429	70.0441	1329.96	0.146	72.3463	1327.65	0.1429
			133	2.8587	1379.97	20.0331	0.2729	135.554	1264.45	0.8093	379.673	1020.33	0.2909	144.475	1255.53	0.26	129.147	1270.85	0.2427	118.213	1281.79	0.2299	113.017	1286.98	0.197	97.2325	1302.77	0.2474	119.632	1280.37	0.1664	79.4923	1320.51	0.1439	70.1316	1329.87	0.1387	66.9933	1333.01	0.1452	72.303	1327.7	0.1429	70.0441	1329.96	0.1456	72.1481	1327.85	0.1429
			134	2.8639	1382.48	17.5229	0.2536	125.968	1274.03	0.7911	371.135	1028.87	0.2715	134.84	1265.16	0.2411	119.759	1280.24	0.224	109.105	1290.9	0.2122	104.315	1295.68	0.183	90.3226	1309.68	0.2289	110.687	1289.31	0.1599	76.3871	1323.61	0.143	69.693	1330.31	0.1384	66.8484	1333.15	0.1449	72.1537	1327.85	0.1426	69.8971	1330.1	0.1452	71.9499	1328.05	0.1428
			135	2.868	1384.46	15.5438	0.2351	116.778	1283.22	0.7718	362.08	1037.92	0.2527	125.503	1274.5	0.2234	110.967	1289.03	0.2069	100.776	1299.22	0.1962	96.45	1303.55	0.1716	84.6959	1315.3	0.2119	102.466	1297.53	0.1553	74.1896	1325.81	0.1425	69.4493	1330.55	0.1382	66.7518	1333.25	0.1448	72.1039	1327.9	0.1425	69.848	1330.15	0.1453	71.9994	1328	0.1429
			136	2.8575	1379.39	20.6124	0.2176	108.086	1291.91	0.7531	353.307	1046.69	0.2344	116.414	1283.59	0.2069	102.771	1297.23	0.1915	93.2749	1306.73	0.1825	89.7152	1310.28	0.1631	80.5006	1319.5	0.1967	95.1161	1304.88	0.1521	72.6609	1327.34	0.1419	69.1569	1330.84	0.1379	66.6069	1333.39	0.1446	72.0043	1328	0.1424	69.799	1330.2	0.1453	71.9994	1328	0.1432
			137	2.852	1376.73	23.2674	0.2013	99.9894	1300.01	0.7335	344.112	1055.89	0.2171	107.822	1292.18	0.1923	95.5189	1304.48	0.1787	87.0403	1312.96	0.1713	84.2094	1315.79	0.1571	77.5392	1322.46	0.1841	89.0232	1310.98	0.1497	71.5144	1328.49	0.1414	68.9132	1331.09	0.1377	66.5103	1333.49	0.1444	71.9047	1328.1	0.1423	69.75	1330.25	0.1452	71.9499	1328.05	0.1433
			138	2.8538	1377.6	22.3985	0.1871	92.936	1307.06	0.7148	335.339	1064.66	0.2013	99.9752	1300.02	0.18	89.4093	1310.59	0.1688	82.2183	1317.78	0.163	80.1292	1319.87	0.1529	75.4662	1324.53	0.1741	84.1876	1315.81	0.148	70.7022	1329.3	0.1411	68.767	1331.23	0.1375	66.4137	1333.59	0.1444	71.9047	1328.1	0.1424	69.799	1330.2	0.1454	72.049	1327.95	0.1429
			139	2.8572	1379.24	20.7572	0.1753	87.0747	1312.93	0.6972	327.083	1072.92	0.1874	93.0718	1306.93	0.1705	84.6904	1315.31	0.1615	78.6626	1321.34	0.1571	77.2288	1322.77	0.1498	73.9362	1326.06	0.167	80.7544	1319.25	0.1467	70.0812	1329.92	0.1407	68.572	1331.43	0.1374	66.3654	1333.63	0.1442	71.8051	1328.19	0.1423	69.75	1330.25	0.1453	71.9994	1328	0.143
			140	2.8624	1381.75	18.247	0.1661	82.5049	1317.5	0.6777	317.934	1082.07	0.176	87.41	1312.59	0.1635	81.2134	1318.79	0.1564	76.1785	1323.82	0.1527	75.0658	1324.93	0.1475	72.801	1327.2	0.1618	78.2398	1321.76	0.1455	69.508	1330.49	0.1403	68.3771	1331.62	0.1371	66.2205	1333.78	0.1441	71.7553	1328.24	0.1421	69.652	1330.35	0.1453	71.9994	1328	0.1428
			141	2.8579	1379.58	20.4193	0.1593	79.1272	1320.87	0.6601	309.678	1090.32	0.1672	83.0395	1316.96	0.1584	78.6801	1321.32	0.1527	74.3764	1325.62	0.1497	73.5911	1326.41	0.1458	71.9619	1328.04	0.1581	76.4507	1323.55	0.1446	69.078	1330.92	0.14	68.2309	1331.77	0.137	66.1722	1333.83	0.1439	71.6557	1328.34	0.1419	69.554	1330.45	0.1452	71.9499	1328.05	0.1428
			142	2.8627	1381.9	18.1022	0.1547	76.8423	1323.16	0.6411	300.764	1099.24	0.1609	79.9106	1320.09	0.1549	76.9416	1323.06	0.1501	73.11	1326.89	0.1476	72.5587	1327.44	0.1446	71.3696	1328.63	0.1555	75.1934	1324.81	0.1439	68.7436	1331.26	0.1398	68.1334	1331.87	0.137	66.1722	1333.83	0.1438	71.6059	1328.39	0.142	69.603	1330.4	0.1452	71.9499	1328.05	0.1429
			143	2.8616	1381.37	18.6332	0.1513	75.1535	1324.85	0.6218	291.71	1108.29	0.1564	77.6757	1322.32	0.1523	75.6502	1324.35	0.1481	72.1358	1327.86	0.1459	71.723	1328.28	0.1435	70.8267	1329.17	0.1535	74.2263	1325.77	0.1433	68.457	1331.54	0.1396	68.0359	1331.96	0.1368	66.0756	1333.92	0.1435	71.4565	1328.54	0.142	69.603	1330.4	0.1451	71.9003	1328.1	0.1428
			144	2.8621	1381.61	18.3918	0.1488	73.9117	1326.09	0.6024	282.608	1117.39	0.1531	76.0368	1323.96	0.1504	74.7064	1325.29	0.1465	71.3565	1328.64	0.1445	71.0348	1328.97	0.1426	70.3825	1329.62	0.152	73.501	1326.5	0.1428	68.2181	1331.78	0.1394	67.9385	1332.06	0.1366	65.979	1334.02	0.1434	71.4067	1328.59	0.1417	69.4559	1330.54	0.1451	71.9003	1328.1	0.1427
			145	2.8619	1381.51	18.4884	0.147	73.0176	1326.98	0.584	273.976	1126.02	0.1506	74.7951	1325.2	0.1488	73.9117	1326.09	0.1453	70.772	1329.23	0.1434	70.494	1329.51	0.1419	70.037	1329.96	0.1507	72.8723	1327.13	0.1423	67.9793	1332.02	0.1392	67.841	1332.16	0.1366	65.979	1334.02	0.1433	71.3569	1328.64	0.1417	69.4559	1330.54	0.145	71.8508	1328.15	0.1429
			146	2.8582	1379.73	20.2745	0.1455	72.2725	1327.73	0.5659	265.485	1134.52	0.1488	73.9012	1326.1	0.1476	73.3156	1326.68	0.1444	70.3336	1329.67	0.1426	70.1008	1329.9	0.1413	69.7409	1330.26	0.1497	72.3888	1327.61	0.1419	67.7882	1332.21	0.139	67.7435	1332.26	0.1364	65.8824	1334.12	0.1433	71.3569	1328.64	0.1418	69.5049	1330.5	0.145	71.8508	1328.15	0.1429
			147	2.873	1386.87	13.1301	0.1442	71.6268	1328.37	0.547	256.618	1143.38	0.1474	73.2059	1326.79	0.1468	72.9182	1327.08	0.1436	69.944	1330.06	0.1418	69.7075	1330.29	0.1408	69.4941	1330.51	0.1489	72.0019	1328	0.1416	67.6449	1332.36	0.1388	67.646	1332.35	0.1363	65.8341	1334.17	0.1432	71.3071	1328.69	0.1419	69.554	1330.45	0.1451	71.9003	1328.1	0.1427
			148	2.8421	1371.95	28.0463	0.1434	71.2294	1328.77	0.5284	247.892	1152.11	0.1462	72.6099	1327.39	0.146	72.5208	1327.48	0.1429	69.603	1330.4	0.1413	69.4617	1330.54	0.1404	69.2967	1330.7	0.1483	71.7118	1328.29	0.1418	67.7404	1332.26	0.1387	67.5973	1332.4	0.1362	65.7858	1334.21	0.1432	71.3071	1328.69	0.1419	69.554	1330.45	0.1451	71.9003	1328.1	0.1428
			149	2.861	1381.08	18.9228	0.1426	70.832	1329.17	0.5111	239.776	1160.22	0.1453	72.1629	1327.84	0.1453	72.1731	1327.83	0.1424	69.3595	1330.64	0.1408	69.2159	1330.78	0.14	69.0992	1330.9	0.1478	71.47	1328.53	0.141	67.3582	1332.64	0.1385	67.4998	1332.5	0.1361	65.7375	1334.26	0.143	71.2075	1328.79	0.1419	69.554	1330.45	0.1449	71.8012	1328.2	0.1427
			150	2.8614	1381.27	18.7297	0.1419	70.4843	1329.52	0.4925	231.05	1168.95	0.1445	71.7656	1328.23	0.1448	71.9248	1328.08	0.1418	69.0673	1330.93	0.1403	68.9701	1331.03	0.1396	68.9018	1331.1	0.1472	71.1799	1328.82	0.1408	67.2627	1332.74	0.1384	67.4511	1332.55	0.136	65.6891	1334.31	0.1431	71.2573	1328.74	0.1417	69.4559	1330.54	0.145	71.8508	1328.15	0.1429
			initial reaction rate V			0.170766			10.2511			8.71693			10.166			10.2471			10.458			10.3891			10.5293			10.3856			10.5538			11.4155			12.0829			12.2025			13.2147			14.1461
			M/6.23			0.0274102			1.64544			1.39919			1.63178			1.6448			1.67865			1.6676			1.69009			1.66703			1.69403			1.83234			1.93947			1.95867			2.12114			2.27064
			specific activity			0.342628			20.568			17.4898			20.3972			20.56			20.9831			20.845			21.1261			20.8378			21.1753			22.9042			24.2433			24.4834			26.5143			28.383
																									oxidation of NADH kinetics
		XB-SBP concentration in μM		specific activity	specific activity fold change																						XB-SBP concentration in μM	initial reaction rate V
		20.568	0	19.0289	1																					10.2511	0	9.484
		17.4898	0.05	20.3972	1.07191																					8.71693	0.05	10.166
			0.1	20.56	1.08046																						0.1	10.2471
			0.2	20.9831	1.1027																						0.2	10.458
			0.3	20.845	1.09544																						0.3	10.3891
			0.5	21.1261	1.11021																						0.5	10.5293
			0.75	20.8378	1.09506																						0.75	10.3856
			1.25	21.1753	1.1128																						1.25	10.5538
			2.5	22.9042	1.20366																						2.5	11.4155
			5	24.2433	1.27403																						5	12.0829
			6.5	24.4834	1.28664																						6.5	12.2025
			7.5	26.5143	1.39337																						7.5	13.2147
			8.5	28.383	1.49158																						8.5	14.1461
			10	30.7843	1.61777																						10	15.3429
			12.5	31.7785	1.67001																						12.5	15.8384
			15	33.8943	1.7812																						15	16.8929
			20	36.6658	1.92685																						20	18.2742
			25	39.8513	2.09425																						25	19.8619
			27.5	34.7913	1.82834																						27.5	17.34
																								Lineweaver–Burk plot for the determination of Michaelis-Menten constant
																										1 / (XB-SBP concentration)		1 / (initial reaction rate)
																											#DIV/0!	0.105441
																											20	0.0983672
																											10	0.0975886
																											5	0.0956209
																											3.33333	0.0962543
																											2	0.0949734
																											1.33333	0.0962874
																											0.8	0.0947527
																											0.4	0.0876004
																											0.2	0.0827617
																											0.153846	0.0819503
																											0.133333	0.0756733
																											0.117647	0.0706908
																											0.1	0.0651767
																											0.08	0.0631377
																											0.0666667	0.0591963
																											0.05	0.0547218
																											0.04	0.0503476
																											0.0363636	0.0576702
																										Michaelis-Menten constant, Vmax and Km
																											1/Vmax	0.0747
																											Vmax=	13.3869	μM of oxidated NADH۰min¯¹
																										slope=	Km/Vmax=	0.0018
																											Km=	0.0240964	μM
																								Hanes–Woolf plot for the determination of Michaelis-Menten constant
																										XB-SBP concentration in μM		XB-SBP conc. / initial reaction rate
																											0	0
																											0.05	0.00491836
																											0.1	0.00975886
																											0.2	0.0191242
																											0.3	0.0288763
																											0.5	0.0474867
																											0.75	0.0722156
																											1.25	0.118441
																											2.5	0.219001
																											5	0.413809
																											6.5	0.532677
																											7.5	0.567549
																											8.5	0.600872
																											10	0.651767
																											12.5	0.789221
																											15	0.887945
																											20	1.09444
																											25	1.25869
																											27.5	1.58593
																										Michaelis-Menten constant, Vmax and Km
																											slope=	0.0539
																											Vmax=	18.5529	μM of oxidated NADH۰min¯¹
																											Km/Vmax=	0.0663
																											Km=	1.23006	μM
[truncated: 17 more columns]

## Sheet: MEAN
XB-SBP concentration in μM	A1-A2	B1-B2	C1-C2	MEAN	SD	SEM
0	20.4303	20.3895	19.0289	19.9496	0.797602	0.460495
0.05	21.0593	21.6811	20.3972	21.0459	0.642031	0.370677
0.1	21.3486	21.2142	20.56	21.0409	0.421877	0.243571
0.2	22.0459	21.239	20.9831	21.4227	0.554715	0.320265
0.3	22.5715	21.3895	20.845	21.602	0.88267	0.50961
0.5	22.3977	21.0346	21.1261	21.5195	0.76194	0.439906
0.75	24.2243	21.439	20.8378	22.167	1.8068	1.04316
1.25	24.335	22.561	21.1753	22.6904	1.58379	0.914401
2.5	24.5707	23.3727	22.9042	23.6159	0.859429	0.496192
5	25.6837	25.2749	24.2433	25.0673	0.742291	0.428562
6.5	27.9058	25.5903	24.4834	25.9932	1.74642	1.0083
7.5	28.4933	26.9134	26.5143	27.307	1.04657	0.604238
8.5	29.8809	29.2146	28.383	29.1595	0.750441	0.433267
10	30.9655	29.9584	30.7843	30.5694	0.536846	0.309948
12.5	33.6718	31.8481	31.7785	32.4328	1.07359	0.619835
15	36.136	34.0689	33.8943	34.6998	1.24688	0.719888
20	38.3777	38.3502	36.6658	37.7979	0.980518	0.566102
25	42.2631	39.9102	39.8513	40.6749	1.37573	0.794279
27.5	35.1909	36.0232	34.7913	35.3351	0.628492	0.36286
