# Supplementary material for: Targeted protein degradation in Escherichia coli using CLIPPERs
Source: EMBO Rep. 2025 Jun 25;26(16):3994–4016. doi: 10.1038/s44319-025-00510-9 (PMC12373786; doi:10.1038/s44319-025-00510-9)
Supplement: Supplementary file 7 — Source data Fig. 4 [file 44319_2025_510_MOESM7_ESM.zip › Fig4/Fig4C/GroTAC/ATPase_assay_GroTAC_n2.xlsx]

## Sheet: 21-09-13-001_002 raw data
Raw data
0s	29.9 °C	2.9489	2.4922	2.4032	2.2302	2.1397	2.2154	2.0987	2.0644	2.1683	2.1788	2.076	2.0158	2.9766	2.5687	2.5413	2.3575	2.3255	2.3505	2.2204	2.0998	2.3075	2.2635	2.1623	2.1334	3.0808	2.6043	2.5441	2.4245	2.4213	2.3669	2.2356	2.3112	1.7023	1.5848	2.7424	2.8588	2.9305	2.9352	2.4702	2.2835	2.2723	1.9966	1.9796	1.9592	1.9978	1.8899	2.5967	2.5428
78s	29.8 °C	2.9439	2.443	2.3382	2.1488	2.0548	2.1197	1.9904	1.9465	2.0791	2.0832	1.9575	1.8905	2.9828	2.5163	2.4769	2.2861	2.2492	2.2704	2.1396	1.9864	2.2228	2.1628	2.0568	2.0176	3.087	2.5596	2.4946	2.3448	2.3376	2.2848	2.1508	2.2266	1.5142	1.4066	2.4926	2.6449	2.9298	2.9318	2.373	2.1871	2.1686	1.8368	1.8004	1.7882	1.8125	1.7042	2.3971	2.3147
155s	30.1 °C	2.9526	2.3863	2.2695	2.0582	1.9565	2.0016	1.8631	1.815	1.9837	1.9722	1.832	1.7565	2.9965	2.4627	2.4172	2.201	2.1656	2.181	2.0464	1.8567	2.12	2.0565	1.9321	1.8881	3.092	2.4956	2.4271	2.2665	2.2437	2.1944	2.0511	2.1324	1.3261	1.2147	2.2533	2.4299	2.9238	2.9403	2.2759	2.0854	2.0609	1.6708	1.6158	1.6143	1.6196	1.512	2.1672	2.0755
233s	29.9 °C	2.9546	2.3252	2.1937	1.9628	1.8517	1.8819	1.733	1.6793	1.877	1.8589	1.7032	1.6201	2.9871	2.4036	2.3456	2.1118	2.0776	2.0852	1.953	1.7283	2.0152	1.9481	1.8112	1.7529	3.0759	2.4378	2.3618	2.179	2.148	2.1021	1.952	2.0297	1.1278	1.0177	2.0028	2.2068	2.9247	2.9309	2.1764	1.975	1.951	1.4974	1.4276	1.4328	1.4261	1.3162	1.9292	1.8199
311s	30.2 °C	2.9437	2.264	2.1133	1.8635	1.7475	1.7581	1.6014	1.5373	1.7708	1.7454	1.5719	1.4834	2.9862	2.3431	2.2758	2.0189	1.9859	1.9878	1.8551	1.597	1.9069	1.838	1.6868	1.6164	3.0824	2.3827	2.2908	2.089	2.05	2.0088	1.8488	1.9306	0.9269	0.8196	1.7421	1.9402	2.9278	2.9296	2.0704	1.8627	1.8419	1.3209	1.2372	1.2456	1.2323	1.1168	1.692	1.5608
389s	30.1 °C	2.9482	2.1995	2.0367	1.7598	1.6402	1.6328	1.4671	1.3956	1.6631	1.6328	1.4433	1.3446	2.9893	2.2843	2.2033	1.927	1.8933	1.89	1.7576	1.4664	1.8004	1.7232	1.5642	1.4795	3.0832	2.3207	2.2205	1.9984	1.9486	1.9128	1.7443	1.8262	0.7288	0.6235	1.4664	1.6832	2.9161	2.9341	1.9645	1.7477	1.732	1.1439	1.0461	1.059	1.0347	0.9112	1.4559	1.2959
466s	29.9 °C	2.9533	2.1319	1.9561	1.6581	1.5345	1.5072	1.3352	1.2546	1.5553	1.5193	1.3131	1.2028	2.9958	2.226	2.1261	1.8338	1.798	1.7908	1.6578	1.3357	1.6938	1.6051	1.4364	1.3415	3.0882	2.2578	2.1528	1.9058	1.8508	1.8153	1.6405	1.7188	0.5292	0.4338	1.1805	1.3988	2.9261	2.9264	1.8592	1.637	1.6199	0.9673	0.857	0.8726	0.8337	0.7064	1.2071	1.0261
544s	30.2 °C	2.9551	2.0633	1.8768	1.5536	1.4258	1.3808	1.2019	1.1106	1.446	1.4014	1.1828	1.0607	2.985	2.163	2.0492	1.7403	1.7005	1.6918	1.5547	1.2024	1.5853	1.4845	1.3082	1.2044	3.092	2.1997	2.0791	1.8158	1.7509	1.7202	1.5391	1.6151	0.3505	0.3216	0.8937	1.1199	2.9228	2.926	1.7513	1.5233	1.5084	0.7901	0.6665	0.6892	0.6333	0.5059	0.9433	0.7501
622s	30.0 °C	2.9453	1.9924	1.7933	1.4489	1.3174	1.2517	1.0693	0.9686	1.3388	1.2847	1.0508	0.9181	2.9841	2.1032	1.9746	1.6454	1.6002	1.5931	1.4491	1.0691	1.4774	1.3633	1.1798	1.0678	3.0928	2.135	2.006	1.7246	1.6514	1.6239	1.4353	1.5073	0.2901	0.3104	0.6056	0.8298	2.9166	2.926	1.6439	1.4082	1.396	0.6145	0.4774	0.5058	0.4378	0.3441	0.6725	0.4766
699s	30.0 °C	2.9442	1.9225	1.7112	1.3431	1.2082	1.1239	0.9357	0.824	1.2283	1.167	0.918	0.7745	2.9935	2.0415	1.8974	1.55	1.4985	1.4918	1.343	0.9335	1.3687	1.2481	1.0513	0.9294	3.0948	2.0716	1.9344	1.6319	1.5509	1.5303	1.332	1.4033	0.2853	0.3082	0.3546	0.5706	2.928	2.9302	1.5359	1.294	1.283	0.4414	0.3124	0.3397	0.2984	0.3203	0.4082	0.2912
777s	30.1 °C	2.9494	1.854	1.6274	1.238	1.0958	0.9942	0.8021	0.6795	1.1171	1.047	0.7856	0.6328	2.9829	1.9783	1.8207	1.4535	1.4035	1.3901	1.2346	0.798	1.2589	1.138	0.9207	0.7912	3.0845	2.0049	1.8608	1.5382	1.4523	1.4359	1.2286	1.2973	0.2826	0.3067	0.3119	0.4772	2.9162	2.9335	1.4244	1.1794	1.1684	0.2949	0.2752	0.2797	0.283	0.3172	0.2859	0.2814
855s	30.1 °C	2.9448	1.7815	1.5422	1.1312	0.9877	0.8656	0.6676	0.5355	1.0063	0.9263	0.6505	0.4932	2.9948	1.9154	1.7406	1.3552	1.3119	1.2887	1.1254	0.6633	1.1484	1.029	0.7912	0.6521	3.0829	1.9408	1.7858	1.4436	1.3512	1.3394	1.1247	1.1902	0.2792	0.3056	0.3109	0.4698	2.9134	2.9264	1.316	1.0639	1.0528	0.2619	0.2704	0.2757	0.2807	0.3162	0.2788	0.2789
933s	29.9 °C	2.945	1.7099	1.4583	1.0248	0.8753	0.7347	0.5312	0.3952	0.8952	0.8075	0.5181	0.3521	2.9912	1.8499	1.66	1.2574	1.2202	1.1864	1.0213	0.5294	1.0387	0.9183	0.6605	0.5143	3.0651	1.8745	1.7097	1.3488	1.2508	1.2426	1.0209	1.0831	0.2809	0.3066	0.3086	0.4476	2.9059	2.9237	1.2041	0.9492	0.937	0.2579	0.27	0.2728	0.2794	0.3149	0.2762	0.279
1010s	29.8 °C	2.9543	1.6395	1.3722	0.9177	0.7636	0.6041	0.3971	0.2736	0.7827	0.6877	0.3868	0.2435	2.9812	1.7848	1.5785	1.1612	1.127	1.0834	0.918	0.3973	0.9264	0.8077	0.5311	0.3804	3.0896	1.8061	1.6336	1.2528	1.15	1.1455	0.9154	0.9753	0.2794	0.3057	0.3115	0.4716	2.9154	2.9252	1.0952	0.833	0.8202	0.2569	0.2689	0.2719	0.2795	0.3133	0.2759	0.2785
1088s	30.0 °C	2.9316	1.5672	1.2878	0.8093	0.6514	0.4771	0.2827	0.2317	0.6709	0.5683	0.2702	0.2163	2.9765	1.7172	1.498	1.0594	1.0341	0.9796	0.8195	0.2796	0.8157	0.6947	0.4028	0.2621	3.0695	1.7376	1.5563	1.1552	1.0472	1.0454	0.81	0.8676	0.2795	0.3047	0.3099	0.4333	2.9064	2.9108	0.9829	0.7176	0.7043	0.2561	0.2679	0.2707	0.2793	0.3144	0.2757	0.2783
1166s	30.1 °C	2.9468	1.4942	1.2012	0.7032	0.5401	0.3536	0.2404	0.2269	0.5593	0.4514	0.2185	0.2118	2.9868	1.6521	1.4154	0.9608	0.9402	0.8749	0.7167	0.2326	0.7033	0.5828	0.284	0.219	3.0814	1.6704	1.4795	1.059	0.9452	0.945	0.7055	0.7598	0.278	0.3047	0.3112	0.4502	2.915	2.9128	0.8698	0.6023	0.588	0.2558	0.2683	0.2701	0.2787	0.3144	0.276	0.2786
1243s	30.0 °C	2.9306	1.4208	1.1149	0.595	0.432	0.2648	0.2315	0.2242	0.4496	0.3365	0.2096	0.2099	2.9781	1.5853	1.3338	0.8618	0.8454	0.7723	0.6161	0.2243	0.5926	0.4704	0.2239	0.2125	3.0662	1.6011	1.4019	0.9606	0.8438	0.8444	0.6009	0.6529	0.2788	0.305	0.309	0.4693	2.9043	2.8985	0.7579	0.4867	0.4732	0.255	0.2692	0.2708	0.2794	0.3159	0.2764	0.2798
1321s	30.1 °C	2.9516	1.3486	1.0293	0.4891	0.3266	0.2464	0.2316	0.2229	0.3401	0.2476	0.207	0.2101	2.9937	1.5184	1.252	0.7612	0.7492	0.6689	0.5129	0.2219	0.4816	0.361	0.2141	0.2089	3.1002	1.5334	1.3243	0.8641	0.7406	0.742	0.496	0.5448	0.2789	0.3043	0.309	0.4616	2.9242	2.9307	0.6466	0.3751	0.3618	0.2548	0.2677	0.2696	0.2788	0.3142	0.2748	0.2792
1399s	29.9 °C	2.9468	1.2733	0.9434	0.3834	0.2449	0.2402	0.2287	0.2211	0.2499	0.2202	0.2055	0.2098	2.9913	1.4506	1.169	0.6616	0.6538	0.564	0.4136	0.22	0.3726	0.2659	0.2115	0.2076	3.0826	1.464	1.2455	0.7669	0.6385	0.641	0.3932	0.4396	0.2765	0.3046	0.3055	0.4551	2.9054	2.9201	0.5345	0.2752	0.2697	0.2542	0.2701	0.2701	0.2793	0.314	0.2771	0.2795
1477s	30.1 °C	2.9348	1.1997	0.8565	0.2862	0.2224	0.2387	0.2283	0.2213	0.2147	0.2156	0.2054	0.2092	2.9745	1.3823	1.0853	0.5624	0.5571	0.4611	0.319	0.2184	0.2747	0.225	0.2101	0.2077	3.0705	1.3944	1.1677	0.6687	0.5366	0.5397	0.2973	0.3377	0.277	0.304	0.3084	0.4453	2.8964	2.907	0.4271	0.2271	0.2393	0.254	0.2687	0.2702	0.2787	0.3141	0.2762	0.2803
1554s	30.0 °C	2.9399	1.1259	0.7699	0.2263	0.2168	0.2378	0.2278	0.2211	0.2077	0.2123	0.2041	0.2088	2.9843	1.3142	1.0041	0.464	0.4619	0.3616	0.2509	0.2183	0.2258	0.217	0.2093	0.2076	3.0945	1.3247	1.0878	0.5718	0.4355	0.44	0.2343	0.2604	0.2764	0.3049	0.3098	0.4588	2.9143	2.9192	0.3264	0.2187	0.2332	0.2549	0.2672	0.2703	0.2779	0.3127	0.2764	0.2804
1632s	30.3 °C	2.9389	1.0515	0.6836	0.2128	0.2146	0.2377	0.2262	0.2219	0.2045	0.2111	0.2035	0.207	2.9971	1.2463	0.9194	0.3664	0.3685	0.2761	0.2314	0.2179	0.2157	0.2147	0.2093	0.2064	3.0908	1.2546	1.0102	0.4758	0.3387	0.3435	0.2197	0.2374	0.2769	0.3028	0.3084	0.4672	2.9084	2.9139	0.2653	0.2164	0.2312	0.2537	0.2674	0.2699	0.2785	0.3132	0.2757	0.2805
1710s	30.1 °C	2.9419	0.9765	0.5974	0.2084	0.2141	0.2364	0.2258	0.2207	0.2034	0.2098	0.2039	0.2069	2.9813	1.1792	0.8365	0.2795	0.2861	0.24	0.2278	0.2174	0.2125	0.2132	0.2082	0.2062	3.0735	1.1839	0.9304	0.3811	0.2597	0.2633	0.2159	0.2335	0.2767	0.3029	0.3106	0.4545	2.9062	2.9153	0.2503	0.2146	0.2302	0.2544	0.2692	0.2696	0.278	0.3134	0.2758	0.2807
1788s	30.0 °C	2.9488	0.9024	0.5116	0.2069	0.2131	0.2363	0.2253	0.2194	0.2034	0.2102	0.2045	0.2076	2.983	1.1096	0.7537	0.2321	0.2376	0.2318	0.2243	0.2182	0.2109	0.2118	0.2071	0.207	3.0798	1.1145	0.8514	0.2919	0.23	0.2264	0.2159	0.2324	0.2765	0.3031	0.3114	0.467	2.9022	2.9166	0.2483	0.213	0.2289	0.2544	0.268	0.2692	0.2782	0.3137	0.2758	0.281
1865s	30.0 °C	2.9402	0.8273	0.426	0.2063	0.2127	0.2367	0.2248	0.22	0.2024	0.2091	0.2032	0.2067	2.9843	1.0409	0.67	0.2223	0.2267	0.2285	0.224	0.217	0.2102	0.2114	0.2072	0.2051	3.0774	1.0441	0.7734	0.2332	0.2238	0.2192	0.2131	0.2311	0.2775	0.3021	0.3094	0.466	2.9087	2.9101	0.2457	0.2128	0.2289	0.2543	0.2698	0.2696	0.2787	0.3132	0.2764	0.2815
1943s	30.0 °C	2.9382	0.7515	0.3433	0.2052	0.2125	0.2366	0.2244	0.2205	0.2016	0.2096	0.2035	0.2073	2.9796	0.972	0.5877	0.2187	0.2228	0.2263	0.2224	0.2168	0.2091	0.2111	0.2077	0.2048	3.0814	0.9731	0.6946	0.2173	0.221	0.2153	0.2125	0.2297	0.2768	0.3033	0.3078	0.4654	2.9131	2.9172	0.2438	0.2127	0.2283	0.2538	0.2685	0.2688	0.2785	0.3135	0.2769	0.2813
2021s	29.9 °C	2.9368	0.6766	0.2698	0.2047	0.2114	0.2366	0.2241	0.2205	0.2018	0.2094	0.2028	0.2061	2.978	0.9033	0.5053	0.2172	0.2211	0.2257	0.222	0.2169	0.2094	0.2107	0.2074	0.2059	3.0836	0.902	0.6154	0.213	0.2196	0.213	0.2126	0.2297	0.2769	0.303	0.3091	0.4582	2.9037	2.9078	0.2429	0.2125	0.2277	0.2538	0.2707	0.2691	0.2796	0.314	0.2773	0.2825
2098s	30.0 °C	2.9342	0.6023	0.2261	0.2051	0.2116	0.2368	0.2247	0.2194	0.2005	0.2087	0.203	0.2054	2.9694	0.8344	0.4248	0.2157	0.22	0.225	0.2228	0.2167	0.2088	0.2112	0.2071	0.2054	3.0853	0.8319	0.5373	0.2108	0.2186	0.2131	0.212	0.2298	0.276	0.3026	0.3115	0.4675	2.9092	2.9144	0.2431	0.2129	0.2277	0.2534	0.2709	0.2683	0.2791	0.3137	0.2769	0.2824
2176s	30.0 °C	2.9412	0.5281	0.2135	0.2049	0.2113	0.2363	0.2241	0.2207	0.2005	0.2089	0.203	0.2057	2.9785	0.7654	0.345	0.2151	0.2189	0.2239	0.2211	0.2162	0.2083	0.211	0.2061	0.2055	3.0849	0.7613	0.458	0.2097	0.2179	0.212	0.2117	0.2291	0.2774	0.3027	0.3099	0.4542	2.9013	2.9112	0.2411	0.2116	0.2279	0.2538	0.2704	0.2686	0.2789	0.3137	0.2772	0.2817
2254s	30.2 °C	2.943	0.4531	0.2088	0.2045	0.2117	0.2359	0.2245	0.219	0.201	0.2078	0.2031	0.2058	2.9815	0.6961	0.2769	0.2146	0.2187	0.224	0.2209	0.2165	0.208	0.2104	0.2068	0.2047	3.0687	0.6904	0.3816	0.209	0.2176	0.2114	0.2117	0.2289	0.276	0.3029	0.3098	0.453	2.9019	2.9085	0.2417	0.2114	0.2277	0.2541	0.2711	0.2688	0.2795	0.3123	0.2772	0.281
2332s	30.0 °C	2.9483	0.3805	0.2073	0.2034	0.211	0.2358	0.2235	0.2185	0.2007	0.2077	0.203	0.2047	2.9869	0.6274	0.2375	0.2143	0.2179	0.2238	0.2206	0.2157	0.2078	0.2099	0.2068	0.2048	3.0964	0.6192	0.3082	0.2088	0.217	0.2107	0.2115	0.2291	0.2757	0.3024	0.311	0.4624	2.9072	2.9155	0.2415	0.2111	0.2274	0.2535	0.2722	0.2687	0.2796	0.3126	0.2769	0.2808
2409s	30.0 °C	2.9493	0.3111	0.2058	0.2041	0.2112	0.2361	0.2235	0.2198	0.2002	0.2087	0.2032	0.2054	2.9865	0.5586	0.2258	0.213	0.218	0.2239	0.2198	0.2156	0.2074	0.2099	0.2065	0.2051	3.079	0.5494	0.2481	0.208	0.217	0.2108	0.2112	0.2285	0.2771	0.3014	0.3081	0.4678	2.9062	2.905	0.2417	0.2109	0.2269	0.2536	0.2721	0.2689	0.2788	0.3134	0.2764	0.2807
2487s	30.2 °C	2.939	0.2525	0.2049	0.203	0.2111	0.237	0.2241	0.2202	0.2001	0.2081	0.2034	0.2061	2.975	0.4903	0.2215	0.2132	0.2179	0.2229	0.2205	0.2152	0.2078	0.2096	0.2065	0.2046	3.0932	0.479	0.2206	0.2077	0.2166	0.2099	0.211	0.2287	0.2768	0.3015	0.3063	0.4429	2.8973	2.9104	0.2419	0.2115	0.2268	0.2539	0.2715	0.2687	0.279	0.3133	0.2761	0.2799
2565s	30.0 °C	2.9475	0.2228	0.2041	0.2033	0.2106	0.2352	0.2235	0.2199	0.1995	0.2077	0.2024	0.2046	2.9924	0.4227	0.2196	0.2137	0.2175	0.2228	0.2195	0.2153	0.2074	0.2095	0.2058	0.2051	3.104	0.4085	0.212	0.2069	0.2164	0.2104	0.211	0.2284	0.2763	0.3016	0.3065	0.4545	2.9021	2.9153	0.2428	0.2108	0.2269	0.254	0.2737	0.2681	0.28	0.3135	0.2744	0.2791
2642s	30.2 °C	2.95	0.2136	0.2036	0.2023	0.2097	0.2354	0.2238	0.2201	0.1997	0.2075	0.2034	0.2058	2.9842	0.3562	0.2182	0.2127	0.2171	0.2224	0.2198	0.2159	0.2077	0.2092	0.2066	0.2052	3.1074	0.342	0.2092	0.2065	0.2164	0.2097	0.2112	0.2284	0.2751	0.3019	0.3176	0.4671	2.9085	2.9164	0.2406	0.2109	0.2267	0.2545	0.2744	0.2686	0.2787	0.3146	0.2756	0.2788
2720s	30.1 °C	2.9302	0.2101	0.2034	0.2025	0.2104	0.2366	0.224	0.2191	0.1999	0.2082	0.2028	0.2051	2.9746	0.294	0.2171	0.2131	0.2164	0.2217	0.2193	0.2157	0.2074	0.2089	0.2064	0.2043	3.0711	0.2793	0.2067	0.2068	0.2161	0.2091	0.2105	0.2281	0.2743	0.3009	0.3134	0.4444	2.8893	2.8962	0.2413	0.2106	0.2265	0.2544	0.2718	0.2691	0.2788	0.3127	0.275	0.2787
2798s	30.2 °C	2.9418	0.2075	0.2024	0.2027	0.2099	0.2355	0.2235	0.2197	0.1999	0.2075	0.2027	0.2055	2.9754	0.2453	0.2173	0.2123	0.2168	0.2222	0.2198	0.2153	0.2068	0.2089	0.2068	0.2046	3.0826	0.2348	0.2056	0.2066	0.2161	0.2092	0.2103	0.2281	0.2733	0.3009	0.3117	0.4246	2.9001	2.904	0.2407	0.211	0.2265	0.2541	0.2719	0.2689	0.2795	0.3129	0.2728	0.2784
2876s	30.4 °C	2.9322	0.2065	0.2024	0.2031	0.2109	0.2373	0.2238	0.2196	0.1996	0.2079	0.2028	0.2058	2.9796	0.2225	0.2162	0.2119	0.2164	0.2219	0.22	0.2147	0.207	0.2087	0.2065	0.2049	3.0743	0.2167	0.2047	0.2064	0.2157	0.2089	0.2103	0.2289	0.2742	0.2996	0.3074	0.4216	2.8994	2.8978	0.2396	0.2104	0.2272	0.255	0.2721	0.2692	0.2784	0.3126	0.2736	0.2777
2953s	30.0 °C	2.9366	0.2053	0.2023	0.2027	0.2096	0.2361	0.224	0.2199	0.1996	0.2075	0.2031	0.2045	2.9743	0.2142	0.2158	0.2114	0.217	0.2218	0.219	0.2156	0.2072	0.2085	0.2065	0.2053	3.0706	0.2108	0.2043	0.2057	0.2155	0.2098	0.2108	0.2281	0.273	0.2988	0.3159	0.4271	2.8999	2.8992	0.2414	0.2105	0.2262	0.2551	0.2738	0.2674	0.2778	0.3107	0.2735	0.2768
3031s	30.2 °C	2.9424	0.2045	0.2021	0.2025	0.2097	0.236	0.2242	0.2197	0.1997	0.2074	0.2028	0.2059	2.9797	0.2111	0.2152	0.2119	0.2163	0.2215	0.2193	0.2153	0.2066	0.2093	0.206	0.2051	3.0734	0.2077	0.204	0.2059	0.2156	0.2089	0.2097	0.2283	0.2721	0.2981	0.308	0.4245	2.8949	2.9006	0.2409	0.2111	0.2264	0.2547	0.2745	0.2674	0.2771	0.3104	0.2725	0.2764
3109s	30.4 °C	2.9319	0.2043	0.2018	0.2026	0.2097	0.236	0.2243	0.2204	0.1995	0.2073	0.2028	0.2052	2.9781	0.2091	0.2155	0.2112	0.2161	0.2213	0.2203	0.2154	0.2066	0.2085	0.2069	0.2053	3.092	0.2063	0.2027	0.2055	0.2152	0.2089	0.2101	0.2281	0.2718	0.2972	0.3089	0.4229	2.8932	2.8987	0.241	0.2108	0.2267	0.2543	0.2725	0.2667	0.2768	0.3097	0.2713	0.2772
3187s	30.1 °C	2.9398	0.2039	0.2016	0.2026	0.2094	0.2358	0.224	0.2201	0.1997	0.2074	0.2032	0.2063	2.9806	0.2078	0.215	0.2116	0.2159	0.2215	0.2185	0.215	0.2068	0.209	0.2063	0.2055	3.0817	0.2051	0.2031	0.206	0.2152	0.2088	0.2104	0.2282	0.2722	0.2964	0.3106	0.4271	2.8936	2.9013	0.2398	0.2104	0.2268	0.2536	0.2742	0.2668	0.2763	0.3087	0.2707	0.2765
3264s	30.2 °C	2.9403	0.2031	0.2016	0.2029	0.2092	0.2366	0.2234	0.2201	0.1995	0.2069	0.2035	0.2055	2.9848	0.2071	0.2148	0.2111	0.2165	0.2221	0.2195	0.2152	0.2065	0.2088	0.2063	0.2049	3.077	0.2044	0.2029	0.2062	0.2153	0.209	0.2103	0.2277	0.2708	0.2967	0.3086	0.4367	2.8922	2.8983	0.2411	0.2107	0.2264	0.2533	0.2722	0.2654	0.276	0.3092	0.2705	0.2756
3342s	30.4 °C	2.9193	0.2028	0.2015	0.2025	0.2093	0.236	0.2234	0.2199	0.1994	0.2073	0.2024	0.2057	2.962	0.2067	0.2146	0.2119	0.2162	0.2211	0.2191	0.2149	0.2073	0.2087	0.2065	0.2051	3.0602	0.2037	0.2025	0.2062	0.2157	0.2086	0.2095	0.228	0.2701	0.2966	0.3095	0.4242	2.8823	2.8885	0.2404	0.2102	0.2262	0.2533	0.2721	0.2656	0.2757	0.3085	0.2702	0.2753
3420s	30.3 °C	2.9327	0.2026	0.2012	0.2025	0.2091	0.2373	0.2233	0.2202	0.1996	0.2078	0.2028	0.2042	2.9781	0.2062	0.2145	0.2115	0.2161	0.2211	0.2197	0.215	0.2071	0.2085	0.2068	0.2053	3.0755	0.2031	0.2023	0.2058	0.2149	0.2083	0.2094	0.2281	0.2694	0.2956	0.3088	0.4223	2.8954	2.8956	0.24	0.2103	0.2267	0.2529	0.2739	0.2646	0.2751	0.3077	0.269	0.2746
3497s	30.3 °C	2.9387	0.2026	0.2011	0.2024	0.2095	0.2363	0.2232	0.2199	0.1996	0.2072	0.2027	0.2053	2.9783	0.2057	0.2143	0.2115	0.2161	0.2213	0.2187	0.2148	0.2066	0.2087	0.2065	0.2058	3.0812	0.2033	0.202	0.2057	0.2151	0.2086	0.2097	0.2282	0.2695	0.2953	0.3042	0.4608	2.8891	2.8976	0.2405	0.2112	0.2265	0.252	0.2699	0.2658	0.2746	0.307	0.2696	0.2742
3575s	30.3 °C	2.945	0.2029	0.2012	0.2025	0.2094	0.2376	0.224	0.2201	0.1999	0.207	0.2033	0.2051	2.9709	0.2056	0.2144	0.2116	0.2158	0.2211	0.2194	0.2149	0.2068	0.2085	0.2062	0.205	3.085	0.2023	0.2019	0.2059	0.2148	0.2085	0.2094	0.2287	0.269	0.2951	0.3056	0.4433	2.8935	2.8947	0.24	0.2109	0.2264	0.2527	0.2714	0.2642	0.274	0.306	0.2685	0.2735
3653s	30.4 °C	2.9247	0.2025	0.2011	0.2029	0.2095	0.2368	0.2236	0.2206	0.2002	0.2073	0.2034	0.2056	2.977	0.2053	0.2143	0.2117	0.2161	0.221	0.2187	0.2153	0.2071	0.2085	0.2061	0.2051	3.0741	0.2024	0.2019	0.2052	0.2148	0.2084	0.2093	0.2283	0.2687	0.2946	0.3046	0.4207	2.8906	2.8963	0.241	0.2107	0.2263	0.2515	0.271	0.2635	0.2736	0.3064	0.2678	0.2733
3731s	30.5 °C	2.9277	0.2016	0.2011	0.2026	0.2093	0.2367	0.2238	0.2202	0.1998	0.2073	0.2032	0.2056	2.9751	0.205	0.2147	0.2112	0.2155	0.221	0.2194	0.2151	0.2065	0.2084	0.2067	0.2049	3.0814	0.2022	0.2014	0.2051	0.2152	0.2087	0.2095	0.2283	0.2686	0.2938	0.3079	0.4153	2.8913	2.8932	0.2411	0.2108	0.2265	0.2511	0.2714	0.2641	0.273	0.3053	0.2682	0.2732
3808s	30.3 °C	2.9284	0.2017	0.2009	0.2026	0.2094	0.2376	0.2236	0.2202	0.2	0.2072	0.2028	0.2051	2.9695	0.2049	0.2136	0.2112	0.2162	0.2209	0.2188	0.2151	0.2071	0.2081	0.2064	0.2047	3.0882	0.202	0.2011	0.2051	0.215	0.2081	0.2095	0.2284	0.2672	0.2938	0.305	0.4172	2.8888	2.8935	0.2407	0.2105	0.2262	0.2507	0.2711	0.2632	0.273	0.3051	0.2671	0.2724
3886s	30.2 °C	2.9307	0.2017	0.2007	0.203	0.2098	0.2381	0.2236	0.2203	0.2	0.2077	0.2024	0.2045	2.9633	0.2048	0.214	0.2105	0.2158	0.2206	0.2192	0.2151	0.2078	0.2084	0.2068	0.2051	3.0851	0.2012	0.2008	0.2052	0.215	0.2086	0.2093	0.2282	0.2665	0.2925	0.3055	0.4176	2.8878	2.8873	0.2407	0.2105	0.2268	0.2503	0.2704	0.2621	0.2725	0.3044	0.2677	0.2722
3964s	30.2 °C	2.9304	0.2015	0.2007	0.2028	0.2092	0.2373	0.2234	0.2198	0.1999	0.2075	0.2033	0.2033	2.9724	0.2045	0.2139	0.2111	0.2153	0.2209	0.2192	0.2148	0.2071	0.2082	0.2065	0.2051	3.072	0.2012	0.2008	0.2052	0.2148	0.209	0.2096	0.2288	0.267	0.2921	0.3078	0.4304	2.8894	2.8909	0.2405	0.2106	0.2266	0.2501	0.2709	0.2626	0.2721	0.304	0.2674	0.2717
4041s	30.4 °C	2.9285	0.2015	0.201	0.2028	0.2094	0.2376	0.2238	0.2198	0.1997	0.2078	0.2029	0.2034	2.9658	0.2044	0.2139	0.2111	0.2156	0.2205	0.2189	0.2149	0.207	0.208	0.2069	0.2048	3.0731	0.201	0.2009	0.2051	0.2153	0.2083	0.2095	0.2286	0.2663	0.2916	0.3129	0.4179	2.8872	2.8932	0.2409	0.211	0.2264	0.2491	0.2701	0.2618	0.272	0.3037	0.2671	0.2713
4119s	30.4 °C	2.9258	0.2009	0.2009	0.2027	0.2098	0.2373	0.2232	0.2195	0.2003	0.2074	0.2025	0.2032	2.9679	0.2046	0.2136	0.211	0.2157	0.2207	0.2198	0.2148	0.207	0.2081	0.2069	0.2046	3.076	0.2007	0.2008	0.2051	0.215	0.2083	0.2094	0.2284	0.2658	0.2912	0.312	0.4154	2.8877	2.895	0.2404	0.2108	0.2268	0.2491	0.2663	0.2619	0.2711	0.303	0.2656	0.2711
4197s	30.5 °C	2.9324	0.2011	0.2007	0.203	0.2096	0.2378	0.2231	0.2194	0.2	0.2079	0.2023	0.203	2.9724	0.2041	0.2134	0.2106	0.2158	0.221	0.2179	0.2145	0.2071	0.2082	0.2065	0.2041	3.0755	0.2005	0.2004	0.2049	0.2146	0.2083	0.2092	0.2286	0.2652	0.291	0.3118	0.4161	2.8825	2.8987	0.2401	0.211	0.2264	0.2486	0.269	0.261	0.2711	0.3024	0.2663	0.2705
4275s	30.5 °C	2.9209	0.2011	0.2004	0.203	0.2097	0.2366	0.2228	0.2187	0.1999	0.2078	0.2019	0.2026	2.964	0.2041	0.2134	0.211	0.216	0.2259	0.2191	0.2144	0.2073	0.2084	0.2069	0.2037	3.0631	0.2012	0.2001	0.2054	0.2147	0.2085	0.2091	0.2286	0.2654	0.2904	0.3124	0.4133	2.8745	2.8777	0.2403	0.2111	0.2264	0.249	0.2698	0.2617	0.2705	0.3025	0.265	0.2701
4352s	30.6 °C	2.9261	0.2012	0.2005	0.2032	0.2097	0.2381	0.2221	0.2187	0.1999	0.2079	0.2016	0.2027	2.9699	0.2041	0.2136	0.213	0.2158	0.2212	0.2187	0.2139	0.2076	0.2087	0.2069	0.2031	3.0767	0.2007	0.1998	0.2053	0.2149	0.2084	0.2091	0.2284	0.2644	0.2895	0.3105	0.4122	2.877	2.8889	0.2408	0.2111	0.2266	0.2481	0.2705	0.2605	0.2698	0.3019	0.2649	0.2699
4430s	30.4 °C	2.9187	0.2011	0.2003	0.2027	0.2094	0.2371	0.2218	0.2178	0.2001	0.2078	0.2013	0.201	2.9483	0.2042	0.2134	0.2111	0.2157	0.2207	0.2183	0.2136	0.2071	0.2085	0.2063	0.2033	3.0612	0.2003	0.2	0.2052	0.2147	0.2083	0.2093	0.2284	0.263	0.2892	0.3142	0.4112	2.8756	2.8815	0.241	0.2108	0.2263	0.2479	0.2694	0.2599	0.2693	0.3012	0.2645	0.27
4508s	30.4 °C	2.9213	0.2013	0.1999	0.2032	0.21	0.237	0.2218	0.2178	0.2001	0.2075	0.2013	0.2019	2.9722	0.2041	0.2136	0.2111	0.2159	0.221	0.2187	0.2133	0.2071	0.2086	0.2062	0.2028	3.08	0.2005	0.2005	0.2051	0.2147	0.2085	0.2091	0.2289	0.2633	0.2887	0.3113	0.4117	2.8823	2.8867	0.2408	0.2111	0.2265	0.2474	0.2693	0.2596	0.2692	0.3009	0.2645	0.2695
4586s	30.4 °C	2.9242	0.2009	0.2001	0.2033	0.2094	0.2368	0.2219	0.2178	0.2002	0.2076	0.2006	0.2007	2.9794	0.2039	0.2137	0.2107	0.2158	0.2211	0.2191	0.2132	0.2075	0.2087	0.2062	0.2024	3.0727	0.2001	0.2	0.2051	0.2149	0.2084	0.209	0.2287	0.2631	0.2883	0.3105	0.4115	2.877	2.8798	0.2408	0.2112	0.2263	0.2473	0.2678	0.2589	0.2691	0.3003	0.2647	0.2689
4663s	30.4 °C	2.9127	0.2009	0.1999	0.2031	0.2098	0.2369	0.2211	0.2173	0.2002	0.2075	0.2003	0.2002	2.9576	0.204	0.2133	0.211	0.2158	0.2209	0.2186	0.2127	0.2077	0.2088	0.2052	0.2024	3.0519	0.2005	0.2001	0.2055	0.215	0.2083	0.2092	0.2289	0.2635	0.2884	0.3123	0.4101	2.8735	2.8742	0.2405	0.2113	0.2264	0.2468	0.2671	0.2591	0.2687	0.3001	0.2641	0.2684
4741s	30.6 °C	2.9282	0.2007	0.2003	0.2034	0.2097	0.2364	0.2207	0.2168	0.2001	0.2071	0.2003	0.2003	2.9732	0.2037	0.2134	0.211	0.2159	0.2211	0.2186	0.212	0.2076	0.2086	0.2048	0.2021	3.0776	0.2001	0.1999	0.205	0.2154	0.2083	0.2091	0.229	0.2625	0.2879	0.3123	0.4077	2.8804	2.8805	0.2406	0.2114	0.2265	0.2467	0.2665	0.2584	0.2681	0.2989	0.2636	0.2684
4819s	30.6 °C	2.9275	0.2003	0.2001	0.2032	0.2095	0.2363	0.2204	0.2168	0.2004	0.2072	0.1997	0.2003	2.9698	0.2037	0.2132	0.2108	0.2157	0.2211	0.2188	0.2122	0.2074	0.2084	0.2052	0.2019	3.0723	0.2	0.1999	0.2058	0.2147	0.2083	0.2089	0.2288	0.2621	0.2873	0.313	0.4084	2.8753	2.8817	0.2405	0.2111	0.2263	0.2464	0.2676	0.2583	0.2676	0.2993	0.2631	0.2678
4896s	30.4 °C	2.9169	0.2004	0.2002	0.2032	0.2092	0.2356	0.2201	0.2165	0.2004	0.2068	0.1996	0.1993	2.9599	0.2037	0.2133	0.211	0.2158	0.2208	0.2185	0.2117	0.2073	0.2084	0.2045	0.2018	3.0576	0.2002	0.1998	0.2054	0.2147	0.2085	0.2089	0.2291	0.2614	0.2868	0.3114	0.4313	2.8704	2.8687	0.2404	0.2111	0.2263	0.2466	0.2664	0.2576	0.2672	0.298	0.2634	0.2672
4974s	30.6 °C	2.9201	0.2002	0.2003	0.2033	0.2093	0.235	0.22	0.2162	0.1999	0.2063	0.1991	0.1997	2.9564	0.2036	0.2135	0.2107	0.2158	0.2211	0.219	0.2115	0.2073	0.2081	0.2043	0.2009	3.0557	0.1998	0.1999	0.2053	0.2149	0.2088	0.2087	0.2289	0.2617	0.2859	0.318	0.4503	2.8688	2.8754	0.241	0.2112	0.2261	0.2457	0.2637	0.2576	0.2668	0.298	0.263	0.267
5052s	30.5 °C	2.9251	0.2003	0.1999	0.2034	0.2089	0.2351	0.2199	0.2161	0.2001	0.2064	0.199	0.1988	2.9578	0.2036	0.2133	0.2108	0.2157	0.2208	0.2182	0.2116	0.207	0.208	0.204	0.2007	3.0621	0.2002	0.1999	0.2057	0.2148	0.2084	0.2087	0.2291	0.261	0.2857	0.3138	0.4234	2.8668	2.8692	0.2411	0.2108	0.2255	0.2459	0.2675	0.2572	0.267	0.2973	0.2621	0.2667
5130s	30.5 °C	2.9292	0.2006	0.2001	0.2029	0.2085	0.2348	0.2192	0.2158	0.1997	0.2059	0.1987	0.1987	2.967	0.2036	0.2131	0.2109	0.2158	0.2208	0.2192	0.2111	0.2074	0.2078	0.2035	0.2003	3.0784	0.1999	0.1997	0.2052	0.2147	0.2086	0.2086	0.2288	0.2606	0.2853	0.3113	0.402	2.8701	2.8785	0.2405	0.2108	0.2253	0.245	0.267	0.2567	0.2663	0.2964	0.2618	0.2663
5207s	30.8 °C	2.9078	0.2002	0.2	0.2032	0.2085	0.235	0.219	0.2155	0.1997	0.2057	0.1984	0.1983	2.9585	0.2036	0.2133	0.2104	0.2158	0.2207	0.2182	0.2106	0.2072	0.2074	0.203	0.2001	3.0497	0.1999	0.1994	0.2052	0.2146	0.2085	0.2084	0.229	0.2598	0.2847	0.3126	0.403	2.8679	2.8753	0.2408	0.2107	0.2254	0.2451	0.2662	0.2561	0.2656	0.2964	0.2619	0.266
5285s	30.6 °C	2.9296	0.2	0.2001	0.2031	0.208	0.234	0.2194	0.2153	0.1991	0.2053	0.1981	0.1981	2.9673	0.2037	0.2132	0.2106	0.2155	0.2208	0.2181	0.2104	0.2073	0.207	0.203	0.1998	3.0657	0.1998	0.1996	0.2053	0.2148	0.2085	0.2086	0.2289	0.2594	0.2842	0.3181	0.3977	2.8765	2.8806	0.2405	0.21	0.2249	0.245	0.2671	0.256	0.2657	0.2963	0.2607	0.2669
5363s	30.6 °C	2.913	0.2003	0.1999	0.2027	0.2082	0.2339	0.2184	0.2149	0.1989	0.2052	0.1977	0.1982	2.9548	0.2036	0.213	0.2105	0.2155	0.2209	0.218	0.2102	0.2061	0.207	0.2028	0.1995	3.0607	0.1999	0.1995	0.2054	0.2148	0.2085	0.2081	0.2287	0.2588	0.2841	0.3168	0.3958	2.8666	2.8648	0.2406	0.21	0.2246	0.2441	0.2657	0.2558	0.2651	0.2956	0.2602	0.2649
5441s	30.6 °C	2.9249	0.2	0.2001	0.2026	0.2076	0.234	0.2182	0.2145	0.1987	0.2049	0.1975	0.1971	2.964	0.2035	0.213	0.2106	0.2157	0.2206	0.2183	0.2098	0.2062	0.2067	0.2021	0.1995	3.074	0.1996	0.1994	0.2054	0.2149	0.2085	0.2077	0.2286	0.2589	0.2834	0.3081	0.3998	2.8699	2.8733	0.2404	0.2096	0.2244	0.2439	0.2649	0.2554	0.2648	0.2953	0.2605	0.265
5518s	30.7 °C	2.9228	0.2001	0.2001	0.2023	0.2073	0.2329	0.2181	0.2145	0.1984	0.2047	0.1973	0.1968	2.9622	0.2033	0.2131	0.2107	0.2157	0.2207	0.2191	0.2098	0.2059	0.2068	0.2022	0.1989	3.0742	0.1995	0.1993	0.2053	0.2146	0.2085	0.2076	0.228	0.2577	0.2825	0.3118	0.3995	2.8734	2.8704	0.2407	0.2093	0.2243	0.2432	0.2623	0.255	0.2642	0.2945	0.2598	0.2646
5596s	30.6 °C	2.9249	0.2005	0.2001	0.2023	0.208	0.2337	0.2177	0.214	0.1984	0.2044	0.1968	0.1971	2.9595	0.2034	0.213	0.2104	0.2157	0.2212	0.218	0.2095	0.2058	0.2066	0.2018	0.199	3.0766
Date of measurement: 2021-09-13/Time of measurement: 13:12:40
ATPase_assay.mth
C:\Users\Public\Documents\Tecan\Magellan\mth\ATPase_assay.mth
340nm
infinite 200Pro
Instrument serial number: 1505006410
Plate
Plate Description: [NUN96ft_TC] - Thermo Fisher Scientific-Nunclon 96 Flat Transparent
Plate with Cover: No
Barcode: No
Part of Plate
Range: A1:H12
Temperature
Mode: On
Temperature: 30,0 °C
Kinetic Cycle
Duration: 02:30:00
Kinetic Interval: 00:01:00
Absorbance
Measurement Wavelength: 340 nm
Measurement Bandwidth: 9 nm
Number of Reads: 25
Settle Time: 0 ms
Label: Label1
Total kinetic run time: 1h 33min 16s
[truncated: 48 more columns]

## Sheet: 21-09-13_002 ATPase XB-SBP D
							0.08 µM ClpX6 + XB-SBP
				1	2	3	4	5	6	7	8
Raw data			min	buffer	10 μM XB-SBP	ClpX	ClpX + 10 μM XB-SBP	ClpX + 27.5 μM XB-SBP	ClpX + 30 μM XB-SBP	ClpX + 40 μM XB-SBP	ClpX + 50 μM XB-SBP
0s	29.9 °C		0	2.9118	2.9182	2.6831	2.6123	2.256	2.1782	2.427	2.0504
78s	29.8 °C		1.3	2.9104	2.9248	2.6339	2.5408	2.1726	2.0799	2.3274	1.9406
155s	30.1 °C		2.58333	2.9186	2.92	2.5791	2.4704	2.0773	1.9792	2.2116	1.8273
233s	29.9 °C		3.88333	2.9136	2.9207	2.5269	2.3962	1.9816	1.8819	2.0967	1.7143
311s	30.2 °C		5.18333	2.9222	2.9251	2.472	2.3214	1.8855	1.7801	1.9776	1.5996
389s	30.1 °C		6.48333	2.909	2.9118	2.417	2.2422	1.7896	1.68	1.8565	1.4818
466s	29.9 °C		7.76667	2.9121	2.9088	2.3587	2.1619	1.696	1.5788	1.7334	1.3652
544s	30.2 °C		9.06667	2.9114	2.9208	2.3029	2.0823	1.6003	1.4787	1.6114	1.2511
622s	30.0 °C		10.3667	2.9111	2.9178	2.2459	2.0043	1.506	1.3782	1.4978	1.1365
699s	30.0 °C		11.65	2.9052	2.9139	2.1877	1.924	1.4089	1.2783	1.3976	1.0224
777s	30.1 °C		12.95	2.9098	2.9194	2.1262	1.8421	1.3148	1.178	1.31	0.9068
855s	30.1 °C		14.25	2.9134	2.9149	2.0671	1.7606	1.2156	1.0777	1.2037	0.7911
933s	29.9 °C		15.55	2.8976	2.9124	2.0042	1.6774	1.1194	0.976	1.0661	0.6757
1010s	29.8 °C		16.8333	2.9081	2.9135	1.942	1.5947	1.0211	0.8752	0.913	0.5603
1088s	30.0 °C		18.1333	2.9014	2.9006	1.8784	1.51	0.9239	0.7733	0.7594	0.4472
1166s	30.1 °C		19.4333	2.9019	2.9172	1.8166	1.4264	0.8253	0.6727	0.6147	0.3443
1243s	30.0 °C		20.7167	2.9004	2.9011	1.7519	1.3419	0.7264	0.5725	0.4837	0.2974
1321s	30.1 °C		22.0167	2.9172	2.9327	1.6889	1.2567	0.6293	0.4732	0.3995	0.2908
1399s	29.9 °C		23.3167	2.9069	2.9132	1.6238	1.1724	0.5338	0.3802	0.3845	0.2886
1477s	30.1 °C		24.6167	2.8959	2.9065	1.5587	1.0853	0.4397	0.3195	0.3802	0.2875
1554s	30.0 °C		25.9	2.9064	2.9125	1.4938	0.9992	0.3563	0.306	0.3791	0.2869
1632s	30.3 °C		27.2	2.8992	2.9145	1.428	0.9131	0.3172	0.3029	0.3795	0.2857
1710s	30.1 °C		28.5	2.9043	2.9109	1.3629	0.8267	0.3077	0.3016	0.3791	0.2856
1788s	30.0 °C		29.8	2.9005	2.9119	1.2966	0.7405	0.3053	0.3005	0.3773	0.2852
1865s	30.0 °C		31.0833	2.9013	2.9122	1.2315	0.6546	0.3036	0.2996	0.3779	0.2849
1943s	30.0 °C		32.3833	2.9073	2.9082	1.165	0.5684	0.3028	0.2993	0.3782	0.285
2021s	29.9 °C		33.6833	2.9041	2.9084	1.0984	0.4823	0.3028	0.2985	0.3778	0.2846
2098s	30.0 °C		34.9667	2.9104	2.9066	1.0311	0.3983	0.3007	0.2985	0.3774	0.2845
2176s	30.0 °C		36.2667	2.8974	2.9113	0.9645	0.3175	0.3007	0.2981	0.3769	0.2842
2254s	30.2 °C		37.5667	2.9008	2.9111	0.8976	0.2498	0.3006	0.298	0.3778	0.2849
2332s	30.0 °C		38.8667	2.9132	2.9174	0.8315	0.2181	0.3002	0.2976	0.378	0.2843
2409s	30.0 °C		40.15	2.9053	2.9032	0.764	0.2099	0.2993	0.2973	0.377	0.2848
2487s	30.2 °C		41.45	2.906	2.9089	0.6971	0.2072	0.299	0.297	0.3774	0.2843
2565s	30.0 °C		42.75	2.9117	2.9191	0.6306	0.2051	0.2997	0.2972	0.3782	0.2841
2642s	30.2 °C		44.0333	2.9061	2.9201	0.5637	0.2044	0.2991	0.2971	0.3788	0.284
2720s	30.1 °C		45.3333	2.8874	2.9052	0.4975	0.2034	0.2983	0.2969	0.3783	0.2839
2798s	30.2 °C		46.6333	2.8943	2.9137	0.4311	0.2031	0.2986	0.2966	0.378	0.2838
2876s	30.4 °C		47.9333	2.909	2.9102	0.366	0.2024	0.2979	0.2957	0.3772	0.2841
2953s	30.0 °C		49.2167	2.8985	2.9021	0.3052	0.2024	0.299	0.2961	0.3777	0.2837
3031s	30.2 °C		50.5167	2.8965	2.9086	0.2536	0.2024	0.2982	0.2963	0.378	0.2839
3109s	30.4 °C		51.8167	2.8983	2.9024	0.2257	0.2023	0.2979	0.2961	0.3781	0.2843
3187s	30.1 °C		53.1167	2.9001	2.9124	0.2147	0.2022	0.2984	0.2953	0.378	0.2839
3264s	30.2 °C		54.4	2.8934	2.9016	0.2107	0.2021	0.2975	0.2952	0.378	0.2842
3342s	30.4 °C		55.7	2.8901	2.9002	0.2087	0.202	0.2966	0.2956	0.3662	0.2836
3420s	30.3 °C		57	2.9024	2.9058	0.2074	0.2018	0.2959	0.295	0.3656	0.2836
3497s	30.3 °C		58.2833	2.8945	2.9058	0.2064	0.2021	0.2959	0.2951	0.368	0.2838
3575s	30.3 °C		59.5833	2.9004	2.9005	0.2056	0.2019	0.2955	0.2949	0.364	0.2839
3653s	30.4 °C		60.8833	2.8943	2.9072	0.2051	0.202	0.2952	0.2948	0.3664	0.2837
3731s	30.5 °C		62.1833	2.899	2.9002	0.2047	0.2022	0.2951	0.2943	0.3651	0.2834
3808s	30.3 °C		63.4667	2.9	2.9068	0.2043	0.2018	0.2953	0.2943	0.3651	0.2835
3886s	30.2 °C		64.7667	2.8967	2.902	0.204	0.202	0.295	0.2938	0.3659	0.2834
3964s	30.2 °C		66.0667	2.8933	2.9026	0.2039	0.2019	0.2947	0.2941	0.3645	0.2832
4041s	30.4 °C		67.35	2.8972	2.9069	0.2037	0.2019	0.2948	0.2939	0.3662	0.2835
4119s	30.4 °C		68.65	2.8977	2.897	0.2038	0.2021	0.2944	0.2941	0.3668	0.2836
4197s	30.5 °C		69.95	2.8903	2.9032	0.2035	0.2019	0.2944	0.2941	0.3671	0.2834
4275s	30.5 °C		71.25	2.8904	2.8901	0.2032	0.2023	0.2942	0.2938	0.3683	0.2833
4352s	30.6 °C		72.5333	2.8945	2.8945	0.2034	0.2022	0.2941	0.2933	0.3664	0.2832
4430s	30.4 °C		73.8333	2.8781	2.9078	0.2031	0.2023	0.294	0.2936	0.3663	0.2833
4508s	30.4 °C		75.1333	2.8889	2.9015	0.2027	0.202	0.2941	0.2935	0.3669	0.2832
4586s	30.4 °C		76.4333	2.8894	2.8916	0.2028	0.2019	0.2941	0.2935	0.3674	0.2831
4663s	30.4 °C		77.7167	2.8887	2.8907	0.2027	0.2025	0.2942	0.2933	0.3665	0.2827
4741s	30.6 °C		79.0167	2.8937	2.9007	0.2028	0.2023	0.2942	0.2933	0.3657	0.2827
4819s	30.6 °C		80.3167	2.8943	2.9018	0.2024	0.2024	0.2935	0.2931	0.3667	0.2825
4896s	30.4 °C		81.6	2.8901	2.8918	0.2024	0.2024	0.2932	0.293	0.3654	0.2824
4974s	30.6 °C		82.9	2.8802	2.8965	0.2023	0.2024	0.293	0.2928	0.3653	0.2821
5052s	30.5 °C		84.2	2.884	2.8926	0.2021	0.2026	0.2929	0.2925	0.3664	0.2819
5130s	30.5 °C		85.5	2.8823	2.8962	0.2023	0.2025	0.2931	0.2929	0.3666	0.2815
5207s	30.8 °C		86.7833	2.8746	2.8899	0.2019	0.2024	0.2927	0.2926	0.3668	0.281
5285s	30.6 °C		88.0833	2.8892	2.8966	0.2018	0.2026	0.2934	0.2925	0.366	0.2807
5363s	30.6 °C		89.3833	2.8806	2.8855	0.2019	0.2026	0.2926	0.2921	0.3665	0.2804
5441s	30.6 °C		90.6833	2.8872	2.8952	0.2017	0.2029	0.2925	0.2919	0.3647	0.2801
5518s	30.7 °C		91.9667	2.8845	2.8975	0.2017	0.2029	0.2925	0.2918	0.3653	0.2798
Measurement title: 21-09-13_002 D
Date of measurement: 2021-09-13/Time of measurement: 13:12:40
ATPase_assay.mth
C:\Users\Public\Documents\Tecan\Magellan\mth\ATPase_assay.mth
340nm
infinite 200Pro
Instrument serial number: 1505006410
Plate
Plate Description: [NUN96ft_TC] - Thermo Fisher Scientific-Nunclon 96 Flat Transparent
Plate with Cover: No
Barcode: No
Part of Plate
Range: A1:H12
Temperature
Mode: On
Temperature: 30,0 °C
Kinetic Cycle
Duration: 02:30:00
Kinetic Interval: 00:01:00
Absorbance
Measurement Wavelength: 340 nm
Measurement Bandwidth: 9 nm
Number of Reads: 25
Settle Time: 0 ms
Label: Label1
Total kinetic run time: 1h 33min 16s

## Sheet: 21-09-13_002 X+XB-SBP act. D 
										0.08 µM ClpX6 + XB-SBP
				control			0.08 µM ClpX6			10 µM XB-SBP			27.5 μM XB-SBP			30 μM XB-SBP			40 μM XB-SBP			50 μM XB-SBP
			min	A	μM left NADH	μM oxidated NADH	A	μM left NADH	μM oxidated NADH	A	μM left NADH	μM oxidated NADH	A	μM left NADH	μM oxidated NADH	A	μM left NADH	μM oxidated NADH	A	μM left NADH	μM oxidated NADH	A	μM left NADH	μM oxidated NADH
			0	2.9118	600	0	2.6831	600	0	2.6123	600	0	2.256	600	0	2.1782	600	0	2.427	600	0	2.0504	600	0
			1.3	2.9104	599.712	0.288481	2.6339	588.998	11.0022	2.5408	583.578	16.4223	2.1726	577.819	22.1809	2.0799	572.923	27.0774	2.3274	575.377	24.623	1.9406	567.87	32.1303
			2.58333	2.9186	601.401	-1.4012	2.5791	576.743	23.2567	2.4704	567.408	32.592	2.0773	552.473	47.5266	1.9792	545.184	54.8159	2.2116	546.749	53.2509	1.8273	534.715	65.2848
			3.88333	2.9136	600.371	-0.370905	2.5269	565.07	34.9297	2.3962	550.366	49.6344	1.9816	527.021	72.9787	1.8819	518.382	81.6178	2.0967	518.344	81.6564	1.7143	501.648	98.3515
			5.18333	2.9222	602.143	-2.143	2.472	552.793	47.2066	2.3214	533.185	66.8147	1.8855	501.463	98.5372	1.7801	490.341	109.659	1.9776	488.9	111.1	1.5996	468.084	131.916
			6.48333	2.909	599.423	0.576963	2.417	540.494	59.5058	2.2422	514.994	85.0056	1.7896	475.957	124.043	1.68	462.767	137.233	1.8565	458.962	141.038	1.4818	433.613	166.387
			7.76667	2.9121	600.062	-0.0618174	2.3587	527.457	72.543	2.1619	496.551	103.449	1.696	451.064	148.936	1.5788	434.891	165.109	1.7334	428.529	171.471	1.3652	399.493	200.507
			9.06667	2.9114	599.918	0.0824232	2.3029	514.979	85.0211	2.0823	478.268	121.732	1.6003	425.612	174.388	1.4787	407.318	192.682	1.6114	398.368	201.632	1.2511	366.104	233.896
			10.3667	2.9111	599.856	0.144241	2.2459	502.232	97.7675	2.0043	460.353	139.647	1.506	400.532	199.468	1.3782	379.635	220.365	1.4978	370.284	229.716	1.1365	332.569	267.431
			11.65	2.9052	598.64	1.35998	2.1877	489.218	110.782	1.924	441.909	158.091	1.4089	374.707	225.293	1.2783	352.116	247.884	1.3976	345.513	254.487	1.0224	299.181	300.819
			12.95	2.9098	599.588	0.412116	2.1262	475.465	124.535	1.8421	423.098	176.902	1.3148	349.681	250.319	1.178	324.488	275.512	1.31	323.857	276.143	0.9068	265.353	334.647
			14.25	2.9134	600.33	-0.329693	2.0671	462.249	137.751	1.7606	404.379	195.621	1.2156	323.298	276.702	1.0777	296.86	303.14	1.2037	297.577	302.423	0.7911	231.496	368.504
			15.55	2.8976	597.074	2.92603	2.0042	448.183	151.817	1.6774	385.27	214.73	1.1194	297.713	302.287	0.976	268.846	331.154	1.0661	263.56	336.44	0.6757	197.727	402.273
			16.8333	2.9081	599.238	0.762415	1.942	434.274	165.726	1.5947	366.275	233.725	1.0211	271.569	328.431	0.8752	241.08	358.92	0.913	225.711	374.289	0.5603	163.958	436.042
			18.1333	2.9014	597.857	2.143	1.8784	420.051	179.949	1.51	346.821	253.179	0.9239	245.718	354.282	0.7733	213.011	386.989	0.7594	187.738	412.262	0.4472	130.862	469.138
			19.4333	2.9019	597.96	2.03998	1.8166	406.232	193.768	1.4264	327.619	272.381	0.8253	219.495	380.505	0.6727	185.3	414.7	0.6147	151.965	448.035	0.3443	100.751	499.249
			20.7167	2.9004	597.651	2.34906	1.7519	391.763	208.237	1.3419	308.211	291.789	0.7264	193.191	406.809	0.5725	157.699	442.301	0.4837	119.58	480.42	0.2974	87.0269	512.973
			22.0167	2.9172	601.113	-1.11271	1.6889	377.675	222.325	1.2567	288.642	311.358	0.6293	167.367	432.633	0.4732	130.346	469.654	0.3995	98.7639	501.236	0.2908	85.0956	514.904
			23.3167	2.9069	598.99	1.00968	1.6238	363.117	236.883	1.1724	269.28	330.72	0.5338	141.968	458.032	0.3802	104.729	495.271	0.3845	95.0556	504.944	0.2886	84.4518	515.548
			24.6167	2.8959	596.724	3.27632	1.5587	348.56	251.44	1.0853	249.275	350.725	0.4397	116.941	483.059	0.3195	88.0084	511.992	0.3802	93.9926	506.007	0.2875	84.1299	515.87
			25.9	2.9064	598.887	1.11271	1.4938	334.046	265.954	0.9992	229.499	370.501	0.3563	94.7606	505.239	0.306	84.2898	515.71	0.3791	93.7206	506.279	0.2869	83.9544	516.046
			27.2	2.8992	597.404	2.59633	1.428	319.332	280.668	0.9131	209.723	390.277	0.3172	84.3617	515.638	0.3029	83.4359	516.564	0.3795	93.8195	506.18	0.2857	83.6032	516.397
			28.5	2.9043	598.455	1.54544	1.3629	304.774	295.226	0.8267	189.879	410.121	0.3077	81.8351	518.165	0.3016	83.0778	516.922	0.3791	93.7206	506.279	0.2856	83.5739	516.426
			29.8	2.9005	597.672	2.32846	1.2966	289.948	310.052	0.7405	170.08	429.92	0.3053	81.1968	518.803	0.3005	82.7748	517.225	0.3773	93.2756	506.724	0.2852	83.4569	516.543
			31.0833	2.9013	597.836	2.16361	1.2315	275.39	324.61	0.6546	150.35	449.65	0.3036	80.7447	519.255	0.2996	82.5269	517.473	0.3779	93.424	506.576	0.2849	83.3691	516.631
			32.3833	2.9073	599.073	0.927261	1.165	260.52	339.48	0.5684	130.552	469.448	0.3028	80.5319	519.468	0.2993	82.4442	517.556	0.3782	93.4981	506.502	0.285	83.3984	516.602
			33.6833	2.9041	598.413	1.58665	1.0984	245.626	354.374	0.4823	110.776	489.224	0.3028	80.5319	519.468	0.2985	82.2239	517.776	0.3778	93.3993	506.601	0.2846	83.2813	516.719
			34.9667	2.9104	599.712	0.288481	1.0311	230.577	369.423	0.3983	91.4826	508.517	0.3007	79.9734	520.027	0.2985	82.2239	517.776	0.3774	93.3004	506.7	0.2845	83.252	516.748
			36.2667	2.8974	597.033	2.96724	0.9645	215.683	384.317	0.3175	72.9242	527.076	0.3007	79.9734	520.027	0.2981	82.1137	517.886	0.3769	93.1768	506.823	0.2842	83.1643	516.836
			37.5667	2.9008	597.733	2.26664	0.8976	200.723	399.277	0.2498	57.3747	542.625	0.3006	79.9468	520.053	0.298	82.0861	517.914	0.3778	93.3993	506.601	0.2849	83.3691	516.631
			38.8667	2.9132	600.288	-0.288481	0.8315	185.942	414.058	0.2181	50.0938	549.906	0.3002	79.8404	520.16	0.2976	81.9759	518.024	0.378	93.4487	506.551	0.2843	83.1935	516.806
			40.15	2.9053	598.661	1.33938	0.764	170.847	429.153	0.2099	48.2104	551.79	0.2993	79.6011	520.399	0.2973	81.8933	518.107	0.377	93.2015	506.799	0.2848	83.3398	516.66
			41.45	2.906	598.805	1.19514	0.6971	155.887	444.113	0.2072	47.5902	552.41	0.299	79.5213	520.479	0.297	81.8107	518.189	0.3774	93.3004	506.7	0.2843	83.1935	516.806
			42.75	2.9117	599.979	0.0206058	0.6306	141.016	458.984	0.2051	47.1079	552.892	0.2997	79.7074	520.293	0.2972	81.8658	518.134	0.3782	93.4981	506.502	0.2841	83.135	516.865
			44.0333	2.9061	598.825	1.17453	0.5637	126.056	473.944	0.2044	46.9471	553.053	0.2991	79.5479	520.452	0.2971	81.8382	518.162	0.3788	93.6465	506.354	0.284	83.1057	516.894
			45.3333	2.8874	594.972	5.02782	0.4975	111.252	488.748	0.2034	46.7175	553.283	0.2983	79.3351	520.665	0.2969	81.7831	518.217	0.3783	93.5229	506.477	0.2839	83.0765	516.924
			46.6333	2.8943	596.394	3.60602	0.4311	96.4034	503.597	0.2031	46.6485	553.351	0.2986	79.4149	520.585	0.2966	81.7005	518.3	0.378	93.4487	506.551	0.2838	83.0472	516.953
			47.9333	2.909	599.423	0.576963	0.366	81.8456	518.154	0.2024	46.4878	553.512	0.2979	79.2287	520.771	0.2957	81.4526	518.547	0.3772	93.2509	506.749	0.2841	83.135	516.865
			49.2167	2.8985	597.259	2.74057	0.3052	68.2494	531.751	0.2024	46.4878	553.512	0.299	79.5213	520.479	0.2961	81.5628	518.437	0.3777	93.3745	506.625	0.2837	83.0179	516.982
			50.5167	2.8965	596.847	3.15269	0.2536	56.7105	543.289	0.2024	46.4878	553.512	0.2982	79.3085	520.691	0.2963	81.6178	518.382	0.378	93.4487	506.551	0.2839	83.0765	516.924
			51.8167	2.8983	597.218	2.78178	0.2257	50.4715	549.529	0.2023	46.4648	553.535	0.2979	79.2287	520.771	0.2961	81.5628	518.437	0.3781	93.4734	506.527	0.2843	83.1935	516.806
			53.1167	2.9001	597.589	2.41088	0.2147	48.0116	551.988	0.2022	46.4418	553.558	0.2984	79.3617	520.638	0.2953	81.3424	518.658	0.378	93.4487	506.551	0.2839	83.0765	516.924
			54.4	2.8934	596.209	3.79147	0.2107	47.1171	552.883	0.2021	46.4189	553.581	0.2975	79.1223	520.878	0.2952	81.3148	518.685	0.378	93.4487	506.551	0.2842	83.1643	516.836
			55.7	2.8901	595.529	4.47146	0.2087	46.6699	553.33	0.202	46.3959	553.604	0.2966	78.883	521.117	0.2956	81.425	518.575	0.3662	90.5315	509.468	0.2836	82.9887	517.011
			57	2.9024	598.063	1.93695	0.2074	46.3792	553.621	0.2018	46.35	553.65	0.2959	78.6968	521.303	0.295	81.2598	518.74	0.3656	90.3832	509.617	0.2836	82.9887	517.011
			58.2833	2.8945	596.435	3.56481	0.2064	46.1556	553.844	0.2021	46.4189	553.581	0.2959	78.6968	521.303	0.2951	81.2873	518.713	0.368	90.9765	509.023	0.2838	83.0472	516.953
			59.5833	2.9004	597.651	2.34906	0.2056	45.9767	554.023	0.2019	46.3729	553.627	0.2955	78.5904	521.41	0.2949	81.2322	518.768	0.364	89.9876	510.012	0.2839	83.0765	516.924
			60.8833	2.8943	596.394	3.60602	0.2051	45.8649	554.135	0.202	46.3959	553.604	0.2952	78.5106	521.489	0.2948	81.2047	518.795	0.3664	90.581	509.419	0.2837	83.0179	516.982
			62.1833	2.899	597.362	2.63754	0.2047	45.7754	554.225	0.2022	46.4418	553.558	0.2951	78.484	521.516	0.2943	81.0669	518.933	0.3651	90.2596	509.74	0.2834	82.9302	517.07
			63.4667	2.9	597.569	2.43149	0.2043	45.686	554.314	0.2018	46.35	553.65	0.2953	78.5372	521.463	0.2943	81.0669	518.933	0.3651	90.2596	509.74	0.2835	82.9594	517.041
			64.7667	2.8967	596.889	3.11148	0.204	45.6189	554.381	0.202	46.3959	553.604	0.295	78.4574	521.543	0.2938	80.9292	519.071	0.3659	90.4574	509.543	0.2834	82.9302	517.07
			66.0667	2.8933	596.188	3.81208	0.2039	45.5965	554.403	0.2019	46.3729	553.627	0.2947	78.3777	521.622	0.2941	81.0118	518.988	0.3645	90.1112	509.889	0.2832	82.8716	517.128
			67.35	2.8972	596.992	3.00845	0.2037	45.5518	554.448	0.2019	46.3729	553.627	0.2948	78.4043	521.596	0.2939	80.9568	519.043	0.3662	90.5315	509.468	0.2835	82.9594	517.041
			68.65	2.8977	597.095	2.90542	0.2038	45.5741	554.426	0.2021	46.4189	553.581	0.2944	78.2979	521.702	0.2941	81.0118	518.988	0.3668	90.6799	509.32	0.2836	82.9887	517.011
			69.95	2.8903	595.57	4.43025	0.2035	45.5071	554.493	0.2019	46.3729	553.627	0.2944	78.2979	521.702	0.2941	81.0118	518.988	0.3671	90.754	509.246	0.2834	82.9302	517.07
			71.25	2.8904	595.59	4.40964	0.2032	45.44	554.56	0.2023	46.4648	553.535	0.2942	78.2447	521.755	0.2938	80.9292	519.071	0.3683	91.0507	508.949	0.2833	82.9009	517.099
			72.5333	2.8945	596.435	3.56481	0.2034	45.4847	554.515	0.2022	46.4418	553.558	0.2941	78.2181	521.782	0.2933	80.7915	519.209	0.3664	90.581	509.419	0.2832	82.8716	517.128
			73.8333	2.8781	593.056	6.94416	0.2031	45.4176	554.582	0.2023	46.4648	553.535	0.294	78.1915	521.809	0.2936	80.8741	519.126	0.3663	90.5562	509.444	0.2833	82.9009	517.099
			75.1333	2.8889	595.281	4.71873	0.2027	45.3282	554.672	0.202	46.3959	553.604	0.2941	78.2181	521.782	0.2935	80.8466	519.153	0.3669	90.7046	509.295	0.2832	82.8716	517.128
			76.4333	2.8894	595.384	4.6157	0.2028	45.3505	554.649	0.2019	46.3729	553.627	0.2941	78.2181	521.782	0.2935	80.8466	519.153	0.3674	90.8282	509.172	0.2831	82.8424	517.158
			77.7167	2.8887	595.24	4.75994	0.2027	45.3282	554.672	0.2025	46.5107	553.489	0.2942	78.2447	521.755	0.2933	80.7915	519.209	0.3665	90.6057	509.394	0.2827	82.7253	517.275
			initial reaction rate V			0.0602691			11.2988			14.9745			19.7534			21.3681			22.7589			25.9659	μM of oxidated NADH/min
			M/6.23			0.00967401			1.81361			2.40361			3.17068			3.42988			3.65311			4.16788
			specific activity			0.120925			22.6701			30.0452			39.6336			42.8734			45.6639			52.0985
																					oxidation of NADH kinetics
		XB-SBP concentration in μM		specific activity	specific activity fold change																		XB-SBP concentration in μM	initial reaction rate V
			0	22.6701	1																		0	11.2988
			10	30.0452	1.32532																		10	14.9745
			27.5	39.6336	1.74827																		27.5	19.7534
			30	42.8734	1.89119																		30	21.3681
			40	45.6639	2.01427																		40	22.7589
			50	52.0985	2.29811																		50	25.9659
																					Lineweaver–Burk plot for the determination of Michaelis-Menten constant
																						1 / (XB-SBP concentration)		1 / (initial reaction rate)
																							#DIV/0!	0.088505
																							0.1	0.0667802
																							0.0363636	0.0506243
																							0.0333333	0.0467987
																							0.025	0.0439389
																							0.02	0.0385121
																						Michaelis-Menten constant, Vmax and Km
																							1/Vmax	0.0356
																							Vmax=	28.0899	μM of oxidated NADH۰min¯¹
																						slope=	Km/Vmax=	0.3199
																							Km=	8.98596	μM
																					Hanes–Woolf plot for the determination of Michaelis-Menten constant
																						XB-SBP concentration in μM		XB-SBP conc. / initial reaction rate
																							0	0
																							10	0.667802
																							27.5	1.39217
																							30	1.40396
																							40	1.75756
																							50	1.9256
																						Michaelis-Menten constant, Vmax and Km
																							slope=	0.0319
																							Vmax=	31.348	μM of oxidated NADH۰min¯¹
																							Km/Vmax=	0.4253
																							Km=	13.3323	μM

## Sheet: 21-09-13_002 ATPase XB-SBP E
							0.08 µM ClpX6 + XB-SBP
				1	2	3	4	5	6	7	8
Raw data			min	buffer	10 μM XB-SBP	ClpX	ClpX + 10 μM XB-SBP	ClpX + 15 μM XB-SBP	ClpX + 30 μM XB-SBP	ClpX + 40 μM XB-SBP	ClpX + 50 μM XB-SBP
0s	29.9 °C		0	2.9124	2.8908	2.6924	2.577	2.4989	2.2648	2.1529	2.0446
78s	29.8 °C		1.3	2.911	2.8889	2.6395	2.5072	2.4183	2.1765	2.0367	1.9301
155s	30.1 °C		2.58333	2.9033	2.8928	2.5872	2.4338	2.3357	2.0811	1.9186	1.8153
233s	29.9 °C		3.88333	2.9047	2.885	2.5303	2.3558	2.2542	1.9868	1.7989	1.6989
311s	30.2 °C		5.18333	2.9007	2.8917	2.4745	2.2787	2.1657	1.8917	1.6757	1.5796
389s	30.1 °C		6.48333	2.9074	2.8935	2.4226	2.2001	2.081	1.795	1.5546	1.4605
466s	29.9 °C		7.76667	2.9042	2.892	2.3636	2.1204	1.9949	1.6998	1.4309	1.3426
544s	30.2 °C		9.06667	2.9077	2.8967	2.3079	2.0391	1.9067	1.6046	1.3048	1.2246
622s	30.0 °C		10.3667	2.8994	2.886	2.2485	1.959	1.8163	1.5081	1.1788	1.1077
699s	30.0 °C		11.65	2.898	2.8911	2.1886	1.8784	1.7276	1.4121	1.0523	0.9909
777s	30.1 °C		12.95	2.8949	2.8886	2.1282	1.7953	1.635	1.3138	0.9268	0.8738
855s	30.1 °C		14.25	2.9	2.8849	2.0667	1.7113	1.5426	1.2168	0.7986	0.7549
933s	29.9 °C		15.55	2.9027	2.8848	2.0033	1.6269	1.4515	1.1174	0.6729	0.6364
1010s	29.8 °C		16.8333	2.91	2.8814	1.9397	1.5423	1.3591	1.0198	0.5474	0.5188
1088s	30.0 °C		18.1333	2.8931	2.8781	1.8753	1.456	1.2648	0.9206	0.4279	0.4054
1166s	30.1 °C		19.4333	2.8998	2.8903	1.8124	1.3701	1.1714	0.822	0.3421	0.3172
1243s	30.0 °C		20.7167	2.8897	2.8734	1.7474	1.284	1.0772	0.7237	0.325	0.2952
1321s	30.1 °C		22.0167	2.912	2.8946	1.6825	1.1977	0.9837	0.626	0.3224	0.2911
1399s	29.9 °C		23.3167	2.9103	2.8848	1.6174	1.1106	0.887	0.5286	0.3202	0.2898
1477s	30.1 °C		24.6167	2.8946	2.8755	1.551	1.0228	0.7925	0.4343	0.3197	0.2889
1554s	30.0 °C		25.9	2.9006	2.88	1.4858	0.9349	0.6992	0.352	0.319	0.2884
1632s	30.3 °C		27.2	2.8973	2.8917	1.4197	0.8476	0.6058	0.3153	0.3178	0.288
1710s	30.1 °C		28.5	2.8979	2.8789	1.3524	0.7598	0.5199	0.3085	0.3178	0.2875
1788s	30.0 °C		29.8	2.8967	2.884	1.2856	0.6722	0.455	0.3068	0.317	0.2869
1865s	30.0 °C		31.0833	2.8978	2.879	1.2189	0.5845	0.4359	0.3051	0.3167	0.2868
1943s	30.0 °C		32.3833	2.8945	2.8795	1.1516	0.4974	0.4303	0.3035	0.3173	0.2869
2021s	29.9 °C		33.6833	2.8947	2.8874	1.0839	0.4112	0.4293	0.3028	0.3164	0.2862
2098s	30.0 °C		34.9667	2.8963	2.8839	1.0168	0.3282	0.4276	0.3021	0.316	0.2861
2176s	30.0 °C		36.2667	2.9046	2.8811	0.9491	0.2553	0.4277	0.302	0.3162	0.286
2254s	30.2 °C		37.5667	2.8988	2.8809	0.8818	0.2174	0.4284	0.3014	0.3153	0.2857
2332s	30.0 °C		38.8667	2.9061	2.8922	0.814	0.2074	0.4279	0.3005	0.3155	0.2863
2409s	30.0 °C		40.15	2.8974	2.8798	0.7469	0.204	0.4287	0.3005	0.315	0.2861
2487s	30.2 °C		41.45	2.8991	2.8814	0.679	0.2022	0.4283	0.3007	0.3148	0.2855
2565s	30.0 °C		42.75	2.9042	2.8969	0.6112	0.2012	0.4243	0.3005	0.3147	0.2856
2642s	30.2 °C		44.0333	2.9052	2.8903	0.5441	0.2004	0.4266	0.2998	0.3144	0.2851
2720s	30.1 °C		45.3333	2.8851	2.8732	0.4774	0.2001	0.4292	0.2995	0.3143	0.285
2798s	30.2 °C		46.6333	2.9013	2.8751	0.4108	0.1996	0.4294	0.2996	0.3142	0.2856
2876s	30.4 °C		47.9333	2.8934	2.8797	0.3466	0.1994	0.4298	0.2989	0.3141	0.285
2953s	30.0 °C		49.2167	2.888	2.8719	0.286	0.1992	0.4302	0.2988	0.3134	0.2852
3031s	30.2 °C		50.5167	2.8955	2.8791	0.2387	0.1993	0.4303	0.2985	0.3132	0.2849
3109s	30.4 °C		51.8167	2.8977	2.8833	0.2162	0.1989	0.4317	0.2981	0.314	0.2845
3187s	30.1 °C		53.1167	2.8908	2.881	0.2085	0.1988	0.4316	0.2983	0.3132	0.2846
3264s	30.2 °C		54.4	2.8976	2.8726	0.2056	0.1987	0.4317	0.2982	0.313	0.2845
3342s	30.4 °C		55.7	2.8912	2.8637	0.2035	0.1989	0.4335	0.2978	0.3131	0.2847
3420s	30.3 °C		57	2.8898	2.8784	0.2025	0.1986	0.4338	0.2976	0.3129	0.2844
3497s	30.3 °C		58.2833	2.8906	2.8725	0.2013	0.1988	0.4342	0.2979	0.3125	0.2847
3575s	30.3 °C		59.5833	2.8984	2.8702	0.2007	0.1987	0.4351	0.2975	0.3126	0.2845
3653s	30.4 °C		60.8833	2.8939	2.8784	0.2005	0.1986	0.4352	0.2967	0.3125	0.2844
3731s	30.5 °C		62.1833	2.8963	2.884	0.2001	0.1989	0.4348	0.2969	0.3125	0.2842
3808s	30.3 °C		63.4667	2.8803	2.8739	0.1997	0.1986	0.4337	0.2967	0.3123	0.2841
3886s	30.2 °C		64.7667	2.8864	2.8743	0.1997	0.1985	0.4344	0.2959	0.3121	0.2842
3964s	30.2 °C		66.0667	2.8776	2.8757	0.1996	0.1988	0.4342	0.2961	0.3122	0.2841
4041s	30.4 °C		67.35	2.89	2.8746	0.1994	0.1991	0.4362	0.2965	0.3118	0.2843
4119s	30.4 °C		68.65	2.8988	2.8833	0.1992	0.1989	0.4347	0.2959	0.3117	0.2842
4197s	30.5 °C		69.95	2.8852	2.8714	0.1988	0.1987	0.4347	0.2958	0.312	0.2841
4275s	30.5 °C		71.25	2.8774	2.8662	0.1988	0.1992	0.4362	0.2957	0.3117	0.284
4352s	30.6 °C		72.5333	2.8955	2.8737	0.1989	0.199	0.4375	0.2957	0.3114	0.2839
4430s	30.4 °C		73.8333	2.8805	2.8602	0.1986	0.1989	0.4364	0.2953	0.3113	0.2839
4508s	30.4 °C		75.1333	2.8867	2.8734	0.1986	0.199	0.4372	0.2955	0.311	0.2841
4586s	30.4 °C		76.4333	2.8891	2.8678	0.1986	0.1988	0.4393	0.2952	0.311	0.2838
4663s	30.4 °C		77.7167	2.8748	2.862	0.1984	0.199	0.4393	0.2953	0.3111	0.2834
4741s	30.6 °C		79.0167	2.8935	2.8674	0.1984	0.1991	0.4408	0.2953	0.3107	0.2838
4819s	30.6 °C		80.3167	2.8874	2.8772	0.1982	0.1991	0.4415	0.2946	0.3105	0.283
4896s	30.4 °C		81.6	2.8703	2.8545	0.1982	0.1991	0.4415	0.2952	0.3101	0.2826
4974s	30.6 °C		82.9	2.882	2.8606	0.1982	0.1992	0.4352	0.2948	0.3099	0.2823
5052s	30.5 °C		84.2	2.8787	2.8572	0.1981	0.1991	0.4361	0.2946	0.3096	0.282
5130s	30.5 °C		85.5	2.8868	2.8698	0.1979	0.1993	0.4334	0.2944	0.3093	0.2815
5207s	30.8 °C		86.7833	2.8786	2.8605	0.1979	0.1995	0.4327	0.2942	0.3091	0.2814
5285s	30.6 °C		88.0833	2.8852	2.8749	0.198	0.1994	0.4332	0.2944	0.3087	0.2813
5363s	30.6 °C		89.3833	2.8735	2.8618	0.198	0.1998	0.4337	0.2942	0.3083	0.2808
5441s	30.6 °C		90.6833	2.8862	2.8712	0.1978	0.1998	0.4347	0.294	0.3083	0.2803
5518s	30.7 °C		91.9667	2.8834	2.8659	0.1977	0.1996	0.4329	0.2936	0.3075	0.2799
Measurement title: 21-09-13_002 E
Date of measurement: 2021-09-13/Time of measurement: 13:12:40
ATPase_assay.mth
C:\Users\Public\Documents\Tecan\Magellan\mth\ATPase_assay.mth
340nm
infinite 200Pro
Instrument serial number: 1505006410
Plate
Plate Description: [NUN96ft_TC] - Thermo Fisher Scientific-Nunclon 96 Flat Transparent
Plate with Cover: No
Barcode: No
Part of Plate
Range: A1:H12
Temperature
Mode: On
Temperature: 30,0 °C
Kinetic Cycle
Duration: 02:30:00
Kinetic Interval: 00:01:00
Absorbance
Measurement Wavelength: 340 nm
Measurement Bandwidth: 9 nm
Number of Reads: 25
Settle Time: 0 ms
Label: Label1
Total kinetic run time: 1h 33min 16s

## Sheet: 21-09-13_002 X+XB-SBP act. E
										0.08 µM ClpX6 + XB-SBP
				control			0.08 µM ClpX6			10 µM XB-SBP			15 μM XB-SBP			30 μM XB-SBP			40 μM XB-SBP			50 μM XB-SBP
			min	A	μM left NADH	μM oxidated NADH	A	μM left NADH	μM oxidated NADH	A	μM left NADH	μM oxidated NADH	A	μM left NADH	μM oxidated NADH	A	μM left NADH	μM oxidated NADH	A	μM left NADH	μM oxidated NADH	A	μM left NADH	μM oxidated NADH
			0	2.9124	600	0	2.6924	600	0	2.577	600	0	2.4989	600	0	2.2648	600	0	2.1529	600	0	2.0446	600	0
			1.3	2.911	599.712	0.288422	2.6395	588.211	11.7887	2.5072	583.749	16.2515	2.4183	580.647	19.3525	2.1765	576.607	23.3928	2.0367	567.616	32.3842	1.9301	566.399	33.6007
			2.58333	2.9033	598.125	1.87474	2.5872	576.556	23.4438	2.4338	566.659	33.3411	2.3357	560.815	39.1852	2.0811	551.333	48.6665	1.9186	534.702	65.298	1.8153	532.711	67.2894
			3.88333	2.9047	598.414	1.58632	2.5303	563.876	36.1239	2.3558	548.498	51.5017	2.2542	541.246	58.7539	1.9868	526.351	73.6489	1.7989	501.342	98.6576	1.6989	498.552	101.448
			5.18333	2.9007	597.59	2.41038	2.4745	551.441	48.5589	2.2787	530.547	69.4529	2.1657	519.997	80.0032	1.8917	501.157	98.8432	1.6757	467.007	132.993	1.5796	463.543	136.457
			6.48333	2.9074	598.97	1.03008	2.4226	539.875	60.1248	2.2001	512.247	87.7532	2.081	499.66	100.34	1.795	475.539	124.461	1.5546	433.257	166.743	1.4605	428.592	171.408
			7.76667	2.9042	598.311	1.68933	2.3636	526.727	73.2729	2.1204	493.69	106.31	1.9949	478.987	121.013	1.6998	450.318	149.682	1.4309	398.783	201.217	1.3426	393.994	206.006
			9.06667	2.9077	599.032	0.968274	2.3079	514.314	85.6856	2.0391	474.761	125.239	1.9067	457.809	142.191	1.6046	425.097	174.903	1.3048	363.64	236.36	1.2246	359.366	240.634
			10.3667	2.8994	597.322	2.6782	2.2485	501.077	98.9229	1.959	456.112	143.888	1.8163	436.104	163.896	1.5081	399.532	200.468	1.1788	328.524	271.476	1.1077	325.061	274.939
			11.65	2.898	597.033	2.96663	2.1886	487.728	112.272	1.8784	437.346	162.654	1.7276	414.807	185.193	1.4121	374.099	225.901	1.0523	293.27	306.73	0.9909	290.785	309.215
			12.95	2.8949	596.395	3.60527	2.1282	474.268	125.732	1.7953	417.998	182.002	1.635	392.573	207.427	1.3138	348.057	251.943	0.9268	258.293	341.707	0.8738	256.422	343.578
			14.25	2.9	597.445	2.55459	2.0667	460.563	139.437	1.7113	398.44	201.56	1.5426	370.387	229.613	1.2168	322.36	277.64	0.7986	222.565	377.435	0.7549	221.53	378.47
			15.55	2.9027	598.002	1.99835	2.0033	446.434	153.566	1.6269	378.789	221.211	1.4515	348.513	251.487	1.1174	296.026	303.974	0.6729	187.533	412.467	0.6364	186.755	413.245
			16.8333	2.91	599.506	0.494438	1.9397	432.261	167.739	1.5423	359.092	240.908	1.3591	326.328	273.672	1.0198	270.17	329.83	0.5474	152.557	447.443	0.5188	152.245	447.755
			18.1333	2.8931	596.024	3.9761	1.8753	417.91	182.09	1.456	338.999	261.001	1.2648	303.686	296.314	0.9206	243.889	356.111	0.4279	119.253	480.747	0.4054	118.967	481.033
			19.4333	2.8998	597.404	2.5958	1.8124	403.892	196.108	1.3701	318.999	281.001	1.1714	281.26	318.74	0.822	217.768	382.232	0.3421	95.3412	504.659	0.3172	93.0842	506.916
			20.7167	2.8897	595.323	4.67656	1.7474	389.407	210.593	1.284	298.952	301.048	1.0772	258.642	341.358	0.7237	191.726	408.274	0.325	90.5755	509.424	0.2952	86.6282	513.372
			22.0167	2.912	599.918	0.0824063	1.6825	374.944	225.056	1.1977	278.859	321.141	0.9837	236.192	363.808	0.626	165.842	434.158	0.3224	89.8509	510.149	0.2911	85.425	514.575
			23.3167	2.9103	599.567	0.432633	1.6174	360.437	239.563	1.1106	258.58	341.42	0.887	212.974	387.026	0.5286	140.039	459.961	0.3202	89.2378	510.762	0.2898	85.0435	514.956
			24.6167	2.8946	596.333	3.66708	1.551	345.64	254.36	1.0228	238.137	361.863	0.7925	190.284	409.716	0.4343	115.057	484.943	0.3197	89.0984	510.902	0.2889	84.7794	515.221
			25.9	2.9006	597.569	2.43098	1.4858	331.11	268.89	0.9349	217.672	382.328	0.6992	167.882	432.118	0.352	93.2533	506.747	0.319	88.9033	511.097	0.2884	84.6327	515.367
			27.2	2.8973	596.889	3.11084	1.4197	316.379	283.621	0.8476	197.346	402.654	0.6058	145.456	454.544	0.3153	83.5306	516.469	0.3178	88.5689	511.431	0.288	84.5153	515.485
			28.5	2.8979	597.013	2.98723	1.3524	301.382	298.618	0.7598	176.903	423.097	0.5199	124.831	475.169	0.3085	81.7291	518.271	0.3178	88.5689	511.431	0.2875	84.3686	515.631
			29.8	2.8967	596.766	3.23445	1.2856	286.495	313.505	0.6722	156.508	443.492	0.455	109.248	490.752	0.3068	81.2787	518.721	0.317	88.346	511.654	0.2869	84.1925	515.807
			31.0833	2.8978	596.992	3.00783	1.2189	271.631	328.369	0.5845	136.088	463.912	0.4359	104.662	495.338	0.3051	80.8283	519.172	0.3167	88.2623	511.738	0.2868	84.1632	515.837
			32.3833	2.8945	596.312	3.68768	1.1516	256.633	343.367	0.4974	115.809	484.191	0.4303	103.317	496.683	0.3035	80.4045	519.596	0.3173	88.4296	511.57	0.2869	84.1925	515.807
			33.6833	2.8947	596.354	3.64648	1.0839	241.547	358.453	0.4112	95.7392	504.261	0.4293	103.077	496.923	0.3028	80.219	519.781	0.3164	88.1787	511.821	0.2862	83.9871	516.013
			34.9667	2.8963	596.683	3.31685	1.0168	226.593	373.407	0.3282	76.4144	523.586	0.4276	102.669	497.331	0.3021	80.0336	519.966	0.316	88.0673	511.933	0.2861	83.9577	516.042
			36.2667	2.9046	598.393	1.60692	0.9491	211.506	388.494	0.2553	59.4412	540.559	0.4277	102.693	497.307	0.302	80.0071	519.993	0.3162	88.123	511.877	0.286	83.9284	516.072
			37.5667	2.8988	597.198	2.80181	0.8818	196.509	403.491	0.2174	50.617	549.383	0.4284	102.861	497.139	0.3014	79.8481	520.152	0.3153	87.8722	512.128	0.2857	83.8404	516.16
			38.8667	2.9061	598.702	1.2979	0.814	181.399	418.601	0.2074	48.2887	551.711	0.4279	102.741	497.259	0.3005	79.6097	520.39	0.3155	87.9279	512.072	0.2863	84.0164	515.984
			40.15	2.8974	596.91	3.09023	0.7469	166.446	433.554	0.204	47.4971	552.503	0.4287	102.933	497.067	0.3005	79.6097	520.39	0.315	87.7886	512.211	0.2861	83.9577	516.042
			41.45	2.8991	597.26	2.74001	0.679	151.315	448.685	0.2022	47.078	552.922	0.4283	102.837	497.163	0.3007	79.6627	520.337	0.3148	87.7328	512.267	0.2855	83.7817	516.218
			42.75	2.9042	598.311	1.68933	0.6112	136.206	463.794	0.2012	46.8452	553.155	0.4243	101.877	498.123	0.3005	79.6097	520.39	0.3147	87.705	512.295	0.2856	83.811	516.189
			44.0333	2.9052	598.517	1.48331	0.5441	121.252	478.748	0.2004	46.6589	553.341	0.4266	102.429	497.571	0.2998	79.4242	520.576	0.3144	87.6213	512.379	0.2851	83.6643	516.336
			45.3333	2.8851	594.376	5.62423	0.4774	106.388	493.612	0.2001	46.5891	553.411	0.4292	103.053	496.947	0.2995	79.3448	520.655	0.3143	87.5935	512.407	0.285	83.6349	516.365
			46.6333	2.9013	597.713	2.28677	0.4108	91.5466	508.453	0.1996	46.4726	553.527	0.4294	103.101	496.899	0.2996	79.3712	520.629	0.3142	87.5656	512.434	0.2856	83.811	516.189
			47.9333	2.8934	596.086	3.9143	0.3466	77.2396	522.76	0.1994	46.4261	553.574	0.4298	103.197	496.803	0.2989	79.1858	520.814	0.3141	87.5377	512.462	0.285	83.6349	516.365
			49.2167	2.888	594.973	5.02678	0.286	63.735	536.265	0.1992	46.3795	553.62	0.4302	103.293	496.707	0.2988	79.1593	520.841	0.3134	87.3427	512.657	0.2852	83.6936	516.306
			50.5167	2.8955	596.518	3.48166	0.2387	53.1942	546.806	0.1993	46.4028	553.597	0.4303	103.317	496.683	0.2985	79.0798	520.92	0.3132	87.2869	512.713	0.2849	83.6056	516.394
			51.8167	2.8977	596.972	3.02843	0.2162	48.1801	551.82	0.1989	46.3097	553.69	0.4317	103.654	496.346	0.2981	78.9739	521.026	0.314	87.5099	512.49	0.2845	83.4882	516.512
			53.1167	2.8908	595.55	4.44994	0.2085	46.4641	553.536	0.1988	46.2864	553.714	0.4316	103.63	496.37	0.2983	79.0268	520.973	0.3132	87.2869	512.713	0.2846	83.5176	516.482
			54.4	2.8976	596.951	3.04903	0.2056	45.8179	554.182	0.1987	46.2631	553.737	0.4317	103.654	496.346	0.2982	79.0004	521	0.313	87.2312	512.769	0.2845	83.4882	516.512
			55.7	2.8912	595.632	4.36753	0.2035	45.3499	554.65	0.1989	46.3097	553.69	0.4335	104.086	495.914	0.2978	78.8944	521.106	0.3131	87.259	512.741	0.2847	83.5469	516.453
			57	2.8898	595.344	4.65595	0.2025	45.127	554.873	0.1986	46.2398	553.76	0.4338	104.158	495.842	0.2976	78.8414	521.159	0.3129	87.2033	512.797	0.2844	83.4589	516.541
			58.2833	2.8906	595.509	4.49114	0.2013	44.8596	555.14	0.1988	46.2864	553.714	0.4342	104.254	495.746	0.2979	78.9209	521.079	0.3125	87.0918	512.908	0.2847	83.5469	516.453
			59.5833	2.8984	597.116	2.88422	0.2007	44.7259	555.274	0.1987	46.2631	553.737	0.4351	104.47	495.53	0.2975	78.8149	521.185	0.3126	87.1197	512.88	0.2845	83.4882	516.512
			60.8833	2.8939	596.189	3.81129	0.2005	44.6813	555.319	0.1986	46.2398	553.76	0.4352	104.494	495.506	0.2967	78.603	521.397	0.3125	87.0918	512.908	0.2844	83.4589	516.541
			62.1833	2.8963	596.683	3.31685	0.2001	44.5922	555.408	0.1989	46.3097	553.69	0.4348	104.398	495.602	0.2969	78.656	521.344	0.3125	87.0918	512.908	0.2842	83.4002	516.6
			63.4667	2.8803	593.387	6.6131	0.1997	44.503	555.497	0.1986	46.2398	553.76	0.4337	104.134	495.866	0.2967	78.603	521.397	0.3123	87.0361	512.964	0.2841	83.3708	516.629
			64.7667	2.8864	594.644	5.35641	0.1997	44.503	555.497	0.1985	46.2165	553.783	0.4344	104.302	495.698	0.2959	78.391	521.609	0.3121	86.9804	513.02	0.2842	83.4002	516.6
			66.0667	2.8776	592.831	7.16934	0.1996	44.4808	555.519	0.1988	46.2864	553.714	0.4342	104.254	495.746	0.2961	78.444	521.556	0.3122	87.0082	512.992	0.2841	83.3708	516.629
			67.35	2.89	595.385	4.61475	0.1994	44.4362	555.564	0.1991	46.3562	553.644	0.4362	104.734	495.266	0.2965	78.55	521.45	0.3118	86.8967	513.103	0.2843	83.4295	516.57
			68.65	2.8988	597.198	2.80181	0.1992	44.3916	555.608	0.1989	46.3097	553.69	0.4347	104.374	495.626	0.2959	78.391	521.609	0.3117	86.8689	513.131	0.2842	83.4002	516.6
			69.95	2.8852	594.396	5.60363	0.1988	44.3025	555.698	0.1987	46.2631	553.737	0.4347	104.374	495.626	0.2958	78.3645	521.635	0.312	86.9525	513.048	0.2841	83.3708	516.629
			71.25	2.8774	592.789	7.21055	0.1988	44.3025	555.698	0.1992	46.3795	553.62	0.4362	104.734	495.266	0.2957	78.338	521.662	0.3117	86.8689	513.131	0.284	83.3415	516.659
			72.5333	2.8955	596.518	3.48166	0.1989	44.3248	555.675	0.199	46.3329	553.667	0.4375	105.046	494.954	0.2957	78.338	521.662	0.3114	86.7853	513.215	0.2839	83.3121	516.688
			73.8333	2.8805	593.428	6.5719	0.1986	44.2579	555.742	0.1989	46.3097	553.69	0.4364	104.782	495.218	0.2953	78.2321	521.768	0.3113	86.7574	513.243	0.2839	83.3121	516.688
			75.1333	2.8867	594.705	5.2946	0.1986	44.2579	555.742	0.199	46.3329	553.667	0.4372	104.974	495.026	0.2955	78.2851	521.715	0.311	86.6738	513.326	0.2841	83.3708	516.629
			76.4333	2.8891	595.2	4.80016	0.1986	44.2579	555.742	0.1988	46.2864	553.714	0.4393	105.478	494.522	0.2952	78.2056	521.794	0.311	86.6738	513.326	0.2838	83.2828	516.717
			77.7167	2.8748	592.254	7.74619	0.1984	44.2133	555.787	0.199	46.3329	553.667	0.4393	105.478	494.522	0.2953	78.2321	521.768	0.3111	86.7017	513.298	0.2834	83.1654	516.835
			initial reaction rate V			0.0557792			11.3983			15.4447			17.1668			19.8136			26.6992			26.6248	μM of oxidated NADH/min
			M/6.23			0.00895332			1.82958			2.47909			2.75551			3.18035			4.28559			4.27365
			specific activity			0.111917			22.8697			30.9887			34.4438			39.7544			53.5698			53.4206
																					oxidation of NADH kinetics
		XB-SBP concentration in μM		specific activity	specific activity fold change																		XB-SBP concentration in μM	initial reaction rate V
			0	22.8697	1																		0	11.3983
			10	30.9887	1.35501																		10	15.4447
			15	34.4438	1.50609																		15	17.1668
			30	39.7544	1.7383																		30	19.8136
			40	53.5698	2.34239																		40	26.6992
			50	53.4206	2.33587																		50	26.6248
																					Lineweaver–Burk plot for the determination of Michaelis-Menten constant
																						1 / (XB-SBP concentration)		1 / (initial reaction rate)
																							#DIV/0!	0.0877326
																							0.1	0.0647469
																							0.0666667	0.0582519
																							0.0333333	0.0504705
																							0.025	0.0374543
																							0.02	0.0375589
																						Michaelis-Menten constant, Vmax and Km
																							1/Vmax	0.035
																							Vmax=	28.5714	μM of oxidated NADH۰min¯¹
																						slope=	Km/Vmax=	0.3156
																							Km=	9.01714	μM
																					Hanes–Woolf plot for the determination of Michaelis-Menten constant
																						XB-SBP concentration in μM		XB-SBP conc. / initial reaction rate
																							0	0
																							10	0.647469
																							15	0.873779
																							30	1.51411
																							40	1.49817
																							50	1.87795
																						Michaelis-Menten constant, Vmax and Km
																							slope=	0.4305
																							Vmax=	2.32288	μM of oxidated NADH۰min¯¹
																							Km/Vmax=	0.0294
																							Km=	0.0682927	μM

## Sheet: 21-09-13_002 ATPase assay XB F
						0.08 µM ClpX6 + XB
				1	2	3	4	5	6	7
Raw data			min	buffer	10 μM XB-SBP	ClpX + 27.5 μM XB	ClpX + 30 μM XB	ClpX + 40 μM XB	ClpX + 50 μM XB	ClpX + 55 μM XB
0s	29.9 °C		0	2.9041	2.98	2.2673	2.2733	2.4517	2.3662	2.2689
78s	29.8 °C		1.3	2.9007	2.9855	2.165	2.1854	2.3617	2.2621	2.1532
155s	30.1 °C		2.58333	2.9	2.9812	2.0639	2.0903	2.2684	2.1563	2.0498
233s	29.9 °C		3.88333	2.908	2.9831	1.9669	2.0006	2.165	2.0463	1.9381
311s	30.2 °C		5.18333	2.9002	2.9755	1.8613	1.9048	2.0652	1.9364	1.8301
389s	30.1 °C		6.48333	2.8991	2.9752	1.7567	1.8114	1.9658	1.8283	1.7082
466s	29.9 °C		7.76667	2.9046	2.9807	1.6546	1.7193	1.8648	1.72	1.5977
544s	30.2 °C		9.06667	2.8983	2.9799	1.5492	1.6269	1.766	1.6188	1.4731
622s	30.0 °C		10.3667	2.9114	2.9796	1.4449	1.5354	1.6629	1.5146	1.364
699s	30.0 °C		11.65	2.9092	2.9711	1.3399	1.442	1.5567	1.4072	1.2498
777s	30.1 °C		12.95	2.9085	2.9712	1.2345	1.3479	1.4493	1.2914	1.1271
855s	30.1 °C		14.25	2.9022	2.9726	1.1274	1.2545	1.3422	1.1581	0.9877
933s	29.9 °C		15.55	2.9072	2.9704	1.0211	1.1589	1.2316	1.022	0.8763
1010s	29.8 °C		16.8333	2.9014	2.9784	0.9147	1.0649	1.1233	0.8876	0.7463
1088s	30.0 °C		18.1333	2.8839	2.9625	0.8072	0.9699	1.0139	0.7553	0.618
1166s	30.1 °C		19.4333	2.8993	2.9636	0.7004	0.8737	0.908	0.6279	0.5052
1243s	30.0 °C		20.7167	2.8908	2.9563	0.5926	0.7793	0.8005	0.5032	0.401
1321s	30.1 °C		22.0167	2.9086	2.9847	0.4877	0.684	0.6927	0.3902	0.3588
1399s	29.9 °C		23.3167	2.8968	2.9711	0.3852	0.5893	0.5839	0.3321	0.3525
1477s	30.1 °C		24.6167	2.8869	2.9604	0.309	0.4963	0.4832	0.323	0.353
1554s	30.0 °C		25.9	2.8963	2.9722	0.2891	0.4062	0.3915	0.3201	0.3576
1632s	30.3 °C		27.2	2.8954	2.9672	0.2841	0.3327	0.3549	0.3192	0.3554
1710s	30.1 °C		28.5	2.8936	2.9648	0.2816	0.3063	0.347	0.3191	0.3517
1788s	30.0 °C		29.8	2.8938	2.9702	0.2797	0.3015	0.3461	0.3183	0.3521
1865s	30.0 °C		31.0833	2.9078	2.9681	0.2799	0.2984	0.3403	0.3182	0.3554
1943s	30.0 °C		32.3833	2.8973	2.9759	0.2799	0.2973	0.3412	0.3171	0.3531
2021s	29.9 °C		33.6833	2.8926	2.9744	0.2791	0.2964	0.3415	0.317	0.347
2098s	30.0 °C		34.9667	2.8928	2.9646	0.2788	0.2962	0.3407	0.317	0.3521
2176s	30.0 °C		36.2667	2.9017	2.9647	0.2786	0.2951	0.3417	0.3157	0.3515
2254s	30.2 °C		37.5667	2.8939	2.9725	0.2783	0.2948	0.3401	0.3159	0.36
2332s	30.0 °C		38.8667	2.9016	2.9764	0.2778	0.2939	0.3399	0.3159	0.3488
2409s	30.0 °C		40.15	2.9023	2.9642	0.2778	0.294	0.339	0.3159	0.355
2487s	30.2 °C		41.45	2.8878	2.9718	0.2772	0.2939	0.3377	0.316	0.3496
2565s	30.0 °C		42.75	2.8972	2.9797	0.277	0.2925	0.336	0.3157	0.348
2642s	30.2 °C		44.0333	2.9028	2.9777	0.2773	0.2928	0.3338	0.3156	0.3478
2720s	30.1 °C		45.3333	2.887	2.9498	0.2772	0.293	0.3335	0.3145	0.353
2798s	30.2 °C		46.6333	2.8945	2.9739	0.2764	0.2933	0.3333	0.3153	0.3483
2876s	30.4 °C		47.9333	2.8986	2.9705	0.2758	0.2925	0.3315	0.3147	0.3504
2953s	30.0 °C		49.2167	2.8888	2.9592	0.2807	0.2924	0.3321	0.3146	0.3426
3031s	30.2 °C		50.5167	2.8959	2.9638	0.2766	0.2915	0.3293	0.3153	0.3505
3109s	30.4 °C		51.8167	2.8963	2.9657	0.276	0.2921	0.3306	0.3147	0.3426
3187s	30.1 °C		53.1167	2.8926	2.9627	0.2752	0.2914	0.3295	0.3146	0.3445
3264s	30.2 °C		54.4	2.8874	2.9612	0.2754	0.291	0.3299	0.315	0.3476
3342s	30.4 °C		55.7	2.8794	2.9534	0.2754	0.2909	0.3323	0.3145	0.3472
3420s	30.3 °C		57	2.8934	2.9685	0.2753	0.2906	0.3301	0.3141	0.3464
3497s	30.3 °C		58.2833	2.8879	2.968	0.2752	0.2904	0.3287	0.3144	0.3467
3575s	30.3 °C		59.5833	2.8927	2.9577	0.2749	0.2897	0.33	0.3141	0.3486
3653s	30.4 °C		60.8833	2.8841	2.9612	0.275	0.2898	0.3288	0.3138	0.3489
3731s	30.5 °C		62.1833	2.9	2.9557	0.2746	0.2896	0.3345	0.313	0.35
3808s	30.3 °C		63.4667	2.8841	2.9669	0.2752	0.2897	0.332	0.3137	0.341
3886s	30.2 °C		64.7667	2.8911	2.9702	0.2743	0.2894	0.3306	0.3133	0.3446
3964s	30.2 °C		66.0667	2.8919	2.9667	0.2747	0.2894	0.3288	0.3139	0.3516
4041s	30.4 °C		67.35	2.8807	2.959	0.2747	0.2891	0.3286	0.3135	0.3439
4119s	30.4 °C		68.65	2.8897	2.9611	0.2741	0.2889	0.333	0.3129	0.3484
4197s	30.5 °C		69.95	2.8927	2.9574	0.2742	0.2889	0.3331	0.3132	0.3485
4275s	30.5 °C		71.25	2.8813	2.956	0.274	0.289	0.3332	0.3127	0.3465
4352s	30.6 °C		72.5333	2.8831	2.959	0.2739	0.2888	0.3323	0.3129	0.3501
4430s	30.4 °C		73.8333	2.8793	2.9495	0.2742	0.2887	0.3302	0.3127	0.3481
4508s	30.4 °C		75.1333	2.8896	2.9636	0.2739	0.2886	0.3336	0.3122	0.3486
4586s	30.4 °C		76.4333	2.8866	2.9626	0.2737	0.2883	0.3331	0.3122	0.3469
4663s	30.4 °C		77.7167	2.8814	2.9489	0.2738	0.2884	0.3317	0.3121	0.3472
4741s	30.6 °C		79.0167	2.8783	2.957	0.2736	0.289	0.3335	0.312	0.3469
4819s	30.6 °C		80.3167	2.8856	2.9672	0.2738	0.2885	0.3328	0.3116	0.3471
4896s	30.4 °C		81.6	2.8822	2.9487	0.2731	0.2879	0.3327	0.3119	0.3456
4974s	30.6 °C		82.9	2.8747	2.9527	0.2731	0.2881	0.3331	0.3118	0.3463
5052s	30.5 °C		84.2	2.8807	2.9516	0.2726	0.288	0.3327	0.3115	0.3464
5130s	30.5 °C		85.5	2.8846	2.9663	0.2732	0.2882	0.3331	0.3117	0.3438
5207s	30.8 °C		86.7833	2.8826	2.9506	0.273	0.2875	0.3328	0.3107	0.3387
5285s	30.6 °C		88.0833	2.8853	2.9553	0.2733	0.2876	0.3321	0.3104	0.3434
5363s	30.6 °C		89.3833	2.8724	2.9495	0.2728	0.2878	0.3336	0.3102	0.3388
5441s	30.6 °C		90.6833	2.8816	2.9479	0.2725	0.2874	0.332	0.3101	0.3416
5518s	30.7 °C		91.9667	2.8811	2.9749	0.2721	0.2873	0.3366	0.3099	0.3435
Measurement title: 21-09-13_002 F
Date of measurement: 2021-09-13/Time of measurement: 13:12:40
ATPase_assay.mth
C:\Users\Public\Documents\Tecan\Magellan\mth\ATPase_assay.mth
340nm
infinite 200Pro
Instrument serial number: 1505006410
Plate
Plate Description: [NUN96ft_TC] - Thermo Fisher Scientific-Nunclon 96 Flat Transparent
Plate with Cover: No
Barcode: No
Part of Plate
Range: A1:H12
Temperature
Mode: On
Temperature: 30,0 °C
Kinetic Cycle
Duration: 02:30:00
Kinetic Interval: 00:01:00
Absorbance
Measurement Wavelength: 340 nm
Measurement Bandwidth: 9 nm
Number of Reads: 25
Settle Time: 0 ms
Label: Label1
Total kinetic run time: 1h 33min 16s

## Sheet: 21-09-13_002 X+XB-SBP act. F
							0.08 µM ClpX6 + XB-SBP
				control			27.5 μM XB-SBP			30 μM XB-SBP			40 μM XB-SBP			50 μM XB-SBP			55 μM XB-SBP
			min	A	μM left NADH	μM oxidated NADH	A	μM left NADH	μM oxidated NADH	A	μM left NADH	μM oxidated NADH	A	μM left NADH	μM oxidated NADH	A	μM left NADH	μM oxidated NADH	A	μM left NADH	μM oxidated NADH
			0	2.9041	600	0	2.2673	600	0	2.2733	600	0	2.4517	600	0	2.3662	600	0	2.2689	600	0
			1.3	2.9007	599.298	0.702455	2.165	572.928	27.0718	2.1854	576.8	23.1998	2.3617	577.974	22.0255	2.2621	573.603	26.3968	2.1532	569.404	30.5963
			2.58333	2.9	599.153	0.847078	2.0639	546.174	53.8261	2.0903	551.7	48.2998	2.2684	555.141	44.8587	2.1563	546.775	53.2246	2.0498	542.06	57.94
			3.88333	2.908	600.806	-0.805757	1.9669	520.505	79.4954	2.0006	528.025	71.9747	2.165	529.836	70.1636	2.0463	518.883	81.1174	1.9381	512.521	87.4785
			5.18333	2.9002	599.194	0.805757	1.8613	492.559	107.441	1.9048	502.741	97.2595	2.0652	505.413	94.5874	1.9364	491.015	108.985	1.8301	483.961	116.039
			6.48333	2.8991	598.967	1.03302	1.7567	464.879	135.121	1.8114	478.089	121.911	1.9658	481.087	118.913	1.8283	463.604	136.396	1.7082	451.726	148.274
			7.76667	2.9046	600.103	-0.103302	1.6546	437.86	162.14	1.7193	453.781	146.219	1.8648	456.369	143.631	1.72	436.142	163.858	1.5977	422.504	177.496
			9.06667	2.8983	598.802	1.19831	1.5492	409.968	190.032	1.6269	429.393	170.607	1.766	432.19	167.81	1.6188	410.481	189.519	1.4731	389.554	210.446
			10.3667	2.9114	601.508	-1.50821	1.4449	382.367	217.633	1.5354	405.243	194.757	1.6629	406.958	193.042	1.5146	384.059	215.941	1.364	360.703	239.297
			11.65	2.9092	601.054	-1.05368	1.3399	354.58	245.42	1.442	380.592	219.408	1.5567	380.968	219.032	1.4072	356.825	243.175	1.2498	330.504	269.496
			12.95	2.9085	600.909	-0.90906	1.2345	326.688	273.312	1.3479	355.756	244.244	1.4493	354.685	245.315	1.2914	327.462	272.538	1.1271	298.056	301.944
			14.25	2.9022	599.607	0.392548	1.1274	298.346	301.654	1.2545	331.105	268.895	1.3422	328.474	271.526	1.1581	293.661	306.339	0.9877	261.193	338.807
			15.55	2.9072	600.64	-0.640474	1.0211	270.216	329.784	1.1589	305.873	294.127	1.2316	301.407	298.593	1.022	259.15	340.85	0.8763	231.733	368.267
			16.8333	2.9014	599.442	0.557832	0.9147	242.059	357.941	1.0649	281.063	318.937	1.1233	274.903	325.097	0.8876	225.07	374.93	0.7463	197.356	402.644
			18.1333	2.8839	595.827	4.17341	0.8072	213.611	386.389	0.9699	255.989	344.011	1.0139	248.13	351.87	0.7553	191.522	408.478	0.618	163.427	436.573
			19.4333	2.8993	599.008	0.991701	0.7004	185.348	414.652	0.8737	230.599	369.401	0.908	222.213	377.787	0.6279	159.217	440.783	0.5052	133.598	466.402
			20.7167	2.8908	597.252	2.74784	0.5926	156.821	443.179	0.7793	205.683	394.317	0.8005	195.905	404.095	0.5032	127.597	472.403	0.401	106.043	493.957
			22.0167	2.9086	600.93	-0.92972	0.4877	129.061	470.939	0.684	180.531	419.469	0.6927	169.523	430.477	0.3902	98.9435	501.057	0.3588	94.883	505.117
			23.3167	2.8968	598.492	1.50821	0.3852	101.936	498.064	0.5893	155.536	444.464	0.5839	142.897	457.103	0.3321	84.211	515.789	0.3525	93.217	506.783
			24.6167	2.8869	596.446	3.5536	0.309	81.7713	518.229	0.4963	130.99	469.01	0.4832	118.253	481.747	0.323	81.9035	518.097	0.353	93.3492	506.651
			25.9	2.8963	598.388	1.61151	0.2891	76.5051	523.495	0.4062	107.21	492.79	0.3915	95.8111	504.189	0.3201	81.1681	518.832	0.3576	94.5656	505.434
			27.2	2.8954	598.203	1.79746	0.2841	75.1819	524.818	0.3327	87.8107	512.189	0.3549	86.854	513.146	0.3192	80.9399	519.06	0.3554	93.9839	506.016
			28.5	2.8936	597.831	2.16935	0.2816	74.5204	525.48	0.3063	80.8428	519.157	0.347	84.9207	515.079	0.3191	80.9145	519.085	0.3517	93.0054	506.995
			29.8	2.8938	597.872	2.12803	0.2797	74.0176	525.982	0.3015	79.5759	520.424	0.3461	84.7004	515.3	0.3183	80.7117	519.288	0.3521	93.1112	506.889
			31.0833	2.9078	600.764	-0.764436	0.2799	74.0705	525.93	0.2984	78.7578	521.242	0.3403	83.281	516.719	0.3182	80.6863	519.314	0.3554	93.9839	506.016
			32.3833	2.8973	598.595	1.40491	0.2799	74.0705	525.93	0.2973	78.4674	521.533	0.3412	83.5012	516.499	0.3171	80.4074	519.593	0.3531	93.3756	506.624
			33.6833	2.8926	597.624	2.37595	0.2791	73.8588	526.141	0.2964	78.2299	521.77	0.3415	83.5747	516.425	0.317	80.382	519.618	0.347	91.7625	508.237
			34.9667	2.8928	597.665	2.33463	0.2788	73.7794	526.221	0.2962	78.1771	521.823	0.3407	83.3789	516.621	0.317	80.382	519.618	0.3521	93.1112	506.889
			36.2667	2.9017	599.504	0.495851	0.2786	73.7265	526.274	0.2951	77.8868	522.113	0.3417	83.6236	516.376	0.3157	80.0524	519.948	0.3515	92.9525	507.047
			37.5667	2.8939	597.893	2.10737	0.2783	73.6471	526.353	0.2948	77.8076	522.192	0.3401	83.232	516.768	0.3159	80.1031	519.897	0.36	95.2003	504.8
			38.8667	2.9016	599.483	0.516511	0.2778	73.5148	526.485	0.2939	77.5701	522.43	0.3399	83.1831	516.817	0.3159	80.1031	519.897	0.3488	92.2385	507.761
			40.15	2.9023	599.628	0.371888	0.2778	73.5148	526.485	0.294	77.5964	522.404	0.339	82.9628	517.037	0.3159	80.1031	519.897	0.355	93.8781	506.122
			41.45	2.8878	596.632	3.36765	0.2772	73.356	526.644	0.2939	77.5701	522.43	0.3377	82.6447	517.355	0.316	80.1285	519.872	0.3496	92.4501	507.55
			42.75	2.8972	598.574	1.42557	0.277	73.303	526.697	0.2925	77.2005	522.799	0.336	82.2287	517.771	0.3157	80.0524	519.948	0.348	92.027	507.973
			44.0333	2.9028	599.731	0.268586	0.2773	73.3824	526.618	0.2928	77.2797	522.72	0.3338	81.6903	518.31	0.3156	80.027	519.973	0.3478	91.9741	508.026
			45.3333	2.887	596.467	3.53294	0.2772	73.356	526.644	0.293	77.3325	522.667	0.3335	81.6168	518.383	0.3145	79.7481	520.252	0.353	93.3492	506.651
			46.6333	2.8945	598.017	1.9834	0.2764	73.1443	526.856	0.2933	77.4117	522.588	0.3333	81.5679	518.432	0.3153	79.951	520.049	0.3483	92.1063	507.894
			47.9333	2.8986	598.864	1.13632	0.2758	72.9855	527.015	0.2925	77.2005	522.799	0.3315	81.1274	518.873	0.3147	79.7988	520.201	0.3504	92.6616	507.338
			49.2167	2.8888	596.839	3.16105	0.2807	74.2822	525.718	0.2924	77.1742	522.826	0.3321	81.2742	518.726	0.3146	79.7735	520.227	0.3426	90.599	509.401
			50.5167	2.8959	598.306	1.69416	0.2766	73.1972	526.803	0.2915	76.9366	523.063	0.3293	80.589	519.411	0.3153	79.951	520.049	0.3505	92.6881	507.312
			51.8167	2.8963	598.388	1.61151	0.276	73.0384	526.962	0.2921	77.095	522.905	0.3306	80.9071	519.093	0.3147	79.7988	520.201	0.3426	90.599	509.401
			53.1167	2.8926	597.624	2.37595	0.2752	72.8267	527.173	0.2914	76.9102	523.09	0.3295	80.6379	519.362	0.3146	79.7735	520.227	0.3445	91.1014	508.899
			54.4	2.8874	596.55	3.45029	0.2754	72.8796	527.12	0.291	76.8046	523.195	0.3299	80.7358	519.264	0.315	79.8749	520.125	0.3476	91.9212	508.079
			55.7	2.8794	594.897	5.10313	0.2754	72.8796	527.12	0.2909	76.7783	523.222	0.3323	81.3232	518.677	0.3145	79.7481	520.252	0.3472	91.8154	508.185
			57	2.8934	597.789	2.21067	0.2753	72.8532	527.147	0.2906	76.6991	523.301	0.3301	80.7848	519.215	0.3141	79.6467	520.353	0.3464	91.6039	508.396
			58.2833	2.8879	596.653	3.34699	0.2752	72.8267	527.173	0.2904	76.6463	523.354	0.3287	80.4421	519.558	0.3144	79.7228	520.277	0.3467	91.6832	508.317
			59.5833	2.8927	597.645	2.35529	0.2749	72.7473	527.253	0.2897	76.4615	523.538	0.33	80.7603	519.24	0.3141	79.6467	520.353	0.3486	92.1856	507.814
			60.8833	2.8841	595.868	4.13209	0.275	72.7738	527.226	0.2898	76.4879	523.512	0.3288	80.4666	519.533	0.3138	79.5706	520.429	0.3489	92.265	507.735
			62.1833	2.9	599.153	0.847078	0.2746	72.6679	527.332	0.2896	76.4351	523.565	0.3345	81.8616	518.138	0.313	79.3678	520.632	0.35	92.5559	507.444
			63.4667	2.8841	595.868	4.13209	0.2752	72.8267	527.173	0.2897	76.4615	523.538	0.332	81.2497	518.75	0.3137	79.5453	520.455	0.341	90.1759	509.824
			64.7667	2.8911	597.314	2.68586	0.2743	72.5885	527.411	0.2894	76.3824	523.618	0.3306	80.9071	519.093	0.3133	79.4438	520.556	0.3446	91.1279	508.872
			66.0667	2.8919	597.479	2.52057	0.2747	72.6944	527.306	0.2894	76.3824	523.618	0.3288	80.4666	519.533	0.3139	79.596	520.404	0.3516	92.979	507.021
			67.35	2.8807	595.165	4.83454	0.2747	72.6944	527.306	0.2891	76.3032	523.697	0.3286	80.4177	519.582	0.3135	79.4945	520.505	0.3439	90.9427	509.057
			68.65	2.8897	597.025	2.9751	0.2741	72.5356	527.464	0.2889	76.2504	523.75	0.333	81.4945	518.506	0.3129	79.3424	520.658	0.3484	92.1328	507.867
			69.95	2.8927	597.645	2.35529	0.2742	72.5621	527.438	0.2889	76.2504	523.75	0.3331	81.5189	518.481	0.3132	79.4185	520.582	0.3485	92.1592	507.841
			71.25	2.8813	595.289	4.71058	0.274	72.5092	527.491	0.289	76.2768	523.723	0.3332	81.5434	518.457	0.3127	79.2917	520.708	0.3465	91.6303	508.37
			72.5333	2.8831	595.661	4.33869	0.2739	72.4827	527.517	0.2888	76.224	523.776	0.3323	81.3232	518.677	0.3129	79.3424	520.658	0.3501	92.5823	507.418
			73.8333	2.8793	594.876	5.12379	0.2742	72.5621	527.438	0.2887	76.1976	523.802	0.3302	80.8092	519.191	0.3127	79.2917	520.708	0.3481	92.0534	507.947
			75.1333	2.8896	597.004	2.99576	0.2739	72.4827	527.517	0.2886	76.1712	523.829	0.3336	81.6413	518.359	0.3122	79.1649	520.835	0.3486	92.1856	507.814
			76.4333	2.8866	596.384	3.61558	0.2737	72.4298	527.57	0.2883	76.092	523.908	0.3331	81.5189	518.481	0.3122	79.1649	520.835	0.3469	91.7361	508.264
			77.7167	2.8814	595.31	4.68992	0.2738	72.4562	527.544	0.2884	76.1184	523.882	0.3317	81.1763	518.824	0.3121	79.1395	520.86	0.3472	91.8154	508.185
			initial reaction rate V			0.0523248			21.4527			19.0971			20.1861			22.8371			24.0967	μM of oxidated NADH/min
			M/6.23			0.00839884			3.44345			3.06534			3.24015			3.66567			3.86786
			specific activity			0.104986			43.0431			38.3168			40.5018			45.8209			48.3482
																oxidation of NADH kinetics
		XB-SBP concentration in μM		specific activity														XB-SBP concentration in μM	initial reaction rate V
			27.5	43.0431														27.5	21.4527
			30	38.3168														30	19.0971
			40	40.5018														40	20.1861
			50	45.8209														50	22.8371
			55	48.3482														55	24.0967
																Lineweaver–Burk plot for the determination of Michaelis-Menten constant
																	1 / (XB-SBP concentration)		1 / (initial reaction rate)
																		0.0363636	0.0466142
																		0.0333333	0.052364
																		0.025	0.049539
																		0.02	0.0437883
																		0.0181818	0.0414994
																	Michaelis-Menten constant, Vmax and Km
																		1/Vmax	0.0412
																		Vmax=	24.2718	μM of oxidated NADH۰min¯¹
																	slope=	Km/Vmax=	0.2392
																		Km=	5.80583	μM
																Hanes–Woolf plot for the determination of Michaelis-Menten constant
																	XB-SBP concentration in μM		XB-SBP conc. / initial reaction rate
																		27.5	1.28189
																		30	1.57092
																		40	1.98156
																		50	2.18942
																		55	2.28247
																	Michaelis-Menten constant, Vmax and Km
																		slope=	0.034
																		Vmax=	29.4118	μM of oxidated NADH۰min¯¹
																		Km/Vmax=	0.4825
																		Km=	14.1912	μM

## Sheet: MEAN
	D	E	F	MEAN	SD	SEM
0	22.6701	22.8697		22.7699	0.141129	0.0997929
10	30.0452	30.9887		30.5169	0.667157	0.471751
27.5	39.6336	34.4438	43.0431	39.0402	4.33022	2.50005
30	42.8734	39.7544	38.3168	40.3149	2.32948	1.34492
40	45.6639	53.5698	40.5018	46.5785	6.58183	3.80002
50	52.0985	53.4206	45.8209	50.4467	4.06019	2.34415
55			48.3482	48.3482
