# Supplementary material for: Targeted protein degradation in Escherichia coli using CLIPPERs
Source: EMBO Rep. 2025 Jun 25;26(16):3994–4016. doi: 10.1038/s44319-025-00510-9 (PMC12373786; doi:10.1038/s44319-025-00510-9)
Supplement: Supplementary file 7 — Source data Fig. 4 [file 44319_2025_510_MOESM7_ESM.zip › Fig4/Fig4C/GroTAC/ATPase_assay_GroTAC_n3.xlsx]

## Sheet: 21-11-04_002-003 raw data
Raw data
0s	30.0 °C	2.7356	2.7822	2.5019	2.5235	2.5268	2.5555	2.6554	2.6142	2.4969	2.6546	2.4435	2.6823	2.1626	2.213	2.2319	2.2594	2.288	2.2795	2.4467	2.4104	2.3472	2.6163	2.7009	2.8592	2.7496	2.4048	2.4689	2.5469	2.5876	2.5359	2.6289	2.6764	2.4158	2.5789	2.6101	2.7073	2.1001	2.2573	2.2898	2.314	2.254	2.1803	2.2473	2.2524	2.1514	2.4179	2.2264	2.4936
78s	30.2 °C	2.7374	2.7874	2.4217	2.4508	2.4591	2.5085	2.6053	2.5442	2.3988	2.5662	2.3364	2.5879	2.0593	2.097	2.1211	2.1462	2.1762	2.1755	2.3413	2.3072	2.2046	2.5194	2.6306	2.8247	2.7504	2.3269	2.4066	2.4678	2.5316	2.4606	2.5634	2.6104	2.3017	2.5006	2.518	2.6236	2.0289	2.1634	2.1928	2.2134	2.1483	2.0653	2.1311	2.1348	1.9775	2.2892	2.0662	2.3346
156s	30.1 °C	2.733	2.7786	2.3332	2.36	2.3744	2.4226	2.5244	2.4679	2.2818	2.471	2.221	2.4894	1.9347	1.9729	1.9945	2.0079	2.0442	2.0496	2.2109	2.179	2.0525	2.4123	2.5529	2.7812	2.745	2.2284	2.3188	2.3827	2.4502	2.3755	2.4804	2.539	2.1739	2.4211	2.4204	2.5364	1.9178	2.043	2.0771	2.0911	2.0262	1.9293	1.9981	2.0057	1.8003	2.1564	1.8937	2.1612
234s	30.0 °C	2.7304	2.7779	2.238	2.266	2.2817	2.3346	2.4381	2.3832	2.1666	2.3769	2.1016	2.3842	1.8055	1.8395	1.8593	1.8702	1.9095	1.9075	2.0686	2.0449	1.8951	2.3018	2.4746	2.761	2.7379	2.1312	2.2282	2.2948	2.3736	2.2896	2.3921	2.4644	2.0421	2.3402	2.3213	2.4373	1.8041	1.924	1.9527	1.9636	1.8992	1.786	1.8567	1.8734	1.6165	2.016	1.7205	1.9811
311s	30.0 °C	2.7278	2.779	2.1405	2.1714	2.1897	2.2416	2.351	2.2972	2.0464	2.2773	1.979	2.2686	1.6764	1.7027	1.7186	1.7283	1.7727	1.7643	1.9228	1.9101	1.7351	2.1845	2.3862	2.7219	2.7373	2.0311	2.1316	2.2011	2.2879	2.1999	2.3009	2.3836	1.9074	2.2539	2.2189	2.3373	1.6912	1.8015	1.8279	1.8354	1.7707	1.6385	1.7101	1.7339	1.4304	1.8784	1.5431	1.7971
389s	29.8 °C	2.7208	2.762	2.0415	2.0726	2.09	2.1473	2.2566	2.2078	1.9266	2.1708	1.8553	2.1505	1.5478	1.5615	1.5762	1.585	1.6313	1.6171	1.7751	1.7708	1.573	2.0638	2.2953	2.676	2.7312	1.9293	2.0341	2.1066	2.2008	2.1057	2.207	2.2976	1.7698	2.1668	2.1167	2.2285	1.5737	1.6786	1.703	1.7063	1.6404	1.4896	1.5659	1.5944	1.2447	1.7442	1.3638	1.6054
467s	29.9 °C	2.7239	2.7629	1.9534	1.9731	1.9966	2.0589	2.1686	2.1315	1.8194	2.0713	1.7294	2.0273	1.4193	1.4212	1.4379	1.4407	1.4894	1.4683	1.6273	1.6313	1.4099	1.9442	2.211	2.6463	2.7302	1.8269	1.9368	2.012	2.1165	2.0128	2.1169	2.2137	1.636	2.0798	2.0114	2.1184	1.4484	1.5602	1.577	1.5771	1.5115	1.3426	1.4304	1.4551	1.0572	1.6064	1.1879	1.4135
545s	29.9 °C	2.7061	2.7583	1.8597	1.8713	1.901	1.9721	2.0726	2.0541	1.7078	1.9775	1.6003	1.8995	1.2894	1.2764	1.3049	1.2948	1.3469	1.3145	1.4735	1.4884	1.2458	1.821	2.1182	2.5991	2.7207	1.7215	1.8369	1.9181	2.0252	1.9195	2.0246	2.1284	1.5047	1.9849	1.8975	2.0041	1.3191	1.4494	1.4531	1.4464	1.384	1.2015	1.2943	1.3085	0.8658	1.4562	1.0227	1.2206
623s	29.9 °C	2.7118	2.7632	1.7591	1.7684	1.8112	1.8856	1.9715	1.9721	1.5767	1.8882	1.4742	1.7718	1.1589	1.127	1.1652	1.1483	1.2123	1.1617	1.3193	1.3462	1.0765	1.6975	2.0347	2.5647	2.7217	1.6163	1.7372	1.8309	1.9345	1.8259	1.9277	2.0407	1.3849	1.8946	1.781	1.8903	1.1908	1.3548	1.3327	1.3183	1.26	1.0709	1.147	1.1586	0.6719	1.3008	0.8773	1.0363
701s	30.1 °C	2.7105	2.7533	1.6509	1.665	1.7315	1.7823	1.8661	1.8804	1.4304	1.7816	1.3559	1.642	1.0259	0.9751	1.014	1.0065	1.101	1.0084	1.1632	1.2017	0.9039	1.5717	1.9564	2.5198	2.7176	1.51	1.6376	1.7552	1.8401	1.7311	1.8236	1.9525	1.2731	1.8001	1.6624	1.7754	1.0623	1.2582	1.215	1.1939	1.1434	0.9489	0.9923	1.008	0.4788	1.1431	0.7487	0.8681
778s	29.9 °C	2.7024	2.7456	1.5396	1.5595	1.669	1.6649	1.7564	1.7738	1.2812	1.6569	1.2516	1.5137	0.8919	0.8227	0.859	0.8867	0.9897	0.8557	1.0077	1.0576	0.7299	1.4445	1.872	2.4827	2.7185	1.4015	1.5391	1.6925	1.7459	1.6354	1.7192	1.8633	1.1532	1.7046	1.5434	1.6629	0.9337	1.1334	1.1029	1.0771	1.0359	0.8349	0.8355	0.857	0.2921	0.9854	0.6289	0.7141
856s	30.1 °C	2.7015	2.7524	1.4277	1.4559	1.592	1.5426	1.6472	1.6614	1.1333	1.5247	1.162	1.3896	0.7573	0.6705	0.7016	0.7887	0.848	0.7028	0.852	0.9122	0.5575	1.3154	1.7747	2.4381	2.7188	1.2931	1.4429	1.6133	1.6505	1.5383	1.6136	1.7732	1.0166	1.6089	1.4237	1.5588	0.8055	0.9953	0.9974	0.971	0.9238	0.7269	0.6803	0.7063	0.1817	0.8292	0.5139	0.5585
934s	29.9 °C	2.6986	2.7456	1.3162	1.3545	1.4863	1.4202	1.5386	1.5478	0.9891	1.3937	1.0822	1.2737	0.6229	0.5203	0.5452	0.6629	0.6959	0.5502	0.6968	0.7665	0.39	1.1861	1.6684	2.3936	2.7082	1.1845	1.3543	1.5065	1.5555	1.4411	1.5092	1.6831	0.8669	1.5129	1.3038	1.4806	0.6772	0.8516	0.8971	0.8728	0.7857	0.6232	0.5266	0.5572	0.1738	0.674	0.3982	0.3912
1012s	29.9 °C	2.6975	2.7384	1.205	1.2592	1.3659	1.3015	1.4288	1.4355	0.8472	1.2666	1.0077	1.1756	0.4877	0.3718	0.3918	0.5043	0.5426	0.3987	0.5422	0.6217	0.2569	1.055	1.5604	2.355	2.7066	1.075	1.2886	1.3856	1.4591	1.3424	1.4048	1.5921	0.7102	1.4163	1.1837	1.398	0.5489	0.707	0.8027	0.7759	0.6333	0.52	0.3757	0.4093	0.1719	0.5201	0.2799	0.2467
1090s	30.0 °C	2.6882	2.7382	1.0944	1.1715	1.2447	1.187	1.321	1.3263	0.7058	1.1412	0.9345	1.1029	0.355	0.233	0.2478	0.3384	0.3931	0.2574	0.3901	0.4773	0.2336	0.9243	1.4538	2.3159	2.7013	0.9654	1.2426	1.2669	1.3628	1.2437	1.3006	1.5004	0.5536	1.3197	1.0629	1.2673	0.4214	0.5674	0.7095	0.6605	0.4824	0.4102	0.2393	0.2692	0.1712	0.3701	0.1946	0.2195
1168s	30.0 °C	2.6844	2.7292	0.9841	1.0885	1.1252	1.0757	1.2133	1.2184	0.567	1.0192	0.8631	1.0137	0.2279	0.1619	0.1667	0.205	0.2559	0.1902	0.2539	0.3378	0.231	0.7927	1.3479	2.2885	2.6983	0.855	1.1634	1.151	1.2671	1.1437	1.1962	1.4082	0.4009	1.2226	0.9427	1.1201	0.296	0.4315	0.6056	0.5072	0.3387	0.2855	0.187	0.1846	0.1712	0.2457	0.1859	0.2172
1246s	30.0 °C	2.6797	2.7321	0.8733	0.9984	1.0097	0.9673	1.1061	1.1124	0.4295	0.8964	0.7909	0.857	0.156	0.1536	0.1571	0.1769	0.186	0.1828	0.2039	0.2337	0.2299	0.6617	1.2435	2.279	2.6939	0.7453	1.0478	1.0382	1.1709	1.0436	1.0925	1.3163	0.2577	1.1253	0.8222	0.9749	0.1849	0.3004	0.4754	0.3395	0.2162	0.18	0.1816	0.174	0.1716	0.2138	0.1848	0.2172
1324s	29.9 °C	2.6775	2.7194	0.7631	0.8937	0.8966	0.8588	0.9991	1.0065	0.294	0.7748	0.7096	0.6823	0.1464	0.1512	0.155	0.1737	0.1773	0.1807	0.1977	0.2127	0.2294	0.5311	1.1409	2.2614	2.69	0.6349	0.9188	0.9283	1.0744	0.943	0.9885	1.224	0.1724	1.0277	0.7012	0.8346	0.1433	0.1876	0.3159	0.2032	0.1743	0.1621	0.1801	0.1718	0.1717	0.2099	0.1837	0.2166
1401s	30.0 °C	2.6705	2.7232	0.653	0.7795	0.7862	0.7509	0.8911	0.9011	0.188	0.6543	0.612	0.5114	0.1454	0.1506	0.1543	0.1728	0.1756	0.18	0.1957	0.2088	0.2293	0.4046	1.0385	2.2023	2.6886	0.5251	0.7906	0.8213	0.9781	0.8425	0.8843	1.1312	0.162	0.93	0.581	0.7008	0.1379	0.1499	0.1903	0.1666	0.1693	0.1602	0.1793	0.171	0.172	0.2082	0.1839	0.2167
1479s	30.1 °C	2.6631	2.7109	0.5427	0.6626	0.6778	0.6426	0.7832	0.7955	0.1648	0.5342	0.4945	0.3508	0.1434	0.1503	0.154	0.1729	0.1748	0.1797	0.1951	0.2076	0.2293	0.3088	0.9362	2.1277	2.6714	0.4154	0.6672	0.7161	0.8813	0.7418	0.7801	1.038	0.1599	0.8317	0.4614	0.5695	0.1364	0.145	0.1568	0.163	0.1678	0.1596	0.1792	0.1707	0.172	0.2074	0.1838	0.2163
1557s	30.0 °C	2.6598	2.7113	0.4333	0.5479	0.5703	0.535	0.6765	0.6904	0.1614	0.4147	0.3587	0.2201	0.143	0.1504	0.154	0.1727	0.1742	0.1796	0.1949	0.207	0.2292	0.2862	0.834	2.0602	2.6808	0.3076	0.5501	0.6129	0.7845	0.641	0.6762	0.9452	0.1594	0.7338	0.3432	0.4416	0.1357	0.1433	0.1537	0.162	0.1676	0.1594	0.1791	0.1705	0.1724	0.2077	0.1844	0.2166
1635s	30.1 °C	2.6571	2.707	0.3255	0.4352	0.464	0.4273	0.5688	0.5856	0.1607	0.3005	0.2337	0.1792	0.1431	0.1508	0.1541	0.1725	0.1743	0.1798	0.1948	0.2068	0.2298	0.2819	0.7321	1.9992	2.6798	0.2076	0.4384	0.5107	0.6884	0.5409	0.5725	0.8521	0.1591	0.6359	0.2337	0.3201	0.1357	0.1429	0.1527	0.1614	0.1672	0.1598	0.179	0.1705	0.1728	0.2074	0.1843	0.2167
1713s	29.9 °C	2.6574	2.6992	0.2236	0.3261	0.3592	0.3216	0.462	0.4812	0.1597	0.2155	0.1658	0.1748	0.1433	0.1504	0.1542	0.1725	0.174	0.1799	0.1948	0.2064	0.2295	0.2803	0.63	1.9415	2.6738	0.15	0.3317	0.4095	0.5916	0.4408	0.4693	0.7587	0.1589	0.5381	0.1749	0.2246	0.1356	0.1424	0.1524	0.1614	0.1671	0.1595	0.1791	0.1703	0.1729	0.2073	0.1844	0.2171
1791s	30.0 °C	2.6503	2.7045	0.1571	0.2262	0.2593	0.2233	0.3574	0.3779	0.1594	0.1968	0.1505	0.1739	0.1431	0.1505	0.1543	0.1726	0.1741	0.1801	0.1949	0.2063	0.2299	0.2795	0.5292	1.89	2.6696	0.1393	0.2326	0.3108	0.4955	0.3422	0.3673	0.6658	0.159	0.4407	0.1655	0.1993	0.1356	0.1424	0.1521	0.1613	0.1671	0.1597	0.1792	0.1706	0.173	0.2069	0.1845	0.217
1868s	30.0 °C	2.6457	2.6938	0.1431	0.1663	0.1837	0.1659	0.2576	0.2777	0.1594	0.193	0.1494	0.173	0.1432	0.1507	0.1545	0.1731	0.174	0.18	0.1951	0.2067	0.2299	0.2785	0.4315	1.8381	2.6687	0.1368	0.166	0.2205	0.4001	0.2484	0.2705	0.5727	0.1595	0.3449	0.1632	0.1951	0.1354	0.1425	0.1519	0.1613	0.1669	0.1598	0.1792	0.1709	0.1734	0.2066	0.1848	0.2172
1946s	30.0 °C	2.6393	2.6866	0.1401	0.1545	0.1632	0.1546	0.1902	0.1945	0.1595	0.1914	0.149	0.1726	0.1434	0.1511	0.1546	0.1729	0.1743	0.1802	0.1954	0.2063	0.2299	0.2783	0.3465	1.7879	2.6566	0.1354	0.1504	0.1695	0.3069	0.1794	0.1981	0.48	0.1592	0.2548	0.1622	0.1935	0.1357	0.1426	0.1521	0.1614	0.1675	0.1602	0.1795	0.1708	0.1739	0.2069	0.1853	0.2175
2024s	29.9 °C	2.6296	2.6823	0.1389	0.1515	0.1588	0.1518	0.175	0.1639	0.1599	0.1906	0.1489	0.1728	0.1436	0.1513	0.155	0.173	0.1744	0.1803	0.1952	0.2066	0.2303	0.2789	0.3078	1.7384	2.6475	0.1351	0.1467	0.1592	0.223	0.1601	0.1781	0.3882	0.1594	0.1924	0.1622	0.1931	0.136	0.1425	0.1522	0.1615	0.1674	0.1603	0.1795	0.1712	0.1745	0.2069	0.1854	0.2176
2102s	30.0 °C	2.6329	2.6747	0.1383	0.1504	0.1572	0.1503	0.1704	0.158	0.1598	0.1904	0.1492	0.1728	0.1437	0.1513	0.155	0.1733	0.1745	0.1806	0.1954	0.2067	0.2308	0.2787	0.3	1.6895	2.6452	0.1348	0.1453	0.1558	0.1768	0.1557	0.1733	0.2989	0.1598	0.1768	0.1617	0.1924	0.136	0.1427	0.1524	0.1617	0.1676	0.1605	0.1799	0.1713	0.1746	0.2068	0.1859	0.218
2180s	30.0 °C	2.6253	2.6712	0.1379	0.1499	0.1564	0.15	0.1687	0.156	0.1606	0.19	0.1493	0.1731	0.1439	0.1518	0.1554	0.1735	0.1745	0.1807	0.1955	0.2071	0.2306	0.2786	0.2971	1.641	2.6438	0.1347	0.1444	0.1547	0.1662	0.1541	0.1716	0.2193	0.16	0.1728	0.1616	0.1924	0.1361	0.143	0.1526	0.162	0.1676	0.1607	0.1801	0.1717	0.1751	0.2067	0.1859	0.2181
2258s	30.0 °C	2.6198	2.6718	0.1379	0.1495	0.1561	0.1494	0.1684	0.1549	0.16	0.1901	0.1493	0.1728	0.144	0.1519	0.1556	0.174	0.1748	0.181	0.1957	0.2071	0.2311	0.2786	0.2961	1.5917	2.6445	0.1347	0.1442	0.154	0.163	0.1532	0.1707	0.1769	0.1605	0.1714	0.162	0.1924	0.1364	0.143	0.1527	0.1622	0.1677	0.1611	0.18	0.1718	0.1752	0.2072	0.1861	0.2185
2336s	30.0 °C	2.6195	2.6701	0.1376	0.1494	0.1559	0.1493	0.1675	0.1544	0.1602	0.1903	0.1496	0.1731	0.1444	0.1521	0.156	0.1741	0.1749	0.1812	0.1962	0.2071	0.2309	0.2784	0.2949	1.5425	2.6375	0.1346	0.144	0.1537	0.1619	0.1527	0.1702	0.1672	0.1603	0.1706	0.1616	0.1923	0.1366	0.1434	0.1529	0.1624	0.1684	0.1613	0.1805	0.172	0.1755	0.2073	0.1866	0.2188
2414s	30.0 °C	2.6163	2.6697	0.1379	0.1493	0.1557	0.1493	0.1673	0.154	0.1604	0.1904	0.1499	0.1733	0.1448	0.1525	0.1563	0.1743	0.1752	0.1814	0.1963	0.2074	0.2316	0.2787	0.2944	1.4929	2.6332	0.1348	0.144	0.1537	0.1611	0.1525	0.17	0.164	0.1606	0.1702	0.1617	0.1926	0.1369	0.1437	0.1531	0.1625	0.1683	0.1618	0.1807	0.1722	0.176	0.2076	0.1868	0.2188
2491s	30.2 °C	2.6099	2.6614	0.1381	0.1493	0.1556	0.1493	0.1672	0.154	0.1609	0.1903	0.1501	0.1733	0.1449	0.1528	0.1565	0.1745	0.1755	0.1816	0.1965	0.2071	0.2313	0.2785	0.2941	1.4427	2.6331	0.1349	0.1439	0.1534	0.1606	0.1523	0.1699	0.1626	0.1609	0.17	0.1618	0.1925	0.1371	0.1437	0.1534	0.1626	0.1684	0.1619	0.1809	0.1724	0.1764	0.2073	0.1869	0.2194
2569s	29.9 °C	2.6027	2.6524	0.1378	0.1494	0.1557	0.1494	0.1672	0.1541	0.1611	0.1903	0.1502	0.1736	0.1451	0.1531	0.1568	0.1748	0.1755	0.1819	0.1967	0.2076	0.2317	0.2781	0.2937	1.3927	2.6186	0.1351	0.144	0.1534	0.1605	0.1524	0.1698	0.1618	0.161	0.1701	0.1624	0.1924	0.1374	0.1441	0.1536	0.1627	0.1691	0.1621	0.181	0.1727	0.1765	0.2078	0.1871	0.2193
2647s	30.0 °C	2.595	2.6481	0.1379	0.1495	0.1559	0.1495	0.1673	0.1539	0.1617	0.1903	0.1501	0.1735	0.1454	0.1534	0.1571	0.1749	0.1761	0.1821	0.1969	0.2076	0.2322	0.2784	0.2934	1.3426	2.6175	0.1352	0.1441	0.1536	0.1605	0.1523	0.1698	0.1615	0.1613	0.1698	0.1624	0.1927	0.1376	0.1443	0.1538	0.1629	0.1691	0.1625	0.1815	0.1726	0.177	0.2079	0.1877	0.2199
2725s	30.0 °C	2.595	2.6382	0.1382	0.1496	0.1558	0.1495	0.167	0.1539	0.1613	0.1903	0.1507	0.1738	0.1456	0.1537	0.1574	0.1752	0.1759	0.1826	0.1969	0.2075	0.2322	0.2784	0.2928	1.2918	2.6146	0.1355	0.1441	0.1533	0.1602	0.1525	0.1697	0.1612	0.1616	0.1699	0.1623	0.1924	0.1382	0.1446	0.154	0.1632	0.1693	0.1628	0.1814	0.1727	0.1771	0.2085	0.1877	0.2203
2803s	30.1 °C	2.5921	2.6417	0.1383	0.1497	0.1559	0.1497	0.1675	0.154	0.1616	0.1908	0.1506	0.1743	0.1459	0.154	0.1579	0.1754	0.1765	0.1826	0.1972	0.2078	0.2324	0.2785	0.2931	1.2413	2.6139	0.1355	0.1442	0.1534	0.1603	0.1524	0.1697	0.1611	0.1618	0.17	0.1626	0.1928	0.138	0.1446	0.1542	0.1633	0.1701	0.1628	0.1816	0.1729	0.1778	0.2083	0.1881	0.2202
2881s	30.2 °C	2.5882	2.6399	0.1386	0.1499	0.1562	0.1498	0.1672	0.154	0.1622	0.1907	0.1509	0.1743	0.1464	0.1543	0.1582	0.1759	0.1767	0.1831	0.1974	0.2081	0.2328	0.2788	0.2928	1.1901	2.6104	0.1358	0.1444	0.1536	0.1603	0.1526	0.1699	0.1612	0.162	0.1697	0.1626	0.1926	0.1383	0.1451	0.1543	0.1636	0.1696	0.1631	0.1818	0.1734	0.1777	0.2083	0.188	0.2198
2959s	30.2 °C	2.5815	2.6269	0.1387	0.15	0.1562	0.1505	0.1671	0.1542	0.1627	0.1905	0.1511	0.1745	0.1466	0.1546	0.1584	0.176	0.1768	0.1834	0.1975	0.2084	0.2328	0.279	0.2925	1.1395	2.6027	0.1361	0.1445	0.1536	0.1603	0.1527	0.1699	0.1608	0.1622	0.1698	0.1629	0.1928	0.1386	0.1454	0.1545	0.1638	0.1698	0.1636	0.182	0.1736	0.1782	0.2087	0.1884	0.2199
3036s	30.0 °C	2.5824	2.6263	0.1389	0.1501	0.1564	0.1501	0.1674	0.1544	0.1627	0.1909	0.1515	0.1746	0.147	0.155	0.1589	0.1764	0.1772	0.1837	0.1981	0.2086	0.2332	0.2791	0.2925	1.0883	2.6023	0.1362	0.1448	0.1538	0.1604	0.1529	0.1701	0.161	0.1625	0.1698	0.1631	0.193	0.1393	0.1454	0.1549	0.1641	0.17	0.164	0.1826	0.1739	0.1783	0.2088	0.189	0.2209
3114s	30.3 °C	2.5709	2.6205	0.1392	0.1503	0.1566	0.1502	0.1673	0.1544	0.1626	0.1914	0.1517	0.1749	0.1472	0.1553	0.1589	0.1766	0.1775	0.1838	0.1982	0.2088	0.2332	0.2793	0.2924	1.037	2.5926	0.1364	0.1449	0.154	0.1605	0.1529	0.1701	0.161	0.1629	0.1699	0.1633	0.1932	0.1392	0.1458	0.155	0.1643	0.1703	0.1641	0.1829	0.1741	0.1782	0.209	0.189	0.2205
3192s	30.2 °C	2.5671	2.6106	0.1393	0.1504	0.1566	0.1503	0.1674	0.1545	0.163	0.1907	0.1518	0.1749	0.1474	0.1554	0.1591	0.1769	0.1777	0.1839	0.1983	0.2089	0.2335	0.2787	0.2925	0.9859	2.5897	0.1366	0.1448	0.1539	0.1606	0.153	0.1702	0.161	0.1631	0.1701	0.1637	0.1933	0.1395	0.146	0.1553	0.1646	0.1705	0.1645	0.1826	0.1744	0.1779	0.2089	0.189	0.2207
3270s	30.1 °C	2.5696	2.6178	0.1395	0.1506	0.1569	0.1505	0.1675	0.1548	0.1634	0.1912	0.1521	0.1753	0.148	0.1558	0.1596	0.1772	0.1778	0.1843	0.1987	0.2092	0.2336	0.2789	0.2917	0.9344	2.5896	0.1368	0.1452	0.1542	0.1606	0.1533	0.1703	0.1611	0.1636	0.1701	0.164	0.1934	0.1401	0.1463	0.1556	0.1649	0.1708	0.1649	0.1831	0.1747	0.1781	0.2097	0.1893	0.2209
3348s	30.1 °C	2.5601	2.6099	0.1397	0.1508	0.1569	0.1507	0.1676	0.1548	0.1634	0.191	0.1522	0.1755	0.1478	0.1562	0.1599	0.1774	0.178	0.1846	0.1989	0.2093	0.2337	0.279	0.2918	0.8827	2.576	0.137	0.1454	0.1544	0.1608	0.1532	0.1703	0.1612	0.1636	0.1704	0.1638	0.1935	0.1401	0.1465	0.1558	0.1652	0.1709	0.1649	0.1833	0.175	0.1778	0.2095	0.1892	0.2203
3426s	30.2 °C	2.5567	2.6062	0.1401	0.151	0.1572	0.1514	0.1678	0.1549	0.1641	0.1913	0.1525	0.1758	0.1482	0.1565	0.1601	0.1778	0.1785	0.185	0.1991	0.2096	0.2339	0.2789	0.292	0.8314	2.5819	0.1373	0.1457	0.1545	0.161	0.1535	0.1705	0.1612	0.1639	0.1704	0.1641	0.1936	0.1404	0.1468	0.1562	0.1653	0.1714	0.1652	0.1835	0.1751	0.1779	0.2103	0.1888	0.2204
3504s	30.1 °C	2.5471	2.5947	0.1404	0.1511	0.1574	0.151	0.1679	0.1552	0.1644	0.1915	0.1527	0.1761	0.1484	0.1567	0.1605	0.1779	0.1786	0.1853	0.1993	0.2098	0.2336	0.2791	0.2915	0.7803	2.571	0.1375	0.1458	0.1546	0.161	0.1536	0.1706	0.1614	0.1641	0.1704	0.1646	0.194	0.1405	0.1469	0.1562	0.1656	0.1714	0.1655	0.1838	0.1753	0.1771	0.2098	0.1883	0.2203
3581s	30.2 °C	2.544	2.5912	0.1406	0.1513	0.1573	0.1512	0.1679	0.1553	0.1645	0.1916	0.1529	0.1762	0.1487	0.1571	0.1608	0.1781	0.1788	0.1853	0.1998	0.2096	0.2333	0.2791	0.2917	0.7291	2.5685	0.1377	0.146	0.1547	0.1611	0.1537	0.1709	0.1615	0.1645	0.1704	0.1645	0.1938	0.1408	0.1472	0.1565	0.1658	0.1717	0.1659	0.1842	0.1758	0.1773	0.2098	0.1885	0.22
3659s	30.2 °C	2.5398	2.5835	0.1406	0.1516	0.1576	0.1513	0.1682	0.1555	0.1651	0.1921	0.1531	0.1762	0.1489	0.1574	0.1609	0.1786	0.179	0.1855	0.1999	0.21	0.2332	0.2789	0.2916	0.6774	2.5627	0.1379	0.146	0.155	0.1613	0.1539	0.171	0.1615	0.1646	0.1706	0.1647	0.1939	0.1409	0.1475	0.1567	0.1661	0.1719	0.166	0.1842	0.176	0.1769	0.2101	0.1882	0.2191
3737s	30.1 °C	2.5366	2.5868	0.1411	0.1517	0.158	0.1515	0.1688	0.1557	0.1648	0.1916	0.1535	0.1765	0.1492	0.1577	0.1614	0.1787	0.1792	0.1859	0.2001	0.2102	0.2331	0.279	0.291	0.6266	2.5591	0.1382	0.1462	0.155	0.1614	0.154	0.171	0.1616	0.1649	0.1708	0.165	0.194	0.1413	0.1478	0.1569	0.1662	0.1723	0.1663	0.1844	0.176	0.1768	0.2102	0.1878	0.2185
3815s	30.2 °C	2.5325	2.5814	0.141	0.1519	0.1579	0.1517	0.1684	0.1557	0.165	0.1919	0.1536	0.1768	0.1495	0.158	0.1616	0.179	0.1795	0.1861	0.2004	0.2103	0.2326	0.2795	0.2913	0.5757	2.5561	0.1385	0.1466	0.1552	0.1615	0.1542	0.1713	0.1617	0.1653	0.1709	0.1656	0.1943	0.1416	0.1481	0.1573	0.1665	0.1725	0.1665	0.1847	0.1764	0.1764	0.2103	0.188	0.2186
3893s	30.1 °C	2.5317	2.5769	0.1412	0.1521	0.1581	0.1518	0.1685	0.1559	0.1654	0.1923	0.1538	0.1771	0.1499	0.158	0.1618	0.1793	0.1799	0.1863	0.2006	0.2105	0.2328	0.2791	0.2909	0.5253	2.5537	0.1386	0.1467	0.1555	0.1616	0.1544	0.1714	0.1619	0.1656	0.1709	0.1663	0.1943	0.1419	0.1483	0.1575	0.1668	0.1727	0.1669	0.1853	0.1765	0.1765	0.2104	0.1875	0.218
3971s	30.1 °C	2.5267	2.5755	0.1415	0.1524	0.1583	0.1521	0.1687	0.1562	0.1657	0.1921	0.154	0.1773	0.1501	0.1584	0.1621	0.1795	0.1801	0.1865	0.201	0.2107	0.2323	0.2794	0.2909	0.4761	2.5515	0.1389	0.1469	0.1556	0.1618	0.1545	0.1715	0.162	0.1658	0.1711	0.1661	0.1945	0.1424	0.1487	0.1578	0.1672	0.173	0.167	0.1853	0.1769	0.1762	0.2106	0.1869	0.2178
4049s	30.4 °C	2.5187	2.568	0.1418	0.1524	0.1585	0.1521	0.1688	0.1563	0.1661	0.1926	0.1541	0.1775	0.1503	0.1584	0.1618	0.1796	0.1801	0.1861	0.201	0.2108	0.232	0.2793	0.2909	0.4289	2.5417	0.139	0.147	0.1557	0.162	0.1546	0.1716	0.1621	0.166	0.1711	0.1659	0.1945	0.1424	0.149	0.1579	0.1673	0.1731	0.1669	0.1853	0.1769	0.1761	0.2106	0.1866	0.2177
4126s	30.5 °C	2.5146	2.5629	0.142	0.1527	0.1587	0.1524	0.1689	0.1565	0.1662	0.1924	0.1545	0.1777	0.1508	0.1584	0.162	0.1794	0.1804	0.186	0.2008	0.2111	0.2318	0.2797	0.291	0.3863	2.5367	0.1394	0.1474	0.1559	0.1621	0.1549	0.1718	0.1622	0.1664	0.1713	0.1663	0.1951	0.1426	0.1491	0.1582	0.1675	0.1734	0.167	0.1852	0.1769	0.176	0.2106	0.1867	0.2175
4204s	30.2 °C	2.5114	2.5615	0.1421	0.1529	0.1588	0.1526	0.1692	0.1566	0.1666	0.1925	0.1547	0.178	0.1507	0.1584	0.1619	0.1793	0.1805	0.1861	0.2008	0.2112	0.2316	0.2794	0.291	0.3551	2.5359	0.1395	0.1475	0.1561	0.1622	0.155	0.172	0.1624	0.1668	0.1716	0.1662	0.1949	0.143	0.1494	0.1586	0.1678	0.1735	0.1669	0.1854	0.1767	0.1758	0.211	0.1865	0.217
4282s	30.3 °C	2.508	2.5522	0.1424	0.1532	0.159	0.153	0.1692	0.1568	0.1667	0.1928	0.1549	0.1783	0.1508	0.1584	0.1616	0.1792	0.1804	0.186	0.2007	0.2109	0.2313	0.2795	0.2913	0.3387	2.531	0.1398	0.1476	0.1563	0.1624	0.1552	0.172	0.1625	0.1665	0.172	0.1665	0.1951	0.1431	0.1496	0.1586	0.168	0.1737	0.1667	0.1848	0.1767	0.1756	0.2105	0.1863	0.2169
4360s	30.5 °C	2.5069	2.5507	0.1428	0.1533	0.1592	0.1529	0.1693	0.157	0.1673	0.1928	0.1552	0.1785	0.1507	0.1579	0.1616	0.1792	0.1803	0.1854	0.2004	0.2108	0.2309	0.2789	0.2906	0.3312	2.5294	0.14	0.1479	0.1565	0.1626	0.1552	0.1721	0.1626	0.1664	0.1717	0.1668	0.1953	0.1434	0.1499	0.159	0.1683	0.1741	0.1665	0.1848	0.1767	0.1756	0.2103	0.1858	0.2162
4438s	30.2 °C	2.4994	2.5431	0.1428	0.1535	0.1594	0.1533	0.1694	0.1571	0.1671	0.1928	0.1554	0.1786	0.1506	0.1578	0.1614	0.179	0.1802	0.1854	0.2003	0.2107	0.2307	0.2794	0.2908	0.3279	2.5184	0.1403	0.148	0.1566	0.1627	0.1555	0.1723	0.1628	0.1663	0.1717	0.167	0.1956	0.1436	0.1501	0.1592	0.1684	0.1742	0.1664	0.1846	0.1765	0.1757	0.2102	0.1857	0.2162
4516s	30.5 °C	2.495	2.5416	0.143	0.1538	0.1596	0.1535	0.1697	0.1574	0.1668	0.1931	0.1556	0.1789	0.1506	0.1578	0.1613	0.1788	0.18	0.1853	0.2002	0.2104	0.2303	0.2794	0.2907	0.3256	2.5201	0.1406	0.1484	0.1569	0.1629	0.1558	0.1725	0.163	0.1661	0.172	0.1671	0.1957	0.1436	0.1503	0.1595	0.1687	0.1742	0.1663	0.1845	0.1763	0.1751	0.21	0.1858	0.2159
4594s	30.4 °C	2.4899	2.5324	0.1433	0.154	0.1597	0.1536	0.1699	0.1576	0.1667	0.1932	0.1558	0.179	0.1504	0.1575	0.1611	0.1787	0.1797	0.1853	0.1998	0.2103	0.2303	0.2792	0.2906	0.3241	2.5101	0.1406	0.1485	0.157	0.1629	0.1558	0.1725	0.1629	0.1659	0.172	0.1677	0.1958	0.1436	0.1505	0.1596	0.1688	0.1741	0.1661	0.1841	0.176	0.1747	0.2096	0.1851	0.2158
4671s	30.4 °C	2.4824	2.5293	0.1435	0.1542	0.16	0.1538	0.1699	0.1578	0.1666	0.1934	0.1558	0.179	0.1505	0.1576	0.1611	0.1785	0.1797	0.185	0.1996	0.21	0.2303	0.2794	0.2903	0.323	2.507	0.141	0.1489	0.1572	0.1633	0.1562	0.1728	0.1632	0.166	0.1722	0.1675	0.1961	0.1435	0.1507	0.1599	0.169	0.1739	0.166	0.1839	0.1758	0.1747	0.2094	0.1849	0.2152
4749s	30.4 °C	2.4843	2.5277	0.1438	0.1544	0.1602	0.1541	0.1701	0.158	0.1666	0.1936	0.156	0.1794	0.1503	0.1573	0.1611	0.1784	0.1796	0.1849	0.1996	0.2097	0.23	0.2791	0.2903	0.322	2.5055	0.1412	0.1491	0.1574	0.1634	0.1563	0.173	0.1634	0.1657	0.1724	0.1681	0.1959	0.1434	0.1508	0.1601	0.1689	0.1738	0.1659	0.1837	0.1758	0.1745	0.2094	0.185	0.2152
4827s	30.4 °C	2.4752	2.5186	0.144	0.1545	0.1602	0.1541	0.1703	0.1581	0.1663	0.1937	0.1558	0.1791	0.1502	0.1573	0.1609	0.1784	0.1796	0.1848	0.1994	0.2097	0.2296	0.279	0.2901	0.3209	2.503	0.1416	0.1492	0.1575	0.1635	0.1564	0.1731	0.1636	0.1656	0.1724	0.1679	0.1963	0.1433	0.1508	0.1601	0.1687	0.1738	0.1657	0.1834	0.1757	0.1743	0.2088	0.1847	0.2154
4905s	30.2 °C	2.4701	2.5164	0.1443	0.1548	0.1605	0.1542	0.1703	0.1582	0.1661	0.1937	0.1557	0.1791	0.15	0.1572	0.1608	0.1782	0.1794	0.1846	0.1992	0.2092	0.2291	0.2793	0.29	0.3202	2.4958	0.1418	0.1492	0.1578	0.1636	0.1566	0.1732	0.1636	0.1654	0.1725	0.1685	0.1963	0.1432	0.1507	0.1601	0.1686	0.1734	0.1655	0.1833	0.1755	0.1738	0.2083	0.1843	0.2146
4983s	30.4 °C	2.4666	2.5091	0.1444	0.155	0.1606	0.1545	0.1706	0.1585	0.166	0.194	0.1555	0.1791	0.15	0.1571	0.1606	0.178	0.1791	0.1844	0.199	0.2092	0.2289	0.2786	0.2901	0.3196	2.4903	0.142	0.1495	0.1579	0.1638	0.1568	0.1734	0.1637	0.1654	0.1727	0.1684	0.1966	0.1431	0.1506	0.16	0.1685	0.1736	0.1654	0.1832	0.1754	0.1736	0.2082	0.1842	0.214
5061s	30.5 °C	2.4603	2.5057	0.1448	0.1552	0.1609	0.1547	0.1707	0.1586	0.1659	0.1941	0.1555	0.1786	0.1498	0.1571	0.1605	0.1778	0.1791	0.1843	0.1989	0.2088	0.2289	0.2787	0.29	0.3194	2.4873	0.1423	0.1497	0.1581	0.164	0.157	0.1736	0.1639	0.1652	0.1727	0.1687	0.1967	0.1431	0.1505	0.1599	0.1683	0.1732	0.1653	0.1831	0.1749	0.1739	0.2081	0.1841	0.2133
5139s	30.5 °C	2.4615	2.5043	0.1449	0.1554	0.161	0.1549	0.1708	0.1587	0.1657	0.1941	0.1554	0.1785	0.1498	0.157	0.1605	0.1776	0.1789	0.1842	0.1988	0.2087	0.2287	0.2778	0.2899	0.3188	2.4803	0.1425	0.1499	0.1582	0.1641	0.1571	0.1738	0.164	0.165	0.1729	0.1689	0.1968	0.1429	0.1503	0.1598	0.1681	0.1732	0.1651	0.1828	0.1749	0.1736	0.2078	0.1841	0.2132
5216s	30.4 °C	2.4512	2.4971	0.1451	0.1555	0.1612	0.1551	0.1711	0.1589	0.1655	0.1944	0.1552	0.1783	0.1497	0.1568	0.1602	0.1777	0.1789	0.1841	0.1985	0.2086	0.2285	0.278	0.2899	0.3182	2.4788	0.1426	0.1501	0.1585	0.1644	0.1574	0.174	0.1641	0.1651	0.173	0.169	0.1969	0.1429	0.1504	0.1596	0.1681	0.1731	0.165	0.1826	0.1748	0.1734	0.2075	0.1837	0.2135
5294s	30.4 °C	2.4459	2.4913	0.1454	0.1558	0.1615	0.1553	0.1711	0.1592	0.1656	0.1942	0.1552	0.178	0.1497	0.1568	0.1602	0.1775	0.1788	0.1839	0.1984	0.2084	0.2283	0.2774	0.2896	0.3179	2.4751	0.1429	0.1504	0.1587	0.1645	0.1575	0.174	0.1643	0.1649	0.1732	0.1689	0.1969	0.1429	0.1503	0.1596	0.1679	0.1729	0.1649	0.1826	0.1744	0.1736	0.2073	0.1835	0.2125
5372s	30.4 °C	2.4438	2.4868	0.1455	0.1559	0.1616	0.1556	0.1713	0.1593	0.1654	0.1943	0.155	0.178	0.1495	0.1567	0.16	0.1774	0.1786	0.1837	0.198	0.2081	0.2279	0.2777	0.2898	0.3173	2.4677	0.1431	0.1505	0.1588	0.1645	0.1577	0.1742	0.1644	0.1648	0.1734	0.1689	0.197	0.1426	0.1502	0.1595	0.1678	0.1728	0.1648	0.1823	0.1743	0.1732	0.207	0.1831	0.212
5450s	30.4 °C	2.4395	2.4799	0.1458	0.1561	0.1617	0.1557	0.1713	0.1594	0.1652	0.1942	0.1547	0.1778	0.1495	0.1565	0.16	0.1771	0.1783	0.1836	0.198	0.2079	0.2276	0.2774	0.2897	0.317	2.4638	0.1432	0.1508	0.159	0.1647	0.1578	0.1744	0.1646	0.1646	0.1734	0.1691	0.1969	0.1426	0.1501	0.1594	0.1676	0.1726	0.1648	0.1822	0.1743	0.1729	0.2068	0.183	0.2118
5528s	30.4 °C	2.4345	2.4809	0.1459	0.1564	0.1619	0.1559	0.1714	0.1597	0.165	0.1943	0.1547	0.1779	0.1492	0.1564	0.1599	0.177	0.178	0.1835	0.1977	0.2077	0.2274	0.2768	0.2894	0.3163	2.4583	0.1433	0.151	0.1591	0.1649	0.158	0.1744	0.1646	0.1645	0.1735	0.1686	0.1967	0.1425	0.1499	0.1591	0.1676	0.1725	0.1644	0.1818	0.174	0.1727	0.2064	0.1826	0.2116
5606s	30.4 °C	2.429	2.4725	0.1462	0.1565	0.1621	0.1561	0.1716	0.1599	0.165	0.1941	0.1546	0.1775	0.1493	0.1564	0.1597	0.1768	0.1781	0.1833	0.1975	0.2075	0.2272	0.2768	0.2892	0.316	2.4566	0.1435	0.151	0.1593	0.1652	0.1582	0.1746	0.1648	0.1644	0.1735	0.1692	0.1964	0.1426	0.1499	0.1591	0.1674	0.1723	0.1645	0.1818	0.1739	0.1725	0.2063	0.1827	0.211
5684s	30.5 °C	2.4253	2.4677	0.1462	0.1568	0.1623	0.1562	0.1717	0.1599	0.165	0.1939	0.1544	0.1771	0.1492	0.1562	0.1597	0.1767	0.1781	0.1832	0.1974	0.2073	0.227	0.2763	0.2891	0.3158	2.4497	0.1435	0.1514	0.1596	0.1652	0.1583	0.1748	0.1651	0.1642	0.1739	0.1688	0.1964	0.1423	0.1499	0.159	0.1674	0.1725	0.1645	0.1817	0.1737	0.1727	0.2061	0.1824	0.2111
5761s	30.4 °C	2.4239	2.4675	0.1463	0.157	0.1624	0.1563	0.1719	0.1601	0.1647	0.1938	0.1542	0.1771	0.149	0.156	0.1594	0.1766	0.1777	0.1831	0.1972	0.2071	0.2268	0.2759	0.2896	0.3152	2.4489	0.1434	0.1515	0.1596	0.1654	0.1584	0.1749	0.1651	0.1641	0.1739	0.1683	0.1962	0.1422	0.1496	0.159	0.1671	0.1722	0.1641	0.1815	0.1736	0.1725	0.2056	0.1819	0.2107
5839s	30.6 °C	2.4158	2.4622	0.1463	0.1572	0.1626	0.1564	0.1721	0.1603	0.1647	0.1934	0.1542	0.1772	0.149	0.1561	0.1595	0.1766	0.1777	0.1829	0.1971	0.2069	0.2266	0.2758	0.2891	0.3149	2.4435	0.1433	0.1517	0.1599	0.1656	0.1587	0.1751	0.1653	0.1641	0.1742	0.1684	0.196	0.1423	0.1497	0.1589	0.1672	0.1721	0.1641	0.1812	0.1736	0.1721	0.2058	0.1821	0.2103
5917s	30.4 °C	2.4097	2.4548	0.1462	0.1571	0.1627	0.1564	0.1722	0.1606	0.1644	0.1934	0.1541	0.1768	0.1489	0.1559	0.1592	0.1763	0.1775	0.1828	0.1967	0.2066	0.226	0.2754	0.2889	0.3148	2.4363	0.1433	0.1518	0.1601	0.1658	0.1589	0.1751	0.1654	0.1639	0.174	0.1688	0.1958	0.1421	0.1495	0.1586	0.1669	0.1719	0.164	0.181	0.1732	0.1718	0.2052	0.1817	0.2102
5995s	30.7 °C	2.4067	2.4513	0.1463	0.1571	0.1628	0.1565	0.1724	0.1608	0.1642	0.193	0.1539	0.1766	0.1487	0.1558	0.1592	0.1763	0.1774	0.1828	0.1968	0.2062	0.226	0.2751	0.2887	0.3142	2.4355	0.1431	0.152	0.1602	0.1659	0.1591	0.1752	0.1655	0.1638	0.1742	0.1683	0.1954	0.142	0.1495	0.1585	0.1667	0.1717	0.1642	0.1809	0.1729	0.1716	0.2049	0.1814	0.2096
6073s	30.4 °C	2.4041	2.4465	0.146	0.1571	0.1628	0.1563	0.1725	0.1608	0.1642	0.1926	0.1538	0.1764	0.1487	0.1557	0.1591	0.176	0.1772	0.1824	0.1966	0.2061	0.2257	0.2747	0.2884	0.3141	2.4255	0.1431	0.1521	0.1603	0.1661	0.1591	0.1755	0.1658	0.1638	0.1743	0.1685	0.1954	0.142	0.1493	0.1585	0.1667	0.1715	0.1637	0.181	0.1729	0.1715	0.2048	0.1813	0.2096
6151s	31.0 °C	2.3973	2.4404	0.1459	0.157	0.1628	0.156	0.1725	0.1609	0.164	0.1926	0.1537	0.1763	0.1485	0.1556	0.159	0.176	0.1772	0.1822	0.1963	0.2061	0.2254	0.2744	0.2886	0.3138	2.4222	0.143	0.1522	0.1605	0.1663	0.1593	0.1756	0.1658	0.1635	0.1743	0.1679	0.1951	0.1418	0.1494	0.1584	0.1666	0.1714	0.1636	0.1807	0.1727	0.1711	0.2046	0.181	0.2092
6229s	30.8 °C	2.3936	2.4341	0.1459	0.1569	0.1626	0.156	0.1724	0.1608	0.1638	0.1924	0.1536	0.1761	0.1486	0.1556	0.1589	0.1759	0.177	0.1823	0.1962	0.2058	0.225	0.274	0.2885	0.3132	2.4208	0.143	0.1522	0.1606	0.1664	0.1594	0.1757	0.166	0.1634	0.1745	0.1677	0.195	0.1418	0.1492	0.1582	0.1664	0.1714	0.1636	0.1804	0.1727	0.171	0.2042	0.181	0.2089
6307s	30.7 °C	2.3885	2.4311	0.1459	0.1568	0.1625	0.1558	0.1722	0.1609	0.1638	0.1923	0.1534	0.1758	0.1485	0.1555	0.1589	0.1756	0.1768	0.1821	0.1961	0.2058	0.2251	0.2738	0.2882	0.3127	2.4149	0.1429	0.1521	0.1606	0.1665	0.1596	0.1758	0.1661	0.1633	0.1747	0.1677	0.1947	0.1418	0.1491	0.1581	0.1664	0.1714	0.1635	0.1802	0.1726	0.1709	0.2044	0.1808	0.2086
6384s	30.6 °C	2.3841	2.4264	0.1457	0.1568	0.1625	0.1558	0.1722	0.1607	0.1636	0.1918	0.1533	0.1757	0.1484	0.1554	0.1588	0.1756	0.1766	0.182	0.1958	0.2054	0.225	0.2739	0.2879	0.3128	2.4115	0.1428	0.1521	0.1607	0.1666	0.1596	0.1758	0.1664	0.1633	0.1747	0.1675	0.1945	0.1416	0.1489	0.1582	0.1663	0.1712	0.1633	0.1801	0.1722	0.1708	0.204	0.1805	0.2084
6462s	30.6 °C	2.3781	2.4209	0.1457	0.1566	0.1622	0.1557	0.172	0.1606	0.1636	0.1916	0.1531	0.1755	0.1482	0.1552	0.1587	0.1755	0.1766	0.1816	0.1957	0.2052	0.2247	0.2732	0.2875	0.3122	2.4025	0.1426	0.1521	0.1606	0.1667	0.1595	0.1758	0.1664	0.1631	0.1747	0.1675	0.1944	0.1415	0.1488	0.1581	0.1661	0.1711	0.163	0.18	0.1721	0.1708	0.2034	0.1803	0.2077
6540s	30.7 °C	2.3734	2.4157	0.1456	0.1565	0.1622	0.1556	0.1718	0.1605	0.1633	0.1916	0.153	0.1753	0.1482	0.1552	0.1586	0.1754	0.1764	0.1815	0.1954	0.2051	0.2243	0.2728	0.2874	0.3122	2.4013	0.1426	0.1518	0.1605	0.1669	0.1594	0.1757	0.1665	0.1631	0.1746	0.1672	0.1942	0.1413	0.1487	0.1578	0.166	0.1708	0.1629	0.1799	0.172	0.1705	0.203	0.1802	0.2075
6618s	30.6 °C	2.3682	2.4089	0.1455	0.1564	0.1621	0.1555	0.1717	0.1604	0.1633	0.1913	0.1528	0.1753	0.1481	0.155	0.1584	0.1752	0.1763	0.1814	0.1954	0.2048	0.2241	0.2727	0.287	0.3114	2.3939	0.1425	0.1518	0.1604	0.1669	0.1593	0.1756	0.1667	0.1629	0.1745	0.1671	0.194	0.1413	0.1487	0.1578	0.1658	0.1708	0.1627	0.1795	0.1718	0.1705	0.203	0.1798	0.2073
6696s	30.6 °C	2.3665	2.4061	0.1455	0.1563	0.162	0.1553	0.1715	0.1603	0.1632	0.1912	0.1527	0.175	0.1479	0.155	0.1584	0.1752	0.1762	0.1812	0.1952	0.2046	0.2239	0.272	0.2868	0.3112	2.3918	0.1425	0.1518	0.1603	0.1671	0.1593	0.1754	0.1667	0.1628	0.1743	0.1669	0.1938	0.1413	0.1486	0.1577	0.1658	0.1707	0.1627	0.1794	0.1718	0.1702	0.2025	0.1796	0.2075
6774s	30.8 °C	2.363	2.4026	0.1453	0.1561	0.1617	0.1553	0.1713	0.1602	0.163	0.1909	0.1527	0.1749	0.148	0.155	0.1583	0.175	0.1759	0.1811	0.1949	0.2044	0.2236	0.2719	0.2865	0.3113	2.3889	0.1423	0.1516	0.1602	0.1671	0.1592	0.1752	0.167	0.1626	0.1742	0.1668	0.1935	0.1412	0.1485	0.1575	0.1656	0.1703	0.1625	0.1793	0.1716	0.1699	0.2025	0.1795	0.2068
6852s	31.0 °C	2.3586	2.4025	0.1452	0.156	0.1617	0.1551	0.1712	0.1601	0.1628	0.1907	0.1525	0.1747	0.1479	0.1549	0.1582	0.1747	0.1759	0.181	0.1948	0.2044	0.2234	0.2717	0.2865	0.3104	2.3864	0.1423	0.1516	0.1601	0.1669	0.1591	0.1752	0.167	0.1625	0.1741	0.1667	0.1934	0.1411	0.1486	0.1575	0.1654	0.1703	0.1624	0.1794	0.1714	0.1699	0.2021	0.1793	0.2069
6929s	30.7 °C	2.3512	2.3925	0.1452	0.156	0.1615	0.1549	0.1711	0.1599	0.1629	0.1905	0.1523	0.1745	0.1476	0.1547	0.1582	0.1747	0.1757	0.1808	0.1947	0.204	0.223	0.2717	0.2858	0.3102	2.3781	0.1423	0.1515	0.16	0.1667	0.159	0.175	0.1673	0.1623	0.174	0.1667	0.1932	0.1409	0.1483	0.1573	0.1653	0.1701	0.1623	0.1792	0.1714	0.1695	0.2017	0.179	0.2063
7007s	30.6 °C	2.3474	2.388	0.145	0.1559	0.1614	0.1548	0.171	0.1599	0.1626	0.1904	0.1522	0.1744	0.1478	0.1546	0.158	0.1745	0.1756	0.1805	0.1945	0.204	0.2228	0.2709	0.2858	0.3099	2.3747	0.1423	0.1513	0.1599	0.1666	0.1589	0.1749	0.1674	0.1622	0.1739	0.1666	0.1931	0.1409	0.1483	0.1573	0.1651	0.17	0.1622	0.1788	0.1712	0.1694	0.2017	0.1789	0.206
7085s	30.8 °C	2.3433	2.3801	0.145	0.1557	0.1613	0.1547	0.1709	0.1597	0.1622	0.19	0.1521	0.1741	0.1479	0.1545	0.1578	0.1744	0.1755	0.1804	0.1943	0.2038	0.2228	0.2707	0.2852	0.3093	2.3682	0.1421	0.1513	0.1597	0.1665	0.1587	0.1747	0.1673	0.1622	0.1737	0.1664	0.1928	0.1408	0.1481	0.1571	0.1651	0.1699	0.162	0.1787	0.1711	0.1693	0.2014	0.1787	0.2057
7163s	30.7 °C	2.3382	2.3797	0.1449	0.1556	0.1611	0.1546	0.1706	0.1595	0.1627	0.1898	0.152	0.1739	0.1478	0.1544	0.1578	0.1743	0.1753	0.1804	0.194	0.2034	0.2225	0.2704	0.2848	0.3092	2.3648	0.142	0.1512	0.1596	0.1664	0.1587	0.1746	0.1674	0.1621	0.1736	0.1665	0.1927	0.1408	0.1481	0.157	0.1649	0.1698	0.162	0.1786	0.1708	0.1691	0.2011	0.1787	0.2052
7241s	30.7 °C	2.3329	2.3747	0.1452	0.1554	0.161	0.1545	0.1707	0.1595	0.1624	0.1895	0.1519	0.1737	0.1475	0.1544	0.1577	0.1742	0.1751	0.1801	0.194	0.2033	0.2223	0.2699	0.2844	0.3087	2.3587	0.1418	0.1511	0.1596	0.1664	0.1585	0.1746	0.1673	0.1619	0.1734	0.1661	0.1925	0.1406	0.148	0.157	0.1648	0.1697	0.1618	0.1784	0.1705	0.1689	0.2007	0.1783	0.2051
7319s	30.7 °C	2.3284	2.369	0.1448	0.1554	0.161	0.1544	0.1705	0.1594	0.1619	0.1894	0.1517	0.1737	0.1474	0.1542	0.1576	0.1741	0.175	0.1801	0.1941	0.203	0.2223	0.2697	0.2843	0.3085	2.3536	0.1418	0.151	0.1595	0.1662	0.1585	0.1745	0.1672	0.1617	0.1734	0.1659	0.1924	0.1407	0.1479	0.1567	0.1647	0.1696	0.1618	0.1783	0.1703	0.1689	0.2005	0.1786	0.2044
7397s	30.6 °C	2.3238	2.3639	0.1446	0.1553	0.1609	0.1544	0.1701	0.1591	0.1618	0.1892	0.1516	0.1735	0.1471	0.1542	0.1574	0.1739	0.1749	0.1799	0.1935	0.2028	0.2218	0.2692	0.2837	0.3081	2.3494	0.1418	0.1509	0.1594	0.1662	0.1584	0.1742	0.1672	0.1616	0.1732	0.166	0.1921	0.1406	0.1478	0.1567	0.1648	0.1695	0.1616	0.1779	0.1702	0.1685	0.2008	0.1783	0.2044
7474s	30.6 °C	2.319	2.3594	0.1445	0.1552	0.1606	0.1542	0.17	0.1591	0.1617	0.189	0.1515	0.1732	0.1472	0.154	0.1573	0.1739	0.1748	0.1797	0.1934	0.2026	0.2218	0.269	0.2834	0.3079	2.3456	0.1417	0.1507	0.1593	0.1659	0.1583	0.1741	0.167	0.1614	0.1732	0.1658	0.1919	0.1403	0.1477	0.1566	0.1645	0.1694	0.1615	0.1777	0.1701	0.1685	0.2002	0.1779	0.2039
7552s	30.7 °C	2.3137	2.3536	0.1445	0.1552	0.1605	0.1541	0.1698	0.159	0.1616	0.1888	0.1513	0.1731	0.1471	0.1539	0.1572	0.1738	0.1747	0.1799	0.1932	0.2025	0.2216	0.2692	0.2833	0.3073	2.3413	0.1417	0.1506	0.1592	0.1658	0.1582	0.1739	0.1669	0.1613	0.173	0.1659	0.1918	0.1404	0.1478	0.1565	0.1644	0.1693	0.1615	0.1777	0.1699	0.1686	0.2	0.1777	0.2038
7630s	30.8 °C	2.3082	2.3476	0.1443	0.1548	0.1604	0.1538	0.1697	0.1588	0.1614	0.1886	0.1513	0.173	0.147	0.1538	0.1572	0.1736	0.1746	0.1796	0.1933	0.2022	0.2213	0.268	0.2827	0.3072	2.3359	0.1415	0.1506	0.1591	0.1658	0.158	0.1737	0.1668	0.1613	0.1726	0.166	0.1915	0.1402	0.1475	0.1565	0.1642	0.1691	0.1613	0.1777	0.1696	0.1682	0.1997	0.1777	0.2033
7708s	30.7 °C	2.3068	2.3428	0.1443	0.1548	0.1603	0.1537	0.1696	0.1587	0.1613	0.1884	0.1511	0.1729	0.1471	0.1538	0.1571	0.1736	0.1745	0.1794	0.1928	0.2022	0.2211	0.2679	0.2824	0.3069	2.3304	0.1415	0.1505	0.159	0.1657	0.158	0.1737	0.1667	0.1611	0.173	0.1657	0.1914	0.1403	0.1475	0.1563	0.1641	0.1691	0.1612	0.1774	0.1697	0.1681	0.1997	0.1772	0.2033
7786s	30.7 °C	2.3005	2.338	0.1442	0.1548	0.1602	0.1537	0.1695	0.1586	0.1612	0.1883	0.151	0.1726	0.1468	0.1537	0.157	0.1733	0.1745	0.1793	0.1928	0.2018	0.2208	0.2679	0.2822	0.3067	2.327	0.1414	0.1506	0.1589	0.1656	0.1579	0.1735	0.1666	0.161	0.1725	0.1655	0.1911	0.1401	0.1474	0.1562	0.164	0.169	0.1611	0.177	0.1693	0.1678	0.1994	0.1771	0.2029
7864s	30.5 °C	2.2961	2.3359	0.1441	0.1546	0.1602	0.1536	0.1694	0.1586	0.1611	0.1881	0.1509	0.1726	0.1468	0.1536	0.1568	0.1733	0.1741	0.1791	0.1925	0.2017	0.2206	0.2675	0.2816	0.3065	2.324	0.1412	0.1504	0.1587	0.1654	0.1577	0.1733	0.1664	0.1608	0.1724	0.1653	0.191	0.1401	0.1473	0.1562	0.164	0.1686	0.1609	0.1769	0.1694	0.1676	0.1991	0.1768	0.2028
7942s	30.5 °C	2.2924	2.3319	0.144	0.1546	0.1598	0.1534	0.1692	0.1583	0.161	0.1878	0.1506	0.1724	0.1467	0.1534	0.1568	0.1732	0.1741	0.1789	0.1926	0.2016	0.2205	0.2672	0.2814	0.3063	2.3159	0.1411	0.1502	0.1586	0.1653	0.1576	0.1732	0.1663	0.1607	0.1721	0.1651	0.1907	0.1399	0.1473	0.1559	0.1639	0.1687	0.1607	0.1769	0.1692	0.1675	0.1987	0.1767	0.2025
8019s	30.8 °C	2.2878	2.3268	0.144	0.1546	0.1599	0.1533	0.1691	0.1582	0.1609	0.1878	0.1506	0.1722	0.1465	0.1534	0.1566	0.1732	0.174	0.1787	0.1922	0.2014	0.2202	0.2668	0.2809	0.3059	2.3135	0.1411	0.1501	0.1585	0.1652	0.1575	0.1731	0.1663	0.1606	0.1724	0.165	0.1905	0.1398	0.1471	0.1558	0.1638	0.1685	0.1606	0.1768	0.1692	0.1675	0.1984	0.1764	0.2021
8097s	30.7 °C	2.2819	2.3201	0.1438	0.1544	0.1597	0.1532	0.169	0.1581	0.1608	0.1874	0.1505	0.1719	0.1464	0.1532	0.1565	0.1729	0.1738	0.1784	0.1921	0.201	0.22	0.2662	0.2808	0.3054	2.3093	0.141	0.15	0.1584	0.165	0.1572	0.1729	0.166	0.1604	0.1718	0.1649	0.1903	0.1396	0.1472	0.1557	0.1636	0.1686	0.1605	0.1766	0.1688	0.1675	0.1984	0.1762	0.2018
8175s	30.7 °C	2.2785	2.3148	0.1439	0.1544	0.1597	0.1531	0.1687	0.158	0.1606	0.1875	0.1503	0.172	0.1463	0.1531	0.1564	0.1728	0.1737	0.1785	0.1919	0.2009	0.2198	0.2663	0.2806	0.3051	2.3046	0.1409	0.15	0.1583	0.1649	0.1573	0.1728	0.166	0.1603	0.172	0.1649	0.1901	0.1398	0.1469	0.1557	0.1634	0.1681	0.1603	0.1764	0.1688	0.1671	0.1982	0.1759	0.202
8253s	30.6 °C	2.2769	2.3136	0.1437	0.1542	0.1595	0.153	0.1688	0.1579	0.1606	0.1871	0.1502	0.1717	0.1463	0.1531	0.1563	0.1727	0.1735	0.1784	0.1918	0.201	0.2197	0.2662	0.2801	0.3048	2.3016	0.1408	0.1499	0.1582	0.1649	0.1572	0.1727	0.1659	0.1602	0.1716	0.1646	0.19	0.1396	0.1469	0.1556	0.1634	0.1684	0.1602	0.1764	0.1687	0.167	0.1979	0.176	0.2019
8331s	30.7 °C	2.2714	2.309	0.1437	0.1541	0.1593	0.1528	0.1684	0.1578	0.1603	0.1872	0.1501	0.1716	0.1463	0.1531	0.1564	0.1726	0.1734	0.1782	0.1915	0.2007	0.2193	0.2657	0.2799	0.3048	2.2969	0.1408	0.1498	0.1581	0.1647	0.1571	0.1726	0.1657	0.1602	0.1715	0.1645	0.1899	0.1396	0.1468	0.1554	0.1633	0.1681	0.1603	0.176	0.1686	0.1668	0.1979	0.1758	0.2016
8409s	30.5 °C	2.2635	2.3009	0.1436	0.154	0.1594	0.1528	0.1684	0.1577	0.1602	0.1868	0.15	0.1715	0.1464	0.1529	0.1562	0.1724	0.1732	0.1782	0.1914	0.2005	0.2192	0.2656	0.279	0.3041	2.2874	0.1408	0.1497	0.158	0.1646	0.157	0.1724	0.1656	0.16	0.1715	0.1646	0.1899	0.1395	0.1468	0.1554	0.1631	0.1681	0.1601	0.1759	0.1683	0.1666	0.1975	0.1757	0.2012
8487s	30.6 °C	2.2598	2.2971	0.1435	0.154	0.1593	0.1528	0.1683	0.1576	0.1601	0.1866	0.15	0.1713	0.146	0.153	0.1561	0.1723	0.1732	0.178	0.1913	0.2004	0.2189	0.2651	0.2787	0.3041	2.2841	0.1408	0.1497	0.158	0.1645	0.157	0.1724	0.1656	0.16	0.1714	0.1647	0.1897	0.1396	0.1467	0.1552	0.1632	0.1679	0.1601	0.1757	0.1682	0.1665	0.1974	0.1754	0.2007
8564s	30.7 °C	2.2542	2.2913	0.1434	0.1538	0.1589	0.1526	0.168	0.1575	0.1599	0.1864	0.1497	0.1711	0.1459	0.1528	0.1561	0.1721	0.1731	0.1778	0.1911	0.2	0.2186	0.2649	0.2782	0.3038	2.2811	0.1407	0.1496	0.1579	0.1643	0.1568	0.1721	0.1654	0.1597	0.1711	0.1643	0.1893	0.1394	0.1466	0.1552	0.1631	0.1678	0.16	0.1756	0.168	0.1664	0.197	0.1752	0.2004
8642s	30.7 °C	2.2497	2.288	0.1433	0.1536	0.1589	0.1525	0.1679	0.1573	0.1598	0.1862	0.1496	0.1711	0.1458	0.1527	0.1559	0.1721	0.173	0.1778	0.1909	0.1999	0.2184	0.2646	0.2778	0.3034	2.2761	0.1405	0.1493	0.1577	0.1642	0.1567	0.172	0.1652	0.1597	0.171	0.1641	0.1891	0.1391	0.1465	0.1551	0.1628	0.1677	0.16	0.1755	0.1679	0.1662	0.1971	0.1749	0.2002
8720s	30.5 °C	2.2444	2.2809	0.1433	0.1536	0.1588	0.1524	0.1679	0.1571	0.1597	0.1862	0.1495	0.171	0.146	0.1525	0.1559	0.1719	0.1728	0.1777	0.1907	0.1998	0.2182	0.2643	0.2777	0.3029	2.2711	0.1404	0.1495	0.1576	0.1641	0.1566	0.1719	0.1652	0.1596	0.1708	0.164	0.189	0.1392	0.1465	0.1551	0.1627	0.1676	0.1596	0.1755	0.1679	0.1662	0.1967	0.1749	0.2003
8798s	30.7 °C	2.2414	2.2763	0.1433	0.1535	0.1587	0.1524	0.1677	0.1572	0.1596	0.1858	0.1494	0.1709	0.1457	0.1526	0.1558	0.1719	0.1727	0.1775	0.1907	0.1995	0.218	0.264	0.2771	0.3027	2.2651	0.1404	0.1494	0.1575	0.164	0.1565	0.1718	0.165	0.1596	0.1708	0.164	0.1887	0.1392	0.1463	0.1549	0.1627	0.1675	0.1595	0.1753	0.1678	0.1661	0.1966	0.1747	0.1997
8876s	30.7 °C	2.2365	2.2724	0.1432	0.1533	0.1586	0.1523	0.1675	0.1571	0.1594	0.1856	0.1492	0.1706	0.1458	0.1524	0.1554	0.1717	0.1726	0.1773	0.1905	0.1992	0.2178	0.2637	0.2769	0.3022	2.2597	0.1402	0.1493	0.1573	0.1639	0.1563	0.1716	0.1648	0.1594	0.1707	0.1638	0.1885	0.139	0.1462	0.1547	0.1624	0.1672	0.1595	0.175	0.1674	0.1656	0.1965	0.1744	0.1993
8954s	30.6 °C	2.2325	2.2693	0.143	0.1531	0.1585	0.1521	0.1675	0.1568	0.1594	0.1854	0.149	0.1703	0.1457	0.1524	0.1557	0.1716	0.1724	0.1772	0.1901	0.1992	0.2174	0.2632	0.2763	0.3016	2.2581	0.1403	0.149	0.1573	0.1637	0.1562	0.1714	0.1647	0.1591	0.1704	0.1638	0.1883	0.1389	0.1461	0.1547	0.1623	0.1672	0.1595	0.1747	0.1672	0.1658	0.196	0.1744	0.1992
Date of measurement: 2021-11-04/Time of measurement: 15:58:17
ATPase_assay.mth
340nm
infinite 200Pro
Instrument serial number: 1505006410
Plate
Plate Description: [NUN96ft_TC] - Thermo Fisher Scientific-Nunclon 96 Flat Transparent
Plate with Cover: No
Barcode: No
Part of Plate
Range: A1:H12
Temperature
Mode: On
Temperature: 30,0 °C
Kinetic Cycle
Duration: 02:30:00
Kinetic Interval: 00:01:00
Absorbance
Measurement Wavelength: 340 nm
Measurement Bandwidth: 9 nm
Number of Reads: 25
Settle Time: 0 ms
Label: Label1
Total kinetic run time: 2h 29min 14s
[truncated: 48 more columns]

## Sheet: 21-11-04_002 ATPase XB-SBP H
						0.08 µM ClpX6	0.08 µM ClpX6 + XB-SBP
				1	2	3	4	5	6	7	8	9	10	11
Raw data			min	control	10 μM XB-SBP	ClpX	ClpX + 2.5 μM XB-SBP	ClpX + 5 μM XB-SBP	ClpX + 6.5 μM XB-SBP	ClpX + 7.5 μM XB-SBP	ClpX + 8.5 μM XB-SBP	ClpX + 10 μM XB-SBP	ClpX + 12.5 μM XB-SBP	ClpX + 15 μM XB-SBP
0s	30.0 °C		0	2.7356	2.7822	2.5235	2.6823	2.1626	2.213	2.2319	2.2594	2.288	2.2795	2.4467
78s	30.2 °C		1.3	2.7374	2.7874	2.4508	2.5879	2.0593	2.097	2.1211	2.1462	2.1762	2.1755	2.3413
156s	30.1 °C		2.6	2.733	2.7786	2.36	2.4894	1.9347	1.9729	1.9945	2.0079	2.0442	2.0496	2.2109
234s	30.0 °C		3.9	2.7304	2.7779	2.266	2.3842	1.8055	1.8395	1.8593	1.8702	1.9095	1.9075	2.0686
311s	30.0 °C		5.18333	2.7278	2.779	2.1714	2.2686	1.6764	1.7027	1.7186	1.7283	1.7727	1.7643	1.9228
389s	29.8 °C		6.48333	2.7208	2.762	2.0726	2.1505	1.5478	1.5615	1.5762	1.585	1.6313	1.6171	1.7751
467s	29.9 °C		7.78333	2.7239	2.7629	1.9731	2.0273	1.4193	1.4212	1.4379	1.4407	1.4894	1.4683	1.6273
545s	29.9 °C		9.08333	2.7061	2.7583	1.8713	1.8995	1.2894	1.2764	1.3049	1.2948	1.3469	1.3145	1.4735
623s	29.9 °C		10.3833	2.7118	2.7632	1.7684	1.7718	1.1589	1.127	1.1652	1.1483	1.2123	1.1617	1.3193
701s	30.1 °C		11.6833	2.7105	2.7533	1.665	1.642	1.0259	0.9751	1.014	1.0065	1.101	1.0084	1.1632
778s	29.9 °C		12.9667	2.7024	2.7456	1.5595	1.5137	0.8919	0.8227	0.859	0.8867	0.9897	0.8557	1.0077
856s	30.1 °C		14.2667	2.7015	2.7524	1.4559	1.3896	0.7573	0.6705	0.7016	0.7887	0.848	0.7028	0.852
934s	29.9 °C		15.5667	2.6986	2.7456	1.3545	1.2737	0.6229	0.5203	0.5452	0.6629	0.6959	0.5502	0.6968
1012s	29.9 °C		16.8667	2.6975	2.7384	1.2592	1.1756	0.4877	0.3718	0.3918	0.5043	0.5426	0.3987	0.5422
1090s	30.0 °C		18.1667	2.6882	2.7382	1.1715	1.1029	0.355	0.233	0.2478	0.3384	0.3931	0.2574	0.3901
1168s	30.0 °C		19.4667	2.6844	2.7292	1.0885	1.0137	0.2279	0.1619	0.1667	0.205	0.2559	0.1902	0.2539
1246s	30.0 °C		20.7667	2.6797	2.7321	0.9984	0.857	0.156	0.1536	0.1571	0.1769	0.186	0.1828	0.2039
1324s	29.9 °C		22.0667	2.6775	2.7194	0.8937	0.6823	0.1464	0.1512	0.155	0.1737	0.1773	0.1807	0.1977
1401s	30.0 °C		23.35	2.6705	2.7232	0.7795	0.5114	0.1454	0.1506	0.1543	0.1728	0.1756	0.18	0.1957
1479s	30.1 °C		24.65	2.6631	2.7109	0.6626	0.3508	0.1434	0.1503	0.154	0.1729	0.1748	0.1797	0.1951
1557s	30.0 °C		25.95	2.6598	2.7113	0.5479	0.2201	0.143	0.1504	0.154	0.1727	0.1742	0.1796	0.1949
1635s	30.1 °C		27.25	2.6571	2.707	0.4352	0.1792	0.1431	0.1508	0.1541	0.1725	0.1743	0.1798	0.1948
1713s	29.9 °C		28.55	2.6574	2.6992	0.3261	0.1748	0.1433	0.1504	0.1542	0.1725	0.174	0.1799	0.1948
1791s	30.0 °C		29.85	2.6503	2.7045	0.2262	0.1739	0.1431	0.1505	0.1543	0.1726	0.1741	0.1801	0.1949
1868s	30.0 °C		31.1333	2.6457	2.6938	0.1663	0.173	0.1432	0.1507	0.1545	0.1731	0.174	0.18	0.1951
1946s	30.0 °C		32.4333	2.6393	2.6866	0.1545	0.1726	0.1434	0.1511	0.1546	0.1729	0.1743	0.1802	0.1954
2024s	29.9 °C		33.7333	2.6296	2.6823	0.1515	0.1728	0.1436	0.1513	0.155	0.173	0.1744	0.1803	0.1952
2102s	30.0 °C		35.0333	2.6329	2.6747	0.1504	0.1728	0.1437	0.1513	0.155	0.1733	0.1745	0.1806	0.1954
2180s	30.0 °C		36.3333	2.6253	2.6712	0.1499	0.1731	0.1439	0.1518	0.1554	0.1735	0.1745	0.1807	0.1955
2258s	30.0 °C		37.6333	2.6198	2.6718	0.1495	0.1728	0.144	0.1519	0.1556	0.174	0.1748	0.181	0.1957
2336s	30.0 °C		38.9333	2.6195	2.6701	0.1494	0.1731	0.1444	0.1521	0.156	0.1741	0.1749	0.1812	0.1962
2414s	30.0 °C		40.2333	2.6163	2.6697	0.1493	0.1733	0.1448	0.1525	0.1563	0.1743	0.1752	0.1814	0.1963
2491s	30.2 °C		41.5167	2.6099	2.6614	0.1493	0.1733	0.1449	0.1528	0.1565	0.1745	0.1755	0.1816	0.1965
2569s	29.9 °C		42.8167	2.6027	2.6524	0.1494	0.1736	0.1451	0.1531	0.1568	0.1748	0.1755	0.1819	0.1967
2647s	30.0 °C		44.1167	2.595	2.6481	0.1495	0.1735	0.1454	0.1534	0.1571	0.1749	0.1761	0.1821	0.1969
2725s	30.0 °C		45.4167	2.595	2.6382	0.1496	0.1738	0.1456	0.1537	0.1574	0.1752	0.1759	0.1826	0.1969
2803s	30.1 °C		46.7167	2.5921	2.6417	0.1497	0.1743	0.1459	0.154	0.1579	0.1754	0.1765	0.1826	0.1972
2881s	30.2 °C		48.0167	2.5882	2.6399	0.1499	0.1743	0.1464	0.1543	0.1582	0.1759	0.1767	0.1831	0.1974
2959s	30.2 °C		49.3167	2.5815	2.6269	0.15	0.1745	0.1466	0.1546	0.1584	0.176	0.1768	0.1834	0.1975
3036s	30.0 °C		50.6	2.5824	2.6263	0.1501	0.1746	0.147	0.155	0.1589	0.1764	0.1772	0.1837	0.1981
3114s	30.3 °C		51.9	2.5709	2.6205	0.1503	0.1749	0.1472	0.1553	0.1589	0.1766	0.1775	0.1838	0.1982
3192s	30.2 °C		53.2	2.5671	2.6106	0.1504	0.1749	0.1474	0.1554	0.1591	0.1769	0.1777	0.1839	0.1983
3270s	30.1 °C		54.5	2.5696	2.6178	0.1506	0.1753	0.148	0.1558	0.1596	0.1772	0.1778	0.1843	0.1987
3348s	30.1 °C		55.8	2.5601	2.6099	0.1508	0.1755	0.1478	0.1562	0.1599	0.1774	0.178	0.1846	0.1989
3426s	30.2 °C		57.1	2.5567	2.6062	0.151	0.1758	0.1482	0.1565	0.1601	0.1778	0.1785	0.185	0.1991
3504s	30.1 °C		58.4	2.5471	2.5947	0.1511	0.1761	0.1484	0.1567	0.1605	0.1779	0.1786	0.1853	0.1993
3581s	30.2 °C		59.6833	2.544	2.5912	0.1513	0.1762	0.1487	0.1571	0.1608	0.1781	0.1788	0.1853	0.1998
3659s	30.2 °C		60.9833	2.5398	2.5835	0.1516	0.1762	0.1489	0.1574	0.1609	0.1786	0.179	0.1855	0.1999
3737s	30.1 °C		62.2833	2.5366	2.5868	0.1517	0.1765	0.1492	0.1577	0.1614	0.1787	0.1792	0.1859	0.2001
3815s	30.2 °C		63.5833	2.5325	2.5814	0.1519	0.1768	0.1495	0.158	0.1616	0.179	0.1795	0.1861	0.2004
3893s	30.1 °C		64.8833	2.5317	2.5769	0.1521	0.1771	0.1499	0.158	0.1618	0.1793	0.1799	0.1863	0.2006
3971s	30.1 °C		66.1833	2.5267	2.5755	0.1524	0.1773	0.1501	0.1584	0.1621	0.1795	0.1801	0.1865	0.201
4049s	30.4 °C		67.4833	2.5187	2.568	0.1524	0.1775	0.1503	0.1584	0.1618	0.1796	0.1801	0.1861	0.201
4126s	30.5 °C		68.7667	2.5146	2.5629	0.1527	0.1777	0.1508	0.1584	0.162	0.1794	0.1804	0.186	0.2008
4204s	30.2 °C		70.0667	2.5114	2.5615	0.1529	0.178	0.1507	0.1584	0.1619	0.1793	0.1805	0.1861	0.2008
4282s	30.3 °C		71.3667	2.508	2.5522	0.1532	0.1783	0.1508	0.1584	0.1616	0.1792	0.1804	0.186	0.2007
4360s	30.5 °C		72.6667	2.5069	2.5507	0.1533	0.1785	0.1507	0.1579	0.1616	0.1792	0.1803	0.1854	0.2004
4438s	30.2 °C		73.9667	2.4994	2.5431	0.1535	0.1786	0.1506	0.1578	0.1614	0.179	0.1802	0.1854	0.2003
4516s	30.5 °C		75.2667	2.495	2.5416	0.1538	0.1789	0.1506	0.1578	0.1613	0.1788	0.18	0.1853	0.2002
4594s	30.4 °C		76.5667	2.4899	2.5324	0.154	0.179	0.1504	0.1575	0.1611	0.1787	0.1797	0.1853	0.1998
4671s	30.4 °C		77.85	2.4824	2.5293	0.1542	0.179	0.1505	0.1576	0.1611	0.1785	0.1797	0.185	0.1996
4749s	30.4 °C		79.15	2.4843	2.5277	0.1544	0.1794	0.1503	0.1573	0.1611	0.1784	0.1796	0.1849	0.1996
4827s	30.4 °C		80.45	2.4752	2.5186	0.1545	0.1791	0.1502	0.1573	0.1609	0.1784	0.1796	0.1848	0.1994
4905s	30.2 °C		81.75	2.4701	2.5164	0.1548	0.1791	0.15	0.1572	0.1608	0.1782	0.1794	0.1846	0.1992
4983s	30.4 °C		83.05	2.4666	2.5091	0.155	0.1791	0.15	0.1571	0.1606	0.178	0.1791	0.1844	0.199
5061s	30.5 °C		84.35	2.4603	2.5057	0.1552	0.1786	0.1498	0.1571	0.1605	0.1778	0.1791	0.1843	0.1989
5139s	30.5 °C		85.65	2.4615	2.5043	0.1554	0.1785	0.1498	0.157	0.1605	0.1776	0.1789	0.1842	0.1988
5216s	30.4 °C		86.9333	2.4512	2.4971	0.1555	0.1783	0.1497	0.1568	0.1602	0.1777	0.1789	0.1841	0.1985
5294s	30.4 °C		88.2333	2.4459	2.4913	0.1558	0.178	0.1497	0.1568	0.1602	0.1775	0.1788	0.1839	0.1984
5372s	30.4 °C		89.5333	2.4438	2.4868	0.1559	0.178	0.1495	0.1567	0.16	0.1774	0.1786	0.1837	0.198
5450s	30.4 °C		90.8333	2.4395	2.4799	0.1561	0.1778	0.1495	0.1565	0.16	0.1771	0.1783	0.1836	0.198
5528s	30.4 °C		92.1333	2.4345	2.4809	0.1564	0.1779	0.1492	0.1564	0.1599	0.177	0.178	0.1835	0.1977
5606s	30.4 °C		93.4333	2.429	2.4725	0.1565	0.1775	0.1493	0.1564	0.1597	0.1768	0.1781	0.1833	0.1975
5684s	30.5 °C		94.7333	2.4253	2.4677	0.1568	0.1771	0.1492	0.1562	0.1597	0.1767	0.1781	0.1832	0.1974
5761s	30.4 °C		96.0167	2.4239	2.4675	0.157	0.1771	0.149	0.156	0.1594	0.1766	0.1777	0.1831	0.1972
5839s	30.6 °C		97.3167	2.4158	2.4622	0.1572	0.1772	0.149	0.1561	0.1595	0.1766	0.1777	0.1829	0.1971
5917s	30.4 °C		98.6167	2.4097	2.4548	0.1571	0.1768	0.1489	0.1559	0.1592	0.1763	0.1775	0.1828	0.1967
5995s	30.7 °C		99.9167	2.4067	2.4513	0.1571	0.1766	0.1487	0.1558	0.1592	0.1763	0.1774	0.1828	0.1968
6073s	30.4 °C		101.217	2.4041	2.4465	0.1571	0.1764	0.1487	0.1557	0.1591	0.176	0.1772	0.1824	0.1966
6151s	31.0 °C		102.517	2.3973	2.4404	0.157	0.1763	0.1485	0.1556	0.159	0.176	0.1772	0.1822	0.1963
6229s	30.8 °C		103.817	2.3936	2.4341	0.1569	0.1761	0.1486	0.1556	0.1589	0.1759	0.177	0.1823	0.1962
6307s	30.7 °C		105.117	2.3885	2.4311	0.1568	0.1758	0.1485	0.1555	0.1589	0.1756	0.1768	0.1821	0.1961
6384s	30.6 °C		106.4	2.3841	2.4264	0.1568	0.1757	0.1484	0.1554	0.1588	0.1756	0.1766	0.182	0.1958
6462s	30.6 °C		107.7	2.3781	2.4209	0.1566	0.1755	0.1482	0.1552	0.1587	0.1755	0.1766	0.1816	0.1957
6540s	30.7 °C		109	2.3734	2.4157	0.1565	0.1753	0.1482	0.1552	0.1586	0.1754	0.1764	0.1815	0.1954
6618s	30.6 °C		110.3	2.3682	2.4089	0.1564	0.1753	0.1481	0.155	0.1584	0.1752	0.1763	0.1814	0.1954
6696s	30.6 °C		111.6	2.3665	2.4061	0.1563	0.175	0.1479	0.155	0.1584	0.1752	0.1762	0.1812	0.1952
6774s	30.8 °C		112.9	2.363	2.4026	0.1561	0.1749	0.148	0.155	0.1583	0.175	0.1759	0.1811	0.1949
6852s	31.0 °C		114.2	2.3586	2.4025	0.156	0.1747	0.1479	0.1549	0.1582	0.1747	0.1759	0.181	0.1948
6929s	30.7 °C		115.483	2.3512	2.3925	0.156	0.1745	0.1476	0.1547	0.1582	0.1747	0.1757	0.1808	0.1947
7007s	30.6 °C		116.783	2.3474	2.388	0.1559	0.1744	0.1478	0.1546	0.158	0.1745	0.1756	0.1805	0.1945
7085s	30.8 °C		118.083	2.3433	2.3801	0.1557	0.1741	0.1479	0.1545	0.1578	0.1744	0.1755	0.1804	0.1943
7163s	30.7 °C		119.383	2.3382	2.3797	0.1556	0.1739	0.1478	0.1544	0.1578	0.1743	0.1753	0.1804	0.194
7241s	30.7 °C		120.683	2.3329	2.3747	0.1554	0.1737	0.1475	0.1544	0.1577	0.1742	0.1751	0.1801	0.194
7319s	30.7 °C		121.983	2.3284	2.369	0.1554	0.1737	0.1474	0.1542	0.1576	0.1741	0.175	0.1801	0.1941
7397s	30.6 °C		123.283	2.3238	2.3639	0.1553	0.1735	0.1471	0.1542	0.1574	0.1739	0.1749	0.1799	0.1935
7474s	30.6 °C		124.567	2.319	2.3594	0.1552	0.1732	0.1472	0.154	0.1573	0.1739	0.1748	0.1797	0.1934
7552s	30.7 °C		125.867	2.3137	2.3536	0.1552	0.1731	0.1471	0.1539	0.1572	0.1738	0.1747	0.1799	0.1932
7630s	30.8 °C		127.167	2.3082	2.3476	0.1548	0.173	0.147	0.1538	0.1572	0.1736	0.1746	0.1796	0.1933
7708s	30.7 °C		128.467	2.3068	2.3428	0.1548	0.1729	0.1471	0.1538	0.1571	0.1736	0.1745	0.1794	0.1928
7786s	30.7 °C		129.767	2.3005	2.338	0.1548	0.1726	0.1468	0.1537	0.157	0.1733	0.1745	0.1793	0.1928
7864s	30.5 °C		131.067	2.2961	2.3359	0.1546	0.1726	0.1468	0.1536	0.1568	0.1733	0.1741	0.1791	0.1925
7942s	30.5 °C		132.367	2.2924	2.3319	0.1546	0.1724	0.1467	0.1534	0.1568	0.1732	0.1741	0.1789	0.1926
8019s	30.8 °C		133.65	2.2878	2.3268	0.1546	0.1722	0.1465	0.1534	0.1566	0.1732	0.174	0.1787	0.1922
8097s	30.7 °C		134.95	2.2819	2.3201	0.1544	0.1719	0.1464	0.1532	0.1565	0.1729	0.1738	0.1784	0.1921
8175s	30.7 °C		136.25	2.2785	2.3148	0.1544	0.172	0.1463	0.1531	0.1564	0.1728	0.1737	0.1785	0.1919
8253s	30.6 °C		137.55	2.2769	2.3136	0.1542	0.1717	0.1463	0.1531	0.1563	0.1727	0.1735	0.1784	0.1918
8331s	30.7 °C		138.85	2.2714	2.309	0.1541	0.1716	0.1463	0.1531	0.1564	0.1726	0.1734	0.1782	0.1915
8409s	30.5 °C		140.15	2.2635	2.3009	0.154	0.1715	0.1464	0.1529	0.1562	0.1724	0.1732	0.1782	0.1914
8487s	30.6 °C		141.45	2.2598	2.2971	0.154	0.1713	0.146	0.153	0.1561	0.1723	0.1732	0.178	0.1913
8564s	30.7 °C		142.733	2.2542	2.2913	0.1538	0.1711	0.1459	0.1528	0.1561	0.1721	0.1731	0.1778	0.1911
8642s	30.7 °C		144.033	2.2497	2.288	0.1536	0.1711	0.1458	0.1527	0.1559	0.1721	0.173	0.1778	0.1909
8720s	30.5 °C		145.333	2.2444	2.2809	0.1536	0.171	0.146	0.1525	0.1559	0.1719	0.1728	0.1777	0.1907
8798s	30.7 °C		146.633	2.2414	2.2763	0.1535	0.1709	0.1457	0.1526	0.1558	0.1719	0.1727	0.1775	0.1907
8876s	30.7 °C		147.933	2.2365	2.2724	0.1533	0.1706	0.1458	0.1524	0.1554	0.1717	0.1726	0.1773	0.1905
8954s	30.6 °C		149.233	2.2325	2.2693	0.1531	0.1703	0.1457	0.1524	0.1557	0.1716	0.1724	0.1772	0.1901
Measurement title: 21-11-04_002 H
Date of measurement: 2021-11-04/Time of measurement: 15:58:17
ATPase_assay.mth
340nm
infinite 200Pro
Instrument serial number: 1505006410
Plate
Plate Description: [NUN96ft_TC] - Thermo Fisher Scientific-Nunclon 96 Flat Transparent
Plate with Cover: No
Barcode: No
Part of Plate
Range: A1:H12
Temperature
Mode: On
Temperature: 30,0 °C
Kinetic Cycle
Duration: 02:30:00
Kinetic Interval: 00:01:00
Absorbance
Measurement Wavelength: 340 nm
Measurement Bandwidth: 9 nm
Number of Reads: 25
Settle Time: 0 ms
Label: Label1
Total kinetic run time: 2h 29min 14s

## Sheet: 21-11-04_002 XB-SBP act. H
							0.08 µM ClpX6 + XB-SBP
				control			0 µM XB-SBP			2.5 μM XB-SBP			5 μM XB-SBP			6.5 μM XB-SBP			7.5 μM XB-SBP			8.5 μM XB-SBP			10 μM XB-SBP			12.5 μM XB-SBP			15 μM XB-SBP
			min	A	μM left NADH	μM oxidated NADH	A	μM left NADH	μM oxidated NADH	A	μM left NADH	μM oxidated NADH	A	μM left NADH	μM oxidated NADH	A	μM left NADH	μM oxidated NADH	A	μM left NADH	μM oxidated NADH	A	μM left NADH	μM oxidated NADH	A	μM left NADH	μM oxidated NADH	A	μM left NADH	μM oxidated NADH	A	μM left NADH	μM oxidated NADH
			0	2.7356	350	0	2.5235	350	0	2.6823	350	0	2.1626	350	0	2.213	350	0	2.2319	350	0	2.2594	350	0	2.288	350	0	2.2795	350	0	2.4467	350	0
			1.3	2.7374	350.23	-0.230297	2.4508	339.917	10.0832	2.5879	337.682	12.3178	2.0593	333.282	16.7183	2.097	331.654	18.3461	2.1211	332.625	17.3753	2.1462	332.464	17.5356	2.1762	332.898	17.1023	2.1755	334.032	15.9684	2.3413	334.923	15.0775
			2.6	2.733	349.667	0.332651	2.36	327.323	22.6768	2.4894	324.829	25.1706	1.9347	313.116	36.8838	1.9729	312.027	37.9733	1.9945	312.772	37.2284	2.0079	311.041	38.9595	2.0442	312.705	37.2946	2.0496	314.701	35.2994	2.2109	316.269	33.7311
			3.9	2.7304	349.335	0.665302	2.266	314.286	35.7143	2.3842	311.102	38.8976	1.8055	292.206	57.7939	1.8395	290.929	59.0714	1.8593	291.57	58.43	1.8702	289.71	60.2903	1.9095	292.1	57.8999	1.9075	292.882	57.1178	2.0686	295.913	54.0871
			5.18333	2.7278	349.002	0.997953	2.1714	301.165	48.835	2.2686	296.018	53.9817	1.6764	271.312	78.6877	1.7027	269.293	80.7072	1.7186	269.506	80.4942	1.7283	267.728	82.2718	1.7727	271.174	78.8265	1.7643	270.895	79.1051	1.9228	275.056	74.9438
			6.48333	2.7208	348.106	1.89355	2.0726	287.462	62.5381	2.1505	280.608	69.3919	1.5478	250.499	99.5006	1.5615	246.961	103.039	1.5762	247.175	102.825	1.585	245.53	104.47	1.6313	249.543	100.457	1.6171	248.293	101.707	1.7751	253.928	96.0723
			7.78333	2.7239	348.503	1.49693	1.9731	273.662	76.3384	2.0273	264.532	85.4677	1.4193	229.703	120.297	1.4212	224.772	125.228	1.4379	225.487	124.513	1.4407	223.177	126.823	1.4894	227.837	122.163	1.4683	225.446	124.554	1.6273	232.785	117.215
			9.08333	2.7061	346.226	3.77431	1.8713	259.542	90.4577	1.8995	247.856	102.144	1.2894	208.679	141.321	1.2764	201.871	148.129	1.3049	204.631	145.369	1.2948	200.575	149.425	1.3469	206.038	143.962	1.3145	201.832	148.168	1.4735	210.784	139.216
			10.3833	2.7118	346.955	3.04504	1.7684	245.27	104.73	1.7718	231.193	118.807	1.1589	187.559	162.441	1.127	178.242	171.758	1.1652	182.723	167.277	1.1483	177.881	172.119	1.2123	185.448	164.552	1.1617	178.37	171.63	1.3193	188.726	161.274
			11.6833	2.7105	346.789	3.21136	1.665	230.929	119.071	1.642	214.256	135.744	1.0259	166.034	183.966	0.9751	154.218	195.782	1.014	159.013	190.987	1.0065	155.915	194.085	1.101	168.422	181.578	1.0084	154.832	195.168	1.1632	166.396	183.604
			12.9667	2.7024	345.752	4.2477	1.5595	216.297	133.703	1.5137	197.515	152.485	0.8919	144.347	205.653	0.8227	130.115	219.885	0.859	134.706	215.294	0.8867	137.357	212.643	0.9897	151.396	198.604	0.8557	131.386	218.614	1.0077	144.151	205.849
			14.2667	2.7015	345.637	4.36285	1.4559	201.928	148.072	1.3896	181.322	168.678	0.7573	122.563	227.437	0.6705	106.044	243.956	0.7016	110.023	239.977	0.7887	122.176	227.824	0.848	129.72	220.28	0.7028	107.91	242.09	0.852	121.878	228.122
			15.5667	2.6986	345.266	4.73388	1.3545	187.864	162.136	1.2737	166.199	183.801	0.6229	100.812	249.188	0.5203	82.2887	267.711	0.5452	85.4967	264.503	0.6629	102.689	247.311	0.6959	106.453	243.547	0.5502	84.4791	265.521	0.6968	99.6771	250.323
			16.8667	2.6975	345.125	4.87462	1.2592	174.646	175.354	1.1756	153.398	196.602	0.4877	78.9305	271.07	0.3718	58.8025	291.197	0.3918	61.4409	288.559	0.5043	78.1203	271.88	0.5426	83.0026	266.997	0.3987	61.2174	288.783	0.5422	77.5616	272.438
			18.1667	2.6882	343.936	6.06448	1.1715	162.483	187.517	1.1029	143.912	206.088	0.355	57.454	292.546	0.233	36.8504	313.15	0.2478	38.8593	311.141	0.3384	52.421	297.579	0.3931	60.1333	289.867	0.2574	39.5218	310.478	0.3901	55.8037	294.196
			19.4667	2.6844	343.449	6.55067	1.0885	150.971	199.029	1.0137	132.273	217.727	0.2279	36.8838	313.116	0.1619	25.6055	324.394	0.1667	26.1414	323.859	0.205	31.7562	318.244	0.2559	39.1455	310.854	0.1902	29.2038	320.796	0.2539	36.3203	313.68
			20.7667	2.6797	342.848	7.152	0.9984	138.474	211.526	0.857	111.826	238.174	0.156	25.2474	324.753	0.1536	24.2928	325.707	0.1571	24.636	325.364	0.1769	27.4033	322.597	0.186	28.4528	321.547	0.1828	28.0676	321.932	0.2039	29.1679	320.832
			22.0667	2.6775	342.567	7.43347	0.8937	123.953	226.047	0.6823	89.0299	260.97	0.1464	23.6937	326.306	0.1512	23.9132	326.087	0.155	24.3066	325.693	0.1737	26.9076	323.092	0.1773	27.1219	322.878	0.1807	27.7451	322.255	0.1977	28.2809	321.719
			23.35	2.6705	341.671	8.32907	0.7795	108.114	241.886	0.5114	66.73	283.27	0.1454	23.5319	326.468	0.1506	23.8183	326.182	0.1543	24.1969	325.803	0.1728	26.7682	323.232	0.1756	26.8619	323.138	0.18	27.6376	322.362	0.1957	27.9949	322.005
			24.65	2.6631	340.724	9.27584	0.6626	91.9001	258.1	0.3508	45.7741	304.226	0.1434	23.2082	326.792	0.1503	23.7709	326.229	0.154	24.1498	325.85	0.1729	26.7837	323.216	0.1748	26.7395	323.26	0.1797	27.5916	322.408	0.1951	27.909	322.091
			25.95	2.6598	340.302	9.69806	0.5479	75.9917	274.008	0.2201	28.7198	321.28	0.143	23.1434	326.857	0.1504	23.7867	326.213	0.154	24.1498	325.85	0.1727	26.7527	323.247	0.1742	26.6477	323.352	0.1796	27.5762	322.424	0.1949	27.8804	322.12
			27.25	2.6571	339.956	10.0435	0.4352	60.3606	289.639	0.1792	23.3829	326.617	0.1431	23.1596	326.84	0.1508	23.85	326.15	0.1541	24.1655	325.834	0.1725	26.7217	323.278	0.1743	26.663	323.337	0.1798	27.6069	322.393	0.1948	27.8661	322.134
			28.55	2.6574	339.995	10.0051	0.3261	45.2288	304.771	0.1748	22.8088	327.191	0.1433	23.192	326.808	0.1504	23.7867	326.213	0.1542	24.1812	325.819	0.1725	26.7217	323.278	0.174	26.6171	323.383	0.1799	27.6223	322.378	0.1948	27.8661	322.134
			29.85	2.6503	339.086	10.9135	0.2262	31.3731	318.627	0.1739	22.6913	327.309	0.1431	23.1596	326.84	0.1505	23.8025	326.197	0.1543	24.1969	325.803	0.1726	26.7372	323.263	0.1741	26.6324	323.368	0.1801	27.653	322.347	0.1949	27.8804	322.12
			31.1333	2.6457	338.498	11.502	0.1663	23.0652	326.935	0.173	22.5739	327.426	0.1432	23.1758	326.824	0.1507	23.8342	326.166	0.1545	24.2282	325.772	0.1731	26.8146	323.185	0.174	26.6171	323.383	0.18	27.6376	322.362	0.1951	27.909	322.091
			32.4333	2.6393	337.679	12.3209	0.1545	21.4286	328.571	0.1726	22.5217	327.478	0.1434	23.2082	326.792	0.1511	23.8974	326.103	0.1546	24.2439	325.756	0.1729	26.7837	323.216	0.1743	26.663	323.337	0.1802	27.6683	322.332	0.1954	27.9519	322.048
			33.7333	2.6296	336.438	13.5619	0.1515	21.0125	328.988	0.1728	22.5478	327.452	0.1436	23.2405	326.759	0.1513	23.9291	326.071	0.155	24.3066	325.693	0.173	26.7992	323.201	0.1744	26.6783	323.322	0.1803	27.6837	322.316	0.1952	27.9233	322.077
			35.0333	2.6329	336.86	13.1397	0.1504	20.8599	329.14	0.1728	22.5478	327.452	0.1437	23.2567	326.743	0.1513	23.9291	326.071	0.155	24.3066	325.693	0.1733	26.8456	323.154	0.1745	26.6936	323.306	0.1806	27.7298	322.27	0.1954	27.9519	322.048
			36.3333	2.6253	335.888	14.1121	0.1499	20.7906	329.209	0.1731	22.587	327.413	0.1439	23.2891	326.711	0.1518	24.0081	325.992	0.1554	24.3694	325.631	0.1735	26.8766	323.123	0.1745	26.6936	323.306	0.1807	27.7451	322.255	0.1955	27.9662	322.034
			37.6333	2.6198	335.184	14.8158	0.1495	20.7351	329.265	0.1728	22.5478	327.452	0.144	23.3053	326.695	0.1519	24.0239	325.976	0.1556	24.4007	325.599	0.174	26.9541	323.046	0.1748	26.7395	323.26	0.181	27.7912	322.209	0.1957	27.9949	322.005
			38.9333	2.6195	335.146	14.8541	0.1494	20.7212	329.279	0.1731	22.587	327.413	0.1444	23.37	326.63	0.1521	24.0556	325.944	0.156	24.4635	325.537	0.1741	26.9695	323.03	0.1749	26.7548	323.245	0.1812	27.8219	322.178	0.1962	28.0664	321.934
			40.2333	2.6163	334.736	15.2636	0.1493	20.7074	329.293	0.1733	22.6131	327.387	0.1448	23.4348	326.565	0.1525	24.1188	325.881	0.1563	24.5105	325.489	0.1743	27.0005	322.999	0.1752	26.8007	323.199	0.1814	27.8526	322.147	0.1963	28.0807	321.919
			41.5167	2.6099	333.918	16.0824	0.1493	20.7074	329.293	0.1733	22.6131	327.387	0.1449	23.4509	326.549	0.1528	24.1663	325.834	0.1565	24.5419	325.458	0.1745	27.0315	322.968	0.1755	26.8466	323.153	0.1816	27.8833	322.117	0.1965	28.1093	321.891
			42.8167	2.6027	332.996	17.0036	0.1494	20.7212	329.279	0.1736	22.6522	327.348	0.1451	23.4833	326.517	0.1531	24.2137	325.786	0.1568	24.5889	325.411	0.1748	27.078	322.922	0.1755	26.8466	323.153	0.1819	27.9294	322.071	0.1967	28.1379	321.862
			44.1167	2.595	332.011	17.9887	0.1495	20.7351	329.265	0.1735	22.6392	327.361	0.1454	23.5319	326.468	0.1534	24.2612	325.739	0.1571	24.636	325.364	0.1749	27.0935	322.907	0.1761	26.9384	323.062	0.1821	27.9601	322.04	0.1969	28.1665	321.833
			45.4167	2.595	332.011	17.9887	0.1496	20.749	329.251	0.1738	22.6783	327.322	0.1456	23.5642	326.436	0.1537	24.3086	325.691	0.1574	24.683	325.317	0.1752	27.1399	322.86	0.1759	26.9078	323.092	0.1826	28.0369	321.963	0.1969	28.1665	321.833
			46.7167	2.5921	331.64	18.3598	0.1497	20.7628	329.237	0.1743	22.7435	327.256	0.1459	23.6128	326.387	0.154	24.3561	325.644	0.1579	24.7614	325.239	0.1754	27.1709	322.829	0.1765	26.9996	323	0.1826	28.0369	321.963	0.1972	28.2094	321.791
			48.0167	2.5882	331.141	18.8588	0.1499	20.7906	329.209	0.1743	22.7435	327.256	0.1464	23.6937	326.306	0.1543	24.4035	325.596	0.1582	24.8085	325.192	0.1759	27.2484	322.752	0.1767	27.0302	322.97	0.1831	28.1136	321.886	0.1974	28.238	321.762
			49.3167	2.5815	330.284	19.716	0.15	20.8044	329.196	0.1745	22.7696	327.23	0.1466	23.7261	326.274	0.1546	24.451	325.549	0.1584	24.8398	325.16	0.176	27.2639	322.736	0.1768	27.0455	322.955	0.1834	28.1597	321.84	0.1975	28.2523	321.748
			50.6	2.5824	330.399	19.6008	0.1501	20.8183	329.182	0.1746	22.7827	327.217	0.147	23.7908	326.209	0.155	24.5142	325.486	0.1589	24.9182	325.082	0.1764	27.3258	322.674	0.1772	27.1066	322.893	0.1837	28.2057	321.794	0.1981	28.3382	321.662
			51.9	2.5709	328.928	21.0722	0.1503	20.846	329.154	0.1749	22.8218	327.178	0.1472	23.8232	326.177	0.1553	24.5617	325.438	0.1589	24.9182	325.082	0.1766	27.3568	322.643	0.1775	27.1525	322.847	0.1838	28.2211	321.779	0.1982	28.3525	321.648
			53.2	2.5671	328.442	21.5583	0.1504	20.8599	329.14	0.1749	22.8218	327.178	0.1474	23.8555	326.144	0.1554	24.5775	325.423	0.1591	24.9496	325.05	0.1769	27.4033	322.597	0.1777	27.1831	322.817	0.1839	28.2365	321.764	0.1983	28.3668	321.633
			54.5	2.5696	328.762	21.2385	0.1506	20.8877	329.112	0.1753	22.874	327.126	0.148	23.9526	326.047	0.1558	24.6408	325.359	0.1596	25.028	324.972	0.1772	27.4498	322.55	0.1778	27.1984	322.802	0.1843	28.2979	321.702	0.1987	28.424	321.576
			55.8	2.5601	327.546	22.4539	0.1508	20.9154	329.085	0.1755	22.9001	327.1	0.1478	23.9203	326.08	0.1562	24.704	325.296	0.1599	25.075	324.925	0.1774	27.4807	322.519	0.178	27.229	322.771	0.1846	28.3439	321.656	0.1989	28.4526	321.547
			57.1	2.5567	327.111	22.8889	0.151	20.9431	329.057	0.1758	22.9393	327.061	0.1482	23.985	326.015	0.1565	24.7515	325.249	0.1601	25.1064	324.894	0.1778	27.5427	322.457	0.1785	27.3055	322.694	0.185	28.4054	321.595	0.1991	28.4812	321.519
			58.4	2.5471	325.883	24.1172	0.1511	20.957	329.043	0.1761	22.9784	327.022	0.1484	24.0174	325.983	0.1567	24.7831	325.217	0.1605	25.1691	324.831	0.1779	27.5582	322.442	0.1786	27.3208	322.679	0.1853	28.4514	321.549	0.1993	28.5098	321.49
			59.6833	2.544	325.486	24.5138	0.1513	20.9847	329.015	0.1762	22.9915	327.009	0.1487	24.0659	325.934	0.1571	24.8464	325.154	0.1608	25.2162	324.784	0.1781	27.5892	322.411	0.1788	27.3514	322.649	0.1853	28.4514	321.549	0.1998	28.5814	321.419
			60.9833	2.5398	324.949	25.0512	0.1516	21.0264	328.974	0.1762	22.9915	327.009	0.1489	24.0983	325.902	0.1574	24.8938	325.106	0.1609	25.2319	324.768	0.1786	27.6666	322.333	0.179	27.382	322.618	0.1855	28.4821	321.518	0.1999	28.5957	321.404
			62.2833	2.5366	324.539	25.4606	0.1517	21.0402	328.96	0.1765	23.0306	326.969	0.1492	24.1469	325.853	0.1577	24.9413	325.059	0.1614	25.3103	324.69	0.1787	27.6821	322.318	0.1792	27.4126	322.587	0.1859	28.5435	321.456	0.2001	28.6243	321.376
			63.5833	2.5325	324.015	25.9852	0.1519	21.068	328.932	0.1768	23.0698	326.93	0.1495	24.1954	325.805	0.158	24.9887	325.011	0.1616	25.3416	324.658	0.179	27.7286	322.271	0.1795	27.4585	322.542	0.1861	28.5742	321.426	0.2004	28.6672	321.333
			64.8833	2.5317	323.912	26.0875	0.1521	21.0957	328.904	0.1771	23.1089	326.891	0.1499	24.2601	325.74	0.158	24.9887	325.011	0.1618	25.373	324.627	0.1793	27.7751	322.225	0.1799	27.5197	322.48	0.1863	28.605	321.395	0.2006	28.6958	321.304
			66.1833	2.5267	323.273	26.7272	0.1524	21.1373	328.863	0.1773	23.135	326.865	0.1501	24.2925	325.707	0.1584	25.052	324.948	0.1621	25.42	324.58	0.1795	27.8061	322.194	0.1801	27.5503	322.45	0.1865	28.6357	321.364	0.201	28.753	321.247
			67.4833	2.5187	322.249	27.7508	0.1524	21.1373	328.863	0.1775	23.1611	326.839	0.1503	24.3249	325.675	0.1584	25.052	324.948	0.1618	25.373	324.627	0.1796	27.8215	322.178	0.1801	27.5503	322.45	0.1861	28.5742	321.426	0.201	28.753	321.247
			68.7667	2.5146	321.725	28.2753	0.1527	21.1789	328.821	0.1777	23.1872	326.813	0.1508	24.4058	325.594	0.1584	25.052	324.948	0.162	25.4044	324.596	0.1794	27.7906	322.209	0.1804	27.5962	322.404	0.186	28.5589	321.441	0.2008	28.7244	321.276
			70.0667	2.5114	321.315	28.6847	0.1529	21.2067	328.793	0.178	23.2263	326.774	0.1507	24.3896	325.61	0.1584	25.052	324.948	0.1619	25.3887	324.611	0.1793	27.7751	322.225	0.1805	27.6115	322.389	0.1861	28.5742	321.426	0.2008	28.7244	321.276
			71.3667	2.508	320.88	29.1198	0.1532	21.2483	328.752	0.1783	23.2655	326.735	0.1508	24.4058	325.594	0.1584	25.052	324.948	0.1616	25.3416	324.658	0.1792	27.7596	322.24	0.1804	27.5962	322.404	0.186	28.5589	321.441	0.2007	28.7101	321.29
			72.6667	2.5069	320.74	29.2605	0.1533	21.2621	328.738	0.1785	23.2916	326.708	0.1507	24.3896	325.61	0.1579	24.9729	325.027	0.1616	25.3416	324.658	0.1792	27.7596	322.24	0.1803	27.5809	322.419	0.1854	28.4668	321.533	0.2004	28.6672	321.333
			73.9667	2.4994	319.78	30.2201	0.1535	21.2899	328.71	0.1786	23.3046	326.695	0.1506	24.3734	325.627	0.1578	24.9571	325.043	0.1614	25.3103	324.69	0.179	27.7286	322.271	0.1802	27.5656	322.434	0.1854	28.4668	321.533	0.2003	28.6529	321.347
			75.2667	2.495	319.217	30.783	0.1538	21.3315	328.669	0.1789	23.3438	326.656	0.1506	24.3734	325.627	0.1578	24.9571	325.043	0.1613	25.2946	324.705	0.1788	27.6976	322.302	0.18	27.535	322.465	0.1853	28.4514	321.549	0.2002	28.6386	321.361
			76.5667	2.4899	318.564	31.4355	0.154	21.3592	328.641	0.179	23.3568	326.643	0.1504	24.3411	325.659	0.1575	24.9096	325.09	0.1611	25.2632	324.737	0.1787	27.6821	322.318	0.1797	27.4891	322.511	0.1853	28.4514	321.549	0.1998	28.5814	321.419
			77.85	2.4824	317.605	32.3951	0.1542	21.387	328.613	0.179	23.3568	326.643	0.1505	24.3573	325.643	0.1576	24.9254	325.075	0.1611	25.2632	324.737	0.1785	27.6511	322.349	0.1797	27.4891	322.511	0.185	28.4054	321.595	0.1996	28.5527	321.447
			initial reaction rate V			0.426836			10.8726			12.6495			16.3918			18.1768			16.8519			17.0649			16.337			17.8595			16.9127	μM of oxidated NADH/min
			M/6.23			0.068513			1.7452			2.03042			2.6311			2.91763			2.70496			2.73915			2.6223			2.8667			2.71472
			specific activity			0.856412			21.8151			25.3802			32.8888			36.4703			33.812			34.2393			32.7788			35.8337			33.9339
																									oxidation of NADH kinetics
		XB-SBP concentration in μM		specific activity	specific activity fold change																						XB-SBP concentration in μM	initial reaction rate V
			0	21.8151	1																						0	10.8726
			2.5	25.3802	1.16343																						2.5	12.6495
			5	32.8888	1.50762																						5	16.3918
			6.5	36.4703	1.6718																						6.5	18.1768
			7.5	33.812	1.54994																						7.5	16.8519
			8.5	34.2393	1.56953																						8.5	17.0649
			10	32.7788	1.50258																						10	16.337
			12.5	35.8337	1.64261																						12.5	17.8595
			15	33.9339	1.55553																						15	16.9127
																								Lineweaver–Burk plot for the determination of Michaelis-Menten constant
																										1 / (XB-SBP concentration)		1 / (initial reaction rate)
																											#DIV/0!	0.0919741
																											0.4	0.0790545
																											0.2	0.0610062
																											0.153846	0.0550151
																											0.133333	0.0593404
																											0.117647	0.0585999
																											0.1	0.0612109
																											0.08	0.0559925
																											0.0666667	0.0591273
																										Michaelis-Menten constant, Vmax and Km
																											1/Vmax	0.0513
																											Vmax=	19.4932	μM of oxidated NADH۰min¯¹
																										slope=	Km/Vmax=	0.0633
																											Km=	1.23392	μM
																								Hanes–Woolf plot for the determination of Michaelis-Menten constant
																										XB-SBP concentration in μM		XB-SBP conc. / initial reaction rate
																											0	0
																											2.5	0.197636
																											5	0.305031
																											6.5	0.357598
																											7.5	0.445053
																											8.5	0.498099
																											10	0.612109
																											12.5	0.699906
																											15	0.886909
																										Michaelis-Menten constant, Vmax and Km
																											slope=	0.0556
																											Vmax=	17.9856	μM of oxidated NADH۰min¯¹
																											Km/Vmax=	0.0314
																											Km=	0.564748	μM

## Sheet: 21-11-04_002 ATPase XB-SBP I
					0.08 µM ClpX6 + XB-SBP
				1	2	3	4	5	6	7	8	9	10	11	12	13	14
Raw data			min	control	ClpX + 2.5 μM XB-SBP	ClpX + 5 μM XB-SBP	ClpX + 6.5 μM XB-SBP	ClpX + 7.5 μM XB-SBP	ClpX + 8.5 μM XB-SBP	ClpX + 10 μM XB-SBP	ClpX + 12.5 μM XB-SBP	ClpX + 15 μM XB-SBP	ClpX + 40 μM XB-SBP	ClpX + 50 μM XB-SBP	ClpX + 55 μM XB-SBP	ClpX + 55 μM XB-SBP	ClpX + 55 μM XB-SBP
0s	30.0 °C		0	2.7496	2.5789	2.6101	2.7073	2.1001	2.2573	2.2898	2.314	2.254	2.1803	2.2473	2.1514	2.2264	2.4936
78s	30.2 °C		1.3	2.7504	2.5006	2.518	2.6236	2.0289	2.1634	2.1928	2.2134	2.1483	2.0653	2.1311	1.9775	2.0662	2.3346
156s	30.1 °C		2.6	2.745	2.4211	2.4204	2.5364	1.9178	2.043	2.0771	2.0911	2.0262	1.9293	1.9981	1.8003	1.8937	2.1612
234s	30.0 °C		3.9	2.7379	2.3402	2.3213	2.4373	1.8041	1.924	1.9527	1.9636	1.8992	1.786	1.8567	1.6165	1.7205	1.9811
311s	30.0 °C		5.18333	2.7373	2.2539	2.2189	2.3373	1.6912	1.8015	1.8279	1.8354	1.7707	1.6385	1.7101	1.4304	1.5431	1.7971
389s	29.8 °C		6.48333	2.7312	2.1668	2.1167	2.2285	1.5737	1.6786	1.703	1.7063	1.6404	1.4896	1.5659	1.2447	1.3638	1.6054
467s	29.9 °C		7.78333	2.7302	2.0798	2.0114	2.1184	1.4484	1.5602	1.577	1.5771	1.5115	1.3426	1.4304	1.0572	1.1879	1.4135
545s	29.9 °C		9.08333	2.7207	1.9849	1.8975	2.0041	1.3191	1.4494	1.4531	1.4464	1.384	1.2015	1.2943	0.8658	1.0227	1.2206
623s	29.9 °C		10.3833	2.7217	1.8946	1.781	1.8903	1.1908	1.3548	1.3327	1.3183	1.26	1.0709	1.147	0.6719	0.8773	1.0363
701s	30.1 °C		11.6833	2.7176	1.8001	1.6624	1.7754	1.0623	1.2582	1.215	1.1939	1.1434	0.9489	0.9923	0.4788	0.7487	0.8681
778s	29.9 °C		12.9667	2.7185	1.7046	1.5434	1.6629	0.9337	1.1334	1.1029	1.0771	1.0359	0.8349	0.8355	0.2921	0.6289	0.7141
856s	30.1 °C		14.2667	2.7188	1.6089	1.4237	1.5588	0.8055	0.9953	0.9974	0.971	0.9238	0.7269	0.6803	0.1817	0.5139	0.5585
934s	29.9 °C		15.5667	2.7082	1.5129	1.3038	1.4806	0.6772	0.8516	0.8971	0.8728	0.7857	0.6232	0.5266	0.1738	0.3982	0.3912
1012s	29.9 °C		16.8667	2.7066	1.4163	1.1837	1.398	0.5489	0.707	0.8027	0.7759	0.6333	0.52	0.3757	0.1719	0.2799	0.2467
1090s	30.0 °C		18.1667	2.7013	1.3197	1.0629	1.2673	0.4214	0.5674	0.7095	0.6605	0.4824	0.4102	0.2393	0.1712	0.1946	0.2195
1168s	30.0 °C		19.4667	2.6983	1.2226	0.9427	1.1201	0.296	0.4315	0.6056	0.5072	0.3387	0.2855	0.187	0.1712	0.1859	0.2172
1246s	30.0 °C		20.7667	2.6939	1.1253	0.8222	0.9749	0.1849	0.3004	0.4754	0.3395	0.2162	0.18	0.1816	0.1716	0.1848	0.2172
1324s	29.9 °C		22.0667	2.69	1.0277	0.7012	0.8346	0.1433	0.1876	0.3159	0.2032	0.1743	0.1621	0.1801	0.1717	0.1837	0.2166
1401s	30.0 °C		23.35	2.6886	0.93	0.581	0.7008	0.1379	0.1499	0.1903	0.1666	0.1693	0.1602	0.1793	0.172	0.1839	0.2167
1479s	30.1 °C		24.65	2.6714	0.8317	0.4614	0.5695	0.1364	0.145	0.1568	0.163	0.1678	0.1596	0.1792	0.172	0.1838	0.2163
1557s	30.0 °C		25.95	2.6808	0.7338	0.3432	0.4416	0.1357	0.1433	0.1537	0.162	0.1676	0.1594	0.1791	0.1724	0.1844	0.2166
1635s	30.1 °C		27.25	2.6798	0.6359	0.2337	0.3201	0.1357	0.1429	0.1527	0.1614	0.1672	0.1598	0.179	0.1728	0.1843	0.2167
1713s	29.9 °C		28.55	2.6738	0.5381	0.1749	0.2246	0.1356	0.1424	0.1524	0.1614	0.1671	0.1595	0.1791	0.1729	0.1844	0.2171
1791s	30.0 °C		29.85	2.6696	0.4407	0.1655	0.1993	0.1356	0.1424	0.1521	0.1613	0.1671	0.1597	0.1792	0.173	0.1845	0.217
1868s	30.0 °C		31.1333	2.6687	0.3449	0.1632	0.1951	0.1354	0.1425	0.1519	0.1613	0.1669	0.1598	0.1792	0.1734	0.1848	0.2172
1946s	30.0 °C		32.4333	2.6566	0.2548	0.1622	0.1935	0.1357	0.1426	0.1521	0.1614	0.1675	0.1602	0.1795	0.1739	0.1853	0.2175
2024s	29.9 °C		33.7333	2.6475	0.1924	0.1622	0.1931	0.136	0.1425	0.1522	0.1615	0.1674	0.1603	0.1795	0.1745	0.1854	0.2176
2102s	30.0 °C		35.0333	2.6452	0.1768	0.1617	0.1924	0.136	0.1427	0.1524	0.1617	0.1676	0.1605	0.1799	0.1746	0.1859	0.218
2180s	30.0 °C		36.3333	2.6438	0.1728	0.1616	0.1924	0.1361	0.143	0.1526	0.162	0.1676	0.1607	0.1801	0.1751	0.1859	0.2181
2258s	30.0 °C		37.6333	2.6445	0.1714	0.162	0.1924	0.1364	0.143	0.1527	0.1622	0.1677	0.1611	0.18	0.1752	0.1861	0.2185
2336s	30.0 °C		38.9333	2.6375	0.1706	0.1616	0.1923	0.1366	0.1434	0.1529	0.1624	0.1684	0.1613	0.1805	0.1755	0.1866	0.2188
2414s	30.0 °C		40.2333	2.6332	0.1702	0.1617	0.1926	0.1369	0.1437	0.1531	0.1625	0.1683	0.1618	0.1807	0.176	0.1868	0.2188
2491s	30.2 °C		41.5167	2.6331	0.17	0.1618	0.1925	0.1371	0.1437	0.1534	0.1626	0.1684	0.1619	0.1809	0.1764	0.1869	0.2194
2569s	29.9 °C		42.8167	2.6186	0.1701	0.1624	0.1924	0.1374	0.1441	0.1536	0.1627	0.1691	0.1621	0.181	0.1765	0.1871	0.2193
2647s	30.0 °C		44.1167	2.6175	0.1698	0.1624	0.1927	0.1376	0.1443	0.1538	0.1629	0.1691	0.1625	0.1815	0.177	0.1877	0.2199
2725s	30.0 °C		45.4167	2.6146	0.1699	0.1623	0.1924	0.1382	0.1446	0.154	0.1632	0.1693	0.1628	0.1814	0.1771	0.1877	0.2203
2803s	30.1 °C		46.7167	2.6139	0.17	0.1626	0.1928	0.138	0.1446	0.1542	0.1633	0.1701	0.1628	0.1816	0.1778	0.1881	0.2202
2881s	30.2 °C		48.0167	2.6104	0.1697	0.1626	0.1926	0.1383	0.1451	0.1543	0.1636	0.1696	0.1631	0.1818	0.1777	0.188	0.2198
2959s	30.2 °C		49.3167	2.6027	0.1698	0.1629	0.1928	0.1386	0.1454	0.1545	0.1638	0.1698	0.1636	0.182	0.1782	0.1884	0.2199
3036s	30.0 °C		50.6	2.6023	0.1698	0.1631	0.193	0.1393	0.1454	0.1549	0.1641	0.17	0.164	0.1826	0.1783	0.189	0.2209
3114s	30.3 °C		51.9	2.5926	0.1699	0.1633	0.1932	0.1392	0.1458	0.155	0.1643	0.1703	0.1641	0.1829	0.1782	0.189	0.2205
3192s	30.2 °C		53.2	2.5897	0.1701	0.1637	0.1933	0.1395	0.146	0.1553	0.1646	0.1705	0.1645	0.1826	0.1779	0.189	0.2207
3270s	30.1 °C		54.5	2.5896	0.1701	0.164	0.1934	0.1401	0.1463	0.1556	0.1649	0.1708	0.1649	0.1831	0.1781	0.1893	0.2209
3348s	30.1 °C		55.8	2.576	0.1704	0.1638	0.1935	0.1401	0.1465	0.1558	0.1652	0.1709	0.1649	0.1833	0.1778	0.1892	0.2203
3426s	30.2 °C		57.1	2.5819	0.1704	0.1641	0.1936	0.1404	0.1468	0.1562	0.1653	0.1714	0.1652	0.1835	0.1779	0.1888	0.2204
3504s	30.1 °C		58.4	2.571	0.1704	0.1646	0.194	0.1405	0.1469	0.1562	0.1656	0.1714	0.1655	0.1838	0.1771	0.1883	0.2203
3581s	30.2 °C		59.6833	2.5685	0.1704	0.1645	0.1938	0.1408	0.1472	0.1565	0.1658	0.1717	0.1659	0.1842	0.1773	0.1885	0.22
3659s	30.2 °C		60.9833	2.5627	0.1706	0.1647	0.1939	0.1409	0.1475	0.1567	0.1661	0.1719	0.166	0.1842	0.1769	0.1882	0.2191
3737s	30.1 °C		62.2833	2.5591	0.1708	0.165	0.194	0.1413	0.1478	0.1569	0.1662	0.1723	0.1663	0.1844	0.1768	0.1878	0.2185
3815s	30.2 °C		63.5833	2.5561	0.1709	0.1656	0.1943	0.1416	0.1481	0.1573	0.1665	0.1725	0.1665	0.1847	0.1764	0.188	0.2186
3893s	30.1 °C		64.8833	2.5537	0.1709	0.1663	0.1943	0.1419	0.1483	0.1575	0.1668	0.1727	0.1669	0.1853	0.1765	0.1875	0.218
3971s	30.1 °C		66.1833	2.5515	0.1711	0.1661	0.1945	0.1424	0.1487	0.1578	0.1672	0.173	0.167	0.1853	0.1762	0.1869	0.2178
4049s	30.4 °C		67.4833	2.5417	0.1711	0.1659	0.1945	0.1424	0.149	0.1579	0.1673	0.1731	0.1669	0.1853	0.1761	0.1866	0.2177
4126s	30.5 °C		68.7667	2.5367	0.1713	0.1663	0.1951	0.1426	0.1491	0.1582	0.1675	0.1734	0.167	0.1852	0.176	0.1867	0.2175
4204s	30.2 °C		70.0667	2.5359	0.1716	0.1662	0.1949	0.143	0.1494	0.1586	0.1678	0.1735	0.1669	0.1854	0.1758	0.1865	0.217
4282s	30.3 °C		71.3667	2.531	0.172	0.1665	0.1951	0.1431	0.1496	0.1586	0.168	0.1737	0.1667	0.1848	0.1756	0.1863	0.2169
4360s	30.5 °C		72.6667	2.5294	0.1717	0.1668	0.1953	0.1434	0.1499	0.159	0.1683	0.1741	0.1665	0.1848	0.1756	0.1858	0.2162
4438s	30.2 °C		73.9667	2.5184	0.1717	0.167	0.1956	0.1436	0.1501	0.1592	0.1684	0.1742	0.1664	0.1846	0.1757	0.1857	0.2162
4516s	30.5 °C		75.2667	2.5201	0.172	0.1671	0.1957	0.1436	0.1503	0.1595	0.1687	0.1742	0.1663	0.1845	0.1751	0.1858	0.2159
4594s	30.4 °C		76.5667	2.5101	0.172	0.1677	0.1958	0.1436	0.1505	0.1596	0.1688	0.1741	0.1661	0.1841	0.1747	0.1851	0.2158
4671s	30.4 °C		77.85	2.507	0.1722	0.1675	0.1961	0.1435	0.1507	0.1599	0.169	0.1739	0.166	0.1839	0.1747	0.1849	0.2152
4749s	30.4 °C		79.15	2.5055	0.1724	0.1681	0.1959	0.1434	0.1508	0.1601	0.1689	0.1738	0.1659	0.1837	0.1745	0.185	0.2152
4827s	30.4 °C		80.45	2.503	0.1724	0.1679	0.1963	0.1433	0.1508	0.1601	0.1687	0.1738	0.1657	0.1834	0.1743	0.1847	0.2154
4905s	30.2 °C		81.75	2.4958	0.1725	0.1685	0.1963	0.1432	0.1507	0.1601	0.1686	0.1734	0.1655	0.1833	0.1738	0.1843	0.2146
4983s	30.4 °C		83.05	2.4903	0.1727	0.1684	0.1966	0.1431	0.1506	0.16	0.1685	0.1736	0.1654	0.1832	0.1736	0.1842	0.214
5061s	30.5 °C		84.35	2.4873	0.1727	0.1687	0.1967	0.1431	0.1505	0.1599	0.1683	0.1732	0.1653	0.1831	0.1739	0.1841	0.2133
5139s	30.5 °C		85.65	2.4803	0.1729	0.1689	0.1968	0.1429	0.1503	0.1598	0.1681	0.1732	0.1651	0.1828	0.1736	0.1841	0.2132
5216s	30.4 °C		86.9333	2.4788	0.173	0.169	0.1969	0.1429	0.1504	0.1596	0.1681	0.1731	0.165	0.1826	0.1734	0.1837	0.2135
5294s	30.4 °C		88.2333	2.4751	0.1732	0.1689	0.1969	0.1429	0.1503	0.1596	0.1679	0.1729	0.1649	0.1826	0.1736	0.1835	0.2125
5372s	30.4 °C		89.5333	2.4677	0.1734	0.1689	0.197	0.1426	0.1502	0.1595	0.1678	0.1728	0.1648	0.1823	0.1732	0.1831	0.212
5450s	30.4 °C		90.8333	2.4638	0.1734	0.1691	0.1969	0.1426	0.1501	0.1594	0.1676	0.1726	0.1648	0.1822	0.1729	0.183	0.2118
5528s	30.4 °C		92.1333	2.4583	0.1735	0.1686	0.1967	0.1425	0.1499	0.1591	0.1676	0.1725	0.1644	0.1818	0.1727	0.1826	0.2116
5606s	30.4 °C		93.4333	2.4566	0.1735	0.1692	0.1964	0.1426	0.1499	0.1591	0.1674	0.1723	0.1645	0.1818	0.1725	0.1827	0.211
5684s	30.5 °C		94.7333	2.4497	0.1739	0.1688	0.1964	0.1423	0.1499	0.159	0.1674	0.1725	0.1645	0.1817	0.1727	0.1824	0.2111
5761s	30.4 °C		96.0167	2.4489	0.1739	0.1683	0.1962	0.1422	0.1496	0.159	0.1671	0.1722	0.1641	0.1815	0.1725	0.1819	0.2107
5839s	30.6 °C		97.3167	2.4435	0.1742	0.1684	0.196	0.1423	0.1497	0.1589	0.1672	0.1721	0.1641	0.1812	0.1721	0.1821	0.2103
5917s	30.4 °C		98.6167	2.4363	0.174	0.1688	0.1958	0.1421	0.1495	0.1586	0.1669	0.1719	0.164	0.181	0.1718	0.1817	0.2102
5995s	30.7 °C		99.9167	2.4355	0.1742	0.1683	0.1954	0.142	0.1495	0.1585	0.1667	0.1717	0.1642	0.1809	0.1716	0.1814	0.2096
6073s	30.4 °C		101.217	2.4255	0.1743	0.1685	0.1954	0.142	0.1493	0.1585	0.1667	0.1715	0.1637	0.181	0.1715	0.1813	0.2096
6151s	31.0 °C		102.517	2.4222	0.1743	0.1679	0.1951	0.1418	0.1494	0.1584	0.1666	0.1714	0.1636	0.1807	0.1711	0.181	0.2092
6229s	30.8 °C		103.817	2.4208	0.1745	0.1677	0.195	0.1418	0.1492	0.1582	0.1664	0.1714	0.1636	0.1804	0.171	0.181	0.2089
6307s	30.7 °C		105.117	2.4149	0.1747	0.1677	0.1947	0.1418	0.1491	0.1581	0.1664	0.1714	0.1635	0.1802	0.1709	0.1808	0.2086
6384s	30.6 °C		106.4	2.4115	0.1747	0.1675	0.1945	0.1416	0.1489	0.1582	0.1663	0.1712	0.1633	0.1801	0.1708	0.1805	0.2084
6462s	30.6 °C		107.7	2.4025	0.1747	0.1675	0.1944	0.1415	0.1488	0.1581	0.1661	0.1711	0.163	0.18	0.1708	0.1803	0.2077
6540s	30.7 °C		109	2.4013	0.1746	0.1672	0.1942	0.1413	0.1487	0.1578	0.166	0.1708	0.1629	0.1799	0.1705	0.1802	0.2075
6618s	30.6 °C		110.3	2.3939	0.1745	0.1671	0.194	0.1413	0.1487	0.1578	0.1658	0.1708	0.1627	0.1795	0.1705	0.1798	0.2073
6696s	30.6 °C		111.6	2.3918	0.1743	0.1669	0.1938	0.1413	0.1486	0.1577	0.1658	0.1707	0.1627	0.1794	0.1702	0.1796	0.2075
6774s	30.8 °C		112.9	2.3889	0.1742	0.1668	0.1935	0.1412	0.1485	0.1575	0.1656	0.1703	0.1625	0.1793	0.1699	0.1795	0.2068
6852s	31.0 °C		114.2	2.3864	0.1741	0.1667	0.1934	0.1411	0.1486	0.1575	0.1654	0.1703	0.1624	0.1794	0.1699	0.1793	0.2069
6929s	30.7 °C		115.483	2.3781	0.174	0.1667	0.1932	0.1409	0.1483	0.1573	0.1653	0.1701	0.1623	0.1792	0.1695	0.179	0.2063
7007s	30.6 °C		116.783	2.3747	0.1739	0.1666	0.1931	0.1409	0.1483	0.1573	0.1651	0.17	0.1622	0.1788	0.1694	0.1789	0.206
7085s	30.8 °C		118.083	2.3682	0.1737	0.1664	0.1928	0.1408	0.1481	0.1571	0.1651	0.1699	0.162	0.1787	0.1693	0.1787	0.2057
7163s	30.7 °C		119.383	2.3648	0.1736	0.1665	0.1927	0.1408	0.1481	0.157	0.1649	0.1698	0.162	0.1786	0.1691	0.1787	0.2052
7241s	30.7 °C		120.683	2.3587	0.1734	0.1661	0.1925	0.1406	0.148	0.157	0.1648	0.1697	0.1618	0.1784	0.1689	0.1783	0.2051
7319s	30.7 °C		121.983	2.3536	0.1734	0.1659	0.1924	0.1407	0.1479	0.1567	0.1647	0.1696	0.1618	0.1783	0.1689	0.1786	0.2044
7397s	30.6 °C		123.283	2.3494	0.1732	0.166	0.1921	0.1406	0.1478	0.1567	0.1648	0.1695	0.1616	0.1779	0.1685	0.1783	0.2044
7474s	30.6 °C		124.567	2.3456	0.1732	0.1658	0.1919	0.1403	0.1477	0.1566	0.1645	0.1694	0.1615	0.1777	0.1685	0.1779	0.2039
7552s	30.7 °C		125.867	2.3413	0.173	0.1659	0.1918	0.1404	0.1478	0.1565	0.1644	0.1693	0.1615	0.1777	0.1686	0.1777	0.2038
7630s	30.8 °C		127.167	2.3359	0.1726	0.166	0.1915	0.1402	0.1475	0.1565	0.1642	0.1691	0.1613	0.1777	0.1682	0.1777	0.2033
7708s	30.7 °C		128.467	2.3304	0.173	0.1657	0.1914	0.1403	0.1475	0.1563	0.1641	0.1691	0.1612	0.1774	0.1681	0.1772	0.2033
7786s	30.7 °C		129.767	2.327	0.1725	0.1655	0.1911	0.1401	0.1474	0.1562	0.164	0.169	0.1611	0.177	0.1678	0.1771	0.2029
7864s	30.5 °C		131.067	2.324	0.1724	0.1653	0.191	0.1401	0.1473	0.1562	0.164	0.1686	0.1609	0.1769	0.1676	0.1768	0.2028
7942s	30.5 °C		132.367	2.3159	0.1721	0.1651	0.1907	0.1399	0.1473	0.1559	0.1639	0.1687	0.1607	0.1769	0.1675	0.1767	0.2025
8019s	30.8 °C		133.65	2.3135	0.1724	0.165	0.1905	0.1398	0.1471	0.1558	0.1638	0.1685	0.1606	0.1768	0.1675	0.1764	0.2021
8097s	30.7 °C		134.95	2.3093	0.1718	0.1649	0.1903	0.1396	0.1472	0.1557	0.1636	0.1686	0.1605	0.1766	0.1675	0.1762	0.2018
8175s	30.7 °C		136.25	2.3046	0.172	0.1649	0.1901	0.1398	0.1469	0.1557	0.1634	0.1681	0.1603	0.1764	0.1671	0.1759	0.202
8253s	30.6 °C		137.55	2.3016	0.1716	0.1646	0.19	0.1396	0.1469	0.1556	0.1634	0.1684	0.1602	0.1764	0.167	0.176	0.2019
8331s	30.7 °C		138.85	2.2969	0.1715	0.1645	0.1899	0.1396	0.1468	0.1554	0.1633	0.1681	0.1603	0.176	0.1668	0.1758	0.2016
8409s	30.5 °C		140.15	2.2874	0.1715	0.1646	0.1899	0.1395	0.1468	0.1554	0.1631	0.1681	0.1601	0.1759	0.1666	0.1757	0.2012
8487s	30.6 °C		141.45	2.2841	0.1714	0.1647	0.1897	0.1396	0.1467	0.1552	0.1632	0.1679	0.1601	0.1757	0.1665	0.1754	0.2007
8564s	30.7 °C		142.733	2.2811	0.1711	0.1643	0.1893	0.1394	0.1466	0.1552	0.1631	0.1678	0.16	0.1756	0.1664	0.1752	0.2004
8642s	30.7 °C		144.033	2.2761	0.171	0.1641	0.1891	0.1391	0.1465	0.1551	0.1628	0.1677	0.16	0.1755	0.1662	0.1749	0.2002
8720s	30.5 °C		145.333	2.2711	0.1708	0.164	0.189	0.1392	0.1465	0.1551	0.1627	0.1676	0.1596	0.1755	0.1662	0.1749	0.2003
8798s	30.7 °C		146.633	2.2651	0.1708	0.164	0.1887	0.1392	0.1463	0.1549	0.1627	0.1675	0.1595	0.1753	0.1661	0.1747	0.1997
8876s	30.7 °C		147.933	2.2597	0.1707	0.1638	0.1885	0.139	0.1462	0.1547	0.1624	0.1672	0.1595	0.175	0.1656	0.1744	0.1993
8954s	30.6 °C		149.233	2.2581	0.1704	0.1638	0.1883	0.1389	0.1461	0.1547	0.1623	0.1672	0.1595	0.1747	0.1658	0.1744	0.1992
Measurement title: 21-11-04_002 I
Date of measurement: 2021-11-04/Time of measurement: 15:58:17
ATPase_assay.mth
340nm
infinite 200Pro
Instrument serial number: 1505006410
Plate
Plate Description: [NUN96ft_TC] - Thermo Fisher Scientific-Nunclon 96 Flat Transparent
Plate with Cover: No
Barcode: No
Part of Plate
Range: A1:H12
Temperature
Mode: On
Temperature: 30,0 °C
Kinetic Cycle
Duration: 02:30:00
Kinetic Interval: 00:01:00
Absorbance
Measurement Wavelength: 340 nm
Measurement Bandwidth: 9 nm
Number of Reads: 25
Settle Time: 0 ms
Label: Label1
Total kinetic run time: 2h 29min 14s

## Sheet: 21-11-04_002 X+XB-SBP act. I
							0.08 µM ClpX6 + XB-SBP
				control			2.5 μM XB-SBP			5 μM XB-SBP			6.5 μM XB-SBP			7.5 μM XB-SBP			8.5 μM XB-SBP			10 μM XB-SBP			12.5 μM XB-SBP			15 μM XB-SBP			40 μM XB-SBP			50 μM XB-SBP			55 μM XB-SBP			55 μM XB-SBP			55 μM XB-SBP
			min	A	μM left NADH	μM oxidated NADH	A	μM left NADH	μM oxidated NADH	A	μM left NADH	μM oxidated NADH	A	μM left NADH	μM oxidated NADH	A	μM left NADH	μM oxidated NADH	A	μM left NADH	μM oxidated NADH	A	μM left NADH	μM oxidated NADH	A	μM left NADH	μM oxidated NADH	A	μM left NADH	μM oxidated NADH	A	μM left NADH	μM oxidated NADH	A	μM left NADH	μM oxidated NADH	A	μM left NADH	μM oxidated NADH	A	μM left NADH	μM oxidated NADH	A	μM left NADH	μM oxidated NADH
			0	2.7496	300	0	2.5789	300	0	2.6101	300	0	2.7073	300	0	2.1001	300	0	2.2573	300	0	2.2898	300	0	2.314	300	0	2.254	300	0	2.1803	300	0	2.2473	300	0	2.1514	300	0	2.2264	300	0	2.4936	300	0
			1	2.7504	300.087	-0.0872854	2.5006	290.891	9.10853	2.518	289.414	10.5858	2.6236	290.725	9.27492	2.0289	289.829	10.1709	2.1634	287.52	12.4795	2.1928	287.291	12.7085	2.2134	286.958	13.0424	2.1483	285.932	14.0683	2.0653	284.176	15.8235	2.1311	284.488	15.5119	1.9775	275.751	24.2493	2.0662	278.414	21.5864	2.3346	280.871	19.129
			2	2.745	299.498	0.501891	2.4211	281.643	18.3567	2.4204	278.196	21.8038	2.5364	281.062	18.9377	1.9178	273.958	26.0416	2.043	271.519	28.4809	2.0771	272.133	27.8671	2.0911	271.102	28.898	2.0262	269.681	30.3194	1.9293	265.463	34.5365	1.9981	266.733	33.2666	1.8003	251.041	48.9588	1.8937	255.17	44.8302	2.1612	260.01	39.9904
			3	2.7379	298.723	1.27655	2.3402	272.232	27.7677	2.3213	266.806	33.1941	2.4373	270.081	29.9191	1.8041	257.716	42.2837	1.924	255.704	44.2963	1.9527	255.835	44.1654	1.9636	254.572	45.4278	1.8992	252.777	47.2227	1.786	245.746	54.254	1.8567	247.857	52.1426	1.6165	225.411	74.5886	1.7205	231.832	68.1683	1.9811	238.342	61.6578
			4	2.7373	298.658	1.34201	2.2539	262.193	37.8068	2.2189	255.036	44.9638	2.3373	259	41.0003	1.6912	241.588	58.4115	1.8015	239.423	60.5768	1.8279	239.484	60.5162	1.8354	237.952	62.0484	1.7707	235.674	64.3256	1.6385	225.451	74.5494	1.7101	228.287	71.7127	1.4304	199.461	100.539	1.5431	207.928	92.0724	1.7971	216.205	83.7945
			5	2.7312	297.992	2.00756	2.1668	252.061	47.939	2.1167	243.29	56.7105	2.2285	246.943	53.0566	1.5737	224.804	75.1964	1.6786	223.09	76.9105	1.703	223.12	76.8801	1.7063	221.214	78.7857	1.6404	218.332	81.6681	1.4896	204.963	95.0374	1.5659	209.038	90.9625	1.2447	173.566	126.434	1.3638	183.768	116.232	1.6054	193.142	106.858
			6	2.7302	297.883	2.11667	2.0798	241.94	58.0596	2.0114	231.187	68.8135	2.1184	234.743	65.2569	1.4484	206.904	93.0956	1.5602	207.354	92.6461	1.577	206.612	93.3881	1.5771	204.464	95.5359	1.5115	201.176	98.8243	1.3426	184.736	115.264	1.4304	190.949	109.051	1.0572	147.42	152.58	1.1879	160.066	139.934	1.4135	170.055	129.945
			7	2.7207	296.847	3.15319	1.9849	230.901	69.0992	1.8975	218.095	81.9049	2.0041	222.077	77.9227	1.3191	188.434	111.566	1.4494	192.628	107.372	1.4531	190.379	109.621	1.4464	187.519	112.481	1.384	184.206	115.794	1.2015	165.321	134.679	1.2943	172.781	127.219	0.8658	120.731	179.269	1.0227	137.805	162.195	1.2206	146.848	153.152
			8	2.7217	296.956	3.04408	1.8946	220.396	79.6037	1.781	204.705	95.2952	1.8903	209.467	90.533	1.1908	170.106	129.894	1.3548	180.056	119.944	1.3327	174.605	125.395	1.3183	170.912	129.088	1.26	167.702	132.298	1.0709	147.351	152.649	1.147	153.117	146.883	0.6719	93.6925	206.308	0.8773	118.213	181.787	1.0363	124.675	175.325
			9	2.7176	296.509	3.49142	1.8001	209.403	90.5968	1.6624	191.073	108.927	1.7754	196.735	103.265	1.0623	151.75	148.25	1.2582	167.217	132.783	1.215	159.184	140.816	1.1939	154.784	145.216	1.1434	152.183	147.817	0.9489	130.565	169.435	0.9923	132.466	167.534	0.4788	66.7658	233.234	0.7487	100.885	199.115	0.8681	104.439	195.561
			10	2.7185	296.607	3.39322	1.7046	198.294	101.706	1.5434	177.396	122.604	1.6629	184.268	115.732	0.9337	133.379	166.621	1.1334	150.631	149.369	1.1029	144.497	155.503	1.0771	139.641	160.359	1.0359	137.875	162.125	0.8349	114.879	185.121	0.8355	111.534	188.466	0.2921	40.7316	259.268	0.6289	84.7422	215.258	0.7141	85.9119	214.088
			11	2.7188	296.64	3.36049	1.6089	187.161	112.839	1.4237	163.637	136.363	1.5588	172.733	127.267	0.8055	115.066	184.934	0.9953	132.277	167.723	0.9974	130.675	169.325	0.971	125.886	174.114	0.9238	122.955	177.045	0.7269	100.018	199.982	0.6803	90.8156	209.184	0.1817	25.337	274.663	0.5139	69.2463	230.754	0.5585	67.192	232.808
			12	2.7082	295.483	4.51702	1.5129	175.994	124.006	1.3038	149.856	150.144	1.4806	164.068	135.932	0.6772	96.7383	203.262	0.8516	113.179	186.821	0.8971	117.534	182.466	0.8728	113.155	186.845	0.7857	104.574	195.426	0.6232	85.7497	214.25	0.5266	70.2977	229.702	0.1738	24.2354	275.765	0.3982	53.6561	246.344	0.3912	47.0645	252.936
			13	2.7066	295.308	4.69159	1.4163	164.756	135.244	1.1837	136.052	163.948	1.398	154.914	145.086	0.5489	78.4106	221.589	0.707	93.9618	206.038	0.8027	105.166	194.834	0.7759	100.592	199.408	0.6333	84.2902	215.71	0.52	71.5498	228.45	0.3757	50.1535	249.846	0.1719	23.9704	276.03	0.2799	37.7156	262.284	0.2467	29.68	270.32
			14	2.7013	294.73	5.26986	1.3197	153.519	146.481	1.0629	122.168	177.832	1.2673	140.431	159.569	0.4214	60.1971	239.803	0.5674	75.4087	224.591	0.7095	92.9557	207.044	0.6605	85.6309	214.369	0.4824	64.2059	235.794	0.4102	56.4418	243.558	0.2393	31.945	268.055	0.1712	23.8728	276.127	0.1946	26.2217	273.778	0.2195	26.4076	273.592
			15	2.6983	294.403	5.59718	1.2226	142.223	157.777	0.9427	108.352	191.648	1.1201	124.12	175.88	0.296	42.2837	257.716	0.4315	57.3473	242.653	0.6056	79.3432	220.657	0.5072	65.7563	234.244	0.3387	45.0799	254.92	0.2855	39.2836	260.716	0.187	24.9633	275.037	0.1712	23.8728	276.127	0.1859	25.0494	274.951	0.2172	26.1309	273.869
			16	2.6939	293.923	6.07725	1.1253	130.905	169.095	0.8222	94.5021	205.498	0.9749	108.03	191.97	0.1849	26.413	273.587	0.3004	39.9238	260.076	0.4754	62.2849	237.715	0.3395	44.0147	255.985	0.2162	28.7755	271.224	0.18	24.7672	275.233	0.1816	24.2424	275.758	0.1716	23.9286	276.071	0.1848	24.9012	275.099	0.2172	26.1309	273.869
			17	2.69	293.497	6.50276	1.0277	119.551	180.449	0.7012	80.5946	219.405	0.8346	92.4833	207.517	0.1433	20.4705	279.53	0.1876	24.9324	275.068	0.3159	41.3879	258.612	0.2032	26.344	273.656	0.1743	23.1988	276.801	0.1621	22.3043	277.696	0.1801	24.0422	275.958	0.1717	23.9425	276.057	0.1837	24.753	275.247	0.2166	26.0587	273.941
			18	2.6886	293.344	6.65551	0.93	108.186	191.814	0.581	66.7791	233.221	0.7008	77.6567	222.343	0.1379	19.6991	280.301	0.1499	19.922	280.078	0.1903	24.9323	275.068	0.1666	21.599	278.401	0.1693	22.5333	277.467	0.1602	22.0428	277.957	0.1793	23.9354	276.065	0.172	23.9844	276.016	0.1839	24.7799	275.22	0.2167	26.0707	273.929
			19	2.6714	291.468	8.53215	0.8317	96.7506	203.249	0.4614	53.0325	246.968	0.5695	63.1072	236.893	0.1364	19.4848	280.515	0.145	19.2708	280.729	0.1568	20.5433	279.457	0.163	21.1322	278.868	0.1678	22.3336	277.666	0.1596	21.9603	278.04	0.1792	23.922	276.078	0.172	23.9844	276.016	0.1838	24.7664	275.234	0.2163	26.0226	273.977
			20	2.6808	292.493	7.50655	0.7338	85.362	214.638	0.3432	39.4468	260.553	0.4416	48.9344	251.066	0.1357	19.3848	280.615	0.1433	19.0449	280.955	0.1537	20.1371	279.863	0.162	21.0026	278.997	0.1676	22.307	277.693	0.1594	21.9328	278.067	0.1791	23.9087	276.091	0.1724	24.0402	275.96	0.1844	24.8473	275.153	0.2166	26.0587	273.941
			21	2.6798	292.384	7.61565	0.6359	73.9734	226.027	0.2337	26.861	273.139	0.3201	35.4708	264.529	0.1357	19.3848	280.615	0.1429	18.9917	281.008	0.1527	20.0061	279.994	0.1614	20.9248	279.075	0.1672	22.2538	277.746	0.1598	21.9878	278.012	0.179	23.8953	276.105	0.1728	24.0959	275.904	0.1843	24.8338	275.166	0.2167	26.0707	273.929
			22	2.6738	291.73	8.27029	0.5381	62.5965	237.404	0.1749	20.1027	279.897	0.2246	24.8883	275.112	0.1356	19.3705	280.629	0.1424	18.9253	281.075	0.1524	19.9668	280.033	0.1614	20.9248	279.075	0.1671	22.2405	277.76	0.1595	21.9465	278.053	0.1791	23.9087	276.091	0.1729	24.1099	275.89	0.1844	24.8473	275.153	0.2171	26.1189	273.881
			23	2.6696	291.271	8.72854	0.4407	51.266	248.734	0.1655	19.0223	280.978	0.1993	22.0847	277.915	0.1356	19.3705	280.629	0.1424	18.9253	281.075	0.1521	19.9275	280.072	0.1613	20.9118	279.088	0.1671	22.2405	277.76	0.1597	21.974	278.026	0.1792	23.922	276.078	0.173	24.1238	275.876	0.1845	24.8608	275.139	0.217	26.1068	273.893
			24	2.6687	291.173	8.82674	0.3449	40.1218	259.878	0.1632	18.7579	281.242	0.1951	21.6193	278.381	0.1354	19.3419	280.658	0.1425	18.9386	281.061	0.1519	19.9013	280.099	0.1613	20.9118	279.088	0.1669	22.2138	277.786	0.1598	21.9878	278.012	0.1792	23.922	276.078	0.1734	24.1796	275.82	0.1848	24.9012	275.099	0.2172	26.1309	273.869
			25	2.6566	289.853	10.1469	0.2548	29.6405	270.359	0.1622	18.643	281.357	0.1935	21.442	278.558	0.1357	19.3848	280.615	0.1426	18.9518	281.048	0.1521	19.9275	280.072	0.1614	20.9248	279.075	0.1675	22.2937	277.706	0.1602	22.0428	277.957	0.1795	23.9621	276.038	0.1739	24.2493	275.751	0.1853	24.9686	275.031	0.2175	26.167	273.833
			26	2.6475	288.86	11.1398	0.1924	22.3816	277.618	0.1622	18.643	281.357	0.1931	21.3977	278.602	0.136	19.4276	280.572	0.1425	18.9386	281.061	0.1522	19.9406	280.059	0.1615	20.9378	279.062	0.1674	22.2804	277.72	0.1603	22.0566	277.943	0.1795	23.9621	276.038	0.1745	24.333	275.667	0.1854	24.982	275.018	0.2176	26.179	273.821
			27	2.6452	288.609	11.3907	0.1768	20.5669	279.433	0.1617	18.5855	281.415	0.1924	21.3201	278.68	0.136	19.4276	280.572	0.1427	18.9651	281.035	0.1524	19.9668	280.033	0.1617	20.9637	279.036	0.1676	22.307	277.693	0.1605	22.0841	277.916	0.1799	24.0155	275.985	0.1746	24.3469	275.653	0.1859	25.0494	274.951	0.218	26.2271	273.773
			28	2.6438	288.457	11.5435	0.1728	20.1016	279.898	0.1616	18.574	281.426	0.1924	21.3201	278.68	0.1361	19.4419	280.558	0.143	19.005	280.995	0.1526	19.993	280.007	0.162	21.0026	278.997	0.1676	22.307	277.693	0.1607	22.1116	277.888	0.1801	24.0422	275.958	0.1751	24.4167	275.583	0.1859	25.0494	274.951	0.2181	26.2392	273.761
			29	2.6445	288.533	11.4671	0.1714	19.9387	280.061	0.162	18.62	281.38	0.1924	21.3201	278.68	0.1364	19.4848	280.515	0.143	19.005	280.995	0.1527	20.0061	279.994	0.1622	21.0285	278.971	0.1677	22.3203	277.68	0.1611	22.1667	277.833	0.18	24.0288	275.971	0.1752	24.4306	275.569	0.1861	25.0764	274.924	0.2185	26.2873	273.713
			30	2.6375	287.769	12.2309	0.1706	19.8457	280.154	0.1616	18.574	281.426	0.1923	21.3091	278.691	0.1366	19.5134	280.487	0.1434	19.0582	280.942	0.1529	20.0323	279.968	0.1624	21.0545	278.946	0.1684	22.4135	277.587	0.1613	22.1942	277.806	0.1805	24.0956	275.904	0.1755	24.4724	275.528	0.1866	25.1437	274.856	0.2188	26.3234	273.677
			31	2.6332	287.3	12.7	0.1702	19.7991	280.201	0.1617	18.5855	281.415	0.1926	21.3423	278.658	0.1369	19.5562	280.444	0.1437	19.098	280.902	0.1531	20.0585	279.941	0.1625	21.0674	278.933	0.1683	22.4002	277.6	0.1618	22.263	277.737	0.1807	24.1223	275.878	0.176	24.5422	275.458	0.1868	25.1707	274.829	0.2188	26.3234	273.677
			32	2.6331	287.289	12.7109	0.17	19.7759	280.224	0.1618	18.597	281.403	0.1925	21.3312	278.669	0.1371	19.5848	280.415	0.1437	19.098	280.902	0.1534	20.0978	279.902	0.1626	21.0804	278.92	0.1684	22.4135	277.587	0.1619	22.2768	277.723	0.1809	24.149	275.851	0.1764	24.5979	275.402	0.1869	25.1842	274.816	0.2194	26.3956	273.604
			33	2.6186	285.707	14.293	0.1701	19.7875	280.212	0.1624	18.666	281.334	0.1924	21.3201	278.68	0.1374	19.6276	280.372	0.1441	19.1512	280.849	0.1536	20.124	279.876	0.1627	21.0933	278.907	0.1691	22.5067	277.493	0.1621	22.3043	277.696	0.181	24.1623	275.838	0.1765	24.6119	275.388	0.1871	25.2111	274.789	0.2193	26.3835	273.616
			34	2.6175	285.587	14.413	0.1698	19.7526	280.247	0.1624	18.666	281.334	0.1927	21.3534	278.647	0.1376	19.6562	280.344	0.1443	19.1778	280.822	0.1538	20.1502	279.85	0.1629	21.1193	278.881	0.1691	22.5067	277.493	0.1625	22.3593	277.641	0.1815	24.2291	275.771	0.177	24.6816	275.318	0.1877	25.292	274.708	0.2199	26.4557	273.544
			35	2.6146	285.271	14.7294	0.1699	19.7642	280.236	0.1623	18.6545	281.346	0.1924	21.3201	278.68	0.1382	19.7419	280.258	0.1446	19.2176	280.782	0.154	20.1764	279.824	0.1632	21.1582	278.842	0.1693	22.5333	277.467	0.1628	22.4006	277.599	0.1814	24.2157	275.784	0.1771	24.6955	275.304	0.1877	25.292	274.708	0.2203	26.5038	273.496
			36	2.6139	285.194	14.8058	0.17	19.7759	280.224	0.1626	18.6889	281.311	0.1928	21.3645	278.636	0.138	19.7133	280.287	0.1446	19.2176	280.782	0.1542	20.2026	279.797	0.1633	21.1711	278.829	0.1701	22.6398	277.36	0.1628	22.4006	277.599	0.1816	24.2424	275.758	0.1778	24.7932	275.207	0.1881	25.3458	274.654	0.2202	26.4918	273.508
			37	2.6104	284.812	15.1877	0.1697	19.741	280.259	0.1626	18.6889	281.311	0.1926	21.3423	278.658	0.1383	19.7562	280.244	0.1451	19.2841	280.716	0.1543	20.2157	279.784	0.1636	21.21	278.79	0.1696	22.5732	277.427	0.1631	22.4419	277.558	0.1818	24.2691	275.731	0.1777	24.7792	275.221	0.188	25.3324	274.668	0.2198	26.4437	273.556
			38	2.6027	283.972	16.0278	0.1698	19.7526	280.247	0.1629	18.7234	281.277	0.1928	21.3645	278.636	0.1386	19.7991	280.201	0.1454	19.324	280.676	0.1545	20.2419	279.758	0.1638	21.236	278.764	0.1698	22.5998	277.4	0.1636	22.5107	277.489	0.182	24.2958	275.704	0.1782	24.8489	275.151	0.1884	25.3863	274.614	0.2199	26.4557	273.544
			39	2.6023	283.929	16.0714	0.1698	19.7526	280.247	0.1631	18.7464	281.254	0.193	21.3866	278.613	0.1393	19.8991	280.101	0.1454	19.324	280.676	0.1549	20.2943	279.706	0.1641	21.2748	278.725	0.17	22.6264	277.374	0.164	22.5657	277.434	0.1826	24.3759	275.624	0.1783	24.8629	275.137	0.189	25.4671	274.533	0.2209	26.576	273.424
			40	2.5926	282.87	17.1298	0.1699	19.7642	280.236	0.1633	18.7694	281.231	0.1932	21.4088	278.591	0.1392	19.8848	280.115	0.1458	19.3771	280.623	0.155	20.3075	279.693	0.1643	21.3008	278.699	0.1703	22.6664	277.334	0.1641	22.5795	277.421	0.1829	24.416	275.584	0.1782	24.8489	275.151	0.189	25.4671	274.533	0.2205	26.5279	273.472
			41	2.5897	282.554	17.4462	0.1701	19.7875	280.212	0.1637	18.8154	281.185	0.1933	21.4199	278.58	0.1395	19.9276	280.072	0.146	19.4037	280.596	0.1553	20.3468	279.653	0.1646	21.3397	278.66	0.1705	22.693	277.307	0.1645	22.6345	277.366	0.1826	24.3759	275.624	0.1779	24.8071	275.193	0.189	25.4671	274.533	0.2207	26.552	273.448
			42	2.5896	282.543	17.4571	0.1701	19.7875	280.212	0.164	18.8499	281.15	0.1934	21.4309	278.569	0.1401	20.0133	279.987	0.1463	19.4436	280.556	0.1556	20.3861	279.614	0.1649	21.3786	278.621	0.1708	22.7329	277.267	0.1649	22.6895	277.31	0.1831	24.4427	275.557	0.1781	24.835	275.165	0.1893	25.5075	274.492	0.2209	26.576	273.424
			43	2.576	281.059	18.9409	0.1704	19.8224	280.178	0.1638	18.8269	281.173	0.1935	21.442	278.558	0.1401	20.0133	279.987	0.1465	19.4702	280.53	0.1558	20.4123	279.588	0.1652	21.4175	278.583	0.1709	22.7462	277.254	0.1649	22.6895	277.31	0.1833	24.4694	275.531	0.1778	24.7932	275.207	0.1892	25.4941	274.506	0.2203	26.5038	273.496
			44	2.5819	281.703	18.2972	0.1704	19.8224	280.178	0.1641	18.8613	281.139	0.1936	21.4531	278.547	0.1404	20.0562	279.944	0.1468	19.51	280.49	0.1562	20.4647	279.535	0.1653	21.4304	278.57	0.1714	22.8128	277.187	0.1652	22.7308	277.269	0.1835	24.4961	275.504	0.1779	24.8071	275.193	0.1888	25.4402	274.56	0.2204	26.5159	273.484
			45	2.571	280.514	19.4865	0.1704	19.8224	280.178	0.1646	18.9188	281.081	0.194	21.4974	278.503	0.1405	20.0705	279.93	0.1469	19.5233	280.477	0.1562	20.4647	279.535	0.1656	21.4693	278.531	0.1714	22.8128	277.187	0.1655	22.7721	277.228	0.1838	24.5361	275.464	0.1771	24.6955	275.304	0.1883	25.3728	274.627	0.2203	26.5038	273.496
			46	2.5685	280.241	19.7592	0.1704	19.8224	280.178	0.1645	18.9073	281.093	0.1938	21.4753	278.525	0.1408	20.1133	279.887	0.1472	19.5632	280.437	0.1565	20.504	279.496	0.1658	21.4952	278.505	0.1717	22.8527	277.147	0.1659	22.8271	277.173	0.1842	24.5895	275.41	0.1773	24.7234	275.277	0.1885	25.3997	274.6	0.22	26.4678	273.532
			47	2.5627	279.608	20.3921	0.1706	19.8457	280.154	0.1647	18.9303	281.07	0.1939	21.4864	278.514	0.1409	20.1276	279.872	0.1475	19.6031	280.397	0.1567	20.5302	279.47	0.1661	21.5341	278.466	0.1719	22.8793	277.121	0.166	22.8409	277.159	0.1842	24.5895	275.41	0.1769	24.6677	275.332	0.1882	25.3593	274.641	0.2191	26.3595	273.641
			48	2.5591	279.215	20.7848	0.1708	19.8689	280.131	0.165	18.9648	281.035	0.194	21.4974	278.503	0.1413	20.1848	279.815	0.1478	19.6429	280.357	0.1569	20.5564	279.444	0.1662	21.5471	278.453	0.1723	22.9326	277.067	0.1663	22.8822	277.118	0.1844	24.6162	275.384	0.1768	24.6537	275.346	0.1878	25.3054	274.695	0.2185	26.2873	273.713
			49	2.5561	278.888	21.1122	0.1709	19.8806	280.119	0.1656	19.0338	280.966	0.1943	21.5307	278.469	0.1416	20.2276	279.772	0.1481	19.6828	280.317	0.1573	20.6088	279.391	0.1665	21.586	278.414	0.1725	22.9592	277.041	0.1665	22.9097	277.09	0.1847	24.6563	275.344	0.1764	24.5979	275.402	0.188	25.3324	274.668	0.2186	26.2993	273.701
			50	2.5537	278.626	21.374	0.1709	19.8806	280.119	0.1663	19.1142	280.886	0.1943	21.5307	278.469	0.1419	20.2705	279.73	0.1483	19.7094	280.291	0.1575	20.635	279.365	0.1668	21.6249	278.375	0.1727	22.9858	277.014	0.1669	22.9647	277.035	0.1853	24.7364	275.264	0.1765	24.6119	275.388	0.1875	25.265	274.735	0.218	26.2271	273.773
			51	2.5515	278.386	21.6141	0.1711	19.9038	280.096	0.1661	19.0912	280.909	0.1945	21.5528	278.447	0.1424	20.3419	279.658	0.1487	19.7625	280.237	0.1578	20.6743	279.326	0.1672	21.6768	278.323	0.173	23.0257	276.974	0.167	22.9785	277.022	0.1853	24.7364	275.264	0.1762	24.57	275.43	0.1869	25.1842	274.816	0.2178	26.2031	273.797
			52	2.5417	277.317	22.6833	0.1711	19.9038	280.096	0.1659	19.0682	280.932	0.1945	21.5528	278.447	0.1424	20.3419	279.658	0.149	19.8024	280.198	0.1579	20.6874	279.313	0.1673	21.6897	278.31	0.1731	23.039	276.961	0.1669	22.9647	277.035	0.1853	24.7364	275.264	0.1761	24.5561	275.444	0.1866	25.1437	274.856	0.2177	26.191	273.809
			53	2.5367	276.771	23.2288	0.1713	19.9271	280.073	0.1663	19.1142	280.886	0.1951	21.6193	278.381	0.1426	20.3705	279.63	0.1491	19.8157	280.184	0.1582	20.7267	279.273	0.1675	21.7156	278.284	0.1734	23.079	276.921	0.167	22.9785	277.022	0.1852	24.723	275.277	0.176	24.5422	275.458	0.1867	25.1572	274.843	0.2175	26.167	273.833
			54	2.5359	276.684	23.3161	0.1716	19.962	280.038	0.1662	19.1027	280.897	0.1949	21.5972	278.403	0.143	20.4276	279.572	0.1494	19.8556	280.144	0.1586	20.7791	279.221	0.1678	21.7545	278.245	0.1735	23.0923	276.908	0.1669	22.9647	277.035	0.1854	24.7497	275.25	0.1758	24.5143	275.486	0.1865	25.1303	274.87	0.217	26.1068	273.893
			55	2.531	276.149	23.8507	0.172	20.0085	279.991	0.1665	19.1372	280.863	0.1951	21.6193	278.381	0.1431	20.4419	279.558	0.1496	19.8822	280.118	0.1586	20.7791	279.221	0.168	21.7805	278.22	0.1737	23.1189	276.881	0.1667	22.9372	277.063	0.1848	24.6696	275.33	0.1756	24.4864	275.514	0.1863	25.1033	274.897	0.2169	26.0948	273.905
			56	2.5294	275.975	24.0253	0.1717	19.9736	280.026	0.1668	19.1717	280.828	0.1953	21.6415	278.359	0.1434	20.4847	279.515	0.1499	19.922	280.078	0.159	20.8315	279.168	0.1683	21.8194	278.181	0.1741	23.1721	276.828	0.1665	22.9097	277.09	0.1848	24.6696	275.33	0.1756	24.4864	275.514	0.1858	25.0359	274.964	0.2162	26.0106	273.989
			57	2.5184	274.775	25.2255	0.1717	19.9736	280.026	0.167	19.1947	280.805	0.1956	21.6747	278.325	0.1436	20.5133	279.487	0.1501	19.9486	280.051	0.1592	20.8577	279.142	0.1684	21.8323	278.168	0.1742	23.1854	276.815	0.1664	22.8959	277.104	0.1846	24.6429	275.357	0.1757	24.5003	275.5	0.1857	25.0225	274.978	0.2162	26.0106	273.989
			58	2.5201	274.96	25.04	0.172	20.0085	279.991	0.1671	19.2062	280.794	0.1957	21.6858	278.314	0.1436	20.5133	279.487	0.1503	19.9752	280.025	0.1595	20.897	279.103	0.1687	21.8712	278.129	0.1742	23.1854	276.815	0.1663	22.8822	277.118	0.1845	24.6296	275.37	0.1751	24.4167	275.583	0.1858	25.0359	274.964	0.2159	25.9745	274.026
			59	2.5101	273.869	26.1311	0.172	20.0085	279.991	0.1677	19.2751	280.725	0.1958	21.6969	278.303	0.1436	20.5133	279.487	0.1505	20.0018	279.998	0.1596	20.9101	279.09	0.1688	21.8842	278.116	0.1741	23.1721	276.828	0.1661	22.8547	277.145	0.1841	24.5762	275.424	0.1747	24.3609	275.639	0.1851	24.9416	275.058	0.2158	25.9625	274.038
			60	2.507	273.531	26.4693	0.1722	20.0318	279.968	0.1675	19.2521	280.748	0.1961	21.7301	278.27	0.1435	20.499	279.501	0.1507	20.0284	279.972	0.1599	20.9494	279.051	0.169	21.9101	278.09	0.1739	23.1455	276.854	0.166	22.8409	277.159	0.1839	24.5495	275.451	0.1747	24.3609	275.639	0.1849	24.9147	275.085	0.2152	25.8903	274.11
			initial reaction rate V			0.445696			11.1836			13.6825			12.4271			18.2351			16.0686			16.1466			16.5238			16.8762			19.9573			20.5418			26.2184			23.5749			22.6836	μM of oxidated NADH/min
			M/6.23			0.0715403			1.79513			2.19623			1.99472			2.92698			2.57923			2.59175			2.65229			2.70886			3.20342			3.29724			4.2084			3.78409			3.64103
			specific activity			0.894254			22.4391			27.4529			24.934			36.5873			32.2404			32.3969			33.1536			33.8608			40.0427			41.2155			52.6051			47.3012			45.5129
																									oxidation of NADH kinetics
		XB-SBP concentration in μM		specific activity																							XB-SBP concentration in μM	initial reaction rate V
			2.5	22.4391																							2.5	11.1836
			5	27.4529																							5	13.6825
			6.5	24.934																							6.5	12.4271
			7.5	36.5873																							7.5	18.2351
			8.5	32.2404																							8.5	16.0686
			10	32.3969																							10	16.1466
			12.5	33.1536																							12.5	16.5238
			15	33.8608																							15	16.8762
			40	40.0427																							40	19.9573
			50	41.2155																							50	20.5418
		52.6051	55	48.473																						26.2184	55	24.159
		47.3012																								23.5749
		45.5129																								22.6836
																								Lineweaver–Burk plot for the determination of Michaelis-Menten constant
																										1 / (XB-SBP concentration)		1 / (initial reaction rate)
																											0.4	0.0894164
																											0.2	0.073086
																											0.153846	0.0804692
																											0.133333	0.0548393
																											0.117647	0.0622331
																											0.1	0.0619325
																											0.08	0.0605189
																											0.0666667	0.059255
																											0.025	0.050107
																											0.02	0.0486812
																											0.0181818	0.0381412
																										Michaelis-Menten constant, Vmax and Km
																											1/Vmax	0.0476
																											Vmax=	21.0084	μM of oxidated NADH۰min¯¹
																										slope=	Km/Vmax=	0.1179
																											Km=	2.47689	μM
																								Hanes–Woolf plot for the determination of Michaelis-Menten constant
																										XB-SBP concentration in μM		XB-SBP conc. / initial reaction rate
																											2.5	0.223541
																											5	0.36543
																											6.5	0.52305
																											7.5	0.411295
																											8.5	0.528981
																											10	0.619325
																											12.5	0.756486
																											15	0.888825
																											40	2.00428
																											50	2.43406
																											55	2.09777
																										Michaelis-Menten constant, Vmax and Km
																											slope=	0.0405
																											Vmax=	24.6914	μM of oxidated NADH۰min¯¹
																											Km/Vmax=	0.2045
																											Km=	5.04938	μM

## Sheet: MEAN
	H	I	MEAN	SD	SEM
0	21.8151		21.8151	#DIV/0!	#DIV/0!
2.5	25.3802	22.4391	23.9096	2.0797	1.47057
5	32.8888	27.4529	30.1708	3.84377	2.71795
6.5	36.4703	24.934	30.7022	8.15742	5.76816
7.5	33.812	36.5873	35.1996	1.9624	1.38762
8.5	34.2393	32.2404	33.2399	1.41344	0.999456
10	32.7788	32.3969	32.5878	0.270065	0.190964
12.5	35.8337	33.1536	34.4937	1.89513	1.34006
15	33.9339	33.8608	33.8974	0.05172	0.0365716
40		40.0427	40.0427	#DIV/0!	#DIV/0!
50		41.2155	41.2155	#DIV/0!	#DIV/0!
55		48.473	48.473	#DIV/0!	#DIV/0!
