# Supplementary material for: Targeted protein degradation in Escherichia coli using CLIPPERs
Source: EMBO Rep. 2025 Jun 25;26(16):3994–4016. doi: 10.1038/s44319-025-00510-9 (PMC12373786; doi:10.1038/s44319-025-00510-9)
Supplement: Supplementary file 7 — Source data Fig. 4 [file 44319_2025_510_MOESM7_ESM.zip › Fig4/Fig4C/Linker-Bait/ATPase_assay_Linker-Bait_n1.xlsx]

## Sheet: 21-11-04_001 raw data
Raw data
0s	30.0 °C	2.8926	2.5963	2.5103	2.368	2.3971	2.4148	2.4887	2.4981	2.3215	2.3858	2.4219	2.1839	2.5484	2.5047	2.407	2.4146	2.4253	2.3566	2.4364	2.4351	2.3755	2.5059	2.4001	2.2307	2.8795	2.5245	2.5195	2.5761	2.5261	2.468	2.5863	2.5372	2.4649	2.5652	2.5487	2.3804	2.6499	2.538	2.5379	2.5827	2.5121	2.3229	2.5791	2.6127	2.4679	2.4733	2.5351	2.3852
78s	29.9 °C	2.9173	2.5282	2.4475	2.3037	2.3329	2.342	2.4173	2.4337	2.1852	2.2459	2.2858	2.1042	2.4703	2.4229	2.3301	2.342	2.3554	2.283	2.3686	2.365	2.3076	2.4564	2.3362	2.1628	2.9136	2.4701	2.456	2.5258	2.4655	2.4083	2.5145	2.481	2.4041	2.5115	2.4504	2.3098	2.5894	2.4802	2.4731	2.519	2.4527	2.2519	2.514	2.576	2.3985	2.4112	2.477	2.309
156s	30.0 °C	2.9017	2.4384	2.3657	2.2315	2.2559	2.2543	2.3363	2.3551	2.0478	2.1135	2.202	2.0243	2.3848	2.3356	2.2526	2.2624	2.2778	2.2067	2.2926	2.2886	2.2296	2.3945	2.2657	2.0972	2.915	2.3991	2.3878	2.455	2.3992	2.3413	2.4455	2.4126	2.334	2.441	2.3773	2.2351	2.5224	2.408	2.4003	2.4494	2.3798	2.1783	2.4411	2.484	2.3248	2.345	2.4053	2.2313
234s	29.8 °C	2.9167	2.3647	2.3024	2.1694	2.1857	2.1807	2.2633	2.2803	1.9184	2.0036	2.1216	1.9545	2.3121	2.2591	2.183	2.1917	2.2076	2.1402	2.2259	2.2195	2.1638	2.3394	2.2033	2.0279	2.9254	2.3427	2.3276	2.3989	2.3396	2.2826	2.3856	2.3512	2.2733	2.3796	2.3155	2.1677	2.4625	2.345	2.3381	2.3862	2.3143	2.1118	2.3786	2.4235	2.2595	2.2873	2.3342	2.1635
312s	30.1 °C	2.9119	2.2851	2.2367	2.1065	2.1161	2.1049	2.1911	2.2103	1.8006	1.9085	2.0447	1.8857	2.2349	2.1809	2.1143	2.1233	2.1378	2.0769	2.1566	2.1527	2.099	2.2859	2.1413	1.9648	2.9131	2.2811	2.2666	2.3357	2.2788	2.2217	2.3225	2.2913	2.2127	2.3209	2.2488	2.1039	2.397	2.2823	2.2746	2.3188	2.2519	2.0489	2.3131	2.3586	2.1943	2.2246	2.2698	2.0948
389s	29.9 °C	2.9088	2.2154	2.1785	2.0497	2.0541	2.0377	2.125	2.1459	1.6946	1.8274	1.9752	1.822	2.1673	2.1124	2.0542	2.0624	2.0765	2.0191	2.0989	2.0937	2.0411	2.2347	2.0863	1.9077	2.9188	2.2274	2.2125	2.2824	2.2243	2.1685	2.2664	2.2368	2.1587	2.2632	2.1935	2.0438	2.3419	2.2261	2.2182	2.263	2.1948	1.991	2.2568	2.301	2.136	2.1718	2.2103	2.034
467s	30.2 °C	2.8944	2.1456	2.1193	1.9938	1.9932	1.971	2.0617	2.082	1.5981	1.7528	1.9056	1.7596	2.1014	2.0438	1.9941	2.0012	2.0168	1.9622	2.0376	2.0335	1.9854	2.1852	2.0312	1.8513	2.9019	2.1728	2.1555	2.228	2.1696	2.1156	2.2123	2.1778	2.1033	2.2067	2.1362	1.9856	2.282	2.1684	2.1601	2.2067	2.1372	1.9354	2.1974	2.2442	2.0789	2.12	2.1522	1.9747
545s	29.9 °C	2.8967	2.0756	2.0664	1.9427	1.9362	1.9096	2	2.0223	1.5119	1.6862	1.8402	1.7007	2.0403	1.9789	1.9379	1.9465	1.9603	1.9091	1.9812	1.9789	1.9312	2.137	1.9796	1.7981	2.8998	2.1222	2.1057	2.1732	2.1205	2.0656	2.1589	2.1284	2.0525	2.1545	2.0836	1.9294	2.2287	2.1152	2.1064	2.1518	2.0828	1.8825	2.1417	2.1921	2.0245	2.0679	2.0955	1.9175
623s	29.8 °C	2.8908	2.0105	2.0143	1.8932	1.8813	1.8492	1.9424	1.9644	1.4346	1.6241	1.7769	1.6433	1.9807	1.917	1.885	1.8931	1.9068	1.8577	1.9297	1.9243	1.8806	2.0898	1.9305	1.7466	2.9031	2.0735	2.0579	2.1264	2.072	2.0179	2.1113	2.08	2.0035	2.1052	2.0314	1.8765	2.1777	2.0658	2.0551	2.1013	2.0306	1.8309	2.09	2.1387	1.9733	2.0178	2.0454	1.8633
701s	29.9 °C	2.8909	1.9484	1.9634	1.8457	1.8291	1.7935	1.8875	1.9091	1.3654	1.5676	1.7185	1.5882	1.9227	1.8582	1.8329	1.8418	1.8555	1.8085	1.8776	1.873	1.8322	2.0446	1.8836	1.6978	2.91	2.028	2.0108	2.0774	2.024	1.9724	2.0631	2.031	1.9563	2.0553	1.9828	1.8268	2.1273	2.0178	2.004	2.0511	1.9805	1.7827	2.039	2.0874	1.9241	1.9703	1.9933	1.8108
779s	29.9 °C	2.888	1.8873	1.9141	1.799	1.7775	1.7384	1.8334	1.8559	1.301	1.512	1.6604	1.5355	1.8678	1.8008	1.783	1.7923	1.8048	1.7618	1.8282	1.8227	1.7849	2.0008	1.8375	1.6496	2.8995	1.9819	1.9654	2.0306	1.9794	1.9274	2.0151	1.9857	1.91	2.009	1.9336	1.7756	2.0769	1.9713	1.9565	2.003	1.9319	1.7358	1.9897	2.0387	1.8769	1.9234	1.9428	1.7596
857s	29.9 °C	2.8826	1.8291	1.8669	1.7548	1.7284	1.6876	1.7825	1.8045	1.2422	1.4568	1.6009	1.4836	1.8138	1.7463	1.7356	1.744	1.7566	1.7153	1.7804	1.7745	1.7394	1.9579	1.7921	1.6048	2.8996	1.938	1.9215	1.9857	1.9356	1.8853	1.9719	1.9405	1.8661	1.9637	1.8887	1.7268	2.0301	1.9249	1.9096	1.9563	1.8844	1.6907	1.9436	1.9912	1.8313	1.8785	1.8942	1.7114
935s	30.2 °C	2.88	1.7715	1.8216	1.7116	1.6808	1.637	1.7336	1.7544	1.1837	1.3998	1.5447	1.433	1.7617	1.6924	1.689	1.6974	1.7099	1.6713	1.7336	1.7287	1.6959	1.9141	1.7489	1.5592	2.8946	1.8963	1.8787	1.9418	1.8916	1.843	1.9274	1.8977	1.8235	1.9191	1.843	1.6793	1.9839	1.88	1.8635	1.9114	1.8383	1.6468	1.8965	1.9446	1.7862	1.8345	1.848	1.662
1013s	29.9 °C	2.8739	1.7167	1.7774	1.6709	1.6355	1.5889	1.687	1.7069	1.1245	1.3434	1.4854	1.3817	1.7117	1.6405	1.6443	1.6533	1.6651	1.6288	1.6892	1.6835	1.6534	1.873	1.7074	1.5155	2.897	1.8542	1.8369	1.8987	1.85	1.8013	1.8844	1.8543	1.7811	1.8774	1.7988	1.6331	1.9373	1.8381	1.8189	1.8679	1.7932	1.6037	1.8522	1.8967	1.7436	1.7906	1.803	1.6149
1090s	30.0 °C	2.88	1.6633	1.7346	1.6313	1.5916	1.5419	1.6413	1.6602	1.0636	1.2915	1.4252	1.3296	1.6624	1.5905	1.6003	1.6097	1.6203	1.5871	1.645	1.6379	1.6119	1.8306	1.6654	1.4692	2.888	1.8137	1.7959	1.8566	1.8095	1.7616	1.8436	1.8128	1.74	1.8343	1.7557	1.5885	1.8937	1.7958	1.7758	1.8244	1.7489	1.5625	1.8099	1.8519	1.702	1.7487	1.7589	1.5683
1168s	30.0 °C	2.8826	1.6117	1.6942	1.5928	1.5485	1.4957	1.5972	1.6157	1.0023	1.2436	1.3678	1.2778	1.6153	1.541	1.5581	1.5677	1.5781	1.5469	1.6029	1.5955	1.573	1.79	1.6256	1.423	2.8908	1.7746	1.7572	1.815	1.7697	1.7233	1.8025	1.7724	1.7009	1.7945	1.7151	1.5447	1.85	1.7544	1.7325	1.7824	1.7055	1.5218	1.7675	1.8066	1.6616	1.7077	1.716	1.5201
1246s	29.9 °C	2.8706	1.5605	1.6539	1.5562	1.507	1.4489	1.5536	1.5715	0.9437	1.2033	1.3105	1.2274	1.5696	1.4934	1.5172	1.5275	1.537	1.5081	1.5617	1.554	1.5345	1.7505	1.5867	1.3766	2.8961	1.7362	1.7191	1.7745	1.7296	1.6854	1.763	1.7318	1.6615	1.7542	1.6736	1.5017	1.8075	1.7146	1.6913	1.7423	1.6635	1.4828	1.7267	1.7639	1.6219	1.6683	1.6725	1.4706
1324s	29.9 °C	2.8726	1.5075	1.6146	1.5203	1.4646	1.4004	1.5097	1.5269	0.8852	1.1622	1.2543	1.1772	1.5239	1.4444	1.4767	1.4874	1.4961	1.4695	1.5216	1.5118	1.4963	1.7102	1.5478	1.3291	2.8859	1.699	1.6822	1.7348	1.6911	1.6486	1.7243	1.6933	1.6232	1.7155	1.6336	1.4596	1.766	1.6757	1.6518	1.7028	1.6224	1.4449	1.6855	1.72	1.584	1.6295	1.6324	1.4211
1402s	29.9 °C	2.8721	1.4553	1.5759	1.4853	1.4228	1.3506	1.4661	1.4823	0.8281	1.1243	1.1988	1.1313	1.4801	1.3969	1.437	1.4489	1.4571	1.4333	1.4831	1.472	1.4602	1.6728	1.5116	1.2835	2.8862	1.6626	1.6458	1.6957	1.6535	1.6129	1.6861	1.6557	1.5856	1.6773	1.5948	1.4182	1.7257	1.6377	1.612	1.6648	1.5832	1.4078	1.6467	1.6774	1.546	1.591	1.5909	1.3719
1480s	30.0 °C	2.8574	1.4011	1.536	1.45	1.3796	1.2983	1.4194	1.4371	0.7686	1.0798	1.1464	1.0857	1.434	1.3487	1.3969	1.408	1.4161	1.395	1.4428	1.4302	1.4225	1.6319	1.4731	1.2346	2.8674	1.6276	1.6109	1.658	1.6167	1.5784	1.6492	1.6182	1.5498	1.64	1.5565	1.3768	1.6855	1.6007	1.5737	1.6265	1.5437	1.3716	1.6076	1.6333	1.5087	1.5535	1.5482	1.3225
1558s	30.0 °C	2.8634	1.3471	1.4966	1.4149	1.3364	1.2472	1.3718	1.3946	0.7041	1.033	1.0954	1.0419	1.3889	1.3003	1.3558	1.3679	1.3763	1.3578	1.4049	1.3898	1.386	1.5932	1.4358	1.1886	2.882	1.5936	1.5774	1.6206	1.5819	1.5447	1.6139	1.5821	1.5143	1.6045	1.5201	1.3358	1.6474	1.5651	1.5362	1.5905	1.506	1.3358	1.5702	1.5906	1.4721	1.5175	1.5061	1.2746
1636s	30.0 °C	2.8536	1.296	1.4563	1.3797	1.2942	1.196	1.3216	1.3528	0.6376	0.9821	1.0416	0.9987	1.3425	1.2529	1.314	1.3274	1.3354	1.3203	1.3656	1.3488	1.348	1.5538	1.3985	1.1417	2.8619	1.5591	1.5421	1.5834	1.5463	1.5109	1.579	1.5472	1.4792	1.5687	1.4836	1.2939	1.6074	1.5284	1.4981	1.5543	1.468	1.3005	1.5325	1.5456	1.4355	1.4808	1.4633	1.2271
1714s	30.1 °C	2.855	1.248	1.4134	1.3422	1.2533	1.1459	1.2693	1.3123	0.5674	0.9318	0.9889	0.9565	1.2963	1.2065	1.2714	1.2848	1.2932	1.2827	1.3256	1.3068	1.3096	1.5128	1.3603	1.0934	2.8649	1.5258	1.5074	1.5468	1.5122	1.4785	1.5446	1.5121	1.4452	1.5341	1.4474	1.2526	1.5691	1.4924	1.4611	1.5198	1.4303	1.2647	1.4954	1.5016	1.3991	1.445	1.4207	1.1854
1791s	29.9 °C	2.8523	1.2019	1.3721	1.3027	1.214	1.0971	1.2176	1.2729	0.4946	0.8747	0.9329	0.9133	1.2501	1.1595	1.2305	1.2441	1.2521	1.2453	1.2857	1.2656	1.2711	1.4725	1.3218	1.0461	2.86	1.493	1.4726	1.5102	1.4783	1.446	1.5105	1.4778	1.4112	1.4982	1.4112	1.211	1.529	1.4551	1.4221	1.4849	1.3923	1.2286	1.4573	1.4582	1.3623	1.4077	1.3774	1.1417
1869s	29.8 °C	2.841	1.1573	1.3309	1.265	1.179	1.0555	1.1662	1.238	0.4207	0.8099	0.8729	0.8703	1.2042	1.1149	1.1894	1.2047	1.2122	1.2096	1.2467	1.2267	1.235	1.4342	1.2839	1.0019	2.8701	1.46	1.4374	1.4735	1.4439	1.4143	1.4767	1.4439	1.3775	1.4631	1.3753	1.1705	1.4882	1.417	1.3822	1.4504	1.3524	1.1909	1.4199	1.4156	1.3254	1.3703	1.3347	1.0955
1947s	30.0 °C	2.8415	1.1147	1.2898	1.2262	1.1446	1.0119	1.116	1.2009	0.3435	0.7408	0.8123	0.8249	1.1578	1.0677	1.1464	1.1626	1.1709	1.1726	1.2069	1.1853	1.1967	1.3957	1.2446	0.9543	2.8617	1.4263	1.4022	1.4365	1.4098	1.3817	1.4435	1.4097	1.3434	1.4272	1.3384	1.1317	1.4472	1.3783	1.3423	1.4146	1.3139	1.1547	1.3831	1.3727	1.2895	1.3332	1.2924	1.0491
2025s	30.0 °C	2.8421	1.0728	1.2509	1.187	1.1103	0.9691	1.0673	1.1625	0.2706	0.6758	0.748	0.7816	1.1152	1.0199	1.1061	1.123	1.1311	1.1358	1.1679	1.1438	1.1603	1.3554	1.2071	0.9064	2.8581	1.3905	1.3655	1.4004	1.3751	1.3467	1.4083	1.3754	1.3086	1.3897	1.3007	1.0924	1.4058	1.3389	1.3012	1.3779	1.2736	1.1173	1.3454	1.3304	1.2523	1.2947	1.2479	1.0026
2103s	30.0 °C	2.842	1.0233	1.2096	1.1474	1.08	0.9284	1.0171	1.1267	0.2282	0.5979	0.6791	0.7328	1.0737	0.9725	1.0692	1.0853	1.0935	1.0998	1.1305	1.1057	1.1258	1.319	1.1695	0.8605	2.8568	1.3566	1.3308	1.3654	1.3412	1.3133	1.3738	1.3414	1.275	1.3533	1.2636	1.0549	1.3636	1.2982	1.2604	1.3415	1.2332	1.0806	1.3091	1.2868	1.2164	1.2564	1.2048	0.9555
2181s	30.0 °C	2.8369	0.9741	1.1727	1.1087	1.0469	0.8839	0.9719	1.0889	0.2203	0.5199	0.606	0.6823	1.0309	0.9271	1.0281	1.0472	1.0563	1.0642	1.0946	1.0668	1.0917	1.2806	1.1333	0.8115	2.8471	1.32	1.2975	1.3326	1.3086	1.2791	1.3393	1.3083	1.241	1.317	1.2274	1.017	1.3227	1.2604	1.2203	1.306	1.1925	1.0447	1.2714	1.2429	1.1798	1.219	1.159	0.9008
2259s	30.2 °C	2.8305	0.9217	1.134	1.0704	1.0142	0.8412	0.9254	1.052	0.2195	0.4366	0.5328	0.6296	0.986	0.8799	0.9909	1.0106	1.02	1.0299	1.0587	1.0289	1.0574	1.243	1.0973	0.7597	2.8538	1.2847	1.2634	1.2992	1.2761	1.2445	1.3046	1.2755	1.2075	1.2809	1.1914	0.9786	1.2822	1.2222	1.182	1.2685	1.1547	1.0107	1.2358	1.2005	1.145	1.1817	1.115	0.8501
2337s	30.1 °C	2.8349	0.8668	1.0971	1.0334	0.9807	0.7941	0.8811	1.011	0.219	0.3557	0.4542	0.5753	0.9436	0.8327	0.9552	0.9732	0.9842	0.9962	1.0236	0.992	1.0252	1.2056	1.0623	0.7075	2.8433	1.2486	1.2296	1.2671	1.2445	1.2099	1.2696	1.2426	1.1744	1.2454	1.1568	0.9411	1.2418	1.1842	1.1437	1.2302	1.1172	0.9767	1.1992	1.1598	1.1081	1.1456	1.0698	0.7909
2415s	30.0 °C	2.8269	0.8085	1.0604	0.9964	0.9443	0.7457	0.8363	0.9682	0.2189	0.2931	0.3793	0.5193	0.9044	0.7827	0.9156	0.9378	0.9476	0.9617	0.9896	0.9558	0.9927	1.1695	1.0297	0.6513	2.8433	1.212	1.196	1.236	1.2139	1.1763	1.2362	1.2114	1.1427	1.2122	1.1237	0.9026	1.2033	1.1457	1.1058	1.1923	1.0791	0.9426	1.1638	1.117	1.0721	1.1112	1.02	0.732
2492s	30.0 °C	2.8252	0.7472	1.0252	0.9592	0.9059	0.6964	0.7917	0.9286	0.2189	0.2551	0.3286	0.4614	0.8661	0.7346	0.8782	0.9026	0.9132	0.9281	0.9555	0.9192	0.9593	1.1322	0.9949	0.5951	2.846	1.1774	1.1633	1.2057	1.1831	1.1432	1.2018	1.1799	1.1107	1.1778	1.0903	0.8643	1.1642	1.112	1.0672	1.1579	1.0421	0.9097	1.1287	1.0726	1.0363	1.0771	0.9709	0.6657
2570s	30.1 °C	2.8189	0.6783	0.9875	0.9251	0.8632	0.6431	0.7474	0.8848	0.2192	0.2363	0.309	0.4002	0.821	0.6843	0.8452	0.8664	0.8789	0.8933	0.9223	0.8832	0.9251	1.0958	0.9597	0.5352	2.8439	1.1443	1.1332	1.1768	1.1537	1.1119	1.1703	1.1506	1.0816	1.1477	1.0605	0.8252	1.1256	1.0737	1.0315	1.1221	1.0073	0.8788	1.0942	1.0267	1.0006	1.045	0.9165	0.6004
2648s	30.0 °C	2.8165	0.6083	0.9476	0.8872	0.8185	0.5883	0.698	0.8356	0.2189	0.2332	0.3027	0.3379	0.7734	0.6312	0.8092	0.8308	0.8433	0.857	0.889	0.8476	0.8916	1.0591	0.9265	0.4736	2.8435	1.1093	1.1016	1.1471	1.124	1.0785	1.1375	1.1208	1.0508	1.115	1.0291	0.7838	1.0876	1.0403	0.9923	1.0863	0.9698	0.8447	1.0594	0.9821	0.9643	1.0115	0.8609	0.5304
2726s	30.1 °C	2.8123	0.522	0.9077	0.8523	0.7702	0.5312	0.6481	0.7878	0.2193	0.233	0.3016	0.2813	0.7264	0.578	0.7683	0.7924	0.805	0.8165	0.8518	0.8101	0.8532	1.0214	0.8895	0.4141	2.8299	1.0741	1.0703	1.1175	1.0945	1.0464	1.106	1.0911	1.0209	1.0834	0.9975	0.741	1.0474	1.0089	0.9549	1.0526	0.9343	0.8117	1.0232	0.9313	0.9254	0.9769	0.8025	0.4524
2804s	30.0 °C	2.8151	0.4134	0.8672	0.8164	0.7188	0.4683	0.5981	0.7341	0.219	0.2331	0.3024	0.2384	0.6801	0.523	0.7332	0.7573	0.7696	0.7792	0.8173	0.7716	0.8136	0.9849	0.8534	0.3516	2.8287	1.0426	1.0391	1.0874	1.0656	1.0162	1.0755	1.0622	0.9915	1.0531	0.9676	0.6965	1.009	0.9764	0.921	1.0189	0.901	0.7816	0.9875	0.8803	0.8865	0.9429	0.7381	0.3697
2882s	30.3 °C	2.8033	0.3012	0.8236	0.7762	0.6633	0.4013	0.5426	0.6768	0.2189	0.2336	0.3017	0.2177	0.6317	0.4654	0.6944	0.7172	0.7298	0.7365	0.7791	0.7291	0.7704	0.946	0.8138	0.2942	2.8183	1.0093	1.008	1.0577	1.0376	0.9861	1.0471	1.0343	0.9632	1.0226	0.9362	0.6476	0.9702	0.9389	0.8869	0.9853	0.8667	0.7494	0.9499	0.8228	0.8448	0.9073	0.6655	0.2982
2960s	29.9 °C	2.8009	0.2487	0.7772	0.7369	0.6033	0.3283	0.4853	0.6142	0.219	0.234	0.3026	0.2157	0.5749	0.4082	0.6538	0.6764	0.6884	0.6929	0.7386	0.6848	0.7258	0.9065	0.7738	0.2693	2.8209	0.9752	0.976	1.0258	1.0083	0.9546	1.0157	1.0033	0.9325	0.9908	0.9026	0.5991	0.9305	0.9073	0.8499	0.9548	0.8308	0.7167	0.9116	0.7671	0.8012	0.8698	0.5884	0.2635
3038s	30.2 °C	2.8019	0.2427	0.7318	0.6968	0.538	0.2572	0.4203	0.5449	0.2189	0.2338	0.3027	0.2152	0.5152	0.3524	0.609	0.6333	0.6448	0.645	0.6958	0.6419	0.6779	0.8644	0.7313	0.263	2.8269	0.943	0.9438	0.9945	0.9781	0.9242	0.9854	0.973	0.902	0.959	0.8683	0.5447	0.8897	0.867	0.8137	0.9195	0.794	0.6817	0.8716	0.7083	0.7566	0.8302	0.5036	0.2613
3116s	30.0 °C	2.7974	0.2417	0.6813	0.6537	0.4632	0.2301	0.3508	0.4692	0.2193	0.2335	0.3029	0.2154	0.4526	0.2975	0.5667	0.5905	0.6016	0.5956	0.6525	0.5946	0.6231	0.8219	0.6859	0.262	2.8215	0.9116	0.9108	0.9625	0.9482	0.8945	0.9554	0.9427	0.8714	0.9246	0.8313	0.489	0.8439	0.8301	0.7764	0.8834	0.7568	0.6463	0.8285	0.6416	0.7075	0.7865	0.4134	0.261
3193s	30.0 °C	2.798	0.2411	0.6285	0.6031	0.3778	0.2271	0.2769	0.3783	0.2192	0.2332	0.3027	0.2159	0.3819	0.2559	0.524	0.5455	0.556	0.545	0.608	0.5462	0.565	0.777	0.6407	0.2631	2.8147	0.8783	0.8781	0.9305	0.9183	0.8643	0.9254	0.9125	0.8392	0.8893	0.7928	0.4289	0.7958	0.7917	0.7376	0.8491	0.7186	0.6089	0.783	0.5752	0.6563	0.7412	0.3242	0.2637
3271s	30.2 °C	2.7982	0.2407	0.5726	0.5532	0.2881	0.2267	0.2373	0.2833	0.2195	0.2329	0.3034	0.2164	0.2966	0.2452	0.4786	0.4995	0.508	0.4913	0.5601	0.494	0.5028	0.7287	0.5933	0.2613	2.8206	0.8451	0.842	0.8958	0.8852	0.8328	0.8936	0.8793	0.8058	0.8515	0.7516	0.3645	0.7463	0.7484	0.698	0.8129	0.678	0.5711	0.7368	0.5068	0.6022	0.6929	0.2739	0.265
3349s	30.2 °C	2.7903	0.2404	0.512	0.4998	0.2324	0.2261	0.233	0.2389	0.2196	0.2327	0.3034	0.2165	0.2022	0.2432	0.4325	0.4535	0.4609	0.4336	0.5129	0.4382	0.4275	0.6797	0.5445	0.2624	2.8157	0.8132	0.8045	0.8612	0.8538	0.8017	0.8617	0.847	0.772	0.8126	0.7091	0.2968	0.6928	0.704	0.6582	0.7766	0.6383	0.5334	0.6872	0.4324	0.5457	0.6429	0.2566	0.2634
3427s	30.1 °C	2.7849	0.2405	0.4441	0.438	0.2258	0.2254	0.2327	0.2349	0.2198	0.2328	0.3048	0.2165	0.1425	0.2424	0.3832	0.4029	0.4074	0.3689	0.4587	0.3763	0.3412	0.6289	0.4914	0.2618	2.8063	0.7808	0.7688	0.8265	0.8204	0.77	0.829	0.8139	0.7363	0.7706	0.6621	0.239	0.6344	0.6583	0.6164	0.7369	0.5953	0.4929	0.6352	0.3623	0.4844	0.5866	0.256	0.264
3505s	30.1 °C	2.7855	0.2403	0.3636	0.3606	0.2247	0.2249	0.2324	0.2338	0.2199	0.2329	0.3043	0.2165	0.1373	0.2421	0.3347	0.3514	0.3533	0.3105	0.4026	0.3085	0.2665	0.5756	0.4374	0.2629	2.8016	0.7437	0.7303	0.7895	0.7869	0.736	0.7941	0.7778	0.6984	0.7262	0.6119	0.2146	0.5702	0.6142	0.5756	0.6966	0.5528	0.4527	0.5785	0.3112	0.417	0.5266	0.2584	0.2662
3583s	30.3 °C	2.7811	0.2402	0.2774	0.2797	0.2238	0.2246	0.232	0.2328	0.2199	0.233	0.3047	0.2165	0.1368	0.242	0.2861	0.2992	0.2954	0.2614	0.3388	0.2566	0.2349	0.5211	0.3815	0.2638	2.8042	0.7076	0.6904	0.7513	0.7511	0.701	0.7578	0.7417	0.6587	0.6784	0.5559	0.213	0.4939	0.562	0.5301	0.6535	0.5067	0.4087	0.5189	0.2945	0.344	0.4586	0.2597	0.2662
3661s	30.4 °C	2.7758	0.2403	0.2446	0.2363	0.2231	0.2245	0.2323	0.2321	0.2201	0.233	0.3048	0.2167	0.137	0.2422	0.2533	0.2592	0.2507	0.2363	0.2729	0.2392	0.2317	0.4644	0.3251	0.2645	2.8038	0.6691	0.6493	0.7122	0.7158	0.6641	0.719	0.7021	0.6164	0.6253	0.492	0.213	0.3995	0.5112	0.4824	0.6084	0.4586	0.3632	0.452	0.2925	0.2765	0.3811	0.2582	0.2657
3739s	30.3 °C	2.7653	0.2403	0.2407	0.2319	0.2227	0.2245	0.2313	0.2316	0.2201	0.2332	0.304	0.2169	0.1373	0.2426	0.2462	0.247	0.2394	0.2298	0.2403	0.2377	0.2319	0.4064	0.2755	0.2633	2.7914	0.629	0.6071	0.6701	0.676	0.6255	0.6781	0.6606	0.5713	0.5632	0.4149	0.2131	0.2819	0.456	0.4327	0.5636	0.4084	0.3155	0.3746	0.2912	0.2418	0.2952	0.2598	0.2664
3817s	30.2 °C	2.7737	0.2402	0.2396	0.2309	0.2227	0.2245	0.2313	0.2315	0.2203	0.2334	0.3057	0.2171	0.1377	0.2432	0.2449	0.2454	0.2378	0.229	0.2366	0.2377	0.233	0.3474	0.258	0.2646	2.795	0.5883	0.5614	0.6263	0.6355	0.5862	0.6371	0.6177	0.5242	0.4882	0.3269	0.2131	0.1732	0.3944	0.3773	0.517	0.3546	0.2659	0.299	0.2902	0.2346	0.2438	0.2605	0.267
3895s	30.6 °C	2.7579	0.2401	0.2391	0.2301	0.2227	0.2248	0.2314	0.2317	0.2205	0.2335	0.3063	0.2173	0.1382	0.2433	0.2442	0.245	0.2377	0.2284	0.2366	0.2381	0.2338	0.2969	0.2549	0.2649	2.7992	0.5434	0.5137	0.5816	0.5937	0.5447	0.593	0.5734	0.4718	0.392	0.2563	0.2131	0.1474	0.329	0.3154	0.4684	0.2968	0.2296	0.2542	0.2893	0.2335	0.2351	0.2608	0.2676
3972s	30.5 °C	2.7575	0.2402	0.2387	0.2296	0.2228	0.2247	0.2314	0.2316	0.2206	0.2336	0.3057	0.2178	0.1386	0.2435	0.2445	0.2452	0.2381	0.2295	0.2376	0.2389	0.2344	0.2664	0.2541	0.2664	2.7821	0.4984	0.4639	0.5357	0.5505	0.5021	0.5473	0.525	0.4138	0.2907	0.2285	0.2132	0.1463	0.2719	0.2591	0.4176	0.2533	0.2196	0.2412	0.2909	0.2345	0.234	0.2628	0.2698
4050s	30.6 °C	2.7511	0.2402	0.2381	0.2291	0.2228	0.2249	0.2315	0.2317	0.2207	0.2338	0.306	0.2179	0.139	0.2437	0.2447	0.246	0.239	0.2301	0.2384	0.2396	0.235	0.2529	0.2534	0.2661	2.783	0.4455	0.4077	0.485	0.5031	0.4567	0.4974	0.4701	0.3438	0.2376	0.2225	0.2134	0.1462	0.2437	0.2433	0.3614	0.2435	0.2178	0.2397	0.2902	0.2346	0.2341	0.261	0.2682
4128s	30.8 °C	2.7567	0.2401	0.2381	0.2289	0.2229	0.2249	0.2318	0.2319	0.2208	0.234	0.3062	0.2183	0.1395	0.2438	0.2453	0.2464	0.2396	0.2308	0.2389	0.2401	0.2354	0.2504	0.2528	0.2665	2.7887	0.383	0.3434	0.4305	0.454	0.4074	0.4419	0.4066	0.2689	0.2288	0.2224	0.2142	0.1465	0.2417	0.2422	0.3017	0.242	0.2176	0.24	0.2911	0.2361	0.2345	0.262	0.2692
4206s	30.5 °C	2.7501	0.2402	0.2382	0.2289	0.2229	0.2251	0.2316	0.2319	0.2207	0.234	0.3064	0.2184	0.1398	0.2439	0.2456	0.2464	0.2397	0.2314	0.2393	0.2406	0.2359	0.2496	0.2524	0.267	2.7794	0.3068	0.2776	0.3694	0.3977	0.3526	0.3771	0.3302	0.2252	0.228	0.2222	0.2143	0.1465	0.2419	0.2419	0.2585	0.2417	0.2177	0.2407	0.2914	0.2371	0.2345	0.2626	0.2692
4284s	30.5 °C	2.7545	0.2402	0.2382	0.2292	0.2229	0.2253	0.2318	0.232	0.221	0.2342	0.3065	0.2187	0.1405	0.2442	0.2459	0.2466	0.2399	0.2316	0.2396	0.2409	0.2362	0.2491	0.2523	0.2668	2.7782	0.2461	0.2478	0.3021	0.3363	0.2923	0.3017	0.2549	0.2174	0.2276	0.2222	0.2146	0.1471	0.242	0.2424	0.2503	0.242	0.2182	0.2418	0.2924	0.2374	0.235	0.2631	0.2707
4362s	30.7 °C	2.7405	0.2401	0.2385	0.2292	0.2229	0.2253	0.2318	0.2321	0.2211	0.2345	0.3062	0.2189	0.141	0.2442	0.2462	0.2467	0.2403	0.2319	0.2399	0.2415	0.2366	0.2491	0.252	0.2661	2.7765	0.2342	0.2438	0.2555	0.2732	0.2378	0.242	0.2267	0.2163	0.2272	0.2222	0.215	0.148	0.242	0.2428	0.2493	0.2432	0.2192	0.2423	0.2924	0.2375	0.2358	0.2635	0.268
4440s	30.8 °C	2.7391	0.2403	0.2382	0.2291	0.2231	0.2254	0.2321	0.2323	0.2212	0.2345	0.3065	0.219	0.1414	0.2446	0.2461	0.2467	0.2404	0.2327	0.2404	0.2414	0.2369	0.2488	0.2521	0.2665	2.7622	0.2331	0.2428	0.2441	0.2407	0.2216	0.2294	0.2236	0.216	0.2271	0.2223	0.2153	0.1484	0.242	0.2431	0.2495	0.2437	0.2199	0.2424	0.2925	0.2382	0.2366	0.2639	0.2679
4518s	30.7 °C	2.7341	0.2403	0.2383	0.2294	0.2231	0.2254	0.2321	0.2323	0.2211	0.2347	0.3071	0.2191	0.1417	0.2448	0.2463	0.2471	0.2408	0.233	0.2407	0.2418	0.2374	0.2489	0.2518	0.2664	2.7679	0.2325	0.2422	0.2423	0.2362	0.2196	0.228	0.2228	0.2157	0.2269	0.2225	0.2153	0.149	0.2421	0.2433	0.2499	0.2437	0.2204	0.2429	0.2931	0.239	0.2368	0.265	0.2696
4596s	30.7 °C	2.7352	0.2402	0.2384	0.2294	0.223	0.2256	0.2321	0.2325	0.221	0.2347	0.3071	0.2193	0.1423	0.245	0.2463	0.2476	0.241	0.2336	0.241	0.2425	0.2379	0.249	0.2516	0.2653	2.7652	0.2322	0.2416	0.2417	0.2352	0.2192	0.2275	0.2224	0.2154	0.227	0.2228	0.2157	0.1497	0.2424	0.2433	0.2503	0.2442	0.2212	0.2434	0.2931	0.2397	0.2375	0.2649	0.2683
4673s	31.0 °C	2.7248	0.24	0.2383	0.2293	0.2231	0.2255	0.2323	0.2325	0.2207	0.2347	0.3069	0.2191	0.1427	0.2454	0.2467	0.2477	0.2415	0.2341	0.2414	0.243	0.2382	0.2492	0.2519	0.2649	2.7565	0.2317	0.241	0.2409	0.2346	0.2191	0.2275	0.222	0.2154	0.2271	0.2231	0.2159	0.1503	0.2429	0.2434	0.2504	0.2444	0.2214	0.2437	0.2932	0.2393	0.2381	0.2633	0.2656
4751s	31.1 °C	2.726	0.2402	0.2385	0.2297	0.2233	0.2258	0.2323	0.2326	0.2204	0.2345	0.3065	0.2186	0.1432	0.2454	0.2469	0.2479	0.2418	0.2346	0.2416	0.2431	0.2387	0.249	0.2523	0.2647	2.753	0.2314	0.2404	0.2404	0.2342	0.2189	0.2272	0.2217	0.2153	0.2274	0.2233	0.216	0.1507	0.2431	0.2436	0.2506	0.2447	0.2219	0.2442	0.2935	0.2405	0.2381	0.2633	0.2655
4829s	31.1 °C	2.7197	0.2402	0.2407	0.2296	0.2232	0.2259	0.2327	0.2328	0.2202	0.2347	0.3073	0.2184	0.1435	0.2458	0.2473	0.2483	0.2418	0.2347	0.2421	0.2436	0.2387	0.2489	0.2531	0.2635	2.7551	0.2314	0.2404	0.2398	0.2334	0.2186	0.227	0.2216	0.2155	0.2276	0.2236	0.2163	0.1513	0.2434	0.2442	0.2509	0.245	0.2224	0.2446	0.2938	0.2405	0.2387	0.2638	0.2653
4907s	31.1 °C	2.7152	0.2402	0.2386	0.2297	0.2232	0.2259	0.2326	0.2328	0.2198	0.2344	0.3068	0.2181	0.144	0.2459	0.2475	0.2487	0.242	0.235	0.2422	0.2438	0.2392	0.2492	0.2538	0.2628	2.755	0.2311	0.2405	0.2398	0.2331	0.2184	0.2268	0.2215	0.2156	0.2277	0.2239	0.2166	0.1518	0.2435	0.2442	0.2513	0.2452	0.2227	0.2449	0.2943	0.2409	0.2389	0.2626	0.2663
4985s	31.0 °C	2.7087	0.2402	0.2401	0.2297	0.2232	0.2259	0.2327	0.2329	0.2196	0.2341	0.3063	0.2177	0.1442	0.2459	0.2479	0.2488	0.2424	0.2354	0.2425	0.2442	0.2391	0.2492	0.2541	0.2629	2.7473	0.2311	0.2403	0.2394	0.2324	0.2182	0.2268	0.2216	0.2156	0.2278	0.2241	0.2169	0.1523	0.2438	0.2446	0.2517	0.2456	0.2231	0.2452	0.2951	0.242	0.2392	0.2634	0.2669
5063s	31.0 °C	2.7107	0.2401	0.2387	0.2297	0.2234	0.2261	0.2327	0.2332	0.2193	0.2338	0.3059	0.2174	0.1443	0.2462	0.248	0.2488	0.2427	0.2359	0.2428	0.2442	0.2388	0.2498	0.2543	0.2625	2.7453	0.2312	0.2405	0.2396	0.2323	0.2185	0.2269	0.2219	0.2159	0.228	0.2244	0.2172	0.153	0.2443	0.245	0.252	0.246	0.2236	0.2459	0.2946	0.2422	0.2394	0.2626	0.2664
5141s	31.1 °C	2.7054	0.2401	0.2387	0.2299	0.2235	0.2261	0.2333	0.2331	0.2191	0.2336	0.3048	0.2171	0.144	0.2463	0.2481	0.2491	0.243	0.2361	0.2431	0.2439	0.2382	0.25	0.2547	0.2624	2.7427	0.2313	0.2405	0.2396	0.2319	0.2183	0.227	0.222	0.216	0.2281	0.2246	0.2171	0.1532	0.2444	0.2451	0.2524	0.2463	0.2239	0.2459	0.295	0.2422	0.2396	0.2623	0.2666
5219s	31.1 °C	2.7052	0.2402	0.2389	0.2301	0.2233	0.2263	0.2332	0.2332	0.2188	0.2332	0.305	0.217	0.1441	0.2463	0.2486	0.2496	0.2432	0.2359	0.2436	0.2435	0.238	0.2504	0.2552	0.263	2.7425	0.2316	0.2409	0.2398	0.2318	0.2185	0.2272	0.2221	0.2164	0.2285	0.2249	0.217	0.1537	0.2447	0.2456	0.253	0.2466	0.2244	0.2469	0.2968	0.2427	0.2403	0.2623	0.2672
5297s	31.1 °C	2.6953	0.2402	0.2388	0.2303	0.2234	0.2262	0.2332	0.2333	0.2185	0.233	0.305	0.2164	0.1439	0.2461	0.2483	0.2498	0.2433	0.2354	0.2427	0.2432	0.2377	0.2503	0.2554	0.2611	2.7331	0.2314	0.2406	0.2397	0.2315	0.2184	0.2273	0.2221	0.2164	0.2284	0.225	0.2167	0.1542	0.245	0.2455	0.2532	0.247	0.2247	0.2469	0.2949	0.2419	0.24	0.26	0.2649
5374s	31.4 °C	2.6928	0.2402	0.2389	0.2299	0.2235	0.2263	0.2334	0.2335	0.2183	0.2326	0.3042	0.2161	0.1439	0.2457	0.2487	0.2497	0.2434	0.235	0.2425	0.2425	0.2373	0.2507	0.2554	0.2613	2.7266	0.2315	0.2409	0.2399	0.2315	0.2186	0.2274	0.2223	0.2166	0.2286	0.2254	0.2162	0.1541	0.2453	0.2457	0.2533	0.2473	0.225	0.247	0.2943	0.2414	0.2398	0.2603	0.2644
5452s	31.1 °C	2.6865	0.2402	0.2389	0.2308	0.2236	0.2265	0.2333	0.2335	0.218	0.2324	0.3043	0.2156	0.1438	0.2453	0.2487	0.2497	0.243	0.2347	0.2421	0.2422	0.2369	0.2509	0.255	0.2604	2.7267	0.2313	0.2409	0.2399	0.2315	0.2187	0.2275	0.2224	0.2166	0.2287	0.2255	0.216	0.154	0.2454	0.246	0.2536	0.2475	0.225	0.2472	0.2943	0.2414	0.2393	0.2597	0.2654
5530s	31.4 °C	2.689	0.2402	0.2389	0.2304	0.2235	0.2265	0.2333	0.2336	0.2178	0.2321	0.3046	0.2154	0.1435	0.245	0.2485	0.2493	0.2425	0.2344	0.2415	0.2419	0.2364	0.2512	0.254	0.2591	2.7217	0.2314	0.2409	0.2399	0.2314	0.2189	0.2276	0.2225	0.2168	0.2288	0.2257	0.2158	0.154	0.2456	0.2463	0.254	0.2477	0.2245	0.2469	0.2932	0.2413	0.2385	0.2596	0.2645
5608s	31.2 °C	2.6869	0.2401	0.2391	0.2305	0.2236	0.2265	0.2338	0.2339	0.2176	0.2318	0.3027	0.2153	0.1433	0.2446	0.2482	0.2485	0.242	0.2339	0.2408	0.2414	0.2359	0.2512	0.2531	0.2592	2.7188	0.2314	0.241	0.2399	0.2312	0.2187	0.2276	0.2227	0.2169	0.2287	0.2258	0.2154	0.1539	0.2457	0.2463	0.2542	0.2477	0.2242	0.2464	0.2925	0.2407	0.2381	0.2599	0.2649
5686s	31.5 °C	2.6774	0.2401	0.2402	0.2306	0.2236	0.2267	0.2337	0.2337	0.2172	0.2314	0.3033	0.2149	0.1434	0.2442	0.2478	0.2484	0.2418	0.2339	0.2408	0.2411	0.2357	0.2517	0.2528	0.2576	2.7149	0.2315	0.2412	0.2399	0.2315	0.2191	0.2279	0.2229	0.2172	0.2291	0.2261	0.215	0.154	0.246	0.2467	0.2544	0.2479	0.224	0.2462	0.2923	0.2404	0.2379	0.2597	0.2646
5764s	31.3 °C	2.676	0.2401	0.239	0.2307	0.2235	0.2267	0.2336	0.2339	0.2172	0.2311	0.3028	0.2145	0.1432	0.2439	0.2474	0.2482	0.2413	0.2335	0.2402	0.2407	0.2353	0.2515	0.2518	0.2589	2.7116	0.2317	0.2411	0.2402	0.2314	0.2193	0.2281	0.2231	0.2175	0.2293	0.2261	0.2148	0.1535	0.2462	0.2468	0.2547	0.2476	0.2237	0.2457	0.2923	0.2404	0.2375	0.2585	0.2623
5842s	31.5 °C	2.6723	0.2402	0.2391	0.2308	0.2237	0.2266	0.2337	0.2339	0.2168	0.2308	0.3037	0.2142	0.1431	0.2435	0.2471	0.2479	0.2412	0.2332	0.2399	0.2404	0.2349	0.2514	0.2512	0.2571	2.7099	0.2317	0.2413	0.2402	0.2316	0.2195	0.2281	0.2233	0.2175	0.2294	0.2261	0.2146	0.1537	0.2461	0.2467	0.2549	0.2473	0.2232	0.2455	0.2923	0.2395	0.237	0.2589	0.2605
5920s	31.5 °C	2.6656	0.24	0.2391	0.231	0.2236	0.2263	0.2336	0.2338	0.2164	0.2304	0.3035	0.2139	0.1429	0.2432	0.2465	0.2474	0.2406	0.2326	0.2393	0.2398	0.2343	0.2507	0.2506	0.2569	2.7101	0.2315	0.2411	0.2403	0.2317	0.2192	0.2283	0.2232	0.2175	0.2293	0.2256	0.2141	0.1536	0.2457	0.2461	0.2548	0.2468	0.2228	0.2449	0.2911	0.2387	0.2363	0.2568	0.2623
5998s	31.6 °C	2.6595	0.2399	0.2393	0.2308	0.2234	0.2261	0.2335	0.2338	0.2163	0.23	0.3018	0.2135	0.1429	0.2427	0.246	0.2469	0.2401	0.2321	0.2388	0.2395	0.2339	0.25	0.2498	0.2558	2.6994	0.2316	0.2413	0.2403	0.2317	0.2193	0.2283	0.2234	0.2177	0.2295	0.2253	0.2139	0.1534	0.2455	0.2455	0.2544	0.2464	0.2224	0.2445	0.2912	0.2396	0.2358	0.259	0.2627
6076s	31.5 °C	2.6607	0.2399	0.2391	0.2308	0.2233	0.2257	0.2332	0.2334	0.2161	0.2298	0.3021	0.2132	0.1428	0.2423	0.2456	0.2466	0.2396	0.2318	0.2385	0.2392	0.2335	0.2496	0.2492	0.2564	2.6995	0.2316	0.2414	0.2404	0.2321	0.2196	0.2285	0.2235	0.218	0.2296	0.2253	0.2136	0.1534	0.2452	0.2455	0.2539	0.246	0.2223	0.2441	0.2907	0.2384	0.2354	0.2571	0.2598
6153s	31.7 °C	2.6564	0.2395	0.2392	0.2311	0.223	0.2255	0.2329	0.2331	0.2156	0.2295	0.3027	0.2129							0.238	0.2388	0.2334	0.2493	0.2486	0.2551
Date of measurement: 2021-11-04/Time of measurement: 12:23:21
ATPase_assay.mth
C:\Users\Public\Documents\Tecan\Magellan\mth\ATPase_assay.mth
340nm
infinite 200Pro
Instrument serial number: 1505006410
Plate
Plate Description: [NUN96ft_TC] - Thermo Fisher Scientific-Nunclon 96 Flat Transparent
Plate with Cover: No
Barcode: No
Part of Plate
Range: A1:H12
Temperature
Mode: On
Temperature: 30,0 °C
Kinetic Cycle
Duration: 02:30:00
Kinetic Interval: 00:01:00
Absorbance
Measurement Wavelength: 340 nm
Measurement Bandwidth: 9 nm
Number of Reads: 25
Settle Time: 0 ms
Label: Label1
Total kinetic run time: 1h 42min 33s
[truncated: 48 more columns]

## Sheet: 21-11-04_001 ATPase assay A
											I added too much ClpX
					0.08 µM ClpX6	0.08 µM ClpX6 + SBP
				1	2	3	4	5	6	7	8	9	10	11	12	13	14	15	16	17	18	19
Raw data			min	control	ClpX	ClpX + 0.05 μM SBP	ClpX + 0.2 μM SBP	ClpX + 0.3 μM SBP	ClpX + 0.5 μM SBP	ClpX + 2.5 μM SBP	ClpX + 5 μM SBP	ClpX + 6.5 μM SBP	ClpX + 7.5 μM SBP	ClpX + 8.5 μM SBP	ClpX + 10 μM SBP	ClpX + 12.5 μM SBP	ClpX + 15 μM SBP	ClpX + 20 μM SBP	ClpX + 25 μM SBP	ClpX + 27.5 μM SBP	ClpX + 30 μM SBP	ClpX + 55 μM SBP
0s	30.0 °C		0	2.8926	2.5963	2.5103	2.3971	2.4148	2.4887	2.4001	2.4219	2.1839	2.5484	2.5047	2.407	2.4146	2.4253	2.3566	2.4364	2.4351	2.3755	2.2307
78s	29.9 °C		1.3	2.9173	2.5282	2.4475	2.3329	2.342	2.4173	2.3362	2.2858	2.1042	2.4703	2.4229	2.3301	2.342	2.3554	2.283	2.3686	2.365	2.3076	2.1628
156s	30.0 °C		2.6	2.9017	2.4384	2.3657	2.2559	2.2543	2.3363	2.2657	2.202	2.0243	2.3848	2.3356	2.2526	2.2624	2.2778	2.2067	2.2926	2.2886	2.2296	2.0972
234s	29.8 °C		3.9	2.9167	2.3647	2.3024	2.1857	2.1807	2.2633	2.2033	2.1216	1.9545	2.3121	2.2591	2.183	2.1917	2.2076	2.1402	2.2259	2.2195	2.1638	2.0279
312s	30.1 °C		5.2	2.9119	2.2851	2.2367	2.1161	2.1049	2.1911	2.1413	2.0447	1.8857	2.2349	2.1809	2.1143	2.1233	2.1378	2.0769	2.1566	2.1527	2.099	1.9648
389s	29.9 °C		6.48333	2.9088	2.2154	2.1785	2.0541	2.0377	2.125	2.0863	1.9752	1.822	2.1673	2.1124	2.0542	2.0624	2.0765	2.0191	2.0989	2.0937	2.0411	1.9077
467s	30.2 °C		7.78333	2.8944	2.1456	2.1193	1.9932	1.971	2.0617	2.0312	1.9056	1.7596	2.1014	2.0438	1.9941	2.0012	2.0168	1.9622	2.0376	2.0335	1.9854	1.8513
545s	29.9 °C		9.08333	2.8967	2.0756	2.0664	1.9362	1.9096	2	1.9796	1.8402	1.7007	2.0403	1.9789	1.9379	1.9465	1.9603	1.9091	1.9812	1.9789	1.9312	1.7981
623s	29.8 °C		10.3833	2.8908	2.0105	2.0143	1.8813	1.8492	1.9424	1.9305	1.7769	1.6433	1.9807	1.917	1.885	1.8931	1.9068	1.8577	1.9297	1.9243	1.8806	1.7466
701s	29.9 °C		11.6833	2.8909	1.9484	1.9634	1.8291	1.7935	1.8875	1.8836	1.7185	1.5882	1.9227	1.8582	1.8329	1.8418	1.8555	1.8085	1.8776	1.873	1.8322	1.6978
779s	29.9 °C		12.9833	2.888	1.8873	1.9141	1.7775	1.7384	1.8334	1.8375	1.6604	1.5355	1.8678	1.8008	1.783	1.7923	1.8048	1.7618	1.8282	1.8227	1.7849	1.6496
857s	29.9 °C		14.2833	2.8826	1.8291	1.8669	1.7284	1.6876	1.7825	1.7921	1.6009	1.4836	1.8138	1.7463	1.7356	1.744	1.7566	1.7153	1.7804	1.7745	1.7394	1.6048
935s	30.2 °C		15.5833	2.88	1.7715	1.8216	1.6808	1.637	1.7336	1.7489	1.5447	1.433	1.7617	1.6924	1.689	1.6974	1.7099	1.6713	1.7336	1.7287	1.6959	1.5592
1013s	29.9 °C		16.8833	2.8739	1.7167	1.7774	1.6355	1.5889	1.687	1.7074	1.4854	1.3817	1.7117	1.6405	1.6443	1.6533	1.6651	1.6288	1.6892	1.6835	1.6534	1.5155
1090s	30.0 °C		18.1667	2.88	1.6633	1.7346	1.5916	1.5419	1.6413	1.6654	1.4252	1.3296	1.6624	1.5905	1.6003	1.6097	1.6203	1.5871	1.645	1.6379	1.6119	1.4692
1168s	30.0 °C		19.4667	2.8826	1.6117	1.6942	1.5485	1.4957	1.5972	1.6256	1.3678	1.2778	1.6153	1.541	1.5581	1.5677	1.5781	1.5469	1.6029	1.5955	1.573	1.423
1246s	29.9 °C		20.7667	2.8706	1.5605	1.6539	1.507	1.4489	1.5536	1.5867	1.3105	1.2274	1.5696	1.4934	1.5172	1.5275	1.537	1.5081	1.5617	1.554	1.5345	1.3766
1324s	29.9 °C		22.0667	2.8726	1.5075	1.6146	1.4646	1.4004	1.5097	1.5478	1.2543	1.1772	1.5239	1.4444	1.4767	1.4874	1.4961	1.4695	1.5216	1.5118	1.4963	1.3291
1402s	29.9 °C		23.3667	2.8721	1.4553	1.5759	1.4228	1.3506	1.4661	1.5116	1.1988	1.1313	1.4801	1.3969	1.437	1.4489	1.4571	1.4333	1.4831	1.472	1.4602	1.2835
1480s	30.0 °C		24.6667	2.8574	1.4011	1.536	1.3796	1.2983	1.4194	1.4731	1.1464	1.0857	1.434	1.3487	1.3969	1.408	1.4161	1.395	1.4428	1.4302	1.4225	1.2346
1558s	30.0 °C		25.9667	2.8634	1.3471	1.4966	1.3364	1.2472	1.3718	1.4358	1.0954	1.0419	1.3889	1.3003	1.3558	1.3679	1.3763	1.3578	1.4049	1.3898	1.386	1.1886
1636s	30.0 °C		27.2667	2.8536	1.296	1.4563	1.2942	1.196	1.3216	1.3985	1.0416	0.9987	1.3425	1.2529	1.314	1.3274	1.3354	1.3203	1.3656	1.3488	1.348	1.1417
1714s	30.1 °C		28.5667	2.855	1.248	1.4134	1.2533	1.1459	1.2693	1.3603	0.9889	0.9565	1.2963	1.2065	1.2714	1.2848	1.2932	1.2827	1.3256	1.3068	1.3096	1.0934
1791s	29.9 °C		29.85	2.8523	1.2019	1.3721	1.214	1.0971	1.2176	1.3218	0.9329	0.9133	1.2501	1.1595	1.2305	1.2441	1.2521	1.2453	1.2857	1.2656	1.2711	1.0461
1869s	29.8 °C		31.15	2.841	1.1573	1.3309	1.179	1.0555	1.1662	1.2839	0.8729	0.8703	1.2042	1.1149	1.1894	1.2047	1.2122	1.2096	1.2467	1.2267	1.235	1.0019
1947s	30.0 °C		32.45	2.8415	1.1147	1.2898	1.1446	1.0119	1.116	1.2446	0.8123	0.8249	1.1578	1.0677	1.1464	1.1626	1.1709	1.1726	1.2069	1.1853	1.1967	0.9543
2025s	30.0 °C		33.75	2.8421	1.0728	1.2509	1.1103	0.9691	1.0673	1.2071	0.748	0.7816	1.1152	1.0199	1.1061	1.123	1.1311	1.1358	1.1679	1.1438	1.1603	0.9064
2103s	30.0 °C		35.05	2.842	1.0233	1.2096	1.08	0.9284	1.0171	1.1695	0.6791	0.7328	1.0737	0.9725	1.0692	1.0853	1.0935	1.0998	1.1305	1.1057	1.1258	0.8605
2181s	30.0 °C		36.35	2.8369	0.9741	1.1727	1.0469	0.8839	0.9719	1.1333	0.606	0.6823	1.0309	0.9271	1.0281	1.0472	1.0563	1.0642	1.0946	1.0668	1.0917	0.8115
2259s	30.2 °C		37.65	2.8305	0.9217	1.134	1.0142	0.8412	0.9254	1.0973	0.5328	0.6296	0.986	0.8799	0.9909	1.0106	1.02	1.0299	1.0587	1.0289	1.0574	0.7597
2337s	30.1 °C		38.95	2.8349	0.8668	1.0971	0.9807	0.7941	0.8811	1.0623	0.4542	0.5753	0.9436	0.8327	0.9552	0.9732	0.9842	0.9962	1.0236	0.992	1.0252	0.7075
2415s	30.0 °C		40.25	2.8269	0.8085	1.0604	0.9443	0.7457	0.8363	1.0297	0.3793	0.5193	0.9044	0.7827	0.9156	0.9378	0.9476	0.9617	0.9896	0.9558	0.9927	0.6513
2492s	30.0 °C		41.5333	2.8252	0.7472	1.0252	0.9059	0.6964	0.7917	0.9949	0.3286	0.4614	0.8661	0.7346	0.8782	0.9026	0.9132	0.9281	0.9555	0.9192	0.9593	0.5951
2570s	30.1 °C		42.8333	2.8189	0.6783	0.9875	0.8632	0.6431	0.7474	0.9597	0.309	0.4002	0.821	0.6843	0.8452	0.8664	0.8789	0.8933	0.9223	0.8832	0.9251	0.5352
2648s	30.0 °C		44.1333	2.8165	0.6083	0.9476	0.8185	0.5883	0.698	0.9265	0.3027	0.3379	0.7734	0.6312	0.8092	0.8308	0.8433	0.857	0.889	0.8476	0.8916	0.4736
2726s	30.1 °C		45.4333	2.8123	0.522	0.9077	0.7702	0.5312	0.6481	0.8895	0.3016	0.2813	0.7264	0.578	0.7683	0.7924	0.805	0.8165	0.8518	0.8101	0.8532	0.4141
2804s	30.0 °C		46.7333	2.8151	0.4134	0.8672	0.7188	0.4683	0.5981	0.8534	0.3024	0.2384	0.6801	0.523	0.7332	0.7573	0.7696	0.7792	0.8173	0.7716	0.8136	0.3516
2882s	30.3 °C		48.0333	2.8033	0.3012	0.8236	0.6633	0.4013	0.5426	0.8138	0.3017	0.2177	0.6317	0.4654	0.6944	0.7172	0.7298	0.7365	0.7791	0.7291	0.7704	0.2942
2960s	29.9 °C		49.3333	2.8009	0.2487	0.7772	0.6033	0.3283	0.4853	0.7738	0.3026	0.2157	0.5749	0.4082	0.6538	0.6764	0.6884	0.6929	0.7386	0.6848	0.7258	0.2693
3038s	30.2 °C		50.6333	2.8019	0.2427	0.7318	0.538	0.2572	0.4203	0.7313	0.3027	0.2152	0.5152	0.3524	0.609	0.6333	0.6448	0.645	0.6958	0.6419	0.6779	0.263
3116s	30.0 °C		51.9333	2.7974	0.2417	0.6813	0.4632	0.2301	0.3508	0.6859	0.3029	0.2154	0.4526	0.2975	0.5667	0.5905	0.6016	0.5956	0.6525	0.5946	0.6231	0.262
3193s	30.0 °C		53.2167	2.798	0.2411	0.6285	0.3778	0.2271	0.2769	0.6407	0.3027	0.2159	0.3819	0.2559	0.524	0.5455	0.556	0.545	0.608	0.5462	0.565	0.2631
3271s	30.2 °C		54.5167	2.7982	0.2407	0.5726	0.2881	0.2267	0.2373	0.5933	0.3034	0.2164	0.2966	0.2452	0.4786	0.4995	0.508	0.4913	0.5601	0.494	0.5028	0.2613
3349s	30.2 °C		55.8167	2.7903	0.2404	0.512	0.2324	0.2261	0.233	0.5445	0.3034	0.2165	0.2022	0.2432	0.4325	0.4535	0.4609	0.4336	0.5129	0.4382	0.4275	0.2624
3427s	30.1 °C		57.1167	2.7849	0.2405	0.4441	0.2258	0.2254	0.2327	0.4914	0.3048	0.2165	0.1425	0.2424	0.3832	0.4029	0.4074	0.3689	0.4587	0.3763	0.3412	0.2618
3505s	30.1 °C		58.4167	2.7855	0.2403	0.3636	0.2247	0.2249	0.2324	0.4374	0.3043	0.2165	0.1373	0.2421	0.3347	0.3514	0.3533	0.3105	0.4026	0.3085	0.2665	0.2629
3583s	30.3 °C		59.7167	2.7811	0.2402	0.2774	0.2238	0.2246	0.232	0.3815	0.3047	0.2165	0.1368	0.242	0.2861	0.2992	0.2954	0.2614	0.3388	0.2566	0.2349	0.2638
3661s	30.4 °C		61.0167	2.7758	0.2403	0.2446	0.2231	0.2245	0.2323	0.3251	0.3048	0.2167	0.137	0.2422	0.2533	0.2592	0.2507	0.2363	0.2729	0.2392	0.2317	0.2645
3739s	30.3 °C		62.3167	2.7653	0.2403	0.2407	0.2227	0.2245	0.2313	0.2755	0.304	0.2169	0.1373	0.2426	0.2462	0.247	0.2394	0.2298	0.2403	0.2377	0.2319	0.2633
3817s	30.2 °C		63.6167	2.7737	0.2402	0.2396	0.2227	0.2245	0.2313	0.258	0.3057	0.2171	0.1377	0.2432	0.2449	0.2454	0.2378	0.229	0.2366	0.2377	0.233	0.2646
3895s	30.6 °C		64.9167	2.7579	0.2401	0.2391	0.2227	0.2248	0.2314	0.2549	0.3063	0.2173	0.1382	0.2433	0.2442	0.245	0.2377	0.2284	0.2366	0.2381	0.2338	0.2649
3972s	30.5 °C		66.2	2.7575	0.2402	0.2387	0.2228	0.2247	0.2314	0.2541	0.3057	0.2178	0.1386	0.2435	0.2445	0.2452	0.2381	0.2295	0.2376	0.2389	0.2344	0.2664
4050s	30.6 °C		67.5	2.7511	0.2402	0.2381	0.2228	0.2249	0.2315	0.2534	0.306	0.2179	0.139	0.2437	0.2447	0.246	0.239	0.2301	0.2384	0.2396	0.235	0.2661
4128s	30.8 °C		68.8	2.7567	0.2401	0.2381	0.2229	0.2249	0.2318	0.2528	0.3062	0.2183	0.1395	0.2438	0.2453	0.2464	0.2396	0.2308	0.2389	0.2401	0.2354	0.2665
4206s	30.5 °C		70.1	2.7501	0.2402	0.2382	0.2229	0.2251	0.2316	0.2524	0.3064	0.2184	0.1398	0.2439	0.2456	0.2464	0.2397	0.2314	0.2393	0.2406	0.2359	0.267
4284s	30.5 °C		71.4	2.7545	0.2402	0.2382	0.2229	0.2253	0.2318	0.2523	0.3065	0.2187	0.1405	0.2442	0.2459	0.2466	0.2399	0.2316	0.2396	0.2409	0.2362	0.2668
4362s	30.7 °C		72.7	2.7405	0.2401	0.2385	0.2229	0.2253	0.2318	0.252	0.3062	0.2189	0.141	0.2442	0.2462	0.2467	0.2403	0.2319	0.2399	0.2415	0.2366	0.2661
4440s	30.8 °C		74	2.7391	0.2403	0.2382	0.2231	0.2254	0.2321	0.2521	0.3065	0.219	0.1414	0.2446	0.2461	0.2467	0.2404	0.2327	0.2404	0.2414	0.2369	0.2665
4518s	30.7 °C		75.3	2.7341	0.2403	0.2383	0.2231	0.2254	0.2321	0.2518	0.3071	0.2191	0.1417	0.2448	0.2463	0.2471	0.2408	0.233	0.2407	0.2418	0.2374	0.2664
4596s	30.7 °C		76.6	2.7352	0.2402	0.2384	0.223	0.2256	0.2321	0.2516	0.3071	0.2193	0.1423	0.245	0.2463	0.2476	0.241	0.2336	0.241	0.2425	0.2379	0.2653
4673s	31.0 °C		77.8833	2.7248	0.24	0.2383	0.2231	0.2255	0.2323	0.2519	0.3069	0.2191	0.1427	0.2454	0.2467	0.2477	0.2415	0.2341	0.2414	0.243	0.2382	0.2649
4751s	31.1 °C		79.1833	2.726	0.2402	0.2385	0.2233	0.2258	0.2323	0.2523	0.3065	0.2186	0.1432	0.2454	0.2469	0.2479	0.2418	0.2346	0.2416	0.2431	0.2387	0.2647
4829s	31.1 °C		80.4833	2.7197	0.2402	0.2407	0.2232	0.2259	0.2327	0.2531	0.3073	0.2184	0.1435	0.2458	0.2473	0.2483	0.2418	0.2347	0.2421	0.2436	0.2387	0.2635
4907s	31.1 °C		81.7833	2.7152	0.2402	0.2386	0.2232	0.2259	0.2326	0.2538	0.3068	0.2181	0.144	0.2459	0.2475	0.2487	0.242	0.235	0.2422	0.2438	0.2392	0.2628
4985s	31.0 °C		83.0833	2.7087	0.2402	0.2401	0.2232	0.2259	0.2327	0.2541	0.3063	0.2177	0.1442	0.2459	0.2479	0.2488	0.2424	0.2354	0.2425	0.2442	0.2391	0.2629
5063s	31.0 °C		84.3833	2.7107	0.2401	0.2387	0.2234	0.2261	0.2327	0.2543	0.3059	0.2174	0.1443	0.2462	0.248	0.2488	0.2427	0.2359	0.2428	0.2442	0.2388	0.2625
5141s	31.1 °C		85.6833	2.7054	0.2401	0.2387	0.2235	0.2261	0.2333	0.2547	0.3048	0.2171	0.144	0.2463	0.2481	0.2491	0.243	0.2361	0.2431	0.2439	0.2382	0.2624
5219s	31.1 °C		86.9833	2.7052	0.2402	0.2389	0.2233	0.2263	0.2332	0.2552	0.305	0.217	0.1441	0.2463	0.2486	0.2496	0.2432	0.2359	0.2436	0.2435	0.238	0.263
5297s	31.1 °C		88.2833	2.6953	0.2402	0.2388	0.2234	0.2262	0.2332	0.2554	0.305	0.2164	0.1439	0.2461	0.2483	0.2498	0.2433	0.2354	0.2427	0.2432	0.2377	0.2611
5374s	31.4 °C		89.5667	2.6928	0.2402	0.2389	0.2235	0.2263	0.2334	0.2554	0.3042	0.2161	0.1439	0.2457	0.2487	0.2497	0.2434	0.235	0.2425	0.2425	0.2373	0.2613
5452s	31.1 °C		90.8667	2.6865	0.2402	0.2389	0.2236	0.2265	0.2333	0.255	0.3043	0.2156	0.1438	0.2453	0.2487	0.2497	0.243	0.2347	0.2421	0.2422	0.2369	0.2604
5530s	31.4 °C		92.1667	2.689	0.2402	0.2389	0.2235	0.2265	0.2333	0.254	0.3046	0.2154	0.1435	0.245	0.2485	0.2493	0.2425	0.2344	0.2415	0.2419	0.2364	0.2591
5608s	31.2 °C		93.4667	2.6869	0.2401	0.2391	0.2236	0.2265	0.2338	0.2531	0.3027	0.2153	0.1433	0.2446	0.2482	0.2485	0.242	0.2339	0.2408	0.2414	0.2359	0.2592
5686s	31.5 °C		94.7667	2.6774	0.2401	0.2402	0.2236	0.2267	0.2337	0.2528	0.3033	0.2149	0.1434	0.2442	0.2478	0.2484	0.2418	0.2339	0.2408	0.2411	0.2357	0.2576
5764s	31.3 °C		96.0667	2.676	0.2401	0.239	0.2235	0.2267	0.2336	0.2518	0.3028	0.2145	0.1432	0.2439	0.2474	0.2482	0.2413	0.2335	0.2402	0.2407	0.2353	0.2589
5842s	31.5 °C		97.3667	2.6723	0.2402	0.2391	0.2237	0.2266	0.2337	0.2512	0.3037	0.2142	0.1431	0.2435	0.2471	0.2479	0.2412	0.2332	0.2399	0.2404	0.2349	0.2571
5920s	31.5 °C		98.6667	2.6656	0.24	0.2391	0.2236	0.2263	0.2336	0.2506	0.3035	0.2139	0.1429	0.2432	0.2465	0.2474	0.2406	0.2326	0.2393	0.2398	0.2343	0.2569
5998s	31.6 °C		99.9667	2.6595	0.2399	0.2393	0.2234	0.2261	0.2335	0.2498	0.3018	0.2135	0.1429	0.2427	0.246	0.2469	0.2401	0.2321	0.2388	0.2395	0.2339	0.2558
6076s	31.5 °C		101.267	2.6607	0.2399	0.2391	0.2233	0.2257	0.2332	0.2492	0.3021	0.2132	0.1428	0.2423	0.2456	0.2466	0.2396	0.2318	0.2385	0.2392	0.2335	0.2564
6153s	31.7 °C		102.55	2.6564	0.2395	0.2392	0.223	0.2255	0.2329	0.2486	0.3027	0.2129							0.238	0.2388	0.2334	0.2551
Measurement title: 21-11-04_001 A
Date of measurement: 2021-11-04/Time of measurement: 12:23:21
ATPase_assay.mth
C:\Users\Public\Documents\Tecan\Magellan\mth\ATPase_assay.mth
340nm
infinite 200Pro
Instrument serial number: 1505006410
Plate
Plate Description: [NUN96ft_TC] - Thermo Fisher Scientific-Nunclon 96 Flat Transparent
Plate with Cover: No
Barcode: No
Part of Plate
Range: A1:H12
Temperature
Mode: On
Temperature: 30,0 °C
Kinetic Cycle
Duration: 02:30:00
Kinetic Interval: 00:01:00
Absorbance
Measurement Wavelength: 340 nm
Measurement Bandwidth: 9 nm
Number of Reads: 25
Settle Time: 0 ms
Label: Label1
Total kinetic run time: 1h 42min 33s

## Sheet: 21-11-04_001 X+SBP act. A
							0.08 µM ClpX6 + SBP
				control			0 µM SBP			0.05 µM SBP			0.2 μM SBP			0.3 μM SBP			0.5 μM SBP			2.5 μM SBP			6.5 μM SBP			7.5 μM SBP			8.5 μM SBP			10 μM SBP			12.5 μM SBP			15 μM SBP			20 μM SBP			25 μM SBP			27.5 μM SBP
			min	A	μM left NADH	μM oxidated NADH	A	μM left NADH	μM oxidated NADH	A	μM left NADH	μM oxidated NADH	A	μM left NADH	μM oxidated NADH	A	μM left NADH	μM oxidated NADH	A	μM left NADH	μM oxidated NADH	A	μM left NADH	μM oxidated NADH	A	μM left NADH	μM oxidated NADH	A	μM left NADH	μM oxidated NADH	A	μM left NADH	μM oxidated NADH	A	μM left NADH	μM oxidated NADH	A	μM left NADH	μM oxidated NADH	A	μM left NADH	μM oxidated NADH	A	μM left NADH	μM oxidated NADH	A	μM left NADH	μM oxidated NADH	A
			0	2.8926	650	0	2.5963	650	0	2.5103	650	0	2.3971	650	0	2.4148	650	0	2.4887	650	0	2.4001	650	0	2.1839	650	0	2.5484	650	0	2.5047	650	0	2.407	650	0	2.4146	650	0	2.4253	650	0	2.3566	650	0	2.4364	650	0	2.4351
			1.3	2.9173	655.55	-5.55037	2.5282	632.951	17.0493	2.4475	633.739	16.261	2.3329	632.591	17.4085	2.342	630.404	19.5958	2.4173	631.352	18.6483	2.3362	632.694	17.3055	2.1042	626.279	23.7213	2.4703	630.08	19.9203	2.4229	628.772	21.2281	2.3301	629.233	20.7665	2.342	630.456	19.5436	2.3554	631.266	18.7338	2.283	629.7	20.3004	2.3686	631.912	18.0882	2.365
			2.6	2.9017	652.045	-2.04487	2.4384	610.469	39.5313	2.3657	612.558	37.4417	2.2559	611.712	38.2879	2.2543	606.798	43.2023	2.3363	610.196	39.8039	2.2657	613.602	36.3985	2.0243	602.498	47.5022	2.3848	608.272	41.7281	2.3356	606.117	43.8835	2.2526	608.305	41.6951	2.2624	609.028	40.9716	2.2778	610.469	39.5312	2.2067	608.654	41.3456	2.2926	611.636	38.364	2.2886
			3.9	2.9167	655.416	-5.41554	2.3647	592.017	57.9825	2.3024	596.168	53.8322	2.1857	592.677	57.3234	2.1807	586.986	63.0135	2.2633	591.13	58.8701	2.2033	596.702	53.2978	1.9545	581.723	68.2769	2.3121	589.729	60.2712	2.2591	586.264	63.7362	2.183	589.51	60.4902	2.1917	589.996	60.0037	2.2076	591.655	58.3454	2.1402	590.312	59.6877	2.2259	593.841	56.1587	2.2195
			5.2	2.9119	654.337	-4.33693	2.2851	572.089	77.9109	2.2367	579.156	70.8441	2.1161	573.804	76.1962	2.1049	566.583	83.4168	2.1911	572.273	77.7273	2.1413	579.911	70.0887	1.8857	561.246	88.7541	2.2349	570.038	79.9619	2.1809	565.97	84.03	2.1143	570.958	79.0424	2.1233	571.583	78.4167	2.1378	572.948	77.0523	2.0769	572.853	77.1472	2.1566	575.353	74.647	2.1527
			6.48333	2.9088	653.64	-3.64032	2.2154	554.639	95.3607	2.1785	564.086	85.914	2.0541	556.992	93.0082	2.0377	548.495	101.505	2.125	555.009	94.9914	2.0863	565.016	84.984	1.822	542.287	107.713	2.1673	552.796	97.2041	2.1124	548.193	101.807	2.0542	554.728	95.2721	2.0624	555.189	94.8107	2.0765	556.519	93.4812	2.0191	556.91	93.0896	2.0989	559.959	90.0406	2.0937
			7.78333	2.8944	650.404	-0.40448	2.1456	537.164	112.836	2.1193	548.757	101.243	1.9932	540.478	109.522	1.971	530.541	119.459	2.0617	538.476	111.524	2.0312	550.094	99.9063	1.7596	523.714	126.286	2.1014	535.987	114.013	2.0438	530.391	119.609	1.9941	538.498	111.502	2.0012	538.714	111.286	2.0168	540.519	109.481	1.9622	541.216	108.784	2.0376	543.605	106.395	2.0335
			9.08333	2.8967	650.921	-0.921316	2.0756	519.639	130.361	2.0664	535.06	114.94	1.9362	525.022	124.978	1.9096	514.014	135.986	2	522.361	127.639	1.9796	536.119	113.881	1.7007	506.184	143.816	2.0403	520.403	129.597	1.9789	513.549	136.451	1.9379	523.322	126.678	1.9465	523.989	126.011	1.9603	525.376	124.624	1.9091	526.57	123.43	1.9812	528.559	121.441	1.9789
			10.3833	2.8908	649.596	0.40448	2.0105	503.341	146.659	2.0143	521.569	128.431	1.8813	510.135	139.865	1.8492	497.756	152.244	1.9424	507.317	142.683	1.9305	522.822	127.178	1.6433	489.1	160.9	1.9807	505.201	144.799	1.917	497.485	152.515	1.885	509.036	140.964	1.8931	509.614	140.386	1.9068	511.038	138.962	1.8577	512.393	137.607	1.9297	514.819	135.181	1.9243
			11.6833	2.8909	649.618	0.382009	1.9484	487.794	162.206	1.9634	508.389	141.611	1.8291	495.981	154.019	1.7935	482.763	167.237	1.8875	492.978	157.022	1.8836	510.12	139.88	1.5882	472.7	177.3	1.9227	490.408	159.592	1.8582	482.225	167.775	1.8329	494.967	155.033	1.8418	495.805	154.195	1.8555	497.289	152.711	1.8085	498.822	151.178	1.8776	500.919	149.081	1.873
			12.9833	2.888	648.966	1.03367	1.8873	472.497	177.503	1.9141	495.624	154.376	1.7775	481.989	168.011	1.7384	467.931	182.069	1.8334	478.848	171.152	1.8375	497.636	152.364	1.5355	457.015	192.985	1.8678	476.405	173.595	1.8008	467.329	182.671	1.783	481.491	168.509	1.7923	482.479	167.521	1.8048	483.701	166.299	1.7618	485.942	164.058	1.8282	487.74	162.26	1.8227
			14.2833	2.8826	647.753	2.24711	1.8291	457.927	192.073	1.8669	483.402	166.598	1.7284	468.675	181.325	1.6876	454.257	195.743	1.7825	465.554	184.446	1.7921	485.34	164.66	1.4836	441.568	208.432	1.8138	462.631	187.369	1.7463	453.186	196.814	1.7356	468.691	181.309	1.744	469.477	180.523	1.7566	470.783	179.217	1.7153	473.116	176.884	1.7804	474.988	175.012	1.7745
			15.5833	2.88	647.169	2.83136	1.7715	443.506	206.494	1.8216	471.673	178.327	1.6808	455.767	194.233	1.637	440.637	209.363	1.7336	452.783	197.217	1.7489	473.641	176.359	1.433	426.508	223.492	1.7617	449.343	200.657	1.6924	439.198	210.802	1.689	456.107	193.893	1.6974	456.933	193.067	1.7099	458.267	191.733	1.6713	460.98	189.02	1.7336	462.502	187.498	1.7287
			16.8833	2.8739	645.798	4.2021	1.7167	429.787	220.213	1.7774	460.228	189.772	1.6355	443.484	206.516	1.5889	427.69	222.31	1.687	440.612	209.388	1.7074	462.402	187.598	1.3817	411.239	238.761	1.7117	436.59	213.41	1.6405	425.73	224.27	1.6443	444.036	205.964	1.6533	445.061	204.939	1.6651	446.26	203.74	1.6288	449.257	200.743	1.6892	450.657	199.343	1.6835
			18.1667	2.88	647.169	2.83136	1.6633	416.418	233.582	1.7346	449.146	200.854	1.5916	431.58	218.42	1.5419	415.039	234.961	1.6413	428.676	221.324	1.6654	451.027	198.973	1.3296	395.732	254.268	1.6624	424.015	225.985	1.5905	412.754	237.246	1.6003	432.154	217.846	1.6097	433.324	216.676	1.6203	434.253	215.747	1.5871	437.756	212.244	1.645	438.865	211.135	1.6379
			19.4667	2.8826	647.753	2.24711	1.6117	403.499	246.501	1.6942	438.685	211.315	1.5485	419.893	230.107	1.4957	402.603	247.397	1.5972	417.158	232.842	1.6256	440.248	209.752	1.2778	380.315	269.685	1.6153	412.002	237.998	1.541	399.908	250.092	1.5581	420.758	229.242	1.5677	422.018	227.982	1.5781	422.944	227.056	1.5469	426.668	223.332	1.6029	427.633	222.367	1.5955
			20.7667	2.8706	645.056	4.94365	1.5605	390.681	259.319	1.6539	428.25	221.75	1.507	408.64	241.36	1.4489	390.005	259.995	1.5536	405.77	244.23	1.5867	429.713	220.287	1.2274	365.314	284.686	1.5696	400.345	249.655	1.4934	387.555	262.445	1.5172	409.713	240.287	1.5275	411.196	238.804	1.537	411.928	238.072	1.5081	415.966	234.034	1.5617	416.641	233.359	1.554
			22.0667	2.8726	645.506	4.49423	1.5075	377.412	272.588	1.6146	418.074	231.926	1.4646	397.142	252.858	1.4004	376.95	273.05	1.5097	394.304	255.696	1.5478	419.178	230.822	1.1772	350.373	299.627	1.5239	388.689	261.311	1.4444	374.839	275.161	1.4767	398.776	251.224	1.4874	400.402	249.598	1.4961	400.967	249.033	1.4695	405.319	244.681	1.5216	405.943	244.057	1.5118
			23.3667	2.8721	645.393	4.60658	1.4553	364.343	285.657	1.5759	408.053	241.947	1.4228	385.808	264.192	1.3506	363.546	286.454	1.4661	382.917	267.083	1.5116	409.375	240.625	1.1313	336.712	313.288	1.4801	377.517	272.483	1.3969	362.512	287.488	1.437	388.056	261.944	1.4489	390.038	259.962	1.4571	390.515	259.485	1.4333	395.334	254.666	1.4831	395.672	254.328	1.472
			24.6667	2.8574	642.09	7.90984	1.4011	350.774	299.226	1.536	397.721	252.279	1.3796	374.094	275.906	1.2983	349.468	300.532	1.4194	370.72	279.28	1.4731	398.948	251.052	1.0857	323.14	326.86	1.434	365.759	284.241	1.3487	350.004	299.996	1.3969	377.227	272.773	1.408	379.028	270.972	1.4161	379.526	270.474	1.395	384.77	265.23	1.4428	384.92	265.08	1.4302
			25.9667	2.8634	643.438	6.56157	1.3471	337.255	312.745	1.4966	387.519	262.481	1.3364	362.38	287.62	1.2472	335.713	314.287	1.3718	358.287	291.713	1.4358	388.846	261.154	1.0419	310.103	339.897	1.3889	354.256	295.744	1.3003	337.444	312.556	1.3558	366.128	283.872	1.3679	368.233	281.767	1.3763	368.86	281.14	1.3578	374.51	275.49	1.4049	374.809	275.191	1.3898
			27.2667	2.8536	641.236	8.76374	1.296	324.462	325.538	1.4563	377.084	272.916	1.2942	350.937	299.063	1.196	321.931	328.069	1.3216	345.176	304.824	1.3985	378.745	271.255	0.9987	297.246	352.754	1.3425	342.421	307.579	1.2529	325.143	324.857	1.314	354.84	295.16	1.3274	357.33	292.67	1.3354	357.898	292.102	1.3203	364.167	285.833	1.3656	364.324	285.676	1.3488
			28.5667	2.855	641.551	8.44915	1.248	312.445	337.555	1.4134	365.976	284.024	1.2533	339.846	310.154	1.1459	308.446	341.554	1.2693	331.516	318.484	1.3603	368.399	281.601	0.9565	284.686	365.314	1.2963	330.637	319.363	1.2065	313.101	336.899	1.2714	343.336	306.664	1.2848	345.863	304.137	1.2932	346.588	303.412	1.2827	353.796	296.204	1.3256	353.653	296.347	1.3068
			29.85	2.8523	640.944	9.05587	1.2019	300.903	349.097	1.3721	355.282	294.718	1.214	329.189	320.811	1.0971	295.31	354.69	1.2176	318.013	331.987	1.3218	357.973	292.027	0.9133	271.828	378.172	1.2501	318.853	331.147	1.1595	300.904	349.096	1.2305	332.291	317.709	1.2441	334.906	315.094	1.2521	335.573	314.427	1.2453	343.48	306.52	1.2857	343.008	306.992	1.2656
			31.15	2.841	638.405	11.5951	1.1573	289.737	360.263	1.3309	344.614	305.386	1.179	319.699	330.301	1.0555	284.113	365.887	1.1662	304.589	345.411	1.2839	347.708	302.292	0.8703	259.03	390.97	1.2042	307.146	342.854	1.1149	289.33	360.67	1.1894	321.192	328.808	1.2047	324.3	325.7	1.2122	324.879	325.121	1.2096	333.633	316.367	1.2467	332.603	317.397	1.2267
			32.45	2.8415	638.517	11.4827	1.1147	279.072	370.928	1.2898	333.972	316.028	1.1446	310.371	339.629	1.0119	272.377	377.623	1.116	291.477	358.523	1.2446	337.065	312.935	0.8249	245.517	404.483	1.1578	295.311	354.689	1.0677	277.081	372.919	1.1464	309.58	340.42	1.1626	312.967	337.033	1.1709	313.811	336.189	1.1726	323.428	326.572	1.2069	321.985	328.015	1.1853
			33.75	2.8421	638.652	11.3479	1.0728	268.582	381.418	1.2509	323.9	326.1	1.1103	301.07	348.93	0.9691	260.856	389.144	1.0673	278.758	371.242	1.2071	326.909	323.091	0.7816	232.63	417.37	1.1152	284.445	365.555	1.0199	264.676	385.324	1.1061	298.698	351.302	1.123	302.307	347.693	1.1311	303.144	346.856	1.1358	313.278	336.722	1.1679	311.581	338.419	1.1438
			35.05	2.842	638.63	11.3704	1.0233	256.19	393.81	1.2096	313.206	336.794	1.08	292.854	357.146	0.9284	249.901	400.099	1.0171	265.647	384.353	1.1695	316.726	333.274	0.7328	218.105	431.895	1.0737	273.86	376.14	0.9725	252.376	397.624	1.0692	288.733	361.267	1.0853	292.158	357.842	1.0935	293.067	356.933	1.0998	303.348	346.652	1.1305	301.603	348.397	1.1057
			36.35	2.8369	637.484	12.5164	0.9741	243.872	406.128	1.1727	303.651	346.349	1.0469	283.878	366.122	0.8839	237.922	412.078	0.9719	253.841	396.159	1.1333	306.923	343.077	0.6823	203.075	446.925	1.0309	262.943	387.057	0.9271	240.594	409.406	1.0281	277.634	372.366	1.0472	281.902	368.098	1.0563	283.097	366.903	1.0642	293.529	356.471	1.0946	292.025	357.975	1.0668
			37.65	2.8305	636.045	13.9546	0.9217	230.753	419.247	1.134	293.63	356.37	1.0142	275.011	374.989	0.8412	226.429	423.571	0.9254	241.696	408.304	1.0973	297.173	352.827	0.6296	187.39	462.61	0.986	251.491	398.509	0.8799	228.345	421.655	0.9909	267.588	382.412	1.0106	272.049	377.951	1.02	273.368	376.632	1.0299	284.068	365.932	1.0587	282.447	367.553	1.0289
			38.95	2.8349	637.034	12.9658	0.8668	217.009	432.991	1.0971	284.076	365.924	0.9807	265.928	384.072	0.7941	213.751	436.249	0.8811	230.126	419.874	1.0623	287.694	362.306	0.5753	171.228	478.772	0.9436	240.677	409.323	0.8327	216.096	433.904	0.9552	257.948	392.052	0.9732	261.981	388.019	0.9842	263.774	386.226	0.9962	274.773	375.227	1.0236	273.083	376.917	0.992
			40.25	2.8269	635.236	14.7635	0.8085	202.413	447.587	1.0604	274.573	375.427	0.9443	256.057	393.943	0.7457	200.723	449.277	0.8363	218.425	431.575	1.0297	278.865	371.135	0.5193	154.561	495.439	0.9044	230.678	419.322	0.7827	203.12	446.88	0.9156	247.254	402.746	0.9378	252.452	397.548	0.9476	253.964	396.036	0.9617	265.257	384.743	0.9896	264.012	385.988	0.9558
			41.5333	2.8252	634.854	15.1455	0.7472	187.066	462.934	1.0252	265.458	384.542	0.9059	245.645	404.355	0.6964	187.452	462.548	0.7917	206.777	443.223	0.9949	269.441	380.559	0.4614	137.328	512.672	0.8661	220.909	429.091	0.7346	190.638	459.362	0.8782	237.154	412.846	0.9026	242.976	407.024	0.9132	244.745	405.255	0.9281	255.99	394.01	0.9555	254.915	395.085	0.9192
			42.8333	2.8189	633.439	16.5612	0.6783	169.817	480.183	0.9875	255.697	394.303	0.8632	234.066	415.934	0.6431	173.105	476.895	0.7474	195.206	454.794	0.9597	259.908	390.092	0.4002	119.113	530.887	0.821	209.406	440.594	0.6843	177.584	472.416	0.8452	228.243	421.757	0.8664	233.231	416.769	0.8789	235.552	414.448	0.8933	246.391	403.609	0.9223	246.058	403.942	0.8832
			44.1333	2.8165	632.899	17.1005	0.6083	152.292	497.708	0.9476	245.365	404.635	0.8185	221.945	428.055	0.5883	158.355	491.645	0.698	182.304	467.696	0.9265	250.917	399.083	0.3379	100.57	549.43	0.7734	197.265	452.735	0.6312	163.804	486.196	0.8092	218.521	431.479	0.8308	223.648	426.352	0.8433	226.011	423.989	0.857	236.379	413.621	0.889	237.174	412.826	0.8476
			45.4333	2.8123	631.956	18.0443	0.522	130.686	519.314	0.9077	235.034	414.966	0.7702	208.848	441.152	0.5312	142.985	507.015	0.6481	169.271	480.729	0.8895	240.896	409.104	0.2813	83.7241	566.276	0.7264	185.277	464.723	0.578	149.998	500.002	0.7683	207.476	442.524	0.7924	213.311	436.689	0.805	215.747	434.253	0.8165	225.208	424.792	0.8518	227.249	422.751	0.8101
			46.7333	2.8151	632.585	17.4151	0.4134	103.497	546.503	0.8672	224.547	425.453	0.7188	194.911	455.089	0.4683	126.054	523.946	0.5981	156.212	493.788	0.8534	231.12	418.88	0.2384	70.9556	579.044	0.6801	173.468	476.532	0.523	135.725	514.275	0.7332	197.998	452.002	0.7573	203.862	446.138	0.7696	206.259	443.741	0.7792	214.92	435.08	0.8173	218.045	431.955	0.7716
			48.0333	2.8033	629.933	20.0667	0.3012	75.4073	574.593	0.8236	213.257	436.743	0.6633	179.861	470.139	0.4013	108.019	541.981	0.5426	141.717	508.283	0.8138	220.395	429.605	0.2177	64.7946	585.205	0.6317	161.123	488.877	0.4654	120.777	529.223	0.6944	187.52	462.48	0.7172	193.067	456.933	0.7298	195.592	454.408	0.7365	203.142	446.858	0.7791	207.854	442.146	0.7291
			49.3333	2.8009	629.394	20.606	0.2487	62.2636	587.736	0.7772	201.243	448.757	0.6033	163.591	486.409	0.3283	88.3696	561.63	0.4853	126.751	523.249	0.7738	209.562	440.438	0.2157	64.1994	585.801	0.5749	146.635	503.365	0.4082	105.933	544.067	0.6538	176.556	473.444	0.6764	182.084	467.916	0.6884	184.497	465.503	0.6929	191.116	458.884	0.7386	197.049	452.951	0.6848
			50.6333	2.8019	629.619	20.3813	0.2427	60.7615	589.239	0.7318	189.487	460.513	0.538	145.885	504.115	0.2572	69.2314	580.769	0.4203	109.774	540.226	0.7313	198.052	451.948	0.2152	64.0506	585.949	0.5152	131.408	518.592	0.3524	91.4521	558.548	0.609	164.458	485.542	0.6333	170.482	479.518	0.6448	172.812	477.188	0.645	177.905	472.095	0.6958	185.63	464.37	0.6419
			51.9333	2.7974	628.607	21.3925	0.2417	60.5111	589.489	0.6813	176.411	473.589	0.4632	125.602	524.398	0.2301	61.9368	588.063	0.3508	91.6221	558.378	0.6859	185.757	464.243	0.2154	64.1101	585.89	0.4526	115.441	534.559	0.2975	77.2049	572.795	0.5667	153.035	496.965	0.5905	158.96	491.04	0.6016	161.234	488.766	0.5956	164.279	485.721	0.6525	174.079	475.921	0.5946
			53.2167	2.798	628.742	21.2577	0.2411	60.3609	589.639	0.6285	162.74	487.26	0.3778	102.445	547.555	0.2271	61.1293	588.871	0.2769	72.3209	577.679	0.6407	173.516	476.484	0.2159	64.2589	585.741	0.3819	97.4082	552.592	0.2559	66.4092	583.591	0.524	141.504	508.496	0.5455	146.846	503.154	0.556	149.012	500.988	0.545	150.322	499.678	0.608	162.207	487.793	0.5462
			54.5167	2.7982	628.787	21.2127	0.2407	60.2608	589.739	0.5726	148.265	501.735	0.2881	78.1215	571.879	0.2267	61.0216	588.978	0.2373	61.9781	588.022	0.5933	160.679	489.321	0.2164	64.4077	585.592	0.2966	75.6514	574.349	0.2452	63.6324	586.368	0.4786	129.244	520.756	0.4995	134.463	515.537	0.508	136.148	513.852	0.4913	135.511	514.489	0.5601	149.427	500.573	0.494
			55.8167	2.7903	627.012	22.988	0.2404	60.1856	589.814	0.512	132.574	517.426	0.2324	63.0178	586.982	0.2261	60.8601	589.14	0.233	60.8551	589.145	0.5445	147.463	502.537	0.2165	64.4375	585.563	0.2022	51.5735	598.426	0.2432	63.1133	586.887	0.4325	116.795	533.205	0.4535	122.08	527.92	0.4609	123.525	526.475	0.4336	119.596	530.404	0.5129	136.835	513.165	0.4382
			57.1167	2.7849	625.799	24.2014	0.2405	60.2107	589.789	0.4441	114.992	535.008	0.2258	61.2282	588.772	0.2254	60.6717	589.328	0.2327	60.7767	589.223	0.4914	133.082	516.918	0.2165	64.4375	585.563	0.1425	36.3463	613.654	0.2424	62.9057	587.094	0.3832	103.482	546.518	0.4029	108.459	541.541	0.4074	109.186	540.814	0.3689	101.75	548.25	0.4587	122.375	527.625	0.3763
			58.4167	2.7855	625.933	24.0666	0.2403	60.1606	589.839	0.3636	94.1481	555.852	0.2247	60.9299	589.07	0.2249	60.5371	589.463	0.2324	60.6984	589.302	0.4374	118.458	531.542	0.2165	64.4375	585.563	0.1373	35.02	614.98	0.2421	62.8279	587.172	0.3347	90.3843	559.616	0.3514	94.5954	555.405	0.3533	94.6873	555.313	0.3105	85.6425	564.358	0.4026	107.408	542.592	0.3085
			59.7167	2.7811	624.945	25.0553	0.2402	60.1356	589.864	0.2774	71.8281	578.172	0.2238	60.6858	589.314	0.2246	60.4564	589.544	0.232	60.5939	589.406	0.3815	103.319	546.681	0.2165	64.4375	585.563	0.1368	34.8925	615.108	0.242	62.8019	587.198	0.2861	77.2601	572.74	0.2992	80.5434	569.457	0.2954	79.1696	570.83	0.2614	72.0996	577.9	0.3388	90.3875	559.613	0.2566
			61.0167	2.7758	623.754	26.2463	0.2403	60.1606	589.839	0.2446	63.3351	586.665	0.2231	60.496	589.504	0.2245	60.4294	589.571	0.2323	60.6722	589.328	0.3251	88.0442	561.956	0.2167	64.497	585.503	0.137	34.9435	615.057	0.2422	62.8538	587.146	0.2533	68.4026	581.597	0.2592	69.7755	580.224	0.2507	67.1896	582.81	0.2363	65.1765	584.823	0.2729	72.8062	577.194	0.2392
			62.3167	2.7653	621.394	28.6058	0.2403	60.1606	589.839	0.2407	62.3252	587.675	0.2227	60.3876	589.612	0.2245	60.4294	589.571	0.2313	60.4111	589.589	0.2755	74.6115	575.389	0.2169	64.5565	585.443	0.1373	35.02	614.98	0.2426	62.9576	587.042	0.2462	66.4853	583.515	0.247	66.4913	583.509	0.2394	64.1611	585.839	0.2298	63.3837	586.616	0.2403	64.1089	585.891	0.2377
			63.6167	2.7737	623.282	26.7182	0.2402	60.1356	589.864	0.2396	62.0404	587.96	0.2227	60.3876	589.612	0.2245	60.4294	589.571	0.2313	60.4111	589.589	0.258	69.8721	580.128	0.2171	64.6161	585.384	0.1377	35.122	614.878	0.2432	63.1133	586.887	0.2449	66.1342	583.866	0.2454	66.0606	583.939	0.2378	63.7323	586.268	0.229	63.163	586.837	0.2366	63.1218	586.878	0.2377
			64.9167	2.7579	619.731	30.2686	0.2401	60.1105	589.889	0.2391	61.9109	588.089	0.2227	60.3876	589.612	0.2248	60.5102	589.49	0.2314	60.4372	589.563	0.2549	69.0325	580.967	0.2173	64.6756	585.324	0.1382	35.2496	614.75	0.2433	63.1393	586.861	0.2442	65.9452	584.055	0.245	65.953	584.047	0.2377	63.7055	586.294	0.2284	62.9975	587.002	0.2366	63.1218	586.878	0.2381
			66.2	2.7575	619.641	30.3585	0.2402	60.1356	589.864	0.2387	61.8074	588.193	0.2228	60.4147	589.585	0.2247	60.4833	589.517	0.2314	60.4372	589.563	0.2541	68.8159	581.184	0.2178	64.8244	585.176	0.1386	35.3516	614.648	0.2435	63.1912	586.809	0.2445	66.0262	583.974	0.2452	66.0068	583.993	0.2381	63.8127	586.187	0.2295	63.3009	586.699	0.2376	63.3886	586.611	0.2389
			67.5	2.7511	618.203	31.7967	0.2402	60.1356	589.864	0.2381	61.652	588.348	0.2228	60.4147	589.585	0.2249	60.5371	589.463	0.2315	60.4633	589.537	0.2534	68.6263	581.374	0.2179	64.8542	585.146	0.139	35.4536	614.546	0.2437	63.2431	586.757	0.2447	66.0802	583.92	0.246	66.2221	583.778	0.239	64.0539	585.946	0.2301	63.4664	586.534	0.2384	63.602	586.398	0.2396
			68.8	2.7567	619.462	30.5383	0.2401	60.1105	589.889	0.2381	61.652	588.348	0.2229	60.4418	589.558	0.2249	60.5371	589.463	0.2318	60.5416	589.458	0.2528	68.4638	581.536	0.2183	64.9732	585.027	0.1395	35.5811	614.419	0.2438	63.2691	586.731	0.2453	66.2422	583.758	0.2464	66.3298	583.67	0.2396	64.2147	585.785	0.2308	63.6595	586.34	0.2389	63.7354	586.265	0.2401
			70.1	2.7501	617.979	32.0214	0.2402	60.1356	589.864	0.2382	61.6779	588.322	0.2229	60.4418	589.558	0.2251	60.5909	589.409	0.2316	60.4894	589.511	0.2524	68.3555	581.645	0.2184	65.003	584.997	0.1398	35.6577	614.342	0.2439	63.295	586.705	0.2456	66.3232	583.677	0.2464	66.3298	583.67	0.2397	64.2415	585.758	0.2314	63.825	586.175	0.2393	63.8421	586.158	0.2406
			71.4	2.7545	618.967	31.0326	0.2402	60.1356	589.864	0.2382	61.6779	588.322	0.2229	60.4418	589.558	0.2253	60.6448	589.355	0.2318	60.5416	589.458	0.2523	68.3284	581.672	0.2187	65.0923	584.908	0.1405	35.8362	614.164	0.2442	63.3729	586.627	0.2459	66.4042	583.596	0.2466	66.3837	583.616	0.2399	64.2951	585.705	0.2316	63.8802	586.12	0.2396	63.9222	586.078	0.2409
			72.7	2.7405	615.821	34.1786	0.2401	60.1105	589.889	0.2385	61.7556	588.244	0.2229	60.4418	589.558	0.2253	60.6448	589.355	0.2318	60.5416	589.458	0.252	68.2472	581.753	0.2189	65.1518	584.848	0.141	35.9637	614.036	0.2442	63.3729	586.627	0.2462	66.4853	583.515	0.2467	66.4106	583.589	0.2403	64.4023	585.598	0.2319	63.9629	586.037	0.2399	64.0022	585.998	0.2415
			74	2.7391	615.507	34.4932	0.2403	60.1606	589.839	0.2382	61.6779	588.322	0.2231	60.496	589.504	0.2254	60.6717	589.328	0.2321	60.62	589.38	0.2521	68.2742	581.726	0.219	65.1816	584.818	0.1414	36.0658	613.934	0.2446	63.4767	586.523	0.2461	66.4582	583.542	0.2467	66.4106	583.589	0.2404	64.4291	585.571	0.2327	64.1836	585.816	0.2404	64.1356	585.864	0.2414
			75.3	2.7341	614.383	35.6167	0.2403	60.1606	589.839	0.2383	61.7038	588.296	0.2231	60.496	589.504	0.2254	60.6717	589.328	0.2321	60.62	589.38	0.2518	68.193	581.807	0.2191	65.2113	584.789	0.1417	36.1423	613.858	0.2448	63.5286	586.471	0.2463	66.5123	583.488	0.2471	66.5183	583.482	0.2408	64.5363	585.464	0.233	64.2663	585.734	0.2407	64.2156	585.784	0.2418
			76.6	2.7352	614.63	35.3696	0.2402	60.1356	589.864	0.2384	61.7297	588.27	0.223	60.4689	589.531	0.2256	60.7255	589.274	0.2321	60.62	589.38	0.2516	68.1388	581.861	0.2193	65.2708	584.729	0.1423	36.2953	613.705	0.245	63.5805	586.42	0.2463	66.5123	583.488	0.2476	66.6529	583.347	0.241	64.5899	585.41	0.2336	64.4318	585.568	0.241	64.2957	585.704	0.2425
			77.8833	2.7248	612.293	37.7066	0.24	60.0855	589.914	0.2383	61.7038	588.296	0.2231	60.496	589.504	0.2255	60.6986	589.301	0.2323	60.6722	589.328	0.2519	68.2201	581.78	0.2191	65.2113	584.789	0.1427	36.3973	613.603	0.2454	63.6843	586.316	0.2467	66.6203	583.38	0.2477	66.6798	583.32	0.2415	64.724	585.276	0.2341	64.5697	585.43	0.2414	64.4024	585.598	0.243
			initial reaction rate V			0.533922			10.2213			8.01829			8.8669			9.90276			8.96701			7.90856			11.8474			9.00394			9.54129			8.54134			8.35444			8.47706			7.9189			8.08521
			M/6.23			0.0857018			1.64065			1.28704			1.42326			1.58953			1.43933			1.26943			1.90166			1.44525			1.53151			1.371			1.341			1.36068			1.27109			1.29779
			specific activity			1.07127			20.5081			16.0881			17.7907			19.8691			17.9916			15.8679			23.7708			18.0657			19.1438			17.1375			16.7625			17.0086			15.8887			16.2223
																						oxidation of NADH kinetics
		SBP concentration in μM		specific activity	specific activity fold change																			SBP concentration in μM	initial reaction rate V
			0	20.5081	1																			0	10.2213
			0.05	16.0881	0.784471																			0.05	8.01829
			0.2	17.7907	0.867496																			0.2	8.8669
			0.3	19.8691	0.968839																			0.3	9.90276
			0.5	17.9916	0.877291																			0.5	8.96701
			2.5	15.8679	0.773737																			2.5	7.90856
			6.5	23.7708	1.15909																			6.5	11.8474
			7.5	18.0657	0.880903																			7.5	9.00394
			8.5	19.1438	0.933475																			8.5	9.54129
			10	17.1375	0.835644																			10	8.54134
			12.5	16.7625	0.817359																			12.5	8.35444
			15	17.0086	0.829356																			15	8.47706
			20	15.8887	0.774748																			20	7.9189
			25	16.2223	0.791019																			25	8.08521
			27.5	16.9241	0.825238																			27.5	8.43498
			30	15.7791	0.769406																			30	7.8643
			55	21.1457	1.03109																			55	10.539
																					Lineweaver–Burk plot for the determination of Michaelis-Menten constant
																							1 / (SBP concentration)		1 / (initial reaction rate)
																								#DIV/0!	0.0978353
																								20	0.124715
																								5	0.112779
																								3.33333	0.100982
																								2	0.11152
																								0.4	0.126445
																								0.153846	0.084407
																								0.133333	0.111063
																								0.117647	0.104808
																								0.1	0.117078
																								0.08	0.119697
																								0.0666667	0.117965
																								0.05	0.12628
																								0.04	0.123683
																								0.0363636	0.118554
																								0.0333333	0.127157
																								0.0181818	0.0948857
																							Michaelis-Menten constant, Vmax and Km
																								1/Vmax	0.113
																								Vmax=	8.84956	μM of oxidated NADH۰min¯¹
																							slope=	Km/Vmax=	0.0004
																								Km=	0.00353982	μM
																					Hanes–Woolf plot for the determination of Michaelis-Menten constant
																							SBP concentration in μM		SBP conc. / initial reaction rate
																								0	0
																								0.05	0.00623575
																								0.2	0.0225558
																								0.3	0.0302946
																								0.5	0.0557599
																								2.5	0.316113
																								6.5	0.548646
																								7.5	0.832969
																								8.5	0.890865
																								10	1.17078
																								12.5	1.49621
																								15	1.76948
																								20	2.5256
																								25	3.09206
																								27.5	3.26023
																								30	3.81471
																								55	5.21871
																							Michaelis-Menten constant, Vmax and Km
																								slope=	0.1057
																								Vmax=	9.46074	μM of oxidated NADH۰min¯¹
																								Km/Vmax=	0.1135
																								Km=	1.07379	μM
[truncated: 8 more columns]

## Sheet: 21-11-04_001 ATPase assay B
					0.08 µM ClpX6	0.08 µM ClpX6 + SBP
				1	2	3	4	5	6	7	8	9	10	11	12	13	14	15	16	17	18	19	20	21	22
Raw data			min	control	ClpX	ClpX + 0.05 μM SBP	ClpX + 0.1 μM SBP	ClpX + 0.2 μM SBP	ClpX + 0.3 μM SBP	ClpX + 0.5 μM SBP	ClpX + 0.75 μM SBP	ClpX + 1.25 μM SBP	ClpX + 2.5 μM SBP	ClpX + 5 μM SBP	ClpX + 6.5 μM SBP	ClpX + 7.5 μM SBP	ClpX + 8.5 μM SBP	ClpX + 10 μM SBP	ClpX + 12.5 μM SBP	ClpX + 15 μM SBP	ClpX + 20 μM SBP	ClpX + 25 μM SBP	ClpX + 27.5 μM SBP	ClpX + 30 μM SBP	ClpX + 50 μM SBP
0s	30.0 °C		0	2.8795	2.4733	2.5195	2.5761	2.5261	2.468	2.5863	2.5372	2.4649	2.5652	2.5487	2.5245	2.6499	2.538	2.5379	2.5827	2.5121	2.3229	2.5791	2.6127	2.4679	2.5351
78s	29.9 °C		1.3	2.9136	2.4112	2.456	2.5258	2.4655	2.4083	2.5145	2.481	2.4041	2.5115	2.4504	2.4701	2.5894	2.4802	2.4731	2.519	2.4527	2.2519	2.514	2.576	2.3985	2.477
156s	30.0 °C		2.6	2.915	2.345	2.3878	2.455	2.3992	2.3413	2.4455	2.4126	2.334	2.441	2.3773	2.3991	2.5224	2.408	2.4003	2.4494	2.3798	2.1783	2.4411	2.484	2.3248	2.4053
234s	29.8 °C		3.9	2.9254	2.2873	2.3276	2.3989	2.3396	2.2826	2.3856	2.3512	2.2733	2.3796	2.3155	2.3427	2.4625	2.345	2.3381	2.3862	2.3143	2.1118	2.3786	2.4235	2.2595	2.3342
312s	30.1 °C		5.2	2.9131	2.2246	2.2666	2.3357	2.2788	2.2217	2.3225	2.2913	2.2127	2.3209	2.2488	2.2811	2.397	2.2823	2.2746	2.3188	2.2519	2.0489	2.3131	2.3586	2.1943	2.2698
389s	29.9 °C		6.48333	2.9188	2.1718	2.2125	2.2824	2.2243	2.1685	2.2664	2.2368	2.1587	2.2632	2.1935	2.2274	2.3419	2.2261	2.2182	2.263	2.1948	1.991	2.2568	2.301	2.136	2.2103
467s	30.2 °C		7.78333	2.9019	2.12	2.1555	2.228	2.1696	2.1156	2.2123	2.1778	2.1033	2.2067	2.1362	2.1728	2.282	2.1684	2.1601	2.2067	2.1372	1.9354	2.1974	2.2442	2.0789	2.1522
545s	29.9 °C		9.08333	2.8998	2.0679	2.1057	2.1732	2.1205	2.0656	2.1589	2.1284	2.0525	2.1545	2.0836	2.1222	2.2287	2.1152	2.1064	2.1518	2.0828	1.8825	2.1417	2.1921	2.0245	2.0955
623s	29.8 °C		10.3833	2.9031	2.0178	2.0579	2.1264	2.072	2.0179	2.1113	2.08	2.0035	2.1052	2.0314	2.0735	2.1777	2.0658	2.0551	2.1013	2.0306	1.8309	2.09	2.1387	1.9733	2.0454
701s	29.9 °C		11.6833	2.91	1.9703	2.0108	2.0774	2.024	1.9724	2.0631	2.031	1.9563	2.0553	1.9828	2.028	2.1273	2.0178	2.004	2.0511	1.9805	1.7827	2.039	2.0874	1.9241	1.9933
779s	29.9 °C		12.9833	2.8995	1.9234	1.9654	2.0306	1.9794	1.9274	2.0151	1.9857	1.91	2.009	1.9336	1.9819	2.0769	1.9713	1.9565	2.003	1.9319	1.7358	1.9897	2.0387	1.8769	1.9428
857s	29.9 °C		14.2833	2.8996	1.8785	1.9215	1.9857	1.9356	1.8853	1.9719	1.9405	1.8661	1.9637	1.8887	1.938	2.0301	1.9249	1.9096	1.9563	1.8844	1.6907	1.9436	1.9912	1.8313	1.8942
935s	30.2 °C		15.5833	2.8946	1.8345	1.8787	1.9418	1.8916	1.843	1.9274	1.8977	1.8235	1.9191	1.843	1.8963	1.9839	1.88	1.8635	1.9114	1.8383	1.6468	1.8965	1.9446	1.7862	1.848
1013s	29.9 °C		16.8833	2.897	1.7906	1.8369	1.8987	1.85	1.8013	1.8844	1.8543	1.7811	1.8774	1.7988	1.8542	1.9373	1.8381	1.8189	1.8679	1.7932	1.6037	1.8522	1.8967	1.7436	1.803
1090s	30.0 °C		18.1667	2.888	1.7487	1.7959	1.8566	1.8095	1.7616	1.8436	1.8128	1.74	1.8343	1.7557	1.8137	1.8937	1.7958	1.7758	1.8244	1.7489	1.5625	1.8099	1.8519	1.702	1.7589
1168s	30.0 °C		19.4667	2.8908	1.7077	1.7572	1.815	1.7697	1.7233	1.8025	1.7724	1.7009	1.7945	1.7151	1.7746	1.85	1.7544	1.7325	1.7824	1.7055	1.5218	1.7675	1.8066	1.6616	1.716
1246s	29.9 °C		20.7667	2.8961	1.6683	1.7191	1.7745	1.7296	1.6854	1.763	1.7318	1.6615	1.7542	1.6736	1.7362	1.8075	1.7146	1.6913	1.7423	1.6635	1.4828	1.7267	1.7639	1.6219	1.6725
1324s	29.9 °C		22.0667	2.8859	1.6295	1.6822	1.7348	1.6911	1.6486	1.7243	1.6933	1.6232	1.7155	1.6336	1.699	1.766	1.6757	1.6518	1.7028	1.6224	1.4449	1.6855	1.72	1.584	1.6324
1402s	29.9 °C		23.3667	2.8862	1.591	1.6458	1.6957	1.6535	1.6129	1.6861	1.6557	1.5856	1.6773	1.5948	1.6626	1.7257	1.6377	1.612	1.6648	1.5832	1.4078	1.6467	1.6774	1.546	1.5909
1480s	30.0 °C		24.6667	2.8674	1.5535	1.6109	1.658	1.6167	1.5784	1.6492	1.6182	1.5498	1.64	1.5565	1.6276	1.6855	1.6007	1.5737	1.6265	1.5437	1.3716	1.6076	1.6333	1.5087	1.5482
1558s	30.0 °C		25.9667	2.882	1.5175	1.5774	1.6206	1.5819	1.5447	1.6139	1.5821	1.5143	1.6045	1.5201	1.5936	1.6474	1.5651	1.5362	1.5905	1.506	1.3358	1.5702	1.5906	1.4721	1.5061
1636s	30.0 °C		27.2667	2.8619	1.4808	1.5421	1.5834	1.5463	1.5109	1.579	1.5472	1.4792	1.5687	1.4836	1.5591	1.6074	1.5284	1.4981	1.5543	1.468	1.3005	1.5325	1.5456	1.4355	1.4633
1714s	30.1 °C		28.5667	2.8649	1.445	1.5074	1.5468	1.5122	1.4785	1.5446	1.5121	1.4452	1.5341	1.4474	1.5258	1.5691	1.4924	1.4611	1.5198	1.4303	1.2647	1.4954	1.5016	1.3991	1.4207
1791s	29.9 °C		29.85	2.86	1.4077	1.4726	1.5102	1.4783	1.446	1.5105	1.4778	1.4112	1.4982	1.4112	1.493	1.529	1.4551	1.4221	1.4849	1.3923	1.2286	1.4573	1.4582	1.3623	1.3774
1869s	29.8 °C		31.15	2.8701	1.3703	1.4374	1.4735	1.4439	1.4143	1.4767	1.4439	1.3775	1.4631	1.3753	1.46	1.4882	1.417	1.3822	1.4504	1.3524	1.1909	1.4199	1.4156	1.3254	1.3347
1947s	30.0 °C		32.45	2.8617	1.3332	1.4022	1.4365	1.4098	1.3817	1.4435	1.4097	1.3434	1.4272	1.3384	1.4263	1.4472	1.3783	1.3423	1.4146	1.3139	1.1547	1.3831	1.3727	1.2895	1.2924
2025s	30.0 °C		33.75	2.8581	1.2947	1.3655	1.4004	1.3751	1.3467	1.4083	1.3754	1.3086	1.3897	1.3007	1.3905	1.4058	1.3389	1.3012	1.3779	1.2736	1.1173	1.3454	1.3304	1.2523	1.2479
2103s	30.0 °C		35.05	2.8568	1.2564	1.3308	1.3654	1.3412	1.3133	1.3738	1.3414	1.275	1.3533	1.2636	1.3566	1.3636	1.2982	1.2604	1.3415	1.2332	1.0806	1.3091	1.2868	1.2164	1.2048
2181s	30.0 °C		36.35	2.8471	1.219	1.2975	1.3326	1.3086	1.2791	1.3393	1.3083	1.241	1.317	1.2274	1.32	1.3227	1.2604	1.2203	1.306	1.1925	1.0447	1.2714	1.2429	1.1798	1.159
2259s	30.2 °C		37.65	2.8538	1.1817	1.2634	1.2992	1.2761	1.2445	1.3046	1.2755	1.2075	1.2809	1.1914	1.2847	1.2822	1.2222	1.182	1.2685	1.1547	1.0107	1.2358	1.2005	1.145	1.115
2337s	30.1 °C		38.95	2.8433	1.1456	1.2296	1.2671	1.2445	1.2099	1.2696	1.2426	1.1744	1.2454	1.1568	1.2486	1.2418	1.1842	1.1437	1.2302	1.1172	0.9767	1.1992	1.1598	1.1081	1.0698
2415s	30.0 °C		40.25	2.8433	1.1112	1.196	1.236	1.2139	1.1763	1.2362	1.2114	1.1427	1.2122	1.1237	1.212	1.2033	1.1457	1.1058	1.1923	1.0791	0.9426	1.1638	1.117	1.0721	1.02
2492s	30.0 °C		41.5333	2.846	1.0771	1.1633	1.2057	1.1831	1.1432	1.2018	1.1799	1.1107	1.1778	1.0903	1.1774	1.1642	1.112	1.0672	1.1579	1.0421	0.9097	1.1287	1.0726	1.0363	0.9709
2570s	30.1 °C		42.8333	2.8439	1.045	1.1332	1.1768	1.1537	1.1119	1.1703	1.1506	1.0816	1.1477	1.0605	1.1443	1.1256	1.0737	1.0315	1.1221	1.0073	0.8788	1.0942	1.0267	1.0006	0.9165
2648s	30.0 °C		44.1333	2.8435	1.0115	1.1016	1.1471	1.124	1.0785	1.1375	1.1208	1.0508	1.115	1.0291	1.1093	1.0876	1.0403	0.9923	1.0863	0.9698	0.8447	1.0594	0.9821	0.9643	0.8609
2726s	30.1 °C		45.4333	2.8299	0.9769	1.0703	1.1175	1.0945	1.0464	1.106	1.0911	1.0209	1.0834	0.9975	1.0741	1.0474	1.0089	0.9549	1.0526	0.9343	0.8117	1.0232	0.9313	0.9254	0.8025
2804s	30.0 °C		46.7333	2.8287	0.9429	1.0391	1.0874	1.0656	1.0162	1.0755	1.0622	0.9915	1.0531	0.9676	1.0426	1.009	0.9764	0.921	1.0189	0.901	0.7816	0.9875	0.8803	0.8865	0.7381
2882s	30.3 °C		48.0333	2.8183	0.9073	1.008	1.0577	1.0376	0.9861	1.0471	1.0343	0.9632	1.0226	0.9362	1.0093	0.9702	0.9389	0.8869	0.9853	0.8667	0.7494	0.9499	0.8228	0.8448	0.6655
2960s	29.9 °C		49.3333	2.8209	0.8698	0.976	1.0258	1.0083	0.9546	1.0157	1.0033	0.9325	0.9908	0.9026	0.9752	0.9305	0.9073	0.8499	0.9548	0.8308	0.7167	0.9116	0.7671	0.8012	0.5884
3038s	30.2 °C		50.6333	2.8269	0.8302	0.9438	0.9945	0.9781	0.9242	0.9854	0.973	0.902	0.959	0.8683	0.943	0.8897	0.867	0.8137	0.9195	0.794	0.6817	0.8716	0.7083	0.7566	0.5036
3116s	30.0 °C		51.9333	2.8215	0.7865	0.9108	0.9625	0.9482	0.8945	0.9554	0.9427	0.8714	0.9246	0.8313	0.9116	0.8439	0.8301	0.7764	0.8834	0.7568	0.6463	0.8285	0.6416	0.7075	0.4134
3193s	30.0 °C		53.2167	2.8147	0.7412	0.8781	0.9305	0.9183	0.8643	0.9254	0.9125	0.8392	0.8893	0.7928	0.8783	0.7958	0.7917	0.7376	0.8491	0.7186	0.6089	0.783	0.5752	0.6563	0.3242
3271s	30.2 °C		54.5167	2.8206	0.6929	0.842	0.8958	0.8852	0.8328	0.8936	0.8793	0.8058	0.8515	0.7516	0.8451	0.7463	0.7484	0.698	0.8129	0.678	0.5711	0.7368	0.5068	0.6022	0.2739
3349s	30.2 °C		55.8167	2.8157	0.6429	0.8045	0.8612	0.8538	0.8017	0.8617	0.847	0.772	0.8126	0.7091	0.8132	0.6928	0.704	0.6582	0.7766	0.6383	0.5334	0.6872	0.4324	0.5457	0.2566
3427s	30.1 °C		57.1167	2.8063	0.5866	0.7688	0.8265	0.8204	0.77	0.829	0.8139	0.7363	0.7706	0.6621	0.7808	0.6344	0.6583	0.6164	0.7369	0.5953	0.4929	0.6352	0.3623	0.4844	0.256
3505s	30.1 °C		58.4167	2.8016	0.5266	0.7303	0.7895	0.7869	0.736	0.7941	0.7778	0.6984	0.7262	0.6119	0.7437	0.5702	0.6142	0.5756	0.6966	0.5528	0.4527	0.5785	0.3112	0.417	0.2584
3583s	30.3 °C		59.7167	2.8042	0.4586	0.6904	0.7513	0.7511	0.701	0.7578	0.7417	0.6587	0.6784	0.5559	0.7076	0.4939	0.562	0.5301	0.6535	0.5067	0.4087	0.5189	0.2945	0.344	0.2597
3661s	30.4 °C		61.0167	2.8038	0.3811	0.6493	0.7122	0.7158	0.6641	0.719	0.7021	0.6164	0.6253	0.492	0.6691	0.3995	0.5112	0.4824	0.6084	0.4586	0.3632	0.452	0.2925	0.2765	0.2582
3739s	30.3 °C		62.3167	2.7914	0.2952	0.6071	0.6701	0.676	0.6255	0.6781	0.6606	0.5713	0.5632	0.4149	0.629	0.2819	0.456	0.4327	0.5636	0.4084	0.3155	0.3746	0.2912	0.2418	0.2598
3817s	30.2 °C		63.6167	2.795	0.2438	0.5614	0.6263	0.6355	0.5862	0.6371	0.6177	0.5242	0.4882	0.3269	0.5883	0.1732	0.3944	0.3773	0.517	0.3546	0.2659	0.299	0.2902	0.2346	0.2605
3895s	30.6 °C		64.9167	2.7992	0.2351	0.5137	0.5816	0.5937	0.5447	0.593	0.5734	0.4718	0.392	0.2563	0.5434	0.1474	0.329	0.3154	0.4684	0.2968	0.2296	0.2542	0.2893	0.2335	0.2608
3972s	30.5 °C		66.2	2.7821	0.234	0.4639	0.5357	0.5505	0.5021	0.5473	0.525	0.4138	0.2907	0.2285	0.4984	0.1463	0.2719	0.2591	0.4176	0.2533	0.2196	0.2412	0.2909	0.2345	0.2628
4050s	30.6 °C		67.5	2.783	0.2341	0.4077	0.485	0.5031	0.4567	0.4974	0.4701	0.3438	0.2376	0.2225	0.4455	0.1462	0.2437	0.2433	0.3614	0.2435	0.2178	0.2397	0.2902	0.2346	0.261
4128s	30.8 °C		68.8	2.7887	0.2345	0.3434	0.4305	0.454	0.4074	0.4419	0.4066	0.2689	0.2288	0.2224	0.383	0.1465	0.2417	0.2422	0.3017	0.242	0.2176	0.24	0.2911	0.2361	0.262
4206s	30.5 °C		70.1	2.7794	0.2345	0.2776	0.3694	0.3977	0.3526	0.3771	0.3302	0.2252	0.228	0.2222	0.3068	0.1465	0.2419	0.2419	0.2585	0.2417	0.2177	0.2407	0.2914	0.2371	0.2626
4284s	30.5 °C		71.4	2.7782	0.235	0.2478	0.3021	0.3363	0.2923	0.3017	0.2549	0.2174	0.2276	0.2222	0.2461	0.1471	0.242	0.2424	0.2503	0.242	0.2182	0.2418	0.2924	0.2374	0.2631
4362s	30.7 °C		72.7	2.7765	0.2358	0.2438	0.2555	0.2732	0.2378	0.242	0.2267	0.2163	0.2272	0.2222	0.2342	0.148	0.242	0.2428	0.2493	0.2432	0.2192	0.2423	0.2924	0.2375	0.2635
4440s	30.8 °C		74	2.7622	0.2366	0.2428	0.2441	0.2407	0.2216	0.2294	0.2236	0.216	0.2271	0.2223	0.2331	0.1484	0.242	0.2431	0.2495	0.2437	0.2199	0.2424	0.2925	0.2382	0.2639
4518s	30.7 °C		75.3	2.7679	0.2368	0.2422	0.2423	0.2362	0.2196	0.228	0.2228	0.2157	0.2269	0.2225	0.2325	0.149	0.2421	0.2433	0.2499	0.2437	0.2204	0.2429	0.2931	0.239	0.265
4596s	30.7 °C		76.6	2.7652	0.2375	0.2416	0.2417	0.2352	0.2192	0.2275	0.2224	0.2154	0.227	0.2228	0.2322	0.1497	0.2424	0.2433	0.2503	0.2442	0.2212	0.2434	0.2931	0.2397	0.2649
4673s	31.0 °C		77.8833	2.7565	0.2381	0.241	0.2409	0.2346	0.2191	0.2275	0.222	0.2154	0.2271	0.2231	0.2317	0.1503	0.2429	0.2434	0.2504	0.2444	0.2214	0.2437	0.2932	0.2393	0.2633
4751s	31.1 °C		79.1833	2.753	0.2381	0.2404	0.2404	0.2342	0.2189	0.2272	0.2217	0.2153	0.2274	0.2233	0.2314	0.1507	0.2431	0.2436	0.2506	0.2447	0.2219	0.2442	0.2935	0.2405	0.2633
4829s	31.1 °C		80.4833	2.7551	0.2387	0.2404	0.2398	0.2334	0.2186	0.227	0.2216	0.2155	0.2276	0.2236	0.2314	0.1513	0.2434	0.2442	0.2509	0.245	0.2224	0.2446	0.2938	0.2405	0.2638
4907s	31.1 °C		81.7833	2.755	0.2389	0.2405	0.2398	0.2331	0.2184	0.2268	0.2215	0.2156	0.2277	0.2239	0.2311	0.1518	0.2435	0.2442	0.2513	0.2452	0.2227	0.2449	0.2943	0.2409	0.2626
4985s	31.0 °C		83.0833	2.7473	0.2392	0.2403	0.2394	0.2324	0.2182	0.2268	0.2216	0.2156	0.2278	0.2241	0.2311	0.1523	0.2438	0.2446	0.2517	0.2456	0.2231	0.2452	0.2951	0.242	0.2634
5063s	31.0 °C		84.3833	2.7453	0.2394	0.2405	0.2396	0.2323	0.2185	0.2269	0.2219	0.2159	0.228	0.2244	0.2312	0.153	0.2443	0.245	0.252	0.246	0.2236	0.2459	0.2946	0.2422	0.2626
5141s	31.1 °C		85.6833	2.7427	0.2396	0.2405	0.2396	0.2319	0.2183	0.227	0.222	0.216	0.2281	0.2246	0.2313	0.1532	0.2444	0.2451	0.2524	0.2463	0.2239	0.2459	0.295	0.2422	0.2623
5219s	31.1 °C		86.9833	2.7425	0.2403	0.2409	0.2398	0.2318	0.2185	0.2272	0.2221	0.2164	0.2285	0.2249	0.2316	0.1537	0.2447	0.2456	0.253	0.2466	0.2244	0.2469	0.2968	0.2427	0.2623
5297s	31.1 °C		88.2833	2.7331	0.24	0.2406	0.2397	0.2315	0.2184	0.2273	0.2221	0.2164	0.2284	0.225	0.2314	0.1542	0.245	0.2455	0.2532	0.247	0.2247	0.2469	0.2949	0.2419	0.26
5374s	31.4 °C		89.5667	2.7266	0.2398	0.2409	0.2399	0.2315	0.2186	0.2274	0.2223	0.2166	0.2286	0.2254	0.2315	0.1541	0.2453	0.2457	0.2533	0.2473	0.225	0.247	0.2943	0.2414	0.2603
5452s	31.1 °C		90.8667	2.7267	0.2393	0.2409	0.2399	0.2315	0.2187	0.2275	0.2224	0.2166	0.2287	0.2255	0.2313	0.154	0.2454	0.246	0.2536	0.2475	0.225	0.2472	0.2943	0.2414	0.2597
5530s	31.4 °C		92.1667	2.7217	0.2385	0.2409	0.2399	0.2314	0.2189	0.2276	0.2225	0.2168	0.2288	0.2257	0.2314	0.154	0.2456	0.2463	0.254	0.2477	0.2245	0.2469	0.2932	0.2413	0.2596
5608s	31.2 °C		93.4667	2.7188	0.2381	0.241	0.2399	0.2312	0.2187	0.2276	0.2227	0.2169	0.2287	0.2258	0.2314	0.1539	0.2457	0.2463	0.2542	0.2477	0.2242	0.2464	0.2925	0.2407	0.2599
5686s	31.5 °C		94.7667	2.7149	0.2379	0.2412	0.2399	0.2315	0.2191	0.2279	0.2229	0.2172	0.2291	0.2261	0.2315	0.154	0.246	0.2467	0.2544	0.2479	0.224	0.2462	0.2923	0.2404	0.2597
5764s	31.3 °C		96.0667	2.7116	0.2375	0.2411	0.2402	0.2314	0.2193	0.2281	0.2231	0.2175	0.2293	0.2261	0.2317	0.1535	0.2462	0.2468	0.2547	0.2476	0.2237	0.2457	0.2923	0.2404	0.2585
5842s	31.5 °C		97.3667	2.7099	0.237	0.2413	0.2402	0.2316	0.2195	0.2281	0.2233	0.2175	0.2294	0.2261	0.2317	0.1537	0.2461	0.2467	0.2549	0.2473	0.2232	0.2455	0.2923	0.2395	0.2589
5920s	31.5 °C		98.6667	2.7101	0.2363	0.2411	0.2403	0.2317	0.2192	0.2283	0.2232	0.2175	0.2293	0.2256	0.2315	0.1536	0.2457	0.2461	0.2548	0.2468	0.2228	0.2449	0.2911	0.2387	0.2568
5998s	31.6 °C		99.9667	2.6994	0.2358	0.2413	0.2403	0.2317	0.2193	0.2283	0.2234	0.2177	0.2295	0.2253	0.2316	0.1534	0.2455	0.2455	0.2544	0.2464	0.2224	0.2445	0.2912	0.2396	0.259
6076s	31.5 °C		101.267	2.6995	0.2354	0.2414	0.2404	0.2321	0.2196	0.2285	0.2235	0.218	0.2296	0.2253	0.2316	0.1534	0.2452	0.2455	0.2539	0.246	0.2223	0.2441	0.2907	0.2384	0.2571
Measurement title: 21-11-04_001 B
Date of measurement: 2021-11-04/Time of measurement: 12:23:21
ATPase_assay.mth
C:\Users\Public\Documents\Tecan\Magellan\mth\ATPase_assay.mth
340nm
infinite 200Pro
Instrument serial number: 1505006410
Plate
Plate Description: [NUN96ft_TC] - Thermo Fisher Scientific-Nunclon 96 Flat Transparent
Plate with Cover: No
Barcode: No
Part of Plate
Range: A1:H12
Temperature
Mode: On
Temperature: 30,0 °C
Kinetic Cycle
Duration: 02:30:00
Kinetic Interval: 00:01:00
Absorbance
Measurement Wavelength: 340 nm
Measurement Bandwidth: 9 nm
Number of Reads: 25
Settle Time: 0 ms
Label: Label1
Total kinetic run time: 1h 42min 33s

## Sheet: 21-11-04_001 X+SBP act. B
							0.08 µM ClpX6 + SBP
				control			0 µM SBP			0.05 µM SBP			0.1 μM SBP			0.2 μM SBP			0.3 μM SBP			0.5 μM SBP			0.75 μM SBP			1.25 μM SBP			2.5 μM SBP			5 μM SBP			6.5 μM SBP			7.5 μM SBP			8.5 μM SBP			10 μM SBP			12.5 μM SBP
			min	A	μM left NADH	μM oxidated NADH	A	μM left NADH	μM oxidated NADH	A	μM left NADH	μM oxidated NADH	A	μM left NADH	μM oxidated NADH	A	μM left NADH	μM oxidated NADH	A	μM left NADH	μM oxidated NADH	A	μM left NADH	μM oxidated NADH	A	μM left NADH	μM oxidated NADH	A	μM left NADH	μM oxidated NADH	A	μM left NADH	μM oxidated NADH	A	μM left NADH	μM oxidated NADH	A	μM left NADH	μM oxidated NADH	A	μM left NADH	μM oxidated NADH	A	μM left NADH	μM oxidated NADH	A	μM left NADH	μM oxidated NADH	A
			0	2.8795	850	0	2.4733	850	0	2.5195	850	0	2.5761	850	0	2.5261	850	0	2.468	850	0	2.5863	850	0	2.5372	850	0	2.4649	850	0	2.5652	850	0	2.5487	850	0	2.5245	850	0	2.6499	850	0	2.538	850	0	2.5379	850	0	2.5827
			1.3	2.9136	860.066	-10.066	2.4112	828.658	21.3419	2.456	828.577	21.4229	2.5258	833.403	16.5968	2.4655	829.609	20.3911	2.4083	829.439	20.5612	2.5145	826.403	23.5974	2.481	831.172	18.8278	2.4041	829.034	20.9664	2.5115	832.206	17.7939	2.4504	817.217	32.7834	2.4701	831.684	18.3165	2.5894	830.594	19.4064	2.4802	830.642	19.3578	2.4731	828.297	21.703	2.519
			2.6	2.915	860.479	-10.4792	2.345	805.907	44.0929	2.3878	805.569	44.4314	2.455	810.042	39.9577	2.3992	807.3	42.7002	2.3413	806.363	43.6365	2.4455	803.725	46.2746	2.4126	808.257	41.7429	2.334	804.86	45.1398	2.441	808.845	41.1547	2.3773	792.838	57.1625	2.3991	807.778	42.2222	2.5224	809.102	40.8978	2.408	806.462	43.5382	2.4003	803.915	46.0853	2.4494
			3.9	2.9254	863.549	-13.5492	2.2873	786.077	63.9227	2.3276	785.259	64.741	2.3989	791.532	58.4682	2.3396	787.245	62.7548	2.2826	786.147	63.8533	2.3856	784.039	65.961	2.3512	787.687	62.3128	2.2733	783.928	66.0716	2.3796	788.5	61.5001	2.3155	772.227	77.773	2.3427	788.788	61.2121	2.4625	789.888	60.1117	2.345	785.362	64.6375	2.3381	783.082	66.9175	2.3862
			5.2	2.9131	859.918	-9.91839	2.2246	764.529	85.4708	2.2666	764.679	85.3205	2.3357	770.679	79.3215	2.2788	766.787	83.2133	2.2217	765.172	84.8278	2.3225	763.301	86.6991	2.2913	767.62	82.3802	2.2127	763.031	86.969	2.3209	769.049	80.9508	2.2488	749.982	100.018	2.2811	768.047	81.9529	2.397	768.878	81.1219	2.2823	764.364	85.6363	2.2746	761.815	88.1851	2.3188
			6.48333	2.9188	861.601	-11.601	2.1718	746.383	103.617	2.2125	746.428	103.572	2.2824	753.092	96.9081	2.2243	748.448	101.552	2.1685	746.85	103.15	2.2664	744.863	105.137	2.2368	749.362	100.638	2.1587	744.41	105.59	2.2632	749.93	100.07	2.1935	731.54	118.46	2.2274	749.966	100.034	2.3419	751.204	98.7962	2.2261	745.542	104.458	2.2182	742.925	107.075	2.263
			7.78333	2.9019	856.612	-6.61226	2.12	728.581	121.419	2.1555	727.198	122.802	2.228	735.142	114.858	2.1696	730.042	119.958	2.1156	728.63	121.37	2.2123	727.083	122.917	2.1778	729.596	120.404	2.1033	725.305	124.695	2.2067	731.208	118.792	2.1362	712.43	137.57	2.1728	731.582	118.418	2.282	731.99	118.01	2.1684	726.217	123.783	2.1601	723.466	126.534	2.2067
			9.08333	2.8998	855.992	-5.99236	2.0679	710.676	139.324	2.1057	710.397	139.603	2.1732	717.061	132.939	2.1205	713.521	136.479	2.0656	711.41	138.59	2.1589	709.533	140.467	2.1284	713.046	136.954	2.0525	707.787	142.213	2.1545	713.911	136.089	2.0836	694.888	155.112	2.1222	714.545	135.455	2.2287	714.893	135.107	2.1152	708.4	141.6	2.1064	705.481	144.519	2.1518
			10.3833	2.9031	856.966	-6.96649	2.0178	693.458	156.542	2.0579	694.271	155.729	2.1264	701.619	148.381	2.072	697.201	152.799	2.0179	694.982	155.018	2.1113	693.889	156.111	2.08	696.831	153.169	2.0035	690.89	159.11	2.1052	697.575	152.425	2.0314	677.479	172.521	2.0735	698.148	151.852	2.1777	698.534	151.466	2.0658	691.856	158.144	2.0551	688.299	161.701	2.1013
			11.6833	2.91	859.003	-9.0033	1.9703	677.134	172.866	2.0108	678.381	171.619	2.0774	685.451	164.549	2.024	681.05	168.95	1.9724	679.311	170.689	2.0631	678.048	171.952	2.031	680.415	169.585	1.9563	674.614	175.386	2.0553	681.04	168.96	1.9828	661.27	188.73	2.028	682.828	167.172	2.1273	682.367	167.633	2.0178	675.78	174.22	2.004	671.185	178.815	2.0511
			12.9833	2.8995	855.904	-5.9038	1.9234	661.016	188.984	1.9654	663.064	186.936	2.0306	670.009	179.991	1.9794	666.043	183.957	1.9274	663.813	186.187	2.0151	662.272	187.728	1.9857	665.239	184.761	1.91	658.647	191.353	2.009	665.699	184.301	1.9336	644.862	205.138	1.9819	667.306	182.694	2.0769	666.201	183.799	1.9713	660.207	189.793	1.9565	655.276	194.724	2.003
			14.2833	2.8996	855.933	-5.93332	1.8785	645.585	204.415	1.9215	648.254	201.746	1.9857	655.194	194.806	1.9356	651.304	198.696	1.8853	649.313	200.687	1.9719	648.074	201.926	1.9405	650.097	199.903	1.8661	643.509	206.491	1.9637	650.688	199.312	1.8887	629.888	220.112	1.938	652.525	197.475	2.0301	651.189	198.811	1.9249	644.667	205.333	1.9096	639.568	210.432	1.9563
			15.5833	2.8946	854.457	-4.45737	1.8345	630.463	219.537	1.8787	633.814	216.186	1.9418	640.709	209.291	1.8916	636.499	213.501	1.843	634.745	215.255	1.9274	633.449	216.551	1.8977	635.758	214.242	1.8235	628.819	221.181	1.9191	635.909	214.091	1.843	614.647	235.353	1.8963	638.485	211.515	1.9839	636.369	213.631	1.88	629.63	220.37	1.8635	624.128	225.872	1.9114
			16.8833	2.897	855.166	-5.16583	1.7906	615.376	234.624	1.8369	619.712	230.288	1.8987	626.488	223.512	1.85	622.501	227.499	1.8013	620.383	229.617	1.8844	619.317	230.683	1.8543	621.218	228.782	1.7811	614.197	235.803	1.8774	622.092	227.908	1.7988	599.906	250.094	1.8542	624.31	225.69	1.9373	621.422	228.578	1.8381	615.597	234.403	1.8189	609.191	240.809	1.8679
			18.1667	2.888	852.509	-2.50912	1.7487	600.976	249.024	1.7959	605.88	244.12	1.8566	612.597	237.403	1.8095	608.873	241.127	1.7616	606.71	243.29	1.8436	605.908	244.092	1.8128	607.315	242.685	1.74	600.024	249.976	1.8343	607.81	242.19	1.7557	585.532	264.468	1.8137	610.673	239.327	1.8937	607.436	242.564	1.7958	601.43	248.57	1.7758	594.756	255.244	1.8244
			19.4667	2.8908	853.336	-3.33565	1.7077	586.886	263.114	1.7572	592.824	257.176	1.815	598.87	251.13	1.7697	595.481	254.519	1.7233	593.519	256.481	1.8025	592.4	257.6	1.7724	593.781	256.219	1.7009	586.541	263.459	1.7945	594.622	255.378	1.7151	571.992	278.008	1.7746	597.508	252.492	1.85	593.419	256.581	1.7544	587.565	262.435	1.7325	580.253	269.747	1.7824
			20.7667	2.8961	854.9	-4.90016	1.6683	573.345	276.655	1.7191	579.97	270.03	1.7745	585.507	264.493	1.7296	581.988	268.012	1.6854	580.466	269.534	1.763	579.418	270.582	1.7318	580.179	269.821	1.6615	572.954	277.046	1.7542	581.269	268.731	1.6736	558.151	291.849	1.7362	584.579	265.421	1.8075	579.786	270.214	1.7146	574.236	275.764	1.6913	566.455	283.545	1.7423
			22.0667	2.8859	851.889	-1.88922	1.6295	560.011	289.989	1.6822	567.521	282.479	1.7348	572.408	277.592	1.6911	569.033	280.967	1.6486	567.792	282.208	1.7243	566.7	283.3	1.6933	567.281	282.719	1.6232	559.747	290.253	1.7155	568.445	281.555	1.6336	544.811	305.189	1.699	572.054	277.946	1.766	566.474	283.526	1.6757	561.208	288.792	1.6518	553.225	296.775	1.7028
			23.3667	2.8862	851.978	-1.97777	1.591	546.78	303.22	1.6458	555.241	294.759	1.6957	559.507	290.493	1.6535	556.381	293.619	1.6129	555.496	294.504	1.6861	554.145	295.855	1.6557	554.684	295.316	1.5856	546.781	303.219	1.6773	555.787	294.213	1.5948	531.871	318.129	1.6626	559.798	290.202	1.7257	553.547	296.453	1.6377	548.481	301.519	1.612	539.895	310.105	1.6648
			24.6667	2.8674	846.428	3.5718	1.5535	533.892	316.108	1.6109	543.467	306.533	1.658	547.067	302.933	1.6167	543.999	306.001	1.5784	543.614	306.386	1.6492	542.018	307.982	1.6182	542.121	307.879	1.5498	534.435	315.565	1.64	543.427	306.573	1.5565	519.098	330.902	1.6276	548.013	301.987	1.6855	540.652	309.348	1.6007	536.089	313.911	1.5737	527.068	322.932	1.6265
			25.9667	2.882	850.738	-0.737975	1.5175	521.52	328.48	1.5774	532.165	317.835	1.6206	534.727	315.273	1.5819	532.289	317.711	1.5447	532.008	317.992	1.6139	530.416	319.584	1.5821	530.027	319.973	1.5143	522.194	327.806	1.6045	531.664	318.336	1.5201	506.958	343.042	1.5936	536.566	313.434	1.6474	528.431	321.569	1.5651	524.167	325.833	1.5362	514.508	335.492	1.5905
			27.2667	2.8619	844.805	5.19535	1.4808	508.907	341.093	1.5421	520.256	329.744	1.5834	522.453	327.547	1.5463	520.31	329.69	1.5109	520.367	329.633	1.579	518.946	331.054	1.5472	518.335	331.665	1.4792	510.09	339.91	1.5687	519.802	330.198	1.4836	494.786	355.214	1.5591	524.949	325.051	1.6074	515.601	334.399	1.5284	511.875	338.125	1.4981	501.748	348.252	1.5543
			28.5667	2.8649	845.69	4.30978	1.445	496.604	353.396	1.5074	508.549	341.451	1.5468	510.376	339.624	1.5122	508.836	341.164	1.4785	509.208	340.792	1.5446	507.64	342.36	1.5121	506.576	343.424	1.4452	498.365	351.635	1.5341	508.337	341.663	1.4474	482.713	367.287	1.5258	513.737	336.263	1.5691	503.315	346.685	1.4924	499.819	350.181	1.4611	489.355	360.645	1.5198
			29.85	2.86	844.244	5.75621	1.4077	483.785	366.215	1.4726	496.809	353.191	1.5102	498.3	351.7	1.4783	497.429	352.571	1.446	498.015	351.985	1.5105	496.433	353.567	1.4778	495.085	354.915	1.4112	486.64	363.36	1.4982	496.441	353.559	1.4112	470.64	379.36	1.493	502.694	347.306	1.529	490.452	359.548	1.4551	487.327	362.673	1.4221	476.293	373.707	1.4849
			31.15	2.8701	847.225	2.77479	1.3703	470.932	379.068	1.4374	484.934	365.066	1.4735	486.19	363.81	1.4439	485.854	364.146	1.4143	487.097	362.903	1.4767	485.325	364.675	1.4439	483.728	366.272	1.3775	475.019	374.981	1.4631	484.81	365.19	1.3753	458.667	391.333	1.46	491.582	358.418	1.4882	477.365	372.635	1.417	474.567	375.433	1.3822	462.93	387.07	1.4504
			32.45	2.8617	844.746	5.25438	1.3332	458.181	391.819	1.4022	473.058	376.942	1.4365	473.982	376.018	1.4098	474.379	375.621	1.3817	475.869	374.131	1.4435	474.413	375.587	1.4097	472.271	377.729	1.3434	463.26	386.74	1.4272	472.914	377.086	1.3384	446.361	403.639	1.4263	480.236	369.764	1.4472	464.214	385.786	1.3783	461.606	388.394	1.3423	449.567	400.433	1.4146
			33.75	2.8581	843.683	6.31707	1.2947	444.95	405.05	1.3655	460.677	389.323	1.4004	462.071	387.929	1.3751	462.703	387.297	1.3467	463.815	386.185	1.4083	462.845	387.155	1.3754	460.78	389.22	1.3086	451.26	398.74	1.3897	460.488	389.512	1.3007	433.788	416.212	1.3905	468.182	381.818	1.4058	450.934	399.066	1.3389	448.41	401.59	1.3012	435.801	414.199	1.3779
			35.05	2.8568	843.299	6.70082	1.2564	431.787	418.213	1.3308	448.97	401.03	1.3654	450.522	399.478	1.3412	451.296	398.704	1.3133	452.312	397.688	1.3738	451.506	398.494	1.3414	449.389	400.611	1.275	439.673	410.327	1.3533	448.427	401.573	1.2636	421.415	428.585	1.3566	456.768	393.232	1.3636	437.398	412.602	1.2982	434.779	415.221	1.2604	422.136	427.864	1.3415
			36.35	2.8471	840.436	9.56416	1.219	418.934	431.066	1.2975	437.736	412.264	1.3326	439.7	410.3	1.3086	440.327	409.673	1.2791	440.533	409.467	1.3393	440.167	409.833	1.3083	438.3	411.7	1.241	427.948	422.052	1.317	436.399	413.601	1.2274	409.342	440.658	1.32	444.444	405.556	1.3227	424.278	425.722	1.2604	422.12	427.88	1.2203	408.706	441.294	1.306
			37.65	2.8538	842.414	7.58639	1.1817	406.115	443.885	1.2634	426.231	423.769	1.2992	428.679	421.321	1.2761	429.391	420.609	1.2445	428.616	421.384	1.3046	428.763	421.237	1.2755	427.312	422.688	1.2075	416.396	433.604	1.2809	424.437	425.563	1.1914	397.336	452.664	1.2847	432.559	417.441	1.2822	411.287	438.713	1.2222	409.326	440.674	1.182	395.878	454.122	1.2685
			38.95	2.8433	839.314	10.6859	1.1456	393.709	456.291	1.2296	414.828	435.172	1.2671	418.087	431.913	1.2445	418.758	431.242	1.2099	416.7	433.3	1.2696	417.26	432.74	1.2426	416.29	433.71	1.1744	404.982	445.018	1.2454	412.673	437.327	1.1568	385.797	464.203	1.2486	420.404	429.596	1.2418	398.328	451.672	1.1842	396.6	453.4	1.1437	383.051	466.949	1.2302
			40.25	2.8433	839.314	10.6859	1.1112	381.887	468.113	1.196	403.493	446.507	1.236	407.826	442.174	1.2139	408.462	441.538	1.1763	405.128	444.872	1.2362	406.283	443.717	1.2114	405.837	444.163	1.1427	394.05	455.95	1.2122	401.672	448.328	1.1237	374.758	475.242	1.212	408.081	441.919	1.2033	385.979	464.021	1.1457	383.706	466.294	1.1058	370.357	479.643	1.1923
			41.5333	2.846	840.111	9.88887	1.0771	370.167	479.833	1.1633	392.461	457.539	1.2057	397.828	452.172	1.1831	398.098	451.902	1.1432	393.728	456.272	1.2018	394.977	455.023	1.1799	395.284	454.716	1.1107	383.016	466.984	1.1778	390.274	459.726	1.0903	363.619	486.381	1.1774	396.431	453.569	1.1642	373.437	476.563	1.112	372.419	477.581	1.0672	357.429	492.571	1.1579
			42.8333	2.8439	839.491	10.5088	1.045	359.136	490.864	1.1332	382.306	467.694	1.1768	388.292	461.708	1.1537	388.205	461.795	1.1119	382.948	467.052	1.1703	384.625	465.375	1.1506	385.468	464.532	1.0816	372.981	477.019	1.1477	380.3	469.7	1.0605	353.68	496.32	1.1443	385.286	464.714	1.1256	361.055	488.945	1.0737	359.592	490.408	1.0315	345.473	504.527	1.1221
			44.1333	2.8435	839.373	10.6268	1.0115	347.623	502.377	1.1016	371.645	478.355	1.1471	378.493	471.507	1.124	378.211	471.789	1.0785	371.444	478.556	1.1375	373.845	476.155	1.1208	375.485	474.515	1.0508	362.36	487.64	1.115	369.464	480.536	1.0291	343.208	506.792	1.1093	373.502	476.498	1.0876	348.866	501.134	1.0403	348.406	501.594	0.9923	332.344	517.656	1.0863
			45.4333	2.8299	835.359	14.6414	0.9769	335.732	514.268	1.0703	361.086	488.914	1.1175	368.726	481.274	1.0945	368.285	481.715	1.0464	360.389	489.611	1.106	363.492	486.508	1.0911	365.535	484.465	1.0209	352.049	497.951	1.0834	358.993	491.007	0.9975	332.67	517.33	1.0741	361.65	488.35	1.0474	335.971	514.029	1.0089	337.89	512.11	0.9549	319.818	530.182	1.0526
			46.7333	2.8287	835.004	14.9957	0.9429	324.047	525.953	1.0391	350.56	499.44	1.0874	358.794	491.206	1.0656	358.561	491.439	1.0162	349.988	500.012	1.0755	353.468	496.532	1.0622	355.853	494.147	0.9915	341.91	508.09	1.0531	348.953	501.047	0.9676	322.698	527.302	1.0426	351.044	498.956	1.009	323.654	526.346	0.9764	327.006	522.994	0.921	308.464	541.536	1.0189
			48.0333	2.8183	831.934	18.0656	0.9073	311.812	538.188	1.008	340.067	509.933	1.0577	348.995	501.005	1.0376	349.139	500.861	0.9861	339.621	510.379	1.0471	344.134	505.866	1.0343	346.506	503.494	0.9632	332.151	517.849	1.0226	338.847	511.153	0.9362	312.226	537.774	1.0093	339.832	510.168	0.9702	311.208	538.792	0.9389	314.446	535.554	0.8869	297.043	552.957	0.9853
			49.3333	2.8209	832.702	17.2981	0.8698	298.925	551.075	0.976	329.272	520.728	1.0258	338.469	511.531	1.0083	339.28	510.72	0.9546	328.772	521.228	1.0157	333.815	516.185	1.0033	336.121	513.879	0.9325	321.565	528.435	0.9908	328.31	521.69	0.9026	301.02	548.98	0.9752	328.35	521.65	0.9305	298.474	551.526	0.9073	303.863	546.137	0.8499	284.651	565.349	0.9548
			50.6333	2.8269	834.473	15.527	0.8302	285.315	564.685	0.9438	318.408	531.592	0.9945	328.141	521.859	0.9781	329.118	520.882	0.9242	318.302	531.698	0.9854	323.856	526.144	0.973	325.97	524.03	0.902	311.047	538.953	0.959	317.772	532.228	0.8683	289.581	560.419	0.943	317.508	532.492	0.8897	285.386	564.614	0.867	290.366	559.634	0.8137	272.526	577.474	0.9195
			51.9333	2.8215	832.879	17.121	0.7865	270.297	579.703	0.9108	307.275	542.725	0.9625	317.583	532.417	0.9482	319.057	530.943	0.8945	308.073	541.927	0.9554	313.997	536.003	0.9427	315.819	534.181	0.8714	300.495	549.505	0.9246	306.374	543.626	0.8313	277.241	572.759	0.9116	306.936	543.064	0.8439	270.695	579.305	0.8301	278.008	571.992	0.7764	260.034	589.966	0.8834
			53.2167	2.8147	830.872	19.1283	0.7412	254.729	595.271	0.8781	296.243	553.757	0.9305	307.024	542.976	0.9183	308.996	541.004	0.8643	297.672	552.328	0.9254	304.137	545.863	0.9125	305.701	544.299	0.8392	289.391	560.609	0.8893	294.677	555.323	0.7928	264.401	585.599	0.8783	295.724	554.276	0.7958	255.266	594.734	0.7917	265.148	584.852	0.7376	247.039	602.961	0.8491
			54.5167	2.8206	832.613	17.3867	0.6929	238.129	611.871	0.842	284.064	565.936	0.8958	295.575	554.425	0.8852	297.858	552.142	0.8328	286.823	563.177	0.8936	293.686	556.314	0.8793	294.579	555.421	0.8058	277.873	572.127	0.8515	282.151	567.849	0.7516	250.661	599.339	0.8451	284.545	565.455	0.7463	239.388	610.612	0.7484	250.646	599.354	0.698	233.776	616.224	0.8129
			55.8167	2.8157	831.167	18.8331	0.6429	220.946	629.054	0.8045	271.413	578.587	0.8612	284.158	565.842	0.8538	287.293	562.707	0.8017	276.112	573.888	0.8617	283.202	566.798	0.847	283.758	566.242	0.772	266.218	583.782	0.8126	269.262	580.738	0.7091	236.487	613.513	0.8132	273.805	576.195	0.6928	222.227	627.773	0.704	235.776	614.224	0.6582	220.446	629.554	0.7766
			57.1167	2.8063	828.392	21.6079	0.5866	201.597	648.403	0.7688	259.369	590.631	0.8265	272.709	577.291	0.8204	276.054	573.946	0.77	265.194	584.806	0.829	272.455	577.545	0.8139	272.669	577.331	0.7363	253.907	596.093	0.7706	255.345	594.655	0.6621	220.813	629.187	0.7808	262.896	587.104	0.6344	203.494	646.506	0.6583	220.471	629.529	0.6164	206.446	643.554	0.7369
			58.4167	2.8016	827.005	22.9953	0.5266	180.977	669.023	0.7303	246.38	603.62	0.7895	260.5	589.5	0.7869	264.782	585.218	0.736	253.485	596.515	0.7941	260.985	589.015	0.7778	260.575	589.425	0.6984	240.837	609.163	0.7262	240.632	609.368	0.6119	204.071	645.929	0.7437	250.404	599.596	0.5702	182.901	667.099	0.6142	205.701	644.299	0.5756	192.781	657.219	0.6966
			59.7167	2.8042	827.772	22.2278	0.4586	157.607	692.393	0.6904	232.919	617.081	0.7513	247.896	602.104	0.7511	252.735	597.265	0.701	241.43	608.57	0.7578	249.055	600.945	0.7417	248.481	601.519	0.6587	227.147	622.853	0.6784	224.793	625.207	0.5559	185.395	664.605	0.7076	238.249	611.751	0.4939	158.427	691.573	0.562	188.219	661.781	0.5301	177.542	672.458	0.6535
			61.0167	2.8038	827.654	22.3459	0.3811	130.973	719.027	0.6493	219.053	630.947	0.7122	234.995	615.005	0.7158	240.857	609.143	0.6641	228.722	621.278	0.719	236.303	613.697	0.7021	235.214	614.786	0.6164	212.56	637.44	0.6253	207.198	642.802	0.492	164.084	685.916	0.6691	225.286	624.714	0.3995	128.146	721.854	0.5112	171.206	678.794	0.4824	161.567	688.433	0.6084
			62.3167	2.7914	823.994	26.0063	0.2952	101.452	748.548	0.6071	204.816	645.184	0.6701	221.104	628.896	0.676	227.465	622.535	0.6255	215.427	634.573	0.6781	222.861	627.139	0.6606	221.311	628.689	0.5713	197.008	652.992	0.5632	186.621	663.379	0.4149	138.371	711.629	0.629	211.785	638.215	0.2819	90.4242	759.576	0.456	152.719	697.281	0.4327	144.921	705.079	0.5636
			63.6167	2.795	825.056	24.9436	0.2438	83.7868	766.213	0.5614	189.399	660.601	0.6263	206.652	643.348	0.6355	213.838	636.162	0.5862	201.892	648.108	0.6371	209.386	640.614	0.6177	206.939	643.061	0.5242	180.766	669.234	0.4882	161.769	688.231	0.3269	109.022	740.978	0.5883	198.081	651.919	0.1732	55.5568	794.443	0.3944	132.088	717.912	0.3773	126.366	723.634	0.517
			64.9167	2.7992	826.296	23.7038	0.2351	80.7969	769.203	0.5137	173.306	676.694	0.5816	191.902	658.098	0.5937	199.772	650.228	0.5447	187.599	662.401	0.593	194.892	655.108	0.5734	192.098	657.902	0.4718	162.696	687.304	0.392	129.892	720.108	0.2563	85.4769	764.523	0.5434	182.963	667.037	0.1474	47.281	802.719	0.329	110.185	739.815	0.3154	105.635	744.365	0.4684
			66.2	2.7821	821.248	28.7515	0.234	80.4189	769.581	0.4639	156.505	693.495	0.5357	176.758	673.242	0.5505	185.236	664.764	0.5021	172.927	677.073	0.5473	179.873	670.127	0.525	175.883	674.117	0.4138	142.695	707.305	0.2907	96.3258	753.674	0.2285	76.2055	773.794	0.4984	167.811	682.189	0.1463	46.9282	803.072	0.2719	91.0619	758.938	0.2591	86.7784	763.222	0.4176
			67.5	2.783	821.514	28.4858	0.2341	80.4532	769.547	0.4077	137.545	712.455	0.485	160.029	689.971	0.5031	169.287	680.713	0.4567	157.291	692.709	0.4974	163.473	686.527	0.4701	157.491	692.509	0.3438	118.557	731.443	0.2376	78.7307	771.269	0.2225	74.2045	775.796	0.4455	150	700	0.1462	46.8961	803.104	0.2437	81.6174	768.383	0.2433	81.4867	768.513	0.3614
			68.8	2.7887	823.197	26.8033	0.2345	80.5907	769.409	0.3434	115.852	734.148	0.4305	142.046	707.954	0.454	152.765	697.235	0.4074	140.312	709.688	0.4419	145.233	704.767	0.4066	136.217	713.783	0.2689	92.7279	757.272	0.2288	75.8148	774.185	0.2224	74.1711	775.829	0.383	128.956	721.044	0.1465	46.9923	803.008	0.2417	80.9476	769.052	0.2422	81.1182	768.882	0.3017
			70.1	2.7794	820.451	29.5485	0.2345	80.5907	769.409	0.2776	93.6535	756.346	0.3694	121.886	728.114	0.3977	133.821	716.179	0.3526	121.438	728.562	0.3771	123.936	726.064	0.3302	110.622	739.378	0.2252	77.6583	772.342	0.228	75.5497	774.45	0.2222	74.1044	775.896	0.3068	103.3	746.7	0.1465	46.9923	803.008	0.2419	81.0146	768.985	0.2419	81.0178	768.982	0.2585
			71.4	2.7782	820.097	29.9028	0.235	80.7625	769.237	0.2478	83.5999	766.4	0.3021	99.6797	750.32	0.3363	113.161	736.839	0.2923	100.671	749.329	0.3017	99.1552	750.845	0.2549	85.3953	764.605	0.2174	74.9686	775.031	0.2276	75.4171	774.583	0.2222	74.1044	775.896	0.2461	82.862	767.138	0.1471	47.1848	802.815	0.242	81.0481	768.952	0.2424	81.1852	768.815	0.2503
			72.7	2.7765	819.595	30.4046	0.2358	81.0375	768.963	0.2438	82.2504	767.75	0.2555	84.3038	765.696	0.2732	91.9283	758.072	0.2378	81.9003	768.1	0.242	79.5345	770.466	0.2267	75.9479	774.052	0.2163	74.5892	775.411	0.2272	75.2846	774.715	0.2222	74.1044	775.896	0.2342	78.8552	771.145	0.148	47.4735	802.527	0.242	81.0481	768.952	0.2428	81.3192	768.681	0.2493
			74	2.7622	815.374	34.6258	0.2366	81.3124	768.688	0.2428	81.9131	768.087	0.2441	80.5423	769.458	0.2407	80.9924	769.008	0.2216	76.3209	773.679	0.2294	75.3934	774.607	0.2236	74.9093	775.091	0.216	74.4858	775.514	0.2271	75.2514	774.749	0.2223	74.1378	775.862	0.2331	78.4848	771.515	0.1484	47.6018	802.398	0.242	81.0481	768.952	0.2431	81.4197	768.58	0.2495
			75.3	2.7679	817.057	32.9432	0.2368	81.3812	768.619	0.2422	81.7107	768.289	0.2423	79.9484	770.052	0.2362	79.4782	770.522	0.2196	75.6321	774.368	0.228	74.9333	775.067	0.2228	74.6413	775.359	0.2157	74.3823	775.618	0.2269	75.1852	774.815	0.2225	74.2045	775.796	0.2325	78.2828	771.717	0.149	47.7943	802.206	0.2421	81.0816	768.918	0.2433	81.4867	768.513	0.2499
			76.6	2.7652	816.26	33.7402	0.2375	81.6217	768.378	0.2416	81.5082	768.492	0.2417	79.7504	770.25	0.2352	79.1418	770.858	0.2192	75.4943	774.506	0.2275	74.769	775.231	0.2224	74.5073	775.493	0.2154	74.2789	775.721	0.227	75.2183	774.782	0.2228	74.3045	775.695	0.2322	78.1818	771.818	0.1497	48.0188	801.981	0.2424	81.182	768.818	0.2433	81.4867	768.513	0.2503
			77.8833	2.7565	813.692	36.3084	0.2381	81.8279	768.172	0.241	81.3058	768.694	0.2409	79.4864	770.514	0.2346	78.9399	771.06	0.2191	75.4599	774.54	0.2275	74.769	775.231	0.222	74.3733	775.627	0.2154	74.2789	775.721	0.2271	75.2514	774.749	0.2231	74.4046	775.595	0.2317	78.0135	771.987	0.1503	48.2113	801.789	0.2429	81.3495	768.651	0.2434	81.5202	768.48	0.2504
			initial reaction rate V			0.602931			9.86706			9.06749			9.38464			8.88929			8.84842			8.65556			7.72559			8.01298			9.18176			9.37514			8.88951			9.95501			9.8953			10.0459
			M/6.23			0.0967787			1.5838			1.45546			1.50636			1.42685			1.42029			1.38934			1.24006			1.28619			1.4738			1.50484			1.42689			1.59792			1.58833			1.6125
			specific activity			1.20973			19.7975			18.1932			18.8295			17.8357			17.7536			17.3667			15.5008			16.0774			18.4225			18.8105			17.8361			19.9739			19.8541			20.1563
																									oxidation of NADH kinetics
		SBP concentration in μM		specific activity	specific activity fold change																						SBP concentration in μM	initial reaction rate V
			0	19.7975	1																						0	9.86706
			0.05	18.1932	0.918966																						0.05	9.06749
			0.1	18.8295	0.951108																						0.1	9.38464
			0.2	17.8357	0.900906																						0.2	8.88929
			0.3	17.7536	0.896763																						0.3	8.84842
			0.5	17.3667	0.877218																						0.5	8.65556
			0.75	15.5008	0.782968																						0.75	7.72559
			1.25	16.0774	0.812094																						1.25	8.01298
			2.5	18.4225	0.930547																						2.5	9.18176
			5	18.8105	0.950146																						5	9.37514
			6.5	17.8361	0.900928																						6.5	8.88951
			7.5	19.9739	1.00891																						7.5	9.95501
			8.5	19.8541	1.00286																						8.5	9.8953
			10	20.1563	1.01812																						10	10.0459
			12.5	18.4299	0.93092																						12.5	9.18545
			15	20.2714	1.02394																						15	10.1032
			20	20.4846	1.03471																						20	10.2095
			25	18.5429	0.936629																						25	9.24177
			27.5	21.9641	1.10944																						27.5	10.9469
			30	19.553	0.98765																						30	9.7452
			50	22.3228	1.12756																						50	11.1257
																								Lineweaver–Burk plot for the determination of Michaelis-Menten constant
																										1 / (SBP concentration)		1 / (initial reaction rate)
																											#DIV/0!	0.101347
																											20	0.110284
																											10	0.106557
																											5	0.112495
																											3.33333	0.113015
																											2	0.115533
																											1.33333	0.12944
																											0.8	0.124798
																											0.4	0.108912
																											0.2	0.106665
																											0.153846	0.112492
																											0.133333	0.100452
																											0.117647	0.101058
																											0.1	0.0995432
																											0.08	0.108868
																											0.0666667	0.0989781
																											0.05	0.0979476
																											0.04	0.108204
																											0.0363636	0.0913498
																											0.0333333	0.102615
																											0.02	0.089882
																										Michaelis-Menten constant, Vmax and Km
																											1/Vmax	0.1061
																											Vmax=	9.42507	μM of oxidated NADH۰min¯¹
																										slope=	Km/Vmax=	0.0004
																											Km=	0.00377003	μM
																								Hanes–Woolf plot for the determination of Michaelis-Menten constant
																										SBP concentration in μM		SBP conc. / initial reaction rate
																											0	0
																											0.05	0.0055142
																											0.1	0.0106557
																											0.2	0.022499
																											0.3	0.0339044
																											0.5	0.0577663
																											0.75	0.0970799
																											1.25	0.155997
																											2.5	0.272279
																											5	0.533325
																											6.5	0.731199
																											7.5	0.753389
																											8.5	0.858994
																											10	0.995432
																											12.5	1.36085
																											15	1.48467
																											20	1.95895
																											25	2.70511
																											27.5	2.51212
																											30	3.07844
																											50	4.4941
																										Michaelis-Menten constant, Vmax and Km
																											slope=	0.0938
																											Vmax=	10.661	μM of oxidated NADH۰min¯¹
																											Km/Vmax=	0.0598
																											Km=	0.637527	μM
[truncated: 20 more columns]

## Sheet: 21-11-04_001 ATPase assay C
					0.08 µM ClpX6	0.08 µM ClpX6 + SBP
				1	2	3	4	5	6	7	8	9	10	11	12	13	14	15	16	17	18	19	20	21	22	23
Raw data			min	control	ClpX	ClpX + 0.05 μM SBP	ClpX + 0.1 μM SBP	ClpX + 0.2 μM SBP	ClpX + 0.3 μM SBP	ClpX + 0.5 μM SBP	ClpX + 0.75 μM SBP	ClpX + 1.25 μM SBP	ClpX + 2.5 μM SBP	ClpX + 5 μM SBP	ClpX + 6.5 μM SBP	ClpX + 7.5 μM SBP	ClpX + 8.5 μM SBP	ClpX + 10 μM SBP	ClpX + 12.5 μM SBP	ClpX + 15 μM SBP	ClpX + 20 μM SBP	ClpX + 25 μM SBP	ClpX + 27.5 μM SBP	ClpX + 30 μM SBP	ClpX + 40 μM SBP	ClpX + 50 μM SBP
0s	30.0 °C		0	2.8483	2.4831	2.6074	2.5893	2.6001	2.4173	2.6036	2.5387	2.4327	2.5565	2.4729	2.6762	2.5784	2.5578	2.539	2.555	2.5475	2.5485	2.504	2.4536	2.3222	2.3153	2.5476
78s	29.9 °C		1.3	2.8792	2.4106	2.5471	2.5307	2.5458	2.3552	2.5456	2.4823	2.3647	2.4955	2.4042	2.6136	2.5087	2.4965	2.4779	2.4942	2.4865	2.4924	2.4336	2.3806	2.2465	2.2438	2.4748
156s	30.0 °C		2.6	2.8714	2.3336	2.4784	2.4585	2.4766	2.2831	2.4813	2.4119	2.2923	2.4222	2.3301	2.5484	2.4322	2.4258	2.4032	2.4194	2.4112	2.4214	2.355	2.3026	2.1707	2.1718	2.3916
234s	29.8 °C		3.9	2.88	2.2618	2.4178	2.3995	2.4154	2.2218	2.4185	2.3532	2.23	2.3582	2.2662	2.49	2.3645	2.3601	2.339	2.3571	2.3453	2.3577	2.2856	2.233	2.1023	2.1071	2.3203
312s	30.1 °C		5.2	2.8603	2.1913	2.3535	2.338	2.3556	2.163	2.3583	2.2901	2.1674	2.293	2.2007	2.4233	2.2951	2.2955	2.2742	2.2898	2.2792	2.2964	2.2175	2.1663	2.0371	2.0452	2.2483
389s	29.9 °C		6.48333	2.8728	2.1296	2.2959	2.2813	2.3014	2.1096	2.3036	2.2367	2.1142	2.2366	2.1435	2.3693	2.2344	2.2384	2.2181	2.2331	2.2215	2.2387	2.1557	2.1057	1.9789	1.9881	2.1861
467s	30.2 °C		7.78333	2.8633	2.0682	2.2389	2.2257	2.2474	2.0576	2.2489	2.1805	2.0585	2.1786	2.0874	2.311	2.1767	2.1827	2.1601	2.1745	2.1616	2.1857	2.0958	2.046	1.9206	1.9334	2.1198
545s	29.9 °C		9.08333	2.8554	2.0119	2.1852	2.173	2.1951	2.007	2.1978	2.1293	2.0067	2.1257	2.0333	2.2617	2.1199	2.128	2.1069	2.1199	2.1097	2.1308	2.0403	1.9913	1.868	1.8812	2.0626
623s	29.8 °C		10.3833	2.8612	1.9569	2.1357	2.1215	2.1465	1.961	2.1495	2.08	1.958	2.0757	1.983	2.2086	2.0672	2.0766	2.0555	2.0675	2.0574	2.0819	1.9856	1.9388	1.8155	1.8314	2.005
701s	29.9 °C		11.6833	2.859	1.9046	2.0865	2.0727	2.0986	1.9151	2.1017	2.0327	1.9103	2.0271	1.9353	2.1616	2.0152	2.0277	2.007	2.016	2.0057	2.0334	1.9331	1.8887	1.7663	1.783	1.9511
779s	29.9 °C		12.9833	2.8555	1.8529	2.0395	2.0251	2.0515	1.872	2.0568	1.9864	1.8647	1.9787	1.8879	2.115	1.9661	1.9794	1.9577	1.9679	1.9563	1.9864	1.8838	1.8404	1.7192	1.7368	1.8975
857s	29.9 °C		14.2833	2.8496	1.8043	1.9935	1.9775	2.0048	1.8298	2.0122	1.9422	1.8208	1.9338	1.8418	2.0685	1.9175	1.934	1.9129	1.9207	1.91	1.9412	1.8353	1.7924	1.6732	1.6914	1.8481
935s	30.2 °C		15.5833	2.8463	1.7568	1.9493	1.9323	1.9618	1.7873	1.9679	1.8996	1.7782	1.8888	1.7977	2.0236	1.8708	1.8882	1.8682	1.8747	1.8643	1.8974	1.7882	1.7467	1.6289	1.6473	1.7983
1013s	29.9 °C		16.8833	2.8507	1.7107	1.9056	1.8884	1.9172	1.7485	1.9259	1.8559	1.7364	1.8463	1.7543	1.9806	1.8255	1.8454	1.8243	1.8306	1.8199	1.8541	1.742	1.7018	1.5857	1.6048	1.7509
1090s	30.0 °C		18.1667	2.8417	1.6651	1.864	1.8456	1.8766	1.7094	1.8852	1.8156	1.6961	1.8042	1.7128	1.9386	1.7794	1.804	1.7822	1.7866	1.7766	1.8134	1.6976	1.6588	1.544	1.5634	1.7042
1168s	30.0 °C		19.4667	2.841	1.6214	1.8241	1.8038	1.836	1.672	1.8455	1.7749	1.6568	1.7631	1.6715	1.8975	1.7364	1.7615	1.7408	1.7453	1.7342	1.7721	1.6544	1.617	1.5038	1.5235	1.6606
1246s	29.9 °C		20.7667	2.8411	1.5794	1.7833	1.7615	1.7957	1.6338	1.8075	1.7352	1.6182	1.723	1.6317	1.8561	1.694	1.7215	1.7001	1.7042	1.6933	1.7308	1.6118	1.5759	1.464	1.4831	1.6164
1324s	29.9 °C		22.0667	2.8353	1.5384	1.7449	1.7228	1.7571	1.5977	1.7695	1.6967	1.5805	1.6842	1.5925	1.8164	1.6531	1.6824	1.6613	1.6651	1.653	1.6897	1.5717	1.5368	1.4259	1.4442	1.5741
1402s	29.9 °C		23.3667	2.8307	1.4985	1.7071	1.6823	1.7187	1.5624	1.7322	1.6595	1.5444	1.6456	1.5551	1.7783	1.6124	1.6447	1.6226	1.6266	1.6145	1.6524	1.5314	1.4978	1.3891	1.4052	1.5314
1480s	30.0 °C		24.6667	2.8295	1.4579	1.6696	1.6435	1.6812	1.5283	1.6966	1.6224	1.5077	1.6083	1.517	1.7378	1.5735	1.6063	1.5852	1.5886	1.5754	1.6165	1.4906	1.4586	1.3508	1.3652	1.4886
1558s	30.0 °C		25.9667	2.832	1.4191	1.6345	1.6061	1.646	1.495	1.6617	1.5876	1.4737	1.5731	1.4815	1.7012	1.5347	1.5704	1.5491	1.5509	1.5383	1.5785	1.4523	1.4219	1.3156	1.3266	1.4454
1636s	30.0 °C		27.2667	2.8207	1.3796	1.5993	1.5669	1.6083	1.4619	1.6262	1.552	1.4379	1.537	1.4449	1.6621	1.4959	1.533	1.5133	1.5142	1.5017	1.5403	1.4138	1.385	1.2791	1.2862	1.4015
1714s	30.1 °C		28.5667	2.8158	1.3393	1.5646	1.5275	1.5728	1.4292	1.5912	1.518	1.4042	1.5017	1.4091	1.626	1.4561	1.4955	1.4773	1.4764	1.4635	1.5009	1.3736	1.3468	1.242	1.2457	1.3573
1791s	29.9 °C		29.85	2.8183	1.299	1.5297	1.4871	1.535	1.3956	1.5559	1.4831	1.3688	1.4665	1.3723	1.5897	1.4165	1.4581	1.4433	1.44	1.4276	1.4629	1.3349	1.3098	1.2061	1.2053	1.3122
1869s	29.8 °C		31.15	2.8154	1.2582	1.4951	1.4459	1.4981	1.3628	1.5201	1.4496	1.3339	1.431	1.3358	1.5506	1.3727	1.4187	1.4062	1.4	1.3885	1.4228	1.2918	1.2696	1.1678	1.1665	1.2669
1947s	30.0 °C		32.45	2.8152	1.2189	1.4602	1.4071	1.4607	1.3305	1.483	1.4154	1.2994	1.3952	1.3001	1.5139	1.3308	1.38	1.3699	1.3597	1.3495	1.3856	1.2505	1.2318	1.1317	1.1301	1.2228
2025s	30.0 °C		33.75	2.8127	1.1791	1.423	1.3664	1.4219	1.2971	1.4448	1.3794	1.2643	1.3571	1.2628	1.4748	1.2873	1.3406	1.3319	1.3201	1.3107	1.3431	1.2095	1.1936	1.0956	1.091	1.1781
2103s	30.0 °C		35.05	2.8118	1.1442	1.3869	1.3281	1.386	1.2665	1.4077	1.3456	1.2324	1.3213	1.2292	1.4403	1.2474	1.3036	1.2957	1.2829	1.2738	1.3076	1.1714	1.1586	1.0623	1.0572	1.1358
2181s	30.0 °C		36.35	2.8064	1.1076	1.3495	1.2893	1.3487	1.2358	1.3705	1.3106	1.1988	1.2844	1.1948	1.4044	1.2057	1.2669	1.2574	1.244	1.2361	1.2659	1.1315	1.1224	1.0291	1.0218	1.0918
2259s	30.2 °C		37.65	2.8036	1.0736	1.3121	1.2497	1.3115	1.205	1.3322	1.2762	1.1665	1.2484	1.161	1.368	1.1639	1.2272	1.2183	1.2036	1.1976	1.2273	1.0931	1.0885	0.9974	0.9887	1.0492
2337s	30.1 °C		38.95	2.8029	1.0402	1.276	1.214	1.2767	1.1773	1.2963	1.2431	1.1361	1.2142	1.1307	1.3349	1.1245	1.1937	1.1823	1.1677	1.1627	1.1866	1.0562	1.0548	0.9661	0.9571	1.0053
2415s	30.0 °C		40.25	2.7944	1.0059	1.2394	1.1748	1.2401	1.1489	1.259	1.209	1.1057	1.179	1.0992	1.2997	1.0841	1.1599	1.1458	1.1308	1.1278	1.1439	1.019	1.0218	0.9349	0.9235	0.9607
2492s	30.0 °C		41.5333	2.7924	0.9731	1.2035	1.1371	1.205	1.1212	1.2221	1.176	1.0761	1.1451	1.0688	1.2655	1.0457	1.1264	1.1108	1.0949	1.0943	1.1057	0.9842	0.9904	0.9058	0.8907	0.9148
2570s	30.1 °C		42.8333	2.7934	0.9394	1.1679	1.0996	1.17	1.0944	1.1856	1.1444	1.0472	1.1134	1.0397	1.2312	1.01	1.0952	1.0778	1.0616	1.0619	1.0691	0.9504	0.9592	0.8753	0.8579	0.8631
2648s	30.0 °C		44.1333	2.7887	0.902	1.1311	1.0604	1.1346	1.067	1.1467	1.1107	1.016	1.0792	1.0073	1.1976	0.964	1.0595	1.039	1.0223	1.0263	1.0282	0.9138	0.9253	0.8426	0.821	0.8093
2726s	30.1 °C		45.4333	2.7899	0.8666	1.0955	1.0262	1.1	1.0398	1.111	1.0813	0.9873	1.049	0.9781	1.1613	0.9287	1.0296	1.0048	0.9875	0.9929	0.9896	0.8785	0.8937	0.8121	0.785	0.7479
2804s	30.0 °C		46.7333	2.7858	0.8276	1.0617	0.9904	1.0664	1.013	1.0741	1.0502	0.957	1.0173	0.9457	1.1288	0.8916	0.9989	0.9721	0.955	0.9611	0.9519	0.845	0.8606	0.7801	0.7449	0.6839
2882s	30.3 °C		48.0333	2.7668	0.7888	1.029	0.9556	1.0332	0.9861	1.0409	1.0218	0.9285	0.9885	0.9147	1.0936	0.8545	0.9659	0.9399	0.9235	0.93	0.9134	0.8111	0.8278	0.7473	0.7049	0.6126
2960s	29.9 °C		49.3333	2.7667	0.7458	0.9942	0.9186	0.9977	0.9575	1.0027	0.9906	0.898	0.9559	0.8802	1.063	0.8133	0.931	0.9059	0.8898	0.8963	0.8719	0.7766	0.7937	0.7129	0.6604	0.5369
3038s	30.2 °C		50.6333	2.778	0.6996	0.9612	0.8829	0.9643	0.9299	0.9683	0.9603	0.8661	0.9248	0.8443	1.0325	0.7732	0.8935	0.8711	0.8543	0.8598	0.8299	0.7368	0.7554	0.6745	0.6115	0.4469
3116s	30.0 °C		51.9333	2.7718	0.6517	0.9285	0.8475	0.9291	0.9009	0.9339	0.9299	0.834	0.8921	0.8065	0.9956	0.7326	0.8585	0.8377	0.8184	0.8239	0.7889	0.6971	0.7169	0.6359	0.5602	0.3424
3193s	30.0 °C		53.2167	2.7704	0.6018	0.895	0.811	0.8937	0.871	0.9009	0.8989	0.7999	0.8589	0.7684	0.9536	0.69	0.8201	0.8057	0.7846	0.7883	0.7455	0.6575	0.6772	0.5958	0.5059	0.2741
3271s	30.2 °C		54.5167	2.7647	0.5464	0.8632	0.7729	0.858	0.8413	0.8659	0.8673	0.7667	0.8235	0.726	0.9191	0.6469	0.7759	0.7731	0.7482	0.7509	0.6992	0.6148	0.635	0.5533	0.445	0.2501
3349s	30.2 °C		55.8167	2.7624	0.486	0.8279	0.7332	0.8196	0.8104	0.8297	0.8344	0.7324	0.7866	0.6823	0.8784	0.5994	0.7392	0.7379	0.7113	0.7135	0.6511	0.5733	0.5936	0.5114	0.3805	0.248
3427s	30.1 °C		57.1167	2.7544	0.404	0.7944	0.694	0.7831	0.7789	0.7937	0.8011	0.6949	0.7477	0.6349	0.8358	0.5539	0.6947	0.7066	0.6757	0.6751	0.6026	0.5276	0.548	0.4645	0.3056	0.2495
3505s	30.1 °C		58.4167	2.7555	0.2961	0.7614	0.6551	0.745	0.7473	0.7586	0.7673	0.6574	0.708	0.5854	0.794	0.4993	0.6519	0.6686	0.635	0.6344	0.5493	0.4818	0.5022	0.4169	0.2471	0.2505
3583s	30.3 °C		59.7167	2.7574	0.2371	0.7244	0.6137	0.7046	0.7138	0.7228	0.7318	0.6187	0.6657	0.5302	0.7477	0.4381	0.6025	0.63	0.5941	0.5912	0.4959	0.4317	0.4527	0.3645	0.2173	0.2512
3661s	30.4 °C		61.0167	2.7517	0.2334	0.6856	0.5706	0.6633	0.6792	0.6817	0.6937	0.5772	0.6206	0.4665	0.7054	0.3601	0.5528	0.5928	0.5525	0.5479	0.4389	0.3771	0.3971	0.3054	0.2066	0.2514
3739s	30.3 °C		62.3167	2.7426	0.2343	0.6477	0.5265	0.6216	0.643	0.6423	0.6548	0.5326	0.5724	0.3907	0.6608	0.2636	0.5008	0.5517	0.5076	0.5014	0.3804	0.3166	0.3336	0.2468	0.2053	0.2517
3817s	30.2 °C		63.6167	2.7486	0.2355	0.6083	0.4814	0.5782	0.6049	0.6033	0.6145	0.4865	0.5202	0.3029	0.6103	0.1638	0.4469	0.511	0.4625	0.4534	0.3377	0.2563	0.2649	0.2246	0.2054	0.2521
3895s	30.6 °C		64.9167	2.749	0.2363	0.5675	0.4357	0.5326	0.5662	0.5625	0.5728	0.4386	0.4639	0.2314	0.5633	0.1375	0.3896	0.4679	0.4141	0.4024	0.3168	0.2335	0.2345	0.2221	0.2053	0.2526
3972s	30.5 °C		66.2	2.7375	0.2365	0.5236	0.3882	0.4862	0.5262	0.5189	0.5288	0.3868	0.3983	0.217	0.5102	0.1363	0.3322	0.4228	0.3617	0.3433	0.311	0.2305	0.2314	0.2218	0.2055	0.2527
4050s	30.6 °C		67.5	2.7286	0.2367	0.4804	0.3382	0.4381	0.4835	0.4779	0.4828	0.3271	0.3212	0.2157	0.4588	0.1362	0.2819	0.3767	0.3058	0.2813	0.3105	0.2298	0.2316	0.2228	0.2052	0.253
4128s	30.8 °C		68.8	2.7341	0.2371	0.4325	0.2909	0.3877	0.4394	0.4304	0.4331	0.2652	0.2576	0.2158	0.4064	0.1366	0.2519	0.3249	0.2571	0.2504	0.3124	0.2301	0.2322	0.2236	0.2058	0.2534
4206s	30.5 °C		70.1	2.7258	0.2373	0.3815	0.2578	0.3323	0.3911	0.3851	0.3772	0.2221	0.2294	0.2159	0.3456	0.1369	0.2491	0.2743	0.2437	0.2466	0.3134	0.2312	0.2332	0.2239	0.206	0.254
4284s	30.5 °C		71.4	2.7326	0.2378	0.3237	0.246	0.2769	0.3397	0.3351	0.3143	0.2122	0.2236	0.2159	0.2884	0.1373	0.2491	0.2465	0.2423	0.2464	0.3149	0.2321	0.2337	0.2248	0.2064	0.2542
4362s	30.7 °C		72.7	2.7162	0.2382	0.2643	0.2438	0.2496	0.2823	0.2824	0.251	0.2109	0.2231	0.2161	0.2632	0.1378	0.2493	0.2419	0.242	0.2469	0.3149	0.2326	0.2342	0.2253	0.2067	0.2545
4440s	30.8 °C		74	2.7136	0.2386	0.2415	0.2433	0.2451	0.2324	0.2409	0.2239	0.2105	0.223	0.2161	0.2603	0.1383	0.2492	0.241	0.2425	0.2475	0.3156	0.2331	0.2345	0.2258	0.2069	0.2544
4518s	30.7 °C		75.3	2.715	0.2389	0.2387	0.2434	0.2442	0.2149	0.2287	0.2203	0.2104	0.2228	0.2164	0.2589	0.1389	0.2492	0.2408	0.243	0.2479	0.3172	0.2334	0.2348	0.2261	0.2071	0.2548
4596s	30.7 °C		76.6	2.7115	0.2391	0.2378	0.2433	0.2435	0.212	0.2266	0.2195	0.2101	0.2225	0.2165	0.2582	0.1395	0.2494	0.2411	0.2432	0.2483	0.3164	0.2336	0.2354	0.2267	0.2075	0.2544
4673s	31.0 °C		77.8833	2.7068	0.2391	0.2378	0.243	0.2433	0.2111	0.2261	0.2192	0.2098	0.2223	0.2168	0.2583	0.1398	0.2495	0.2416	0.2432	0.2485	0.3176	0.234	0.2356	0.227	0.2078	0.2538
4751s	31.1 °C		79.1833	2.7081	0.2395	0.2377	0.2427	0.2424	0.211	0.2263	0.2192	0.21	0.2225	0.2173	0.2577	0.1402	0.2497	0.2421	0.2436	0.2484	0.3192	0.2346	0.2359	0.2273	0.2078	0.2532
4829s	31.1 °C		80.4833	2.6986	0.2399	0.2374	0.2425	0.2417	0.2106	0.226	0.2191	0.21	0.2227	0.2175	0.2573	0.1408	0.2497	0.2422	0.2438	0.2488	0.3195	0.2349	0.2363	0.2277	0.2082	0.2529
4907s	31.1 °C		81.7833	2.7	0.2398	0.237	0.2422	0.2414	0.2102	0.2256	0.2188	0.2099	0.2228	0.2178	0.258	0.1412	0.25	0.2425	0.2439	0.2491	0.3185	0.2353	0.2368	0.228	0.2085	0.2521
4985s	31.0 °C		83.0833	2.6963	0.2401	0.2367	0.2422	0.2413	0.2098	0.2253	0.2187	0.21	0.223	0.2178	0.2567	0.1417	0.2502	0.2426	0.2439	0.2493	0.3183	0.2356	0.2373	0.2283	0.2087	0.2515
5063s	31.0 °C		84.3833	2.6881	0.2401	0.2366	0.2421	0.2414	0.2096	0.2256	0.2189	0.2103	0.2234	0.2185	0.2568	0.1423	0.2506	0.243	0.2443	0.2497	0.3209	0.236	0.2372	0.2287	0.209	0.2514
5141s	31.1 °C		85.6833	2.6848	0.2397	0.2366	0.2421	0.2414	0.2095	0.2252	0.2187	0.2104	0.2235	0.2186	0.2572	0.1428	0.2508	0.2434	0.2446	0.2499	0.3172	0.2365	0.2375	0.2289	0.2091	0.2507
5219s	31.1 °C		86.9833	2.6925	0.2393	0.2367	0.2422	0.2414	0.2098	0.2254	0.2191	0.2107	0.2237	0.2188	0.2569	0.1433	0.2512	0.2435	0.2448	0.2502	0.3214	0.2367	0.238	0.2293	0.2094	0.2506
5297s	31.1 °C		88.2833	2.6814	0.2388	0.2367	0.2422	0.2417	0.2098	0.2258	0.2191	0.2108	0.2239	0.2192	0.257	0.1439	0.2514	0.244	0.2451	0.2506	0.3189	0.2371	0.2383	0.229	0.2094	0.2498
5374s	31.4 °C		89.5667	2.6804	0.2383	0.2368	0.2423	0.2418	0.2099	0.2257	0.2194	0.211	0.2241	0.2192	0.257	0.1441	0.2515	0.244	0.2453	0.2507	0.3207	0.2371	0.2383	0.2286	0.2092	0.2494
5452s	31.1 °C		90.8667	2.672	0.2379	0.2368	0.2422	0.2418	0.21	0.2257	0.2194	0.2112	0.2243	0.2197	0.2575	0.1447	0.2517	0.2443	0.2455	0.2512	0.3203	0.2367	0.2381	0.228	0.2088	0.249
5530s	31.4 °C		92.1667	2.6707	0.2374	0.2368	0.2425	0.2417	0.2101	0.2258	0.2197	0.2115	0.2243	0.2198	0.2572	0.1447	0.252	0.2447	0.2457	0.2512	0.3205	0.2362	0.2377	0.2277	0.2085	0.2483
5608s	31.2 °C		93.4667	2.6686	0.2368	0.2367	0.2421	0.2418	0.2101	0.2259	0.2195	0.2115	0.2245	0.2198	0.2574	0.1444	0.2521	0.2448	0.2456	0.2513	0.3187	0.2354	0.237	0.2271	0.208	0.2476
5686s	31.5 °C		94.7667	2.6602	0.2367	0.2369	0.2425	0.242	0.2105	0.2262	0.2199	0.2118	0.225	0.2203	0.2578	0.1446	0.2522	0.2451	0.2461	0.2518	0.3225	0.2353	0.2367	0.2271	0.208	0.2475
5764s	31.3 °C		96.0667	2.6586	0.2364	0.2369	0.2424	0.2419	0.2106	0.2263	0.2199	0.2119	0.2249	0.2203	0.2573	0.1444	0.2526	0.2454	0.2461	0.2517	0.3197	0.2349	0.2363	0.2268	0.2075	0.247
5842s	31.5 °C		97.3667	2.656	0.2358	0.237	0.2426	0.2421	0.2109	0.2266	0.2202	0.2122	0.2251	0.2203	0.2575	0.1444	0.2526	0.2458	0.2465	0.2518	0.3224	0.2346	0.2361	0.2263	0.2074	0.2462
5920s	31.5 °C		98.6667	2.6544	0.2354	0.2369	0.2425	0.2421	0.2107	0.2266	0.2203	0.2121	0.2253	0.2201	0.2572	0.1441	0.2527	0.2458	0.2463	0.2514	0.3216	0.2342	0.2356	0.2259	0.2071	0.2457
5998s	31.6 °C		99.9667	2.6475	0.2349	0.237	0.2426	0.2423	0.2109	0.2265	0.2203	0.2124	0.2254	0.2194	0.2578	0.1439	0.2523	0.2458	0.2461	0.2508	0.3189	0.2337	0.2352	0.2256	0.2065	0.245
6076s	31.5 °C		101.267	2.6485	0.2346	0.237	0.2428	0.2422	0.2112	0.2267	0.2206	0.2126	0.2256	0.2192	0.258	0.144	0.2519	0.2454	0.2456	0.2504	0.3203	0.2333	0.2348	0.2252	0.2063	0.2444
Measurement title: 21-11-04_001 C
Date of measurement: 2021-11-04/Time of measurement: 12:23:21
ATPase_assay.mth
C:\Users\Public\Documents\Tecan\Magellan\mth\ATPase_assay.mth
340nm
infinite 200Pro
Instrument serial number: 1505006410
Plate
Plate Description: [NUN96ft_TC] - Thermo Fisher Scientific-Nunclon 96 Flat Transparent
Plate with Cover: No
Barcode: No
Part of Plate
Range: A1:H12
Temperature
Mode: On
Temperature: 30,0 °C
Kinetic Cycle
Duration: 02:30:00
Kinetic Interval: 00:01:00
Absorbance
Measurement Wavelength: 340 nm
Measurement Bandwidth: 9 nm
Number of Reads: 25
Settle Time: 0 ms
Label: Label1
Total kinetic run time: 1h 42min 33s

## Sheet: 21-11-04_001 X+SBP act. C
							0.08 µM ClpX6 + SBP
				control			0 µM SBP			0.05 µM SBP			0.1 μM SBP			0.2 μM SBP			0.3 μM SBP			0.5 μM SBP			0.75 μM SBP			1.25 μM SBP			2.5 μM SBP			5 μM SBP			6.5 μM SBP			7.5 μM SBP			8.5 μM SBP			10 μM SBP			12.5 μM SBP
			min	A	μM left NADH	μM oxidated NADH	A	μM left NADH	μM oxidated NADH	A	μM left NADH	μM oxidated NADH	A	μM left NADH	μM oxidated NADH	A	μM left NADH	μM oxidated NADH	A	μM left NADH	μM oxidated NADH	A	μM left NADH	μM oxidated NADH	A	μM left NADH	μM oxidated NADH	A	μM left NADH	μM oxidated NADH	A	μM left NADH	μM oxidated NADH	A	μM left NADH	μM oxidated NADH	A	μM left NADH	μM oxidated NADH	A	μM left NADH	μM oxidated NADH	A	μM left NADH	μM oxidated NADH	A	μM left NADH	μM oxidated NADH	A
			0	2.8483	850	0	2.4831	850	0	2.6074	850	0	2.5893	850	0	2.6001	850	0	2.4173	850	0	2.6036	850	0	2.5387	850	0	2.4327	850	0	2.5565	850	0	2.4729	850	0	2.6762	850	0	2.5784	850	0	2.5578	850	0	2.539	850	0	2.555
			1.3	2.8792	859.221	-9.22129	2.4106	825.182	24.8178	2.5471	830.342	19.6575	2.5307	830.763	19.2369	2.5458	832.249	17.7512	2.3552	828.164	21.8363	2.5456	831.065	18.9353	2.4823	831.116	18.8837	2.3647	826.24	23.7596	2.4955	829.718	20.2816	2.4042	826.386	23.614	2.6136	830.117	19.8827	2.5087	827.023	22.9774	2.4965	829.629	20.371	2.4779	829.545	20.4549	2.4942
			2.6	2.8714	856.894	-6.89359	2.3336	798.824	51.1759	2.4784	807.947	42.0534	2.4585	807.062	42.9382	2.4766	809.627	40.3734	2.2831	802.811	47.189	2.4813	810.073	39.9274	2.4119	807.545	42.4548	2.2923	800.943	49.0566	2.4222	805.347	44.6528	2.3301	800.916	49.0841	2.5484	809.409	40.5911	2.4322	801.803	48.1966	2.4258	806.134	43.8658	2.4032	804.537	45.4628	2.4194
			3.9	2.88	859.46	-9.46003	2.2618	774.246	75.7541	2.4178	788.191	61.8087	2.3995	787.694	62.3064	2.4154	789.62	60.3804	2.2218	781.256	68.7441	2.4185	789.57	60.4298	2.3532	787.891	62.1086	2.23	779.175	70.8246	2.3582	784.068	65.9319	2.2662	778.952	71.0482	2.49	790.86	59.1398	2.3645	779.485	70.5147	2.3601	784.301	65.699	2.339	783.045	66.9555	2.3571
			5.2	2.8603	853.581	-3.58108	2.1913	750.113	99.8872	2.3535	767.23	82.7702	2.338	767.505	82.4953	2.3556	770.07	79.9296	2.163	760.58	89.42	2.3583	769.917	80.0833	2.2901	766.764	83.2355	2.1674	757.303	92.6974	2.293	762.39	87.61	2.2007	756.438	93.5622	2.4233	769.675	80.3247	2.2951	756.607	93.3932	2.2955	762.833	87.1667	2.2742	761.351	88.6491	2.2898
			6.48333	2.8728	857.311	-7.31138	2.1296	728.992	121.008	2.2959	748.452	101.548	2.2813	748.892	101.108	2.3014	752.352	97.6482	2.1096	741.803	108.197	2.3036	752.059	97.9413	2.2367	748.885	101.115	2.1142	738.714	111.286	2.2366	743.638	106.362	2.1435	736.777	113.223	2.3693	752.524	97.4759	2.2344	736.596	113.404	2.2384	743.858	106.142	2.2181	742.57	107.43	2.2331
			7.78333	2.8633	854.476	-4.47635	2.0682	707.974	142.026	2.2389	729.871	120.129	2.2257	730.64	119.36	2.2474	734.699	115.301	2.0576	723.518	126.482	2.2489	734.201	115.799	2.1805	730.069	119.931	2.0585	719.252	130.748	2.1786	724.354	125.646	2.0874	717.494	132.506	2.311	734.007	115.993	2.1767	717.575	132.425	2.1827	725.348	124.652	2.1601	723.153	126.847	2.1745
			9.08333	2.8554	852.119	-2.11881	2.0119	688.702	161.298	2.1852	712.365	137.635	2.173	713.34	136.66	2.1951	717.601	132.399	2.007	705.725	144.275	2.1978	717.518	132.482	2.1293	712.926	137.074	2.0067	701.153	148.847	2.1257	706.765	143.235	2.0333	698.898	151.102	2.2617	718.349	131.651	2.1199	698.85	151.15	2.128	707.17	142.83	2.1069	705.343	144.657	2.1199
			10.3833	2.8612	853.85	-3.84966	1.9569	669.874	180.126	2.1357	696.228	153.772	2.1215	696.433	153.567	2.1465	701.713	148.287	1.961	689.55	160.45	2.1495	701.75	148.25	2.08	696.419	153.581	1.958	684.137	165.863	2.0757	690.141	159.859	1.983	681.609	168.391	2.2086	701.483	148.517	2.0672	681.477	168.523	2.0766	690.089	159.911	2.0555	688.135	161.865	2.0675
			11.6833	2.859	853.193	-3.19313	1.9046	651.971	198.029	2.0865	680.189	169.811	2.0727	680.414	169.586	2.0986	686.054	163.946	1.9151	673.41	176.59	2.1017	686.144	163.856	2.0327	680.583	169.417	1.9103	667.47	182.53	2.0271	673.982	176.018	1.9353	665.213	184.787	2.1616	686.556	163.444	2.0152	664.334	185.666	2.0277	673.839	176.161	2.007	671.898	178.102	2.016
			12.9833	2.8555	852.149	-2.14865	1.8529	634.274	215.726	2.0395	664.867	185.133	2.0251	664.788	185.212	2.0515	670.657	179.343	1.872	658.255	191.745	2.0568	671.486	178.514	1.9864	665.081	184.919	1.8647	651.537	198.463	1.9787	657.89	192.11	1.8879	648.92	201.08	2.115	671.755	178.245	1.9661	648.148	201.852	1.9794	657.788	192.212	1.9577	655.394	194.606	1.9679
			14.2833	2.8496	850.388	-0.387951	1.8043	617.637	232.363	1.9935	649.872	200.128	1.9775	649.162	200.838	2.0048	655.39	194.61	1.8298	643.416	206.584	2.0122	656.925	193.075	1.9422	650.282	199.718	1.8208	636.198	213.802	1.9338	642.961	207.039	1.8418	633.075	216.925	2.0685	656.986	193.014	1.9175	632.127	217.873	1.934	642.701	207.299	1.9129	640.396	209.604	1.9207
			15.5833	2.8463	849.403	0.596847	1.7568	601.377	248.623	1.9493	635.463	214.537	1.9323	634.324	215.676	1.9618	641.333	208.667	1.7873	628.472	221.528	1.9679	642.462	207.538	1.8996	636.018	213.982	1.7782	621.314	228.686	1.8888	627.999	222.001	1.7977	617.916	232.084	2.0236	642.725	207.275	1.8708	616.731	233.269	1.8882	627.481	222.519	1.8682	625.431	224.569	1.8747
			16.8833	2.8507	850.716	-0.716217	1.7107	585.597	264.403	1.9056	621.217	228.783	1.8884	619.913	230.087	1.9172	626.753	223.247	1.7485	614.829	235.171	1.9259	628.751	221.249	1.8559	621.387	228.613	1.7364	606.709	243.291	1.8463	613.869	236.131	1.7543	602.999	247.001	1.9806	629.067	220.933	1.8255	601.798	248.202	1.8454	613.257	236.743	1.8243	610.735	239.265	1.8306
			18.1667	2.8417	848.03	1.9696	1.6651	569.987	280.013	1.864	607.655	242.345	1.8456	605.863	244.137	1.8766	613.48	236.52	1.7094	601.08	248.92	1.8852	615.463	234.537	1.8156	607.894	242.106	1.6961	592.628	257.372	1.8042	599.871	250.129	1.7128	588.734	261.266	1.9386	615.728	234.272	1.7794	586.6	263.4	1.804	599.5	250.5	1.7822	596.64	253.36	1.7866
			19.4667	2.841	847.822	2.17849	1.6214	555.028	294.972	1.8241	594.648	255.352	1.8038	592.141	257.859	1.836	600.208	249.792	1.672	587.929	262.071	1.8455	602.502	247.498	1.7749	594.267	255.733	1.6568	578.896	271.104	1.7631	586.206	263.794	1.6715	574.538	275.462	1.8975	602.674	247.326	1.7364	572.425	277.575	1.7615	585.376	264.624	1.7408	582.781	267.219	1.7453
			20.7667	2.8411	847.851	2.14865	1.5794	540.651	309.349	1.7833	581.347	268.653	1.7615	578.255	271.745	1.7957	587.033	262.967	1.6338	574.496	275.504	1.8075	590.096	259.904	1.7352	580.975	269.025	1.6182	565.409	284.591	1.723	572.873	277.127	1.6317	560.858	289.142	1.8561	589.524	260.476	1.694	558.447	291.553	1.7215	572.083	277.917	1.7001	569.155	280.845	1.7042
			22.0667	2.8353	846.12	3.87951	1.5384	526.616	323.384	1.7449	568.829	281.171	1.7228	565.551	284.449	1.7571	574.414	275.586	1.5977	561.802	288.198	1.7695	577.691	272.309	1.6967	568.084	281.916	1.5805	552.236	297.764	1.6842	559.973	290.027	1.5925	547.384	302.616	1.8164	576.915	273.085	1.6531	544.964	305.036	1.6824	559.09	290.91	1.6613	556.166	293.834	1.6651
			23.3667	2.8307	844.748	5.25226	1.4985	512.958	337.042	1.7071	556.506	293.494	1.6823	552.255	297.745	1.7187	561.861	288.139	1.5624	549.39	300.61	1.7322	565.513	284.487	1.6595	555.629	294.371	1.5444	539.623	310.377	1.6456	547.139	302.861	1.5551	534.528	315.472	1.7783	564.814	285.186	1.6124	531.547	318.453	1.6447	546.561	303.439	1.6226	543.21	306.79	1.6266
			24.6667	2.8295	844.39	5.61036	1.4579	499.06	350.94	1.6696	544.282	305.718	1.6435	539.518	310.482	1.6812	549.602	300.398	1.5283	537.399	312.601	1.6966	553.891	296.109	1.6224	543.207	306.793	1.5077	526.799	323.201	1.6083	534.737	315.263	1.517	521.432	328.568	1.7378	551.951	298.049	1.5735	518.723	331.277	1.6063	533.801	316.199	1.5852	530.689	319.311	1.5886
			25.9667	2.832	845.136	4.86431	1.4191	485.778	364.222	1.6345	532.839	317.161	1.6061	527.241	322.759	1.646	538.095	311.905	1.495	525.69	324.31	1.6617	542.497	307.503	1.5876	531.556	318.444	1.4737	514.92	335.08	1.5731	523.033	326.967	1.4815	509.23	340.77	1.7012	540.326	309.674	1.5347	505.932	344.068	1.5704	521.87	328.13	1.5491	518.604	331.396	1.5509
			27.2667	2.8207	841.764	8.23649	1.3796	472.256	377.744	1.5993	521.364	328.636	1.5669	514.373	335.627	1.6083	525.77	324.23	1.4619	514.051	335.949	1.6262	530.907	319.093	1.552	519.636	330.364	1.4379	502.411	347.589	1.537	511.031	338.969	1.4449	496.65	353.35	1.6621	527.907	322.093	1.4959	493.141	356.859	1.533	509.442	340.558	1.5133	506.619	343.381	1.5142
			28.5667	2.8158	840.301	9.69877	1.3393	458.461	391.539	1.5646	510.052	339.948	1.5275	501.439	348.561	1.5728	514.165	335.835	1.4292	502.552	347.448	1.5912	519.481	330.519	1.518	508.252	341.748	1.4042	490.636	359.364	1.5017	499.294	350.706	1.4091	484.344	365.656	1.626	516.441	333.559	1.4561	480.021	369.979	1.4955	496.98	353.02	1.4773	494.567	355.433	1.4764
			29.85	2.8183	841.047	8.95271	1.299	444.666	405.334	1.5297	498.675	351.325	1.4871	488.176	361.824	1.535	501.808	348.192	1.3956	490.738	359.262	1.5559	507.956	342.044	1.4831	496.567	353.433	1.3688	478.267	371.733	1.4665	487.59	362.41	1.3723	471.695	378.305	1.5897	504.912	345.088	1.4165	466.966	383.034	1.4581	484.551	365.449	1.4433	483.184	366.816	1.44
			31.15	2.8154	840.182	9.81814	1.2582	430.7	419.3	1.4951	487.395	362.605	1.4459	474.651	375.349	1.4981	489.745	360.255	1.3628	479.204	370.796	1.5201	496.269	353.731	1.4496	485.351	364.649	1.3339	466.073	383.927	1.431	475.787	374.213	1.3358	459.149	390.851	1.5506	492.493	357.507	1.3727	452.527	397.473	1.4187	471.458	378.542	1.4062	470.764	379.236	1.4
			32.45	2.8152	840.122	9.87782	1.2189	417.247	432.753	1.4602	476.018	373.982	1.4071	461.914	388.086	1.4607	477.518	372.482	1.3305	467.846	382.154	1.483	484.157	365.843	1.4154	473.9	376.1	1.2994	454.018	395.982	1.3952	463.884	386.116	1.3001	446.878	403.122	1.5139	480.837	369.163	1.3308	438.714	411.286	1.38	458.597	391.403	1.3699	458.612	391.388	1.3597
			33.75	2.8127	839.376	10.6239	1.1791	403.622	446.378	1.423	463.891	386.109	1.3664	448.554	401.446	1.4219	464.834	385.166	1.2971	456.102	393.898	1.4448	471.685	378.315	1.3794	461.847	388.153	1.2643	441.754	408.246	1.3571	451.217	398.783	1.2628	434.057	415.943	1.4748	468.418	381.582	1.2873	424.374	425.626	1.3406	445.504	404.496	1.3319	445.89	404.11	1.3201
			35.05	2.8118	839.108	10.8925	1.1442	391.676	458.324	1.3869	452.123	397.877	1.3281	435.981	414.019	1.386	453.098	396.902	1.2665	445.342	404.658	1.4077	459.573	390.427	1.3456	450.53	399.47	1.2324	430.608	419.392	1.3213	439.314	410.686	1.2292	422.508	427.492	1.4403	457.46	392.54	1.2474	411.22	438.78	1.3036	433.208	416.792	1.2957	433.771	416.229	1.2829
			36.35	2.8064	837.496	12.5039	1.1076	379.147	470.853	1.3495	439.931	410.069	1.2893	423.244	426.756	1.3487	440.904	409.096	1.2358	434.547	415.453	1.3705	447.429	402.571	1.3106	438.811	411.189	1.1988	418.868	431.132	1.2844	427.045	422.955	1.1948	410.684	439.316	1.4044	446.058	403.942	1.2057	397.473	452.527	1.2669	421.012	428.988	1.2574	420.949	429.051	1.244
			37.65	2.8036	836.66	13.3395	1.0736	367.508	482.492	1.3121	427.738	422.262	1.2497	410.244	439.756	1.3115	428.743	421.257	1.205	423.717	426.283	1.3322	434.925	415.075	1.2762	427.293	422.707	1.1665	407.582	442.418	1.2484	415.075	434.925	1.161	399.066	450.934	1.368	434.497	415.503	1.1639	383.693	466.307	1.2272	407.819	442.181	1.2183	407.859	442.141	1.2036
			38.95	2.8029	836.452	13.5484	1.0402	356.075	493.925	1.276	415.97	434.03	1.214	398.525	451.475	1.2767	417.367	432.633	1.1773	413.976	436.024	1.2963	423.204	426.796	1.2431	416.211	433.789	1.1361	396.96	453.04	1.2142	403.704	446.296	1.1307	388.651	461.349	1.3349	423.984	426.016	1.1245	370.705	479.295	1.1937	396.687	453.313	1.1823	395.807	454.193	1.1677
			40.25	2.7944	833.915	16.085	1.0059	344.334	505.666	1.2394	404.039	445.961	1.1748	385.656	464.344	1.2401	405.402	444.598	1.1489	403.99	446.01	1.259	411.027	438.973	1.209	404.794	445.206	1.1057	386.338	463.662	1.179	392.001	457.999	1.0992	377.824	472.176	1.2997	412.804	437.196	1.0841	357.386	492.614	1.1599	385.454	464.546	1.1458	383.588	466.412	1.1308
			41.5333	2.7924	833.318	16.6819	0.9731	333.106	516.894	1.2035	392.335	457.665	1.1371	373.28	476.72	1.205	393.927	456.073	1.1212	394.25	455.75	1.2221	398.98	451.02	1.176	393.745	456.255	1.0761	375.996	474.004	1.1451	380.73	469.27	1.0688	367.374	482.626	1.2655	401.941	448.059	1.0457	344.727	505.273	1.1264	374.322	475.678	1.1108	371.871	478.129	1.0949
			42.8333	2.7934	833.617	16.3835	0.9394	321.57	528.43	1.1679	380.73	469.27	1.0996	360.97	489.03	1.17	382.485	467.515	1.0944	384.826	465.174	1.1856	387.064	462.936	1.1444	383.165	466.835	1.0472	365.898	484.102	1.1134	370.19	479.81	1.0397	357.372	492.628	1.2312	391.047	458.953	1.01	332.958	517.042	1.0952	363.953	486.047	1.0778	360.823	489.177	1.0616
			44.1333	2.7887	832.214	17.786	0.902	308.767	541.233	1.1311	368.733	481.267	1.0604	348.102	501.898	1.1346	370.913	479.087	1.067	375.191	474.809	1.1467	374.364	475.636	1.1107	371.881	478.119	1.016	354.997	495.003	1.0792	358.819	491.181	1.0073	346.235	503.765	1.1976	380.375	469.625	0.964	317.794	532.206	1.0595	352.09	497.91	1.039	347.834	502.166	1.0223
			45.4333	2.7899	832.572	17.4279	0.8666	296.649	553.351	1.0955	357.128	492.872	1.0262	336.875	513.125	1.1	359.602	490.398	1.0398	365.627	484.373	1.111	362.709	487.291	1.0813	362.038	487.962	0.9873	344.969	505.031	1.049	348.778	501.222	0.9781	336.198	513.802	1.1613	368.846	481.154	0.9287	306.157	543.843	1.0296	342.153	507.847	1.0048	336.384	513.616	0.9875
			46.7333	2.7858	831.349	18.6515	0.8276	283.299	566.701	1.0617	346.109	503.891	0.9904	325.123	524.877	1.0664	348.617	501.383	1.013	356.203	493.797	1.0741	350.663	499.337	1.0502	351.625	498.375	0.957	334.382	515.618	1.0173	338.238	511.762	0.9457	325.062	524.938	1.1288	358.523	491.477	0.8916	293.926	556.074	0.9989	331.951	518.049	0.9721	325.437	524.563	0.955
			48.0333	2.7668	825.678	24.3215	0.7888	270.017	579.983	1.029	335.449	514.551	0.9556	313.699	536.301	1.0332	337.764	512.236	0.9861	346.744	503.256	1.0409	339.824	510.176	1.0218	342.116	507.884	0.9285	324.423	525.577	0.9885	328.662	521.338	0.9147	314.406	535.594	1.0936	347.343	502.657	0.8545	281.696	568.304	0.9659	320.985	529.015	0.9399	314.657	535.343	0.9235
			49.3333	2.7667	825.649	24.3514	0.7458	255.298	594.702	0.9942	324.104	525.896	0.9186	301.553	548.447	0.9977	326.159	523.841	0.9575	336.688	513.312	1.0027	327.353	522.647	0.9906	331.67	518.33	0.898	313.767	536.233	0.9559	317.823	532.177	0.8802	302.548	547.452	1.063	337.624	512.376	0.8133	268.114	581.886	0.931	309.387	540.613	0.9059	303.275	546.725	0.8898
			50.6333	2.778	829.021	20.9792	0.6996	239.483	610.517	0.9612	313.347	536.653	0.8829	289.833	560.167	0.9643	315.24	534.76	0.9299	326.983	523.017	0.9683	316.122	533.878	0.9603	321.525	528.475	0.8661	302.621	547.379	0.9248	307.483	542.517	0.8443	290.208	559.792	1.0325	327.937	522.063	0.7732	254.895	595.105	0.8935	296.925	553.075	0.8711	291.625	558.375	0.8543
			51.9333	2.7718	827.171	22.8294	0.6517	223.086	626.914	0.9285	302.687	547.313	0.8475	278.212	571.788	0.9291	303.733	546.267	0.9009	316.785	533.215	0.9339	304.891	545.109	0.9299	311.346	538.654	0.834	291.405	558.595	0.8921	296.611	553.389	0.8065	277.215	572.785	0.9956	316.217	533.783	0.7326	241.51	608.49	0.8585	285.294	564.706	0.8377	280.443	569.557	0.8184
			53.2167	2.7704	826.753	23.2472	0.6018	206.005	643.995	0.895	291.766	558.234	0.811	266.23	583.77	0.8937	292.16	557.84	0.871	306.271	543.729	0.9009	294.118	555.882	0.8989	300.967	549.033	0.7999	279.49	570.51	0.8589	285.572	564.428	0.7684	264.119	585.881	0.9536	302.877	547.123	0.69	227.467	622.533	0.8201	272.533	577.467	0.8057	269.73	580.27	0.7846
			54.5167	2.7647	825.052	24.9482	0.5464	187.04	662.96	0.8632	281.399	568.601	0.7729	253.723	596.277	0.858	280.489	569.511	0.8413	295.828	554.172	0.8659	282.691	567.309	0.8673	290.387	559.613	0.7667	267.89	582.11	0.8235	273.802	576.198	0.726	249.545	600.455	0.9191	291.92	558.08	0.6469	213.258	636.742	0.7759	257.845	592.155	0.7731	258.816	591.184	0.7482
			55.8167	2.7624	824.365	25.6346	0.486	166.365	683.635	0.8279	269.891	580.109	0.7332	240.691	609.309	0.8196	267.936	582.064	0.8104	284.963	565.037	0.8297	270.873	579.127	0.8344	279.371	570.629	0.7324	255.905	594.095	0.7866	261.533	588.467	0.6823	234.524	615.476	0.8784	278.993	571.007	0.5994	197.599	652.401	0.7392	245.649	604.351	0.7379	247.032	602.968	0.7113
			57.1167	2.7544	821.978	28.022	0.404	138.295	711.705	0.7944	258.971	591.029	0.694	227.822	622.178	0.7831	256.004	593.996	0.7789	273.886	576.114	0.7937	259.12	590.88	0.8011	268.222	581.778	0.6949	242.802	607.198	0.7477	248.6	601.4	0.6349	218.232	631.768	0.8358	265.462	584.538	0.5539	182.6	667.4	0.6947	230.861	619.139	0.7066	236.554	613.446	0.6757
			58.4167	2.7555	822.306	27.6937	0.2961	101.359	748.641	0.7614	248.213	601.787	0.6551	215.052	634.948	0.745	243.548	606.452	0.7473	262.775	587.225	0.7586	247.661	602.339	0.7673	256.905	593.095	0.6574	229.7	620.3	0.708	235.4	614.6	0.5854	201.217	648.783	0.794	252.186	597.814	0.4993	164.6	685.4	0.6519	216.637	633.363	0.6686	223.832	626.168	0.635
			59.7167	2.7574	822.873	27.1267	0.2371	81.1627	768.837	0.7244	236.151	613.849	0.6137	201.462	648.538	0.7046	230.341	619.659	0.7138	250.995	599.005	0.7228	235.973	614.027	0.7318	245.019	604.981	0.6187	216.177	633.823	0.6657	221.336	628.664	0.5302	182.244	667.756	0.7477	237.48	612.52	0.4381	144.425	705.575	0.6025	200.221	649.779	0.63	210.91	639.09	0.5941
			61.0167	2.7517	821.172	28.8277	0.2334	79.8961	770.104	0.6856	223.502	626.498	0.5706	187.313	662.687	0.6633	216.84	633.16	0.6792	238.828	611.172	0.6817	222.555	627.445	0.6937	232.263	617.737	0.5772	201.677	648.323	0.6206	206.341	643.659	0.4665	160.348	689.652	0.7054	224.045	625.955	0.3601	118.711	731.289	0.5528	183.705	666.295	0.5928	198.456	651.544	0.5525
			62.3167	2.7426	818.457	31.5434	0.2343	80.2042	769.796	0.6477	211.147	638.853	0.5265	172.836	677.164	0.6216	203.208	646.792	0.643	226.099	623.901	0.6423	209.692	640.308	0.6548	219.238	630.762	0.5326	186.094	663.906	0.5724	190.315	659.685	0.3907	134.294	715.706	0.6608	209.88	640.12	0.2636	86.8989	763.101	0.5008	166.424	683.576	0.5517	184.697	665.303	0.5076
			63.6167	2.7486	820.247	29.7528	0.2355	80.615	769.385	0.6083	198.303	651.697	0.4814	158.031	691.969	0.5782	189.02	660.98	0.6049	212.702	637.298	0.6033	196.96	653.04	0.6145	205.745	644.255	0.4865	169.986	680.014	0.5202	172.959	677.041	0.3029	104.115	745.885	0.6103	193.84	656.16	0.1638	53.9986	796.001	0.4469	148.512	701.488	0.511	171.071	678.929	0.4625
			64.9167	2.749	820.367	29.6335	0.2363	80.8888	769.111	0.5675	185.002	664.998	0.4357	143.029	706.971	0.5326	174.113	675.887	0.5662	199.094	650.906	0.5625	183.64	666.36	0.5728	191.783	658.217	0.4386	153.249	696.751	0.4639	154.24	695.76	0.2314	79.5382	770.462	0.5633	178.912	671.088	0.1375	45.3285	804.672	0.3896	129.471	720.529	0.4679	156.642	693.358	0.4141
			66.2	2.7375	816.935	33.0653	0.2365	80.9573	769.043	0.5236	170.691	679.309	0.3882	127.436	722.564	0.4862	158.944	691.056	0.5262	185.029	664.971	0.5189	169.406	680.594	0.5288	177.051	672.949	0.3868	135.15	714.85	0.3983	132.429	717.571	0.217	74.5885	775.411	0.5102	162.047	687.953	0.1363	44.9329	805.067	0.3322	110.396	739.604	0.4228	141.544	708.456	0.3617
			67.5	2.7286	814.279	35.7213	0.2367	81.0257	768.974	0.4804	156.608	693.392	0.3382	111.022	738.978	0.4381	143.219	706.781	0.4835	170.014	679.986	0.4779	156.021	693.979	0.4828	161.65	688.35	0.3271	114.291	735.709	0.3212	106.794	743.206	0.2157	74.1417	775.858	0.4588	145.722	704.278	0.1362	44.8999	805.1	0.2819	93.6801	756.32	0.3767	126.111	723.889	0.3058
			68.8	2.7341	815.92	34.08	0.2371	81.1627	768.837	0.4325	140.993	709.007	0.2909	95.4949	754.505	0.3877	126.743	723.257	0.4394	154.507	695.493	0.4304	140.513	709.487	0.4331	145.009	704.991	0.2652	92.6625	757.338	0.2576	85.6483	764.352	0.2158	74.1761	775.824	0.4064	129.079	720.921	0.1366	45.0318	804.968	0.2519	83.7106	766.289	0.3249	108.769	741.231	0.2571
			70.1	2.7258	813.443	36.5569	0.2373	81.2311	768.769	0.3815	124.367	725.633	0.2578	84.6291	765.371	0.3323	108.632	741.368	0.3911	137.523	712.477	0.3851	125.724	724.276	0.3772	126.293	723.707	0.2221	77.6031	772.397	0.2294	76.2722	773.728	0.2159	74.2104	775.79	0.3456	109.768	740.232	0.1369	45.1307	804.869	0.2491	82.7801	767.22	0.2743	91.8295	758.171	0.2437
			71.4	2.7326	815.472	34.5276	0.2378	81.4023	768.598	0.3237	105.525	744.475	0.246	80.7554	769.245	0.2769	90.5215	759.478	0.3397	119.449	730.551	0.3351	109.4	740.6	0.3143	105.233	744.767	0.2122	74.144	775.856	0.2236	74.3438	775.656	0.2159	74.2104	775.79	0.2884	91.6	758.4	0.1373	45.2626	804.737	0.2491	82.7801	767.22	0.2465	82.5226	767.477	0.2423
			72.7	2.7162	810.578	39.4218	0.2382	81.5392	768.461	0.2643	86.1605	763.839	0.2438	80.0332	769.967	0.2496	81.5969	768.403	0.2823	99.2657	750.734	0.2824	92.1954	757.805	0.251	84.0391	765.961	0.2109	73.6897	776.31	0.2231	74.1776	775.822	0.2161	74.2792	775.721	0.2632	83.5961	766.404	0.1378	45.4274	804.573	0.2493	82.8466	767.153	0.2419	80.9827	769.017	0.242
			74	2.7136	809.802	40.1977	0.2386	81.6761	768.324	0.2415	78.7279	771.272	0.2433	79.8691	770.131	0.2451	80.1258	769.874	0.2324	81.7193	768.281	0.2409	78.6469	771.353	0.2239	74.9655	775.034	0.2105	73.55	776.45	0.223	74.1443	775.856	0.2161	74.2792	775.721	0.2603	82.6751	767.325	0.1383	45.5922	804.408	0.2492	82.8134	767.187	0.241	80.6814	769.319	0.2425
			75.3	2.715	810.22	39.7799	0.2389	81.7788	768.221	0.2387	77.8151	772.185	0.2434	79.9019	770.098	0.2442	79.8315	770.168	0.2149	75.5657	774.434	0.2287	74.6639	775.336	0.2203	73.7602	776.24	0.2104	73.515	776.485	0.2228	74.0778	775.922	0.2164	74.3823	775.618	0.2589	82.2304	767.77	0.1389	45.79	804.21	0.2492	82.8134	767.187	0.2408	80.6144	769.386	0.243
			76.6	2.7115	809.176	40.8244	0.2391	81.8473	768.153	0.2378	77.5217	772.478	0.2433	79.8691	770.131	0.2435	79.6027	770.397	0.212	74.546	775.454	0.2266	73.9783	776.022	0.2195	73.4923	776.508	0.2101	73.4102	776.59	0.2225	73.9781	776.022	0.2165	74.4167	775.583	0.2582	82.0081	767.992	0.1395	45.9878	804.012	0.2494	82.8798	767.12	0.2411	80.7148	769.285	0.2432
			77.8833	2.7068	807.773	42.2269	0.2391	81.8473	768.153	0.2378	77.5217	772.478	0.243	79.7706	770.229	0.2433	79.5373	770.463	0.2111	74.2295	775.77	0.2261	73.8151	776.185	0.2192	73.3919	776.608	0.2098	73.3054	776.695	0.2223	73.9116	776.088	0.2168	74.5198	775.48	0.2583	82.0398	767.96	0.1398	46.0867	803.913	0.2495	82.9131	767.087	0.2416	80.8822	769.118	0.2432
			initial reaction rate V			0.642544			10.5204			9.06306			9.16479			9.33897			7.50203			9.20374			7.92703			8.09254			9.23353			9.59162			8.42924			10.251			9.66627			9.43591
			M/6.23			0.103137			1.68866			1.45475			1.47107			1.49903			1.20418			1.47733			1.2724			1.29896			1.48211			1.53959			1.35301			1.64543			1.55157			1.51459
			specific activity			1.28921			21.1083			18.1843			18.3884			18.7379			15.0522			18.4666			15.9049			16.237			18.5264			19.2448			16.9126			20.5679			19.3946			18.9324
																									oxidation of NADH kinetics
		SBP concentration in μM		specific activity	specific activity fold change																						SBP concentration in μM	initial reaction rate V
			0	21.1083	1																						0	10.5204
			0.05	18.1843	0.861479																						0.05	9.06306
			0.1	18.3884	0.871149																						0.1	9.16479
			0.2	18.7379	0.887705																						0.2	9.33897
			0.3	15.0522	0.713097																						0.3	7.50203
			0.5	18.4666	0.874851																						0.5	9.20374
			0.75	15.9049	0.753494																						0.75	7.92703
			1.25	16.237	0.769227																						1.25	8.09254
			2.5	18.5264	0.877683																						2.5	9.23353
			5	19.2448	0.91172																						5	9.59162
			6.5	16.9126	0.801232																						6.5	8.42924
			7.5	20.5679	0.974399																						7.5	10.251
			8.5	19.3946	0.918816																						8.5	9.66627
			10	18.9324	0.89692																						10	9.43591
			12.5	19.6338	0.930148																						12.5	9.78548
			15	19.5335	0.925395																						15	9.73548
			20	20.3654	0.964809																						20	10.1501
			25	20.9553	0.992754																						25	10.4441
			27.5	20.3458	0.963881																						27.5	10.1404
			30	20.8099	0.985868																						30	10.3717
			40	22.5113	1.06647																						40	11.2196
			50	22.8177	1.08099																						50	11.3723
																								Lineweaver–Burk plot for the determination of Michaelis-Menten constant
																										1 / (SBP concentration)		1 / (initial reaction rate)
																											#DIV/0!	0.0950538
																											20	0.110338
																											10	0.109113
																											5	0.107078
																											3.33333	0.133297
																											2	0.108651
																											1.33333	0.126151
																											0.8	0.123571
																											0.4	0.108301
																											0.2	0.104258
																											0.153846	0.118635
																											0.133333	0.0975513
																											0.117647	0.103452
																											0.1	0.105978
																											0.08	0.102192
																											0.0666667	0.102717
																											0.05	0.0985209
																											0.04	0.0957476
																											0.0363636	0.0986158
																											0.0333333	0.0964164
																											0.025	0.0891295
																											0.02	0.0879326
																										Michaelis-Menten constant, Vmax and Km
																											1/Vmax	0.1049
																											Vmax=	9.53289	μM of oxidated NADH۰min¯¹
																										slope=	Km/Vmax=	0.0006
																											Km=	0.00571973	μM
																								Hanes–Woolf plot for the determination of Michaelis-Menten constant
																										SBP concentration in μM		SBP conc. / initial reaction rate
																											0	0
																											0.05	0.0055169
																											0.1	0.0109113
																											0.2	0.0214156
																											0.3	0.0399892
																											0.5	0.0543257
																											0.75	0.094613
																											1.25	0.154463
																											2.5	0.270752
																											5	0.521289
																											6.5	0.771125
																											7.5	0.731635
																											8.5	0.879346
																											10	1.05978
																											12.5	1.2774
																											15	1.54076
																											20	1.97042
																											25	2.39369
																											27.5	2.71193
																											30	2.89249
																											40	3.56518
																											50	4.39663
																										Michaelis-Menten constant, Vmax and Km
																											slope=	0.0903
																											Vmax=	11.0742	μM of oxidated NADH۰min¯¹
																											Km/Vmax=	0.0764
																											Km=	0.846069	μM
[truncated: 23 more columns]

## Sheet: 21-11-04_001 ATPase assay D
					0.08 µM ClpX6	0.08 µM ClpX6 + SBP
				1	2	3	4	5	6	7	8	9	10	11	12	13	14	15	16	17	18
Raw data			min	control	ClpX	ClpX + 0.05 μM SBP	ClpX + 0.1 μM SBP	ClpX + 0.2 μM SBP	ClpX + 0.3 μM SBP	ClpX + 0.5 μM SBP	ClpX + 0.75 μM SBP	ClpX + 1.25 μM SBP	ClpX + 2.5 μM SBP	ClpX + 5 μM SBP	ClpX + 8.5 μM SBP	ClpX + 10 μM SBP	ClpX + 12.5 μM SBP	ClpX + 15 μM SBP	ClpX + 40 μM SBP	ClpX + 50 μM SBP	ClpX + 55 μM SBP
0s	30.0 °C		0	2.7884	2.6084	2.6198	2.6407	2.7155	2.4448	2.631	2.5513	2.4507	2.546	2.5684	2.5573	2.6381	2.6019	2.5101	2.4121	2.3743	2.2924
78s	29.9 °C		1.3	2.8125	2.5499	2.5583	2.5813	2.6664	2.3793	2.5716	2.4871	2.3813	2.4823	2.5031	2.4925	2.5778	2.5388	2.4291	2.3353	2.3009	2.2342
156s	30.0 °C		2.6	2.8142	2.4711	2.4843	2.5135	2.5973	2.3049	2.5036	2.4161	2.3081	2.403	2.4277	2.4163	2.5022	2.4583	2.3498	2.2581	2.2201	2.1708
234s	29.8 °C		3.9	2.8123	2.3984	2.4225	2.4486	2.5416	2.2411	2.4349	2.3533	2.2409	2.3368	2.3638	2.348	2.4354	2.3895	2.2806	2.187	2.1523	2.1131
312s	30.1 °C		5.2	2.7995	2.3365	2.3562	2.3861	2.4791	2.1782	2.3719	2.2859	2.1774	2.2678	2.2968	2.2834	2.3662	2.3227	2.2117	2.1197	2.0849	2.0554
389s	29.9 °C		6.48333	2.802	2.2799	2.2998	2.3282	2.4264	2.1225	2.3135	2.2296	2.1209	2.2074	2.2412	2.2261	2.3109	2.2641	2.1499	2.0593	2.0259	2.0014
467s	30.2 °C		7.78333	2.7984	2.219	2.2414	2.2724	2.3728	2.0679	2.2578	2.1739	2.0668	2.1472	2.182	2.1679	2.2499	2.2007	2.0878	2.0029	1.9688	1.9461
545s	29.9 °C		9.08333	2.8016	2.1655	2.1863	2.221	2.3204	2.0162	2.2025	2.121	2.0146	2.0922	2.1292	2.1138	2.1953	2.1458	2.0324	1.9486	1.9148	1.8943
623s	29.8 °C		10.3833	2.7981	2.1143	2.1368	2.1689	2.2731	1.9671	2.152	2.0703	1.9645	2.0382	2.0784	2.0625	2.1425	2.0935	1.9782	1.8964	1.8632	1.8446
701s	29.9 °C		11.6833	2.7961	2.0635	2.0868	2.1211	2.2261	1.9211	2.1015	2.0217	1.9166	1.9869	2.0277	2.013	2.0921	2.0414	1.9269	1.8474	1.8141	1.7948
779s	29.9 °C		12.9833	2.7955	2.0148	2.0392	2.075	2.1784	1.8745	2.0534	1.975	1.8729	1.9381	1.9803	1.9671	2.0452	1.991	1.8784	1.8003	1.7655	1.7496
857s	29.9 °C		14.2833	2.7769	1.9693	1.9927	2.0272	2.1329	1.8309	2.0069	1.9302	1.8291	1.8906	1.9342	1.9197	1.9967	1.9443	1.8301	1.7547	1.7192	1.7038
935s	30.2 °C		15.5833	2.7841	1.9247	1.9492	1.9836	2.0891	1.7882	1.9622	1.8871	1.7851	1.8437	1.8891	1.8772	1.9526	1.8981	1.7838	1.7109	1.6746	1.6597
1013s	29.9 °C		16.8833	2.7881	1.8814	1.9045	1.9416	2.0444	1.7471	1.9183	1.8445	1.7437	1.7989	1.8461	1.8338	1.9089	1.8521	1.7381	1.6682	1.6306	1.617
1090s	30.0 °C		18.1667	2.7827	1.8406	1.8632	1.9001	2.0023	1.7076	1.878	1.8023	1.7037	1.7548	1.8045	1.792	1.8669	1.8085	1.6954	1.6271	1.5885	1.5754
1168s	30.0 °C		19.4667	2.7794	1.7993	1.8233	1.8595	1.9611	1.6684	1.8354	1.7624	1.6638	1.7118	1.7617	1.7519	1.825	1.7653	1.6527	1.588	1.5468	1.5355
1246s	29.9 °C		20.7667	2.771	1.7598	1.7829	1.82	1.9204	1.6305	1.7947	1.7231	1.6259	1.6709	1.7228	1.7129	1.7844	1.7237	1.6113	1.5495	1.5067	1.4962
1324s	29.9 °C		22.0667	2.773	1.7213	1.7459	1.7827	1.8808	1.5938	1.7561	1.6854	1.5885	1.6304	1.6832	1.6746	1.7456	1.6829	1.5712	1.5116	1.4683	1.4575
1402s	29.9 °C		23.3667	2.7745	1.6855	1.7078	1.7454	1.8416	1.5583	1.7186	1.6481	1.5526	1.5911	1.6447	1.6372	1.708	1.6425	1.5317	1.4747	1.4294	1.4202
1480s	30.0 °C		24.6667	2.7637	1.6485	1.6714	1.7083	1.8014	1.5226	1.6804	1.6113	1.5164	1.5516	1.6064	1.6003	1.6707	1.6028	1.4922	1.438	1.3904	1.3829
1558s	30.0 °C		25.9667	2.7634	1.6116	1.6346	1.6746	1.7633	1.4887	1.6446	1.577	1.4817	1.5137	1.5715	1.5646	1.6338	1.5627	1.4525	1.4018	1.3532	1.3473
1636s	30.0 °C		27.2667	2.7522	1.5728	1.5978	1.6394	1.7231	1.4539	1.6086	1.5425	1.4465	1.4757	1.5347	1.5274	1.5959	1.5219	1.4119	1.3649	1.3148	1.3095
1714s	30.1 °C		28.5667	2.7492	1.5368	1.5601	1.6061	1.6826	1.4202	1.5734	1.5087	1.4115	1.4361	1.497	1.4895	1.5578	1.4815	1.3714	1.3286	1.2763	1.2725
1791s	29.9 °C		29.85	2.75	1.4957	1.5234	1.5725	1.642	1.3854	1.5379	1.473	1.3751	1.3962	1.4589	1.4524	1.5174	1.4406	1.3274	1.29	1.2366	1.234
1869s	29.8 °C		31.15	2.7473	1.4496	1.4809	1.5381	1.6029	1.3504	1.5027	1.4389	1.3402	1.3563	1.4206	1.4165	1.4787	1.4031	1.2891	1.2551	1.1987	1.1967
1947s	30.0 °C		32.45	2.7405	1.4093	1.442	1.5033	1.5637	1.3169	1.4667	1.4036	1.3052	1.3173	1.3816	1.3795	1.4385	1.363	1.2506	1.219	1.1627	1.1603
2025s	30.0 °C		33.75	2.7488	1.3633	1.4021	1.4671	1.5259	1.2825	1.4296	1.3672	1.2696	1.2771	1.3396	1.3422	1.3977	1.3239	1.2101	1.1822	1.1251	1.1238
2103s	30.0 °C		35.05	2.7422	1.3231	1.3635	1.4307	1.4891	1.2505	1.3942	1.333	1.2367	1.2413	1.3014	1.3052	1.3601	1.2886	1.1755	1.1486	1.0932	1.0892
2181s	30.0 °C		36.35	2.745	1.2779	1.3227	1.3933	1.4539	1.2177	1.3576	1.2963	1.203	1.2034	1.26	1.267	1.3186	1.2503	1.1382	1.1125	1.0599	1.0547
2259s	30.2 °C		37.65	2.7348	1.2294	1.2825	1.3549	1.4211	1.1841	1.3199	1.2606	1.1694	1.1673	1.2208	1.2306	1.2817	1.2145	1.1045	1.0785	1.0281	1.0193
2337s	30.1 °C		38.95	2.7353	1.1875	1.2419	1.3179	1.3879	1.1531	1.2852	1.2265	1.1387	1.1338	1.1804	1.1919	1.2431	1.1771	1.0704	1.0443	0.998	0.987
2415s	30.0 °C		40.25	2.7267	1.1418	1.2027	1.2803	1.3554	1.1226	1.25	1.193	1.1079	1.0998	1.1413	1.155	1.2067	1.1411	1.036	1.0098	0.9667	0.953
2492s	30.0 °C		41.5333	2.7279	1.0995	1.1654	1.2445	1.3234	1.0911	1.2162	1.1593	1.0756	1.0655	1.1018	1.1173	1.1695	1.1037	1.0004	0.974	0.9348	0.9186
2570s	30.1 °C		42.8333	2.7243	1.0591	1.1305	1.2095	1.2891	1.0625	1.1846	1.1282	1.0462	1.0338	1.0673	1.0797	1.1333	1.0674	0.967	0.9397	0.9039	0.8849
2648s	30.0 °C		44.1333	2.7244	1.0078	1.0875	1.1706	1.2593	1.0315	1.1493	1.0946	1.0141	0.9993	1.0302	1.0407	1.0962	1.0306	0.931	0.9044	0.8694	0.8495
2726s	30.1 °C		45.4333	2.7224	0.9678	1.0542	1.1365	1.2265	1.0014	1.1169	1.0638	0.984	0.9659	0.9952	1.0018	1.06	0.9939	0.8949	0.8663	0.8344	0.8142
2804s	30.0 °C		46.7333	2.7168	0.9292	1.0197	1.1041	1.193	0.9727	1.0871	1.0348	0.9544	0.9336	0.9598	0.9611	1.0232	0.9562	0.851	0.8296	0.7974	0.7795
2882s	30.3 °C		48.0333	2.7024	0.8878	0.9816	1.069	1.1587	0.9438	1.0563	1.0053	0.9243	0.8989	0.9259	0.9184	0.9826	0.9162	0.8153	0.7894	0.758	0.7426
2960s	29.9 °C		49.3333	2.705	0.8467	0.9491	1.0358	1.1239	0.9126	1.0241	0.9748	0.892	0.8631	0.8899	0.8748	0.9447	0.878	0.7742	0.7501	0.7145	0.7043
3038s	30.2 °C		50.6333	2.7086	0.8045	0.9104	1.0025	1.0907	0.8817	0.9919	0.9438	0.8579	0.824	0.8511	0.8279	0.9019	0.8344	0.7321	0.7054	0.668	0.6623
3116s	30.0 °C		51.9333	2.7093	0.766	0.8746	0.9717	1.0545	0.8506	0.9613	0.9135	0.8223	0.7845	0.8129	0.7792	0.8577	0.7897	0.6894	0.6594	0.6182	0.6202
3193s	30.0 °C		53.2167	2.7006	0.7243	0.8369	0.937	1.0164	0.82	0.9284	0.8818	0.7878	0.7428	0.7737	0.7273	0.8111	0.742	0.6442	0.6122	0.564	0.5763
3271s	30.2 °C		54.5167	2.6973	0.6846	0.8016	0.9053	0.9752	0.7876	0.8955	0.8497	0.7507	0.6996	0.7301	0.6724	0.7615	0.6919	0.5975	0.5625	0.5044	0.5325
3349s	30.2 °C		55.8167	2.6935	0.6417	0.7649	0.8729	0.9341	0.7534	0.8611	0.8156	0.7106	0.6535	0.6877	0.6158	0.7125	0.6432	0.5479	0.5105	0.4352	0.4854
3427s	30.1 °C		57.1167	2.6815	0.6024	0.7288	0.8413	0.8871	0.7208	0.8264	0.7822	0.6713	0.6055	0.6393	0.555	0.66	0.5899	0.4967	0.455	0.3535	0.4381
3505s	30.1 °C		58.4167	2.6841	0.5583	0.6885	0.8055	0.846	0.6856	0.7909	0.747	0.6296	0.5563	0.5889	0.4892	0.6042	0.535	0.4426	0.3948	0.2689	0.3897
3583s	30.3 °C		59.7167	2.6845	0.516	0.6484	0.7695	0.7993	0.6483	0.7509	0.7084	0.5862	0.5004	0.5341	0.417	0.5441	0.4762	0.3806	0.3282	0.2266	0.3399
3661s	30.4 °C		61.0167	2.6819	0.4717	0.6075	0.732	0.7486	0.6113	0.7108	0.6697	0.5387	0.4383	0.473	0.3404	0.476	0.411	0.3119	0.2618	0.2113	0.2911
3739s	30.3 °C		62.3167	2.673	0.4261	0.565	0.6938	0.6983	0.5722	0.6684	0.6286	0.4881	0.3651	0.4056	0.2779	0.3996	0.3395	0.2596	0.2269	0.2086	0.2562
3817s	30.2 °C		63.6167	2.6775	0.3832	0.5227	0.6529	0.6446	0.5319	0.6261	0.5865	0.4356	0.2804	0.3315	0.2564	0.3172	0.281	0.2466	0.2231	0.2084	0.2418
3895s	30.6 °C		64.9167	2.6768	0.3377	0.4762	0.6103	0.5904	0.4902	0.5812	0.5425	0.3762	0.2278	0.265	0.2541	0.2631	0.2571	0.245	0.2225	0.2083	0.2374
3972s	30.5 °C		66.2	2.664	0.2948	0.4318	0.5668	0.527	0.4464	0.5326	0.4952	0.3112	0.2199	0.2303	0.2542	0.2498	0.2509	0.2452	0.2232	0.2084	0.2362
4050s	30.6 °C		67.5	2.6568	0.2661	0.3831	0.5199	0.4622	0.4023	0.482	0.4463	0.2558	0.219	0.2278	0.2548	0.2484	0.2503	0.2453	0.2237	0.2086	0.2354
4128s	30.8 °C		68.8	2.6636	0.2589	0.3334	0.4668	0.3926	0.3517	0.422	0.3889	0.2241	0.2188	0.2275	0.254	0.2488	0.2509	0.2456	0.2239	0.2089	0.2352
4206s	30.5 °C		70.1	2.6567	0.2579	0.2833	0.4107	0.3176	0.3006	0.3517	0.3244	0.2136	0.2183	0.2277	0.2545	0.249	0.251	0.2454	0.2246	0.2092	0.2345
4284s	30.5 °C		71.4	2.6595	0.2584	0.2517	0.347	0.2664	0.2478	0.2727	0.2562	0.2119	0.2179	0.2274	0.2545	0.249	0.2512	0.2457	0.2248	0.2095	0.2343
4362s	30.7 °C		72.7	2.6472	0.258	0.2452	0.2813	0.2547	0.2194	0.2344	0.2254	0.2119	0.2181	0.2275	0.2549	0.2492	0.2512	0.246	0.2253	0.2098	0.2342
4440s	30.8 °C		74	2.6438	0.2581	0.2441	0.2507	0.2528	0.2143	0.2302	0.2206	0.2114	0.218	0.2275	0.2548	0.2493	0.2515	0.2459	0.2259	0.21	0.2337
4518s	30.7 °C		75.3	2.6417	0.2577	0.2439	0.2466	0.2528	0.213	0.2295	0.2198	0.2111	0.2181	0.2277	0.2553	0.2498	0.2517	0.2462	0.2262	0.2102	0.2334
4596s	30.7 °C		76.6	2.6455	0.257	0.2432	0.2458	0.2524	0.2126	0.229	0.2197	0.2109	0.2182	0.2278	0.2551	0.2497	0.2521	0.2464	0.2264	0.2107	0.2334
4673s	31.0 °C		77.8833	2.6341	0.2565	0.2428	0.245	0.2517	0.2121	0.2285	0.2192	0.2108	0.2182	0.2282	0.2557	0.2503	0.2523	0.2468	0.2268	0.2107	0.2332
4751s	31.1 °C		79.1833	2.6328	0.256	0.2423	0.2445	0.2508	0.2118	0.2281	0.2188	0.2109	0.2185	0.2286	0.2567	0.2504	0.2526	0.247	0.2274	0.211	0.2335
4829s	31.1 °C		80.4833	2.6319	0.2562	0.2419	0.2438	0.2509	0.2112	0.2279	0.2188	0.2109	0.2186	0.2288	0.2564	0.251	0.2532	0.2471	0.2279	0.2112	0.2336
4907s	31.1 °C		81.7833	2.6307	0.2563	0.2417	0.2434	0.2504	0.2109	0.2278	0.2186	0.211	0.2189	0.2287	0.257	0.2511	0.2532	0.2473	0.2282	0.2114	0.2337
4985s	31.0 °C		83.0833	2.6187	0.2565	0.2417	0.2432	0.2506	0.2108	0.2277	0.2188	0.2111	0.2191	0.229	0.2569	0.2513	0.2533	0.2478	0.2287	0.2117	0.234
5063s	31.0 °C		84.3833	2.6166	0.2564	0.2416	0.2432	0.2508	0.2109	0.2278	0.2186	0.2115	0.2193	0.2295	0.258	0.2516	0.2536	0.248	0.2292	0.212	0.2347
5141s	31.1 °C		85.6833	2.612	0.2565	0.2416	0.2431	0.2505	0.2108	0.2278	0.2188	0.2113	0.2196	0.2298	0.258	0.2518	0.2538	0.2483	0.2291	0.2122	0.2347
5219s	31.1 °C		86.9833	2.6148	0.2573	0.2419	0.2435	0.2509	0.2112	0.228	0.2194	0.2117	0.2199	0.2305	0.2579	0.2523	0.2544	0.2486	0.2291	0.2125	0.2352
5297s	31.1 °C		88.2833	2.6077	0.257	0.2418	0.2435	0.2509	0.2114	0.2282	0.2193	0.212	0.22	0.2304	0.2584	0.2522	0.2542	0.2489	0.2289	0.2127	0.2354
5374s	31.4 °C		89.5667	2.6038	0.257	0.2418	0.2436	0.2509	0.2115	0.2282	0.2194	0.2121	0.2203	0.2308	0.2579	0.2524	0.2545	0.2491	0.2286	0.2121	0.2356
5452s	31.1 °C		90.8667	2.6037	0.2568	0.2417	0.2436	0.251	0.2115	0.2283	0.2194	0.2122	0.2203	0.2311	0.2585	0.2527	0.2546	0.2492	0.2279	0.2124	0.2355
5530s	31.4 °C		92.1667	2.5975	0.2572	0.2418	0.2434	0.2508	0.2116	0.2282	0.2196	0.2123	0.2203	0.2309	0.2589	0.2527	0.2548	0.2489	0.2276	0.2115	0.2344
5608s	31.2 °C		93.4667	2.5887	0.257	0.2418	0.2434	0.2511	0.2116	0.2282	0.2196	0.2124	0.2205	0.2311	0.2583	0.2531	0.2548	0.2485	0.2273	0.211	0.234
5686s	31.5 °C		94.7667	2.5917	0.2573	0.242	0.2437	0.2517	0.2119	0.2285	0.2199	0.2129	0.2208	0.2315	0.2584	0.2529	0.2544	0.2484	0.2271	0.2108	0.2331
5764s	31.3 °C		96.0667	2.5856	0.2572	0.242	0.2436	0.2516	0.2121	0.2285	0.2198	0.2129	0.2209	0.2316	0.258	0.2528	0.2542	0.2476	0.2269	0.2109	0.2328
5842s	31.5 °C		97.3667	2.5814	0.2574	0.2421	0.2436	0.2523	0.2121	0.2286	0.2202	0.2131	0.2209	0.2316	0.2576	0.2524	0.2538	0.2475	0.2265	0.2103	0.2322
5920s	31.5 °C		98.6667	2.5794	0.2573	0.2421	0.2434	0.2519	0.2122	0.2287	0.2202	0.2132	0.2212	0.2316	0.2566	0.2519	0.2535	0.2469	0.226	0.2101	0.2316
5998s	31.6 °C		99.9667	2.5739	0.2575	0.2419	0.2437	0.2516	0.2122	0.2287	0.2203	0.2134	0.2212	0.2311	0.2574	0.2514	0.253	0.2465	0.2257	0.2096	0.2311
6076s	31.5 °C		101.267	2.5686	0.2574	0.2418	0.2438	0.2521	0.2123	0.2287	0.2205	0.2135	0.2212	0.2307	0.2571	0.2511	0.2525	0.2461	0.2252	0.2092	0.2304
Measurement title: 21-11-04_001 D
Date of measurement: 2021-11-04/Time of measurement: 12:23:21
ATPase_assay.mth
C:\Users\Public\Documents\Tecan\Magellan\mth\ATPase_assay.mth
340nm
infinite 200Pro
Instrument serial number: 1505006410
Plate
Plate Description: [NUN96ft_TC] - Thermo Fisher Scientific-Nunclon 96 Flat Transparent
Plate with Cover: No
Barcode: No
Part of Plate
Range: A1:H12
Temperature
Mode: On
Temperature: 30,0 °C
Kinetic Cycle
Duration: 02:30:00
Kinetic Interval: 00:01:00
Absorbance
Measurement Wavelength: 340 nm
Measurement Bandwidth: 9 nm
Number of Reads: 25
Settle Time: 0 ms
Label: Label1
Total kinetic run time: 1h 42min 33s

## Sheet: 21-11-04_001 X+SBP act. D
							0.08 µM ClpX6 + SBP
				control			0 µM SBP			0.05 µM SBP			0.1 μM SBP			0.2 μM SBP			0.3 μM SBP			0.5 μM SBP			0.75 μM SBP			1.25 μM SBP			2.5 μM SBP			5 μM SBP			8.5 μM SBP			10 μM SBP			12.5 μM SBP			15 μM SBP			40 μM SBP
			min	A	μM left NADH	μM oxidated NADH	A	μM left NADH	μM oxidated NADH	A	μM left NADH	μM oxidated NADH	A	μM left NADH	μM oxidated NADH	A	μM left NADH	μM oxidated NADH	A	μM left NADH	μM oxidated NADH	A	μM left NADH	μM oxidated NADH	A	μM left NADH	μM oxidated NADH	A	μM left NADH	μM oxidated NADH	A	μM left NADH	μM oxidated NADH	A	μM left NADH	μM oxidated NADH	A	μM left NADH	μM oxidated NADH	A	μM left NADH	μM oxidated NADH	A	μM left NADH	μM oxidated NADH	A	μM left NADH	μM oxidated NADH	A
			0	2.7884	850	0	2.6084	850	0	2.6198	850	0	2.6407	850	0	2.7155	850	0	2.4448	850	0	2.631	850	0	2.5513	850	0	2.4507	850	0	2.546	850	0	2.5684	850	0	2.5573	850	0	2.6381	850	0	2.6019	850	0	2.5101	850	0	2.4121
			1.3	2.8125	857.347	-7.34651	2.5499	830.937	19.0634	2.5583	830.046	19.9538	2.5813	830.88	19.1199	2.6664	834.631	15.3692	2.3793	827.227	22.7728	2.5716	830.81	19.1904	2.4871	828.611	21.3891	2.3813	825.929	24.0707	2.4823	828.733	21.2667	2.5031	828.389	21.6107	2.4925	828.462	21.5383	2.5778	830.571	19.4288	2.5388	829.386	20.6138	2.4291	822.571	27.4292	2.3353
			2.6	2.8142	857.865	-7.86473	2.4711	805.258	44.742	2.4843	806.037	43.9633	2.5135	809.056	40.9437	2.5973	813.001	36.9987	2.3049	801.36	48.64	2.5036	808.841	41.1593	2.4161	804.956	45.0437	2.3081	800.541	49.4593	2.403	802.258	47.7416	2.4277	803.436	46.564	2.4163	803.134	46.8658	2.5022	806.213	43.7872	2.4583	803.088	46.9119	2.3498	795.717	54.2827	2.2581
			3.9	2.8123	857.286	-7.28554	2.3984	781.567	68.4328	2.4225	785.986	64.0144	2.4486	788.166	61.834	2.5416	795.566	54.4338	2.2411	779.178	70.8217	2.4349	786.646	63.3542	2.3533	784.034	65.9664	2.2409	777.233	72.767	2.3368	780.157	69.8429	2.3638	782.289	67.7114	2.348	780.432	69.5675	2.4354	784.69	65.3103	2.3895	780.612	69.3878	2.2806	772.284	77.716	2.187
			5.2	2.7995	853.384	-3.38366	2.3365	761.396	88.6041	2.3562	764.474	85.5256	2.3861	768.048	81.9518	2.4791	776.003	73.9974	2.1782	757.309	92.6906	2.3719	766.292	83.7077	2.2859	761.578	88.4216	2.1774	755.209	94.7913	2.2678	757.121	92.879	2.2968	760.115	89.8848	2.2834	758.961	91.0394	2.3662	762.393	87.6066	2.3227	758.79	91.2103	2.2117	748.952	101.048	2.1197
			6.48333	2.802	854.146	-4.14575	2.2799	742.952	107.048	2.2998	746.175	103.825	2.3282	749.411	100.589	2.4264	759.507	90.4935	2.1225	737.944	112.056	2.3135	747.425	102.575	2.2296	742.821	107.179	2.1209	735.612	114.388	2.2074	736.956	113.044	2.2412	741.715	108.285	2.2261	739.915	110.085	2.3109	744.576	105.424	2.2641	739.646	110.354	2.1499	728.025	121.975	2.0593
			7.78333	2.7984	853.048	-3.04834	2.219	723.106	126.894	2.2414	727.227	122.773	2.2724	731.45	118.55	2.3728	742.729	107.271	2.0679	718.961	131.039	2.2578	729.43	120.57	2.1739	724.264	125.736	2.0668	716.848	133.152	2.1472	716.858	133.142	2.182	722.123	127.877	2.1679	720.571	129.429	2.2499	724.921	125.079	2.2007	718.934	131.066	2.0878	706.996	143.004	2.0029
			9.08333	2.8016	854.024	-4.02381	2.1655	705.672	144.328	2.1863	709.35	140.65	2.221	714.905	135.095	2.3204	726.327	123.673	2.0162	700.986	149.014	2.2025	711.564	138.436	2.121	706.64	143.36	2.0146	698.743	151.257	2.0922	698.496	151.504	2.1292	704.649	145.351	2.1138	702.589	147.411	2.1953	707.329	142.671	2.1458	700.999	149.001	2.0324	688.236	161.764	1.9486
			10.3833	2.7981	852.957	-2.95689	2.1143	688.988	161.012	2.1368	693.29	156.71	2.1689	698.135	151.865	2.2731	711.521	138.479	1.9671	683.915	166.085	2.152	695.249	154.751	2.0703	689.748	160.252	1.9645	681.367	168.633	2.0382	680.467	169.533	2.0784	687.837	162.163	2.0625	685.537	164.463	2.1425	690.317	159.683	2.0935	683.914	166.086	1.9782	669.882	180.118	1.8964
			11.6833	2.7961	852.347	-2.34722	2.0635	672.433	177.567	2.0868	677.067	172.933	2.1211	682.749	167.251	2.2261	696.809	153.191	1.9211	667.922	182.078	2.1015	678.934	171.066	2.0217	673.557	176.443	1.9166	664.753	185.247	1.9869	663.341	186.659	2.0277	671.058	178.942	2.013	669.085	180.915	2.0921	674.078	175.922	2.0414	666.893	183.107	1.9269	652.51	197.49	1.8474
			12.9833	2.7955	852.164	-2.16432	2.0148	656.563	193.437	2.0392	661.623	188.377	2.075	667.91	182.09	2.1784	681.878	168.122	1.8745	651.72	198.28	2.0534	663.394	186.606	1.975	657.998	192.002	1.8729	649.596	200.404	1.9381	647.048	202.952	1.9803	655.371	194.629	1.9671	653.828	196.172	2.0452	658.967	191.033	1.991	650.429	199.571	1.8784	636.086	213.914	1.8003
			14.2833	2.7769	846.494	3.50559	1.9693	641.736	208.264	1.9927	646.536	203.464	2.0272	652.524	197.476	2.1329	667.636	182.364	1.8309	636.561	213.439	2.0069	648.371	201.629	1.9302	643.072	206.928	1.8291	634.404	215.596	1.8906	631.19	218.81	1.9342	640.114	209.886	1.9197	638.073	211.927	1.9967	643.34	206.66	1.9443	635.172	214.828	1.8301	619.73	230.27	1.7547
			15.5833	2.7841	848.689	1.31079	1.9247	627.202	222.798	1.9492	632.422	217.578	1.9836	638.49	211.51	2.0891	653.926	196.074	1.7882	621.715	228.285	1.9622	633.93	216.07	1.8871	628.713	221.287	1.7851	619.144	230.856	1.8437	615.532	234.468	1.8891	625.189	224.811	1.8772	623.947	226.053	1.9526	629.131	220.869	1.8981	620.08	229.92	1.7838	604.052	245.948	1.7109
			16.8833	2.7881	849.909	0.0914503	1.8814	613.092	236.908	1.9045	617.919	232.081	1.9416	624.971	225.029	2.0444	639.934	210.066	1.7471	607.426	242.574	1.9183	619.747	230.253	1.8445	614.52	235.48	1.7437	604.784	245.216	1.7989	600.575	249.425	1.8461	610.958	239.042	1.8338	609.522	240.478	1.9089	615.051	234.949	1.8521	605.052	244.948	1.7381	588.576	261.424	1.6682
			18.1667	2.7827	848.262	1.73756	1.8406	599.797	250.203	1.8632	604.519	245.481	1.9001	611.612	238.388	2.0023	626.756	223.244	1.7076	593.693	256.307	1.878	606.727	243.273	1.8023	600.461	249.539	1.7037	590.911	259.089	1.7548	585.852	264.148	1.8045	597.191	252.809	1.792	595.628	254.372	1.8669	601.518	248.482	1.8085	590.809	259.191	1.6954	574.117	275.883	1.6271
			19.4667	2.7794	847.256	2.74351	1.7993	586.338	263.662	1.8233	591.574	258.426	1.8595	598.544	251.456	1.9611	613.859	236.141	1.6684	580.064	269.936	1.8354	592.965	257.035	1.7624	587.167	262.833	1.6638	577.072	272.928	1.7118	571.496	278.504	1.7617	583.026	266.974	1.7519	582.3	267.7	1.825	588.018	261.982	1.7653	576.696	273.304	1.6527	559.657	290.343	1.588
			20.7667	2.771	844.696	5.30412	1.7598	573.466	276.534	1.7829	578.466	271.534	1.82	585.83	264.17	1.9204	601.119	248.881	1.6305	566.887	283.113	1.7947	579.816	270.184	1.7231	574.074	275.926	1.6259	563.927	286.073	1.6709	557.842	292.158	1.7228	570.153	279.847	1.7129	569.337	280.663	1.7844	574.937	275.063	1.7237	563.106	286.894	1.6113	545.638	304.362	1.5495
			22.0667	2.773	845.306	4.69445	1.7213	560.92	289.08	1.7459	566.461	283.539	1.7827	573.823	276.177	1.8808	588.724	261.276	1.5938	554.127	295.873	1.7561	567.345	282.655	1.6854	561.514	288.486	1.5885	550.955	299.045	1.6304	544.321	305.679	1.6832	557.047	292.953	1.6746	556.607	293.393	1.7456	562.435	287.565	1.6829	549.777	300.223	1.5712	532.058	317.942	1.5116
			23.3667	2.7745	845.763	4.2372	1.6855	549.254	300.746	1.7078	554.1	295.9	1.7454	561.817	288.183	1.8416	576.454	273.546	1.5583	541.785	308.215	1.7186	555.23	294.77	1.6481	549.087	300.913	1.5526	538.503	311.497	1.5911	531.2	318.8	1.6447	544.306	305.694	1.6372	544.175	305.825	1.708	550.32	299.68	1.6425	536.579	313.421	1.5317	518.683	331.317	1.4747
			24.6667	2.7637	842.471	7.52941	1.6485	537.197	312.803	1.6714	542.289	307.711	1.7083	549.875	300.125	1.8014	563.87	286.13	1.5226	529.373	320.627	1.6804	542.889	307.111	1.6113	536.826	313.174	1.5164	525.948	324.052	1.5516	518.013	331.987	1.6064	531.631	318.369	1.6003	531.911	318.089	1.6707	538.302	311.698	1.6028	523.61	326.39	1.4922	505.307	344.693	1.438
			25.9667	2.7634	842.379	7.62086	1.6116	525.173	324.827	1.6346	530.35	319.65	1.6746	539.028	310.972	1.7633	551.944	298.056	1.4887	517.586	332.414	1.6446	531.323	318.677	1.577	525.399	324.601	1.4817	513.912	336.088	1.5137	505.359	344.641	1.5715	520.081	329.919	1.5646	520.045	329.955	1.6338	526.413	323.587	1.5627	510.51	339.49	1.4525	491.863	358.137	1.4018
			27.2667	2.7522	838.965	11.035	1.5728	512.529	337.471	1.5978	518.41	331.59	1.6394	527.697	322.303	1.7231	539.361	310.639	1.4539	505.487	344.513	1.6086	519.692	330.308	1.5425	513.905	336.095	1.4465	501.704	348.296	1.4757	492.673	357.327	1.5347	507.902	342.098	1.5274	507.68	342.32	1.5959	514.202	335.798	1.5219	497.181	352.819	1.4119	478.114	371.886	1.3649
			28.5667	2.7492	838.05	11.9495	1.5368	500.797	349.203	1.5601	506.178	343.822	1.6061	516.978	333.022	1.6826	526.684	323.316	1.4202	493.77	356.23	1.5734	508.32	341.68	1.5087	502.644	347.356	1.4115	489.564	360.436	1.4361	479.452	370.548	1.497	495.425	354.575	1.4895	495.083	354.917	1.5578	501.926	348.074	1.4815	483.983	366.017	1.3714	464.4	385.6	1.3286
			29.85	2.75	838.294	11.7056	1.4957	487.404	362.596	1.5234	494.271	355.729	1.5725	506.163	343.837	1.642	513.975	336.025	1.3854	481.671	368.329	1.5379	496.851	353.149	1.473	490.75	359.25	1.3751	476.939	373.061	1.3962	466.131	383.869	1.4589	482.816	367.184	1.4524	482.751	367.249	1.5174	488.909	361.091	1.4406	470.621	379.379	1.3274	449.5	400.5	1.29
			31.15	2.7473	837.471	12.5287	1.4496	472.382	377.618	1.4809	480.481	369.519	1.5381	495.09	354.91	1.6029	501.736	348.264	1.3504	469.503	380.497	1.5027	485.479	364.521	1.4389	479.389	370.611	1.3402	464.835	385.165	1.3563	452.81	397.19	1.4206	470.141	379.859	1.4165	470.819	379.181	1.4787	476.439	373.561	1.4031	458.371	391.629	1.2891	436.53	413.47	1.2551
			32.45	2.7405	835.398	14.6016	1.4093	459.249	390.751	1.442	467.86	382.14	1.5033	483.889	366.111	1.5637	489.466	360.534	1.3169	457.855	392.145	1.4667	473.848	376.152	1.4036	467.628	382.372	1.3052	452.695	397.305	1.3173	439.79	410.21	1.3816	457.234	392.766	1.3795	458.521	391.479	1.4385	463.487	386.513	1.363	445.271	404.729	1.2506	423.493	426.507	1.219
			33.75	2.7488	837.929	12.0714	1.3633	444.259	405.741	1.4021	454.914	395.086	1.4671	472.237	377.763	1.5259	477.634	372.366	1.2825	445.895	404.105	1.4296	461.862	388.138	1.3672	455.501	394.499	1.2696	440.348	409.652	1.2771	426.369	423.631	1.3396	443.334	406.666	1.3422	446.123	403.877	1.3977	450.341	399.659	1.3239	432.497	417.503	1.2101	409.778	440.222	1.1822
			35.05	2.7422	835.917	14.0833	1.3231	431.159	418.841	1.3635	442.391	407.609	1.4307	460.52	389.48	1.4891	466.115	383.885	1.2505	434.77	415.23	1.3942	450.426	399.574	1.333	444.107	405.893	1.2367	428.937	421.063	1.2413	414.417	435.583	1.3014	430.692	419.308	1.3052	433.825	416.175	1.3601	438.226	411.774	1.2886	420.965	429.035	1.1755	398.062	451.938	1.1486
			36.35	2.745	836.77	13.2298	1.2779	416.43	433.57	1.3227	429.153	420.847	1.3933	448.481	401.519	1.4539	455.097	394.903	1.2177	423.366	426.634	1.3576	438.601	411.399	1.2963	431.88	418.12	1.203	417.248	432.752	1.2034	401.764	448.236	1.26	416.991	433.009	1.267	421.128	428.872	1.3186	424.855	425.145	1.2503	408.453	441.547	1.1382	385.431	464.569	1.1125
			37.65	2.7348	833.661	16.3391	1.2294	400.625	449.375	1.2825	416.11	433.89	1.3549	436.121	413.879	1.4211	444.83	405.17	1.1841	411.684	438.316	1.3199	426.422	423.578	1.2606	419.986	430.014	1.1694	405.594	444.406	1.1673	389.711	460.289	1.2208	404.018	445.982	1.2306	409.029	440.971	1.2817	412.966	437.034	1.2145	396.758	453.242	1.1045	374.019	475.981	1.0785
			38.95	2.7353	833.813	16.1867	1.1875	386.971	463.029	1.2419	402.937	447.063	1.3179	424.211	425.789	1.3879	434.437	415.563	1.1531	400.906	449.094	1.2852	415.211	434.789	1.2265	408.625	441.375	1.1387	394.946	455.054	1.1338	378.527	471.473	1.1804	390.648	459.352	1.1919	396.166	453.834	1.2431	400.529	449.471	1.1771	384.54	465.46	1.0704	362.472	487.528	1.0443
			40.25	2.7267	831.192	18.8083	1.1418	372.079	477.921	1.2027	390.219	459.781	1.2803	412.109	437.891	1.3554	424.264	425.736	1.1226	390.302	459.698	1.25	403.839	446.161	1.193	397.464	452.536	1.1079	384.264	465.736	1.0998	367.176	482.824	1.1413	377.708	472.292	1.155	383.901	466.099	1.2067	388.801	461.199	1.1411	372.78	477.22	1.036	350.823	499.177	1.0098
			41.5333	2.7279	831.558	18.4425	1.0995	358.294	491.706	1.1654	378.117	471.883	1.2445	400.585	449.415	1.3234	414.248	435.752	1.0911	379.35	470.65	1.2162	392.919	457.081	1.1593	386.236	463.764	1.0756	373.061	476.939	1.0655	355.725	494.275	1.1018	364.636	485.364	1.1173	371.37	478.63	1.1695	376.815	473.185	1.1037	360.562	489.438	1.0004	338.767	511.233	0.974
			42.8333	2.7243	830.46	19.5399	1.0591	345.129	504.871	1.1305	366.793	483.207	1.2095	389.319	460.681	1.2891	403.511	446.489	1.0625	369.406	480.594	1.1846	382.71	467.29	1.1282	375.875	474.125	1.0462	362.864	487.136	1.0338	345.141	504.859	1.0673	353.218	496.782	1.0797	358.873	491.127	1.1333	365.151	484.849	1.0674	348.703	501.297	0.967	327.457	522.543	0.9397
			44.1333	2.7244	830.491	19.5094	1.0078	328.412	521.588	1.0875	352.842	497.158	1.1706	376.798	473.202	1.2593	394.183	455.817	1.0315	358.629	491.371	1.1493	371.306	478.694	1.0946	364.681	485.319	1.0141	351.73	498.27	0.9993	333.623	516.377	1.0302	340.94	509.06	1.0407	345.91	504.09	1.0962	353.197	496.803	1.0306	336.681	513.319	0.931	315.266	534.734	0.9044
			45.4333	2.7224	829.881	20.1191	0.9678	315.377	534.623	1.0542	342.038	507.962	1.1365	365.822	484.178	1.2265	383.916	466.084	1.0014	348.163	501.837	1.1169	360.838	489.162	1.0638	354.419	495.581	0.984	341.29	508.71	0.9659	322.473	527.527	0.9952	329.357	520.643	1.0018	332.98	517.02	1.06	341.534	508.466	0.9939	324.692	525.308	0.8949	303.042	546.958	0.8663
			46.7333	2.7168	828.174	21.8261	0.9292	302.799	547.201	1.0197	330.844	519.156	1.1041	355.393	494.607	1.193	373.43	476.57	0.9727	338.185	511.815	1.0871	351.211	498.789	1.0348	344.758	505.242	0.9544	331.024	518.976	0.9336	311.689	538.311	0.9598	317.641	532.359	0.9611	319.452	530.548	1.0232	329.677	520.323	0.9562	312.376	537.624	0.851	288.176	561.824	0.8296
			48.0333	2.7024	823.784	26.2158	0.8878	289.308	560.692	0.9816	318.482	531.518	1.069	344.094	505.906	1.1587	362.694	487.306	0.9438	328.137	521.863	1.0563	341.26	508.74	1.0053	334.929	515.071	0.9243	320.584	529.416	0.8989	300.104	549.896	0.9259	306.422	543.578	0.9184	305.259	544.741	0.9826	316.595	533.405	0.9162	299.308	550.692	0.8153	276.087	573.913	0.7894
			49.3333	2.705	824.577	25.4232	0.8467	275.914	574.086	0.9491	307.938	542.062	1.0358	333.408	516.592	1.1239	351.801	498.199	0.9126	317.29	532.71	1.0241	330.857	519.143	0.9748	324.768	525.232	0.892	309.381	540.619	0.8631	288.152	561.848	0.8899	294.508	555.492	0.8748	290.768	559.232	0.9447	304.384	545.616	0.878	286.829	563.171	0.7742	262.169	587.831	0.7501
			50.6333	2.7086	825.674	24.3258	0.8045	262.163	587.837	0.9104	295.381	554.619	1.0025	322.689	527.311	1.0907	341.409	508.591	0.8817	306.547	543.453	0.9919	320.454	529.546	0.9438	314.44	535.56	0.8579	297.554	552.446	0.824	275.098	574.902	0.8511	281.668	568.332	0.8279	275.179	574.821	0.9019	290.594	559.406	0.8344	272.585	577.415	0.7321	247.912	602.088	0.7054
			51.9333	2.7093	825.888	24.1124	0.766	249.617	600.383	0.8746	283.766	566.234	0.9717	312.775	537.225	1.0545	330.077	519.923	0.8506	295.734	554.266	0.9613	310.568	539.432	0.9135	304.345	545.655	0.8223	285.206	564.794	0.7845	261.911	588.089	0.8129	269.025	580.975	0.7792	258.992	591.008	0.8577	276.352	573.648	0.7897	257.983	592.017	0.6894	233.453	616.547	0.6594
			53.2167	2.7006	823.236	26.7645	0.7243	236.028	613.972	0.8369	271.534	578.466	0.937	301.606	548.394	1.0164	318.151	531.849	0.82	285.095	564.905	0.9284	299.939	550.061	0.8818	293.784	556.216	0.7878	273.24	576.76	0.7428	247.989	602.011	0.7737	256.052	593.948	0.7273	241.741	608.259	0.8111	261.338	588.662	0.742	242.4	607.6	0.6442	218.147	631.853	0.6122
			54.5167	2.6973	822.23	27.7704	0.6846	223.091	626.909	0.8016	260.081	589.919	0.9053	291.402	558.598	0.9752	305.255	544.745	0.7876	273.83	576.17	0.8955	289.31	560.69	0.8497	283.089	566.911	0.7507	260.373	589.627	0.6996	233.566	616.434	0.7301	241.623	608.377	0.6724	223.494	626.506	0.7615	245.357	604.643	0.6919	226.033	623.967	0.5975	202.333	647.667	0.5625
			55.8167	2.6935	821.071	28.9288	0.6417	209.111	640.889	0.7649	248.174	601.826	0.8729	280.973	569.027	0.9341	292.39	557.61	0.7534	261.94	588.06	0.8611	278.197	571.803	0.8156	271.728	578.272	0.7106	246.464	603.536	0.6535	218.176	631.824	0.6877	227.591	622.409	0.6158	204.681	645.319	0.7125	229.569	620.431	0.6432	210.123	639.877	0.5479	185.536	664.464	0.5105
			57.1167	2.6815	817.413	32.5868	0.6024	196.304	653.696	0.7288	236.461	613.539	0.8413	270.801	579.199	0.8871	277.678	572.322	0.7208	250.605	599.395	0.8264	266.986	583.014	0.7822	260.6	589.4	0.6713	232.833	617.167	0.6055	202.15	647.85	0.6393	211.573	638.427	0.555	184.472	665.528	0.66	212.653	637.347	0.5899	192.711	657.289	0.4967	168.198	681.802	0.455
			58.4167	2.6841	818.206	31.7942	0.5583	181.933	668.067	0.6885	223.385	626.615	0.8055	259.278	590.722	0.846	264.813	585.187	0.6856	238.367	611.633	0.7909	255.517	594.483	0.747	248.873	601.127	0.6296	218.37	631.63	0.5563	185.725	664.275	0.5889	194.894	655.106	0.4892	162.601	687.399	0.6042	194.674	655.326	0.535	174.776	675.224	0.4426	149.878	700.122	0.3948
			59.7167	2.6845	818.328	31.6723	0.516	168.149	681.851	0.6484	210.375	639.625	0.7695	247.69	602.31	0.7993	250.195	599.805	0.6483	225.399	624.601	0.7509	242.594	607.406	0.7084	236.013	613.987	0.5862	203.317	646.683	0.5004	167.062	682.938	0.5341	176.758	673.242	0.417	138.603	711.397	0.5441	175.31	674.69	0.4762	155.567	694.433	0.3806	128.883	721.117	0.3282
			61.0167	2.6819	817.535	32.4649	0.4717	153.713	696.287	0.6075	197.105	652.895	0.732	235.619	614.381	0.7486	234.325	615.675	0.6113	212.535	637.465	0.7108	229.639	620.361	0.6697	223.12	626.88	0.5387	186.843	663.157	0.4383	146.33	703.67	0.473	156.537	693.463	0.3404	113.143	736.857	0.476	153.368	696.632	0.411	134.267	715.733	0.3119	105.619	744.381	0.2618
			62.3167	2.673	814.822	35.1779	0.4261	138.853	711.147	0.565	183.316	666.684	0.6938	223.323	626.677	0.6983	218.58	631.42	0.5722	198.941	651.059	0.6684	215.941	634.059	0.6286	209.427	640.573	0.4881	169.292	680.708	0.3651	121.891	728.109	0.4056	134.231	715.769	0.2779	92.3689	757.631	0.3996	128.752	721.248	0.3395	110.909	739.091	0.2596	87.9088	762.091	0.2269
			63.6167	2.6775	816.194	33.8061	0.3832	124.873	725.127	0.5227	169.591	680.409	0.6529	210.158	639.842	0.6446	201.771	648.229	0.5319	184.929	665.071	0.6261	202.275	647.725	0.5865	195.4	654.6	0.4356	151.083	698.917	0.2804	93.6135	756.386	0.3315	109.708	740.292	0.2564	85.2227	764.777	0.3172	102.202	747.798	0.281	91.7983	758.202	0.2466	83.5066	766.493	0.2231
			64.9167	2.6768	815.98	34.0195	0.3377	110.046	739.954	0.4762	154.504	695.496	0.6103	196.446	653.554	0.5904	184.806	665.194	0.4902	170.431	679.569	0.5812	187.769	662.231	0.5425	180.741	669.259	0.3762	130.481	719.519	0.2278	76.0526	773.947	0.265	87.7005	762.299	0.2541	84.4582	765.542	0.2631	84.7712	765.229	0.2571	83.9905	766.009	0.245	82.9648	767.035	0.2225
			66.2	2.664	812.079	37.9214	0.2948	96.0666	753.933	0.4318	140.098	709.902	0.5668	182.444	667.556	0.527	164.96	685.04	0.4464	155.203	694.797	0.5326	172.068	677.932	0.4952	164.983	685.017	0.3112	107.937	742.063	0.2199	73.4152	776.585	0.2303	76.2167	773.783	0.2542	84.4915	765.509	0.2498	80.486	769.514	0.2509	81.9651	768.035	0.2452	83.0325	766.967	0.2232
			67.5	2.6568	809.884	40.1162	0.2661	86.7141	763.286	0.3831	124.298	725.702	0.5199	167.348	682.652	0.4622	144.677	705.323	0.4023	139.87	710.13	0.482	155.72	694.28	0.4463	148.691	701.309	0.2558	88.7216	761.278	0.219	73.1147	776.885	0.2278	75.3893	774.611	0.2548	84.6909	765.309	0.2484	80.0349	769.965	0.2503	81.7691	768.231	0.2453	83.0664	766.934	0.2237
			68.8	2.6636	811.957	38.0433	0.2589	84.3678	765.632	0.3334	108.172	741.828	0.4668	150.256	699.744	0.3926	122.891	727.109	0.3517	122.278	727.722	0.422	136.336	713.664	0.3889	129.567	720.433	0.2241	77.7268	772.273	0.2188	73.0479	776.952	0.2275	75.2901	774.71	0.254	84.425	765.575	0.2488	80.1638	769.836	0.2509	81.9651	768.035	0.2456	83.168	766.832	0.2239
			70.1	2.6567	809.853	40.1467	0.2579	84.0419	765.958	0.2833	91.9173	758.083	0.4107	132.198	717.802	0.3176	99.4145	750.586	0.3006	104.512	745.488	0.3517	113.624	736.376	0.3244	108.078	741.922	0.2136	74.085	775.915	0.2183	72.881	777.119	0.2277	75.3563	774.644	0.2545	84.5912	765.409	0.249	80.2282	769.772	0.251	81.9978	768.002	0.2454	83.1003	766.9	0.2246
			71.4	2.6595	810.707	39.2931	0.2584	84.2049	765.795	0.2517	81.6646	768.335	0.347	111.694	738.306	0.2664	83.388	766.612	0.2478	86.1543	763.846	0.2727	88.1015	761.899	0.2562	85.3565	764.644	0.2119	73.4953	776.505	0.2179	72.7474	777.253	0.2274	75.257	774.743	0.2545	84.5912	765.409	0.249	80.2282	769.772	0.2512	82.0631	767.937	0.2457	83.2019	766.798	0.2248
			72.7	2.6472	806.957	43.0426	0.258	84.0745	765.925	0.2452	79.5557	770.444	0.2813	90.5461	759.454	0.2547	79.7256	770.274	0.2194	76.2803	773.72	0.2344	75.7279	774.272	0.2254	75.095	774.905	0.2119	73.4953	776.505	0.2181	72.8142	777.186	0.2275	75.2901	774.71	0.2549	84.7241	765.276	0.2492	80.2926	769.707	0.2512	82.0631	767.937	0.246	83.3035	766.697	0.2253
			74	2.6438	805.921	44.079	0.2581	84.1071	765.893	0.2441	79.1988	770.801	0.2507	80.6964	769.304	0.2528	79.1309	770.869	0.2143	74.5071	775.493	0.2302	74.371	775.629	0.2206	73.4959	776.504	0.2114	73.3219	776.678	0.218	72.7808	777.219	0.2275	75.2901	774.71	0.2548	84.6909	765.309	0.2493	80.3249	769.675	0.2515	82.1611	767.839	0.2459	83.2696	766.73	0.2259
			75.3	2.6417	805.281	44.7192	0.2577	83.9768	766.023	0.2439	79.1339	770.866	0.2466	79.3767	770.623	0.2528	79.1309	770.869	0.213	74.0551	775.945	0.2295	74.1448	775.855	0.2198	73.2293	776.771	0.2111	73.2179	776.782	0.2181	72.8142	777.186	0.2277	75.3563	774.644	0.2553	84.8571	765.143	0.2498	80.486	769.514	0.2517	82.2264	767.774	0.2462	83.3712	766.629	0.2262
			76.6	2.6455	806.439	43.5608	0.257	83.7487	766.251	0.2432	78.9068	771.093	0.2458	79.1192	770.881	0.2524	79.0057	770.994	0.2126	73.9161	776.084	0.229	73.9833	776.017	0.2197	73.196	776.804	0.2109	73.1485	776.852	0.2182	72.8476	777.152	0.2278	75.3893	774.611	0.2551	84.7906	765.209	0.2497	80.4537	769.546	0.2521	82.3571	767.643	0.2464	83.4389	766.561	0.2264
			77.8833	2.6341	802.964	47.0359	0.2565	83.5857	766.414	0.2428	78.777	771.223	0.245	78.8617	771.138	0.2517	78.7866	771.213	0.2121	73.7422	776.258	0.2285	73.8217	776.178	0.2192	73.0294	776.971	0.2108	73.1138	776.886	0.2182	72.8476	777.152	0.2282	75.5217	774.478	0.2557	84.99	765.01	0.2503	80.6471	769.353	0.2523	82.4225	767.578	0.2468	83.5744	766.426	0.2268
			initial reaction rate V			0.69407			10.2736			9.13118			9.08944			9.57239			8.13478			8.94963			9.05716			9.38523			10.0241			10.0483			9.62277			9.55014			9.39261			10.1866
			M/6.23			0.111408			1.64906			1.46568			1.45898			1.5365			1.30574			1.43654			1.4538			1.50646			1.60901			1.6129			1.54459			1.53293			1.50764			1.63509
			specific activity			1.3926			20.6132			18.321			18.2372			19.2062			16.3218			17.9567			18.1725			18.8307			20.1126			20.1612			19.3073			19.1616			18.8455			20.4386
																								oxidation of NADH kinetics
		SBP concentration in μM		specific activity	specific activity fold change																						SBP concentration in μM	initial reaction rate V
			0	20.6132	1																						0	10.2736
			0.05	18.321	0.888798																						0.05	9.13118
			0.1	18.2372	0.884734																						0.1	9.08944
			0.2	19.2062	0.931743																						0.2	9.57239
			0.3	16.3218	0.791811																						0.3	8.13478
			0.5	17.9567	0.871126																						0.5	8.94963
			0.75	18.1725	0.881593																						0.75	9.05716
			1.25	18.8307	0.913525																						1.25	9.38523
			2.5	20.1126	0.975714																						2.5	10.0241
			5	20.1612	0.978071																						5	10.0483
			8.5	19.3073	0.936646																						8.5	9.62277
			10	19.1616	0.929577																						10	9.55014
			12.5	18.8455	0.914244																						12.5	9.39261
			15	20.4386	0.991529																						15	10.1866
			40	19.4985	0.94592																						40	9.71804
			50	21.3083	1.03372																						50	10.62
			55	19.8952	0.965166																						55	9.91577
																								Lineweaver–Burk plot for the determination of Michaelis-Menten constant
																										1 / (SBP concentration)		1 / (initial reaction rate)
																											#DIV/0!	0.0973365
																											20	0.109515
																											10	0.110018
																											5	0.104467
																											3.33333	0.122929
																											2	0.111736
																											1.33333	0.11041
																											0.8	0.10655
																											0.4	0.0997592
																											0.2	0.0995189
																											0.117647	0.10392
																											0.1	0.104711
																											0.08	0.106467
																											0.0666667	0.0981681
																											0.025	0.102901
																											0.02	0.0941616
																											0.0181818	0.100849
																										Michaelis-Menten constant, Vmax and Km
																											1/Vmax	0.1041
																											Vmax=	9.60615	μM of oxidated NADH۰min¯¹
																										slope=	Km/Vmax=	0.0005
																											Km=	0.00480307	μM
																								Hanes–Woolf plot for the determination of Michaelis-Menten constant
																										SBP concentration in μM		SBP conc. / initial reaction rate
																											0	0
																											0.05	0.00547574
																											0.1	0.0110018
																											0.2	0.0208934
																											0.3	0.0368787
																											0.5	0.0558682
																											0.75	0.0828074
																											1.25	0.133188
																											2.5	0.249398
																											5	0.497594
																											8.5	0.883322
																											10	1.04711
																											12.5	1.33083
																											15	1.47252
																											40	4.11606
																											50	4.70808
																											55	5.54672
																										Michaelis-Menten constant, Vmax and Km
																											slope=	0.0988
																											Vmax=	10.1215	μM of oxidated NADH۰min¯¹
																											Km/Vmax=	0.0177
																											Km=	0.17915	μM
[truncated: 8 more columns]

## Sheet: Arkusz1
GGS-SBP	A	B	C	D	MEAN	SD	SEM
0	20.5081	19.7975	21.1083	20.6132	20.5068	0.540441	0.27022
0.05	16.0881	18.1932	18.1843	18.321	17.6966	1.07421	0.537104
0.1		18.8295	18.3884	18.2372	18.4851	0.307746	0.177677
0.2	17.7907	17.8357	18.7379	19.2062	18.3926	0.696101	0.348051
0.3	19.8691	17.7536	15.0522	16.3218	17.2492	2.066	1.033
0.5	17.9916	17.3667	18.4666	17.9567	17.9454	0.450477	0.225238
0.75		15.5008	15.9049	18.1725	16.5261	1.44008	0.831429
1.25		16.0774	16.237	18.8307	17.0484	1.5456	0.892355
2.5	15.8679	18.4225	18.5264	20.1126	18.2323	1.75581	0.877906
5		18.8105	19.2448	20.1612	19.4055	0.689554	0.398114
6.5	23.7708	17.8361	16.9126		19.5065	3.72173	2.14874
7.5	18.0657	19.9739	20.5679		19.5358	1.30735	0.754801
8.5	19.1438	19.8541	19.3946	19.3073	19.425	0.304397	0.152198
10	17.1375	20.1563	18.9324	19.1616	18.8469	1.25735	0.628675
12.5	16.7625	18.4299	19.6338	18.8455	18.4179	1.21129	0.605647
15	17.0086	20.2714	19.5335	20.4386	19.313	1.58583	0.792914
20	15.8887	20.4846	20.3654		18.9129	2.61976	1.51252
25	16.2223	18.5429	20.9553		18.5735	2.36663	1.36637
27.5	16.9241	21.9641	20.3458		19.7447	2.57323	1.48565
30	15.7791	19.553	20.8099		18.714	2.61826	1.51165
40			22.5113	19.4985	21.0049	2.13039	1.50641
50	21.1457		22.8177	21.3083	21.7572	0.922004	0.532319
55		22.3228		19.8952	21.109	1.71658	1.21381
