# Supplementary material for: Targeted protein degradation in Escherichia coli using CLIPPERs
Source: EMBO Rep. 2025 Jun 25;26(16):3994–4016. doi: 10.1038/s44319-025-00510-9 (PMC12373786; doi:10.1038/s44319-025-00510-9)
Supplement: Supplementary file 7 — Source data Fig. 4 [file 44319_2025_510_MOESM7_ESM.zip › Fig4/Fig4C/Linker-Bait/ATPase_assay_Linker-Bait_n2.xlsx]

## Sheet: 21-11-04_002-003 raw data
Raw data
0s	30.0 °C	2.7356	2.7822	2.5019	2.5235	2.5268	2.5555	2.6554	2.6142	2.4969	2.6546	2.4435	2.6823	2.1626	2.213	2.2319	2.2594	2.288	2.2795	2.4467	2.4104	2.3472	2.6163	2.7009	2.8592	2.7496	2.4048	2.4689	2.5469	2.5876	2.5359	2.6289	2.6764	2.4158	2.5789	2.6101	2.7073	2.1001	2.2573	2.2898	2.314	2.254	2.1803	2.2473	2.2524	2.1514	2.4179	2.2264	2.4936
78s	30.2 °C	2.7374	2.7874	2.4217	2.4508	2.4591	2.5085	2.6053	2.5442	2.3988	2.5662	2.3364	2.5879	2.0593	2.097	2.1211	2.1462	2.1762	2.1755	2.3413	2.3072	2.2046	2.5194	2.6306	2.8247	2.7504	2.3269	2.4066	2.4678	2.5316	2.4606	2.5634	2.6104	2.3017	2.5006	2.518	2.6236	2.0289	2.1634	2.1928	2.2134	2.1483	2.0653	2.1311	2.1348	1.9775	2.2892	2.0662	2.3346
156s	30.1 °C	2.733	2.7786	2.3332	2.36	2.3744	2.4226	2.5244	2.4679	2.2818	2.471	2.221	2.4894	1.9347	1.9729	1.9945	2.0079	2.0442	2.0496	2.2109	2.179	2.0525	2.4123	2.5529	2.7812	2.745	2.2284	2.3188	2.3827	2.4502	2.3755	2.4804	2.539	2.1739	2.4211	2.4204	2.5364	1.9178	2.043	2.0771	2.0911	2.0262	1.9293	1.9981	2.0057	1.8003	2.1564	1.8937	2.1612
234s	30.0 °C	2.7304	2.7779	2.238	2.266	2.2817	2.3346	2.4381	2.3832	2.1666	2.3769	2.1016	2.3842	1.8055	1.8395	1.8593	1.8702	1.9095	1.9075	2.0686	2.0449	1.8951	2.3018	2.4746	2.761	2.7379	2.1312	2.2282	2.2948	2.3736	2.2896	2.3921	2.4644	2.0421	2.3402	2.3213	2.4373	1.8041	1.924	1.9527	1.9636	1.8992	1.786	1.8567	1.8734	1.6165	2.016	1.7205	1.9811
311s	30.0 °C	2.7278	2.779	2.1405	2.1714	2.1897	2.2416	2.351	2.2972	2.0464	2.2773	1.979	2.2686	1.6764	1.7027	1.7186	1.7283	1.7727	1.7643	1.9228	1.9101	1.7351	2.1845	2.3862	2.7219	2.7373	2.0311	2.1316	2.2011	2.2879	2.1999	2.3009	2.3836	1.9074	2.2539	2.2189	2.3373	1.6912	1.8015	1.8279	1.8354	1.7707	1.6385	1.7101	1.7339	1.4304	1.8784	1.5431	1.7971
389s	29.8 °C	2.7208	2.762	2.0415	2.0726	2.09	2.1473	2.2566	2.2078	1.9266	2.1708	1.8553	2.1505	1.5478	1.5615	1.5762	1.585	1.6313	1.6171	1.7751	1.7708	1.573	2.0638	2.2953	2.676	2.7312	1.9293	2.0341	2.1066	2.2008	2.1057	2.207	2.2976	1.7698	2.1668	2.1167	2.2285	1.5737	1.6786	1.703	1.7063	1.6404	1.4896	1.5659	1.5944	1.2447	1.7442	1.3638	1.6054
467s	29.9 °C	2.7239	2.7629	1.9534	1.9731	1.9966	2.0589	2.1686	2.1315	1.8194	2.0713	1.7294	2.0273	1.4193	1.4212	1.4379	1.4407	1.4894	1.4683	1.6273	1.6313	1.4099	1.9442	2.211	2.6463	2.7302	1.8269	1.9368	2.012	2.1165	2.0128	2.1169	2.2137	1.636	2.0798	2.0114	2.1184	1.4484	1.5602	1.577	1.5771	1.5115	1.3426	1.4304	1.4551	1.0572	1.6064	1.1879	1.4135
545s	29.9 °C	2.7061	2.7583	1.8597	1.8713	1.901	1.9721	2.0726	2.0541	1.7078	1.9775	1.6003	1.8995	1.2894	1.2764	1.3049	1.2948	1.3469	1.3145	1.4735	1.4884	1.2458	1.821	2.1182	2.5991	2.7207	1.7215	1.8369	1.9181	2.0252	1.9195	2.0246	2.1284	1.5047	1.9849	1.8975	2.0041	1.3191	1.4494	1.4531	1.4464	1.384	1.2015	1.2943	1.3085	0.8658	1.4562	1.0227	1.2206
623s	29.9 °C	2.7118	2.7632	1.7591	1.7684	1.8112	1.8856	1.9715	1.9721	1.5767	1.8882	1.4742	1.7718	1.1589	1.127	1.1652	1.1483	1.2123	1.1617	1.3193	1.3462	1.0765	1.6975	2.0347	2.5647	2.7217	1.6163	1.7372	1.8309	1.9345	1.8259	1.9277	2.0407	1.3849	1.8946	1.781	1.8903	1.1908	1.3548	1.3327	1.3183	1.26	1.0709	1.147	1.1586	0.6719	1.3008	0.8773	1.0363
701s	30.1 °C	2.7105	2.7533	1.6509	1.665	1.7315	1.7823	1.8661	1.8804	1.4304	1.7816	1.3559	1.642	1.0259	0.9751	1.014	1.0065	1.101	1.0084	1.1632	1.2017	0.9039	1.5717	1.9564	2.5198	2.7176	1.51	1.6376	1.7552	1.8401	1.7311	1.8236	1.9525	1.2731	1.8001	1.6624	1.7754	1.0623	1.2582	1.215	1.1939	1.1434	0.9489	0.9923	1.008	0.4788	1.1431	0.7487	0.8681
778s	29.9 °C	2.7024	2.7456	1.5396	1.5595	1.669	1.6649	1.7564	1.7738	1.2812	1.6569	1.2516	1.5137	0.8919	0.8227	0.859	0.8867	0.9897	0.8557	1.0077	1.0576	0.7299	1.4445	1.872	2.4827	2.7185	1.4015	1.5391	1.6925	1.7459	1.6354	1.7192	1.8633	1.1532	1.7046	1.5434	1.6629	0.9337	1.1334	1.1029	1.0771	1.0359	0.8349	0.8355	0.857	0.2921	0.9854	0.6289	0.7141
856s	30.1 °C	2.7015	2.7524	1.4277	1.4559	1.592	1.5426	1.6472	1.6614	1.1333	1.5247	1.162	1.3896	0.7573	0.6705	0.7016	0.7887	0.848	0.7028	0.852	0.9122	0.5575	1.3154	1.7747	2.4381	2.7188	1.2931	1.4429	1.6133	1.6505	1.5383	1.6136	1.7732	1.0166	1.6089	1.4237	1.5588	0.8055	0.9953	0.9974	0.971	0.9238	0.7269	0.6803	0.7063	0.1817	0.8292	0.5139	0.5585
934s	29.9 °C	2.6986	2.7456	1.3162	1.3545	1.4863	1.4202	1.5386	1.5478	0.9891	1.3937	1.0822	1.2737	0.6229	0.5203	0.5452	0.6629	0.6959	0.5502	0.6968	0.7665	0.39	1.1861	1.6684	2.3936	2.7082	1.1845	1.3543	1.5065	1.5555	1.4411	1.5092	1.6831	0.8669	1.5129	1.3038	1.4806	0.6772	0.8516	0.8971	0.8728	0.7857	0.6232	0.5266	0.5572	0.1738	0.674	0.3982	0.3912
1012s	29.9 °C	2.6975	2.7384	1.205	1.2592	1.3659	1.3015	1.4288	1.4355	0.8472	1.2666	1.0077	1.1756	0.4877	0.3718	0.3918	0.5043	0.5426	0.3987	0.5422	0.6217	0.2569	1.055	1.5604	2.355	2.7066	1.075	1.2886	1.3856	1.4591	1.3424	1.4048	1.5921	0.7102	1.4163	1.1837	1.398	0.5489	0.707	0.8027	0.7759	0.6333	0.52	0.3757	0.4093	0.1719	0.5201	0.2799	0.2467
1090s	30.0 °C	2.6882	2.7382	1.0944	1.1715	1.2447	1.187	1.321	1.3263	0.7058	1.1412	0.9345	1.1029	0.355	0.233	0.2478	0.3384	0.3931	0.2574	0.3901	0.4773	0.2336	0.9243	1.4538	2.3159	2.7013	0.9654	1.2426	1.2669	1.3628	1.2437	1.3006	1.5004	0.5536	1.3197	1.0629	1.2673	0.4214	0.5674	0.7095	0.6605	0.4824	0.4102	0.2393	0.2692	0.1712	0.3701	0.1946	0.2195
1168s	30.0 °C	2.6844	2.7292	0.9841	1.0885	1.1252	1.0757	1.2133	1.2184	0.567	1.0192	0.8631	1.0137	0.2279	0.1619	0.1667	0.205	0.2559	0.1902	0.2539	0.3378	0.231	0.7927	1.3479	2.2885	2.6983	0.855	1.1634	1.151	1.2671	1.1437	1.1962	1.4082	0.4009	1.2226	0.9427	1.1201	0.296	0.4315	0.6056	0.5072	0.3387	0.2855	0.187	0.1846	0.1712	0.2457	0.1859	0.2172
1246s	30.0 °C	2.6797	2.7321	0.8733	0.9984	1.0097	0.9673	1.1061	1.1124	0.4295	0.8964	0.7909	0.857	0.156	0.1536	0.1571	0.1769	0.186	0.1828	0.2039	0.2337	0.2299	0.6617	1.2435	2.279	2.6939	0.7453	1.0478	1.0382	1.1709	1.0436	1.0925	1.3163	0.2577	1.1253	0.8222	0.9749	0.1849	0.3004	0.4754	0.3395	0.2162	0.18	0.1816	0.174	0.1716	0.2138	0.1848	0.2172
1324s	29.9 °C	2.6775	2.7194	0.7631	0.8937	0.8966	0.8588	0.9991	1.0065	0.294	0.7748	0.7096	0.6823	0.1464	0.1512	0.155	0.1737	0.1773	0.1807	0.1977	0.2127	0.2294	0.5311	1.1409	2.2614	2.69	0.6349	0.9188	0.9283	1.0744	0.943	0.9885	1.224	0.1724	1.0277	0.7012	0.8346	0.1433	0.1876	0.3159	0.2032	0.1743	0.1621	0.1801	0.1718	0.1717	0.2099	0.1837	0.2166
1401s	30.0 °C	2.6705	2.7232	0.653	0.7795	0.7862	0.7509	0.8911	0.9011	0.188	0.6543	0.612	0.5114	0.1454	0.1506	0.1543	0.1728	0.1756	0.18	0.1957	0.2088	0.2293	0.4046	1.0385	2.2023	2.6886	0.5251	0.7906	0.8213	0.9781	0.8425	0.8843	1.1312	0.162	0.93	0.581	0.7008	0.1379	0.1499	0.1903	0.1666	0.1693	0.1602	0.1793	0.171	0.172	0.2082	0.1839	0.2167
1479s	30.1 °C	2.6631	2.7109	0.5427	0.6626	0.6778	0.6426	0.7832	0.7955	0.1648	0.5342	0.4945	0.3508	0.1434	0.1503	0.154	0.1729	0.1748	0.1797	0.1951	0.2076	0.2293	0.3088	0.9362	2.1277	2.6714	0.4154	0.6672	0.7161	0.8813	0.7418	0.7801	1.038	0.1599	0.8317	0.4614	0.5695	0.1364	0.145	0.1568	0.163	0.1678	0.1596	0.1792	0.1707	0.172	0.2074	0.1838	0.2163
1557s	30.0 °C	2.6598	2.7113	0.4333	0.5479	0.5703	0.535	0.6765	0.6904	0.1614	0.4147	0.3587	0.2201	0.143	0.1504	0.154	0.1727	0.1742	0.1796	0.1949	0.207	0.2292	0.2862	0.834	2.0602	2.6808	0.3076	0.5501	0.6129	0.7845	0.641	0.6762	0.9452	0.1594	0.7338	0.3432	0.4416	0.1357	0.1433	0.1537	0.162	0.1676	0.1594	0.1791	0.1705	0.1724	0.2077	0.1844	0.2166
1635s	30.1 °C	2.6571	2.707	0.3255	0.4352	0.464	0.4273	0.5688	0.5856	0.1607	0.3005	0.2337	0.1792	0.1431	0.1508	0.1541	0.1725	0.1743	0.1798	0.1948	0.2068	0.2298	0.2819	0.7321	1.9992	2.6798	0.2076	0.4384	0.5107	0.6884	0.5409	0.5725	0.8521	0.1591	0.6359	0.2337	0.3201	0.1357	0.1429	0.1527	0.1614	0.1672	0.1598	0.179	0.1705	0.1728	0.2074	0.1843	0.2167
1713s	29.9 °C	2.6574	2.6992	0.2236	0.3261	0.3592	0.3216	0.462	0.4812	0.1597	0.2155	0.1658	0.1748	0.1433	0.1504	0.1542	0.1725	0.174	0.1799	0.1948	0.2064	0.2295	0.2803	0.63	1.9415	2.6738	0.15	0.3317	0.4095	0.5916	0.4408	0.4693	0.7587	0.1589	0.5381	0.1749	0.2246	0.1356	0.1424	0.1524	0.1614	0.1671	0.1595	0.1791	0.1703	0.1729	0.2073	0.1844	0.2171
1791s	30.0 °C	2.6503	2.7045	0.1571	0.2262	0.2593	0.2233	0.3574	0.3779	0.1594	0.1968	0.1505	0.1739	0.1431	0.1505	0.1543	0.1726	0.1741	0.1801	0.1949	0.2063	0.2299	0.2795	0.5292	1.89	2.6696	0.1393	0.2326	0.3108	0.4955	0.3422	0.3673	0.6658	0.159	0.4407	0.1655	0.1993	0.1356	0.1424	0.1521	0.1613	0.1671	0.1597	0.1792	0.1706	0.173	0.2069	0.1845	0.217
1868s	30.0 °C	2.6457	2.6938	0.1431	0.1663	0.1837	0.1659	0.2576	0.2777	0.1594	0.193	0.1494	0.173	0.1432	0.1507	0.1545	0.1731	0.174	0.18	0.1951	0.2067	0.2299	0.2785	0.4315	1.8381	2.6687	0.1368	0.166	0.2205	0.4001	0.2484	0.2705	0.5727	0.1595	0.3449	0.1632	0.1951	0.1354	0.1425	0.1519	0.1613	0.1669	0.1598	0.1792	0.1709	0.1734	0.2066	0.1848	0.2172
1946s	30.0 °C	2.6393	2.6866	0.1401	0.1545	0.1632	0.1546	0.1902	0.1945	0.1595	0.1914	0.149	0.1726	0.1434	0.1511	0.1546	0.1729	0.1743	0.1802	0.1954	0.2063	0.2299	0.2783	0.3465	1.7879	2.6566	0.1354	0.1504	0.1695	0.3069	0.1794	0.1981	0.48	0.1592	0.2548	0.1622	0.1935	0.1357	0.1426	0.1521	0.1614	0.1675	0.1602	0.1795	0.1708	0.1739	0.2069	0.1853	0.2175
2024s	29.9 °C	2.6296	2.6823	0.1389	0.1515	0.1588	0.1518	0.175	0.1639	0.1599	0.1906	0.1489	0.1728	0.1436	0.1513	0.155	0.173	0.1744	0.1803	0.1952	0.2066	0.2303	0.2789	0.3078	1.7384	2.6475	0.1351	0.1467	0.1592	0.223	0.1601	0.1781	0.3882	0.1594	0.1924	0.1622	0.1931	0.136	0.1425	0.1522	0.1615	0.1674	0.1603	0.1795	0.1712	0.1745	0.2069	0.1854	0.2176
2102s	30.0 °C	2.6329	2.6747	0.1383	0.1504	0.1572	0.1503	0.1704	0.158	0.1598	0.1904	0.1492	0.1728	0.1437	0.1513	0.155	0.1733	0.1745	0.1806	0.1954	0.2067	0.2308	0.2787	0.3	1.6895	2.6452	0.1348	0.1453	0.1558	0.1768	0.1557	0.1733	0.2989	0.1598	0.1768	0.1617	0.1924	0.136	0.1427	0.1524	0.1617	0.1676	0.1605	0.1799	0.1713	0.1746	0.2068	0.1859	0.218
2180s	30.0 °C	2.6253	2.6712	0.1379	0.1499	0.1564	0.15	0.1687	0.156	0.1606	0.19	0.1493	0.1731	0.1439	0.1518	0.1554	0.1735	0.1745	0.1807	0.1955	0.2071	0.2306	0.2786	0.2971	1.641	2.6438	0.1347	0.1444	0.1547	0.1662	0.1541	0.1716	0.2193	0.16	0.1728	0.1616	0.1924	0.1361	0.143	0.1526	0.162	0.1676	0.1607	0.1801	0.1717	0.1751	0.2067	0.1859	0.2181
2258s	30.0 °C	2.6198	2.6718	0.1379	0.1495	0.1561	0.1494	0.1684	0.1549	0.16	0.1901	0.1493	0.1728	0.144	0.1519	0.1556	0.174	0.1748	0.181	0.1957	0.2071	0.2311	0.2786	0.2961	1.5917	2.6445	0.1347	0.1442	0.154	0.163	0.1532	0.1707	0.1769	0.1605	0.1714	0.162	0.1924	0.1364	0.143	0.1527	0.1622	0.1677	0.1611	0.18	0.1718	0.1752	0.2072	0.1861	0.2185
2336s	30.0 °C	2.6195	2.6701	0.1376	0.1494	0.1559	0.1493	0.1675	0.1544	0.1602	0.1903	0.1496	0.1731	0.1444	0.1521	0.156	0.1741	0.1749	0.1812	0.1962	0.2071	0.2309	0.2784	0.2949	1.5425	2.6375	0.1346	0.144	0.1537	0.1619	0.1527	0.1702	0.1672	0.1603	0.1706	0.1616	0.1923	0.1366	0.1434	0.1529	0.1624	0.1684	0.1613	0.1805	0.172	0.1755	0.2073	0.1866	0.2188
2414s	30.0 °C	2.6163	2.6697	0.1379	0.1493	0.1557	0.1493	0.1673	0.154	0.1604	0.1904	0.1499	0.1733	0.1448	0.1525	0.1563	0.1743	0.1752	0.1814	0.1963	0.2074	0.2316	0.2787	0.2944	1.4929	2.6332	0.1348	0.144	0.1537	0.1611	0.1525	0.17	0.164	0.1606	0.1702	0.1617	0.1926	0.1369	0.1437	0.1531	0.1625	0.1683	0.1618	0.1807	0.1722	0.176	0.2076	0.1868	0.2188
2491s	30.2 °C	2.6099	2.6614	0.1381	0.1493	0.1556	0.1493	0.1672	0.154	0.1609	0.1903	0.1501	0.1733	0.1449	0.1528	0.1565	0.1745	0.1755	0.1816	0.1965	0.2071	0.2313	0.2785	0.2941	1.4427	2.6331	0.1349	0.1439	0.1534	0.1606	0.1523	0.1699	0.1626	0.1609	0.17	0.1618	0.1925	0.1371	0.1437	0.1534	0.1626	0.1684	0.1619	0.1809	0.1724	0.1764	0.2073	0.1869	0.2194
2569s	29.9 °C	2.6027	2.6524	0.1378	0.1494	0.1557	0.1494	0.1672	0.1541	0.1611	0.1903	0.1502	0.1736	0.1451	0.1531	0.1568	0.1748	0.1755	0.1819	0.1967	0.2076	0.2317	0.2781	0.2937	1.3927	2.6186	0.1351	0.144	0.1534	0.1605	0.1524	0.1698	0.1618	0.161	0.1701	0.1624	0.1924	0.1374	0.1441	0.1536	0.1627	0.1691	0.1621	0.181	0.1727	0.1765	0.2078	0.1871	0.2193
2647s	30.0 °C	2.595	2.6481	0.1379	0.1495	0.1559	0.1495	0.1673	0.1539	0.1617	0.1903	0.1501	0.1735	0.1454	0.1534	0.1571	0.1749	0.1761	0.1821	0.1969	0.2076	0.2322	0.2784	0.2934	1.3426	2.6175	0.1352	0.1441	0.1536	0.1605	0.1523	0.1698	0.1615	0.1613	0.1698	0.1624	0.1927	0.1376	0.1443	0.1538	0.1629	0.1691	0.1625	0.1815	0.1726	0.177	0.2079	0.1877	0.2199
2725s	30.0 °C	2.595	2.6382	0.1382	0.1496	0.1558	0.1495	0.167	0.1539	0.1613	0.1903	0.1507	0.1738	0.1456	0.1537	0.1574	0.1752	0.1759	0.1826	0.1969	0.2075	0.2322	0.2784	0.2928	1.2918	2.6146	0.1355	0.1441	0.1533	0.1602	0.1525	0.1697	0.1612	0.1616	0.1699	0.1623	0.1924	0.1382	0.1446	0.154	0.1632	0.1693	0.1628	0.1814	0.1727	0.1771	0.2085	0.1877	0.2203
2803s	30.1 °C	2.5921	2.6417	0.1383	0.1497	0.1559	0.1497	0.1675	0.154	0.1616	0.1908	0.1506	0.1743	0.1459	0.154	0.1579	0.1754	0.1765	0.1826	0.1972	0.2078	0.2324	0.2785	0.2931	1.2413	2.6139	0.1355	0.1442	0.1534	0.1603	0.1524	0.1697	0.1611	0.1618	0.17	0.1626	0.1928	0.138	0.1446	0.1542	0.1633	0.1701	0.1628	0.1816	0.1729	0.1778	0.2083	0.1881	0.2202
2881s	30.2 °C	2.5882	2.6399	0.1386	0.1499	0.1562	0.1498	0.1672	0.154	0.1622	0.1907	0.1509	0.1743	0.1464	0.1543	0.1582	0.1759	0.1767	0.1831	0.1974	0.2081	0.2328	0.2788	0.2928	1.1901	2.6104	0.1358	0.1444	0.1536	0.1603	0.1526	0.1699	0.1612	0.162	0.1697	0.1626	0.1926	0.1383	0.1451	0.1543	0.1636	0.1696	0.1631	0.1818	0.1734	0.1777	0.2083	0.188	0.2198
2959s	30.2 °C	2.5815	2.6269	0.1387	0.15	0.1562	0.1505	0.1671	0.1542	0.1627	0.1905	0.1511	0.1745	0.1466	0.1546	0.1584	0.176	0.1768	0.1834	0.1975	0.2084	0.2328	0.279	0.2925	1.1395	2.6027	0.1361	0.1445	0.1536	0.1603	0.1527	0.1699	0.1608	0.1622	0.1698	0.1629	0.1928	0.1386	0.1454	0.1545	0.1638	0.1698	0.1636	0.182	0.1736	0.1782	0.2087	0.1884	0.2199
3036s	30.0 °C	2.5824	2.6263	0.1389	0.1501	0.1564	0.1501	0.1674	0.1544	0.1627	0.1909	0.1515	0.1746	0.147	0.155	0.1589	0.1764	0.1772	0.1837	0.1981	0.2086	0.2332	0.2791	0.2925	1.0883	2.6023	0.1362	0.1448	0.1538	0.1604	0.1529	0.1701	0.161	0.1625	0.1698	0.1631	0.193	0.1393	0.1454	0.1549	0.1641	0.17	0.164	0.1826	0.1739	0.1783	0.2088	0.189	0.2209
3114s	30.3 °C	2.5709	2.6205	0.1392	0.1503	0.1566	0.1502	0.1673	0.1544	0.1626	0.1914	0.1517	0.1749	0.1472	0.1553	0.1589	0.1766	0.1775	0.1838	0.1982	0.2088	0.2332	0.2793	0.2924	1.037	2.5926	0.1364	0.1449	0.154	0.1605	0.1529	0.1701	0.161	0.1629	0.1699	0.1633	0.1932	0.1392	0.1458	0.155	0.1643	0.1703	0.1641	0.1829	0.1741	0.1782	0.209	0.189	0.2205
3192s	30.2 °C	2.5671	2.6106	0.1393	0.1504	0.1566	0.1503	0.1674	0.1545	0.163	0.1907	0.1518	0.1749	0.1474	0.1554	0.1591	0.1769	0.1777	0.1839	0.1983	0.2089	0.2335	0.2787	0.2925	0.9859	2.5897	0.1366	0.1448	0.1539	0.1606	0.153	0.1702	0.161	0.1631	0.1701	0.1637	0.1933	0.1395	0.146	0.1553	0.1646	0.1705	0.1645	0.1826	0.1744	0.1779	0.2089	0.189	0.2207
3270s	30.1 °C	2.5696	2.6178	0.1395	0.1506	0.1569	0.1505	0.1675	0.1548	0.1634	0.1912	0.1521	0.1753	0.148	0.1558	0.1596	0.1772	0.1778	0.1843	0.1987	0.2092	0.2336	0.2789	0.2917	0.9344	2.5896	0.1368	0.1452	0.1542	0.1606	0.1533	0.1703	0.1611	0.1636	0.1701	0.164	0.1934	0.1401	0.1463	0.1556	0.1649	0.1708	0.1649	0.1831	0.1747	0.1781	0.2097	0.1893	0.2209
3348s	30.1 °C	2.5601	2.6099	0.1397	0.1508	0.1569	0.1507	0.1676	0.1548	0.1634	0.191	0.1522	0.1755	0.1478	0.1562	0.1599	0.1774	0.178	0.1846	0.1989	0.2093	0.2337	0.279	0.2918	0.8827	2.576	0.137	0.1454	0.1544	0.1608	0.1532	0.1703	0.1612	0.1636	0.1704	0.1638	0.1935	0.1401	0.1465	0.1558	0.1652	0.1709	0.1649	0.1833	0.175	0.1778	0.2095	0.1892	0.2203
3426s	30.2 °C	2.5567	2.6062	0.1401	0.151	0.1572	0.1514	0.1678	0.1549	0.1641	0.1913	0.1525	0.1758	0.1482	0.1565	0.1601	0.1778	0.1785	0.185	0.1991	0.2096	0.2339	0.2789	0.292	0.8314	2.5819	0.1373	0.1457	0.1545	0.161	0.1535	0.1705	0.1612	0.1639	0.1704	0.1641	0.1936	0.1404	0.1468	0.1562	0.1653	0.1714	0.1652	0.1835	0.1751	0.1779	0.2103	0.1888	0.2204
3504s	30.1 °C	2.5471	2.5947	0.1404	0.1511	0.1574	0.151	0.1679	0.1552	0.1644	0.1915	0.1527	0.1761	0.1484	0.1567	0.1605	0.1779	0.1786	0.1853	0.1993	0.2098	0.2336	0.2791	0.2915	0.7803	2.571	0.1375	0.1458	0.1546	0.161	0.1536	0.1706	0.1614	0.1641	0.1704	0.1646	0.194	0.1405	0.1469	0.1562	0.1656	0.1714	0.1655	0.1838	0.1753	0.1771	0.2098	0.1883	0.2203
3581s	30.2 °C	2.544	2.5912	0.1406	0.1513	0.1573	0.1512	0.1679	0.1553	0.1645	0.1916	0.1529	0.1762	0.1487	0.1571	0.1608	0.1781	0.1788	0.1853	0.1998	0.2096	0.2333	0.2791	0.2917	0.7291	2.5685	0.1377	0.146	0.1547	0.1611	0.1537	0.1709	0.1615	0.1645	0.1704	0.1645	0.1938	0.1408	0.1472	0.1565	0.1658	0.1717	0.1659	0.1842	0.1758	0.1773	0.2098	0.1885	0.22
3659s	30.2 °C	2.5398	2.5835	0.1406	0.1516	0.1576	0.1513	0.1682	0.1555	0.1651	0.1921	0.1531	0.1762	0.1489	0.1574	0.1609	0.1786	0.179	0.1855	0.1999	0.21	0.2332	0.2789	0.2916	0.6774	2.5627	0.1379	0.146	0.155	0.1613	0.1539	0.171	0.1615	0.1646	0.1706	0.1647	0.1939	0.1409	0.1475	0.1567	0.1661	0.1719	0.166	0.1842	0.176	0.1769	0.2101	0.1882	0.2191
3737s	30.1 °C	2.5366	2.5868	0.1411	0.1517	0.158	0.1515	0.1688	0.1557	0.1648	0.1916	0.1535	0.1765	0.1492	0.1577	0.1614	0.1787	0.1792	0.1859	0.2001	0.2102	0.2331	0.279	0.291	0.6266	2.5591	0.1382	0.1462	0.155	0.1614	0.154	0.171	0.1616	0.1649	0.1708	0.165	0.194	0.1413	0.1478	0.1569	0.1662	0.1723	0.1663	0.1844	0.176	0.1768	0.2102	0.1878	0.2185
3815s	30.2 °C	2.5325	2.5814	0.141	0.1519	0.1579	0.1517	0.1684	0.1557	0.165	0.1919	0.1536	0.1768	0.1495	0.158	0.1616	0.179	0.1795	0.1861	0.2004	0.2103	0.2326	0.2795	0.2913	0.5757	2.5561	0.1385	0.1466	0.1552	0.1615	0.1542	0.1713	0.1617	0.1653	0.1709	0.1656	0.1943	0.1416	0.1481	0.1573	0.1665	0.1725	0.1665	0.1847	0.1764	0.1764	0.2103	0.188	0.2186
3893s	30.1 °C	2.5317	2.5769	0.1412	0.1521	0.1581	0.1518	0.1685	0.1559	0.1654	0.1923	0.1538	0.1771	0.1499	0.158	0.1618	0.1793	0.1799	0.1863	0.2006	0.2105	0.2328	0.2791	0.2909	0.5253	2.5537	0.1386	0.1467	0.1555	0.1616	0.1544	0.1714	0.1619	0.1656	0.1709	0.1663	0.1943	0.1419	0.1483	0.1575	0.1668	0.1727	0.1669	0.1853	0.1765	0.1765	0.2104	0.1875	0.218
3971s	30.1 °C	2.5267	2.5755	0.1415	0.1524	0.1583	0.1521	0.1687	0.1562	0.1657	0.1921	0.154	0.1773	0.1501	0.1584	0.1621	0.1795	0.1801	0.1865	0.201	0.2107	0.2323	0.2794	0.2909	0.4761	2.5515	0.1389	0.1469	0.1556	0.1618	0.1545	0.1715	0.162	0.1658	0.1711	0.1661	0.1945	0.1424	0.1487	0.1578	0.1672	0.173	0.167	0.1853	0.1769	0.1762	0.2106	0.1869	0.2178
4049s	30.4 °C	2.5187	2.568	0.1418	0.1524	0.1585	0.1521	0.1688	0.1563	0.1661	0.1926	0.1541	0.1775	0.1503	0.1584	0.1618	0.1796	0.1801	0.1861	0.201	0.2108	0.232	0.2793	0.2909	0.4289	2.5417	0.139	0.147	0.1557	0.162	0.1546	0.1716	0.1621	0.166	0.1711	0.1659	0.1945	0.1424	0.149	0.1579	0.1673	0.1731	0.1669	0.1853	0.1769	0.1761	0.2106	0.1866	0.2177
4126s	30.5 °C	2.5146	2.5629	0.142	0.1527	0.1587	0.1524	0.1689	0.1565	0.1662	0.1924	0.1545	0.1777	0.1508	0.1584	0.162	0.1794	0.1804	0.186	0.2008	0.2111	0.2318	0.2797	0.291	0.3863	2.5367	0.1394	0.1474	0.1559	0.1621	0.1549	0.1718	0.1622	0.1664	0.1713	0.1663	0.1951	0.1426	0.1491	0.1582	0.1675	0.1734	0.167	0.1852	0.1769	0.176	0.2106	0.1867	0.2175
4204s	30.2 °C	2.5114	2.5615	0.1421	0.1529	0.1588	0.1526	0.1692	0.1566	0.1666	0.1925	0.1547	0.178	0.1507	0.1584	0.1619	0.1793	0.1805	0.1861	0.2008	0.2112	0.2316	0.2794	0.291	0.3551	2.5359	0.1395	0.1475	0.1561	0.1622	0.155	0.172	0.1624	0.1668	0.1716	0.1662	0.1949	0.143	0.1494	0.1586	0.1678	0.1735	0.1669	0.1854	0.1767	0.1758	0.211	0.1865	0.217
4282s	30.3 °C	2.508	2.5522	0.1424	0.1532	0.159	0.153	0.1692	0.1568	0.1667	0.1928	0.1549	0.1783	0.1508	0.1584	0.1616	0.1792	0.1804	0.186	0.2007	0.2109	0.2313	0.2795	0.2913	0.3387	2.531	0.1398	0.1476	0.1563	0.1624	0.1552	0.172	0.1625	0.1665	0.172	0.1665	0.1951	0.1431	0.1496	0.1586	0.168	0.1737	0.1667	0.1848	0.1767	0.1756	0.2105	0.1863	0.2169
4360s	30.5 °C	2.5069	2.5507	0.1428	0.1533	0.1592	0.1529	0.1693	0.157	0.1673	0.1928	0.1552	0.1785	0.1507	0.1579	0.1616	0.1792	0.1803	0.1854	0.2004	0.2108	0.2309	0.2789	0.2906	0.3312	2.5294	0.14	0.1479	0.1565	0.1626	0.1552	0.1721	0.1626	0.1664	0.1717	0.1668	0.1953	0.1434	0.1499	0.159	0.1683	0.1741	0.1665	0.1848	0.1767	0.1756	0.2103	0.1858	0.2162
4438s	30.2 °C	2.4994	2.5431	0.1428	0.1535	0.1594	0.1533	0.1694	0.1571	0.1671	0.1928	0.1554	0.1786	0.1506	0.1578	0.1614	0.179	0.1802	0.1854	0.2003	0.2107	0.2307	0.2794	0.2908	0.3279	2.5184	0.1403	0.148	0.1566	0.1627	0.1555	0.1723	0.1628	0.1663	0.1717	0.167	0.1956	0.1436	0.1501	0.1592	0.1684	0.1742	0.1664	0.1846	0.1765	0.1757	0.2102	0.1857	0.2162
4516s	30.5 °C	2.495	2.5416	0.143	0.1538	0.1596	0.1535	0.1697	0.1574	0.1668	0.1931	0.1556	0.1789	0.1506	0.1578	0.1613	0.1788	0.18	0.1853	0.2002	0.2104	0.2303	0.2794	0.2907	0.3256	2.5201	0.1406	0.1484	0.1569	0.1629	0.1558	0.1725	0.163	0.1661	0.172	0.1671	0.1957	0.1436	0.1503	0.1595	0.1687	0.1742	0.1663	0.1845	0.1763	0.1751	0.21	0.1858	0.2159
4594s	30.4 °C	2.4899	2.5324	0.1433	0.154	0.1597	0.1536	0.1699	0.1576	0.1667	0.1932	0.1558	0.179	0.1504	0.1575	0.1611	0.1787	0.1797	0.1853	0.1998	0.2103	0.2303	0.2792	0.2906	0.3241	2.5101	0.1406	0.1485	0.157	0.1629	0.1558	0.1725	0.1629	0.1659	0.172	0.1677	0.1958	0.1436	0.1505	0.1596	0.1688	0.1741	0.1661	0.1841	0.176	0.1747	0.2096	0.1851	0.2158
4671s	30.4 °C	2.4824	2.5293	0.1435	0.1542	0.16	0.1538	0.1699	0.1578	0.1666	0.1934	0.1558	0.179	0.1505	0.1576	0.1611	0.1785	0.1797	0.185	0.1996	0.21	0.2303	0.2794	0.2903	0.323	2.507	0.141	0.1489	0.1572	0.1633	0.1562	0.1728	0.1632	0.166	0.1722	0.1675	0.1961	0.1435	0.1507	0.1599	0.169	0.1739	0.166	0.1839	0.1758	0.1747	0.2094	0.1849	0.2152
4749s	30.4 °C	2.4843	2.5277	0.1438	0.1544	0.1602	0.1541	0.1701	0.158	0.1666	0.1936	0.156	0.1794	0.1503	0.1573	0.1611	0.1784	0.1796	0.1849	0.1996	0.2097	0.23	0.2791	0.2903	0.322	2.5055	0.1412	0.1491	0.1574	0.1634	0.1563	0.173	0.1634	0.1657	0.1724	0.1681	0.1959	0.1434	0.1508	0.1601	0.1689	0.1738	0.1659	0.1837	0.1758	0.1745	0.2094	0.185	0.2152
4827s	30.4 °C	2.4752	2.5186	0.144	0.1545	0.1602	0.1541	0.1703	0.1581	0.1663	0.1937	0.1558	0.1791	0.1502	0.1573	0.1609	0.1784	0.1796	0.1848	0.1994	0.2097	0.2296	0.279	0.2901	0.3209	2.503	0.1416	0.1492	0.1575	0.1635	0.1564	0.1731	0.1636	0.1656	0.1724	0.1679	0.1963	0.1433	0.1508	0.1601	0.1687	0.1738	0.1657	0.1834	0.1757	0.1743	0.2088	0.1847	0.2154
4905s	30.2 °C	2.4701	2.5164	0.1443	0.1548	0.1605	0.1542	0.1703	0.1582	0.1661	0.1937	0.1557	0.1791	0.15	0.1572	0.1608	0.1782	0.1794	0.1846	0.1992	0.2092	0.2291	0.2793	0.29	0.3202	2.4958	0.1418	0.1492	0.1578	0.1636	0.1566	0.1732	0.1636	0.1654	0.1725	0.1685	0.1963	0.1432	0.1507	0.1601	0.1686	0.1734	0.1655	0.1833	0.1755	0.1738	0.2083	0.1843	0.2146
4983s	30.4 °C	2.4666	2.5091	0.1444	0.155	0.1606	0.1545	0.1706	0.1585	0.166	0.194	0.1555	0.1791	0.15	0.1571	0.1606	0.178	0.1791	0.1844	0.199	0.2092	0.2289	0.2786	0.2901	0.3196	2.4903	0.142	0.1495	0.1579	0.1638	0.1568	0.1734	0.1637	0.1654	0.1727	0.1684	0.1966	0.1431	0.1506	0.16	0.1685	0.1736	0.1654	0.1832	0.1754	0.1736	0.2082	0.1842	0.214
5061s	30.5 °C	2.4603	2.5057	0.1448	0.1552	0.1609	0.1547	0.1707	0.1586	0.1659	0.1941	0.1555	0.1786	0.1498	0.1571	0.1605	0.1778	0.1791	0.1843	0.1989	0.2088	0.2289	0.2787	0.29	0.3194	2.4873	0.1423	0.1497	0.1581	0.164	0.157	0.1736	0.1639	0.1652	0.1727	0.1687	0.1967	0.1431	0.1505	0.1599	0.1683	0.1732	0.1653	0.1831	0.1749	0.1739	0.2081	0.1841	0.2133
5139s	30.5 °C	2.4615	2.5043	0.1449	0.1554	0.161	0.1549	0.1708	0.1587	0.1657	0.1941	0.1554	0.1785	0.1498	0.157	0.1605	0.1776	0.1789	0.1842	0.1988	0.2087	0.2287	0.2778	0.2899	0.3188	2.4803	0.1425	0.1499	0.1582	0.1641	0.1571	0.1738	0.164	0.165	0.1729	0.1689	0.1968	0.1429	0.1503	0.1598	0.1681	0.1732	0.1651	0.1828	0.1749	0.1736	0.2078	0.1841	0.2132
5216s	30.4 °C	2.4512	2.4971	0.1451	0.1555	0.1612	0.1551	0.1711	0.1589	0.1655	0.1944	0.1552	0.1783	0.1497	0.1568	0.1602	0.1777	0.1789	0.1841	0.1985	0.2086	0.2285	0.278	0.2899	0.3182	2.4788	0.1426	0.1501	0.1585	0.1644	0.1574	0.174	0.1641	0.1651	0.173	0.169	0.1969	0.1429	0.1504	0.1596	0.1681	0.1731	0.165	0.1826	0.1748	0.1734	0.2075	0.1837	0.2135
5294s	30.4 °C	2.4459	2.4913	0.1454	0.1558	0.1615	0.1553	0.1711	0.1592	0.1656	0.1942	0.1552	0.178	0.1497	0.1568	0.1602	0.1775	0.1788	0.1839	0.1984	0.2084	0.2283	0.2774	0.2896	0.3179	2.4751	0.1429	0.1504	0.1587	0.1645	0.1575	0.174	0.1643	0.1649	0.1732	0.1689	0.1969	0.1429	0.1503	0.1596	0.1679	0.1729	0.1649	0.1826	0.1744	0.1736	0.2073	0.1835	0.2125
5372s	30.4 °C	2.4438	2.4868	0.1455	0.1559	0.1616	0.1556	0.1713	0.1593	0.1654	0.1943	0.155	0.178	0.1495	0.1567	0.16	0.1774	0.1786	0.1837	0.198	0.2081	0.2279	0.2777	0.2898	0.3173	2.4677	0.1431	0.1505	0.1588	0.1645	0.1577	0.1742	0.1644	0.1648	0.1734	0.1689	0.197	0.1426	0.1502	0.1595	0.1678	0.1728	0.1648	0.1823	0.1743	0.1732	0.207	0.1831	0.212
5450s	30.4 °C	2.4395	2.4799	0.1458	0.1561	0.1617	0.1557	0.1713	0.1594	0.1652	0.1942	0.1547	0.1778	0.1495	0.1565	0.16	0.1771	0.1783	0.1836	0.198	0.2079	0.2276	0.2774	0.2897	0.317	2.4638	0.1432	0.1508	0.159	0.1647	0.1578	0.1744	0.1646	0.1646	0.1734	0.1691	0.1969	0.1426	0.1501	0.1594	0.1676	0.1726	0.1648	0.1822	0.1743	0.1729	0.2068	0.183	0.2118
5528s	30.4 °C	2.4345	2.4809	0.1459	0.1564	0.1619	0.1559	0.1714	0.1597	0.165	0.1943	0.1547	0.1779	0.1492	0.1564	0.1599	0.177	0.178	0.1835	0.1977	0.2077	0.2274	0.2768	0.2894	0.3163	2.4583	0.1433	0.151	0.1591	0.1649	0.158	0.1744	0.1646	0.1645	0.1735	0.1686	0.1967	0.1425	0.1499	0.1591	0.1676	0.1725	0.1644	0.1818	0.174	0.1727	0.2064	0.1826	0.2116
5606s	30.4 °C	2.429	2.4725	0.1462	0.1565	0.1621	0.1561	0.1716	0.1599	0.165	0.1941	0.1546	0.1775	0.1493	0.1564	0.1597	0.1768	0.1781	0.1833	0.1975	0.2075	0.2272	0.2768	0.2892	0.316	2.4566	0.1435	0.151	0.1593	0.1652	0.1582	0.1746	0.1648	0.1644	0.1735	0.1692	0.1964	0.1426	0.1499	0.1591	0.1674	0.1723	0.1645	0.1818	0.1739	0.1725	0.2063	0.1827	0.211
5684s	30.5 °C	2.4253	2.4677	0.1462	0.1568	0.1623	0.1562	0.1717	0.1599	0.165	0.1939	0.1544	0.1771	0.1492	0.1562	0.1597	0.1767	0.1781	0.1832	0.1974	0.2073	0.227	0.2763	0.2891	0.3158	2.4497	0.1435	0.1514	0.1596	0.1652	0.1583	0.1748	0.1651	0.1642	0.1739	0.1688	0.1964	0.1423	0.1499	0.159	0.1674	0.1725	0.1645	0.1817	0.1737	0.1727	0.2061	0.1824	0.2111
5761s	30.4 °C	2.4239	2.4675	0.1463	0.157	0.1624	0.1563	0.1719	0.1601	0.1647	0.1938	0.1542	0.1771	0.149	0.156	0.1594	0.1766	0.1777	0.1831	0.1972	0.2071	0.2268	0.2759	0.2896	0.3152	2.4489	0.1434	0.1515	0.1596	0.1654	0.1584	0.1749	0.1651	0.1641	0.1739	0.1683	0.1962	0.1422	0.1496	0.159	0.1671	0.1722	0.1641	0.1815	0.1736	0.1725	0.2056	0.1819	0.2107
5839s	30.6 °C	2.4158	2.4622	0.1463	0.1572	0.1626	0.1564	0.1721	0.1603	0.1647	0.1934	0.1542	0.1772	0.149	0.1561	0.1595	0.1766	0.1777	0.1829	0.1971	0.2069	0.2266	0.2758	0.2891	0.3149	2.4435	0.1433	0.1517	0.1599	0.1656	0.1587	0.1751	0.1653	0.1641	0.1742	0.1684	0.196	0.1423	0.1497	0.1589	0.1672	0.1721	0.1641	0.1812	0.1736	0.1721	0.2058	0.1821	0.2103
5917s	30.4 °C	2.4097	2.4548	0.1462	0.1571	0.1627	0.1564	0.1722	0.1606	0.1644	0.1934	0.1541	0.1768	0.1489	0.1559	0.1592	0.1763	0.1775	0.1828	0.1967	0.2066	0.226	0.2754	0.2889	0.3148	2.4363	0.1433	0.1518	0.1601	0.1658	0.1589	0.1751	0.1654	0.1639	0.174	0.1688	0.1958	0.1421	0.1495	0.1586	0.1669	0.1719	0.164	0.181	0.1732	0.1718	0.2052	0.1817	0.2102
5995s	30.7 °C	2.4067	2.4513	0.1463	0.1571	0.1628	0.1565	0.1724	0.1608	0.1642	0.193	0.1539	0.1766	0.1487	0.1558	0.1592	0.1763	0.1774	0.1828	0.1968	0.2062	0.226	0.2751	0.2887	0.3142	2.4355	0.1431	0.152	0.1602	0.1659	0.1591	0.1752	0.1655	0.1638	0.1742	0.1683	0.1954	0.142	0.1495	0.1585	0.1667	0.1717	0.1642	0.1809	0.1729	0.1716	0.2049	0.1814	0.2096
6073s	30.4 °C	2.4041	2.4465	0.146	0.1571	0.1628	0.1563	0.1725	0.1608	0.1642	0.1926	0.1538	0.1764	0.1487	0.1557	0.1591	0.176	0.1772	0.1824	0.1966	0.2061	0.2257	0.2747	0.2884	0.3141	2.4255	0.1431	0.1521	0.1603	0.1661	0.1591	0.1755	0.1658	0.1638	0.1743	0.1685	0.1954	0.142	0.1493	0.1585	0.1667	0.1715	0.1637	0.181	0.1729	0.1715	0.2048	0.1813	0.2096
6151s	31.0 °C	2.3973	2.4404	0.1459	0.157	0.1628	0.156	0.1725	0.1609	0.164	0.1926	0.1537	0.1763	0.1485	0.1556	0.159	0.176	0.1772	0.1822	0.1963	0.2061	0.2254	0.2744	0.2886	0.3138	2.4222	0.143	0.1522	0.1605	0.1663	0.1593	0.1756	0.1658	0.1635	0.1743	0.1679	0.1951	0.1418	0.1494	0.1584	0.1666	0.1714	0.1636	0.1807	0.1727	0.1711	0.2046	0.181	0.2092
6229s	30.8 °C	2.3936	2.4341	0.1459	0.1569	0.1626	0.156	0.1724	0.1608	0.1638	0.1924	0.1536	0.1761	0.1486	0.1556	0.1589	0.1759	0.177	0.1823	0.1962	0.2058	0.225	0.274	0.2885	0.3132	2.4208	0.143	0.1522	0.1606	0.1664	0.1594	0.1757	0.166	0.1634	0.1745	0.1677	0.195	0.1418	0.1492	0.1582	0.1664	0.1714	0.1636	0.1804	0.1727	0.171	0.2042	0.181	0.2089
6307s	30.7 °C	2.3885	2.4311	0.1459	0.1568	0.1625	0.1558	0.1722	0.1609	0.1638	0.1923	0.1534	0.1758	0.1485	0.1555	0.1589	0.1756	0.1768	0.1821	0.1961	0.2058	0.2251	0.2738	0.2882	0.3127	2.4149	0.1429	0.1521	0.1606	0.1665	0.1596	0.1758	0.1661	0.1633	0.1747	0.1677	0.1947	0.1418	0.1491	0.1581	0.1664	0.1714	0.1635	0.1802	0.1726	0.1709	0.2044	0.1808	0.2086
6384s	30.6 °C	2.3841	2.4264	0.1457	0.1568	0.1625	0.1558	0.1722	0.1607	0.1636	0.1918	0.1533	0.1757	0.1484	0.1554	0.1588	0.1756	0.1766	0.182	0.1958	0.2054	0.225	0.2739	0.2879	0.3128	2.4115	0.1428	0.1521	0.1607	0.1666	0.1596	0.1758	0.1664	0.1633	0.1747	0.1675	0.1945	0.1416	0.1489	0.1582	0.1663	0.1712	0.1633	0.1801	0.1722	0.1708	0.204	0.1805	0.2084
6462s	30.6 °C	2.3781	2.4209	0.1457	0.1566	0.1622	0.1557	0.172	0.1606	0.1636	0.1916	0.1531	0.1755	0.1482	0.1552	0.1587	0.1755	0.1766	0.1816	0.1957	0.2052	0.2247	0.2732	0.2875	0.3122	2.4025	0.1426	0.1521	0.1606	0.1667	0.1595	0.1758	0.1664	0.1631	0.1747	0.1675	0.1944	0.1415	0.1488	0.1581	0.1661	0.1711	0.163	0.18	0.1721	0.1708	0.2034	0.1803	0.2077
6540s	30.7 °C	2.3734	2.4157	0.1456	0.1565	0.1622	0.1556	0.1718	0.1605	0.1633	0.1916	0.153	0.1753	0.1482	0.1552	0.1586	0.1754	0.1764	0.1815	0.1954	0.2051	0.2243	0.2728	0.2874	0.3122	2.4013	0.1426	0.1518	0.1605	0.1669	0.1594	0.1757	0.1665	0.1631	0.1746	0.1672	0.1942	0.1413	0.1487	0.1578	0.166	0.1708	0.1629	0.1799	0.172	0.1705	0.203	0.1802	0.2075
6618s	30.6 °C	2.3682	2.4089	0.1455	0.1564	0.1621	0.1555	0.1717	0.1604	0.1633	0.1913	0.1528	0.1753	0.1481	0.155	0.1584	0.1752	0.1763	0.1814	0.1954	0.2048	0.2241	0.2727	0.287	0.3114	2.3939	0.1425	0.1518	0.1604	0.1669	0.1593	0.1756	0.1667	0.1629	0.1745	0.1671	0.194	0.1413	0.1487	0.1578	0.1658	0.1708	0.1627	0.1795	0.1718	0.1705	0.203	0.1798	0.2073
6696s	30.6 °C	2.3665	2.4061	0.1455	0.1563	0.162	0.1553	0.1715	0.1603	0.1632	0.1912	0.1527	0.175	0.1479	0.155	0.1584	0.1752	0.1762	0.1812	0.1952	0.2046	0.2239	0.272	0.2868	0.3112	2.3918	0.1425	0.1518	0.1603	0.1671	0.1593	0.1754	0.1667	0.1628	0.1743	0.1669	0.1938	0.1413	0.1486	0.1577	0.1658	0.1707	0.1627	0.1794	0.1718	0.1702	0.2025	0.1796	0.2075
6774s	30.8 °C	2.363	2.4026	0.1453	0.1561	0.1617	0.1553	0.1713	0.1602	0.163	0.1909	0.1527	0.1749	0.148	0.155	0.1583	0.175	0.1759	0.1811	0.1949	0.2044	0.2236	0.2719	0.2865	0.3113	2.3889	0.1423	0.1516	0.1602	0.1671	0.1592	0.1752	0.167	0.1626	0.1742	0.1668	0.1935	0.1412	0.1485	0.1575	0.1656	0.1703	0.1625	0.1793	0.1716	0.1699	0.2025	0.1795	0.2068
6852s	31.0 °C	2.3586	2.4025	0.1452	0.156	0.1617	0.1551	0.1712	0.1601	0.1628	0.1907	0.1525	0.1747	0.1479	0.1549	0.1582	0.1747	0.1759	0.181	0.1948	0.2044	0.2234	0.2717	0.2865	0.3104	2.3864	0.1423	0.1516	0.1601	0.1669	0.1591	0.1752	0.167	0.1625	0.1741	0.1667	0.1934	0.1411	0.1486	0.1575	0.1654	0.1703	0.1624	0.1794	0.1714	0.1699	0.2021	0.1793	0.2069
6929s	30.7 °C	2.3512	2.3925	0.1452	0.156	0.1615	0.1549	0.1711	0.1599	0.1629	0.1905	0.1523	0.1745	0.1476	0.1547	0.1582	0.1747	0.1757	0.1808	0.1947	0.204	0.223	0.2717	0.2858	0.3102	2.3781	0.1423	0.1515	0.16	0.1667	0.159	0.175	0.1673	0.1623	0.174	0.1667	0.1932	0.1409	0.1483	0.1573	0.1653	0.1701	0.1623	0.1792	0.1714	0.1695	0.2017	0.179	0.2063
7007s	30.6 °C	2.3474	2.388	0.145	0.1559	0.1614	0.1548	0.171	0.1599	0.1626	0.1904	0.1522	0.1744	0.1478	0.1546	0.158	0.1745	0.1756	0.1805	0.1945	0.204	0.2228	0.2709	0.2858	0.3099	2.3747	0.1423	0.1513	0.1599	0.1666	0.1589	0.1749	0.1674	0.1622	0.1739	0.1666	0.1931	0.1409	0.1483	0.1573	0.1651	0.17	0.1622	0.1788	0.1712	0.1694	0.2017	0.1789	0.206
7085s	30.8 °C	2.3433	2.3801	0.145	0.1557	0.1613	0.1547	0.1709	0.1597	0.1622	0.19	0.1521	0.1741	0.1479	0.1545	0.1578	0.1744	0.1755	0.1804	0.1943	0.2038	0.2228	0.2707	0.2852	0.3093	2.3682	0.1421	0.1513	0.1597	0.1665	0.1587	0.1747	0.1673	0.1622	0.1737	0.1664	0.1928	0.1408	0.1481	0.1571	0.1651	0.1699	0.162	0.1787	0.1711	0.1693	0.2014	0.1787	0.2057
7163s	30.7 °C	2.3382	2.3797	0.1449	0.1556	0.1611	0.1546	0.1706	0.1595	0.1627	0.1898	0.152	0.1739	0.1478	0.1544	0.1578	0.1743	0.1753	0.1804	0.194	0.2034	0.2225	0.2704	0.2848	0.3092	2.3648	0.142	0.1512	0.1596	0.1664	0.1587	0.1746	0.1674	0.1621	0.1736	0.1665	0.1927	0.1408	0.1481	0.157	0.1649	0.1698	0.162	0.1786	0.1708	0.1691	0.2011	0.1787	0.2052
7241s	30.7 °C	2.3329	2.3747	0.1452	0.1554	0.161	0.1545	0.1707	0.1595	0.1624	0.1895	0.1519	0.1737	0.1475	0.1544	0.1577	0.1742	0.1751	0.1801	0.194	0.2033	0.2223	0.2699	0.2844	0.3087	2.3587	0.1418	0.1511	0.1596	0.1664	0.1585	0.1746	0.1673	0.1619	0.1734	0.1661	0.1925	0.1406	0.148	0.157	0.1648	0.1697	0.1618	0.1784	0.1705	0.1689	0.2007	0.1783	0.2051
7319s	30.7 °C	2.3284	2.369	0.1448	0.1554	0.161	0.1544	0.1705	0.1594	0.1619	0.1894	0.1517	0.1737	0.1474	0.1542	0.1576	0.1741	0.175	0.1801	0.1941	0.203	0.2223	0.2697	0.2843	0.3085	2.3536	0.1418	0.151	0.1595	0.1662	0.1585	0.1745	0.1672	0.1617	0.1734	0.1659	0.1924	0.1407	0.1479	0.1567	0.1647	0.1696	0.1618	0.1783	0.1703	0.1689	0.2005	0.1786	0.2044
7397s	30.6 °C	2.3238	2.3639	0.1446	0.1553	0.1609	0.1544	0.1701	0.1591	0.1618	0.1892	0.1516	0.1735	0.1471	0.1542	0.1574	0.1739	0.1749	0.1799	0.1935	0.2028	0.2218	0.2692	0.2837	0.3081	2.3494	0.1418	0.1509	0.1594	0.1662	0.1584	0.1742	0.1672	0.1616	0.1732	0.166	0.1921	0.1406	0.1478	0.1567	0.1648	0.1695	0.1616	0.1779	0.1702	0.1685	0.2008	0.1783	0.2044
7474s	30.6 °C	2.319	2.3594	0.1445	0.1552	0.1606	0.1542	0.17	0.1591	0.1617	0.189	0.1515	0.1732	0.1472	0.154	0.1573	0.1739	0.1748	0.1797	0.1934	0.2026	0.2218	0.269	0.2834	0.3079	2.3456	0.1417	0.1507	0.1593	0.1659	0.1583	0.1741	0.167	0.1614	0.1732	0.1658	0.1919	0.1403	0.1477	0.1566	0.1645	0.1694	0.1615	0.1777	0.1701	0.1685	0.2002	0.1779	0.2039
7552s	30.7 °C	2.3137	2.3536	0.1445	0.1552	0.1605	0.1541	0.1698	0.159	0.1616	0.1888	0.1513	0.1731	0.1471	0.1539	0.1572	0.1738	0.1747	0.1799	0.1932	0.2025	0.2216	0.2692	0.2833	0.3073	2.3413	0.1417	0.1506	0.1592	0.1658	0.1582	0.1739	0.1669	0.1613	0.173	0.1659	0.1918	0.1404	0.1478	0.1565	0.1644	0.1693	0.1615	0.1777	0.1699	0.1686	0.2	0.1777	0.2038
7630s	30.8 °C	2.3082	2.3476	0.1443	0.1548	0.1604	0.1538	0.1697	0.1588	0.1614	0.1886	0.1513	0.173	0.147	0.1538	0.1572	0.1736	0.1746	0.1796	0.1933	0.2022	0.2213	0.268	0.2827	0.3072	2.3359	0.1415	0.1506	0.1591	0.1658	0.158	0.1737	0.1668	0.1613	0.1726	0.166	0.1915	0.1402	0.1475	0.1565	0.1642	0.1691	0.1613	0.1777	0.1696	0.1682	0.1997	0.1777	0.2033
7708s	30.7 °C	2.3068	2.3428	0.1443	0.1548	0.1603	0.1537	0.1696	0.1587	0.1613	0.1884	0.1511	0.1729	0.1471	0.1538	0.1571	0.1736	0.1745	0.1794	0.1928	0.2022	0.2211	0.2679	0.2824	0.3069	2.3304	0.1415	0.1505	0.159	0.1657	0.158	0.1737	0.1667	0.1611	0.173	0.1657	0.1914	0.1403	0.1475	0.1563	0.1641	0.1691	0.1612	0.1774	0.1697	0.1681	0.1997	0.1772	0.2033
7786s	30.7 °C	2.3005	2.338	0.1442	0.1548	0.1602	0.1537	0.1695	0.1586	0.1612	0.1883	0.151	0.1726	0.1468	0.1537	0.157	0.1733	0.1745	0.1793	0.1928	0.2018	0.2208	0.2679	0.2822	0.3067	2.327	0.1414	0.1506	0.1589	0.1656	0.1579	0.1735	0.1666	0.161	0.1725	0.1655	0.1911	0.1401	0.1474	0.1562	0.164	0.169	0.1611	0.177	0.1693	0.1678	0.1994	0.1771	0.2029
7864s	30.5 °C	2.2961	2.3359	0.1441	0.1546	0.1602	0.1536	0.1694	0.1586	0.1611	0.1881	0.1509	0.1726	0.1468	0.1536	0.1568	0.1733	0.1741	0.1791	0.1925	0.2017	0.2206	0.2675	0.2816	0.3065	2.324	0.1412	0.1504	0.1587	0.1654	0.1577	0.1733	0.1664	0.1608	0.1724	0.1653	0.191	0.1401	0.1473	0.1562	0.164	0.1686	0.1609	0.1769	0.1694	0.1676	0.1991	0.1768	0.2028
7942s	30.5 °C	2.2924	2.3319	0.144	0.1546	0.1598	0.1534	0.1692	0.1583	0.161	0.1878	0.1506	0.1724	0.1467	0.1534	0.1568	0.1732	0.1741	0.1789	0.1926	0.2016	0.2205	0.2672	0.2814	0.3063	2.3159	0.1411	0.1502	0.1586	0.1653	0.1576	0.1732	0.1663	0.1607	0.1721	0.1651	0.1907	0.1399	0.1473	0.1559	0.1639	0.1687	0.1607	0.1769	0.1692	0.1675	0.1987	0.1767	0.2025
8019s	30.8 °C	2.2878	2.3268	0.144	0.1546	0.1599	0.1533	0.1691	0.1582	0.1609	0.1878	0.1506	0.1722	0.1465	0.1534	0.1566	0.1732	0.174	0.1787	0.1922	0.2014	0.2202	0.2668	0.2809	0.3059	2.3135	0.1411	0.1501	0.1585	0.1652	0.1575	0.1731	0.1663	0.1606	0.1724	0.165	0.1905	0.1398	0.1471	0.1558	0.1638	0.1685	0.1606	0.1768	0.1692	0.1675	0.1984	0.1764	0.2021
8097s	30.7 °C	2.2819	2.3201	0.1438	0.1544	0.1597	0.1532	0.169	0.1581	0.1608	0.1874	0.1505	0.1719	0.1464	0.1532	0.1565	0.1729	0.1738	0.1784	0.1921	0.201	0.22	0.2662	0.2808	0.3054	2.3093	0.141	0.15	0.1584	0.165	0.1572	0.1729	0.166	0.1604	0.1718	0.1649	0.1903	0.1396	0.1472	0.1557	0.1636	0.1686	0.1605	0.1766	0.1688	0.1675	0.1984	0.1762	0.2018
8175s	30.7 °C	2.2785	2.3148	0.1439	0.1544	0.1597	0.1531	0.1687	0.158	0.1606	0.1875	0.1503	0.172	0.1463	0.1531	0.1564	0.1728	0.1737	0.1785	0.1919	0.2009	0.2198	0.2663	0.2806	0.3051	2.3046	0.1409	0.15	0.1583	0.1649	0.1573	0.1728	0.166	0.1603	0.172	0.1649	0.1901	0.1398	0.1469	0.1557	0.1634	0.1681	0.1603	0.1764	0.1688	0.1671	0.1982	0.1759	0.202
8253s	30.6 °C	2.2769	2.3136	0.1437	0.1542	0.1595	0.153	0.1688	0.1579	0.1606	0.1871	0.1502	0.1717	0.1463	0.1531	0.1563	0.1727	0.1735	0.1784	0.1918	0.201	0.2197	0.2662	0.2801	0.3048	2.3016	0.1408	0.1499	0.1582	0.1649	0.1572	0.1727	0.1659	0.1602	0.1716	0.1646	0.19	0.1396	0.1469	0.1556	0.1634	0.1684	0.1602	0.1764	0.1687	0.167	0.1979	0.176	0.2019
8331s	30.7 °C	2.2714	2.309	0.1437	0.1541	0.1593	0.1528	0.1684	0.1578	0.1603	0.1872	0.1501	0.1716	0.1463	0.1531	0.1564	0.1726	0.1734	0.1782	0.1915	0.2007	0.2193	0.2657	0.2799	0.3048	2.2969	0.1408	0.1498	0.1581	0.1647	0.1571	0.1726	0.1657	0.1602	0.1715	0.1645	0.1899	0.1396	0.1468	0.1554	0.1633	0.1681	0.1603	0.176	0.1686	0.1668	0.1979	0.1758	0.2016
8409s	30.5 °C	2.2635	2.3009	0.1436	0.154	0.1594	0.1528	0.1684	0.1577	0.1602	0.1868	0.15	0.1715	0.1464	0.1529	0.1562	0.1724	0.1732	0.1782	0.1914	0.2005	0.2192	0.2656	0.279	0.3041	2.2874	0.1408	0.1497	0.158	0.1646	0.157	0.1724	0.1656	0.16	0.1715	0.1646	0.1899	0.1395	0.1468	0.1554	0.1631	0.1681	0.1601	0.1759	0.1683	0.1666	0.1975	0.1757	0.2012
8487s	30.6 °C	2.2598	2.2971	0.1435	0.154	0.1593	0.1528	0.1683	0.1576	0.1601	0.1866	0.15	0.1713	0.146	0.153	0.1561	0.1723	0.1732	0.178	0.1913	0.2004	0.2189	0.2651	0.2787	0.3041	2.2841	0.1408	0.1497	0.158	0.1645	0.157	0.1724	0.1656	0.16	0.1714	0.1647	0.1897	0.1396	0.1467	0.1552	0.1632	0.1679	0.1601	0.1757	0.1682	0.1665	0.1974	0.1754	0.2007
8564s	30.7 °C	2.2542	2.2913	0.1434	0.1538	0.1589	0.1526	0.168	0.1575	0.1599	0.1864	0.1497	0.1711	0.1459	0.1528	0.1561	0.1721	0.1731	0.1778	0.1911	0.2	0.2186	0.2649	0.2782	0.3038	2.2811	0.1407	0.1496	0.1579	0.1643	0.1568	0.1721	0.1654	0.1597	0.1711	0.1643	0.1893	0.1394	0.1466	0.1552	0.1631	0.1678	0.16	0.1756	0.168	0.1664	0.197	0.1752	0.2004
8642s	30.7 °C	2.2497	2.288	0.1433	0.1536	0.1589	0.1525	0.1679	0.1573	0.1598	0.1862	0.1496	0.1711	0.1458	0.1527	0.1559	0.1721	0.173	0.1778	0.1909	0.1999	0.2184	0.2646	0.2778	0.3034	2.2761	0.1405	0.1493	0.1577	0.1642	0.1567	0.172	0.1652	0.1597	0.171	0.1641	0.1891	0.1391	0.1465	0.1551	0.1628	0.1677	0.16	0.1755	0.1679	0.1662	0.1971	0.1749	0.2002
8720s	30.5 °C	2.2444	2.2809	0.1433	0.1536	0.1588	0.1524	0.1679	0.1571	0.1597	0.1862	0.1495	0.171	0.146	0.1525	0.1559	0.1719	0.1728	0.1777	0.1907	0.1998	0.2182	0.2643	0.2777	0.3029	2.2711	0.1404	0.1495	0.1576	0.1641	0.1566	0.1719	0.1652	0.1596	0.1708	0.164	0.189	0.1392	0.1465	0.1551	0.1627	0.1676	0.1596	0.1755	0.1679	0.1662	0.1967	0.1749	0.2003
8798s	30.7 °C	2.2414	2.2763	0.1433	0.1535	0.1587	0.1524	0.1677	0.1572	0.1596	0.1858	0.1494	0.1709	0.1457	0.1526	0.1558	0.1719	0.1727	0.1775	0.1907	0.1995	0.218	0.264	0.2771	0.3027	2.2651	0.1404	0.1494	0.1575	0.164	0.1565	0.1718	0.165	0.1596	0.1708	0.164	0.1887	0.1392	0.1463	0.1549	0.1627	0.1675	0.1595	0.1753	0.1678	0.1661	0.1966	0.1747	0.1997
8876s	30.7 °C	2.2365	2.2724	0.1432	0.1533	0.1586	0.1523	0.1675	0.1571	0.1594	0.1856	0.1492	0.1706	0.1458	0.1524	0.1554	0.1717	0.1726	0.1773	0.1905	0.1992	0.2178	0.2637	0.2769	0.3022	2.2597	0.1402	0.1493	0.1573	0.1639	0.1563	0.1716	0.1648	0.1594	0.1707	0.1638	0.1885	0.139	0.1462	0.1547	0.1624	0.1672	0.1595	0.175	0.1674	0.1656	0.1965	0.1744	0.1993
8954s	30.6 °C	2.2325	2.2693	0.143	0.1531	0.1585	0.1521	0.1675	0.1568	0.1594	0.1854	0.149	0.1703	0.1457	0.1524	0.1557	0.1716	0.1724	0.1772	0.1901	0.1992	0.2174	0.2632	0.2763	0.3016	2.2581	0.1403	0.149	0.1573	0.1637	0.1562	0.1714	0.1647	0.1591	0.1704	0.1638	0.1883	0.1389	0.1461	0.1547	0.1623	0.1672	0.1595	0.1747	0.1672	0.1658	0.196	0.1744	0.1992
Date of measurement: 2021-11-04/Time of measurement: 15:58:17
ATPase_assay.mth
340nm
infinite 200Pro
Instrument serial number: 1505006410
Plate
Plate Description: [NUN96ft_TC] - Thermo Fisher Scientific-Nunclon 96 Flat Transparent
Plate with Cover: No
Barcode: No
Part of Plate
Range: A1:H12
Temperature
Mode: On
Temperature: 30,0 °C
Kinetic Cycle
Duration: 02:30:00
Kinetic Interval: 00:01:00
Absorbance
Measurement Wavelength: 340 nm
Measurement Bandwidth: 9 nm
Number of Reads: 25
Settle Time: 0 ms
Label: Label1
Total kinetic run time: 2h 29min 14s
[truncated: 48 more columns]

## Sheet: 21-11-04_003 ATPase SBP E
					0.08 µM ClpX6
				1	2	3	4	5	6	7	8	9	10	11	12	13	14	15
Raw data			min	control	ClpX	ClpX + 0.1 μM SBP	ClpX + 0.2 μM SBP	ClpX + 0.3 μM SBP	ClpX + 0.5 μM SBP	ClpX + 0.75 μM SBP	ClpX + 6.5 μM SBP	ClpX + 10 μM SBP	ClpX + 25 μM SBP	ClpX + 27.5 μM SBP	ClpX + 30 μM SBP	ClpX + 40 μM SBP	ClpX + 50 μM SBP	ClpX + 55 μM SBP
0s	30.0 °C		0	2.7563	2.3848	2.3988	2.4419	2.3978	2.5568	2.4627	2.5626	2.2689	2.5873	2.5159	2.4212	2.5782	2.6438	2.6995
78s	30.2 °C		1.3	2.7497	2.3169	2.3066	2.3631	2.3006	2.4637	2.3765	2.4813	2.173	2.5119	2.4342	2.3221	2.5005	2.5474	2.6
156s	30.1 °C		2.6	2.7487	2.2167	2.2058	2.2695	2.1993	2.3701	2.2877	2.3889	2.0778	2.4282	2.349	2.2244	2.4181	2.4594	2.4943
234s	30.0 °C		3.9	2.744	2.1182	2.106	2.176	2.0943	2.275	2.1969	2.296	1.9857	2.3419	2.2622	2.1209	2.34	2.3633	2.3834
311s	30.0 °C		5.18333	2.7496	2.0145	2.0042	2.0806	1.9866	2.1762	2.1071	2.1988	1.8944	2.2525	2.1707	2.0167	2.2585	2.2654	2.2705
389s	29.8 °C		6.48333	2.7344	1.9073	1.9006	1.9824	1.8779	2.074	2.0157	2.0991	1.8059	2.1591	2.0765	1.9108	2.1784	2.1657	2.1517
467s	29.9 °C		7.78333	2.7376	1.8013	1.8011	1.8875	1.7711	1.9714	1.9246	1.9989	1.7204	2.0718	1.9829	1.8042	2.1017	2.0642	2.0363
545s	29.9 °C		9.08333	2.7271	1.6915	1.7033	1.788	1.6663	1.8675	1.83	1.8966	1.6358	1.9744	1.8875	1.6994	2.017	1.962	1.9178
623s	29.9 °C		10.3833	2.7364	1.583	1.609	1.6915	1.5675	1.7644	1.7383	1.7951	1.5549	1.8772	1.7919	1.5974	1.9251	1.8664	1.8005
701s	30.1 °C		11.6833	2.7239	1.4724	1.5184	1.5929	1.476	1.6593	1.6447	1.6917	1.4752	1.7769	1.6934	1.4991	1.8302	1.7789	1.683
778s	29.9 °C		12.9667	2.7166	1.3611	1.4309	1.4957	1.3894	1.5564	1.5518	1.5892	1.398	1.6772	1.5953	1.4026	1.7342	1.7007	1.5655
856s	30.1 °C		14.2667	2.7164	1.2579	1.3463	1.3999	1.3094	1.4589	1.4591	1.488	1.3218	1.5752	1.4945	1.3081	1.6392	1.5985	1.4512
934s	29.9 °C		15.5667	2.7099	1.1757	1.2646	1.3074	1.2344	1.3682	1.3701	1.3889	1.2481	1.4729	1.3949	1.2171	1.5442	1.4772	1.346
1012s	29.9 °C		16.8667	2.7079	1.1149	1.1868	1.2249	1.1625	1.2846	1.2897	1.2919	1.1731	1.3716	1.2941	1.1275	1.4497	1.3523	1.2592
1090s	30.0 °C		18.1667	2.7069	1.0182	1.1073	1.1658	1.0932	1.2066	1.2161	1.1989	1.0991	1.2688	1.1933	1.0415	1.3554	1.2305	1.1701
1168s	30.0 °C		19.4667	2.6924	0.8963	1.0286	1.1005	1.0234	1.1309	1.1505	1.1073	1.0262	1.1663	1.0917	0.9585	1.261	1.1115	1.0494
1246s	30.0 °C		20.7667	2.6974	0.7632	0.9537	1.0033	0.9545	1.0591	1.0895	1.0424	0.9531	1.064	0.9897	0.8804	1.1677	0.9951	0.8996
1324s	29.9 °C		22.0667	2.6897	0.6323	0.8855	0.8885	0.8863	0.9886	1.0307	0.9412	0.8825	0.9607	0.8879	0.8086	1.0732	0.8813	0.7449
1401s	30.0 °C		23.35	2.6853	0.5078	0.8179	0.7675	0.8178	0.9151	0.9665	0.8612	0.8169	0.8579	0.7855	0.7382	0.9784	0.769	0.5978
1479s	30.1 °C		24.65	2.6756	0.3888	0.7483	0.6502	0.7497	0.8297	0.8574	0.7752	0.7548	0.7542	0.6831	0.6545	0.8839	0.6579	0.4603
1557s	30.0 °C		25.95	2.6725	0.2774	0.6874	0.5391	0.6831	0.7358	0.714	0.664	0.694	0.6511	0.581	0.5472	0.7881	0.5471	0.3329
1635s	30.1 °C		27.25	2.6721	0.1831	0.6209	0.4322	0.6115	0.6308	0.5762	0.5299	0.6303	0.5482	0.4791	0.3987	0.6938	0.4381	0.2261
1713s	29.9 °C		28.55	2.6723	0.1473	0.5561	0.3303	0.537	0.5053	0.4569	0.3859	0.5629	0.4458	0.3783	0.2473	0.5987	0.3311	0.1857
1791s	30.0 °C		29.85	2.6631	0.1411	0.4636	0.2365	0.4545	0.367	0.3498	0.2553	0.4898	0.3451	0.2809	0.1749	0.5046	0.2361	0.1789
1868s	30.0 °C		31.1333	2.6592	0.1393	0.3302	0.1734	0.3658	0.2406	0.2536	0.1706	0.4118	0.2506	0.1984	0.1647	0.4115	0.1852	0.1764
1946s	30.0 °C		32.4333	2.6513	0.1382	0.1919	0.1583	0.2741	0.1779	0.1828	0.1488	0.3256	0.1848	0.163	0.1633	0.3198	0.1742	0.1754
2024s	29.9 °C		33.7333	2.6433	0.1376	0.1563	0.1545	0.1867	0.1689	0.1616	0.1451	0.2303	0.1661	0.1552	0.1625	0.2367	0.1706	0.1746
2102s	30.0 °C		35.0333	2.6404	0.1378	0.154	0.1531	0.1545	0.1673	0.1571	0.1437	0.1601	0.1612	0.1525	0.1625	0.1812	0.1695	0.1747
2180s	30.0 °C		36.3333	2.6356	0.1376	0.153	0.1526	0.1514	0.1665	0.1555	0.1433	0.1505	0.1596	0.1514	0.1623	0.1664	0.1686	0.1746
2258s	30.0 °C		37.6333	2.6318	0.1376	0.1527	0.1519	0.1508	0.1661	0.1545	0.1425	0.149	0.1583	0.1506	0.1621	0.161	0.168	0.1742
2336s	30.0 °C		38.9333	2.622	0.1379	0.1527	0.1518	0.1506	0.166	0.1541	0.1424	0.1487	0.1578	0.1504	0.1622	0.1592	0.168	0.1743
2414s	30.0 °C		40.2333	2.629	0.138	0.1526	0.1517	0.1504	0.1659	0.1539	0.1426	0.1488	0.1577	0.1501	0.1623	0.1575	0.1675	0.1745
2491s	30.2 °C		41.5167	2.6195	0.1379	0.1529	0.1515	0.1502	0.1659	0.1537	0.1423	0.1488	0.1572	0.1497	0.1624	0.1569	0.1673	0.174
2569s	29.9 °C		42.8167	2.615	0.1382	0.1527	0.1517	0.1505	0.166	0.1537	0.1423	0.149	0.1571	0.1499	0.1623	0.1562	0.1674	0.1744
2647s	30.0 °C		44.1167	2.6091	0.1383	0.1527	0.1517	0.1506	0.166	0.1537	0.1425	0.1491	0.1572	0.1499	0.1626	0.1553	0.1674	0.1743
2725s	30.0 °C		45.4167	2.6038	0.1382	0.1534	0.1516	0.1508	0.166	0.1536	0.1425	0.1492	0.1571	0.1498	0.1625	0.1551	0.1677	0.1739
2803s	30.1 °C		46.7167	2.605	0.1388	0.1535	0.1518	0.151	0.1662	0.1537	0.1428	0.1494	0.1572	0.1498	0.1629	0.1552	0.1676	0.1743
2881s	30.2 °C		48.0167	2.6004	0.1388	0.1532	0.152	0.1512	0.1662	0.1538	0.143	0.1495	0.1571	0.15	0.1629	0.1545	0.1674	0.1743
2959s	30.2 °C		49.3167	2.5885	0.139	0.154	0.152	0.1513	0.1664	0.1539	0.1431	0.1498	0.1573	0.15	0.1629	0.1547	0.1674	0.1746
3036s	30.0 °C		50.6	2.5893	0.1391	0.1535	0.1524	0.1515	0.1666	0.154	0.1433	0.1502	0.1576	0.1501	0.1633	0.1543	0.1676	0.1748
3114s	30.3 °C		51.9	2.5802	0.1394	0.1536	0.1522	0.1516	0.1667	0.1541	0.1435	0.1503	0.1575	0.1503	0.1632	0.1537	0.1678	0.1751
3192s	30.2 °C		53.2	2.5748	0.1396	0.1539	0.1523	0.1517	0.1668	0.1542	0.1434	0.1505	0.1574	0.1506	0.1633	0.1541	0.1679	0.1749
3270s	30.1 °C		54.5	2.5755	0.14	0.1547	0.1525	0.152	0.167	0.1544	0.1439	0.1507	0.1576	0.1505	0.1636	0.1539	0.1678	0.1752
3348s	30.1 °C		55.8	2.5674	0.14	0.1542	0.1527	0.1521	0.1671	0.1544	0.1441	0.1509	0.1577	0.1506	0.1637	0.1539	0.168	0.1751
3426s	30.2 °C		57.1	2.5662	0.1405	0.1544	0.1529	0.1522	0.1672	0.1545	0.1441	0.1511	0.158	0.1507	0.1639	0.1538	0.168	0.1753
3504s	30.1 °C		58.4	2.5581	0.141	0.1545	0.153	0.1524	0.1674	0.1546	0.1447	0.1513	0.158	0.1507	0.1643	0.1534	0.168	0.1756
3581s	30.2 °C		59.6833	2.5504	0.1407	0.1547	0.1532	0.1527	0.1676	0.1548	0.1447	0.1516	0.1582	0.1509	0.1642	0.1537	0.1684	0.1756
3659s	30.2 °C		60.9833	2.5518	0.1408	0.1551	0.1533	0.1528	0.1677	0.1549	0.145	0.1517	0.1583	0.1512	0.1642	0.1538	0.1682	0.1757
3737s	30.1 °C		62.2833	2.5453	0.1411	0.1551	0.1535	0.1529	0.1677	0.155	0.1449	0.152	0.1584	0.1512	0.1646	0.1531	0.1684	0.1757
3815s	30.2 °C		63.5833	2.5435	0.1413	0.1553	0.1536	0.1531	0.168	0.1552	0.1454	0.1521	0.1586	0.1516	0.1648	0.153	0.1686	0.176
3893s	30.1 °C		64.8833	2.5394	0.1416	0.1554	0.1538	0.1533	0.1682	0.1554	0.1452	0.1525	0.1587	0.1516	0.1648	0.1532	0.1691	0.1763
3971s	30.1 °C		66.1833	2.5366	0.1419	0.1557	0.1541	0.1536	0.1683	0.1555	0.1455	0.1528	0.1589	0.1519	0.165	0.1527	0.1689	0.1764
4049s	30.4 °C		67.4833	2.5258	0.1424	0.1558	0.1541	0.1538	0.1684	0.1556	0.1458	0.153	0.1591	0.152	0.1652	0.1533	0.1692	0.1766
4126s	30.5 °C		68.7667	2.5217	0.1424	0.1565	0.1544	0.1541	0.1686	0.1559	0.1462	0.1532	0.1592	0.1522	0.1653	0.1532	0.1694	0.1765
4204s	30.2 °C		70.0667	2.5202	0.1426	0.1563	0.1545	0.1542	0.1688	0.156	0.1462	0.1535	0.1596	0.1523	0.1656	0.153	0.1694	0.1768
4282s	30.3 °C		71.3667	2.5142	0.1428	0.1567	0.1547	0.1544	0.169	0.1561	0.1464	0.1537	0.1597	0.1524	0.1657	0.1528	0.1694	0.1769
4360s	30.5 °C		72.6667	2.5115	0.143	0.1567	0.155	0.1546	0.1692	0.1563	0.1468	0.154	0.1597	0.1525	0.1661	0.1533	0.1696	0.177
4438s	30.2 °C		73.9667	2.5067	0.1432	0.1568	0.1551	0.1547	0.1694	0.1564	0.1468	0.1542	0.1599	0.1526	0.1661	0.1527	0.1697	0.177
4516s	30.5 °C		75.2667	2.5049	0.1435	0.157	0.1552	0.155	0.1696	0.1566	0.1472	0.1545	0.1601	0.1532	0.1662	0.1528	0.1699	0.1774
4594s	30.4 °C		76.5667	2.4913	0.1439	0.1573	0.1555	0.1553	0.1696	0.1567	0.1473	0.1549	0.1602	0.1531	0.1665	0.1532	0.1701	0.1779
4671s	30.4 °C		77.85	2.4874	0.1442	0.1574	0.1559	0.1556	0.1699	0.157	0.1477	0.155	0.1606	0.1536	0.1668	0.1528	0.1703	0.1778
4749s	30.4 °C		79.15	2.4911	0.1443	0.1577	0.1558	0.1557	0.17	0.1572	0.1477	0.1553	0.1607	0.1538	0.1669	0.1529	0.1707	0.1779
4827s	30.4 °C		80.45	2.4808	0.1445	0.1579	0.156	0.1558	0.1702	0.1573	0.1481	0.1555	0.1608	0.1538	0.167	0.1527	0.1706	0.1783
4905s	30.2 °C		81.75	2.4772	0.1447	0.158	0.1561	0.156	0.1704	0.1575	0.1485	0.1556	0.1609	0.1539	0.1672	0.1526	0.1707	0.1784
4983s	30.4 °C		83.05	2.4729	0.145	0.1582	0.1563	0.1563	0.1705	0.1577	0.1485	0.156	0.1612	0.1542	0.1673	0.1532	0.1708	0.1785
5061s	30.5 °C		84.35	2.4645	0.1458	0.1583	0.1567	0.1565	0.1707	0.1578	0.1488	0.1561	0.1613	0.1542	0.1676	0.1526	0.1713	0.1783
5139s	30.5 °C		85.65	2.4633	0.1457	0.1587	0.1567	0.1567	0.1709	0.158	0.149	0.1563	0.1616	0.1544	0.1677	0.1525	0.1715	0.1786
5216s	30.4 °C		86.9333	2.4561	0.1457	0.1588	0.1569	0.1567	0.171	0.1582	0.1495	0.1564	0.1616	0.1545	0.1682	0.1523	0.1713	0.1781
5294s	30.4 °C		88.2333	2.4513	0.1463	0.159	0.1571	0.157	0.1712	0.1582	0.1497	0.1568	0.1619	0.1551	0.1683	0.1526	0.1717	0.1779
5372s	30.4 °C		89.5333	2.4462	0.1465	0.1592	0.1573	0.1573	0.1715	0.1585	0.1496	0.1567	0.1621	0.1552	0.168	0.153	0.1716	0.1778
5450s	30.4 °C		90.8333	2.4424	0.1465	0.1594	0.1574	0.1573	0.1717	0.1585	0.15	0.1568	0.1624	0.1551	0.1681	0.153	0.1717	0.1778
5528s	30.4 °C		92.1333	2.4369	0.1465	0.1594	0.1576	0.1575	0.1718	0.1586	0.1501	0.1566	0.1624	0.1556	0.1679	0.1533	0.1719	0.1774
5606s	30.4 °C		93.4333	2.4326	0.1466	0.1599	0.1579	0.1578	0.1719	0.1589	0.1501	0.1567	0.1626	0.1556	0.1679	0.1535	0.1719	0.1776
5684s	30.5 °C		94.7333	2.4283	0.1468	0.1599	0.158	0.1579	0.1721	0.1592	0.15	0.1565	0.1628	0.1558	0.1679	0.1531	0.1721	0.1772
5761s	30.4 °C		96.0167	2.4248	0.1466	0.1601	0.1582	0.1581	0.1722	0.1593	0.15	0.1564	0.163	0.1557	0.1676	0.1532	0.1722	0.177
5839s	30.6 °C		97.3167	2.4178	0.1465	0.1604	0.1584	0.1582	0.1725	0.1595	0.1499	0.1563	0.1633	0.1561	0.1675	0.1534	0.172	0.1769
5917s	30.4 °C		98.6167	2.4114	0.1467	0.1604	0.1585	0.1583	0.1726	0.1597	0.1497	0.1563	0.1633	0.1562	0.1675	0.153	0.1716	0.1767
5995s	30.7 °C		99.9167	2.4101	0.1463	0.1604	0.1587	0.1582	0.1727	0.1597	0.1497	0.1562	0.1634	0.1562	0.1671	0.1532	0.1715	0.1763
6073s	30.4 °C		101.217	2.4053	0.1463	0.1603	0.1588	0.1582	0.1729	0.1598	0.1498	0.1562	0.1635	0.1563	0.167	0.1533	0.1715	0.1761
6151s	31.0 °C		102.517	2.3993	0.1464	0.1606	0.1588	0.1581	0.1729	0.16	0.1495	0.156	0.1635	0.1561	0.167	0.1536	0.1712	0.1762
6229s	30.8 °C		103.817	2.3967	0.1461	0.16	0.159	0.158	0.173	0.1602	0.1494	0.1558	0.1635	0.156	0.1666	0.1535	0.171	0.1759
6307s	30.7 °C		105.117	2.3927	0.1462	0.16	0.1589	0.1579	0.173	0.1602	0.1495	0.1559	0.1636	0.1558	0.1667	0.1536	0.1709	0.1756
6384s	30.6 °C		106.4	2.3906	0.146	0.1598	0.1588	0.1578	0.1729	0.1604	0.1496	0.1559	0.1636	0.156	0.1666	0.1536	0.171	0.1756
6462s	30.6 °C		107.7	2.3817	0.1459	0.1599	0.1588	0.1576	0.1727	0.1604	0.149	0.1557	0.1635	0.1558	0.1665	0.1534	0.1708	0.1756
6540s	30.7 °C		109	2.3762	0.1459	0.1599	0.1586	0.1574	0.1726	0.1604	0.149	0.1556	0.1633	0.1556	0.1665	0.1533	0.1708	0.1754
6618s	30.6 °C		110.3	2.3691	0.1456	0.1597	0.1584	0.1574	0.1725	0.1603	0.149	0.1556	0.1631	0.1555	0.1664	0.1534	0.1705	0.175
6696s	30.6 °C		111.6	2.3682	0.1457	0.1597	0.1585	0.1574	0.1724	0.1602	0.1488	0.1555	0.163	0.1554	0.1662	0.1532	0.1702	0.1748
6774s	30.8 °C		112.9	2.3644	0.1455	0.1595	0.1583	0.1573	0.1722	0.1601	0.1489	0.1554	0.1629	0.1553	0.1661	0.1523	0.1704	0.1747
6852s	31.0 °C		114.2	2.3626	0.1456	0.1596	0.1582	0.1573	0.1721	0.1601	0.1487	0.1553	0.1629	0.1553	0.166	0.1527	0.1701	0.1748
6929s	30.7 °C		115.483	2.3552	0.1454	0.1593	0.158	0.157	0.172	0.1599	0.1488	0.1553	0.1627	0.1551	0.1658	0.1523	0.1699	0.1744
7007s	30.6 °C		116.783	2.3481	0.1454	0.1592	0.158	0.1571	0.1721	0.16	0.1486	0.1553	0.1626	0.1553	0.1659	0.1523	0.1699	0.1745
7085s	30.8 °C		118.083	2.3453	0.1453	0.1591	0.1579	0.1569	0.1718	0.1597	0.1487	0.155	0.1625	0.1552	0.1656	0.1523	0.1698	0.1743
7163s	30.7 °C		119.383	2.3402	0.1453	0.159	0.1579	0.1568	0.1718	0.1597	0.1483	0.1549	0.1624	0.1549	0.1656	0.152	0.1695	0.1741
7241s	30.7 °C		120.683	2.3364	0.1451	0.1589	0.1576	0.1568	0.1717	0.1596	0.1484	0.155	0.1623	0.1548	0.1655	0.152	0.1697	0.174
7319s	30.7 °C		121.983	2.332	0.1451	0.1588	0.1576	0.1567	0.1716	0.1594	0.148	0.1548	0.1621	0.1545	0.1655	0.1517	0.1695	0.1739
7397s	30.6 °C		123.283	2.3262	0.1451	0.1587	0.1574	0.1566	0.1714	0.1593	0.1483	0.1546	0.1621	0.1545	0.1653	0.1516	0.1692	0.1736
7474s	30.6 °C		124.567	2.3238	0.1448	0.1586	0.1573	0.1565	0.1712	0.1592	0.148	0.1546	0.1619	0.1544	0.1652	0.151	0.169	0.1732
7552s	30.7 °C		125.867	2.3166	0.145	0.1586	0.1572	0.1565	0.1711	0.159	0.148	0.1545	0.1618	0.1543	0.1651	0.1508	0.1689	0.1732
7630s	30.8 °C		127.167	2.3127	0.1447	0.1584	0.1571	0.1562	0.1711	0.1588	0.1479	0.1543	0.1618	0.1541	0.1648	0.1507	0.1685	0.1731
7708s	30.7 °C		128.467	2.3078	0.1446	0.1583	0.1571	0.1562	0.1708	0.1588	0.1477	0.1543	0.1615	0.1542	0.1649	0.1505	0.1686	0.1728
7786s	30.7 °C		129.767	2.3019	0.1445	0.1587	0.157	0.1561	0.1707	0.1588	0.1477	0.1542	0.1616	0.154	0.1649	0.1507	0.1683	0.1726
7864s	30.5 °C		131.067	2.299	0.145	0.1582	0.1568	0.1559	0.1706	0.1586	0.1474	0.1541	0.1613	0.1539	0.1647	0.1503	0.1683	0.1727
7942s	30.5 °C		132.367	2.2922	0.1444	0.158	0.1567	0.1559	0.1704	0.1585	0.1474	0.1539	0.1612	0.1538	0.1646	0.1499	0.168	0.1723
8019s	30.8 °C		133.65	2.2905	0.1444	0.158	0.1567	0.1558	0.1702	0.1584	0.1475	0.154	0.1612	0.1536	0.1646	0.1501	0.1682	0.1725
8097s	30.7 °C		134.95	2.2853	0.1441	0.1579	0.1565	0.1557	0.1701	0.1582	0.1473	0.154	0.161	0.1536	0.1645	0.1498	0.1679	0.172
8175s	30.7 °C		136.25	2.283	0.1442	0.1578	0.1565	0.1556	0.1701	0.1582	0.1473	0.1538	0.161	0.1535	0.1643	0.1496	0.1678	0.1719
8253s	30.6 °C		137.55	2.2766	0.144	0.1577	0.1563	0.1555	0.1699	0.1581	0.1471	0.1537	0.1606	0.1535	0.1641	0.1493	0.1675	0.1718
8331s	30.7 °C		138.85	2.2718	0.144	0.1577	0.1562	0.1555	0.17	0.1579	0.147	0.1536	0.1607	0.1534	0.1639	0.1492	0.1676	0.172
8409s	30.5 °C		140.15	2.2642	0.144	0.1576	0.1561	0.1554	0.1696	0.158	0.1469	0.1535	0.1606	0.1533	0.1639	0.1494	0.1676	0.1716
8487s	30.6 °C		141.45	2.2598	0.1439	0.1574	0.1561	0.1553	0.1696	0.1578	0.1469	0.1535	0.1605	0.1531	0.1638	0.1489	0.1675	0.1714
8564s	30.7 °C		142.733	2.2579	0.144	0.1572	0.156	0.1552	0.1695	0.1577	0.1468	0.1533	0.1604	0.153	0.1637	0.1491	0.1673	0.1715
8642s	30.7 °C		144.033	2.2515	0.1438	0.1572	0.156	0.1551	0.1694	0.1575	0.1466	0.1533	0.1603	0.1529	0.1636	0.149	0.1674	0.1713
8720s	30.5 °C		145.333	2.2475	0.1437	0.1572	0.1558	0.155	0.1693	0.1575	0.1468	0.1532	0.1601	0.1529	0.1636	0.1486	0.167	0.1711
8798s	30.7 °C		146.633	2.2416	0.1436	0.1571	0.1557	0.1549	0.1692	0.1574	0.1465	0.1531	0.16	0.1527	0.1634	0.1487	0.167	0.1709
8876s	30.7 °C		147.933	2.2375	0.1434	0.157	0.1555	0.1547	0.1691	0.1572	0.1464	0.153	0.1599	0.1528	0.1634	0.1483	0.1667	0.1705
8954s	30.6 °C		149.233	2.2363	0.1435	0.1568	0.1554	0.1548	0.1689	0.1571	0.1464	0.1531	0.1598	0.1525	0.1631	0.1482	0.1665	0.1705
Measurement title: 21-11-04_003 E
Date of measurement: 2021-11-04/Time of measurement: 15:58:17
ATPase_assay.mth
340nm
infinite 200Pro
Instrument serial number: 1505006410
Plate
Plate Description: [NUN96ft_TC] - Thermo Fisher Scientific-Nunclon 96 Flat Transparent
Plate with Cover: No
Barcode: No
Part of Plate
Range: A1:H12
Temperature
Mode: On
Temperature: 30,0 °C
Kinetic Cycle
Duration: 02:30:00
Kinetic Interval: 00:01:00
Absorbance
Measurement Wavelength: 340 nm
Measurement Bandwidth: 9 nm
Number of Reads: 25
Settle Time: 0 ms
Label: Label1
Total kinetic run time: 2h 29min 14s

## Sheet: 21-11-04_003 X+SBP act. E
							0.08 µM ClpX6 + SBP
				control			0 µM SBP			0.1 μM SBP			0.2 μM SBP			0.3 μM SBP			0.5 μM SBP			0.75 μM SBP			6.5 μM SBP			10 μM SBP			25 μM SBP			27.5 μM SBP			30 μM SBP			40 μM SBP			50 μM SBP			55 μM SBP
			min	A	μM left NADH	μM oxidated NADH	A	μM left NADH	μM oxidated NADH	A	μM left NADH	μM oxidated NADH	A	μM left NADH	μM oxidated NADH	A	μM left NADH	μM oxidated NADH	A	μM left NADH	μM oxidated NADH	A	μM left NADH	μM oxidated NADH	A	μM left NADH	μM oxidated NADH	A	μM left NADH	μM oxidated NADH	A	μM left NADH	μM oxidated NADH	A	μM left NADH	μM oxidated NADH	A	μM left NADH	μM oxidated NADH	A	μM left NADH	μM oxidated NADH	A	μM left NADH	μM oxidated NADH	A	μM left NADH	μM oxidated NADH
			0	2.7563	300	0	2.3848	300	0	2.3988	300	0	2.4419	300	0	2.3978	300	0	2.5568	300	0	2.4627	300	0	2.5626	300	0	2.2689	300	0	2.5873	300	0	2.5159	300	0	2.4212	300	0	2.5782	300	0	2.6438	300	0	2.6995	300	0
			1	2.7497	299.282	0.718354	2.3169	291.458	8.5416	2.3066	288.469	11.5308	2.3631	290.319	9.68099	2.3006	287.839	12.1611	2.4637	289.076	10.9238	2.3765	289.499	10.5007	2.4813	290.482	9.51768	2.173	287.32	12.6802	2.5119	291.257	8.7427	2.4342	290.258	9.74204	2.3221	287.721	12.279	2.5005	290.959	9.04119	2.5474	289.061	10.9388	2.6	288.942	11.0576
			3	2.7487	299.173	0.827196	2.2167	278.854	21.1464	2.2058	275.863	24.1371	2.2695	278.82	21.1802	2.1993	275.165	24.8353	2.3701	278.094	21.9063	2.2877	278.682	21.3181	2.3889	279.665	20.3348	2.0778	274.732	25.2678	2.4282	281.552	18.4478	2.349	280.099	19.9014	2.2244	275.615	24.3846	2.4181	281.371	18.6293	2.4594	279.076	20.9244	2.4943	277.196	22.8042
			4	2.744	298.661	1.33875	2.1182	266.463	33.5374	2.106	263.382	36.6183	2.176	267.333	32.6672	2.0943	262.028	37.9723	2.275	266.935	33.0648	2.1969	267.621	32.3791	2.296	268.79	31.2105	1.9857	262.555	37.4455	2.3419	271.546	28.4544	2.2622	269.748	30.2516	2.1209	262.791	37.2088	2.34	272.283	27.717	2.3633	268.171	31.8292	2.3834	264.871	35.1287
			5	2.7496	299.271	0.729238	2.0145	253.417	46.5825	2.0042	250.65	49.3497	2.0806	255.612	44.3876	1.9866	248.553	51.4472	2.1762	255.343	44.6574	2.1071	256.682	43.3183	2.1988	257.41	42.5896	1.8944	250.483	49.5174	2.2525	261.18	38.8204	2.1707	258.838	41.1622	2.0167	249.88	50.1198	2.2585	262.8	37.2004	2.2654	257.062	42.9382	2.2705	252.325	47.6755
			6	2.7344	297.616	2.38363	1.9073	239.932	60.0679	1.9006	237.694	62.3062	1.9824	243.548	56.4519	1.8779	234.953	65.0471	2.074	243.351	56.6489	2.0157	245.548	54.4524	2.0991	245.739	54.2613	1.8059	238.781	61.2191	2.1591	250.35	49.6502	2.0765	247.605	52.3948	1.9108	236.759	63.2414	2.1784	253.479	46.5208	2.1657	245.749	54.2515	2.1517	239.122	60.8779
			8	2.7376	297.965	2.03534	1.8013	226.598	73.4024	1.8011	225.25	74.7499	1.8875	231.889	68.1109	1.7711	221.591	78.4094	1.9714	231.313	68.6874	1.9246	234.45	65.55	1.9989	234.008	65.9916	1.7204	227.476	72.5241	2.0718	240.227	59.7727	1.9829	236.444	63.5558	1.8042	223.55	76.4497	2.1017	244.554	55.4457	2.0642	234.231	65.769	2.0363	226.297	73.7025
			9	2.7271	296.822	3.17817	1.6915	212.785	87.2149	1.7033	213.019	86.981	1.788	219.665	80.335	1.6663	208.479	91.5214	1.8675	219.122	80.8784	1.83	222.926	77.0739	1.8966	222.032	77.9677	1.6358	216.29	83.7102	1.9744	228.934	71.0664	1.8875	225.069	74.9314	1.6994	210.565	89.435	2.017	234.699	65.3014	1.962	222.634	77.3659	1.9178	213.128	86.8716
			10	2.7364	297.834	2.16595	1.583	199.136	100.864	1.609	201.226	98.7744	1.6915	207.809	92.1905	1.5675	196.117	103.883	1.7644	207.024	92.9756	1.7383	211.755	88.2446	1.7951	210.15	89.8502	1.5549	205.593	94.407	1.8772	217.663	82.3368	1.7919	213.669	86.3309	1.5974	197.927	102.073	1.9251	224.005	75.9949	1.8664	211.786	88.2139	1.8005	200.093	99.9074
			12	2.7239	296.474	3.52647	1.4724	185.223	114.777	1.5184	189.895	110.105	1.5929	195.696	104.304	1.476	184.669	115.331	1.6593	194.693	105.307	1.6447	200.353	99.6467	1.6917	198.045	101.955	1.4752	195.055	104.945	1.7769	206.033	93.9667	1.6934	201.924	98.0762	1.4991	185.747	114.253	1.8302	212.963	87.0375	1.7789	201.857	98.1428	1.683	187.035	112.965
			13	2.7166	295.679	4.32101	1.3611	171.222	128.778	1.4309	178.952	121.048	1.4957	183.754	116.246	1.3894	173.834	126.166	1.5564	182.619	117.381	1.5518	189.036	110.964	1.5892	186.045	113.955	1.398	184.847	115.153	1.6772	194.473	105.527	1.5953	190.226	109.774	1.4026	173.79	126.21	1.7342	201.792	98.2081	1.7007	192.984	107.016	1.5655	173.977	126.023
			14	2.7164	295.657	4.34278	1.2579	158.24	141.76	1.3463	168.372	131.628	1.3999	171.985	128.015	1.3094	163.825	136.175	1.4589	171.179	128.821	1.4591	177.744	122.256	1.488	174.198	125.802	1.3218	174.772	125.228	1.5752	182.646	117.354	1.4945	178.207	121.793	1.3081	162.081	137.919	1.6392	190.738	109.262	1.5985	181.387	118.613	1.4512	161.274	138.726
			16	2.7099	294.95	5.05025	1.1757	147.899	152.101	1.2646	158.154	141.846	1.3074	160.621	139.379	1.2344	154.442	145.558	1.3682	160.537	139.463	1.3701	166.902	133.098	1.3889	162.597	137.403	1.2481	165.027	134.973	1.4729	170.784	129.216	1.3949	166.33	133.67	1.2171	150.805	149.195	1.5442	179.684	120.316	1.4772	167.622	132.378	1.346	149.583	150.417
			17	2.7079	294.732	5.26793	1.1149	140.251	159.749	1.1868	148.424	151.576	1.2249	150.485	149.515	1.1625	145.446	154.554	1.2846	150.727	149.273	1.2897	157.108	142.892	1.2919	151.241	148.759	1.1731	155.11	144.89	1.3716	159.038	140.962	1.2941	154.311	145.689	1.1275	139.703	160.297	1.4497	168.687	131.313	1.3523	153.45	146.55	1.2592	139.937	160.063
			18	2.7069	294.623	5.37677	1.0182	128.086	171.914	1.1073	138.482	161.518	1.1658	143.225	156.775	1.0932	136.775	163.225	1.2066	141.575	158.425	1.2161	148.142	151.858	1.1989	140.354	159.646	1.0991	145.326	154.674	1.2688	147.119	152.881	1.1933	142.291	157.709	1.0415	129.048	170.952	1.3554	157.715	142.285	1.2305	139.629	160.371	1.1701	130.035	169.965
			19	2.6924	293.045	6.95498	0.8963	112.752	187.248	1.0286	128.639	171.361	1.1005	135.202	164.798	1.0234	128.042	171.958	1.1309	132.693	167.307	1.1505	140.151	159.849	1.1073	129.63	170.37	1.0262	135.687	164.313	1.1663	135.234	164.766	1.0917	130.176	169.824	0.9585	118.763	181.237	1.261	146.73	153.27	1.1115	126.125	173.875	1.0494	116.622	183.378
			21	2.6974	293.589	6.41077	0.7632	96.0081	203.992	0.9537	119.272	180.728	1.0033	123.261	176.739	0.9545	119.422	180.578	1.0591	124.269	175.731	1.0895	132.72	167.28	1.0424	122.032	177.968	0.9531	126.021	173.979	1.064	123.372	176.628	0.9897	118.013	181.987	0.8804	109.086	190.914	1.1677	135.874	164.126	0.9951	112.917	187.083	0.8996	99.9741	200.026
			22	2.6897	292.751	7.24885	0.6323	79.5413	220.459	0.8855	110.743	189.257	0.8885	109.157	190.843	0.8863	110.889	189.111	0.9886	115.997	184.003	1.0307	125.557	174.443	0.9412	110.185	189.815	0.8825	116.687	183.313	0.9607	111.394	188.606	0.8879	105.875	194.125	0.8086	100.19	199.81	1.0732	124.878	175.122	0.8813	100.004	199.996	0.7449	82.782	217.218
			23	2.6853	292.272	7.72775	0.5078	63.8796	236.12	0.8179	102.289	197.711	0.7675	94.2913	205.709	0.8178	102.319	197.681	0.9151	107.372	192.628	0.9665	117.737	182.263	0.8612	100.819	199.181	0.8169	108.013	191.987	0.8579	99.4744	200.526	0.7855	93.6643	206.336	0.7382	91.467	208.533	0.9784	113.847	186.153	0.769	87.2608	212.739	0.5978	66.4345	233.565
			25	2.6756	291.216	8.78351	0.3888	48.9098	251.09	0.7483	93.5843	206.416	0.6502	79.8804	220.12	0.7497	93.7985	206.202	0.8297	97.3522	202.648	0.8574	104.446	195.554	0.7752	90.7516	209.248	0.7548	99.8017	200.198	0.7542	87.4502	212.55	0.6831	81.454	218.546	0.6545	81.0962	218.904	0.8839	102.851	197.149	0.6579	74.6539	225.346	0.4603	51.1539	248.846
			26	2.6725	290.879	9.12092	0.2774	34.896	265.104	0.6874	85.968	214.032	0.5391	66.2312	233.769	0.6831	85.4658	214.534	0.7358	86.3345	213.666	0.714	86.9777	213.022	0.664	77.7336	222.266	0.694	91.7625	208.237	0.6511	75.4957	224.504	0.581	69.2794	230.721	0.5472	67.8011	232.199	0.7881	91.7035	208.296	0.5471	62.0811	237.919	0.3329	36.9957	263.004
			27	2.6721	290.836	9.16446	0.1831	23.0334	276.967	0.6209	77.6513	222.349	0.4322	53.098	246.902	0.6115	76.5076	223.492	0.6308	74.0144	225.986	0.5762	70.1913	229.809	0.5299	62.0347	237.965	0.6303	83.3399	216.66	0.5482	63.5643	236.436	0.4791	57.1287	242.871	0.3987	49.4011	250.599	0.6938	80.7307	219.269	0.4381	49.7125	250.287	0.2261	25.1269	274.873
			29	2.6723	290.857	9.14269	0.1473	18.5299	281.47	0.5561	69.5473	230.453	0.3303	40.5791	259.421	0.537	67.1866	232.813	0.5053	59.289	240.711	0.4569	55.6584	244.342	0.3859	45.1768	254.823	0.5629	74.4281	225.572	0.4458	51.691	248.309	0.3783	45.1091	254.891	0.2473	30.6418	269.358	0.5987	69.6649	230.335	0.3311	37.5709	262.429	0.1857	20.6372	279.363
			30	2.6631	289.856	10.144	0.1411	17.7499	282.25	0.4636	57.979	242.021	0.2365	29.0552	270.945	0.4545	56.8646	243.135	0.367	43.0616	256.938	0.3498	42.6118	257.388	0.2553	29.8876	270.112	0.4898	64.7627	235.237	0.3451	40.0147	259.985	0.2809	33.495	266.505	0.1749	21.6711	278.329	0.5046	58.7154	241.285	0.2361	26.791	273.209	0.1789	19.8815	280.119
			31	2.6592	289.431	10.5685	0.1393	17.5235	282.477	0.3302	41.2956	258.704	0.1734	21.3031	278.697	0.3658	45.767	254.233	0.2406	28.2306	271.769	0.2536	30.8929	269.107	0.1706	19.9719	280.028	0.4118	54.4493	245.551	0.2506	29.0573	270.943	0.1984	23.6575	276.342	0.1647	20.4072	279.593	0.4115	47.8822	252.118	0.1852	21.0152	278.985	0.1764	19.6036	280.396
			32	2.6513	288.572	11.4284	0.1382	17.3851	282.615	0.1919	23.9995	276.001	0.1583	19.448	280.552	0.2741	34.2939	265.706	0.1779	20.8737	279.126	0.1828	22.2682	277.732	0.1488	17.4198	282.58	0.3256	43.0517	256.948	0.1848	21.4277	278.572	0.163	19.4364	280.564	0.1633	20.2338	279.766	0.3198	37.212	262.788	0.1742	19.767	280.233	0.1754	19.4925	280.508
			34	2.6433	287.701	12.2991	0.1376	17.3096	282.69	0.1563	19.5473	280.453	0.1545	18.9811	281.019	0.1867	23.3589	276.641	0.1689	19.8177	280.182	0.1616	19.6857	280.314	0.1451	16.9867	283.013	0.2303	30.4509	269.549	0.1661	19.2595	280.741	0.1552	18.5063	281.494	0.1625	20.1346	279.865	0.2367	27.5425	272.458	0.1706	19.3585	280.642	0.1746	19.4036	280.596
			35	2.6404	287.385	12.6147	0.1378	17.3348	282.665	0.154	19.2596	280.74	0.1531	18.8091	281.191	0.1545	19.3302	280.67	0.1673	19.63	280.37	0.1571	19.1375	280.862	0.1437	16.8228	283.177	0.1601	21.1688	278.831	0.1612	18.6913	281.309	0.1525	18.1843	281.816	0.1625	20.1346	279.865	0.1812	21.0845	278.916	0.1695	19.2337	280.766	0.1747	19.4147	280.585
			36	2.6356	286.863	13.1372	0.1376	17.3096	282.69	0.153	19.1346	280.865	0.1526	18.7477	281.252	0.1514	18.9424	281.058	0.1665	19.5361	280.464	0.1555	18.9426	281.057	0.1433	16.7759	283.224	0.1505	19.8995	280.1	0.1596	18.5058	281.494	0.1514	18.0532	281.947	0.1623	20.1099	279.89	0.1664	19.3623	280.638	0.1686	19.1316	280.868	0.1746	19.4036	280.596
			38	2.6318	286.449	13.5508	0.1376	17.3096	282.69	0.1527	19.097	280.903	0.1519	18.6617	281.338	0.1508	18.8673	281.133	0.1661	19.4892	280.511	0.1545	18.8208	281.179	0.1425	16.6823	283.318	0.149	19.7012	280.299	0.1583	18.355	281.645	0.1506	17.9578	282.042	0.1621	20.0851	279.915	0.161	18.734	281.266	0.168	19.0635	280.937	0.1742	19.3591	280.641
			39	2.622	285.383	14.6174	0.1379	17.3474	282.653	0.1527	19.097	280.903	0.1518	18.6494	281.351	0.1506	18.8423	281.158	0.166	19.4775	280.523	0.1541	18.7721	281.228	0.1424	16.6706	283.329	0.1487	19.6615	280.338	0.1578	18.2971	281.703	0.1504	17.9339	282.066	0.1622	20.0975	279.903	0.1592	18.5246	281.475	0.168	19.0635	280.937	0.1743	19.3703	280.63
			40	2.629	286.144	13.8555	0.138	17.3599	282.64	0.1526	19.0845	280.915	0.1517	18.6371	281.363	0.1504	18.8172	281.183	0.1659	19.4657	280.534	0.1539	18.7477	281.252	0.1426	16.694	283.306	0.1488	19.6747	280.325	0.1577	18.2855	281.715	0.1501	17.8982	282.102	0.1623	20.1099	279.89	0.1575	18.3267	281.673	0.1675	19.0067	280.993	0.1745	19.3925	280.608
			42	2.6195	285.11	14.8895	0.1379	17.3474	282.653	0.1529	19.1221	280.878	0.1515	18.6126	281.387	0.1502	18.7922	281.208	0.1659	19.4657	280.534	0.1537	18.7234	281.277	0.1423	16.6589	283.341	0.1488	19.6747	280.325	0.1572	18.2275	281.773	0.1497	17.8505	282.15	0.1624	20.1223	279.878	0.1569	18.2569	281.743	0.1673	18.984	281.016	0.174	19.3369	280.663
			43	2.615	284.621	15.3793	0.1382	17.3851	282.615	0.1527	19.097	280.903	0.1517	18.6371	281.363	0.1505	18.8298	281.17	0.166	19.4775	280.523	0.1537	18.7234	281.277	0.1423	16.6589	283.341	0.149	19.7012	280.299	0.1571	18.2159	281.784	0.1499	17.8743	282.126	0.1623	20.1099	279.89	0.1562	18.1755	281.825	0.1674	18.9954	281.005	0.1744	19.3814	280.619
			44	2.6091	283.979	16.0215	0.1383	17.3977	282.602	0.1527	19.097	280.903	0.1517	18.6371	281.363	0.1506	18.8423	281.158	0.166	19.4775	280.523	0.1537	18.7234	281.277	0.1425	16.6823	283.318	0.1491	19.7144	280.286	0.1572	18.2275	281.773	0.1499	17.8743	282.126	0.1626	20.147	279.853	0.1553	18.0707	281.929	0.1674	18.9954	281.005	0.1743	19.3703	280.63
			45	2.6038	283.402	16.5983	0.1382	17.3851	282.615	0.1534	19.1846	280.815	0.1516	18.6248	281.375	0.1508	18.8673	281.133	0.166	19.4775	280.523	0.1536	18.7112	281.289	0.1425	16.6823	283.318	0.1492	19.7276	280.272	0.1571	18.2159	281.784	0.1498	17.8624	282.138	0.1625	20.1346	279.865	0.1551	18.0475	281.953	0.1677	19.0294	280.971	0.1739	19.3258	280.674
			47	2.605	283.532	16.4677	0.1388	17.4606	282.539	0.1535	19.1971	280.803	0.1518	18.6494	281.351	0.151	18.8923	281.108	0.1662	19.5009	280.499	0.1537	18.7234	281.277	0.1428	16.7174	283.283	0.1494	19.7541	280.246	0.1572	18.2275	281.773	0.1498	17.8624	282.138	0.1629	20.1842	279.816	0.1552	18.0591	281.941	0.1676	19.0181	280.982	0.1743	19.3703	280.63
			48	2.6004	283.032	16.9684	0.1388	17.4606	282.539	0.1532	19.1596	280.84	0.152	18.674	281.326	0.1512	18.9173	281.083	0.1662	19.5009	280.499	0.1538	18.7355	281.264	0.143	16.7408	283.259	0.1495	19.7673	280.233	0.1571	18.2159	281.784	0.15	17.8862	282.114	0.1629	20.1842	279.816	0.1545	17.9777	282.022	0.1674	18.9954	281.005	0.1743	19.3703	280.63
			49	2.5885	281.736	18.2636	0.139	17.4857	282.514	0.154	19.2596	280.74	0.152	18.674	281.326	0.1513	18.9299	281.07	0.1664	19.5244	280.476	0.1539	18.7477	281.252	0.1431	16.7525	283.247	0.1498	19.807	280.193	0.1573	18.2391	281.761	0.15	17.8862	282.114	0.1629	20.1842	279.816	0.1547	18.0009	281.999	0.1674	18.9954	281.005	0.1746	19.4036	280.596
			51	2.5893	281.823	18.1765	0.1391	17.4983	282.502	0.1535	19.1971	280.803	0.1524	18.7231	281.277	0.1515	18.9549	281.045	0.1666	19.5479	280.452	0.154	18.7599	281.24	0.1433	16.7759	283.224	0.1502	19.8598	280.14	0.1576	18.2739	281.726	0.1501	17.8982	282.102	0.1633	20.2338	279.766	0.1543	17.9544	282.046	0.1676	19.0181	280.982	0.1748	19.4258	280.574
			52	2.5802	280.833	19.167	0.1394	17.5361	282.464	0.1536	19.2096	280.79	0.1522	18.6986	281.301	0.1516	18.9674	281.033	0.1667	19.5596	280.44	0.1541	18.7721	281.228	0.1435	16.7993	283.201	0.1503	19.8731	280.127	0.1575	18.2623	281.738	0.1503	17.922	282.078	0.1632	20.2214	279.779	0.1537	17.8846	282.115	0.1678	19.0408	280.959	0.1751	19.4592	280.541
			53	2.5748	280.245	19.7547	0.1396	17.5612	282.439	0.1539	19.2471	280.753	0.1523	18.7108	281.289	0.1517	18.9799	281.02	0.1668	19.5713	280.429	0.1542	18.7843	281.216	0.1434	16.7876	283.212	0.1505	19.8995	280.1	0.1574	18.2507	281.749	0.1506	17.9578	282.042	0.1633	20.2338	279.766	0.1541	17.9311	282.069	0.1679	19.0521	280.948	0.1749	19.4369	280.563
			55	2.5755	280.321	19.6786	0.14	17.6115	282.388	0.1547	19.3472	280.653	0.1525	18.7354	281.265	0.152	19.0174	280.983	0.167	19.5948	280.405	0.1544	18.8086	281.191	0.1439	16.8462	283.154	0.1507	19.926	280.074	0.1576	18.2739	281.726	0.1505	17.9459	282.054	0.1636	20.2709	279.729	0.1539	17.9078	282.092	0.1678	19.0408	280.959	0.1752	19.4703	280.53
			56	2.5674	279.44	20.5602	0.14	17.6115	282.388	0.1542	19.2846	280.715	0.1527	18.76	281.24	0.1521	19.0299	280.97	0.1671	19.6065	280.393	0.1544	18.8086	281.191	0.1441	16.8696	283.13	0.1509	19.9524	280.048	0.1577	18.2855	281.715	0.1506	17.9578	282.042	0.1637	20.2833	279.717	0.1539	17.9078	282.092	0.168	19.0635	280.937	0.1751	19.4592	280.541
			57	2.5662	279.309	20.6908	0.1405	17.6744	282.326	0.1544	19.3097	280.69	0.1529	18.7846	281.215	0.1522	19.0425	280.958	0.1672	19.6183	280.382	0.1545	18.8208	281.179	0.1441	16.8696	283.13	0.1511	19.9788	280.021	0.158	18.3203	281.68	0.1507	17.9697	282.03	0.1639	20.3081	279.692	0.1538	17.8962	282.104	0.168	19.0635	280.937	0.1753	19.4814	280.519
			58	2.5581	278.428	21.5724	0.141	17.7373	282.263	0.1545	19.3222	280.678	0.153	18.7968	281.203	0.1524	19.0675	280.933	0.1674	19.6417	280.358	0.1546	18.833	281.167	0.1447	16.9398	283.06	0.1513	20.0053	279.995	0.158	18.3203	281.68	0.1507	17.9697	282.03	0.1643	20.3577	279.642	0.1534	17.8497	282.15	0.168	19.0635	280.937	0.1756	19.5147	280.485
			60	2.5504	277.59	22.4105	0.1407	17.6996	282.3	0.1547	19.3472	280.653	0.1532	18.8214	281.179	0.1527	19.105	280.895	0.1676	19.6652	280.335	0.1548	18.8574	281.143	0.1447	16.9398	283.06	0.1516	20.045	279.955	0.1582	18.3434	281.657	0.1509	17.9936	282.006	0.1642	20.3453	279.655	0.1537	17.8846	282.115	0.1684	19.1089	280.891	0.1756	19.5147	280.485
			61	2.5518	277.742	22.2581	0.1408	17.7122	282.288	0.1551	19.3972	280.603	0.1533	18.8337	281.166	0.1528	19.1175	280.882	0.1677	19.6769	280.323	0.1549	18.8695	281.13	0.145	16.9749	283.025	0.1517	20.0582	279.942	0.1583	18.355	281.645	0.1512	18.0293	281.971	0.1642	20.3453	279.655	0.1538	17.8962	282.104	0.1682	19.0862	280.914	0.1757	19.5258	280.474
			62	2.5453	277.034	22.9656	0.1411	17.7499	282.25	0.1551	19.3972	280.603	0.1535	18.8583	281.142	0.1529	19.13	280.87	0.1677	19.6769	280.323	0.155	18.8817	281.118	0.1449	16.9632	283.037	0.152	20.0978	279.902	0.1584	18.3666	281.633	0.1512	18.0293	281.971	0.1646	20.3948	279.605	0.1531	17.8148	282.185	0.1684	19.1089	280.891	0.1757	19.5258	280.474
			64	2.5435	276.839	23.1615	0.1413	17.7751	282.225	0.1553	19.4222	280.578	0.1536	18.8706	281.129	0.1531	19.1551	280.845	0.168	19.7121	280.288	0.1552	18.9061	281.094	0.1454	17.0218	282.978	0.1521	20.1111	279.889	0.1586	18.3898	281.61	0.1516	18.077	281.923	0.1648	20.4196	279.58	0.153	17.8031	282.197	0.1686	19.1316	280.868	0.176	19.5592	280.441
			65	2.5394	276.392	23.6077	0.1416	17.8128	282.187	0.1554	19.4347	280.565	0.1538	18.8951	281.105	0.1533	19.1801	280.82	0.1682	19.7356	280.264	0.1554	18.9304	281.07	0.1452	16.9984	283.002	0.1525	20.164	279.836	0.1587	18.4014	281.599	0.1516	18.077	281.923	0.1648	20.4196	279.58	0.1532	17.8264	282.174	0.1691	19.1883	280.812	0.1763	19.5925	280.407
			66	2.5366	276.088	23.9125	0.1419	17.8506	282.149	0.1557	19.4722	280.528	0.1541	18.932	281.068	0.1536	19.2176	280.782	0.1683	19.7473	280.253	0.1555	18.9426	281.057	0.1455	17.0335	282.967	0.1528	20.2036	279.796	0.1589	18.4246	281.575	0.1519	18.1128	281.887	0.165	20.4444	279.556	0.1527	17.7682	282.232	0.1689	19.1656	280.834	0.1764	19.6036	280.396
			67	2.5258	274.912	25.088	0.1424	17.9135	282.087	0.1558	19.4847	280.515	0.1541	18.932	281.068	0.1538	19.2426	280.757	0.1684	19.7591	280.241	0.1556	18.9548	281.045	0.1458	17.0686	282.931	0.153	20.2301	279.77	0.1591	18.4478	281.552	0.152	18.1247	281.875	0.1652	20.4692	279.531	0.1533	17.838	282.162	0.1692	19.1996	280.8	0.1766	19.6259	280.374
			69	2.5217	274.466	25.5342	0.1424	17.9135	282.087	0.1565	19.5723	280.428	0.1544	18.9688	281.031	0.1541	19.2802	280.72	0.1686	19.7825	280.217	0.1559	18.9914	281.009	0.1462	17.1154	282.885	0.1532	20.2565	279.743	0.1592	18.4594	281.541	0.1522	18.1486	281.851	0.1653	20.4816	279.518	0.1532	17.8264	282.174	0.1694	19.2223	280.778	0.1765	19.6147	280.385
			70	2.5202	274.303	25.6975	0.1426	17.9386	282.061	0.1563	19.5473	280.453	0.1545	18.9811	281.019	0.1542	19.2927	280.707	0.1688	19.806	280.194	0.156	19.0035	280.996	0.1462	17.1154	282.885	0.1535	20.2962	279.704	0.1596	18.5058	281.494	0.1523	18.1605	281.84	0.1656	20.5188	279.481	0.153	17.8031	282.197	0.1694	19.2223	280.778	0.1768	19.6481	280.352
			71	2.5142	273.649	26.3505	0.1428	17.9638	282.036	0.1567	19.5973	280.403	0.1547	19.0057	280.994	0.1544	19.3177	280.682	0.169	19.8295	280.171	0.1561	19.0157	280.984	0.1464	17.1388	282.861	0.1537	20.3226	279.677	0.1597	18.5174	281.483	0.1524	18.1724	281.828	0.1657	20.5311	279.469	0.1528	17.7798	282.22	0.1694	19.2223	280.778	0.1769	19.6592	280.341
			73	2.5115	273.356	26.6444	0.143	17.9889	282.011	0.1567	19.5973	280.403	0.155	19.0425	280.957	0.1546	19.3427	280.657	0.1692	19.8529	280.147	0.1563	19.0401	280.96	0.1468	17.1857	282.814	0.154	20.3623	279.638	0.1597	18.5174	281.483	0.1525	18.1843	281.816	0.1661	20.5807	279.419	0.1533	17.838	282.162	0.1696	19.245	280.755	0.177	19.6703	280.33
			74	2.5067	272.833	27.1669	0.1432	18.0141	281.986	0.1568	19.6098	280.39	0.1551	19.0548	280.945	0.1547	19.3552	280.645	0.1694	19.8764	280.124	0.1564	19.0523	280.948	0.1468	17.1857	282.814	0.1542	20.3887	279.611	0.1599	18.5406	281.459	0.1526	18.1963	281.804	0.1661	20.5807	279.419	0.1527	17.7682	282.232	0.1697	19.2564	280.744	0.177	19.6703	280.33
			75	2.5049	272.637	27.3628	0.1435	18.0518	281.948	0.157	19.6348	280.365	0.1552	19.0671	280.933	0.155	19.3928	280.607	0.1696	19.8999	280.1	0.1566	19.0766	280.923	0.1472	17.2325	282.768	0.1545	20.4284	279.572	0.1601	18.5638	281.436	0.1532	18.2678	281.732	0.1662	20.5931	279.407	0.1528	17.7798	282.22	0.1699	19.2791	280.721	0.1774	19.7148	280.285
			77	2.4913	271.157	28.843	0.1439	18.1021	281.898	0.1573	19.6723	280.328	0.1555	19.104	280.896	0.1553	19.4303	280.57	0.1696	19.8999	280.1	0.1567	19.0888	280.911	0.1473	17.2442	282.756	0.1549	20.4813	279.519	0.1602	18.5753	281.425	0.1531	18.2559	281.744	0.1665	20.6303	279.37	0.1532	17.8264	282.174	0.1701	19.3018	280.698	0.1779	19.7703	280.23
			78	2.4874	270.733	29.2675	0.1442	18.1399	281.86	0.1574	19.6848	280.315	0.1559	19.1531	280.847	0.1556	19.4678	280.532	0.1699	19.9351	280.065	0.157	19.1254	280.875	0.1477	17.291	282.709	0.155	20.4945	279.505	0.1606	18.6217	281.378	0.1536	18.3155	281.684	0.1668	20.6674	279.333	0.1528	17.7798	282.22	0.1703	19.3245	280.676	0.1778	19.7592	280.241
			initial reaction rate V			0.378398			10.4067			9.78392			9.00635			10.3782			9.36533			8.46526			9.02849			7.68299			9.00117			9.09235			9.81246			8.40237			9.24151			9.86099
			M/6.23			0.060738			1.67042			1.57045			1.44564			1.66585			1.50326			1.35879			1.4492			1.23322			1.44481			1.45945			1.57503			1.34869			1.48339			1.58282
			specific activity			0.759225			20.8803			19.6307			18.0705			20.8231			18.7908			16.9849			18.115			15.4153			18.0601			18.2431			19.6879			16.8587			18.5423			19.7853
																									oxidation of NADH kinetics
		SBP concentration in μM		specific activity	specific activity fold change																						SBP concentration in μM	initial reaction rate V
			0	20.8803	1																						0	10.4067
			0.1	19.6307	0.940154																						0.1	9.78392
			0.2	18.0705	0.865436																						0.2	9.00635
			0.3	20.8231	0.997261																						0.3	10.3782
			0.5	18.7908	0.899931																						0.5	9.36533
			0.75	16.9849	0.813442																						0.75	8.46526
			6.5	18.115	0.867564																						6.5	9.02849
			10	15.4153	0.738272																						10	7.68299
			25	18.0601	0.864938																						25	9.00117
			27.5	18.2431	0.8737																						27.5	9.09235
			30	19.6879	0.942897																						30	9.81246
			40	16.8587	0.807399																						40	8.40237
			50	18.5423	0.888033																						50	9.24151
			55	19.7853	0.94756																						55	9.86099
																								Lineweaver–Burk plot for the determination of Michaelis-Menten constant
																										1 / (SBP concentration)		1 / (initial reaction rate)
																											#DIV/0!	0.0960918
																											10	0.102209
																											5	0.111033
																											3.33333	0.0963557
																											2	0.106777
																											1.33333	0.11813
																											0.153846	0.11076
																											0.1	0.130158
																											0.04	0.111097
																											0.0363636	0.109983
																											0.0333333	0.101911
																											0.025	0.119014
																											0.02	0.108207
																											0.0181818	0.10141
																										Michaelis-Menten constant, Vmax and Km
																											1/Vmax
																											Vmax=	#DIV/0!	μM of oxidated NADH۰min¯¹
																										slope=	Km/Vmax=
																											Km=	#DIV/0!	μM
																								Hanes–Woolf plot for the determination of Michaelis-Menten constant
																										SBP concentration in μM		SBP conc. / initial reaction rate
																											0	0
																											0.1	0.0102209
																											0.2	0.0222065
																											0.3	0.0289067
																											0.5	0.0533884
																											0.75	0.0885974
																											6.5	0.719943
																											10	1.30158
																											25	2.77742
																											27.5	3.02452
																											30	3.05734
																											40	4.76056
																											50	5.41037
																											55	5.57754
																										Michaelis-Menten constant, Vmax and Km
																											slope=	0.1066
																											Vmax=	9.38086	μM of oxidated NADH۰min¯¹
																											Km/Vmax=	0.0479
																											Km=	0.449343	μM

## Sheet: 21-11-04_003 ATPase SBP F
					0.08 µM ClpX6	0.08 µM ClpX6 + SBP
				1	2	3	4	5	6	7	8	9	10	11	12	13	14	15	16	17	18	19	20	21
Raw data			min	control	ClpX	ClpX + 0.05 μM SBP	ClpX + 0.1 μM SBP	ClpX + 0.2 μM SBP	ClpX + 0.3 μM SBP	ClpX + 0.5 μM SBP	ClpX + 0.75 μM SBP	ClpX + 1.25 μM SBP	ClpX + 5 μM SBP	ClpX + 6.5 μM SBP	ClpX + 7.5 μM SBP	ClpX + 12.5 μM SBP	ClpX + 15 μM SBP	ClpX + 20 μM SBP	ClpX + 25 μM SBP	ClpX + 27.5 μM SBP	ClpX + 30 μM SBP	ClpX + 40 μM SBP	ClpX + 50 μM SBP	ClpX + 55 μM SBP
0s	30.0 °C		0	2.7027	2.3364	2.3591	2.422	2.405	2.3063	2.5336	2.4777	2.5826	2.782	2.8448	1.9666	2.2025	2.1574	2.7009	2.4838	2.3783	2.4026	2.5201	2.6823	2.7266
78s	30.2 °C		1.3	2.6986	2.2404	2.2741	2.3403	2.3244	2.2074	2.4469	2.3936	2.5076	2.7226	2.7752	1.881	2.102	2.0467	2.6306	2.3923	2.2857	2.295	2.4385	2.589	2.6455
156s	30.1 °C		2.6	2.6899	2.1405	2.1802	2.2483	2.237	2.1023	2.3654	2.3115	2.4313	2.6553	2.6966	1.7978	2.0059	1.9353	2.5529	2.3011	2.1916	2.1849	2.3568	2.502	2.554
234s	30.0 °C		3.9	2.6937	2.0351	2.0887	2.1561	2.1464	1.993	2.2783	2.2311	2.3513	2.5879	2.6149	1.7192	1.9117	1.8282	2.4746	2.2035	2.0949	2.0729	2.2683	2.4072	2.4568
311s	30.0 °C		5.18333	2.6907	1.9317	1.9979	2.0605	2.0552	1.8813	2.1853	2.1495	2.2635	2.5162	2.5311	1.643	1.8199	1.7249	2.3862	2.1071	1.996	1.9641	2.18	2.3105	2.3583
389s	29.8 °C		6.48333	2.6745	1.8243	1.9086	1.9632	1.9626	1.7722	2.0948	2.0668	2.1808	2.4411	2.4346	1.5691	1.7305	1.6238	2.2953	2.005	1.8965	1.8567	2.0853	2.21	2.2511
467s	29.9 °C		7.78333	2.681	1.7193	1.8246	1.8682	1.8706	1.6705	2.0081	1.99	2.0961	2.3676	2.3494	1.4999	1.6448	1.5292	2.211	1.9077	1.7965	1.7523	1.987	2.11	2.1477
545s	29.9 °C		9.08333	2.6703	1.6157	1.7399	1.7696	1.7767	1.5757	1.9259	1.911	2.0075	2.2913	2.2494	1.4322	1.5606	1.4357	2.1182	1.8139	1.6939	1.6487	1.8896	2.0019	2.0405
623s	29.9 °C		10.3833	2.6748	1.5182	1.6569	1.6741	1.6883	1.4885	1.8424	1.8266	1.9201	2.2164	2.1558	1.3673	1.4803	1.3469	2.0347	1.7314	1.5914	1.5489	1.7922	1.8958	1.9354
701s	30.1 °C		11.6833	2.6659	1.4242	1.5755	1.5775	1.605	1.4065	1.7447	1.7286	1.8314	2.1434	2.0564	1.301	1.401	1.26	1.9564	1.64	1.4871	1.4517	1.6908	1.7858	1.8278
778s	29.9 °C		12.9667	2.6702	1.3334	1.4955	1.4824	1.5276	1.3304	1.6417	1.6252	1.7429	2.0696	1.9592	1.236	1.3242	1.1758	1.872	1.5297	1.3831	1.3566	1.5889	1.6738	1.7222
856s	30.1 °C		14.2667	2.6561	1.2465	1.4158	1.3914	1.4447	1.2595	1.5386	1.5252	1.6527	1.9797	1.862	1.1664	1.2486	1.0933	1.7747	1.4149	1.2775	1.2632	1.4858	1.5622	1.621
934s	29.9 °C		15.5667	2.6556	1.1619	1.3369	1.3049	1.3466	1.1926	1.4357	1.4267	1.5651	1.8769	1.7663	1.0985	1.1746	1.0153	1.6684	1.299	1.172	1.1738	1.3839	1.4502	1.5381
1012s	29.9 °C		16.8667	2.648	1.0782	1.2569	1.2182	1.2407	1.1267	1.3331	1.3306	1.4785	1.7752	1.6764	1.0291	1.0996	0.9391	1.5604	1.1802	1.0661	1.0865	1.2809	1.3375	1.4794
1090s	30.0 °C		18.1667	2.6509	1.0006	1.1776	1.1365	1.135	1.0621	1.2328	1.2357	1.3977	1.6756	1.5946	0.9647	1.0262	0.8661	1.4538	1.0628	0.9594	1.0027	1.1779	1.2247	1.3885
1168s	30.0 °C		19.4667	2.6463	0.9285	1.0963	1.0593	1.0307	0.9974	1.1324	1.1408	1.3256	1.5786	1.5353	0.9048	0.9568	0.7966	1.3479	0.9464	0.8527	0.9238	1.075	1.1113	1.258
1246s	30.0 °C		20.7667	2.6438	0.8478	1.0164	0.9862	0.9292	0.9318	1.0324	1.0464	1.2643	1.4829	1.4559	0.844	0.8899	0.7237	1.2435	0.8321	0.7459	0.8496	0.9718	0.9982	1.1231
1324s	29.9 °C		22.0667	2.6284	0.7615	0.9423	0.9039	0.8297	0.8666	0.9331	0.9525	1.1988	1.3878	1.3258	0.787	0.8251	0.6469	1.1409	0.7191	0.6389	0.7766	0.868	0.8854	0.9936
1401s	30.0 °C		23.35	2.6288	0.6807	0.8731	0.7946	0.7311	0.8047	0.834	0.8585	1.1087	1.2944	1.1853	0.7277	0.7609	0.564	1.0385	0.6078	0.5325	0.6969	0.7649	0.7722	0.8717
1479s	30.1 °C		24.65	2.6166	0.5803	0.807	0.6655	0.6338	0.7465	0.7347	0.7644	1.0037	1.2006	1.0464	0.6727	0.6992	0.4689	0.9362	0.4966	0.4261	0.6048	0.6611	0.6581	0.7528
1557s	30.0 °C		25.95	2.6194	0.4259	0.7436	0.5379	0.5371	0.6888	0.6356	0.6703	0.8917	1.1065	0.9169	0.6095	0.6318	0.3538	0.834	0.3876	0.3218	0.4987	0.5576	0.5451	0.6369
1635s	30.1 °C		27.25	2.617	0.2662	0.6762	0.4184	0.4407	0.6278	0.537	0.5766	0.7809	1.0128	0.7939	0.5452	0.5608	0.2179	0.7321	0.2823	0.2247	0.3601	0.454	0.4333	0.523
1713s	29.9 °C		28.55	2.6134	0.1652	0.6105	0.3096	0.3462	0.5636	0.4388	0.4832	0.6737	0.9185	0.6742	0.4802	0.4869	0.1603	0.63	0.1961	0.1634	0.2251	0.3526	0.3236	0.4121
1791s	30.0 °C		29.85	2.6106	0.1439	0.5349	0.2175	0.2558	0.4925	0.3422	0.3907	0.5712	0.824	0.5583	0.4101	0.4061	0.1561	0.5292	0.1645	0.1499	0.1704	0.2565	0.2266	0.3057
1868s	30.0 °C		31.1333	2.6075	0.141	0.4543	0.1706	0.1852	0.4155	0.2509	0.3001	0.4721	0.7294	0.445	0.3362	0.32	0.1555	0.4315	0.1582	0.1463	0.1613	0.183	0.1785	0.222
1946s	30.0 °C		32.4333	2.5969	0.1399	0.3635	0.1613	0.1631	0.3295	0.1869	0.2169	0.3761	0.6344	0.3361	0.2585	0.2265	0.1552	0.3465	0.1558	0.1445	0.1606	0.1587	0.1682	0.1936
2024s	29.9 °C		33.7333	2.5917	0.1394	0.253	0.1586	0.1586	0.2385	0.1701	0.1692	0.2843	0.5402	0.2394	0.1827	0.1685	0.155	0.3078	0.1549	0.1438	0.1604	0.1536	0.1652	0.1875
2102s	30.0 °C		35.0333	2.5859	0.1392	0.1702	0.1577	0.1565	0.1656	0.1659	0.1588	0.2034	0.4462	0.1877	0.1458	0.1617	0.155	0.3	0.1543	0.1436	0.1605	0.151	0.164	0.185
2180s	30.0 °C		36.3333	2.5864	0.1389	0.1506	0.1569	0.1554	0.1536	0.1644	0.1558	0.1613	0.3533	0.1768	0.142	0.1606	0.155	0.2971	0.1541	0.1434	0.1606	0.1497	0.1638	0.1841
2258s	30.0 °C		37.6333	2.5786	0.139	0.1489	0.1566	0.1551	0.1522	0.1636	0.1545	0.1516	0.2639	0.1735	0.1413	0.1599	0.1551	0.2961	0.1538	0.1432	0.1604	0.1487	0.1627	0.1831
2336s	30.0 °C		38.9333	2.5764	0.1392	0.1488	0.1564	0.155	0.1517	0.1632	0.154	0.1485	0.1895	0.1721	0.141	0.1598	0.1553	0.2949	0.1538	0.1433	0.1608	0.1489	0.163	0.1827
2414s	30.0 °C		40.2333	2.577	0.1392	0.1489	0.1562	0.1547	0.1516	0.1629	0.1531	0.1472	0.1578	0.1716	0.1407	0.1597	0.1552	0.2944	0.1536	0.1431	0.1609	0.1481	0.1625	0.1824
2491s	30.2 °C		41.5167	2.5713	0.1392	0.1486	0.1561	0.1545	0.1512	0.1627	0.1531	0.1463	0.1502	0.1711	0.1408	0.16	0.1555	0.2941	0.1537	0.1432	0.1609	0.1474	0.1622	0.1822
2569s	29.9 °C		42.8167	2.5628	0.1392	0.1488	0.1563	0.1546	0.1513	0.1627	0.1529	0.1459	0.1475	0.1708	0.141	0.1599	0.1556	0.2937	0.1539	0.1433	0.161	0.1481	0.162	0.1824
2647s	30.0 °C		44.1167	2.556	0.1396	0.149	0.1561	0.1548	0.1515	0.1628	0.1527	0.1458	0.1463	0.1708	0.1413	0.16	0.156	0.2934	0.154	0.1433	0.1615	0.1475	0.1622	0.1817
2725s	30.0 °C		45.4167	2.5533	0.1395	0.1489	0.1561	0.1547	0.1516	0.1627	0.1527	0.1456	0.1454	0.1705	0.1414	0.1602	0.1561	0.2928	0.154	0.1431	0.1616	0.1474	0.1631	0.1815
2803s	30.1 °C		46.7167	2.5586	0.1396	0.1492	0.1563	0.1547	0.1515	0.1627	0.1524	0.1456	0.1449	0.1705	0.1415	0.1602	0.1562	0.2931	0.154	0.1432	0.1615	0.1474	0.163	0.1813
2881s	30.2 °C		48.0167	2.5553	0.1398	0.1492	0.1562	0.1548	0.1518	0.1629	0.1525	0.1456	0.1448	0.1707	0.1419	0.1606	0.1566	0.2928	0.154	0.1435	0.1619	0.147	0.1631	0.1813
2959s	30.2 °C		49.3167	2.5448	0.1402	0.1494	0.1562	0.1552	0.152	0.1629	0.1528	0.1456	0.1447	0.1705	0.1421	0.1607	0.1567	0.2925	0.1543	0.1438	0.1621	0.1472	0.1636	0.1816
3036s	30.0 °C		50.6	2.5394	0.1401	0.1497	0.1564	0.1553	0.1521	0.1632	0.1529	0.1457	0.1447	0.1706	0.1425	0.1609	0.1569	0.2925	0.1546	0.1439	0.1622	0.1468	0.1631	0.1814
3114s	30.3 °C		51.9	2.5338	0.1404	0.1501	0.1566	0.1556	0.1524	0.1633	0.1534	0.1458	0.1446	0.1707	0.1428	0.1611	0.1571	0.2924	0.1547	0.1438	0.1624	0.1468	0.1628	0.1817
3192s	30.2 °C		53.2	2.5281	0.1403	0.1499	0.1568	0.1555	0.1525	0.1633	0.1532	0.1458	0.1444	0.1708	0.143	0.1614	0.1572	0.2925	0.1545	0.1442	0.1625	0.147	0.1629	0.1816
3270s	30.1 °C		54.5	2.5332	0.1407	0.1501	0.157	0.1556	0.1525	0.1635	0.1537	0.146	0.1446	0.171	0.1432	0.1617	0.1579	0.2917	0.1549	0.1444	0.1631	0.147	0.1635	0.1819
3348s	30.1 °C		55.8	2.5199	0.1409	0.1502	0.1571	0.1561	0.1528	0.1636	0.1535	0.1461	0.1445	0.171	0.1436	0.1618	0.1578	0.2918	0.155	0.1445	0.1632	0.1469	0.1635	0.1817
3426s	30.2 °C		57.1	2.5216	0.141	0.1505	0.1572	0.1563	0.153	0.1637	0.1536	0.1464	0.1447	0.1713	0.1436	0.1619	0.158	0.292	0.1552	0.1447	0.1634	0.1471	0.1634	0.1817
3504s	30.1 °C		58.4	2.5117	0.1413	0.1508	0.1573	0.1564	0.1532	0.1638	0.1539	0.1464	0.1448	0.1714	0.1439	0.1621	0.1582	0.2915	0.1553	0.1449	0.1634	0.1468	0.1636	0.1819
3581s	30.2 °C		59.6833	2.5104	0.1415	0.1506	0.1574	0.1561	0.1531	0.164	0.1539	0.1466	0.1449	0.1715	0.1442	0.1625	0.1582	0.2917	0.1555	0.145	0.1636	0.1467	0.1641	0.1821
3659s	30.2 °C		60.9833	2.507	0.1417	0.1509	0.1575	0.1565	0.1533	0.1641	0.1538	0.1467	0.145	0.1716	0.1444	0.1627	0.1587	0.2916	0.1557	0.1453	0.164	0.1471	0.1637	0.1821
3737s	30.1 °C		62.2833	2.5003	0.1419	0.1512	0.1578	0.1568	0.1537	0.1643	0.1542	0.1468	0.1453	0.1717	0.1448	0.1628	0.1587	0.291	0.1558	0.1454	0.1645	0.147	0.1637	0.1819
3815s	30.2 °C		63.5833	2.4933	0.1422	0.1516	0.1582	0.157	0.1538	0.1645	0.1546	0.1471	0.1453	0.1719	0.145	0.1631	0.1589	0.2913	0.1561	0.1455	0.1644	0.1474	0.1641	0.1823
3893s	30.1 °C		64.8833	2.4981	0.1423	0.1517	0.1582	0.1572	0.1539	0.1646	0.1548	0.1472	0.1457	0.1721	0.1452	0.1633	0.1593	0.2909	0.1562	0.1459	0.1646	0.1469	0.1645	0.182
3971s	30.1 °C		66.1833	2.4884	0.1425	0.1518	0.1585	0.1572	0.1541	0.1649	0.1551	0.1475	0.1458	0.1722	0.1457	0.1636	0.1596	0.2909	0.1566	0.146	0.1648	0.1468	0.1646	0.182
4049s	30.4 °C		67.4833	2.4795	0.1427	0.1519	0.1586	0.1575	0.1543	0.1649	0.1551	0.1474	0.1459	0.1723	0.1459	0.1637	0.1598	0.2909	0.1567	0.1464	0.165	0.1469	0.1648	0.1818
4126s	30.5 °C		68.7667	2.4787	0.1428	0.1521	0.1586	0.1577	0.1545	0.1652	0.1549	0.1478	0.1459	0.1725	0.1461	0.1639	0.1599	0.291	0.1569	0.1464	0.1653	0.1469	0.1652	0.1826
4204s	30.2 °C		70.0667	2.4768	0.143	0.1525	0.1588	0.1575	0.1546	0.1654	0.1552	0.1479	0.146	0.1726	0.1465	0.1641	0.1601	0.291	0.1571	0.1467	0.1658	0.1473	0.1652	0.1825
4282s	30.3 °C		71.3667	2.4713	0.1434	0.1525	0.1592	0.1581	0.1549	0.1654	0.1558	0.148	0.1461	0.173	0.1466	0.1645	0.1604	0.2913	0.1573	0.1468	0.166	0.1472	0.1654	0.1827
4360s	30.5 °C		72.6667	2.4685	0.1434	0.1527	0.1594	0.1584	0.1551	0.1655	0.156	0.1484	0.1464	0.1731	0.147	0.1647	0.1606	0.2906	0.1575	0.1471	0.1661	0.1476	0.1656	0.1826
4438s	30.2 °C		73.9667	2.4625	0.1437	0.1529	0.1594	0.1586	0.1553	0.1658	0.1559	0.1489	0.1467	0.1731	0.1472	0.1649	0.1609	0.2908	0.1578	0.1473	0.1667	0.1477	0.1656	0.1826
4516s	30.5 °C		75.2667	2.4619	0.144	0.1532	0.1595	0.1584	0.1554	0.1658	0.1559	0.1485	0.1467	0.1734	0.1474	0.1651	0.161	0.2907	0.1579	0.1474	0.1662	0.1478	0.1655	0.1828
4594s	30.4 °C		76.5667	2.4527	0.1441	0.1533	0.1597	0.1587	0.1557	0.1661	0.1562	0.1485	0.1468	0.1735	0.1477	0.1653	0.1614	0.2906	0.1582	0.1477	0.1666	0.1481	0.1658	0.183
4671s	30.4 °C		77.85	2.4491	0.1445	0.1535	0.16	0.1591	0.1562	0.1664	0.1567	0.1491	0.1472	0.1737	0.1478	0.1655	0.1613	0.2903	0.1583	0.1479	0.1667	0.1479	0.1664	0.183
4749s	30.4 °C		79.15	2.4462	0.1446	0.1538	0.1602	0.1591	0.1561	0.1665	0.157	0.1491	0.1474	0.1739	0.148	0.1658	0.1616	0.2903	0.1586	0.148	0.1669	0.1475	0.1667	0.1829
4827s	30.4 °C		80.45	2.4402	0.1447	0.1539	0.1603	0.1591	0.1564	0.1667	0.157	0.1494	0.1473	0.174	0.148	0.166	0.1617	0.2901	0.1586	0.1484	0.1669	0.148	0.167	0.1835
4905s	30.2 °C		81.75	2.4369	0.1451	0.1541	0.1605	0.1595	0.1566	0.1668	0.1572	0.1494	0.1475	0.1743	0.1479	0.1662	0.1619	0.29	0.1589	0.1486	0.167	0.1478	0.1663	0.1833
4983s	30.4 °C		83.05	2.434	0.1453	0.1543	0.1606	0.1596	0.1568	0.1669	0.1574	0.1495	0.1477	0.1744	0.1478	0.1661	0.162	0.2901	0.1591	0.1488	0.1669	0.1476	0.1668	0.1831
5061s	30.5 °C		84.35	2.4271	0.1455	0.1546	0.161	0.1597	0.157	0.1672	0.1571	0.1498	0.1479	0.1746	0.1474	0.1661	0.1618	0.29	0.1594	0.1487	0.1668	0.1481	0.167	0.1835
5139s	30.5 °C		85.65	2.4225	0.1456	0.1547	0.161	0.1598	0.1571	0.1673	0.1575	0.15	0.1482	0.1748	0.1476	0.1662	0.1618	0.2899	0.1596	0.149	0.1668	0.1483	0.1675	0.1835
5216s	30.4 °C		86.9333	2.4179	0.1458	0.1548	0.1612	0.1602	0.1571	0.1674	0.1575	0.1503	0.1483	0.1751	0.1476	0.1659	0.1617	0.2899	0.1598	0.1492	0.1666	0.1479	0.1679	0.1836
5294s	30.4 °C		88.2333	2.4129	0.1461	0.1551	0.1614	0.1604	0.1576	0.1676	0.1576	0.1506	0.1485	0.1751	0.1475	0.1659	0.1617	0.2896	0.16	0.1494	0.1668	0.148	0.1673	0.1839
5372s	30.4 °C		89.5333	2.4091	0.1462	0.1552	0.1614	0.1604	0.1577	0.1678	0.1582	0.1505	0.1489	0.1753	0.1474	0.1657	0.1613	0.2898	0.1602	0.1495	0.1664	0.1484	0.1678	0.1842
5450s	30.4 °C		90.8333	2.4045	0.1464	0.1555	0.1616	0.1606	0.1579	0.168	0.1581	0.1504	0.1489	0.1755	0.1472	0.1656	0.1614	0.2897	0.1603	0.1494	0.1662	0.1486	0.1682	0.1838
5528s	30.4 °C		92.1333	2.4003	0.1466	0.1556	0.1619	0.1609	0.1581	0.1681	0.1585	0.1509	0.1491	0.1757	0.1472	0.1655	0.1612	0.2894	0.1604	0.1495	0.1661	0.1481	0.1677	0.184
5606s	30.4 °C		93.4333	2.3954	0.1468	0.1557	0.1619	0.1611	0.1582	0.1682	0.1584	0.151	0.1491	0.176	0.1471	0.1653	0.1612	0.2892	0.1604	0.1495	0.1659	0.1483	0.1679	0.184
5684s	30.5 °C		94.7333	2.3925	0.147	0.1558	0.1622	0.1612	0.1585	0.1686	0.1588	0.1512	0.1496	0.176	0.147	0.1653	0.161	0.2891	0.1603	0.1495	0.1663	0.1489	0.1679	0.1839
5761s	30.4 °C		96.0167	2.3908	0.147	0.1561	0.1624	0.1613	0.1584	0.1688	0.1591	0.1515	0.1497	0.1761	0.147	0.1652	0.1608	0.2896	0.1602	0.1492	0.1657	0.1486	0.1676	0.184
5839s	30.6 °C		97.3167	2.3838	0.147	0.1561	0.1625	0.1615	0.1587	0.1689	0.1593	0.1515	0.1499	0.1764	0.1468	0.1651	0.161	0.2891	0.1604	0.1492	0.1656	0.149	0.1676	0.184
5917s	30.4 °C		98.6167	2.3769	0.1469	0.1562	0.1625	0.1618	0.1586	0.1689	0.1591	0.1517	0.1499	0.1764	0.1469	0.1651	0.1607	0.2889	0.16	0.1491	0.1654	0.149	0.1683	0.1836
5995s	30.7 °C		99.9167	2.3729	0.1469	0.1561	0.1627	0.1617	0.1586	0.1691	0.1592	0.1518	0.1501	0.1764	0.1467	0.1649	0.1605	0.2887	0.1599	0.1489	0.1652	0.1496	0.1678	0.1836
6073s	30.4 °C		101.217	2.3695	0.1468	0.1562	0.1629	0.1619	0.1584	0.1695	0.1593	0.1519	0.1506	0.1762	0.1469	0.1648	0.1604	0.2884	0.1599	0.1489	0.1654	0.1492	0.1673	0.1835
6151s	31.0 °C		102.517	2.3665	0.1469	0.156	0.163	0.1619	0.1583	0.1696	0.1598	0.1521	0.1507	0.1762	0.1466	0.1647	0.1603	0.2886	0.1597	0.1488	0.1651	0.1491	0.1674	0.1836
6229s	30.8 °C		103.817	2.3621	0.1467	0.1558	0.1631	0.1623	0.1583	0.1696	0.16	0.1523	0.1508	0.176	0.1465	0.1644	0.1603	0.2885	0.1597	0.1487	0.1649	0.1493	0.1669	0.1834
6307s	30.7 °C		105.117	2.3545	0.1467	0.1559	0.1632	0.1625	0.1582	0.1698	0.1599	0.1527	0.1511	0.1759	0.1464	0.1644	0.1602	0.2882	0.1595	0.1484	0.1652	0.1489	0.1681	0.1831
6384s	30.6 °C		106.4	2.3516	0.1464	0.1559	0.1631	0.162	0.158	0.17	0.16	0.1527	0.1511	0.1757	0.1464	0.1642	0.1601	0.2879	0.1596	0.1485	0.1651	0.1494	0.1669	0.1831
6462s	30.6 °C		107.7	2.3467	0.1464	0.1558	0.1631	0.1619	0.1579	0.1699	0.16	0.1527	0.1513	0.1755	0.1461	0.1642	0.16	0.2875	0.1593	0.1483	0.1648	0.1488	0.1671	0.1824
6540s	30.7 °C		109	2.3434	0.1463	0.1555	0.1631	0.1621	0.1577	0.17	0.1606	0.153	0.1517	0.1753	0.1461	0.1643	0.1601	0.2874	0.1592	0.1483	0.1648	0.1492	0.1668	0.1824
6618s	30.6 °C		110.3	2.3366	0.1462	0.1555	0.1629	0.1619	0.1576	0.1697	0.1605	0.1526	0.1515	0.1753	0.146	0.1639	0.1599	0.287	0.1589	0.1482	0.1646	0.1486	0.1661	0.1823
6696s	30.6 °C		111.6	2.33	0.1461	0.1554	0.1628	0.1619	0.1575	0.1695	0.1606	0.1525	0.1516	0.175	0.1459	0.1639	0.1598	0.2868	0.1589	0.1482	0.1645	0.1483	0.1665	0.182
6774s	30.8 °C		112.9	2.3275	0.146	0.1552	0.1627	0.1613	0.1574	0.1693	0.1602	0.1522	0.1516	0.1749	0.1458	0.1638	0.1595	0.2865	0.1588	0.148	0.1642	0.1478	0.1662	0.1819
6852s	31.0 °C		114.2	2.3277	0.1459	0.1552	0.1624	0.1612	0.1573	0.1693	0.1601	0.1521	0.1518	0.1748	0.1457	0.1637	0.1592	0.2865	0.1589	0.1479	0.1642	0.1479	0.1658	0.1818
6929s	30.7 °C		115.483	2.3191	0.1458	0.1551	0.1623	0.161	0.157	0.1694	0.1601	0.1518	0.1517	0.1747	0.1456	0.1636	0.1593	0.2858	0.1587	0.1479	0.1637	0.1475	0.1657	0.1814
7007s	30.6 °C		116.783	2.3171	0.1458	0.155	0.1623	0.161	0.1571	0.1692	0.1602	0.1518	0.1517	0.1745	0.1456	0.1636	0.1591	0.2858	0.1586	0.148	0.1639	0.1481	0.1658	0.1812
7085s	30.8 °C		118.083	2.3086	0.1458	0.155	0.1622	0.161	0.1571	0.169	0.1601	0.1518	0.1513	0.1744	0.1456	0.1632	0.159	0.2852	0.1584	0.1476	0.1638	0.1472	0.1652	0.1812
7163s	30.7 °C		119.383	2.3063	0.1457	0.1548	0.162	0.1609	0.1569	0.1689	0.1595	0.1517	0.1513	0.1743	0.1455	0.1632	0.159	0.2848	0.1584	0.1476	0.1637	0.1472	0.1655	0.1809
7241s	30.7 °C		120.683	2.3003	0.1456	0.1547	0.1618	0.1607	0.157	0.1688	0.1595	0.1516	0.1513	0.1741	0.1454	0.1632	0.1587	0.2844	0.1583	0.1475	0.1636	0.1471	0.1657	0.1805
7319s	30.7 °C		121.983	2.2982	0.1453	0.1546	0.1618	0.1604	0.1566	0.1687	0.1591	0.1515	0.1514	0.1738	0.1453	0.1632	0.1588	0.2843	0.1584	0.1473	0.1637	0.147	0.1656	0.1806
7397s	30.6 °C		123.283	2.2936	0.1454	0.1545	0.1618	0.1606	0.1568	0.1685	0.1594	0.1516	0.1513	0.1738	0.1452	0.1629	0.1587	0.2837	0.1581	0.1471	0.1636	0.1469	0.1651	0.1804
7474s	30.6 °C		124.567	2.2877	0.1453	0.1544	0.1616	0.1605	0.1564	0.1684	0.1591	0.1514	0.151	0.1736	0.1452	0.1626	0.1585	0.2834	0.1578	0.147	0.1631	0.1466	0.1647	0.18
7552s	30.7 °C		125.867	2.2824	0.1451	0.1542	0.1613	0.1601	0.1566	0.1683	0.1589	0.1514	0.1511	0.1734	0.1451	0.1626	0.1584	0.2833	0.1579	0.1468	0.1634	0.1469	0.165	0.1803
7630s	30.8 °C		127.167	2.2785	0.1449	0.1541	0.1613	0.1602	0.1563	0.1683	0.1588	0.1513	0.1511	0.1733	0.1448	0.1625	0.1583	0.2827	0.1576	0.1466	0.163	0.1464	0.1651	0.1797
7708s	30.7 °C		128.467	2.2744	0.1451	0.1541	0.1613	0.1603	0.1563	0.168	0.159	0.1513	0.1509	0.1733	0.145	0.1625	0.1585	0.2824	0.1575	0.1467	0.163	0.1463	0.1646	0.1797
7786s	30.7 °C		129.767	2.2709	0.1448	0.154	0.1612	0.1601	0.1562	0.1679	0.1588	0.1511	0.1506	0.1731	0.1448	0.1623	0.1584	0.2822	0.1573	0.1466	0.1629	0.146	0.1643	0.1797
7864s	30.5 °C		131.067	2.2666	0.1447	0.154	0.1611	0.1598	0.1558	0.1678	0.1588	0.1508	0.1506	0.1728	0.1447	0.1624	0.1582	0.2816	0.1574	0.1465	0.1628	0.1463	0.1641	0.1794
7942s	30.5 °C		132.367	2.2618	0.1447	0.1538	0.161	0.1597	0.1557	0.1677	0.1587	0.1508	0.1504	0.1728	0.1448	0.1623	0.1582	0.2814	0.1573	0.1467	0.1627	0.1458	0.1637	0.1794
8019s	30.8 °C		133.65	2.2552	0.1446	0.1537	0.1609	0.1597	0.1557	0.1675	0.1585	0.1507	0.1504	0.1726	0.1446	0.1622	0.158	0.2809	0.1571	0.1465	0.1625	0.1458	0.1637	0.179
8097s	30.7 °C		134.95	2.2531	0.1445	0.1536	0.1608	0.1597	0.1556	0.1675	0.1583	0.1508	0.1503	0.1724	0.1445	0.162	0.1579	0.2808	0.1569	0.1463	0.1625	0.1456	0.1635	0.1789
8175s	30.7 °C		136.25	2.248	0.1446	0.1535	0.1607	0.1595	0.1558	0.1674	0.1583	0.1507	0.1502	0.1724	0.1445	0.162	0.1577	0.2806	0.1569	0.1464	0.1626	0.146	0.1641	0.1786
8253s	30.6 °C		137.55	2.2448	0.1444	0.1537	0.1607	0.1594	0.1556	0.1675	0.1583	0.1505	0.1503	0.1721	0.1443	0.1619	0.1578	0.2801	0.1568	0.1462	0.1622	0.1455	0.1637	0.1784
8331s	30.7 °C		138.85	2.2389	0.1444	0.1534	0.1605	0.1595	0.1556	0.1674	0.1582	0.1505	0.1501	0.172	0.1443	0.1619	0.1576	0.2799	0.1566	0.1462	0.1621	0.1454	0.1638	0.1782
8409s	30.5 °C		140.15	2.2334	0.1444	0.1534	0.1604	0.1593	0.1555	0.1672	0.1581	0.1505	0.1502	0.172	0.1443	0.1616	0.1575	0.279	0.1565	0.1461	0.162	0.1451	0.1635	0.1779
8487s	30.6 °C		141.45	2.2291	0.1444	0.1533	0.1603	0.1592	0.1554	0.167	0.1578	0.1505	0.1502	0.1717	0.1444	0.1616	0.1576	0.2787	0.1565	0.146	0.1618	0.1453	0.1629	0.1779
8564s	30.7 °C		142.733	2.2252	0.1442	0.1531	0.1601	0.159	0.1553	0.167	0.1578	0.1503	0.1501	0.1717	0.1442	0.1615	0.1573	0.2782	0.1564	0.1457	0.1619	0.1452	0.1632	0.1777
8642s	30.7 °C		144.033	2.2192	0.144	0.1532	0.16	0.1589	0.1551	0.1667	0.1577	0.1502	0.1499	0.1715	0.144	0.1613	0.1571	0.2778	0.1564	0.1457	0.1616	0.145	0.1635	0.1773
8720s	30.5 °C		145.333	2.2143	0.144	0.153	0.16	0.1589	0.155	0.1669	0.1577	0.1502	0.1502	0.1713	0.1441	0.1614	0.1571	0.2777	0.1564	0.1458	0.1617	0.1448	0.1638	0.1773
8798s	30.7 °C		146.633	2.2106	0.1438	0.153	0.16	0.1588	0.155	0.1667	0.1575	0.15	0.1497	0.1711	0.1438	0.161	0.1571	0.2771	0.156	0.1455	0.1614	0.1448	0.1631	0.1771
8876s	30.7 °C		147.933	2.2052	0.1437	0.1528	0.1596	0.1587	0.1547	0.1665	0.1574	0.1499	0.1493	0.171	0.1438	0.161	0.157	0.2769	0.156	0.1454	0.1613	0.1445	0.1624	0.1769
8954s	30.6 °C		149.233	2.2029	0.1438	0.1529	0.1596	0.1586	0.1548	0.1663	0.1572	0.1499	0.1496	0.1708	0.1437	0.1609	0.1567	0.2763	0.1558	0.1452	0.161	0.1443	0.1627	0.177
Measurement title: 21-11-04_003 F
Date of measurement: 2021-11-04/Time of measurement: 15:58:17
ATPase_assay.mth
340nm
infinite 200Pro
Instrument serial number: 1505006410
Plate
Plate Description: [NUN96ft_TC] - Thermo Fisher Scientific-Nunclon 96 Flat Transparent
Plate with Cover: No
Barcode: No
Part of Plate
Range: A1:H12
Temperature
Mode: On
Temperature: 30,0 °C
Kinetic Cycle
Duration: 02:30:00
Kinetic Interval: 00:01:00
Absorbance
Measurement Wavelength: 340 nm
Measurement Bandwidth: 9 nm
Number of Reads: 25
Settle Time: 0 ms
Label: Label1
Total kinetic run time: 2h 29min 14s

## Sheet: 21-11-04_008 X+SBP act. F
							0.08 µM ClpX6 + SBP
				control			0 µM SBP			0.05 µM SBP			0.1 μM SBP			0.2 μM SBP			0.3 μM SBP			0.5 μM SBP			0.75 μM SBP			1.25 μM SBP			5 μM SBP			6.5 μM SBP			7.5 μM SBP			12.5 μM SBP			15 μM SBP			20 μM SBP			25 μM SBP
			min	A	μM left NADH	μM oxidated NADH	A	μM left NADH	μM oxidated NADH	A	μM left NADH	μM oxidated NADH	A	μM left NADH	μM oxidated NADH	A	μM left NADH	μM oxidated NADH	A	μM left NADH	μM oxidated NADH	A	μM left NADH	μM oxidated NADH	A	μM left NADH	μM oxidated NADH	A	μM left NADH	μM oxidated NADH	A	μM left NADH	μM oxidated NADH	A	μM left NADH	μM oxidated NADH	A	μM left NADH	μM oxidated NADH	A	μM left NADH	μM oxidated NADH	A	μM left NADH	μM oxidated NADH	A	μM left NADH	μM oxidated NADH	A
			0	2.7027	300	0	2.3364	300	0	2.3591	300	0	2.422	300	0	2.405	300	0	2.3063	300	0	2.5336	300	0	2.4777	300	0	2.5826	300	0	2.782	300	0	2.8448	300	0	1.9666	300	0	2.2025	300	0	2.1574	300	0	2.7009	300	0	2.4838
			1	2.6986	299.545	0.4551	2.2404	287.673	12.3267	2.2741	289.191	10.8092	2.3403	289.88	10.1197	2.3244	289.946	10.0541	2.2074	287.135	12.8648	2.4469	289.734	10.266	2.3936	289.817	10.1828	2.5076	291.288	8.71215	2.7226	293.595	6.40546	2.7752	292.66	7.33971	1.881	286.942	13.0581	2.102	286.311	13.689	2.0467	284.606	15.3935	2.6306	292.191	7.80851	2.3923
			3	2.6899	298.579	1.4208	2.1405	274.846	25.1541	2.1802	277.25	22.7502	2.2483	278.485	21.5153	2.237	279.044	20.9563	2.1023	273.464	26.536	2.3654	280.084	19.9163	2.3115	279.876	20.1235	2.4313	282.425	17.5753	2.6553	286.337	13.6628	2.6966	284.371	15.6285	1.7978	274.25	25.75	2.0059	273.221	26.7787	1.9353	269.116	30.8844	2.5529	283.561	16.439	2.3011
			4	2.6937	299.001	0.999001	2.0351	261.312	38.6877	2.0887	265.614	34.386	2.1561	267.064	32.9356	2.1464	267.742	32.2578	1.993	259.246	40.7536	2.2783	269.77	30.2297	2.2311	270.142	29.8583	2.3513	273.132	26.8683	2.5879	279.069	20.931	2.6149	275.756	24.2442	1.7192	262.26	37.7403	1.9117	260.39	39.6095	1.8282	254.223	45.7773	2.4746	274.864	25.1361	2.2035
			5	2.6907	298.668	1.332	1.9317	248.035	51.9646	1.9979	254.067	45.9328	2.0605	255.223	44.777	2.0552	256.366	43.6341	1.8813	244.717	55.2834	2.1853	258.758	41.2417	2.1495	260.262	39.7385	2.2635	262.933	37.0673	2.5162	271.337	28.6628	2.5311	266.919	33.0814	1.643	250.636	49.3644	1.8199	247.886	52.1135	1.7249	239.858	60.1418	2.3862	265.045	34.955	2.1071
			6	2.6745	296.87	3.1302	1.8243	234.245	65.755	1.9086	242.711	57.2888	1.9632	243.171	56.8291	1.9626	244.815	55.185	1.7722	230.525	69.4749	2.0948	248.042	51.9577	2.0668	250.248	49.7518	2.1808	253.326	46.6739	2.4411	263.239	36.7613	2.4346	256.742	43.2579	1.5691	239.362	60.6376	1.7305	235.709	64.2906	1.6238	225.8	74.2004	2.2953	254.948	45.0516	2.005
			8	2.681	297.591	2.4087	1.7193	220.763	79.2373	1.8246	232.029	67.9708	1.8682	231.404	68.5962	1.8706	233.339	66.6611	1.6705	217.296	82.7039	2.0081	237.776	62.2237	1.99	240.949	59.0507	2.0961	243.487	56.5128	2.3676	255.313	44.6873	2.3494	247.757	52.2427	1.4999	228.806	71.1939	1.6448	224.036	75.9637	1.5292	212.645	87.3551	2.211	245.585	54.4152	1.9077
			9	2.6703	296.404	3.5964	1.6157	207.46	92.5398	1.7399	221.258	78.7419	1.7696	219.191	80.8092	1.7767	221.626	78.3742	1.5757	204.965	95.0353	1.9259	228.043	71.9569	1.911	231.384	68.6161	2.0075	233.195	66.8048	2.2913	247.085	52.9152	2.2494	237.212	62.7882	1.4322	218.479	81.5214	1.5606	212.568	87.4325	1.4357	199.643	100.357	2.1182	235.277	64.7229	1.8139
			10	2.6748	296.903	3.0969	1.5182	194.941	105.059	1.6569	210.703	89.2968	1.6741	207.362	92.6383	1.6883	210.599	89.4012	1.4885	193.622	106.378	1.8424	218.156	81.844	1.8266	221.165	78.8352	1.9201	223.043	76.9573	2.2164	239.008	60.9921	2.1558	227.341	72.6589	1.3673	208.578	91.4217	1.4803	201.63	98.37	1.3469	187.295	112.705	2.0347	226.002	73.9976	1.7314
			12	2.6659	295.915	4.0848	1.4242	182.871	117.129	1.5755	200.352	99.6482	1.5775	195.396	104.604	1.605	200.208	99.7921	1.4065	182.955	117.045	1.7447	206.587	93.4125	1.7286	209.299	90.7011	1.8314	212.739	87.2609	2.1434	231.136	68.8641	2.0564	216.859	83.1412	1.301	198.464	101.536	1.401	190.829	109.171	1.26	175.211	124.789	1.9564	217.305	82.6947	1.64
			13	2.6702	296.392	3.6075	1.3334	171.212	128.788	1.4955	190.178	109.822	1.4824	183.617	116.383	1.5276	190.553	109.447	1.3304	173.056	126.944	1.6417	194.391	105.609	1.6252	196.779	103.221	1.7429	202.459	97.5412	2.0696	223.178	76.8224	1.9592	206.609	93.3915	1.236	188.549	111.451	1.3242	180.368	119.632	1.1758	163.502	136.498	1.872	207.931	92.0693	1.5297
			14	2.6561	294.827	5.17261	1.2465	160.054	139.946	1.4158	180.043	119.957	1.3914	172.345	127.655	1.4447	180.212	119.788	1.2595	163.834	136.166	1.5386	182.183	117.817	1.5252	184.671	115.329	1.6527	191.981	108.019	1.9797	213.483	86.5169	1.862	196.358	103.642	1.1664	177.931	122.069	1.2486	170.07	129.93	1.0933	152.03	147.97	1.7747	197.123	102.877	1.4149
			16	2.6556	294.772	5.22811	1.1619	149.191	150.809	1.3369	170.01	129.99	1.3049	161.631	138.369	1.3466	167.975	132.025	1.1926	155.132	144.868	1.4357	169.999	130.001	1.4267	172.745	127.255	1.5651	181.805	118.195	1.8769	202.398	97.6024	1.7663	186.266	113.734	1.0985	167.573	132.427	1.1746	159.991	140.009	1.0153	141.184	158.816	1.6684	185.316	114.684	1.299
			17	2.648	293.928	6.07171	1.0782	138.444	161.556	1.2569	159.836	140.164	1.2182	150.892	149.108	1.2407	154.765	145.235	1.1267	146.559	153.441	1.3331	157.85	142.15	1.3306	161.109	138.891	1.4785	171.746	128.254	1.7752	191.431	108.569	1.6764	176.786	123.214	1.0291	156.987	143.013	1.0996	149.775	150.225	0.9391	130.588	169.412	1.5604	173.32	126.68	1.1802
			18	2.6509	294.25	5.74981	1.0006	128.48	171.52	1.1776	149.752	150.248	1.1365	140.772	159.228	1.135	141.58	158.42	1.0621	138.156	161.844	1.2328	145.974	154.026	1.2357	149.619	150.381	1.3977	162.36	137.64	1.6756	180.69	119.31	1.5946	168.159	131.841	0.9647	147.163	152.837	1.0262	139.778	160.222	0.8661	120.437	179.563	1.4538	161.48	138.52	1.0628
			19	2.6463	293.74	6.26041	0.9285	119.222	180.778	1.0963	139.413	160.587	1.0593	131.21	168.79	1.0307	128.57	171.43	0.9974	129.74	170.26	1.1324	134.086	165.914	1.1408	138.128	161.872	1.3256	153.984	146.016	1.5786	170.23	129.77	1.5353	161.906	138.094	0.9048	138.025	161.975	0.9568	130.325	169.675	0.7966	110.772	189.228	1.3479	149.717	150.283	0.9464
			21	2.6438	293.462	6.53791	0.8478	108.86	191.14	1.0164	129.253	170.747	0.9862	122.155	177.845	0.9292	115.909	184.091	0.9318	121.207	178.793	1.0324	122.245	177.755	1.0464	126.698	173.302	1.2643	146.864	153.136	1.4829	159.91	140.09	1.4559	153.533	146.467	0.844	128.75	171.25	0.8899	121.212	178.788	0.7237	100.635	199.365	1.2435	138.121	161.879	0.8321
			22	2.6284	291.753	8.24731	0.7615	97.7786	202.221	0.9423	119.83	180.17	0.9039	111.961	188.039	0.8297	103.497	196.503	0.8666	112.726	187.274	0.9331	110.487	189.513	0.9525	115.329	184.671	1.1988	139.255	160.745	1.3878	149.655	150.345	1.3258	139.813	160.187	0.787	120.055	179.945	0.8251	112.386	187.614	0.6469	89.9555	210.044	1.1409	126.724	173.276	0.7191
			23	2.6288	291.797	8.20291	0.6807	87.4037	212.596	0.8731	111.03	188.97	0.7946	98.4228	201.577	0.7311	91.1975	208.802	0.8047	104.674	195.326	0.834	98.7528	201.247	0.8585	103.947	196.053	1.1087	128.789	171.211	1.2944	139.583	160.417	1.1853	124.996	175.004	0.7277	111.009	188.991	0.7609	103.641	196.359	0.564	78.4277	221.572	1.0385	115.35	184.65	0.6078
			25	2.6166	290.443	9.55711	0.5803	74.5121	225.488	0.807	102.624	197.376	0.6655	82.4319	217.568	0.6338	79.0603	220.94	0.7465	97.1036	202.896	0.7347	86.9948	213.005	0.7644	92.5536	207.446	1.0037	116.592	183.408	1.2006	129.468	170.532	1.0464	110.349	189.651	0.6727	102.619	197.381	0.6992	95.2372	204.763	0.4689	65.2035	234.797	0.9362	103.988	196.012	0.4966
			26	2.6194	290.754	9.24631	0.4259	54.6867	245.313	0.7436	94.5615	205.439	0.5379	66.6268	233.373	0.5371	66.9979	233.002	0.6888	89.5981	210.402	0.6356	75.2605	224.74	0.6703	81.1599	218.84	0.8917	103.582	196.418	1.1065	119.321	180.679	0.9169	96.6922	203.308	0.6095	92.9777	207.022	0.6318	86.0568	213.943	0.3538	49.1981	250.802	0.834	92.6358	207.364	0.3876
			27	2.617	290.487	9.51271	0.2662	34.1808	265.819	0.6762	85.9904	214.01	0.4184	51.8249	248.175	0.4407	54.973	245.027	0.6278	81.6633	218.337	0.537	63.5854	236.415	0.5766	69.8147	230.185	0.7809	90.7109	209.289	1.0128	109.216	190.784	0.7939	83.7212	216.279	0.5452	83.1689	216.831	0.5608	76.3859	223.614	0.2179	30.3004	269.7	0.7321	81.3173	218.683	0.2823
			29	2.6134	290.088	9.91231	0.1652	21.2121	278.788	0.6105	77.6355	222.364	0.3096	38.3485	261.652	0.3462	43.185	256.815	0.5636	73.3122	226.688	0.4388	51.9577	248.042	0.4832	58.5059	241.494	0.6737	78.2583	221.742	0.9185	99.0474	200.953	0.6742	71.0981	228.902	0.4802	73.2533	226.747	0.4869	66.3201	233.68	0.1603	22.2907	277.709	0.63	69.9767	230.023	0.1961
			30	2.6106	289.777	10.2231	0.1439	18.4771	281.523	0.5349	68.0217	231.978	0.2175	26.9405	273.059	0.2558	31.9085	268.091	0.4925	64.0637	235.936	0.3422	40.5194	259.481	0.3907	47.306	252.694	0.5712	66.3517	233.648	0.824	88.8569	211.143	0.5583	58.8758	241.124	0.4101	62.5597	237.44	0.4061	55.3144	244.686	0.1561	21.7067	278.293	0.5292	58.7804	241.22	0.1645
			31	2.6075	289.433	10.5672	0.141	18.1048	281.895	0.4543	57.772	242.228	0.1706	21.1313	278.869	0.1852	23.1019	276.898	0.4155	54.0476	245.952	0.2509	29.7087	270.291	0.3001	36.3361	263.664	0.4721	54.8401	245.16	0.7294	78.6556	221.344	0.445	46.9277	253.072	0.3362	51.2865	248.714	0.32	43.5868	256.413	0.1555	21.6233	278.377	0.4315	47.9285	252.072	0.1582
			32	2.5969	288.256	11.7438	0.1399	17.9635	282.036	0.3635	46.2253	253.775	0.1613	19.9794	280.021	0.1631	20.3451	279.655	0.3295	42.8609	257.139	0.1869	22.1306	277.869	0.2169	26.2623	273.738	0.3761	43.6885	256.311	0.6344	68.4112	231.589	0.3361	35.4436	264.556	0.2585	39.4335	260.566	0.2265	30.8513	269.149	0.1552	21.5815	278.418	0.3465	38.4872	261.513	0.1558
			34	2.5917	287.679	12.321	0.1394	17.8993	282.101	0.253	32.1733	267.827	0.1586	19.6449	280.355	0.1586	19.7838	280.216	0.2385	31.0237	268.976	0.1701	20.1413	279.859	0.1692	20.4867	279.513	0.2843	33.0249	266.975	0.5402	58.2531	241.747	0.2394	25.2461	274.754	0.1827	27.8704	272.13	0.1685	22.9512	277.049	0.155	21.5537	278.446	0.3078	34.1886	265.811	0.1549
			35	2.5859	287.035	12.9648	0.1392	17.8737	282.126	0.1702	21.6438	278.356	0.1577	19.5334	280.467	0.1565	19.5218	280.478	0.1656	21.541	278.459	0.1659	19.644	280.356	0.1588	19.2275	280.772	0.2034	23.6274	276.373	0.4462	48.1165	251.884	0.1877	19.794	280.206	0.1458	22.2414	277.759	0.1617	22.025	277.975	0.155	21.5537	278.446	0.3	33.3222	266.678	0.1543
			36	2.5864	287.091	12.9093	0.1389	17.8351	282.165	0.1506	19.1514	280.849	0.1569	19.4344	280.566	0.1554	19.3846	280.615	0.1536	19.9801	280.02	0.1644	19.4664	280.534	0.1558	18.8643	281.136	0.1613	18.7369	281.263	0.3533	38.0985	261.902	0.1768	18.6445	281.355	0.142	21.6618	278.338	0.1606	21.8751	278.125	0.155	21.5537	278.446	0.2971	33.0001	267	0.1541
			38	2.5786	286.225	13.7751	0.139	17.848	282.152	0.1489	18.9352	281.065	0.1566	19.3972	280.603	0.1551	19.3472	280.653	0.1522	19.7979	280.202	0.1636	19.3716	280.628	0.1545	18.7069	281.293	0.1516	17.6102	282.39	0.2639	28.4579	271.542	0.1735	18.2965	281.703	0.1413	21.555	278.445	0.1599	21.7798	278.22	0.1551	21.5676	278.432	0.2961	32.889	267.111	0.1538
			39	2.5764	285.981	14.0193	0.1392	17.8737	282.126	0.1488	18.9225	281.078	0.1564	19.3724	280.628	0.155	19.3347	280.665	0.1517	19.7329	280.267	0.1632	19.3243	280.676	0.154	18.6463	281.354	0.1485	17.2501	282.75	0.1895	20.4349	279.565	0.1721	18.1489	281.851	0.141	21.5092	278.491	0.1598	21.7662	278.234	0.1553	21.5954	278.405	0.2949	32.7557	267.244	0.1538
			40	2.577	286.047	13.9527	0.1392	17.8737	282.126	0.1489	18.9352	281.065	0.1562	19.3476	280.652	0.1547	19.2973	280.703	0.1516	19.7199	280.28	0.1629	19.2888	280.711	0.1531	18.5374	281.463	0.1472	17.099	282.901	0.1578	17.0165	282.983	0.1716	18.0962	281.904	0.1407	21.4634	278.537	0.1597	21.7526	278.247	0.1552	21.5815	278.418	0.2944	32.7002	267.3	0.1536
			42	2.5713	285.415	14.5854	0.1392	17.8737	282.126	0.1486	18.897	281.103	0.1561	19.3353	280.665	0.1545	19.2723	280.728	0.1512	19.6679	280.332	0.1627	19.2651	280.735	0.1531	18.5374	281.463	0.1463	16.9945	283.005	0.1502	16.197	283.803	0.1711	18.0434	281.957	0.1408	21.4787	278.521	0.16	21.7934	278.207	0.1555	21.6233	278.377	0.2941	32.6669	267.333	0.1537
			43	2.5628	284.471	15.5289	0.1392	17.8737	282.126	0.1488	18.9225	281.078	0.1563	19.36	280.64	0.1546	19.2848	280.715	0.1513	19.6809	280.319	0.1627	19.2651	280.735	0.1529	18.5131	281.487	0.1459	16.948	283.052	0.1475	15.9058	284.094	0.1708	18.0118	281.988	0.141	21.5092	278.491	0.1599	21.7798	278.22	0.1556	21.6372	278.363	0.2937	32.6225	267.378	0.1539
			44	2.556	283.716	16.2837	0.1396	17.925	282.075	0.149	18.9479	281.052	0.1561	19.3353	280.665	0.1548	19.3098	280.69	0.1515	19.7069	280.293	0.1628	19.2769	280.723	0.1527	18.4889	281.511	0.1458	16.9364	283.064	0.1463	15.7764	284.224	0.1708	18.0118	281.988	0.1413	21.555	278.445	0.16	21.7934	278.207	0.156	21.6928	278.307	0.2934	32.5891	267.411	0.154
			45	2.5533	283.417	16.5834	0.1395	17.9122	282.088	0.1489	18.9352	281.065	0.1561	19.3353	280.665	0.1547	19.2973	280.703	0.1516	19.7199	280.28	0.1627	19.2651	280.735	0.1527	18.4889	281.511	0.1456	16.9132	283.087	0.1454	15.6794	284.321	0.1705	17.9802	282.02	0.1414	21.5702	278.43	0.1602	21.8207	278.179	0.1561	21.7067	278.293	0.2928	32.5225	267.478	0.154
			47	2.5586	284.005	15.9951	0.1396	17.925	282.075	0.1492	18.9733	281.027	0.1563	19.36	280.64	0.1547	19.2973	280.703	0.1515	19.7069	280.293	0.1627	19.2651	280.735	0.1524	18.4526	281.547	0.1456	16.9132	283.087	0.1449	15.6254	284.375	0.1705	17.9802	282.02	0.1415	21.5855	278.415	0.1602	21.8207	278.179	0.1562	21.7206	278.279	0.2931	32.5558	267.444	0.154
			48	2.5553	283.639	16.3614	0.1398	17.9507	282.049	0.1492	18.9733	281.027	0.1562	19.3476	280.652	0.1548	19.3098	280.69	0.1518	19.7459	280.254	0.1629	19.2888	280.711	0.1525	18.4647	281.535	0.1456	16.9132	283.087	0.1448	15.6147	284.385	0.1707	18.0013	281.999	0.1419	21.6465	278.354	0.1606	21.8751	278.125	0.1566	21.7762	278.224	0.2928	32.5225	267.478	0.154
			49	2.5448	282.473	17.5269	0.1402	18.0021	281.998	0.1494	18.9988	281.001	0.1562	19.3476	280.652	0.1552	19.3597	280.64	0.152	19.7719	280.228	0.1629	19.2888	280.711	0.1528	18.501	281.499	0.1456	16.9132	283.087	0.1447	15.6039	284.396	0.1705	17.9802	282.02	0.1421	21.677	278.323	0.1607	21.8888	278.111	0.1567	21.7901	278.21	0.2925	32.4892	267.511	0.1543
			51	2.5394	281.874	18.1263	0.1401	17.9892	282.011	0.1497	19.0369	280.963	0.1564	19.3724	280.628	0.1553	19.3721	280.628	0.1521	19.7849	280.215	0.1632	19.3243	280.676	0.1529	18.5131	281.487	0.1457	16.9248	283.075	0.1447	15.6039	284.396	0.1706	17.9907	282.009	0.1425	21.738	278.262	0.1609	21.916	278.084	0.1569	21.8179	278.182	0.2925	32.4892	267.511	0.1546
			52	2.5338	281.252	18.7479	0.1404	18.0277	281.972	0.1501	19.0878	280.912	0.1566	19.3972	280.603	0.1556	19.4096	280.59	0.1524	19.824	280.176	0.1633	19.3361	280.664	0.1534	18.5737	281.426	0.1458	16.9364	283.064	0.1446	15.5931	284.407	0.1707	18.0013	281.999	0.1428	21.7838	278.216	0.1611	21.9432	278.057	0.1571	21.8457	278.154	0.2924	32.4781	267.522	0.1547
			53	2.5281	280.619	19.3806	0.1403	18.0149	281.985	0.1499	19.0624	280.938	0.1568	19.422	280.578	0.1555	19.3971	280.603	0.1525	19.837	280.163	0.1633	19.3361	280.664	0.1532	18.5495	281.451	0.1458	16.9364	283.064	0.1444	15.5715	284.428	0.1708	18.0118	281.988	0.143	21.8143	278.186	0.1614	21.9841	278.016	0.1572	21.8596	278.14	0.2925	32.4892	267.511	0.1545
			55	2.5332	281.185	18.8145	0.1407	18.0663	281.934	0.1501	19.0878	280.912	0.157	19.4467	280.553	0.1556	19.4096	280.59	0.1525	19.837	280.163	0.1635	19.3598	280.64	0.1537	18.61	281.39	0.146	16.9597	283.04	0.1446	15.5931	284.407	0.171	18.0329	281.967	0.1432	21.8448	278.155	0.1617	22.025	277.975	0.1579	21.957	278.043	0.2917	32.4003	267.6	0.1549
			56	2.5199	279.709	20.2908	0.1409	18.0919	281.908	0.1502	19.1005	280.899	0.1571	19.4591	280.541	0.1561	19.4719	280.528	0.1528	19.876	280.124	0.1636	19.3716	280.628	0.1535	18.5858	281.414	0.1461	16.9713	283.029	0.1445	15.5823	284.418	0.171	18.0329	281.967	0.1436	21.9058	278.094	0.1618	22.0386	277.961	0.1578	21.9431	278.057	0.2918	32.4114	267.589	0.155
			57	2.5216	279.898	20.1021	0.141	18.1048	281.895	0.1505	19.1387	280.861	0.1572	19.4715	280.528	0.1563	19.4969	280.503	0.153	19.902	280.098	0.1637	19.3835	280.617	0.1536	18.5979	281.402	0.1464	17.0061	282.994	0.1447	15.6039	284.396	0.1713	18.0645	281.935	0.1436	21.9058	278.094	0.1619	22.0522	277.948	0.158	21.9709	278.029	0.292	32.4336	267.566	0.1552
			58	2.5117	278.799	21.201	0.1413	18.1433	281.857	0.1508	19.1768	280.823	0.1573	19.4839	280.516	0.1564	19.5094	280.491	0.1532	19.928	280.072	0.1638	19.3953	280.605	0.1539	18.6342	281.366	0.1464	17.0061	282.994	0.1448	15.6147	284.385	0.1714	18.0751	281.925	0.1439	21.9516	278.048	0.1621	22.0795	277.921	0.1582	21.9987	278.001	0.2915	32.3781	267.622	0.1553
			60	2.5104	278.655	21.3453	0.1415	18.169	281.831	0.1506	19.1514	280.849	0.1574	19.4963	280.504	0.1561	19.4719	280.528	0.1531	19.915	280.085	0.164	19.419	280.581	0.1539	18.6342	281.366	0.1466	17.0294	282.971	0.1449	15.6254	284.375	0.1715	18.0856	281.914	0.1442	21.9974	278.003	0.1625	22.1339	277.866	0.1582	21.9987	278.001	0.2917	32.4003	267.6	0.1555
			61	2.507	278.277	21.7227	0.1417	18.1947	281.805	0.1509	19.1895	280.81	0.1575	19.5087	280.491	0.1565	19.5218	280.478	0.1533	19.941	280.059	0.1641	19.4308	280.569	0.1538	18.6221	281.378	0.1467	17.041	282.959	0.145	15.6362	284.364	0.1716	18.0962	281.904	0.1444	22.0279	277.972	0.1627	22.1612	277.839	0.1587	22.0682	277.932	0.2916	32.3892	267.611	0.1557
			62	2.5003	277.534	22.4664	0.1419	18.2203	281.78	0.1512	19.2277	280.772	0.1578	19.5458	280.454	0.1568	19.5593	280.441	0.1537	19.9931	280.007	0.1643	19.4545	280.545	0.1542	18.6705	281.329	0.1468	17.0526	282.947	0.1453	15.6686	284.331	0.1717	18.1067	281.893	0.1448	22.0889	277.911	0.1628	22.1748	277.825	0.1587	22.0682	277.932	0.291	32.3226	267.677	0.1558
			64	2.4933	276.757	23.2434	0.1422	18.2589	281.741	0.1516	19.2785	280.721	0.1582	19.5954	280.405	0.157	19.5842	280.416	0.1538	20.0061	279.994	0.1645	19.4782	280.522	0.1546	18.719	281.281	0.1471	17.0874	282.913	0.1453	15.6686	284.331	0.1719	18.1278	281.872	0.145	22.1194	277.881	0.1631	22.2157	277.784	0.1589	22.096	277.904	0.2913	32.3559	267.644	0.1561
			65	2.4981	277.289	22.7106	0.1423	18.2717	281.728	0.1517	19.2913	280.709	0.1582	19.5954	280.405	0.1572	19.6091	280.391	0.1539	20.0191	279.981	0.1646	19.4901	280.51	0.1548	18.7432	281.257	0.1472	17.099	282.901	0.1457	15.7117	284.288	0.1721	18.1489	281.851	0.1452	22.1499	277.85	0.1633	22.2429	277.757	0.1593	22.1517	277.848	0.2909	32.3115	267.689	0.1562
			66	2.4884	276.213	23.7873	0.1425	18.2974	281.703	0.1518	19.304	280.696	0.1585	19.6325	280.367	0.1572	19.6091	280.391	0.1541	20.0451	279.955	0.1649	19.5256	280.474	0.1551	18.7795	281.22	0.1475	17.1339	282.866	0.1458	15.7225	284.277	0.1722	18.1594	281.841	0.1457	22.2262	277.774	0.1636	22.2838	277.716	0.1596	22.1934	277.807	0.2909	32.3115	267.689	0.1566
			67	2.4795	275.225	24.7752	0.1427	18.3231	281.677	0.1519	19.3167	280.683	0.1586	19.6449	280.355	0.1575	19.6466	280.353	0.1543	20.0711	279.929	0.1649	19.5256	280.474	0.1551	18.7795	281.22	0.1474	17.1223	282.878	0.1459	15.7333	284.267	0.1723	18.17	281.83	0.1459	22.2567	277.743	0.1637	22.2974	277.703	0.1598	22.2212	277.779	0.2909	32.3115	267.689	0.1567
			69	2.4787	275.136	24.864	0.1428	18.3359	281.664	0.1521	19.3421	280.658	0.1586	19.6449	280.355	0.1577	19.6715	280.328	0.1545	20.0971	279.903	0.1652	19.5611	280.439	0.1549	18.7553	281.245	0.1478	17.1687	282.831	0.1459	15.7333	284.267	0.1725	18.1911	281.809	0.1461	22.2872	277.713	0.1639	22.3246	277.675	0.1599	22.2351	277.765	0.291	32.3226	267.677	0.1569
			70	2.4768	274.925	25.0749	0.143	18.3616	281.638	0.1525	19.393	280.607	0.1588	19.6697	280.33	0.1575	19.6466	280.353	0.1546	20.1101	279.89	0.1654	19.5848	280.415	0.1552	18.7916	281.208	0.1479	17.1804	282.82	0.146	15.7441	284.256	0.1726	18.2016	281.798	0.1465	22.3482	277.652	0.1641	22.3519	277.648	0.1601	22.2629	277.737	0.291	32.3226	267.677	0.1571
			71	2.4713	274.315	25.6854	0.1434	18.4129	281.587	0.1525	19.393	280.607	0.1592	19.7192	280.281	0.1581	19.7214	280.279	0.1549	20.1492	279.851	0.1654	19.5848	280.415	0.1558	18.8643	281.136	0.148	17.192	282.808	0.1461	15.7549	284.245	0.173	18.2438	281.756	0.1466	22.3635	277.637	0.1645	22.4064	277.594	0.1604	22.3046	277.695	0.2913	32.3559	267.644	0.1573
			73	2.4685	274.004	25.9962	0.1434	18.4129	281.587	0.1527	19.4184	280.582	0.1594	19.744	280.256	0.1584	19.7588	280.241	0.1551	20.1752	279.825	0.1655	19.5966	280.403	0.156	18.8885	281.112	0.1484	17.2384	282.762	0.1464	15.7872	284.213	0.1731	18.2544	281.746	0.147	22.4245	277.576	0.1647	22.4336	277.566	0.1606	22.3324	277.668	0.2906	32.2781	267.722	0.1575
			74	2.4625	273.338	26.6622	0.1437	18.4515	281.549	0.1529	19.4439	280.556	0.1594	19.744	280.256	0.1586	19.7838	280.216	0.1553	20.2012	279.799	0.1658	19.6321	280.368	0.1559	18.8764	281.124	0.1489	17.2965	282.703	0.1467	15.8196	284.18	0.1731	18.2544	281.746	0.1472	22.455	277.545	0.1649	22.4608	277.539	0.1609	22.3742	277.626	0.2908	32.3003	267.7	0.1578
			75	2.4619	273.271	26.7288	0.144	18.49	281.51	0.1532	19.482	280.518	0.1595	19.7564	280.244	0.1584	19.7588	280.241	0.1554	20.2142	279.786	0.1658	19.6321	280.368	0.1559	18.8764	281.124	0.1485	17.2501	282.75	0.1467	15.8196	284.18	0.1734	18.286	281.714	0.1474	22.4855	277.514	0.1651	22.4881	277.512	0.161	22.3881	277.612	0.2907	32.2892	267.711	0.1579
			77	2.4527	272.25	27.75	0.1441	18.5028	281.497	0.1533	19.4947	280.505	0.1597	19.7812	280.219	0.1587	19.7963	280.204	0.1557	20.2532	279.747	0.1661	19.6677	280.332	0.1562	18.9127	281.087	0.1485	17.2501	282.75	0.1468	15.8303	284.17	0.1735	18.2965	281.703	0.1477	22.5313	277.469	0.1653	22.5153	277.485	0.1614	22.4437	277.556	0.2906	32.2781	267.722	0.1582
			78	2.4491	271.85	28.1496	0.1445	18.5542	281.446	0.1535	19.5202	280.48	0.16	19.8183	280.182	0.1591	19.8462	280.154	0.1562	20.3183	279.682	0.1664	19.7032	280.297	0.1567	18.9732	281.027	0.1491	17.3198	282.68	0.1472	15.8735	284.127	0.1737	18.3176	281.682	0.1478	22.5465	277.453	0.1655	22.5426	277.457	0.1613	22.4298	277.57	0.2903	32.2448	267.755	0.1583
			initial reaction rate V			0.361643			10.4826			7.80026			8.94285			8.90852			11.4923			9.03737			8.82533			7.7652			7.89492			7.64432			7.79493			7.70454			8.43654			8.7884
			M/6.23			0.0580486			1.6826			1.25205			1.43545			1.42994			1.84466			1.45062			1.41659			1.24642			1.26724			1.22702			1.25119			1.23668			1.35418			1.41066
			specific activity			0.725608			21.0325			15.6506			17.9431			17.8742			23.0583			18.1328			17.7073			15.5803			15.8405			15.3377			15.6399			15.4585			16.9273			17.6332
																									oxidation of NADH kinetics
		SBP concentration in μM		specific activity	specific activity fold change																						SBP concentration in μM	initial reaction rate V
			0	21.0325	1																						0	10.4826
			0.05	15.6506	0.744114																						0.05	7.80026
			0.1	17.9431	0.853114																						0.1	8.94285
			0.2	17.8742	0.849839																						0.2	8.90852
			0.3	23.0583	1.09632																						0.3	11.4923
			0.5	18.1328	0.86213																						0.5	9.03737
			0.75	17.7073	0.841903																						0.75	8.82533
			1.25	15.5803	0.74077																						1.25	7.7652
			5	15.8405	0.753145																						5	7.89492
			6.5	15.3377	0.729238																						6.5	7.64432
			7.5	15.6399	0.743607																						7.5	7.79493
			12.5	15.4585	0.734983																						12.5	7.70454
			15	16.9273	0.804814																						15	8.43654
			20	17.6332	0.83838																						20	8.7884
			25	21.5028	1.02236																						25	10.717
			27.5	20.4144	0.970612																						27.5	10.1745
			30	20.8968	0.993548																						30	10.415
			40	18.5633	0.882601																						40	9.25196
			50	19.1249	0.909301																						50	9.53184
			55	17.7596	0.844386																						55	8.85136
																								Lineweaver–Burk plot for the determination of Michaelis-Menten constant
																										1 / (SBP concentration)		1 / (initial reaction rate)
																											#DIV/0!	0.0953961
																											20	0.128201
																											10	0.111821
																											5	0.112252
																											3.33333	0.0870151
																											2	0.110652
																											1.33333	0.11331
																											0.8	0.12878
																											0.2	0.126664
																											0.153846	0.130816
																											0.133333	0.128288
																											0.08	0.129794
																											0.0666667	0.118532
																											0.05	0.113786
																											0.04	0.0933099
																											0.0363636	0.0982845
																											0.0333333	0.0960157
																											0.025	0.108085
																											0.02	0.104912
																											0.0181818	0.112977
																										Michaelis-Menten constant, Vmax and Km
																											1/Vmax	0.1123
																											Vmax=	8.90472	μM of oxidated NADH۰min¯¹
																										slope=	Km/Vmax=	0.0005
																											Km=	0.00445236	μM
																								Hanes–Woolf plot for the determination of Michaelis-Menten constant
																										SBP concentration in μM		SBP conc. / initial reaction rate
																											0	0
																											0.05	0.00641005
																											0.1	0.0111821
																											0.2	0.0224504
																											0.3	0.0261045
																											0.5	0.0553259
																											0.75	0.0849826
																											1.25	0.160975
																											5	0.633319
																											6.5	0.850305
																											7.5	0.962163
																											12.5	1.62242
																											15	1.77798
																											20	2.27573
																											25	2.33275
																											27.5	2.70282
																											30	2.88047
																											40	4.32341
																											50	5.24558
																											55	6.21373
																										Michaelis-Menten constant, Vmax and Km
																											slope=	0.1061
																											Vmax=	9.42507	μM of oxidated NADH۰min¯¹
																											Km/Vmax=	0.0344
																											Km=	0.324222	μM
[truncated: 17 more columns]

## Sheet: Arkusz1
GGS-SBP concentration	E	F	MEAN	SD	SEM
0	20.8803	21.0325	20.9564	0.107663	0.0761294
0.05		15.6506	15.6506	#DIV/0!	#DIV/0!
0.1	19.6307	17.9431	18.7869	1.19327	0.843769
0.2	18.0705	17.8742	17.9724	0.138795	0.0981427
0.3	20.8231	23.0583	21.9407	1.58055	1.11762
0.5	18.7908	18.1328	18.4618	0.465297	0.329015
0.75	16.9849	17.7073	17.3461	0.510848	0.361224
1.25		15.5803	15.5803	#DIV/0!	#DIV/0!
5		15.8405	15.8405	#DIV/0!	#DIV/0!
6.5	18.115	15.3377	16.7263	1.96381	1.38862
7.5		15.6399	15.6399	#DIV/0!	#DIV/0!
10	15.4153		15.4153	#DIV/0!	#DIV/0!
12.5		15.4585	15.4585	#DIV/0!	#DIV/0!
15		16.9273	16.9273	#DIV/0!	#DIV/0!
20		17.6332	17.6332	#DIV/0!	#DIV/0!
25	18.0601	21.5028	19.7815	2.43431	1.72132
27.5	18.2431	20.4144	19.3287	1.53537	1.08567
30	19.6879	20.8968	20.2924	0.854804	0.604438
40	16.8587	18.5633	17.711	1.20536	0.85232
50	18.5423	19.1249	18.8336	0.411917	0.291269
55	19.7853	17.7596	18.7724	1.43241	1.01287
