# Supplementary material for: Targeted protein degradation in Escherichia coli using CLIPPERs
Source: EMBO Rep. 2025 Jun 25;26(16):3994–4016. doi: 10.1038/s44319-025-00510-9 (PMC12373786; doi:10.1038/s44319-025-00510-9)
Supplement: Supplementary file 7 — Source data Fig. 4 [file 44319_2025_510_MOESM7_ESM.zip › Fig4/Fig4C/SspB/ATPase_assay_SspB_n1.xlsx]

## Sheet: 21-08-03_001 ClpX,SspB raw data
Raw data
0s	30.2 °C	2.9237	2.8863	2.7943	2.7082	2.8043	2.792	2.8536	2.8166	2.8083	2.8906	2.8277	2.777	2.9058	2.8521	2.7738	2.7679	2.7799	2.8059	2.8488	2.7933	2.8202	2.7814	2.7791	2.8256	2.8953	2.9403	2.7843	2.8181	2.8052	2.8308	2.8026	2.9259	2.7872	2.7723	2.8395	2.6418	2.8726	2.9337	2.7869	2.8138	2.706	2.7135	2.7569	2.7836	2.6984	2.6145	2.5685	2.5792
61s	29.9 °C	2.9297	2.8981	2.7956	2.6645	2.7922	2.7827	2.8432	2.8142	2.7961	2.8956	2.8149	2.7632	2.943	2.8887	2.7816	2.7653	2.7909	2.8047	2.8589	2.7875	2.8064	2.7734	2.7643	2.8209	2.9277	2.9693	2.7803	2.8276	2.804	2.835	2.8092	2.9422	2.7908	2.7665	2.8343	2.5943	2.9014	2.9779	2.7882	2.797	2.6855	2.6868	2.728	2.7567	2.6491	2.5555	2.5104	2.5029
121s	29.9 °C	2.9344	2.8935	2.7807	2.6204	2.7771	2.7552	2.8228	2.7844	2.7705	2.8741	2.7804	2.7232	2.9384	2.8889	2.7583	2.7518	2.7623	2.7801	2.837	2.7596	2.7823	2.7444	2.7275	2.778	2.9275	2.9693	2.7567	2.8009	2.7913	2.8127	2.7803	2.9208	2.7576	2.7383	2.801	2.5459	2.9034	2.975	2.7661	2.7584	2.6356	2.6318	2.6734	2.6973	2.5814	2.4783	2.4331	2.4129
182s	30.0 °C	2.9364	2.8971	2.758	2.5772	2.7512	2.7432	2.7991	2.7648	2.7459	2.8548	2.7469	2.6811	2.9407	2.879	2.7367	2.7245	2.7426	2.752	2.8121	2.7333	2.763	2.7206	2.6909	2.742	2.9311	2.9604	2.737	2.7761	2.7688	2.784	2.7637	2.9007	2.7307	2.7112	2.7679	2.5013	2.901	2.9705	2.7458	2.7114	2.5798	2.5785	2.6186	2.6417	2.5074	2.3946	2.353	2.3246
242s	30.1 °C	2.9321	2.8958	2.7347	2.5238	2.7347	2.7089	2.7739	2.7357	2.7232	2.8259	2.7122	2.6431	2.9425	2.8848	2.7157	2.7087	2.7232	2.7362	2.7993	2.7091	2.7337	2.6849	2.646	2.7046	2.9257	2.9652	2.7174	2.7601	2.7438	2.7684	2.737	2.8763	2.7011	2.6795	2.7396	2.4591	2.9002	2.9722	2.7319	2.667	2.5292	2.5192	2.5611	2.5747	2.4333	2.3103	2.2702	2.2264
303s	29.8 °C	2.9344	2.8974	2.7134	2.4723	2.7173	2.6863	2.7546	2.7149	2.6952	2.8136	2.6801	2.6042	2.937	2.8742	2.6953	2.6834	2.6908	2.706	2.7759	2.682	2.7072	2.6537	2.6169	2.6597	2.9231	2.9626	2.701	2.7432	2.7228	2.7499	2.7146	2.8501	2.6722	2.6449	2.7042	2.4224	2.9016	2.9634	2.7074	2.6126	2.476	2.463	2.5073	2.5112	2.3607	2.2271	2.1845	2.1285
363s	29.9 °C	2.9357	2.8883	2.7002	2.4146	2.6969	2.6615	2.7354	2.6827	2.6661	2.7763	2.642	2.5603	2.9373	2.8799	2.672	2.6582	2.6754	2.6796	2.7502	2.6562	2.6841	2.625	2.5728	2.627	2.9234	2.962	2.6765	2.7134	2.7071	2.7254	2.691	2.8274	2.6453	2.6142	2.6734	2.3782	2.903	2.9717	2.6907	2.5649	2.4228	2.402	2.4523	2.4471	2.2833	2.1413	2.0948	2.0291
424s	29.9 °C	2.9339	2.9017	2.6804	2.3591	2.6713	2.6336	2.7115	2.6591	2.6361	2.7479	2.6059	2.5171	2.9432	2.8805	2.6544	2.642	2.6562	2.6653	2.7297	2.6243	2.6497	2.5888	2.5359	2.5784	2.9245	2.9618	2.6501	2.6981	2.6786	2.7112	2.6622	2.798	2.6176	2.5765	2.6385	2.3379	2.9034	2.973	2.6659	2.5163	2.3684	2.3414	2.3929	2.3807	2.2047	2.0524	2.0043	1.9274
485s	29.9 °C	2.9344	2.8865	2.6531	2.304	2.6479	2.6088	2.6856	2.6336	2.6071	2.7174	2.5724	2.4743	2.943	2.875	2.6381	2.6133	2.6279	2.6342	2.7032	2.601	2.6195	2.5627	2.4988	2.5343	2.927	2.9644	2.6327	2.6737	2.6541	2.686	2.6426	2.7793	2.5815	2.5469	2.5994	2.2939	2.8978	2.9603	2.6447	2.4627	2.3148	2.2809	2.3317	2.315	2.1259	1.9649	1.9133	1.8258
545s	30.0 °C	2.9371	2.8879	2.6382	2.2491	2.6251	2.584	2.6623	2.6046	2.5817	2.6893	2.5314	2.4298	2.9424	2.8777	2.61	2.5937	2.6031	2.611	2.6822	2.5701	2.5892	2.5317	2.4555	2.4932	2.9213	2.9586	2.6109	2.6533	2.6352	2.6631	2.6175	2.7579	2.5543	2.5144	2.5654	2.2493	2.8958	2.9731	2.6271	2.4082	2.2586	2.2184	2.2731	2.2486	2.0481	1.8768	1.8209	1.7227
606s	29.8 °C	2.9359	2.8976	2.613	2.193	2.6038	2.5585	2.6436	2.5785	2.5518	2.6603	2.4919	2.3826	2.9335	2.8746	2.5828	2.5699	2.5793	2.5855	2.6567	2.545	2.5626	2.4954	2.4154	2.4434	2.9243	2.9664	2.5862	2.6302	2.6148	2.6407	2.5944	2.733	2.5255	2.4778	2.5301	2.2045	2.9015	2.9641	2.608	2.354	2.2014	2.1565	2.2099	2.1776	1.9655	1.7868	1.7269	1.6197
666s	30.0 °C	2.9333	2.8929	2.5875	2.1343	2.5834	2.5285	2.6145	2.5519	2.5189	2.6339	2.4538	2.3332	2.9484	2.8722	2.5645	2.5526	2.5588	2.562	2.6337	2.5155	2.5319	2.465	2.3736	2.3961	2.9211	2.9615	2.5638	2.6043	2.5863	2.6188	2.5681	2.7058	2.4904	2.4403	2.4916	2.1619	2.9041	2.9517	2.5818	2.2977	2.1449	2.0915	2.1462	2.106	1.8848	1.6966	1.6318	1.516
727s	30.0 °C	2.9388	2.8922	2.5665	2.0758	2.5596	2.5039	2.5894	2.5173	2.4883	2.6012	2.4137	2.2847	2.9401	2.881	2.5373	2.5251	2.5313	2.5361	2.6065	2.4866	2.4998	2.4295	2.3311	2.348	2.9286	2.9666	2.5386	2.5818	2.5644	2.5974	2.5399	2.6757	2.4658	2.4069	2.4527	2.119	2.8975	2.9664	2.5665	2.2414	2.0876	2.0259	2.081	2.0356	1.804	1.6061	1.5365	1.4105
788s	30.1 °C	2.9309	2.8979	2.5434	2.0149	2.5365	2.4786	2.5684	2.4932	2.4547	2.5685	2.3688	2.2348	2.9453	2.8711	2.5184	2.5049	2.5059	2.5103	2.5875	2.4575	2.4658	2.393	2.2855	2.3008	2.9238	2.9566	2.5166	2.5654	2.5388	2.5718	2.5136	2.653	2.4336	2.3691	2.4156	2.0715	2.8964	2.9574	2.5367	2.1843	2.0291	1.9607	2.0152	1.9638	1.7206	1.5154	1.4411	1.3065
848s	30.0 °C	2.9312	2.8936	2.5201	1.9565	2.5092	2.4513	2.5433	2.4618	2.4226	2.5342	2.3283	2.1843	2.9351	2.8733	2.4883	2.4817	2.4791	2.4842	2.5572	2.4278	2.4355	2.3583	2.2426	2.2485	2.9152	2.9771	2.4944	2.5352	2.5168	2.5466	2.4886	2.6268	2.401	2.332	2.3757	2.0249	2.9004	2.9599	2.5201	2.1259	1.9696	1.8953	1.9496	1.8912	1.6383	1.4244	1.3445	1.2016
909s	30.2 °C	2.9384	2.8913	2.4952	1.8955	2.4834	2.4206	2.5148	2.4336	2.392	2.5002	2.2845	2.1332	2.9347	2.8817	2.4679	2.4595	2.4556	2.4618	2.5294	2.3972	2.4044	2.3247	2.1957	2.1977	2.9185	2.9653	2.4702	2.5134	2.49	2.527	2.4602	2.5947	2.3666	2.2939	2.3331	1.9802	2.8977	2.9608	2.4966	2.0665	1.9106	1.8277	1.8834	1.8177	1.5552	1.3334	1.2477	1.0968
969s	29.9 °C	2.9342	2.8865	2.4725	1.8346	2.4582	2.3951	2.4884	2.401	2.359	2.4627	2.2425	2.0831	2.9352	2.8771	2.4464	2.4326	2.4299	2.4325	2.5077	2.3664	2.3733	2.289	2.1506	2.1453	2.9337	2.9635	2.4467	2.4906	2.4646	2.5035	2.4336	2.5679	2.3364	2.2585	2.2937	1.9337	2.9068	2.959	2.4752	2.007	1.8516	1.7616	1.8178	1.7452	1.4733	1.2424	1.1512	0.9924
1030s	29.9 °C	2.9241	2.8927	2.4464	1.7727	2.4355	2.3645	2.4627	2.3721	2.321	2.4331	2.196	2.0312	2.9384	2.8779	2.4175	2.4097	2.4023	2.4035	2.4779	2.3324	2.3391	2.2513	2.1054	2.0943	2.9218	2.9668	2.4221	2.4673	2.4398	2.4766	2.4046	2.5366	2.3023	2.2174	2.2547	1.8868	2.9017	2.9588	2.4494	1.9478	1.7921	1.6949	1.7513	1.6713	1.3901	1.1514	1.0529	0.888
1090s	30.0 °C	2.9398	2.8874	2.4256	1.7109	2.4116	2.3365	2.4351	2.3409	2.2864	2.395	2.1519	1.9782	2.9371	2.8722	2.3924	2.3821	2.3758	2.3779	2.4518	2.3035	2.3059	2.2129	2.0587	2.0406	2.9288	2.9677	2.3988	2.4377	2.4126	2.4555	2.3751	2.5079	2.2668	2.1805	2.2104	1.8401	2.9032	2.9553	2.4272	1.8868	1.7313	1.6268	1.683	1.5976	1.3061	1.0603	0.9548	0.7843
1151s	29.9 °C	2.9224	2.8967	2.3982	1.6494	2.3825	2.3068	2.4088	2.3069	2.2493	2.358	2.107	1.9259	2.9444	2.8744	2.3673	2.3573	2.3489	2.3494	2.4219	2.2717	2.2699	2.175	2.0118	1.9872	2.9305	2.9697	2.3746	2.4143	2.3881	2.432	2.3489	2.4776	2.2327	2.1406	2.1691	1.7922	2.894	2.9582	2.4013	1.8261	1.6706	1.5597	1.6162	1.5234	1.2233	0.9694	0.8572	0.6816
1212s	29.9 °C	2.9378	2.8946	2.3742	1.5879	2.3602	2.278	2.3846	2.2764	2.217	2.3207	2.0625	1.8721	2.9409	2.8837	2.3451	2.3349	2.3237	2.323	2.3975	2.2392	2.2379	2.1396	1.9654	1.9355	2.9299	2.9732	2.3497	2.3891	2.3634	2.4094	2.3201	2.4471	2.201	2.1021	2.1259	1.7465	2.9132	2.9681	2.3809	1.7658	1.6091	1.492	1.5484	1.4499	1.1402	0.8788	0.7598	0.5792
1272s	29.8 °C	2.9301	2.8863	2.3464	1.5248	2.3306	2.2445	2.3545	2.2412	2.1787	2.2848	2.0146	1.8188	2.9367	2.8696	2.3124	2.3057	2.2954	2.2898	2.3638	2.2031	2.2002	2.0978	1.9169	1.8797	2.9254	2.9631	2.3211	2.362	2.3325	2.3805	2.2894	2.415	2.1637	2.0601	2.081	1.6986	2.9	2.9624	2.3552	1.7037	1.5468	1.4238	1.4804	1.3755	1.0564	0.7882	0.6618	0.4779
1333s	29.9 °C	2.9283	2.8901	2.3211	1.4628	2.3054	2.2132	2.3225	2.2075	2.1415	2.2454	1.9678	1.7643	2.9387	2.8722	2.2878	2.28	2.2665	2.2601	2.3338	2.1721	2.1649	2.0593	1.8697	1.826	2.922	2.965	2.2962	2.3363	2.3054	2.3549	2.2576	2.3841	2.1269	2.0205	2.0353	1.6512	2.9021	2.945	2.3302	1.6415	1.484	1.3555	1.4118	1.3018	0.9734	0.6973	0.5641	0.3785
1393s	30.1 °C	2.941	2.8873	2.295	1.4006	2.2779	2.1838	2.2945	2.1742	2.1043	2.2051	1.921	1.7109	2.9334	2.8744	2.2606	2.2543	2.2385	2.2325	2.3051	2.1367	2.1289	2.0196	1.8211	1.7714	2.9273	2.9638	2.2718	2.3105	2.2795	2.3335	2.227	2.3519	2.0931	1.9805	1.9942	1.6028	2.902	2.9655	2.306	1.5789	1.4234	1.2866	1.3441	1.2276	0.89	0.6076	0.4701	0.2868
1454s	30.1 °C	2.937	2.8882	2.266	1.3382	2.2499	2.15	2.265	2.1416	2.0679	2.1659	1.8745	1.6564	2.9353	2.8657	2.233	2.2263	2.2083	2.2032	2.276	2.1038	2.0936	1.9805	1.7727	1.7168	2.9309	2.9617	2.2443	2.2837	2.2519	2.3085	2.1984	2.3185	2.0584	1.9405	1.9476	1.5544	2.8897	2.9582	2.2817	1.5178	1.3619	1.2187	1.2748	1.1535	0.8078	0.5187	0.3902	0.2247
1514s	30.0 °C	2.9264	2.8935	2.2413	1.2752	2.2205	2.1207	2.2365	2.1073	2.0308	2.1289	1.8275	1.6019	2.93	2.8747	2.208	2.1993	2.1781	2.1729	2.247	2.0678	2.0574	1.9395	1.7251	1.6615	2.9265	2.9687	2.2188	2.2552	2.2226	2.2839	2.1688	2.2849	2.0206	1.899	1.9022	1.5057	2.8981	2.9599	2.2563	1.4555	1.3003	1.15	1.2057	1.0791	0.7257	0.4302	0.351	0.2079
1575s	30.0 °C	2.9409	2.8965	2.2134	1.2129	2.192	2.0872	2.2055	2.0732	1.992	2.089	1.7786	1.5467	2.9406	2.8778	2.1795	2.1716	2.1496	2.141	2.2148	2.0343	2.0198	1.8999	1.6762	1.6056	2.9255	2.9591	2.1912	2.2276	2.1955	2.2572	2.138	2.253	1.9835	1.8578	1.8566	1.4577	2.8979	2.9538	2.2306	1.3935	1.2386	1.0817	1.1372	1.005	0.6427	0.3444	0.3416	0.2034
1636s	30.0 °C	2.939	2.8859	2.1875	1.1501	2.1647	2.0573	2.1777	2.0386	1.9545	2.0502	1.731	1.4926	2.9381	2.8809	2.1506	2.1458	2.121	2.1102	2.1829	1.9984	1.9833	1.8599	1.6276	1.5515	2.9088	2.9776	2.1651	2.203	2.1677	2.2316	2.1059	2.2177	1.9482	1.8169	1.8122	1.4081	2.8909	2.956	2.2059	1.331	1.177	1.0131	1.069	0.931	0.561	0.2649	0.3394	0.2011
1696s	29.9 °C	2.928	2.888	2.1586	1.0878	2.136	2.0233	2.146	2.0044	1.9159	2.0084	1.6824	1.4371	2.9396	2.8763	2.124	2.1163	2.0896	2.0798	2.1538	1.9648	1.9467	1.8194	1.5789	1.4957	2.9207	2.9583	2.1367	2.1731	2.1378	2.2091	2.0746	2.1835	1.911	1.7753	1.7669	1.3597	2.8971	2.9618	2.1787	1.2679	1.1149	0.9444	0.9997	0.8571	0.4787	0.2091	0.338	0.2004
1757s	29.9 °C	2.9476	2.8888	2.1307	1.025	2.1095	1.9903	2.1153	1.9683	1.8773	1.9677	1.6344	1.3825	2.9341	2.8765	2.0944	2.0898	2.0605	2.0487	2.1215	1.9291	1.9097	1.7784	1.5305	1.4398	2.9297	2.961	2.1091	2.1451	2.1088	2.1837	2.0436	2.1479	1.8739	1.7346	1.7206	1.3111	2.898	2.9573	2.1534	1.2061	1.0529	0.8764	0.9328	0.7834	0.4006	0.1907	0.3386	0.2007
1817s	30.1 °C	2.9339	2.8853	2.1054	0.9623	2.0796	1.9586	2.084	1.933	1.84	1.9291	1.5865	1.3269	2.951	2.8731	2.0644	2.0622	2.031	2.018	2.0909	1.8937	1.8726	1.7371	1.4809	1.384	2.9133	2.9708	2.0817	2.1178	2.0785	2.157	2.011	2.1165	1.8359	1.692	1.6739	1.2616	2.9021	2.9453	2.1288	1.1427	0.9906	0.8078	0.864	0.7095	0.3234	0.1853	0.3375	0.2002
1878s	30.2 °C	2.931	2.8912	2.0729	0.9	2.0495	1.926	2.053	1.8967	1.8009	1.888	1.5377	1.2718	2.9376	2.8663	2.0373	2.0325	2.0021	1.9861	2.0601	1.8577	1.8352	1.696	1.4319	1.3284	2.9263	2.9718	2.0554	2.0892	2.0502	2.1313	1.9803	2.0813	1.799	1.6511	1.6279	1.2125	2.8997	2.9565	2.1031	1.0793	0.9284	0.7386	0.7947	0.6359	0.2547	0.1828	0.335	0.1994
1939s	29.9 °C	2.93	2.8922	2.0448	0.8375	2.0214	1.8922	2.022	1.8617	1.7618	1.8478	1.4888	1.2165	2.9374	2.8779	2.0085	2.0061	1.9705	1.9534	2.0272	1.8219	1.7963	1.655	1.383	1.2726	2.9181	2.9709	2.0264	2.0608	2.021	2.1072	1.9477	2.0465	1.762	1.6089	1.5823	1.1636	2.8996	2.9532	2.0777	1.0174	0.8668	0.6701	0.7265	0.563	0.2147	0.1822	0.3356	0.1996
1999s	29.8 °C	2.9353	2.8876	2.0162	0.7748	1.9905	1.8602	1.9903	1.8257	1.7222	1.8065	1.4401	1.1616	2.9383	2.87	1.9795	1.9764	1.9391	1.9225	1.9943	1.786	1.7575	1.6131	1.3339	1.2163	2.9203	2.9688	1.9981	2.0317	1.9911	2.0807	1.9161	2.0099	1.7238	1.567	1.5351	1.1141	2.8949	2.9498	2.0488	0.9543	0.8046	0.6023	0.6594	0.4898	0.2023	0.1815	0.3367	0.1992
2060s	30.0 °C	2.9279	2.8793	1.9877	0.7124	1.9605	1.8276	1.9588	1.7901	1.683	1.7665	1.3909	1.1059	2.9394	2.8625	1.9503	1.9471	1.9098	1.8898	1.9619	1.7498	1.7189	1.5717	1.2848	1.1601	2.9278	2.9638	1.9695	2.0034	1.9615	2.0567	1.8848	1.9754	1.6866	1.5251	1.4897	1.0647	2.896	2.9561	2.0224	0.8922	0.7428	0.5352	0.5917	0.4181	0.1987	0.1812	0.3377	0.1992
2120s	29.9 °C	2.9158	2.8728	1.9578	0.6499	1.9287	1.793	1.9266	1.7525	1.6429	1.7229	1.3416	1.0502	2.9392	2.8669	1.9198	1.9178	1.8779	1.8578	1.9298	1.7143	1.6813	1.5298	1.2352	1.1045	2.9189	2.9517	1.9411	1.9734	1.93	2.0296	1.8509	1.9384	1.6485	1.4827	1.4424	1.0149	2.8888	2.9295	1.9962	0.8292	0.6806	0.467	0.5248	0.3476	0.1965	0.1807	0.3374	0.1987
2181s	29.9 °C	2.9295	2.8848	1.9295	0.5878	1.901	1.7606	1.895	1.7171	1.6046	1.6827	1.2929	0.9953	2.9385	2.873	1.8918	1.8896	1.8472	1.8255	1.8975	1.6778	1.6425	1.489	1.1862	1.0488	2.9242	2.9734	1.9129	1.9441	1.9013	2.0049	1.8178	1.9045	1.6108	1.4415	1.3962	0.965	2.9	2.9417	1.9708	0.7672	0.6187	0.4008	0.4587	0.2806	0.1964	0.181	0.3377	0.1993
2241s	30.1 °C	2.9215	2.8763	1.9004	0.5259	1.8705	1.7266	1.8624	1.6804	1.5652	1.6416	1.2438	0.9398	2.9273	2.8657	1.8617	1.8598	1.8163	1.7928	1.8638	1.6416	1.6035	1.4467	1.137	0.9922	2.918	2.9567	1.8844	1.9137	1.8701	1.979	1.785	1.8676	1.5723	1.3988	1.3493	0.9152	2.8948	2.9334	1.9413	0.7036	0.5571	0.3346	0.3936	0.2248	0.194	0.1805	0.3356	0.1989
2302s	30.0 °C	2.9352	2.8977	1.8729	0.4643	1.8396	1.6937	1.8322	1.6441	1.5262	1.6007	1.1946	0.8847	2.9462	2.8772	1.8327	1.8321	1.7841	1.7613	1.8316	1.6051	1.5653	1.4054	1.0878	0.937	2.925	2.9732	1.8564	1.8856	1.8405	1.9562	1.753	1.8319	1.5347	1.357	1.3028	0.8652	2.9037	2.9418	1.9158	0.6414	0.4957	0.2744	0.3368	0.1934	0.1946	0.1806	0.3366	0.1989
2363s	30.1 °C	2.9245	2.8854	1.8432	0.4031	1.81	1.6588	1.799	1.6069	1.4862	1.559	1.1456	0.8293	2.9363	2.8642	1.8029	1.8025	1.7529	1.7294	1.7978	1.569	1.5259	1.3628	1.0383	0.8804	2.9209	2.9523	1.8278	1.8563	1.8106	1.9316	1.7198	1.7965	1.4969	1.3148	1.2576	0.8153	2.9058	2.9489	1.889	0.5785	0.4346	0.2231	0.295	0.1825	0.194	0.1802	0.3358	0.1988
2423s	29.9 °C	2.9303	2.8898	1.8134	0.3431	1.7794	1.6248	1.7667	1.5707	1.4464	1.5161	1.0964	0.7741	2.9334	2.8668	1.7729	1.7731	1.7215	1.6955	1.7659	1.5323	1.4878	1.3218	0.9893	0.8248	2.9192	2.9629	1.7991	1.827	1.7789	1.9057	1.6868	1.76	1.458	1.2732	1.2093	0.7656	2.8999	2.9422	1.8622	0.5163	0.3744	0.1952	0.2767	0.1784	0.194	0.1804	0.3363	0.1991
2484s	30.0 °C	2.9342	2.8816	1.7836	0.2847	1.7481	1.5912	1.7348	1.5341	1.4063	1.4742	1.0468	0.7187	2.9389	2.8624	1.7426	1.7431	1.69	1.6634	1.7324	1.4956	1.4479	1.2796	0.94	0.7686	2.9221	2.9652	1.7697	1.7968	1.7492	1.8802	1.6542	1.7242	1.4201	1.2305	1.1626	0.7161	2.9017	2.9464	1.8346	0.4545	0.3158	0.1855	0.2709	0.1765	0.1939	0.1802	0.3367	0.1991
2544s	30.0 °C	2.929	2.8787	1.7551	0.2316	1.7181	1.5573	1.702	1.4972	1.367	1.4332	0.9979	0.6639	2.9339	2.8675	1.7128	1.7143	1.6584	1.6297	1.6981	1.4585	1.4084	1.2376	0.8908	0.7133	2.9277	2.9611	1.7407	1.7666	1.718	1.8551	1.621	1.6873	1.382	1.1885	1.1171	0.6659	2.8956	2.9502	1.8081	0.3943	0.2609	0.1821	0.2682	0.1753	0.1937	0.1803	0.3365	0.199
2605s	30.0 °C	2.9251	2.8772	1.7238	0.1915	1.6862	1.5225	1.6685	1.4601	1.3267	1.3901	0.9487	0.6088	2.9254	2.8492	1.6811	1.6837	1.6255	1.5965	1.6647	1.4211	1.3691	1.1954	0.8419	0.6579	2.9069	2.9588	1.7105	1.736	1.6864	1.8297	1.5872	1.65	1.3434	1.1458	1.0686	0.6161	2.8948	2.9314	1.7796	0.3361	0.2156	0.1801	0.2664	0.1743	0.1934	0.1801	0.3361	0.1995
2665s	29.9 °C	2.9343	2.8794	1.6953	0.172	1.6557	1.4889	1.6364	1.4231	1.2876	1.3495	0.8995	0.5542	2.9298	2.8662	1.6516	1.6549	1.5943	1.5642	1.6319	1.3849	1.3301	1.1537	0.793	0.6029	2.9193	2.9597	1.6819	1.7066	1.6567	1.8058	1.5549	1.6143	1.3054	1.104	1.0225	0.5673	2.8997	2.9358	1.7528	0.2818	0.1897	0.1787	0.2658	0.174	0.193	0.1802	0.3355	0.1992
2726s	29.9 °C	2.9316	2.8788	1.6643	0.1648	1.6252	1.4535	1.6036	1.3865	1.2476	1.3059	0.8504	0.4996	2.9368	2.8623	1.6216	1.6248	1.5626	1.5313	1.5982	1.3481	1.2909	1.1118	0.7441	0.5478	2.9213	2.9713	1.6525	1.6765	1.6253	1.7817	1.5218	1.578	1.2671	1.0619	0.9773	0.5191	2.8889	2.9412	1.7256	0.2404	0.1797	0.1779	0.2642	0.1737	0.1928	0.1803	0.3359	0.1993
2787s	29.9 °C	2.9238	2.8849	1.6351	0.1614	1.594	1.4197	1.571	1.3492	1.2077	1.2649	0.8012	0.4456	2.9374	2.8643	1.5908	1.5946	1.5307	1.4981	1.5644	1.311	1.251	1.0697	0.6952	0.4929	2.9266	2.9594	1.624	1.646	1.5947	1.7569	1.488	1.5411	1.2288	1.0195	0.929	0.4732	2.9084	2.9478	1.6984	0.2195	0.1755	0.1775	0.2645	0.1734	0.1934	0.1802	0.3364	0.1994
2847s	29.9 °C	2.9098	2.8672	1.6047	0.1597	1.5625	1.3851	1.5374	1.3122	1.1674	1.2225	0.7523	0.392	2.926	2.8625	1.5601	1.5646	1.4983	1.4645	1.5302	1.2739	1.2115	1.0277	0.6464	0.4388	2.9155	2.9571	1.5939	1.6154	1.5637	1.7322	1.4549	1.5038	1.1902	0.9776	0.8825	0.4335	2.8868	2.9361	1.6695	0.2112	0.1736	0.177	0.2641	0.1731	0.1931	0.1802	0.3355	0.1992
2908s	29.8 °C	2.9312	2.8789	1.574	0.1587	1.5313	1.3505	1.5048	1.2755	1.1277	1.1796	0.7033	0.3393	2.9369	2.8648	1.5301	1.5349	1.4666	1.4316	1.4973	1.2376	1.1729	0.986	0.5979	0.3853	2.9212	2.9631	1.5651	1.5856	1.5325	1.7075	1.4213	1.4673	1.1519	0.9356	0.8361	0.4053	2.8957	2.9353	1.643	0.2086	0.1723	0.1771	0.2635	0.1728	0.1928	0.1805	0.3368	0.1995
2968s	30.0 °C	2.9297	2.8808	1.5447	0.1579	1.5	1.3161	1.472	1.2382	1.0878	1.1379	0.6544	0.2885	2.9265	2.8678	1.4993	1.5049	1.4341	1.3983	1.4636	1.2002	1.1332	0.9442	0.5494	0.3327	2.9185	2.9544	1.5357	1.5553	1.501	1.6835	1.388	1.4308	1.1134	0.8936	0.7902	0.3935	2.9006	2.9384	1.6149	0.2067	0.1714	0.1774	0.2638	0.1728	0.1929	0.1803	0.336	0.1995
3029s	30.0 °C	2.9312	2.8853	1.5144	0.1573	1.4688	1.2814	1.4389	1.201	1.0477	1.0957	0.6056	0.2422	2.9332	2.8646	1.4688	1.4748	1.4024	1.365	1.4293	1.163	1.0933	0.902	0.5012	0.2829	2.9094	2.9614	1.5058	1.5247	1.4697	1.6595	1.3541	1.3937	1.075	0.8514	0.7425	0.3875	2.8994	2.9297	1.5869	0.2057	0.1709	0.1768	0.2644	0.1728	0.1935	0.1806	0.3369	0.1985
3090s	29.9 °C	2.924	2.8785	1.4841	0.1569	1.437	1.2464	1.4055	1.1634	1.0076	1.0526	0.5569	0.2059	2.9232	2.8573	1.438	1.4445	1.3697	1.3311	1.3955	1.1256	1.0539	0.86	0.4529	0.2387	2.912	2.9557	1.476	1.4939	1.4385	1.635	1.3206	1.3567	1.0365	0.8092	0.6961	0.3852	2.883	2.9239	1.5594	0.2055	0.1707	0.1774	0.2655	0.1727	0.1949	0.181	0.3392	0.1995
3150s	30.0 °C	2.9265	2.8808	1.4538	0.1568	1.4061	1.2117	1.3726	1.1263	0.9677	1.0117	0.5084	0.1857	2.9402	2.8653	1.407	1.4147	1.3378	1.2977	1.3617	1.0889	1.0143	0.8184	0.4053	0.2081	2.9163	2.9556	1.4464	1.4633	1.4073	1.6107	1.2874	1.3199	0.9982	0.7674	0.6497	0.3841	2.8964	2.936	1.5311	0.2042	0.1704	0.1763	0.2637	0.1727	0.1936	0.1806	0.3366	0.1992
3211s	30.0 °C	2.9312	2.879	1.4236	0.1565	1.3746	1.1769	1.3394	1.0894	0.9279	0.9694	0.4601	0.177	2.9371	2.8642	1.3767	1.3844	1.3054	1.2645	1.3277	1.0516	0.9751	0.7763	0.3584	0.1934	2.9177	2.959	1.4172	1.4328	1.3759	1.5874	1.2536	1.283	0.96	0.7255	0.6053	0.3832	2.8936	2.9351	1.5037	0.2039	0.1702	0.1771	0.2647	0.1728	0.1937	0.1809	0.3379	0.1999
3271s	30.1 °C	2.9286	2.8806	1.393	0.1564	1.3429	1.1423	1.3061	1.0522	0.8876	0.9271	0.4122	0.173	2.9381	2.8607	1.3457	1.3541	1.2731	1.2309	1.2939	1.0149	0.9352	0.7346	0.3124	0.1874	2.9157	2.9572	1.3875	1.4023	1.3446	1.5637	1.2202	1.2461	0.9215	0.6838	0.5576	0.3821	2.9006	2.9386	1.4758	0.2034	0.1699	0.1765	0.2644	0.1727	0.1945	0.181	0.3391	0.1999
3332s	29.9 °C	2.9115	2.8714	1.3624	0.1562	1.311	1.1073	1.2729	1.0148	0.8476	0.8851	0.3649	0.1709	2.9224	2.8553	1.3144	1.3238	1.2405	1.1972	1.2596	0.9774	0.8957	0.6931	0.2681	0.184	2.9035	2.9506	1.3574	1.3719	1.3129	1.5399	1.1862	1.2085	0.8829	0.6421	0.5125	0.382	2.8858	2.9148	1.4476	0.2038	0.1698	0.1775	0.265	0.1727	0.1951	0.1807	0.3375	0.1991
3392s	30.1 °C	2.9228	2.8787	1.3321	0.1561	1.2799	1.0725	1.2397	0.9778	0.8078	0.8432	0.3185	0.1696	2.9339	2.8649	1.2835	1.2934	1.2078	1.1639	1.2256	0.9404	0.8557	0.6514	0.2282	0.1818	2.9188	2.9573	1.3281	1.3412	1.2818	1.5165	1.1529	1.1719	0.8446	0.6005	0.4669	0.3817	2.9014	2.9276	1.4193	0.2026	0.1697	0.176	0.264	0.1727	0.1943	0.181	0.3382	0.1992
3453s	30.0 °C	2.9103	2.8645	1.3016	0.156	1.248	1.0374	1.2065	0.9404	0.7677	0.8006	0.2741	0.1688	2.9241	2.8567	1.2526	1.263	1.1754	1.1299	1.1916	0.9032	0.8163	0.6099	0.1967	0.1808	2.9114	2.945	1.2981	1.3103	1.2499	1.4932	1.1192	1.1346	0.8064	0.559	0.4226	0.3823	2.8861	2.918	1.3913	0.2022	0.1695	0.1767	0.2643	0.1727	0.1941	0.1806	0.3374	0.1995
3514s	30.0 °C	2.9249	2.8824	1.2712	0.1559	1.2165	1.0024	1.1733	0.9033	0.728	0.7585	0.2335	0.1681	2.9334	2.8653	1.2216	1.2329	1.143	1.0965	1.1576	0.8662	0.7771	0.5685	0.1782	0.1802	2.9252	2.9667	1.2685	1.2799	1.2184	1.4703	1.0856	1.0978	0.7681	0.5176	0.3789	0.3818	2.8972	2.9252	1.3637	0.2027	0.1694	0.1769	0.2641	0.1729	0.1943	0.1815	0.3383	0.1997
3574s	29.9 °C	2.9138	2.8666	1.2404	0.1559	1.1847	0.9673	1.1397	0.8658	0.6882	0.7175	0.2013	0.1676	2.9213	2.8579	1.1905	1.2023	1.1103	1.0627	1.1235	0.829	0.7379	0.5272	0.1696	0.1802	2.9167	2.9539	1.2383	1.2484	1.1866	1.4466	1.0515	1.0605	0.7296	0.4764	0.3357	0.3813	2.8893	2.9204	1.3353	0.2029	0.1693	0.177	0.2645	0.1727	0.1937	0.1809	0.3369	0.1993
3635s	29.9 °C	2.9278	2.8784	1.2101	0.156	1.1533	0.9325	1.1064	0.8286	0.6486	0.6763	0.1822	0.1672	2.9331	2.8625	1.1596	1.1716	1.0778	1.0291	1.0894	0.7918	0.698	0.4861	0.1654	0.1793	2.9191	2.9547	1.2086	1.2176	1.1552	1.4238	1.0181	1.0237	0.6917	0.4358	0.297	0.3812	2.8944	2.9237	1.3073	0.2023	0.1692	0.1768	0.2644	0.1726	0.1937	0.181	0.3379	0.1996
3695s	30.0 °C	2.9165	2.8768	1.1793	0.1559	1.1213	0.8974	1.0733	0.7914	0.6089	0.634	0.1731	0.1669	2.937	2.8614	1.1283	1.1411	1.0451	0.9954	1.0553	0.7549	0.6588	0.4452	0.1631	0.1789	2.9229	2.9617	1.1786	1.1868	1.1235	1.4011	0.9841	0.9865	0.6535	0.3949	0.2622	0.381	2.8916	2.9262	1.279	0.2019	0.1693	0.1767	0.2638	0.1728	0.1935	0.1808	0.337	0.1993
3756s	29.9 °C	2.9112	2.8667	1.1484	0.1559	1.0896	0.862	1.0397	0.7542	0.5693	0.5934	0.1685	0.1666	2.915	2.8527	1.0972	1.1106	1.0124	0.9616	1.0209	0.7176	0.6192	0.4046	0.1615	0.1787	2.9137	2.952	1.1483	1.1556	1.0914	1.3777	0.9501	0.9494	0.6153	0.3546	0.2384	0.3805	2.8884	2.9184	1.2505	0.2025	0.1693	0.177	0.2646	0.1728	0.1944	0.181	0.3388	0.1998
3817s	29.9 °C	2.9256	2.8717	1.1176	0.1559	1.0579	0.827	1.0064	0.717	0.5298	0.5519	0.1659	0.1663	2.9337	2.8604	1.0661	1.08	0.9796	0.9279	0.9869	0.6806	0.5798	0.3642	0.1606	0.1782	2.9144	2.9636	1.1185	1.1251	1.0601	1.3555	0.9165	0.9126	0.5773	0.315	0.2278	0.3802	2.8947	2.9256	1.2222	0.202	0.1692	0.1765	0.264	0.1727	0.1931	0.1811	0.337	0.1985
3877s	29.8 °C	2.9184	2.8732	1.087	0.156	1.026	0.7919	0.9729	0.6798	0.4904	0.5116	0.1643	0.1665	2.9199	2.8524	1.0346	1.0494	0.9471	0.8941	0.9527	0.6436	0.5402	0.3247	0.1598	0.1785	2.9029	2.9544	1.0885	1.0939	1.028	1.3327	0.8826	0.8754	0.5394	0.2768	0.2219	0.3803	2.8806	2.9144	1.1941	0.2021	0.1691	0.1766	0.2641	0.1729	0.1931	0.181	0.3367	0.1991
3938s	29.9 °C	2.9157	2.8647	1.0561	0.1559	0.9941	0.7569	0.9394	0.6428	0.4511	0.4698	0.1633	0.1662	2.9236	2.8501	1.0034	1.0188	0.9142	0.8603	0.9185	0.6065	0.5011	0.2861	0.1594	0.178	2.9087	2.9533	1.0582	1.0625	0.9961	1.3104	0.8489	0.8383	0.5014	0.2407	0.2181	0.3796	2.8821	2.9117	1.1656	0.2017	0.1691	0.1764	0.2632	0.1728	0.193	0.1809	0.3369	0.1994
3998s	29.9 °C	2.9259	2.8771	1.0254	0.1561	0.9625	0.7223	0.9061	0.6059	0.4121	0.4309	0.1625	0.166	2.9335	2.8591	0.9723	0.9882	0.8816	0.8266	0.8842	0.5698	0.4618	0.2494	0.1589	0.1775	2.9106	2.962	1.0282	1.0318	0.9646	1.2882	0.815	0.8014	0.4637	0.2093	0.2152	0.3782	2.8932	2.9269	1.1373	0.2017	0.1692	0.1766	0.2636	0.1729	0.1931	0.1812	0.3367	0.1993
4059s	30.0 °C	2.9179	2.8649	0.9946	0.1559	0.9305	0.6866	0.8726	0.5688	0.3735	0.3923	0.1619	0.1659	2.9158	2.8557	0.9407	0.9575	0.8487	0.7927	0.8498	0.5329	0.4231	0.217	0.1585	0.1774	2.9034	2.945	0.9979	1.0006	0.9327	1.2658	0.7811	0.7644	0.4262	0.1864	0.2145	0.3796	2.8932	2.9132	1.1089	0.2018	0.1691	0.1767	0.2647	0.173	0.1939	0.1813	0.3371	0.1995
4119s	30.1 °C	2.914	2.8717	0.9634	0.156	0.8986	0.6512	0.8392	0.5319	0.3352	0.3548	0.1614	0.1658	2.9261	2.8476	0.9095	0.9269	0.816	0.759	0.8158	0.4962	0.3846	0.1919	0.1582	0.1781	2.9053	2.9527	0.9678	0.9694	0.9008	1.2439	0.7475	0.7275	0.3891	0.1734	0.214	0.3793	2.8832	2.9114	1.0806	0.2019	0.169	0.1772	0.2657	0.1729	0.1943	0.1815	0.3383	0.1999
4180s	30.1 °C	2.9089	2.8689	0.9328	0.1561	0.8667	0.6162	0.8059	0.4953	0.298	0.323	0.1611	0.1657	2.9168	2.8486	0.878	0.8962	0.7834	0.7252	0.7817	0.4597	0.3467	0.1764	0.1579	0.1776	2.9077	2.9462	0.9376	0.9383	0.8689	1.2221	0.7138	0.6906	0.3523	0.1665	0.2132	0.3792	2.8822	2.9102	1.0522	0.2019	0.1692	0.1779	0.2653	0.173	0.194	0.1814	0.338	0.2
4241s	30.0 °C	2.9086	2.8654	0.9019	0.1561	0.8348	0.5813	0.7725	0.4586	0.2623	0.2974	0.1609	0.1657	2.9146	2.8501	0.8468	0.8656	0.7506	0.6915	0.7474	0.4234	0.3097	0.1685	0.1578	0.1778	2.9113	2.9479	0.9076	0.9073	0.8372	1.2003	0.6801	0.6539	0.3161	0.1629	0.2124	0.3789	2.8856	2.9154	1.024	0.2017	0.1692	0.177	0.2651	0.1731	0.1929	0.1813	0.3374	0.1992
4301s	29.9 °C	2.922	2.8696	0.8709	0.156	0.8029	0.546	0.7392	0.4221	0.229	0.2809	0.1605	0.1655	2.9258	2.8529	0.8153	0.8349	0.7179	0.6578	0.7134	0.3871	0.2738	0.1642	0.1576	0.1775	2.9193	2.9581	0.8775	0.8763	0.8054	1.1787	0.6466	0.6172	0.2808	0.1604	0.2125	0.3795	2.8932	2.9195	0.9955	0.2023	0.1691	0.1776	0.2658	0.1731	0.1941	0.1816	0.3391	0.1998
4362s	29.9 °C	2.9211	2.8682	0.84	0.1562	0.7712	0.5117	0.7059	0.386	0.2008	0.2725	0.1603	0.1654	2.9225	2.8546	0.7841	0.8043	0.6853	0.6242	0.6793	0.3515	0.2407	0.1617	0.1575	0.1777	2.9118	2.9495	0.8472	0.8452	0.7734	1.1573	0.6129	0.5806	0.2473	0.159	0.2126	0.3785	2.8867	2.9189	0.9671	0.2022	0.1692	0.1777	0.2661	0.1732	0.1939	0.1816	0.339	0.2002
4422s	29.8 °C	2.9278	2.8767	0.8091	0.1561	0.7394	0.4763	0.6727	0.3503	0.1808	0.2683	0.1601	0.1655	2.9314	2.8587	0.7526	0.7735	0.6525	0.5905	0.6454	0.3162	0.2129	0.1601	0.1574	0.1775	2.9182	2.9592	0.8171	0.8142	0.7416	1.1359	0.5793	0.5439	0.2168	0.1582	0.2115	0.3788	2.896	2.9158	0.9385	0.2024	0.1692	0.1772	0.2651	0.1732	0.1935	0.1819	0.3394	0.2002
4483s	30.1 °C	2.9119	2.8615	0.778	0.1562	0.7075	0.4415	0.6393	0.315	0.1695	0.2634	0.1601	0.1654	2.9233	2.8434	0.7212	0.7428	0.6198	0.5569	0.6113	0.2818	0.1945	0.1591	0.1575	0.1774	2.9043	2.952	0.7867	0.7829	0.7097	1.1144	0.5458	0.5074	0.1925	0.1572	0.2118	0.3788	2.8819	2.9052	0.91	0.202	0.1692	0.1772	0.2653	0.1732	0.1931	0.1814	0.3375	0.1992
4543s	29.9 °C	2.9131	2.8537	0.7472	0.1562	0.6756	0.4068	0.606	0.2805	0.1634	0.2636	0.1598	0.1653	2.9153	2.8441	0.6899	0.7121	0.5871	0.5233	0.5774	0.249	0.1842	0.1583	0.1572	0.178	2.9119	2.9418	0.7564	0.7516	0.6779	1.0935	0.5124	0.4711	0.1765	0.1568	0.2121	0.3778	2.883	2.9082	0.8815	0.2022	0.1691	0.1772	0.2651	0.1733	0.193	0.1816	0.3382	0.1994
4604s	30.0 °C	2.9083	2.8592	0.7162	0.1562	0.6438	0.3724	0.5729	0.2479	0.1601	0.2632	0.1598	0.1654	2.9209	2.844	0.6585	0.6815	0.5546	0.4898	0.5434	0.2193	0.1789	0.1577	0.1572	0.1781	2.909	2.9475	0.7263	0.7205	0.6461	1.0727	0.479	0.4351	0.1676	0.1563	0.2118	0.3778	2.8759	2.9059	0.853	0.2019	0.1693	0.1776	0.2648	0.1733	0.1925	0.1815	0.3365	0.1992
4665s	30.2 °C	2.9095	2.8633	0.6851	0.1562	0.612	0.3384	0.5398	0.2182	0.1579	0.2608	0.1597	0.1653	2.9131	2.8449	0.6271	0.6508	0.5219	0.4564	0.5095	0.1948	0.1751	0.157	0.1571	0.1775	2.91	2.9483	0.6961	0.6893	0.6142	1.0518	0.4458	0.3993	0.1627	0.1558	0.2115	0.3781	2.8808	2.9017	0.8245	0.2027	0.1693	0.1782	0.2659	0.1734	0.1937	0.1817	0.3374	0.1991
4725s	29.9 °C	2.9115	2.8587	0.6542	0.1563	0.5803	0.305	0.5068	0.194	0.1562	0.2605	0.1596	0.1653	2.9219	2.8454	0.5959	0.6202	0.4894	0.4233	0.4759	0.1783	0.1737	0.1567	0.1571	0.1779	2.91	2.9465	0.6658	0.6582	0.5824	1.0309	0.4127	0.3638	0.1598	0.1557	0.2099	0.377	2.8784	2.8977	0.7961	0.2021	0.1694	0.1782	0.2656	0.1734	0.1937	0.1818	0.3371	0.1987
4786s	29.9 °C	2.9105	2.8496	0.6233	0.1564	0.5484	0.2725	0.4739	0.1774	0.1553	0.2595	0.1596	0.1653	2.9206	2.8454	0.5645	0.5896	0.457	0.3902	0.4424	0.1688	0.1717	0.1563	0.1572	0.1781	2.9028	2.9362	0.6357	0.6271	0.5507	1.0107	0.3799	0.3289	0.1579	0.1553	0.2115	0.3774	2.8763	2.9045	0.7675	0.203	0.1694	0.179	0.2663	0.1737	0.1941	0.1821	0.3383	0.1989
4846s	29.9 °C	2.9028	2.8584	0.5924	0.1564	0.5168	0.2418	0.441	0.168	0.1545	0.2589	0.1594	0.1653	2.9193	2.8474	0.5331	0.5591	0.4247	0.3573	0.4088	0.1637	0.1705	0.1561	0.157	0.1778	2.8966	2.9418	0.6055	0.5961	0.5191	0.9902	0.3474	0.295	0.1566	0.1551	0.2116	0.3781	2.8805	2.9009	0.7391	0.2023	0.1695	0.1779	0.2656	0.1737	0.1935	0.1819	0.3365	0.1984
4907s	29.9 °C	2.9083	2.8582	0.5615	0.1565	0.4852	0.2149	0.4083	0.1628	0.1538	0.2586	0.1595	0.1653	2.9129	2.8485	0.5019	0.5284	0.3926	0.3249	0.3757	0.1604	0.1701	0.1559	0.157	0.1783	2.9045	2.9486	0.5754	0.5649	0.4874	0.9697	0.3152	0.2626	0.1557	0.1549	0.2108	0.377	2.8807	2.8996	0.7106	0.2021	0.1695	0.1782	0.2647	0.1736	0.1937	0.1818	0.3366	0.1982
4968s	30.0 °C	2.917	2.8609	0.5306	0.1565	0.4537	0.1935	0.376	0.1597	0.1533	0.2582	0.1596	0.1653	2.9337	2.8443	0.4707	0.4979	0.3606	0.2933	0.343	0.1584	0.1688	0.1558	0.157	0.1775	2.913	2.9575	0.5452	0.534	0.4558	0.9495	0.284	0.2332	0.155	0.1547	0.2103	0.3772	2.8892	2.9094	0.6823	0.2029	0.1696	0.1792	0.266	0.1738	0.1942	0.1822	0.3375	0.1982
5028s	30.0 °C	2.9094	2.8585	0.4997	0.1564	0.4222	0.1798	0.3437	0.1576	0.1531	0.2568	0.1594	0.1653	2.9147	2.838	0.4395	0.4673	0.329	0.2626	0.3107	0.1571	0.1684	0.1555	0.157	0.1778	2.9023	2.9434	0.5151	0.503	0.4244	0.9293	0.2541	0.2089	0.1544	0.1545	0.2104	0.3771	2.8805	2.9068	0.6536	0.2028	0.1695	0.1785	0.2655	0.1739	0.1935	0.1819	0.3352	0.1975
5089s	30.0 °C	2.9057	2.8604	0.469	0.1566	0.3911	0.1721	0.3122	0.1562	0.1526	0.257	0.1594	0.1652	2.9162	2.8498	0.4086	0.437	0.2981	0.234	0.2795	0.156	0.169	0.1555	0.157	0.1785	2.8974	2.9444	0.485	0.4721	0.3931	0.9097	0.2267	0.1919	0.1539	0.1544	0.2112	0.3771	2.8753	2.897	0.6252	0.2025	0.1699	0.1787	0.2649	0.1739	0.1943	0.1821	0.3361	0.1966
5149s	29.9 °C	2.9051	2.8584	0.4382	0.1566	0.3599	0.1678	0.2813	0.1552	0.1524	0.2572	0.1594	0.1652	2.915	2.8411	0.3777	0.4068	0.268	0.2088	0.2497	0.1555	0.1684	0.1555	0.157	0.1778	2.9004	2.9387	0.455	0.4413	0.3621	0.8898	0.2032	0.1816	0.1536	0.1543	0.2106	0.3769	2.8877	2.8941	0.5967	0.2028	0.1697	0.179	0.2665	0.1738	0.1948	0.1826	0.3378	0.1966
5210s	29.9 °C	2.9209	2.865	0.4077	0.1566	0.3293	0.1656	0.2518	0.1544	0.1523	0.2573	0.1593	0.1652	2.9269	2.8478	0.3473	0.3767	0.2395	0.1893	0.2229	0.1548	0.1685	0.1555	0.157	0.1784	2.9117	2.9534	0.4251	0.4106	0.3314	0.8701	0.1862	0.1758	0.1532	0.1542	0.209	0.3761	2.895	2.9097	0.5683	0.2027	0.1696	0.1787	0.2655	0.1739	0.1947	0.1825	0.3364	0.1964
5270s	30.0 °C	2.9127	2.8582	0.3773	0.1567	0.299	0.1634	0.2247	0.1537	0.1521	0.2581	0.1593	0.1652	2.9175	2.842	0.317	0.3469	0.2138	0.1766	0.2007	0.1543	0.1675	0.1554	0.157	0.178	2.9009	2.9381	0.3954	0.3801	0.3012	0.8504	0.1756	0.1723	0.1531	0.1541	0.2087	0.3755	2.8759	2.8954	0.5399	0.2032	0.1697	0.1789	0.2662	0.174	0.1952	0.1827	0.3376	0.1964
5331s	30.0 °C	2.9042	2.852	0.3471	0.1567	0.2697	0.1623	0.2016	0.1533	0.1519	0.2576	0.1592	0.1652	2.9109	2.8418	0.2875	0.3174	0.193	0.1692	0.1852	0.1539	0.1679	0.1552	0.1569	0.1783	2.898	2.9442	0.3657	0.3497	0.2719	0.8311	0.1694	0.1701	0.1528	0.1543	0.2095	0.3763	2.8905	2.8937	0.5115	0.2027	0.1697	0.179	0.2661	0.174	0.1946	0.1823	0.3356	0.1959
5392s	30.2 °C	2.9149	2.8536	0.3173	0.1568	0.2418	0.1609	0.1848	0.1529	0.1517	0.2569	0.1593	0.1652	2.9142	2.8368	0.259	0.2884	0.1788	0.1647	0.1758	0.1537	0.1686	0.1552	0.1569	0.1783	2.902	2.9392	0.3364	0.3198	0.2442	0.8118	0.1658	0.1684	0.1526	0.1542	0.2095	0.3761	2.8875	2.892	0.4831	0.2028	0.1699	0.1797	0.2661	0.1741	0.1953	0.1822	0.336	0.1956
5452s	30.0 °C	2.9116	2.8497	0.2881	0.1568	0.2164	0.1603	0.1741	0.1526	0.1518	0.2564	0.1593	0.1652	2.9127	2.834	0.2323	0.2605	0.17	0.1619	0.1703	0.1535	0.167	0.1549	0.157	0.1779	2.891	2.9431	0.3076	0.2907	0.219	0.7926	0.1634	0.1673	0.1525	0.1541	0.2092	0.3758	2.8792	2.8906	0.4549	0.2029	0.1698	0.1796	0.2664	0.1744	0.1949	0.1821	0.3359	0.1958
5513s	29.9 °C	2.9124	2.8549	0.2598	0.1568	0.1951	0.1597	0.1678	0.1523	0.1514	0.2557	0.1592	0.1652	2.915	2.8387	0.2088	0.2339	0.1649	0.1601	0.1669	0.1532	0.1675	0.1549	0.1571	0.1782	2.8924	2.9402	0.2793	0.2624	0.1982	0.7736	0.1617	0.1665	0.1523	0.1539	0.2101	0.3763	2.8748	2.8981	0.4268	0.2028	0.1698	0.1794	0.2669	0.1742	0.1952	0.1817	0.3349	0.1953
5573s	29.9 °C	2.9075	2.8553	0.2329	0.1569	0.1797	0.1591	0.164	0.152	0.1514	0.2565	0.1592	0.1652	2.9222	2.8378	0.1903	0.21	0.1618	0.1587	0.1646	0.1528	0.1669	0.1547	0.1569	0.1782	2.9021	2.9407	0.252	0.2357	0.1833	0.7547	0.1605	0.1658	0.1522	0.1543	0.2097	0.3758	2.8825	2.8897	0.3987	0.2031	0.1699	0.1793	0.2665	0.1742	0.1948	0.1815	0.3327	0.1946
5634s	30.0 °C	2.9106	2.8609	0.2089	0.1569	0.1701	0.1589	0.1616	0.152	0.1513	0.2556	0.1593	0.1653	2.9156	2.8343	0.1779	0.1905	0.1597	0.1579	0.1632	0.1527	0.1673	0.1548	0.157	0.1779	2.8944	2.9402	0.2265	0.2118	0.1741	0.7361	0.1598	0.1653	0.1521	0.1538	0.2102	0.3759	2.8774	2.8856	0.3708	0.204	0.1699	0.1799	0.2665	0.1744	0.1951	0.1817	0.3341	0.1946
5694s	29.9 °C	2.9048	2.8452	0.1893	0.1571	0.1644	0.1585	0.1598	0.1517	0.1513	0.2566	0.1592	0.1652	2.9147	2.8335	0.1701	0.1768	0.1582	0.1571	0.162	0.1526	0.1669	0.1547	0.1569	0.1782	2.8981	2.9425	0.204	0.1926	0.1687	0.7174	0.159	0.1648	0.152	0.154	0.2097	0.3762	2.8713	2.8899	0.3431	0.2038	0.17	0.1792	0.2656	0.1744	0.1945	0.1813	0.3322	0.1939
5755s	29.9 °C	2.9061	2.8557	0.1756	0.1571	0.1609	0.1582	0.1586	0.1516	0.1512	0.2564	0.1593	0.1653	2.9125	2.8376	0.1656	0.1683	0.1573	0.1564	0.1612	0.1524	0.1673	0.1547	0.157	0.1782	2.8937	2.9392	0.1861	0.1792	0.1653	0.6988	0.1584	0.1644	0.1519	0.1539	0.2103	0.3757	2.8791	2.8889	0.3158	0.2038	0.17	0.1795	0.2661	0.1744	0.1942	0.1811	0.3314	0.1941
5816s	29.9 °C	2.9061	2.8503	0.167	0.157	0.1585	0.158	0.1576	0.1514	0.1512	0.2573	0.1593	0.1653	2.9072	2.8291	0.1625	0.1631	0.1563	0.156	0.1605	0.1523	0.1664	0.1546	0.157	0.1773	2.8955	2.938	0.1737	0.1709	0.163	0.6804	0.158	0.164	0.1518	0.1538	0.2094	0.3752	2.8735	2.8852	0.2888	0.2041	0.17	0.1796	0.2667	0.1745	0.1952	0.1811	0.3333	0.1941
5876s	30.1 °C	2.9031	2.8537	0.1618	0.1572	0.1568	0.1578	0.1569	0.1513	0.151	0.2563	0.1592	0.1652	2.9149	2.8355	0.1607	0.16	0.1557	0.1556	0.1599	0.1522	0.1669	0.1546	0.157	0.1779	2.8963	2.943	0.1662	0.1658	0.1613	0.6622	0.1577	0.1638	0.1518	0.1538	0.2099	0.3751	2.8839	2.8868	0.2628	0.2034	0.1701	0.1795	0.2659	0.1746	0.1951	0.1806	0.3326	0.1936
5937s	29.9 °C	2.9105	2.8418	0.1585	0.1572	0.1557	0.1577	0.1563	0.1511	0.1511	0.2566	0.1592	0.1653	2.914	2.8315	0.1594	0.1579	0.1552	0.1553	0.1594	0.1522	0.1671	0.1547	0.157	0.1783	2.8949	2.946	0.1615	0.1627	0.1602	0.644	0.1572	0.1635	0.1517	0.1537	0.2089	0.3752	2.8722	2.8804	0.238	0.2041	0.1703	0.1797	0.2669	0.1748	0.1955	0.1809	0.3327	0.1936
5997s	29.9 °C	2.9063	2.8489	0.1563	0.1573	0.1548	0.1574	0.1558	0.1511	0.151	0.2564	0.1592	0.1652	2.9085	2.8332	0.1582	0.1562	0.1548	0.155	0.1589	0.152	0.1672	0.1546	0.1569	0.1781	2.899	2.9406	0.1585	0.1605	0.1594	0.6261	0.157	0.1633	0.1516	0.1536	0.2097	0.3754	2.8727	2.8827	0.2154	0.2036	0.1703	0.1796	0.2659	0.1747	0.1945	0.1805	0.3309	0.1933
6058s	29.9 °C	2.8969	2.8486	0.1547	0.1572	0.1541	0.1573	0.1553	0.151	0.1509	0.2563	0.1592	0.1652	2.9153	2.8353	0.1574	0.155	0.1543	0.1547	0.1587	0.1519	0.167	0.1546	0.157	0.1779	2.895	2.9408	0.1565	0.1589	0.1587	0.6081	0.1567	0.163	0.1514	0.1536	0.2095	0.375	2.8718	2.8708	0.1963	0.204	0.1703	0.1799	0.2674	0.1748	0.1948	0.1804	0.3324	0.1931
6119s	30.0 °C	2.9073	2.8489	0.1536	0.1574	0.1535	0.1573	0.1551	0.1509	0.151	0.2567	0.1592	0.1654	2.9106	2.8445	0.1569	0.1543	0.1542	0.1546	0.1584	0.152	0.1672	0.1546	0.157	0.1783	2.895	2.9379	0.1551	0.1579	0.1582	0.5905	0.1565	0.163	0.1515	0.1536	0.2087	0.375	2.8783	2.8791	0.1819	0.2044	0.1704	0.1795	0.2677	0.175	0.1953	0.1803	0.3325	0.1928
6179s	30.1 °C	2.9049	2.8497	0.1528	0.1573	0.153	0.1573	0.1548	0.1507	0.1508	0.2564	0.1591	0.1653	2.9111	2.839	0.1563	0.1536	0.1539	0.1545	0.1582	0.1519	0.167	0.1546	0.1571	0.1784	2.8962	2.9427	0.154	0.157	0.1577	0.573	0.1563	0.1628	0.1515	0.1537	0.2101	0.3752	2.8719	2.8766	0.1723	0.2043	0.1704	0.1798	0.2672	0.1748	0.1946	0.18	0.3316	0.1928
6240s	30.0 °C	2.9008	2.8448	0.1521	0.1574	0.1526	0.1573	0.1545	0.1508	0.1508	0.2566	0.1592	0.1653	2.9142	2.8312	0.1558	0.1531	0.1537	0.1542	0.1579	0.1518	0.1667	0.1545	0.157	0.1781	2.9009	2.9357	0.1532	0.1562	0.1573	0.5554	0.1562	0.1628	0.1514	0.1536	0.2092	0.3751	2.8754	2.881	0.1664	0.2046	0.1705	0.1801	0.2679	0.1749	0.1947	0.1799	0.3307	0.1923
6300s	29.9 °C	2.9031	2.8446	0.1514	0.1575	0.1522	0.1569	0.1543	0.1506	0.1507	0.2564	0.1591	0.1654	2.9083	2.8303	0.1555	0.1525	0.1534	0.154	0.1577	0.1516	0.1668	0.1545	0.1569	0.1781	2.8942	2.9379	0.1525	0.1557	0.1569	0.5381	0.156	0.1626	0.1514	0.1536	0.2092	0.3749	2.8634	2.8852	0.1625	0.2041	0.1704	0.1803	0.2682	0.175	0.1949	0.1803	0.3318	0.1927
6361s	29.9 °C	2.9039	2.8424	0.151	0.1576	0.1519	0.1567	0.1541	0.1506	0.1507	0.2563	0.1591	0.1653	2.9127	2.8253	0.1552	0.1522	0.1532	0.1538	0.1577	0.1518	0.1667	0.1544	0.157	0.1782	2.8974	2.9336	0.152	0.1552	0.1567	0.5209	0.1559	0.1624	0.1513	0.1536	0.2088	0.3749	2.8728	2.8833	0.1599	0.2042	0.1705	0.1804	0.2674	0.1749	0.1941	0.18	0.3307	0.1921
6421s	30.1 °C	2.8992	2.8423	0.1507	0.1577	0.1517	0.1569	0.1539	0.1506	0.1507	0.2554	0.1592	0.1655	2.9037	2.8309	0.155	0.1519	0.1531	0.1538	0.1575	0.1517	0.1669	0.1545	0.157	0.1781	2.8962	2.9337	0.1516	0.1549	0.1565	0.5039	0.1559	0.1625	0.1514	0.1537	0.2098	0.3746	2.8766	2.8751	0.1582	0.2042	0.1704	0.1804	0.2676	0.175	0.194	0.1794	0.3302	0.1923
6482s	30.0 °C	2.8979	2.8455	0.1503	0.1576	0.1515	0.1569	0.1538	0.1505	0.1506	0.2565	0.1592	0.1654	2.9074	2.8374	0.1549	0.1516	0.1529	0.1536	0.1574	0.1516	0.1672	0.1544	0.1571	0.1788	2.8922	2.9413	0.1512	0.1546	0.1562	0.487	0.1558	0.1623	0.1513	0.1536	0.2099	0.3743	2.8751	2.874	0.157	0.2042	0.1704	0.1799	0.2669	0.175	0.1936	0.179	0.3301	0.1917
6543s	30.0 °C	2.9063	2.837	0.1501	0.1577	0.1514	0.1566	0.1537	0.1505	0.1507	0.2559	0.1592	0.1656	2.906	2.8316	0.1546	0.1514	0.1529	0.1537	0.1573	0.1516	0.1666	0.1544	0.1571	0.1782	2.8897	2.9329	0.151	0.1544	0.1562	0.4702	0.1557	0.1623	0.1514	0.1537	0.2101	0.374	2.8755	2.8778	0.156	0.2046	0.1705	0.1806	0.2676	0.1751	0.1938	0.179	0.33	0.1918
6603s	29.9 °C	2.8954	2.8455	0.1498	0.1578	0.1511	0.157	0.1535	0.1505	0.1506	0.2562	0.1593	0.1655	2.9038	2.8243	0.1545	0.1512	0.1527	0.1535	0.1571	0.1517	0.1674	0.1544	0.1571	0.1787	2.8945	2.9332	0.1507	0.1541	0.1559	0.4535	0.1555	0.1622	0.1513	0.1536	0.2098	0.3749	2.88	2.8653	0.1552	0.2044	0.1706	0.1804	0.2672	0.1753	0.1936	0.1789	0.3294	0.1915
6664s	30.2 °C	2.8953	2.8419	0.1495	0.1577	0.151	0.1567	0.1534	0.1504	0.1506	0.2558	0.1592	0.1656	2.9096	2.8311	0.1543	0.1509	0.1526	0.1534	0.157	0.1516	0.167	0.1544	0.157	0.1789	2.8932	2.9381	0.1504	0.1538	0.1557	0.4369	0.1555	0.162	0.1513	0.1536	0.2094	0.374	2.8719	2.8685	0.1545	0.2046	0.1705	0.1805	0.2672	0.1751	0.1935	0.1788	0.3293	0.1915
6724s	30.1 °C	2.8924	2.8487	0.1494	0.1579	0.1509	0.1565	0.1533	0.1504	0.1506	0.2572	0.1593	0.1655	2.9076	2.8356	0.1543	0.1508	0.1525	0.1534	0.157	0.1516	0.1673	0.1544	0.1573	0.1789	2.8884	2.9394	0.1503	0.1537	0.1556	0.4206	0.1554	0.162	0.1512	0.1535	0.2092	0.3737	2.873	2.8689	0.1542	0.2048	0.1706	0.1806	0.2677	0.1753	0.1941	0.1788	0.3301	0.1918
6785s	30.0 °C	2.906	2.8469	0.1492	0.158	0.1507	0.1565	0.1532	0.1504	0.1506	0.2567	0.1593	0.1655	2.9118	2.8324	0.1541	0.1507	0.1524	0.1533	0.1569	0.1517	0.1678	0.1544	0.1572	0.1793	2.8867	2.9358	0.15	0.1535	0.1555	0.4045	0.1554	0.1621	0.1512	0.1536	0.2092	0.3744	2.8728	2.8699	0.1536	0.2047	0.1708	0.1805	0.2676	0.1754	0.1936	0.1785	0.3291	0.1914
6846s	30.1 °C	2.901	2.8451	0.149	0.1579	0.1506	0.1563	0.153	0.1503	0.1506	0.2566	0.1592	0.1654	2.8995	2.8284	0.1539	0.1505	0.1524	0.1532	0.1567	0.1515	0.1673	0.1544	0.1572	0.1786	2.8944	2.9302	0.1498	0.1533	0.1553	0.3885	0.1552	0.1619	0.1511	0.1536	0.2097	0.3743	2.8765	2.8699	0.1532	0.2045	0.1707	0.1806	0.268	0.1751	0.1932	0.1785	0.3294	0.1911
6906s	29.8 °C	2.898	2.8421	0.1489	0.1579	0.1504	0.1564	0.1529	0.1502	0.1505	0.2567	0.1593	0.1654	2.9078	2.827	0.1539	0.1505	0.1523	0.1533	0.1569	0.1515	0.1672	0.1546	0.1571	0.1789	2.8819	2.9236	0.1497	0.1531	0.1552	0.3726	0.1551	0.1619	0.1511	0.1535	0.2092	0.3739	2.8739	2.866	0.1529	0.2046	0.1706	0.1809	0.2682	0.175	0.1936	0.1784	0.3293	0.1912
6967s	29.9 °C	2.8987	2.8416	0.1488	0.158	0.1503	0.1567	0.1529	0.1502	0.1505	0.2561	0.1593	0.1654	2.9019	2.8324	0.1538	0.1504	0.1522	0.1533	0.1567	0.1515	0.1675	0.1546	0.1573	0.1788	2.891	2.9371	0.1497	0.153	0.1552	0.3569	0.1551	0.1619	0.1512	0.1537	0.2095	0.3737	2.8672	2.8652	0.1527	0.2051	0.1708	0.1805	0.2678	0.1749	0.1925	0.1781	0.3277	0.1902
7027s	30.0 °C	2.9007	2.8403	0.1487	0.158	0.1502	0.1563	0.1528	0.1502	0.1504	0.2552	0.1593	0.1655	2.9019	2.8253	0.1536	0.1502	0.1521	0.153	0.1566	0.1514	0.1663	0.1544	0.1574	0.1786	2.8865	2.9302	0.1495	0.1529	0.1551	0.3415	0.1551	0.1618	0.1511	0.1536	0.2103	0.374	2.8661	2.8646	0.1523	0.2049	0.1707	0.1803	0.2674	0.1747	0.1924	0.1777	0.3276	0.1904
7088s	30.0 °C	2.9107	2.8571	0.1485	0.1581	0.1501	0.1564	0.1527	0.1501	0.1505	0.256	0.1593	0.1656	2.9139	2.8337	0.1536	0.1501	0.1522	0.153	0.1565	0.1514	0.1672	0.1544	0.1573	0.1792	2.8969	2.9493	0.1493	0.1528	0.155	0.3263	0.155	0.1617	0.1511	0.1535	0.2103	0.3739	2.8745	2.8711	0.1521	0.2055	0.1709	0.1808	0.2685	0.1746	0.1927	0.178	0.3292	0.1906
7148s	30.0 °C	2.8923	2.8378	0.1484	0.1582	0.1501	0.1562	0.1527	0.1501	0.1505	0.2563	0.1593	0.1658	2.9017	2.8209	0.1535	0.1501	0.1521	0.153	0.1564	0.1513	0.1672	0.1544	0.1574	0.1789	2.8904	2.9371	0.1492	0.1527	0.1549	0.3112	0.155	0.1617	0.1511	0.1536	0.2109	0.3738	2.8696	2.8634	0.152	0.2047	0.1709	0.1801	0.2672	0.1743	0.1919	0.1774	0.328	0.1897
7209s	30.0 °C	2.9017	2.8357	0.1484	0.1582	0.15	0.1562	0.1526	0.1501	0.1504	0.2549	0.1593	0.1659	2.9087	2.8258	0.1534	0.15	0.152	0.1529	0.1564	0.1513	0.167	0.1544	0.1574	0.1789	2.89	2.9369	0.1492	0.1527	0.1549	0.2965	0.155	0.1616	0.1511	0.1535	0.2109	0.3737	2.8689	2.8598	0.1518	0.2049	0.1709	0.1799	0.2673	0.1743	0.1921	0.1772	0.3275	0.1893
7270s	30.1 °C	2.8862	2.8419	0.1482	0.1581	0.1499	0.1561	0.1525	0.1501	0.1505	0.2569	0.1593	0.1658	2.8988	2.8271	0.1533	0.1499	0.1519	0.1528	0.1562	0.1512	0.167	0.1544	0.1573	0.179	2.8899	2.9296	0.149	0.1526	0.1548	0.2821	0.1548	0.1615	0.151	0.1535	0.2095	0.3733	2.8684	2.8607	0.1516	0.205	0.1709	0.1799	0.2677	0.1741	0.1922	0.177	0.3278	0.1897
7331s	30.2 °C	2.8924	2.8364	0.1481	0.1582	0.1499	0.1562	0.1524	0.15	0.1505	0.2574	0.1593	0.1659	2.9043	2.8303	0.1533	0.1498	0.1519	0.1528	0.1562	0.1512	0.1673	0.1544	0.1572	0.179	2.8884	2.925	0.149	0.1525	0.1547	0.2681	0.1548	0.1616	0.1511	0.1535	0.2105	0.3735	2.8714	2.8595	0.1515	0.205	0.1709	0.1804	0.268	0.174	0.192	0.1774	0.3274	0.1895
7391s	30.0 °C	2.8959	2.8388	0.1481	0.1582	0.1498	0.1561	0.1524	0.15	0.1505	0.257	0.1593	0.1659	2.9024	2.8208	0.1533	0.1498	0.1519	0.1527	0.1562	0.1513	0.1672	0.1543	0.1572	0.1791	2.8846	2.9329	0.1489	0.1525	0.1547	0.2546	0.1547	0.1616	0.1511	0.1536	0.2105	0.3736	2.871	2.8619	0.1514	0.2047	0.1709	0.1802	0.2672	0.1738	0.1919	0.1767	0.3282	0.1895
7452s	30.0 °C	2.8969	2.8405	0.148	0.1582	0.1497	0.1559	0.1523	0.15	0.1505	0.2562	0.1592	0.1658	2.8995	2.8219	0.153	0.1497	0.1518	0.1527	0.1561	0.1512	0.1667	0.1542	0.1572	0.1787	2.8889	2.9282	0.1488	0.1523	0.1547	0.2417	0.1547	0.1615	0.151	0.1535	0.2101	0.3732	2.8694	2.8539	0.1512	0.2046	0.171	0.1799	0.2672	0.1737	0.1919	0.1764	0.3275	0.1889
7512s	29.9 °C	2.8991	2.8356	0.1479	0.1582	0.1497	0.1561	0.1523	0.15	0.1504	0.2565	0.1593	0.1659	2.9088	2.823	0.1532	0.1497	0.1518	0.1527	0.156	0.1512	0.1675	0.1543	0.1573	0.1794	2.8935	2.9395	0.1488	0.1524	0.1546	0.2296	0.1548	0.1616	0.1511	0.1535	0.2101	0.3735	2.8638	2.855	0.1512	0.205	0.171	0.1808	0.268	0.1737	0.1923	0.1768	0.3279	0.1888
7573s	30.0 °C	2.8954	2.8446	0.1479	0.1583	0.1496	0.156	0.1522	0.15	0.1504	0.2555	0.1594	0.1659	2.8984	2.8169	0.1532	0.1496	0.1517	0.1526	0.156	0.1513	0.1671	0.1542	0.1573	0.1788	2.8914	2.924	0.1487	0.1523	0.1545	0.2183	0.1548	0.1615	0.1511	0.1535	0.2099	0.373	2.8671	2.8631	0.1511	0.2046	0.1709	0.1799	0.2665	0.1735	0.1913	0.1764	0.3267	0.1887
7633s	30.2 °C	2.8953	2.8352	0.1479	0.1584	0.1496	0.156	0.1522	0.15	0.1505	0.2561	0.1594	0.1659	2.8994	2.8255	0.1531	0.1495	0.1517	0.1526	0.156	0.1513	0.1672	0.1542	0.1573	0.1791	2.8904	2.9299	0.1487	0.1522	0.1545	0.2081	0.1547	0.1615	0.151	0.1534	0.2106	0.3737	2.8677	2.8534	0.151	0.2043	0.171	0.1798	0.2669	0.1733	0.1915	0.1761	0.327	0.1889
7694s	30.1 °C	2.888	2.833	0.1478	0.1582	0.1495	0.1559	0.1521	0.1499	0.1505	0.256	0.1594	0.166	2.8935	2.8223	0.153	0.1493	0.1516	0.1526	0.156	0.1512	0.1673	0.1542	0.1573	0.1789	2.8832	2.9239	0.1487	0.1521	0.1544	0.1993	0.1547	0.1615	0.151	0.1534	0.2106	0.3735	2.866	2.8579	0.1509	0.2054	0.1709	0.1798	0.2664	0.1732	0.1917	0.176	0.3277	0.1888
7755s	30.1 °C	2.8938	2.8315	0.1477	0.1582	0.1495	0.1561	0.1521	0.1499	0.1505	0.2567	0.1595	0.1661	2.8969	2.8141	0.153	0.1492	0.1516	0.1525	0.156	0.1511	0.1674	0.1543	0.1575	0.1794	2.8892	2.9318	0.1486	0.1521	0.1544	0.1918	0.1547	0.1613	0.151	0.1535	0.2101	0.3735	2.8683	2.8621	0.1508	0.2061	0.1709	0.1809	0.2675	0.1731	0.1926	0.1764	0.3293	0.1889
7815s	29.9 °C	2.8931	2.8367	0.1477	0.1582	0.1495	0.1562	0.152	0.1499	0.1505	0.2562	0.1594	0.166	2.8929	2.8272	0.1529	0.1491	0.1516	0.1526	0.156	0.1512	0.1673	0.1543	0.1574	0.1793	2.8855	2.9287	0.1485	0.152	0.1543	0.1856	0.1546	0.1613	0.151	0.1535	0.2103	0.3731	2.8644	2.8538	0.1506	0.2055	0.1709	0.1794	0.2657	0.1728	0.1906	0.175	0.3257	0.1876
7876s	29.9 °C	2.8888	2.838	0.1477	0.1581	0.1494	0.1562	0.152	0.15	0.1504	0.2554	0.1594	0.1659	2.8984	2.8242	0.1528	0.1491	0.1516	0.1526	0.1558	0.1512	0.1668	0.1544	0.1573	0.1786	2.8834	2.929	0.1485	0.152	0.1543	0.1808	0.1546	0.1614	0.151	0.1535	0.2113	0.3733	2.8656	2.8544	0.1506	0.2055	0.1706	0.1796	0.2658	0.1726	0.1908	0.175	0.3268	0.1878
7936s	30.1 °C	2.8938	2.8347	0.1477	0.1581	0.1493	0.1559	0.152	0.1499	0.1504	0.2566	0.1595	0.1661	2.8944	2.8171	0.153	0.1491	0.1516	0.1525	0.156	0.1512	0.1675	0.1544	0.1575	0.1791	2.8832	2.9261	0.1485	0.152	0.1543	0.177	0.1546	0.1613	0.151	0.1535	0.2106	0.3732	2.8639	2.8508	0.1506	0.2061	0.1706	0.1805	0.2669	0.1727	0.1922	0.1754	0.3275	0.1876
7997s	30.1 °C	2.8907	2.8334	0.1475	0.1579	0.1493	0.1559	0.152	0.1499	0.1505	0.2569	0.1595	0.1661	2.904	2.8191	0.153	0.1491	0.1516	0.1525	0.1559	0.1511	0.1677	0.1543	0.1575	0.1794	2.8899	2.9248	0.1484	0.152	0.1542	0.174	0.1545	0.1613	0.151	0.1534	0.2107	0.3734	2.8689	2.8465	0.1505	0.2059	0.1704	0.1802	0.2664	0.1725	0.1911	0.175	0.326	0.1875
8057s	29.9 °C	2.8908	2.8312	0.1475	0.1578	0.1493	0.1559	0.152	0.1499	0.1505	0.2563	0.1594	0.166	2.8923	2.8271	0.1528	0.1491	0.1516	0.1524	0.1558	0.1511	0.1673	0.1543	0.1574	0.179	2.8878	2.9219	0.1484	0.1519	0.1542	0.1714	0.1545	0.1612	0.151	0.1534	0.2107	0.3737	2.872	2.8514	0.1504	0.206	0.1702	0.1798	0.2668	0.1725	0.192	0.1754	0.3277	0.1878
8118s	30.0 °C	2.8836	2.8385	0.1475	0.1577	0.1493	0.1559	0.1519	0.15	0.1506	0.2565	0.1595	0.166	2.8963	2.8175	0.1528	0.1491	0.1515	0.1525	0.1558	0.1512	0.1677	0.1543	0.1575	0.179	2.8838	2.9262	0.1484	0.1519	0.1543	0.1696	0.1545	0.1613	0.151	0.1535	0.2105	0.3737	2.8636	2.8541	0.1505	0.2057	0.1702	0.1793	0.2653	0.1724	0.1908	0.1746	0.3269	0.1875
8179s	30.0 °C	2.8881	2.8384	0.1475	0.1575	0.1492	0.1559	0.1518	0.1499	0.1506	0.2567	0.1595	0.1661	2.8963	2.8208	0.1527	0.149	0.1515	0.1525	0.1557	0.1512	0.1671	0.1543	0.1574	0.1788	2.8907	2.924	0.1483	0.1518	0.1542	0.168	0.1545	0.1612	0.151	0.1534	0.2109	0.3737	2.8665	2.8444	0.1504	0.2058	0.1699	0.1801	0.2663	0.1722	0.1911	0.1746	0.327	0.1873
8239s	30.1 °C	2.8934	2.834	0.1474	0.1574	0.1491	0.156	0.1518	0.1498	0.1505	0.2565	0.1594	0.166	2.8993	2.8216	0.1528	0.1489	0.1514	0.1524	0.1557	0.1512	0.1674	0.1542	0.1575	0.1793	2.8966	2.937	0.1483	0.1518	0.1541	0.1666	0.1544	0.1612	0.151	0.1534	0.2107	0.3741	2.8731	2.854	0.1503	0.2055	0.1697	0.1799	0.2663	0.172	0.1907	0.1744	0.3261	0.1873
8300s	30.0 °C	2.8919	2.8319	0.1474	0.1573	0.1491	0.1558	0.1517	0.1498	0.1505	0.2561	0.1594	0.1661	2.8944	2.8165	0.1529	0.1489	0.1514	0.1524	0.1557	0.1511	0.1678	0.1542	0.1575	0.1796	2.8776	2.9161	0.1482	0.1517	0.1541	0.1655	0.1545	0.1612	0.1509	0.1534	0.2116	0.3739	2.8731	2.8469	0.1502	0.2057	0.1695	0.1794	0.2662	0.1719	0.191	0.1742	0.3256	0.1869
8360s	30.1 °C	2.8887	2.8281	0.1474	0.1572	0.1491	0.1559	0.1517	0.1499	0.1505	0.2561	0.1595	0.166	2.8992	2.8173	0.1527	0.1489	0.1514	0.1524	0.1556	0.1512	0.1673	0.1542	0.1575	0.1793	2.8832	2.9224	0.1482	0.1518	0.1541	0.1646	0.1544	0.1612	0.151	0.1534	0.2103	0.3731	2.8649	2.8469	0.1501	0.2054	0.1694	0.1783	0.2652	0.1718	0.1908	0.1741	0.3252	0.1867
8421s	30.0 °C	2.8805	2.819	0.1473	0.1571	0.1491	0.1558	0.1517	0.1498	0.1505	0.256	0.1595	0.1662	2.8859	2.8041	0.1527	0.1488	0.1514	0.1524	0.1557	0.1511	0.1676	0.1543	0.1576	0.1793	2.8747	2.9162	0.1483	0.1517	0.1541	0.1638	0.1544	0.1612	0.151	0.1535	0.2113	0.3736	2.8555	2.8307	0.1501	0.2046	0.1693	0.1783	0.2647	0.1715	0.1898	0.1735	0.3245	0.1865
8482s	29.9 °C	2.8931	2.8336	0.1473	0.1569	0.149	0.1559	0.1517	0.1498	0.1506	0.2568	0.1594	0.1661	2.8915	2.8154	0.1527	0.1488	0.1513	0.1524	0.1556	0.151	0.1677	0.1542	0.1575	0.1792	2.8785	2.914	0.1481	0.1516	0.154	0.163	0.1544	0.1612	0.151	0.1534	0.2119	0.3738	2.8517	2.8378	0.15	0.2052	0.1692	0.178	0.265	0.1714	0.1902	0.1739	0.3256	0.1864
8542s	30.2 °C	2.8865	2.8309	0.1472	0.1568	0.149	0.1557	0.1516	0.1498	0.1506	0.2568	0.1595	0.1662	2.888	2.8176	0.1528	0.1488	0.1513	0.1523	0.1556	0.1511	0.1671	0.1543	0.1576	0.1791	2.8828	2.9235	0.1481	0.1517	0.154	0.1624	0.1544	0.1612	0.151	0.1535	0.2122	0.3734	2.8675	2.8484	0.15	0.2046	0.1692	0.178	0.2644	0.1714	0.1893	0.173	0.3237	0.1859
8603s	30.1 °C	2.8915	2.8306	0.1472	0.1567	0.149	0.1558	0.1516	0.1498	0.1506	0.2571	0.1595	0.1659	2.8882	2.8126	0.1528	0.1488	0.1514	0.1523	0.1556	0.1511	0.1681	0.1543	0.1578	0.1797	2.8867	2.9307	0.1481	0.1517	0.1541	0.1619	0.1543	0.1611	0.1509	0.1534	0.212	0.3732	2.8689	2.8433	0.15	0.2046	0.1691	0.1776	0.2641	0.1712	0.1896	0.1731	0.3246	0.1862
8663s	30.0 °C	2.8954	2.8284	0.1472	0.1566	0.1489	0.1558	0.1516	0.1498	0.1505	0.2567	0.1595	0.1658	2.8996	2.817	0.1529	0.1487	0.1513	0.1523	0.1555	0.1511	0.1675	0.1543	0.1579	0.1794	2.8811	2.9205	0.1481	0.1516	0.154	0.1614	0.1543	0.1611	0.151	0.1535	0.2114	0.3734	2.8611	2.8453	0.1499	0.2052	0.1689	0.1791	0.266	0.1711	0.1911	0.1737	0.3275	0.187
8724s	30.1 °C	2.8909	2.8236	0.1471	0.1566	0.1489	0.1558	0.1516	0.1498	0.1506	0.2565	0.1595	0.1659	2.8783	2.8066	0.1528	0.1488	0.1514	0.1524	0.1555	0.1511	0.1678	0.1544	0.1582	0.1795	2.8761	2.9081	0.1481	0.1516	0.154	0.161	0.1544	0.1611	0.151	0.1535	0.2112	0.3735	2.8593	2.8338	0.1499	0.2045	0.1688	0.178	0.2641	0.1709	0.1897	0.1731	0.3256	0.1862
8784s	30.1 °C	2.8972	2.8288	0.1472	0.1565	0.1489	0.1558	0.1516	0.1498	0.1507	0.2572	0.1595	0.1658	2.9001	2.813	0.1528	0.1488	0.1514	0.1523	0.1556	0.1512	0.1676	0.1544	0.1584	0.1793	2.8815	2.9164	0.1481	0.1517	0.154	0.1605	0.1543	0.1611	0.151	0.1535	0.2111	0.3731	2.8582	2.8347	0.1499	0.2045	0.1688	0.1784	0.2647	0.1709	0.1899	0.1729	0.3256	0.186
8845s	30.0 °C	2.8813	2.8264	0.1472	0.1564	0.1489	0.1562	0.1515	0.1498	0.1506	0.2564	0.1595	0.1657	2.8872	2.8082	0.1528	0.1488	0.1514	0.1523	0.1555	0.1511	0.168	0.1543	0.1585	0.1795	2.8801	2.919	0.148	0.1516	0.154	0.1602	0.1543	0.1611	0.151	0.1535	0.2106	0.3726	2.863	2.838	0.1499	0.2044	0.1685	0.1786	0.2653	0.1708	0.1901	0.1728	0.3259	0.1864
8906s	30.0 °C	2.8875	2.8226	0.1471	0.1562	0.1488	0.1557	0.1515	0.1498	0.1506	0.2561	0.1595	0.1658	2.8908	2.8119	0.1527	0.1487	0.1512	0.1523	0.1555	0.1512	0.1674	0.1543	0.1581	0.1791	2.8721	2.9135	0.148	0.1516	0.1539	0.1598	0.1543	0.161	0.151	0.1535	0.2116	0.373	2.8565	2.8371	0.1499	0.2041	0.1684	0.1781	0.2643	0.1705	0.1894	0.1724	0.3245	0.1859
8966s	30.1 °C	2.8888	2.8308	0.1471	0.1561	0.1489	0.156	0.1515	0.1498	0.1507	0.2559	0.1595	0.1658	2.891	2.8113	0.1527	0.1488	0.1513	0.1522	0.1555	0.1512	0.1683	0.1543	0.1579	0.1797	2.8769	2.9199	0.148	0.1516	0.1539	0.1595	0.1543	0.161	0.151	0.1535	0.2116	0.3729	2.855	2.8348	0.1498	0.2039	0.1684	0.1779	0.2638	0.1705	0.1895	0.1726	0.3251	0.186
Date of measurement: 2021-08-03/Time of measurement: 11:37:31
ATPase_assay.mth
C:\Users\Public\Documents\Tecan\Magellan\mth\ATPase_assay.mth
340nm
infinite 200Pro
Instrument serial number: 1505006410
Plate
Plate Description: [NUN96ft_TC] - Thermo Fisher Scientific-Nunclon 96 Flat Transparent
Plate with Cover: No
Barcode: No
Part of Plate
Range: A1:F12 G1:G1
Temperature
Mode: On
Temperature: 30,0 °C
Kinetic Cycle
Duration: 02:30:00
Kinetic Interval: 00:01:00
Absorbance
Measurement Wavelength: 340 nm
Measurement Bandwidth: 9 nm
Number of Reads: 25
Settle Time: 0 ms
Label: Label1
Total kinetic run time: 2h 29min 26s
[truncated: 25 more columns]

## Sheet: 21-08-03_001 ATPase assay A1-A2
								0.08 µM ClpX6		0.08 µM ClpX6 + SspB
				1	2	3	4	5	6	7	8	9	10	11	12	13	14	15	16	17	18	19	20	21	22	23	24
Raw data			min	control	control	2.5 μM SspB	20 μM SspB	ClpX	ClpX	ClpX + 0.1 μM SspB	ClpX + 0.2 μM SspB	ClpX + 0.4 μM SspB	ClpX + 0.6 μM SspB	ClpX + 1 μM SspB	ClpX + 1.5 μM SspB	ClpX + 2.5 μM SspB	ClpX + 5 μM SspB	ClpX + 10 μM SspB	ClpX + 13 μM SspB	ClpX + 15 μM SspB	ClpX + 17 μM SspB	ClpX + 20 μM SspB	ClpX + 25 μM SspB	ClpX + 30 μM SspB	ClpX + 40 μM SspB	ClpX + 50 μM SspB	ClpX + 55 μM SspB
0s	30.2 °C		0	2.9237	2.8726	2.8863	2.9337	2.7943	2.7869	2.8191	2.8043	2.792	2.8536	2.8166	2.8083	2.8906	2.8277	2.777	2.8138	2.706	2.7135	2.7569	2.7836	2.6984	2.6145	2.5685	2.5792
61s	29.9 °C		1	2.9297	2.9014	2.8981	2.9779	2.7956	2.7882	2.8339	2.7922	2.7827	2.8432	2.8142	2.7961	2.8956	2.8149	2.7632	2.797	2.6855	2.6868	2.728	2.7567	2.6491	2.5555	2.5104	2.5029
121s	29.9 °C		2	2.9344	2.9034	2.8935	2.975	2.7807	2.7661	2.8176	2.7771	2.7552	2.8228	2.7844	2.7705	2.8741	2.7804	2.7232	2.7584	2.6356	2.6318	2.6734	2.6973	2.5814	2.4783	2.4331	2.4129
182s	30.0 °C		3	2.9364	2.901	2.8971	2.9705	2.758	2.7458	2.8019	2.7512	2.7432	2.7991	2.7648	2.7459	2.8548	2.7469	2.6811	2.7114	2.5798	2.5785	2.6186	2.6417	2.5074	2.3946	2.353	2.3246
242s	30.1 °C		4	2.9321	2.9002	2.8958	2.9722	2.7347	2.7319	2.7899	2.7347	2.7089	2.7739	2.7357	2.7232	2.8259	2.7122	2.6431	2.667	2.5292	2.5192	2.5611	2.5747	2.4333	2.3103	2.2702	2.2264
303s	29.8 °C		5	2.9344	2.9016	2.8974	2.9634	2.7134	2.7074	2.7732	2.7173	2.6863	2.7546	2.7149	2.6952	2.8136	2.6801	2.6042	2.6126	2.476	2.463	2.5073	2.5112	2.3607	2.2271	2.1845	2.1285
363s	29.9 °C		6	2.9357	2.903	2.8883	2.9717	2.7002	2.6907	2.7655	2.6969	2.6615	2.7354	2.6827	2.6661	2.7763	2.642	2.5603	2.5649	2.4228	2.402	2.4523	2.4471	2.2833	2.1413	2.0948	2.0291
424s	29.9 °C		7	2.9339	2.9034	2.9017	2.973	2.6804	2.6659	2.7456	2.6713	2.6336	2.7115	2.6591	2.6361	2.7479	2.6059	2.5171	2.5163	2.3684	2.3414	2.3929	2.3807	2.2047	2.0524	2.0043	1.9274
485s	29.9 °C		8	2.9344	2.8978	2.8865	2.9603	2.6531	2.6447	2.7314	2.6479	2.6088	2.6856	2.6336	2.6071	2.7174	2.5724	2.4743	2.4627	2.3148	2.2809	2.3317	2.315	2.1259	1.9649	1.9133	1.8258
545s	30.0 °C		9	2.9371	2.8958	2.8879	2.9731	2.6382	2.6271	2.719	2.6251	2.584	2.6623	2.6046	2.5817	2.6893	2.5314	2.4298	2.4082	2.2586	2.2184	2.2731	2.2486	2.0481	1.8768	1.8209	1.7227
606s	29.8 °C		10	2.9359	2.9015	2.8976	2.9641	2.613	2.608	2.7017	2.6038	2.5585	2.6436	2.5785	2.5518	2.6603	2.4919	2.3826	2.354	2.2014	2.1565	2.2099	2.1776	1.9655	1.7868	1.7269	1.6197
666s	30.0 °C		11	2.9333	2.9041	2.8929	2.9517	2.5875	2.5818	2.6831	2.5834	2.5285	2.6145	2.5519	2.5189	2.6339	2.4538	2.3332	2.2977	2.1449	2.0915	2.1462	2.106	1.8848	1.6966	1.6318	1.516
727s	30.0 °C		12	2.9388	2.8975	2.8922	2.9664	2.5665	2.5665	2.6689	2.5596	2.5039	2.5894	2.5173	2.4883	2.6012	2.4137	2.2847	2.2414	2.0876	2.0259	2.081	2.0356	1.804	1.6061	1.5365	1.4105
788s	30.1 °C		13	2.9309	2.8964	2.8979	2.9574	2.5434	2.5367	2.6545	2.5365	2.4786	2.5684	2.4932	2.4547	2.5685	2.3688	2.2348	2.1843	2.0291	1.9607	2.0152	1.9638	1.7206	1.5154	1.4411	1.3065
848s	30.0 °C		14	2.9312	2.9004	2.8936	2.9599	2.5201	2.5201	2.6328	2.5092	2.4513	2.5433	2.4618	2.4226	2.5342	2.3283	2.1843	2.1259	1.9696	1.8953	1.9496	1.8912	1.6383	1.4244	1.3445	1.2016
909s	30.2 °C		15	2.9384	2.8977	2.8913	2.9608	2.4952	2.4966	2.6173	2.4834	2.4206	2.5148	2.4336	2.392	2.5002	2.2845	2.1332	2.0665	1.9106	1.8277	1.8834	1.8177	1.5552	1.3334	1.2477	1.0968
969s	29.9 °C		16	2.9342	2.9068	2.8865	2.959	2.4725	2.4752	2.5977	2.4582	2.3951	2.4884	2.401	2.359	2.4627	2.2425	2.0831	2.007	1.8516	1.7616	1.8178	1.7452	1.4733	1.2424	1.1512	0.9924
1030s	29.9 °C		17	2.9241	2.9017	2.8927	2.9588	2.4464	2.4494	2.5832	2.4355	2.3645	2.4627	2.3721	2.321	2.4331	2.196	2.0312	1.9478	1.7921	1.6949	1.7513	1.6713	1.3901	1.1514	1.0529	0.888
1090s	30.0 °C		18	2.9398	2.9032	2.8874	2.9553	2.4256	2.4272	2.5668	2.4116	2.3365	2.4351	2.3409	2.2864	2.395	2.1519	1.9782	1.8868	1.7313	1.6268	1.683	1.5976	1.3061	1.0603	0.9548	0.7843
1151s	29.9 °C		19	2.9224	2.894	2.8967	2.9582	2.3982	2.4013	2.5475	2.3825	2.3068	2.4088	2.3069	2.2493	2.358	2.107	1.9259	1.8261	1.6706	1.5597	1.6162	1.5234	1.2233	0.9694	0.8572	0.6816
1212s	29.9 °C		20	2.9378	2.9132	2.8946	2.9681	2.3742	2.3809	2.5361	2.3602	2.278	2.3846	2.2764	2.217	2.3207	2.0625	1.8721	1.7658	1.6091	1.492	1.5484	1.4499	1.1402	0.8788	0.7598	0.5792
1272s	29.8 °C		21	2.9301	2.9	2.8863	2.9624	2.3464	2.3552	2.5134	2.3306	2.2445	2.3545	2.2412	2.1787	2.2848	2.0146	1.8188	1.7037	1.5468	1.4238	1.4804	1.3755	1.0564	0.7882	0.6618	0.4779
1333s	29.9 °C		22	2.9283	2.9021	2.8901	2.945	2.3211	2.3302	2.4954	2.3054	2.2132	2.3225	2.2075	2.1415	2.2454	1.9678	1.7643	1.6415	1.484	1.3555	1.4118	1.3018	0.9734	0.6973	0.5641	0.3785
1393s	30.1 °C		23	2.941	2.902	2.8873	2.9655	2.295	2.306	2.4702	2.2779	2.1838	2.2945	2.1742	2.1043	2.2051	1.921	1.7109	1.5789	1.4234	1.2866	1.3441	1.2276	0.89	0.6076	0.4701	0.2868
1454s	30.1 °C		24	2.937	2.8897	2.8882	2.9582	2.266	2.2817	2.4536	2.2499	2.15	2.265	2.1416	2.0679	2.1659	1.8745	1.6564	1.5178	1.3619	1.2187	1.2748	1.1535	0.8078	0.5187	0.3902	0.2247
1514s	30.0 °C		25	2.9264	2.8981	2.8935	2.9599	2.2413	2.2563	2.4417	2.2205	2.1207	2.2365	2.1073	2.0308	2.1289	1.8275	1.6019	1.4555	1.3003	1.15	1.2057	1.0791	0.7257	0.4302	0.351	0.2079
1575s	30.0 °C		26	2.9409	2.8979	2.8965	2.9538	2.2134	2.2306	2.4206	2.192	2.0872	2.2055	2.0732	1.992	2.089	1.7786	1.5467	1.3935	1.2386	1.0817	1.1372	1.005	0.6427	0.3444	0.3416	0.2034
1636s	30.0 °C		27	2.939	2.8909	2.8859	2.956	2.1875	2.2059	2.3992	2.1647	2.0573	2.1777	2.0386	1.9545	2.0502	1.731	1.4926	1.331	1.177	1.0131	1.069	0.931	0.561	0.2649	0.3394	0.2011
1696s	29.9 °C		28	2.928	2.8971	2.888	2.9618	2.1586	2.1787	2.3817	2.136	2.0233	2.146	2.0044	1.9159	2.0084	1.6824	1.4371	1.2679	1.1149	0.9444	0.9997	0.8571	0.4787	0.2091	0.338	0.2004
1757s	29.9 °C		29	2.9476	2.898	2.8888	2.9573	2.1307	2.1534	2.3628	2.1095	1.9903	2.1153	1.9683	1.8773	1.9677	1.6344	1.3825	1.2061	1.0529	0.8764	0.9328	0.7834	0.4006	0.1907	0.3386	0.2007
1817s	30.1 °C		30	2.9339	2.9021	2.8853	2.9453	2.1054	2.1288	2.3426	2.0796	1.9586	2.084	1.933	1.84	1.9291	1.5865	1.3269	1.1427	0.9906	0.8078	0.864	0.7095	0.3234	0.1853	0.3375	0.2002
1878s	30.2 °C		31	2.931	2.8997	2.8912	2.9565	2.0729	2.1031	2.3219	2.0495	1.926	2.053	1.8967	1.8009	1.888	1.5377	1.2718	1.0793	0.9284	0.7386	0.7947	0.6359	0.2547	0.1828	0.335	0.1994
1939s	29.9 °C		32	2.93	2.8996	2.8922	2.9532	2.0448	2.0777	2.3044	2.0214	1.8922	2.022	1.8617	1.7618	1.8478	1.4888	1.2165	1.0174	0.8668	0.6701	0.7265	0.563	0.2147	0.1822	0.3356	0.1996
1999s	29.8 °C		33	2.9353	2.8949	2.8876	2.9498	2.0162	2.0488	2.2797	1.9905	1.8602	1.9903	1.8257	1.7222	1.8065	1.4401	1.1616	0.9543	0.8046	0.6023	0.6594	0.4898	0.2023	0.1815	0.3367	0.1992
2060s	30.0 °C		34	2.9279	2.896	2.8793	2.9561	1.9877	2.0224	2.2618	1.9605	1.8276	1.9588	1.7901	1.683	1.7665	1.3909	1.1059	0.8922	0.7428	0.5352	0.5917	0.4181	0.1987	0.1812	0.3377	0.1992
2120s	29.9 °C		35	2.9158	2.8888	2.8728	2.9295	1.9578	1.9962	2.2399	1.9287	1.793	1.9266	1.7525	1.6429	1.7229	1.3416	1.0502	0.8292	0.6806	0.467	0.5248	0.3476	0.1965	0.1807	0.3374	0.1987
2181s	29.9 °C		36	2.9295	2.9	2.8848	2.9417	1.9295	1.9708	2.2188	1.901	1.7606	1.895	1.7171	1.6046	1.6827	1.2929	0.9953	0.7672	0.6187	0.4008	0.4587	0.2806	0.1964	0.181	0.3377	0.1993
2241s	30.1 °C		37	2.9215	2.8948	2.8763	2.9334	1.9004	1.9413	2.1966	1.8705	1.7266	1.8624	1.6804	1.5652	1.6416	1.2438	0.9398	0.7036	0.5571	0.3346	0.3936	0.2248	0.194	0.1805	0.3356	0.1989
2302s	30.0 °C		38	2.9352	2.9037	2.8977	2.9418	1.8729	1.9158	2.1787	1.8396	1.6937	1.8322	1.6441	1.5262	1.6007	1.1946	0.8847	0.6414	0.4957	0.2744	0.3368	0.1934	0.1946	0.1806	0.3366	0.1989
2363s	30.1 °C		39	2.9245	2.9058	2.8854	2.9489	1.8432	1.889	2.1555	1.81	1.6588	1.799	1.6069	1.4862	1.559	1.1456	0.8293	0.5785	0.4346	0.2231	0.295	0.1825	0.194	0.1802	0.3358	0.1988
2423s	29.9 °C		40	2.9303	2.8999	2.8898	2.9422	1.8134	1.8622	2.1334	1.7794	1.6248	1.7667	1.5707	1.4464	1.5161	1.0964	0.7741	0.5163	0.3744	0.1952	0.2767	0.1784	0.194	0.1804	0.3363	0.1991
2484s	30.0 °C		41	2.9342	2.9017	2.8816	2.9464	1.7836	1.8346	2.1148	1.7481	1.5912	1.7348	1.5341	1.4063	1.4742	1.0468	0.7187	0.4545	0.3158	0.1855	0.2709	0.1765	0.1939	0.1802	0.3367	0.1991
2544s	30.0 °C		42	2.929	2.8956	2.8787	2.9502	1.7551	1.8081	2.0915	1.7181	1.5573	1.702	1.4972	1.367	1.4332	0.9979	0.6639	0.3943	0.2609	0.1821	0.2682	0.1753	0.1937	0.1803	0.3365	0.199
2605s	30.0 °C		43	2.9251	2.8948	2.8772	2.9314	1.7238	1.7796	2.069	1.6862	1.5225	1.6685	1.4601	1.3267	1.3901	0.9487	0.6088	0.3361	0.2156	0.1801	0.2664	0.1743	0.1934	0.1801	0.3361	0.1995
2665s	29.9 °C		44	2.9343	2.8997	2.8794	2.9358	1.6953	1.7528	2.0484	1.6557	1.4889	1.6364	1.4231	1.2876	1.3495	0.8995	0.5542	0.2818	0.1897	0.1787	0.2658	0.174	0.193	0.1802	0.3355	0.1992
2726s	29.9 °C		45	2.9316	2.8889	2.8788	2.9412	1.6643	1.7256	2.0276	1.6252	1.4535	1.6036	1.3865	1.2476	1.3059	0.8504	0.4996	0.2404	0.1797	0.1779	0.2642	0.1737	0.1928	0.1803	0.3359	0.1993
2787s	29.9 °C		46	2.9238	2.9084	2.8849	2.9478	1.6351	1.6984	2.0053	1.594	1.4197	1.571	1.3492	1.2077	1.2649	0.8012	0.4456	0.2195	0.1755	0.1775	0.2645	0.1734	0.1934	0.1802	0.3364	0.1994
2847s	29.9 °C		47	2.9098	2.8868	2.8672	2.9361	1.6047	1.6695	1.9817	1.5625	1.3851	1.5374	1.3122	1.1674	1.2225	0.7523	0.392	0.2112	0.1736	0.177	0.2641	0.1731	0.1931	0.1802	0.3355	0.1992
2908s	29.8 °C		48	2.9312	2.8957	2.8789	2.9353	1.574	1.643	1.9615	1.5313	1.3505	1.5048	1.2755	1.1277	1.1796	0.7033	0.3393	0.2086	0.1723	0.1771	0.2635	0.1728	0.1928	0.1805	0.3368	0.1995
2968s	30.0 °C		49	2.9297	2.9006	2.8808	2.9384	1.5447	1.6149	1.9401	1.5	1.3161	1.472	1.2382	1.0878	1.1379	0.6544	0.2885	0.2067	0.1714	0.1774	0.2638	0.1728	0.1929	0.1803	0.336	0.1995
3029s	30.0 °C		50	2.9312	2.8994	2.8853	2.9297	1.5144	1.5869	1.9186	1.4688	1.2814	1.4389	1.201	1.0477	1.0957	0.6056	0.2422	0.2057	0.1709	0.1768	0.2644	0.1728	0.1935	0.1806	0.3369	0.1985
3090s	29.9 °C		51	2.924	2.883	2.8785	2.9239	1.4841	1.5594	1.8946	1.437	1.2464	1.4055	1.1634	1.0076	1.0526	0.5569	0.2059	0.2055	0.1707	0.1774	0.2655	0.1727	0.1949	0.181	0.3392	0.1995
3150s	30.0 °C		52	2.9265	2.8964	2.8808	2.936	1.4538	1.5311	1.8744	1.4061	1.2117	1.3726	1.1263	0.9677	1.0117	0.5084	0.1857	0.2042	0.1704	0.1763	0.2637	0.1727	0.1936	0.1806	0.3366	0.1992
3211s	30.0 °C		53	2.9312	2.8936	2.879	2.9351	1.4236	1.5037	1.8521	1.3746	1.1769	1.3394	1.0894	0.9279	0.9694	0.4601	0.177	0.2039	0.1702	0.1771	0.2647	0.1728	0.1937	0.1809	0.3379	0.1999
3271s	30.1 °C		54	2.9286	2.9006	2.8806	2.9386	1.393	1.4758	1.8303	1.3429	1.1423	1.3061	1.0522	0.8876	0.9271	0.4122	0.173	0.2034	0.1699	0.1765	0.2644	0.1727	0.1945	0.181	0.3391	0.1999
3332s	29.9 °C		55	2.9115	2.8858	2.8714	2.9148	1.3624	1.4476	1.8064	1.311	1.1073	1.2729	1.0148	0.8476	0.8851	0.3649	0.1709	0.2038	0.1698	0.1775	0.265	0.1727	0.1951	0.1807	0.3375	0.1991
3392s	30.1 °C		56	2.9228	2.9014	2.8787	2.9276	1.3321	1.4193	1.785	1.2799	1.0725	1.2397	0.9778	0.8078	0.8432	0.3185	0.1696	0.2026	0.1697	0.176	0.264	0.1727	0.1943	0.181	0.3382	0.1992
3453s	30.0 °C		57	2.9103	2.8861	2.8645	2.918	1.3016	1.3913	1.7626	1.248	1.0374	1.2065	0.9404	0.7677	0.8006	0.2741	0.1688	0.2022	0.1695	0.1767	0.2643	0.1727	0.1941	0.1806	0.3374	0.1995
3514s	30.0 °C		58	2.9249	2.8972	2.8824	2.9252	1.2712	1.3637	1.7406	1.2165	1.0024	1.1733	0.9033	0.728	0.7585	0.2335	0.1681	0.2027	0.1694	0.1769	0.2641	0.1729	0.1943	0.1815	0.3383	0.1997
3574s	29.9 °C		59	2.9138	2.8893	2.8666	2.9204	1.2404	1.3353	1.7179	1.1847	0.9673	1.1397	0.8658	0.6882	0.7175	0.2013	0.1676	0.2029	0.1693	0.177	0.2645	0.1727	0.1937	0.1809	0.3369	0.1993
3635s	29.9 °C		60	2.9278	2.8944	2.8784	2.9237	1.2101	1.3073	1.6958	1.1533	0.9325	1.1064	0.8286	0.6486	0.6763	0.1822	0.1672	0.2023	0.1692	0.1768	0.2644	0.1726	0.1937	0.181	0.3379	0.1996
3695s	30.0 °C		61	2.9165	2.8916	2.8768	2.9262	1.1793	1.279	1.6735	1.1213	0.8974	1.0733	0.7914	0.6089	0.634	0.1731	0.1669	0.2019	0.1693	0.1767	0.2638	0.1728	0.1935	0.1808	0.337	0.1993
3756s	29.9 °C		62	2.9112	2.8884	2.8667	2.9184	1.1484	1.2505	1.6498	1.0896	0.862	1.0397	0.7542	0.5693	0.5934	0.1685	0.1666	0.2025	0.1693	0.177	0.2646	0.1728	0.1944	0.181	0.3388	0.1998
3817s	29.9 °C		63	2.9256	2.8947	2.8717	2.9256	1.1176	1.2222	1.6288	1.0579	0.827	1.0064	0.717	0.5298	0.5519	0.1659	0.1663	0.202	0.1692	0.1765	0.264	0.1727	0.1931	0.1811	0.337	0.1985
3877s	29.8 °C		64	2.9184	2.8806	2.8732	2.9144	1.087	1.1941	1.6058	1.026	0.7919	0.9729	0.6798	0.4904	0.5116	0.1643	0.1665	0.2021	0.1691	0.1766	0.2641	0.1729	0.1931	0.181	0.3367	0.1991
3938s	29.9 °C		65	2.9157	2.8821	2.8647	2.9117	1.0561	1.1656	1.5829	0.9941	0.7569	0.9394	0.6428	0.4511	0.4698	0.1633	0.1662	0.2017	0.1691	0.1764	0.2632	0.1728	0.193	0.1809	0.3369	0.1994
3998s	29.9 °C		66	2.9259	2.8932	2.8771	2.9269	1.0254	1.1373	1.5607	0.9625	0.7223	0.9061	0.6059	0.4121	0.4309	0.1625	0.166	0.2017	0.1692	0.1766	0.2636	0.1729	0.1931	0.1812	0.3367	0.1993
4059s	30.0 °C		67	2.9179	2.8932	2.8649	2.9132	0.9946	1.1089	1.5379	0.9305	0.6866	0.8726	0.5688	0.3735	0.3923	0.1619	0.1659	0.2018	0.1691	0.1767	0.2647	0.173	0.1939	0.1813	0.3371	0.1995
4119s	30.1 °C		68	2.914	2.8832	2.8717	2.9114	0.9634	1.0806	1.5149	0.8986	0.6512	0.8392	0.5319	0.3352	0.3548	0.1614	0.1658	0.2019	0.169	0.1772	0.2657	0.1729	0.1943	0.1815	0.3383	0.1999
4180s	30.1 °C		69	2.9089	2.8822	2.8689	2.9102	0.9328	1.0522	1.4926	0.8667	0.6162	0.8059	0.4953	0.298	0.323	0.1611	0.1657	0.2019	0.1692	0.1779	0.2653	0.173	0.194	0.1814	0.338	0.2
4241s	30.0 °C		70	2.9086	2.8856	2.8654	2.9154	0.9019	1.024	1.47	0.8348	0.5813	0.7725	0.4586	0.2623	0.2974	0.1609	0.1657	0.2017	0.1692	0.177	0.2651	0.1731	0.1929	0.1813	0.3374	0.1992
4301s	29.9 °C		71	2.922	2.8932	2.8696	2.9195	0.8709	0.9955	1.4474	0.8029	0.546	0.7392	0.4221	0.229	0.2809	0.1605	0.1655	0.2023	0.1691	0.1776	0.2658	0.1731	0.1941	0.1816	0.3391	0.1998
4362s	29.9 °C		72	2.9211	2.8867	2.8682	2.9189	0.84	0.9671	1.4247	0.7712	0.5117	0.7059	0.386	0.2008	0.2725	0.1603	0.1654	0.2022	0.1692	0.1777	0.2661	0.1732	0.1939	0.1816	0.339	0.2002
4422s	29.8 °C		73	2.9278	2.896	2.8767	2.9158	0.8091	0.9385	1.4017	0.7394	0.4763	0.6727	0.3503	0.1808	0.2683	0.1601	0.1655	0.2024	0.1692	0.1772	0.2651	0.1732	0.1935	0.1819	0.3394	0.2002
4483s	30.1 °C		74	2.9119	2.8819	2.8615	2.9052	0.778	0.91	1.379	0.7075	0.4415	0.6393	0.315	0.1695	0.2634	0.1601	0.1654	0.202	0.1692	0.1772	0.2653	0.1732	0.1931	0.1814	0.3375	0.1992
4543s	29.9 °C		75	2.9131	2.883	2.8537	2.9082	0.7472	0.8815	1.3561	0.6756	0.4068	0.606	0.2805	0.1634	0.2636	0.1598	0.1653	0.2022	0.1691	0.1772	0.2651	0.1733	0.193	0.1816	0.3382	0.1994
4604s	30.0 °C		76	2.9083	2.8759	2.8592	2.9059	0.7162	0.853	1.3333	0.6438	0.3724	0.5729	0.2479	0.1601	0.2632	0.1598	0.1654	0.2019	0.1693	0.1776	0.2648	0.1733	0.1925	0.1815	0.3365	0.1992
4665s	30.2 °C		77	2.9095	2.8808	2.8633	2.9017	0.6851	0.8245	1.3106	0.612	0.3384	0.5398	0.2182	0.1579	0.2608	0.1597	0.1653	0.2027	0.1693	0.1782	0.2659	0.1734	0.1937	0.1817	0.3374	0.1991
4725s	29.9 °C		78	2.9115	2.8784	2.8587	2.8977	0.6542	0.7961	1.288	0.5803	0.305	0.5068	0.194	0.1562	0.2605	0.1596	0.1653	0.2021	0.1694	0.1782	0.2656	0.1734	0.1937	0.1818	0.3371	0.1987
4786s	29.9 °C		79	2.9105	2.8763	2.8496	2.9045	0.6233	0.7675	1.265	0.5484	0.2725	0.4739	0.1774	0.1553	0.2595	0.1596	0.1653	0.203	0.1694	0.179	0.2663	0.1737	0.1941	0.1821	0.3383	0.1989
4846s	29.9 °C		80	2.9028	2.8805	2.8584	2.9009	0.5924	0.7391	1.2422	0.5168	0.2418	0.441	0.168	0.1545	0.2589	0.1594	0.1653	0.2023	0.1695	0.1779	0.2656	0.1737	0.1935	0.1819	0.3365	0.1984
4907s	29.9 °C		81	2.9083	2.8807	2.8582	2.8996	0.5615	0.7106	1.2193	0.4852	0.2149	0.4083	0.1628	0.1538	0.2586	0.1595	0.1653	0.2021	0.1695	0.1782	0.2647	0.1736	0.1937	0.1818	0.3366	0.1982
4968s	30.0 °C		82	2.917	2.8892	2.8609	2.9094	0.5306	0.6823	1.1966	0.4537	0.1935	0.376	0.1597	0.1533	0.2582	0.1596	0.1653	0.2029	0.1696	0.1792	0.266	0.1738	0.1942	0.1822	0.3375	0.1982
5028s	30.0 °C		83	2.9094	2.8805	2.8585	2.9068	0.4997	0.6536	1.1736	0.4222	0.1798	0.3437	0.1576	0.1531	0.2568	0.1594	0.1653	0.2028	0.1695	0.1785	0.2655	0.1739	0.1935	0.1819	0.3352	0.1975
5089s	30.0 °C		84	2.9057	2.8753	2.8604	2.897	0.469	0.6252	1.1506	0.3911	0.1721	0.3122	0.1562	0.1526	0.257	0.1594	0.1652	0.2025	0.1699	0.1787	0.2649	0.1739	0.1943	0.1821	0.3361	0.1966
5149s	29.9 °C		85	2.9051	2.8877	2.8584	2.8941	0.4382	0.5967	1.1277	0.3599	0.1678	0.2813	0.1552	0.1524	0.2572	0.1594	0.1652	0.2028	0.1697	0.179	0.2665	0.1738	0.1948	0.1826	0.3378	0.1966
5210s	29.9 °C		86	2.9209	2.895	2.865	2.9097	0.4077	0.5683	1.105	0.3293	0.1656	0.2518	0.1544	0.1523	0.2573	0.1593	0.1652	0.2027	0.1696	0.1787	0.2655	0.1739	0.1947	0.1825	0.3364	0.1964
5270s	30.0 °C		87	2.9127	2.8759	2.8582	2.8954	0.3773	0.5399	1.0816	0.299	0.1634	0.2247	0.1537	0.1521	0.2581	0.1593	0.1652	0.2032	0.1697	0.1789	0.2662	0.174	0.1952	0.1827	0.3376	0.1964
5331s	30.0 °C		88	2.9042	2.8905	2.852	2.8937	0.3471	0.5115	1.0589	0.2697	0.1623	0.2016	0.1533	0.1519	0.2576	0.1592	0.1652	0.2027	0.1697	0.179	0.2661	0.174	0.1946	0.1823	0.3356	0.1959
5392s	30.2 °C		89	2.9149	2.8875	2.8536	2.892	0.3173	0.4831	1.0361	0.2418	0.1609	0.1848	0.1529	0.1517	0.2569	0.1593	0.1652	0.2028	0.1699	0.1797	0.2661	0.1741	0.1953	0.1822	0.336	0.1956
5452s	30.0 °C		90	2.9116	2.8792	2.8497	2.8906	0.2881	0.4549	1.0132	0.2164	0.1603	0.1741	0.1526	0.1518	0.2564	0.1593	0.1652	0.2029	0.1698	0.1796	0.2664	0.1744	0.1949	0.1821	0.3359	0.1958
5513s	29.9 °C		91	2.9124	2.8748	2.8549	2.8981	0.2598	0.4268	0.9902	0.1951	0.1597	0.1678	0.1523	0.1514	0.2557	0.1592	0.1652	0.2028	0.1698	0.1794	0.2669	0.1742	0.1952	0.1817	0.3349	0.1953
5573s	29.9 °C		92	2.9075	2.8825	2.8553	2.8897	0.2329	0.3987	0.9673	0.1797	0.1591	0.164	0.152	0.1514	0.2565	0.1592	0.1652	0.2031	0.1699	0.1793	0.2665	0.1742	0.1948	0.1815	0.3327	0.1946
5634s	30.0 °C		93	2.9106	2.8774	2.8609	2.8856	0.2089	0.3708	0.9443	0.1701	0.1589	0.1616	0.152	0.1513	0.2556	0.1593	0.1653	0.204	0.1699	0.1799	0.2665	0.1744	0.1951	0.1817	0.3341	0.1946
5694s	29.9 °C		94	2.9048	2.8713	2.8452	2.8899	0.1893	0.3431	0.9214	0.1644	0.1585	0.1598	0.1517	0.1513	0.2566	0.1592	0.1652	0.2038	0.17	0.1792	0.2656	0.1744	0.1945	0.1813	0.3322	0.1939
5755s	29.9 °C		95	2.9061	2.8791	2.8557	2.8889	0.1756	0.3158	0.8984	0.1609	0.1582	0.1586	0.1516	0.1512	0.2564	0.1593	0.1653	0.2038	0.17	0.1795	0.2661	0.1744	0.1942	0.1811	0.3314	0.1941
5816s	29.9 °C		96	2.9061	2.8735	2.8503	2.8852	0.167	0.2888	0.8755	0.1585	0.158	0.1576	0.1514	0.1512	0.2573	0.1593	0.1653	0.2041	0.17	0.1796	0.2667	0.1745	0.1952	0.1811	0.3333	0.1941
5876s	30.1 °C		97	2.9031	2.8839	2.8537	2.8868	0.1618	0.2628	0.8526	0.1568	0.1578	0.1569	0.1513	0.151	0.2563	0.1592	0.1652	0.2034	0.1701	0.1795	0.2659	0.1746	0.1951	0.1806	0.3326	0.1936
5937s	29.9 °C		98	2.9105	2.8722	2.8418	2.8804	0.1585	0.238	0.8296	0.1557	0.1577	0.1563	0.1511	0.1511	0.2566	0.1592	0.1653	0.2041	0.1703	0.1797	0.2669	0.1748	0.1955	0.1809	0.3327	0.1936
5997s	29.9 °C		99	2.9063	2.8727	2.8489	2.8827	0.1563	0.2154	0.8068	0.1548	0.1574	0.1558	0.1511	0.151	0.2564	0.1592	0.1652	0.2036	0.1703	0.1796	0.2659	0.1747	0.1945	0.1805	0.3309	0.1933
6058s	29.9 °C		100	2.8969	2.8718	2.8486	2.8708	0.1547	0.1963	0.7838	0.1541	0.1573	0.1553	0.151	0.1509	0.2563	0.1592	0.1652	0.204	0.1703	0.1799	0.2674	0.1748	0.1948	0.1804	0.3324	0.1931
6119s	30.0 °C		101	2.9073	2.8783	2.8489	2.8791	0.1536	0.1819	0.761	0.1535	0.1573	0.1551	0.1509	0.151	0.2567	0.1592	0.1654	0.2044	0.1704	0.1795	0.2677	0.175	0.1953	0.1803	0.3325	0.1928
6179s	30.1 °C		102	2.9049	2.8719	2.8497	2.8766	0.1528	0.1723	0.738	0.153	0.1573	0.1548	0.1507	0.1508	0.2564	0.1591	0.1653	0.2043	0.1704	0.1798	0.2672	0.1748	0.1946	0.18	0.3316	0.1928
6240s	30.0 °C		103	2.9008	2.8754	2.8448	2.881	0.1521	0.1664	0.7152	0.1526	0.1573	0.1545	0.1508	0.1508	0.2566	0.1592	0.1653	0.2046	0.1705	0.1801	0.2679	0.1749	0.1947	0.1799	0.3307	0.1923
6300s	29.9 °C		104	2.9031	2.8634	2.8446	2.8852	0.1514	0.1625	0.6923	0.1522	0.1569	0.1543	0.1506	0.1507	0.2564	0.1591	0.1654	0.2041	0.1704	0.1803	0.2682	0.175	0.1949	0.1803	0.3318	0.1927
6361s	29.9 °C		105	2.9039	2.8728	2.8424	2.8833	0.151	0.1599	0.6695	0.1519	0.1567	0.1541	0.1506	0.1507	0.2563	0.1591	0.1653	0.2042	0.1705	0.1804	0.2674	0.1749	0.1941	0.18	0.3307	0.1921
6421s	30.1 °C		106	2.8992	2.8766	2.8423	2.8751	0.1507	0.1582	0.6467	0.1517	0.1569	0.1539	0.1506	0.1507	0.2554	0.1592	0.1655	0.2042	0.1704	0.1804	0.2676	0.175	0.194	0.1794	0.3302	0.1923
6482s	30.0 °C		107	2.8979	2.8751	2.8455	2.874	0.1503	0.157	0.6238	0.1515	0.1569	0.1538	0.1505	0.1506	0.2565	0.1592	0.1654	0.2042	0.1704	0.1799	0.2669	0.175	0.1936	0.179	0.3301	0.1917
6543s	30.0 °C		108	2.9063	2.8755	2.837	2.8778	0.1501	0.156	0.6011	0.1514	0.1566	0.1537	0.1505	0.1507	0.2559	0.1592	0.1656	0.2046	0.1705	0.1806	0.2676	0.1751	0.1938	0.179	0.33	0.1918
6603s	29.9 °C		109	2.8954	2.88	2.8455	2.8653	0.1498	0.1552	0.5782	0.1511	0.157	0.1535	0.1505	0.1506	0.2562	0.1593	0.1655	0.2044	0.1706	0.1804	0.2672	0.1753	0.1936	0.1789	0.3294	0.1915
6664s	30.2 °C		110	2.8953	2.8719	2.8419	2.8685	0.1495	0.1545	0.5554	0.151	0.1567	0.1534	0.1504	0.1506	0.2558	0.1592	0.1656	0.2046	0.1705	0.1805	0.2672	0.1751	0.1935	0.1788	0.3293	0.1915
6724s	30.1 °C		111	2.8924	2.873	2.8487	2.8689	0.1494	0.1542	0.5327	0.1509	0.1565	0.1533	0.1504	0.1506	0.2572	0.1593	0.1655	0.2048	0.1706	0.1806	0.2677	0.1753	0.1941	0.1788	0.3301	0.1918
6785s	30.0 °C		112	2.906	2.8728	2.8469	2.8699	0.1492	0.1536	0.51	0.1507	0.1565	0.1532	0.1504	0.1506	0.2567	0.1593	0.1655	0.2047	0.1708	0.1805	0.2676	0.1754	0.1936	0.1785	0.3291	0.1914
6846s	30.1 °C		113	2.901	2.8765	2.8451	2.8699	0.149	0.1532	0.4874	0.1506	0.1563	0.153	0.1503	0.1506	0.2566	0.1592	0.1654	0.2045	0.1707	0.1806	0.268	0.1751	0.1932	0.1785	0.3294	0.1911
6906s	29.8 °C		114	2.898	2.8739	2.8421	2.866	0.1489	0.1529	0.4648	0.1504	0.1564	0.1529	0.1502	0.1505	0.2567	0.1593	0.1654	0.2046	0.1706	0.1809	0.2682	0.175	0.1936	0.1784	0.3293	0.1912
6967s	29.9 °C		115	2.8987	2.8672	2.8416	2.8652	0.1488	0.1527	0.4422	0.1503	0.1567	0.1529	0.1502	0.1505	0.2561	0.1593	0.1654	0.2051	0.1708	0.1805	0.2678	0.1749	0.1925	0.1781	0.3277	0.1902
7027s	30.0 °C		116	2.9007	2.8661	2.8403	2.8646	0.1487	0.1523	0.4198	0.1502	0.1563	0.1528	0.1502	0.1504	0.2552	0.1593	0.1655	0.2049	0.1707	0.1803	0.2674	0.1747	0.1924	0.1777	0.3276	0.1904
7088s	30.0 °C		117	2.9107	2.8745	2.8571	2.8711	0.1485	0.1521	0.3974	0.1501	0.1564	0.1527	0.1501	0.1505	0.256	0.1593	0.1656	0.2055	0.1709	0.1808	0.2685	0.1746	0.1927	0.178	0.3292	0.1906
7148s	30.0 °C		118	2.8923	2.8696	2.8378	2.8634	0.1484	0.152	0.3752	0.1501	0.1562	0.1527	0.1501	0.1505	0.2563	0.1593	0.1658	0.2047	0.1709	0.1801	0.2672	0.1743	0.1919	0.1774	0.328	0.1897
7209s	30.0 °C		119	2.9017	2.8689	2.8357	2.8598	0.1484	0.1518	0.3531	0.15	0.1562	0.1526	0.1501	0.1504	0.2549	0.1593	0.1659	0.2049	0.1709	0.1799	0.2673	0.1743	0.1921	0.1772	0.3275	0.1893
7270s	30.1 °C		120	2.8862	2.8684	2.8419	2.8607	0.1482	0.1516	0.3312	0.1499	0.1561	0.1525	0.1501	0.1505	0.2569	0.1593	0.1658	0.205	0.1709	0.1799	0.2677	0.1741	0.1922	0.177	0.3278	0.1897
7331s	30.2 °C		121	2.8924	2.8714	2.8364	2.8595	0.1481	0.1515	0.3096	0.1499	0.1562	0.1524	0.15	0.1505	0.2574	0.1593	0.1659	0.205	0.1709	0.1804	0.268	0.174	0.192	0.1774	0.3274	0.1895
7391s	30.0 °C		122	2.8959	2.871	2.8388	2.8619	0.1481	0.1514	0.2885	0.1498	0.1561	0.1524	0.15	0.1505	0.257	0.1593	0.1659	0.2047	0.1709	0.1802	0.2672	0.1738	0.1919	0.1767	0.3282	0.1895
7452s	30.0 °C		123	2.8969	2.8694	2.8405	2.8539	0.148	0.1512	0.2679	0.1497	0.1559	0.1523	0.15	0.1505	0.2562	0.1592	0.1658	0.2046	0.171	0.1799	0.2672	0.1737	0.1919	0.1764	0.3275	0.1889
7512s	29.9 °C		124	2.8991	2.8638	2.8356	2.855	0.1479	0.1512	0.2483	0.1497	0.1561	0.1523	0.15	0.1504	0.2565	0.1593	0.1659	0.205	0.171	0.1808	0.268	0.1737	0.1923	0.1768	0.3279	0.1888
7573s	30.0 °C		125	2.8954	2.8671	2.8446	2.8631	0.1479	0.1511	0.23	0.1496	0.156	0.1522	0.15	0.1504	0.2555	0.1594	0.1659	0.2046	0.1709	0.1799	0.2665	0.1735	0.1913	0.1764	0.3267	0.1887
7633s	30.2 °C		126	2.8953	2.8677	2.8352	2.8534	0.1479	0.151	0.2137	0.1496	0.156	0.1522	0.15	0.1505	0.2561	0.1594	0.1659	0.2043	0.171	0.1798	0.2669	0.1733	0.1915	0.1761	0.327	0.1889
7694s	30.1 °C		127	2.888	2.866	2.833	2.8579	0.1478	0.1509	0.2001	0.1495	0.1559	0.1521	0.1499	0.1505	0.256	0.1594	0.166	0.2054	0.1709	0.1798	0.2664	0.1732	0.1917	0.176	0.3277	0.1888
7755s	30.1 °C		128	2.8938	2.8683	2.8315	2.8621	0.1477	0.1508	0.1898	0.1495	0.1561	0.1521	0.1499	0.1505	0.2567	0.1595	0.1661	0.2061	0.1709	0.1809	0.2675	0.1731	0.1926	0.1764	0.3293	0.1889
7815s	29.9 °C		129	2.8931	2.8644	2.8367	2.8538	0.1477	0.1506	0.1823	0.1495	0.1562	0.152	0.1499	0.1505	0.2562	0.1594	0.166	0.2055	0.1709	0.1794	0.2657	0.1728	0.1906	0.175	0.3257	0.1876
7876s	29.9 °C		130	2.8888	2.8656	2.838	2.8544	0.1477	0.1506	0.1773	0.1494	0.1562	0.152	0.15	0.1504	0.2554	0.1594	0.1659	0.2055	0.1706	0.1796	0.2658	0.1726	0.1908	0.175	0.3268	0.1878
7936s	30.1 °C		131	2.8938	2.8639	2.8347	2.8508	0.1477	0.1506	0.1739	0.1493	0.1559	0.152	0.1499	0.1504	0.2566	0.1595	0.1661	0.2061	0.1706	0.1805	0.2669	0.1727	0.1922	0.1754	0.3275	0.1876
7997s	30.1 °C		132	2.8907	2.8689	2.8334	2.8465	0.1475	0.1505	0.1713	0.1493	0.1559	0.152	0.1499	0.1505	0.2569	0.1595	0.1661	0.2059	0.1704	0.1802	0.2664	0.1725	0.1911	0.175	0.326	0.1875
8057s	29.9 °C		133	2.8908	2.872	2.8312	2.8514	0.1475	0.1504	0.1693	0.1493	0.1559	0.152	0.1499	0.1505	0.2563	0.1594	0.166	0.206	0.1702	0.1798	0.2668	0.1725	0.192	0.1754	0.3277	0.1878
8118s	30.0 °C		134	2.8836	2.8636	2.8385	2.8541	0.1475	0.1505	0.1679	0.1493	0.1559	0.1519	0.15	0.1506	0.2565	0.1595	0.166	0.2057	0.1702	0.1793	0.2653	0.1724	0.1908	0.1746	0.3269	0.1875
8179s	30.0 °C		135	2.8881	2.8665	2.8384	2.8444	0.1475	0.1504	0.1667	0.1492	0.1559	0.1518	0.1499	0.1506	0.2567	0.1595	0.1661	0.2058	0.1699	0.1801	0.2663	0.1722	0.1911	0.1746	0.327	0.1873
8239s	30.1 °C		136	2.8934	2.8731	2.834	2.854	0.1474	0.1503	0.1658	0.1491	0.156	0.1518	0.1498	0.1505	0.2565	0.1594	0.166	0.2055	0.1697	0.1799	0.2663	0.172	0.1907	0.1744	0.3261	0.1873
8300s	30.0 °C		137	2.8919	2.8731	2.8319	2.8469	0.1474	0.1502	0.165	0.1491	0.1558	0.1517	0.1498	0.1505	0.2561	0.1594	0.1661	0.2057	0.1695	0.1794	0.2662	0.1719	0.191	0.1742	0.3256	0.1869
8360s	30.1 °C		138	2.8887	2.8649	2.8281	2.8469	0.1474	0.1501	0.1645	0.1491	0.1559	0.1517	0.1499	0.1505	0.2561	0.1595	0.166	0.2054	0.1694	0.1783	0.2652	0.1718	0.1908	0.1741	0.3252	0.1867
8421s	30.0 °C		139	2.8805	2.8555	2.819	2.8307	0.1473	0.1501	0.1639	0.1491	0.1558	0.1517	0.1498	0.1505	0.256	0.1595	0.1662	0.2046	0.1693	0.1783	0.2647	0.1715	0.1898	0.1735	0.3245	0.1865
8482s	29.9 °C		140	2.8931	2.8517	2.8336	2.8378	0.1473	0.15	0.1634	0.149	0.1559	0.1517	0.1498	0.1506	0.2568	0.1594	0.1661	0.2052	0.1692	0.178	0.265	0.1714	0.1902	0.1739	0.3256	0.1864
8542s	30.2 °C		141	2.8865	2.8675	2.8309	2.8484	0.1472	0.15	0.1631	0.149	0.1557	0.1516	0.1498	0.1506	0.2568	0.1595	0.1662	0.2046	0.1692	0.178	0.2644	0.1714	0.1893	0.173	0.3237	0.1859
8603s	30.1 °C		142	2.8915	2.8689	2.8306	2.8433	0.1472	0.15	0.1628	0.149	0.1558	0.1516	0.1498	0.1506	0.2571	0.1595	0.1659	0.2046	0.1691	0.1776	0.2641	0.1712	0.1896	0.1731	0.3246	0.1862
8663s	30.0 °C		143	2.8954	2.8611	2.8284	2.8453	0.1472	0.1499	0.1623	0.1489	0.1558	0.1516	0.1498	0.1505	0.2567	0.1595	0.1658	0.2052	0.1689	0.1791	0.266	0.1711	0.1911	0.1737	0.3275	0.187
8724s	30.1 °C		144	2.8909	2.8593	2.8236	2.8338	0.1471	0.1499	0.1621	0.1489	0.1558	0.1516	0.1498	0.1506	0.2565	0.1595	0.1659	0.2045	0.1688	0.178	0.2641	0.1709	0.1897	0.1731	0.3256	0.1862
8784s	30.1 °C		145	2.8972	2.8582	2.8288	2.8347	0.1472	0.1499	0.1619	0.1489	0.1558	0.1516	0.1498	0.1507	0.2572	0.1595	0.1658	0.2045	0.1688	0.1784	0.2647	0.1709	0.1899	0.1729	0.3256	0.186
8845s	30.0 °C		146	2.8813	2.863	2.8264	2.838	0.1472	0.1499	0.1615	0.1489	0.1562	0.1515	0.1498	0.1506	0.2564	0.1595	0.1657	0.2044	0.1685	0.1786	0.2653	0.1708	0.1901	0.1728	0.3259	0.1864
8906s	30.0 °C		147	2.8875	2.8565	2.8226	2.8371	0.1471	0.1499	0.1612	0.1488	0.1557	0.1515	0.1498	0.1506	0.2561	0.1595	0.1658	0.2041	0.1684	0.1781	0.2643	0.1705	0.1894	0.1724	0.3245	0.1859
8966s	30.1 °C		148	2.8888	2.855	2.8308	2.8348	0.1471	0.1498	0.1611	0.1489	0.156	0.1515	0.1498	0.1507	0.2559	0.1595	0.1658	0.2039	0.1684	0.1779	0.2638	0.1705	0.1895	0.1726	0.3251	0.186
Measurement title: 21-08-03_001 A1-A2
Date of measurement: 2021-08-03/Time of measurement: 11:37:31
ATPase_assay.mth
C:\Users\Public\Documents\Tecan\Magellan\mth\ATPase_assay.mth
340nm
infinite 200Pro
Instrument serial number: 1505006410
Plate
Plate Description: [NUN96ft_TC] - Thermo Fisher Scientific-Nunclon 96 Flat Transparent
Plate with Cover: No
Barcode: No
Part of Plate
Range: A1:F12 G1:G1
Temperature
Mode: On
Temperature: 30,0 °C
Kinetic Cycle
Duration: 02:30:00
Kinetic Interval: 00:01:00
Absorbance
Measurement Wavelength: 340 nm
Measurement Bandwidth: 9 nm
Number of Reads: 25
Settle Time: 0 ms
Label: Label1
Total kinetic run time: 2h 29min 26s

## Sheet: 21-08-03_001 X+SspB act. A1-A2
							0.08 µM ClpX6 + SspB
				control			0 µM SspB			0 µM SspB			0.1 μM SspB			0.2 μM SspB			0.4 μM SspB			0.6 μM SspB			1 μM SspB			1.5 μM SspB			2.5 μM SspB			5 μM SspB			10 μM SspB			13 μM SspB			15 μM SspB			17 μM SspB			20 μM SspB
			min	A	μM left NADH	μM oxidated NADH	A	μM left NADH	μM oxidated NADH	A	μM left NADH	μM oxidated NADH	A	μM left NADH	μM oxidated NADH	A	μM left NADH	μM oxidated NADH	A	μM left NADH	μM oxidated NADH	A	μM left NADH	μM oxidated NADH	A	μM left NADH	μM oxidated NADH	A	μM left NADH	μM oxidated NADH	A	μM left NADH	μM oxidated NADH	A	μM left NADH	μM oxidated NADH	A	μM left NADH	μM oxidated NADH	A	μM left NADH	μM oxidated NADH	A	μM left NADH	μM oxidated NADH	A	μM left NADH	μM oxidated NADH	A
			0	2.9237	1000	0	2.7943	1000	0	2.7869	1000	0	2.8191	1000	0	2.8043	1000	0	2.792	1000	0	2.8536	1000	0	2.8166	1000	0	2.8083	1000	0	2.8906	1000	0	2.8277	1000	0	2.777	1000	0	2.8138	1000	0	2.706	1000	0	2.7135	1000	0	2.7569
			1	2.9297	1002.05	-2.05219	2.7956	1000.47	-0.465233	2.7882	1000.47	-0.466468	2.8339	1005.25	-5.2499	2.7922	995.685	4.3148	2.7827	996.669	3.33095	2.8432	996.355	3.64452	2.8142	999.148	0.852091	2.7961	995.656	4.34427	2.8956	1001.73	-1.72974	2.8149	995.473	4.52665	2.7632	995.031	4.96939	2.797	994.029	5.97057	2.6855	992.424	7.57576	2.6868	990.16	9.83969	2.728
			2	2.9344	1003.66	-3.65975	2.7807	995.133	4.86705	2.7661	992.537	7.46349	2.8176	999.468	0.532085	2.7771	990.301	9.69939	2.7552	986.819	13.1805	2.8228	989.207	10.7934	2.7844	988.568	11.4322	2.7705	986.54	13.4601	2.8741	994.292	5.70816	2.7804	983.273	16.7274	2.7232	980.627	19.3734	2.7584	980.311	19.6887	2.6356	973.984	26.0163	2.6318	969.891	30.1087	2.6734
			3	2.9364	1004.34	-4.34381	2.758	987.009	12.9907	2.7458	985.252	14.7476	2.8019	993.899	6.10124	2.7512	981.065	18.9352	2.7432	982.521	17.4785	2.7991	980.901	19.0987	2.7648	981.609	18.391	2.7459	977.78	22.2198	2.8548	987.615	12.385	2.7469	971.426	28.5745	2.6811	965.466	34.5337	2.7114	963.608	36.3921	2.5798	953.363	46.6371	2.5785	950.249	49.7512	2.6186
			4	2.9321	1002.87	-2.87307	2.7347	978.671	21.3291	2.7319	980.265	19.7352	2.7899	989.642	10.3579	2.7347	975.181	24.819	2.7089	970.236	29.7636	2.7739	972.07	27.9296	2.7357	971.277	28.7226	2.7232	969.697	30.303	2.8259	977.617	22.3829	2.7122	959.154	40.8459	2.6431	951.782	48.2175	2.667	947.829	52.1714	2.5292	934.664	65.3363	2.5192	928.395	71.6049	2.5611
			5	2.9344	1003.66	-3.65975	2.7134	971.048	28.9518	2.7074	971.474	28.5263	2.7732	983.718	16.2818	2.7173	968.976	31.0238	2.6863	962.142	37.8582	2.7546	965.307	34.693	2.7149	963.893	36.1074	2.6952	959.727	40.2735	2.8136	973.362	26.6381	2.6801	947.802	52.1979	2.6042	937.775	62.2254	2.6126	928.495	71.5047	2.476	915.004	84.9963	2.463	907.684	92.3162	2.5073
			6	2.9357	1004.1	-4.10439	2.7002	966.324	33.6757	2.6907	965.481	34.5186	2.7655	980.987	19.0132	2.6969	961.702	38.2983	2.6615	953.259	46.7407	2.7354	958.579	41.4214	2.6827	952.46	47.5396	2.6661	949.364	50.6356	2.7763	960.458	39.542	2.642	934.328	65.6717	2.5603	921.966	78.0338	2.5649	911.543	88.4569	2.4228	895.344	104.656	2.402	885.204	114.796	2.4523
			7	2.9339	1003.49	-3.48873	2.6804	959.238	40.7616	2.6659	956.583	43.4174	2.7456	973.928	26.0722	2.6713	952.573	47.4272	2.6336	943.266	56.7335	2.7115	950.203	49.7967	2.6591	944.082	55.9185	2.6361	938.682	61.3182	2.7479	950.633	49.3669	2.6059	921.562	78.4383	2.5171	906.41	93.5902	2.5163	894.271	105.729	2.3684	875.24	124.76	2.3414	862.871	137.129	2.3929
			8	2.9344	1003.66	-3.65975	2.6531	949.469	50.5314	2.6447	948.976	51.0244	2.7314	968.891	31.1092	2.6479	944.229	55.7715	2.6088	934.384	65.616	2.6856	941.127	58.873	2.6336	935.028	64.972	2.6071	928.355	71.6448	2.7174	940.082	59.9184	2.5724	909.715	90.2854	2.4743	890.997	109.003	2.4627	875.222	124.778	2.3148	855.432	144.568	2.2809	840.575	159.425	2.3317
			9	2.9371	1004.58	-4.58323	2.6382	944.136	55.8637	2.6271	942.66	57.3397	2.719	964.492	35.5078	2.6251	936.098	63.9019	2.584	925.501	74.4986	2.6623	932.962	67.0381	2.6046	924.732	75.2681	2.5817	919.311	80.6894	2.6893	930.36	69.6395	2.5314	895.215	104.785	2.4298	874.973	125.027	2.4082	855.853	144.147	2.2586	834.664	165.336	2.2184	817.542	182.458	2.2731
			10	2.9359	1004.17	-4.17279	2.613	935.118	64.8821	2.608	935.807	64.1932	2.7017	958.356	41.6445	2.6038	928.503	71.4973	2.5585	916.368	83.6318	2.6436	926.409	73.5913	2.5785	915.465	84.5345	2.5518	908.664	91.3364	2.6603	920.328	79.672	2.4919	881.246	118.754	2.3826	857.976	142.024	2.354	836.591	163.409	2.2014	813.525	186.475	2.1565	794.73	205.27	2.2099
			11	2.9333	1003.28	-3.28351	2.5875	925.992	74.0078	2.5818	926.406	73.5943	2.6831	951.758	48.2423	2.5834	921.228	78.7719	2.5285	905.623	94.3768	2.6145	916.211	83.7889	2.5519	906.021	93.9786	2.5189	896.948	103.052	2.6339	911.195	88.8051	2.4538	867.772	132.228	2.3332	840.187	159.813	2.2977	816.583	183.417	2.1449	792.646	207.354	2.0915	770.776	229.224	2.1462
			12	2.9388	1005.16	-5.16469	2.5665	918.477	81.5231	2.5665	920.916	79.0843	2.6689	946.721	53.2794	2.5596	912.741	87.2589	2.5039	896.812	103.188	2.5894	907.415	92.5848	2.5173	893.737	106.263	2.4883	886.052	113.948	2.6012	899.882	100.118	2.4137	853.591	146.409	2.2847	822.722	177.278	2.2414	796.574	203.426	2.0876	771.471	228.529	2.0259	746.6	253.4	2.081
			13	2.9309	1002.46	-2.46263	2.5434	910.21	89.7899	2.5367	910.223	89.7772	2.6545	941.613	58.3874	2.5365	904.504	95.4962	2.4786	887.751	112.249	2.5684	900.056	99.9439	2.4932	885.181	114.819	2.4547	874.088	125.912	2.5685	888.57	111.43	2.3688	837.713	162.287	2.2348	804.753	195.247	2.1843	776.281	223.719	2.0291	749.852	250.148	1.9607	722.572	277.428	2.0152
			14	2.9312	1002.57	-2.56524	2.5201	901.872	98.1283	2.5201	904.266	95.7336	2.6328	933.915	66.0849	2.5092	894.769	105.231	2.4513	877.973	122.027	2.5433	891.26	108.74	2.4618	874.033	125.967	2.4226	862.657	137.343	2.5342	876.704	123.296	2.3283	823.39	176.61	2.1843	786.568	213.432	2.1259	755.526	244.474	1.9696	727.864	272.136	1.8953	698.471	301.529	1.9496
			15	2.9384	1005.03	-5.02788	2.4952	892.961	107.039	2.4966	895.834	104.166	2.6173	928.417	71.5831	2.4834	885.569	114.431	2.4206	866.977	133.023	2.5148	881.273	118.727	2.4336	864.02	135.98	2.392	851.761	148.239	2.5002	864.942	135.058	2.2845	807.9	192.1	2.1332	768.167	231.833	2.0665	734.416	265.584	1.9106	706.061	293.939	1.8277	673.558	326.442	1.8834
			16	2.9342	1003.59	-3.59134	2.4725	884.837	115.163	2.4752	888.155	111.845	2.5977	921.464	78.5357	2.4582	876.582	123.418	2.3951	857.844	142.156	2.4884	872.021	127.979	2.401	852.446	147.554	2.359	840.01	159.99	2.4627	851.968	148.032	2.2425	793.047	206.953	2.0831	750.126	249.874	2.007	713.27	286.73	1.8516	684.257	315.743	1.7616	649.198	350.802	1.8178
			17	2.9241	1000.14	-0.136813	2.4464	875.497	124.503	2.4494	878.898	121.102	2.5832	916.321	83.6792	2.4355	868.488	131.512	2.3645	846.884	153.116	2.4627	863.015	136.985	2.3721	842.186	157.814	2.321	826.479	173.521	2.4331	841.728	158.272	2.196	776.603	223.397	2.0312	731.437	268.563	1.9478	692.231	307.769	1.7921	662.269	337.731	1.6949	624.618	375.382	1.7513
			18	2.9398	1005.51	-5.50672	2.4256	868.053	131.947	2.4272	870.932	129.068	2.5668	910.503	89.4966	2.4116	859.965	140.035	2.3365	836.855	163.145	2.4351	853.343	146.657	2.3409	831.108	168.892	2.2864	814.158	185.842	2.395	828.548	171.452	2.1519	761.007	238.993	1.9782	712.351	287.649	1.8868	670.552	329.448	1.7313	639.8	360.2	1.6268	599.521	400.479	1.683
			19	2.9224	999.555	0.444642	2.3982	858.247	141.753	2.4013	861.638	138.362	2.5475	903.657	96.3428	2.3825	849.588	150.412	2.3068	826.218	173.782	2.4088	844.127	155.873	2.3069	819.037	180.963	2.2493	800.947	199.053	2.358	815.748	184.252	2.107	745.129	254.871	1.9259	693.518	306.482	1.8261	648.98	351.02	1.6706	617.369	382.631	1.5597	574.793	425.207	1.6162
			20	2.9378	1004.82	-4.82266	2.3742	849.658	150.342	2.3809	854.318	145.682	2.5361	899.613	100.387	2.3602	841.636	158.364	2.278	815.903	184.097	2.3846	835.646	164.354	2.2764	808.208	191.792	2.217	789.446	210.554	2.3207	802.844	197.156	2.0625	729.391	270.609	1.8721	674.145	325.855	1.7658	627.55	372.45	1.6091	594.642	405.358	1.492	549.843	450.157	1.5484
			21	2.9301	1002.19	-2.18901	2.3464	839.709	160.291	2.3552	845.097	154.903	2.5134	891.561	108.439	2.3306	831.081	168.919	2.2445	803.904	196.096	2.3545	825.098	174.902	2.2412	795.711	204.289	2.1787	775.807	224.193	2.2848	790.424	209.576	2.0146	712.452	287.548	1.8188	654.951	345.049	1.7037	605.48	394.52	1.5468	571.619	428.381	1.4238	524.71	475.29	1.4804
			22	2.9283	1001.57	-1.57335	2.3211	830.655	169.345	2.3302	836.126	163.874	2.4954	885.176	114.824	2.3054	822.095	177.905	2.2132	792.693	207.307	2.3225	813.884	186.116	2.2075	783.746	216.254	2.1415	762.561	237.439	2.2454	776.794	223.206	1.9678	695.901	304.099	1.7643	635.326	364.674	1.6415	583.375	416.625	1.484	548.411	451.589	1.3555	499.539	500.461	1.4118
			23	2.941	1005.92	-5.91716	2.295	821.315	178.685	2.306	827.443	172.557	2.4702	876.237	123.763	2.2779	812.288	187.712	2.1838	782.163	217.837	2.2945	804.072	195.928	2.1742	771.924	228.076	2.1043	749.315	250.685	2.2051	762.852	237.148	1.921	679.351	320.649	1.7109	616.097	383.903	1.5789	561.127	438.873	1.4234	526.016	473.984	1.2866	474.148	525.852	1.3441
			24	2.937	1004.55	-4.54903	2.266	810.937	189.063	2.2817	818.723	181.277	2.4536	870.349	129.651	2.2499	802.304	197.696	2.15	770.057	229.943	2.265	793.734	206.266	2.1416	760.349	239.651	2.0679	736.353	263.647	2.1659	749.291	250.709	1.8745	662.906	337.094	1.6564	596.471	403.529	1.5178	539.413	460.587	1.3619	503.289	496.711	1.2187	449.125	550.875	1.2748
			25	2.9264	1000.92	-0.923487	2.2413	802.097	197.903	2.2563	809.609	190.391	2.4417	866.127	133.873	2.2205	791.82	208.18	2.1207	759.563	240.437	2.2365	783.747	216.253	2.1073	748.172	251.828	2.0308	723.142	276.858	2.1289	736.491	263.509	1.8275	646.285	353.715	1.6019	576.846	423.154	1.4555	517.272	482.728	1.3003	480.525	519.475	1.15	423.807	576.193	1.2057
			26	2.9409	1005.88	-5.88296	2.2134	792.113	207.887	2.2306	800.388	199.612	2.4206	858.643	141.357	2.192	781.657	218.343	2.0872	747.564	252.436	2.2055	772.883	227.117	2.0732	736.065	263.935	1.992	709.326	290.674	2.089	722.687	277.313	1.7786	628.992	371.008	1.5467	556.968	443.032	1.3935	495.238	504.762	1.2386	457.724	542.276	1.0817	398.636	601.364	1.1372
			27	2.939	1005.23	-5.2331	2.1875	782.844	217.156	2.2059	791.525	208.475	2.3992	851.052	148.948	2.1647	771.922	228.078	2.0573	736.855	263.145	2.1777	763.141	236.859	2.0386	723.78	276.22	1.9545	695.973	304.027	2.0502	709.265	290.735	1.731	612.158	387.842	1.4926	537.486	462.514	1.331	473.026	526.974	1.177	434.959	565.041	1.0131	373.355	626.645	1.069
			28	2.928	1001.47	-1.47074	2.1586	772.501	227.499	2.1787	781.765	218.235	2.3817	844.844	155.156	2.136	761.687	238.313	2.0233	724.678	275.322	2.146	752.033	247.967	2.0044	711.638	288.362	1.9159	682.228	317.772	2.0084	694.804	305.196	1.6824	594.971	405.029	1.4371	517.501	482.499	1.2679	450.601	549.399	1.1149	412.01	587.99	0.9444	348.038	651.962	0.9997
			29	2.9476	1008.17	-8.17457	2.1307	762.517	237.483	2.1534	772.686	227.314	2.3628	838.14	161.86	2.1095	752.238	247.762	1.9903	712.858	287.142	2.1153	741.274	258.726	1.9683	698.821	301.179	1.8773	668.483	331.517	1.9677	680.724	319.276	1.6344	577.996	422.004	1.3825	497.839	502.161	1.2061	428.637	571.363	1.0529	389.098	610.902	0.8764	322.978	677.022	0.9328
			30	2.9339	1003.49	-3.48873	2.1054	753.462	246.538	2.1288	763.859	236.141	2.3426	830.974	169.026	2.0796	741.575	258.425	1.9586	701.504	298.496	2.084	730.306	269.694	1.933	686.288	313.712	1.84	655.201	344.799	1.9291	667.37	332.63	1.5865	561.057	438.943	1.3269	477.818	522.182	1.1427	406.106	593.894	0.9906	366.075	633.925	0.8078	297.697	702.303	0.864
			31	2.931	1002.5	-2.49684	2.0729	741.832	258.168	2.1031	754.638	245.362	2.3219	823.632	176.368	2.0495	730.842	269.158	1.926	689.828	310.172	2.053	719.442	280.558	1.8967	673.401	326.599	1.8009	641.278	358.722	1.888	653.152	346.848	1.5377	543.799	456.201	1.2718	457.976	542.024	1.0793	383.574	616.426	0.9284	343.089	656.911	0.7386	272.195	727.805	0.7947
			32	2.93	1002.15	-2.1548	2.0448	731.775	268.225	2.0777	745.524	254.476	2.3044	817.424	182.576	2.0214	720.822	279.178	1.8922	677.722	322.278	2.022	708.579	291.421	1.8617	660.974	339.026	1.7618	627.355	372.645	1.8478	639.244	360.756	1.4888	526.506	473.494	1.2165	438.063	561.937	1.0174	361.575	638.425	0.8668	320.325	679.675	0.6701	246.95	753.05	0.7265
			33	2.9353	1003.97	-3.96758	2.0162	721.54	278.46	2.0488	735.154	264.846	2.2797	808.662	191.338	1.9905	709.803	290.197	1.8602	666.261	333.739	1.9903	697.47	302.53	1.8257	648.193	351.807	1.7222	613.254	386.746	1.8065	624.957	375.043	1.4401	509.283	490.717	1.1616	418.293	581.707	0.9543	339.15	660.85	0.8046	297.339	702.661	0.6023	221.964	778.036	0.6594
			34	2.9279	1001.44	-1.43654	1.9877	711.341	288.659	2.0224	725.681	274.319	2.2618	802.313	197.687	1.9605	699.105	300.895	1.8276	654.585	345.415	1.9588	686.431	313.569	1.7901	635.554	364.446	1.683	599.295	400.705	1.7665	611.119	388.881	1.3909	491.884	508.116	1.1059	398.236	601.764	0.8922	317.08	682.92	0.7428	274.501	725.499	0.5352	197.236	802.764	0.5917
			35	2.9158	997.298	2.70206	1.9578	700.641	299.359	1.9962	716.28	283.72	2.2399	794.544	205.456	1.9287	687.765	312.235	1.793	642.192	357.808	1.9266	675.147	324.853	1.7525	622.204	377.796	1.6429	585.016	414.984	1.7229	596.035	403.965	1.3416	474.449	525.551	1.0502	378.178	621.822	0.8292	294.69	705.31	0.6806	251.515	748.485	0.467	172.102	827.898	0.5248
			36	2.9295	1001.98	-1.98379	1.9295	690.513	309.487	1.9708	707.166	292.834	2.2188	787.06	212.94	1.901	677.888	322.112	1.7606	630.587	369.413	1.895	664.073	335.927	1.7171	609.636	390.364	1.6046	571.378	428.622	1.6827	582.128	417.872	1.2929	457.227	542.773	0.9953	358.408	641.592	0.7672	272.656	727.344	0.6187	228.64	771.36	0.4008	147.706	852.294	0.4587
			37	2.9215	999.248	0.752471	1.9004	680.099	319.901	1.9413	696.58	303.42	2.1966	779.185	220.815	1.8705	667.011	332.989	1.7266	618.41	381.59	1.8624	652.649	347.351	1.6804	596.606	403.394	1.5652	557.348	442.652	1.6416	567.91	432.09	1.2438	439.863	560.137	0.9398	338.423	661.577	0.7036	250.053	749.947	0.5571	205.876	794.124	0.3346	123.309	876.691	0.3936
			38	2.9352	1003.93	-3.93337	1.8729	670.257	329.743	1.9158	687.43	312.57	2.1787	772.835	227.165	1.8396	655.993	344.007	1.6937	606.626	393.374	1.8322	642.066	357.934	1.6441	583.718	416.282	1.5262	543.46	456.54	1.6007	553.76	446.24	1.1946	422.463	577.537	0.8847	318.581	681.419	0.6414	227.948	772.052	0.4957	183.186	816.814	0.2744	101.124	898.876	0.3368
			39	2.9245	1000.27	-0.273626	1.8432	659.629	340.371	1.889	677.814	322.186	2.1555	764.606	235.394	1.81	645.437	354.563	1.6588	594.126	405.874	1.799	630.432	369.568	1.6069	570.511	429.489	1.4862	529.217	470.783	1.559	539.334	460.666	1.1456	405.135	594.865	0.8293	298.632	701.368	0.5785	205.594	794.406	0.4346	160.606	839.394	0.2231	82.2185	917.781	0.295
			40	2.9303	1002.26	-2.25741	1.8134	648.964	351.036	1.8622	668.198	331.802	2.1334	756.766	243.234	1.7794	634.526	365.474	1.6248	581.948	418.052	1.7667	619.113	380.887	1.5707	557.658	442.342	1.4464	515.045	484.955	1.5161	524.493	475.507	1.0964	387.736	612.264	0.7741	278.754	721.246	0.5163	183.489	816.511	0.3744	138.359	861.641	0.1952	71.9366	928.063	0.2767
			41	2.9342	1003.59	-3.59134	1.7836	638.299	361.701	1.8346	658.294	341.706	2.1148	750.168	249.832	1.7481	623.364	376.636	1.5912	569.914	430.086	1.7348	607.934	392.066	1.5341	544.664	455.336	1.4063	500.766	499.234	1.4742	509.998	490.002	1.0468	370.195	629.805	0.7187	258.804	741.196	0.4545	161.525	838.475	0.3158	116.704	883.296	0.1855	68.3619	931.638	0.2709
			42	2.929	1001.81	-1.81277	1.7551	628.1	371.9	1.8081	648.785	351.215	2.0915	741.903	258.097	1.7181	612.666	387.334	1.5573	557.772	442.228	1.702	596.44	403.56	1.4972	531.563	468.437	1.367	486.771	513.229	1.4332	495.814	504.186	0.9979	352.902	647.098	0.6639	239.071	760.929	0.3943	140.131	859.869	0.2609	96.4154	903.585	0.1821	67.1089	932.891	0.2682
			43	2.9251	1000.48	-0.478845	1.7238	616.899	383.101	1.7796	638.559	361.441	2.069	733.922	266.078	1.6862	601.291	398.709	1.5225	545.308	454.692	1.6685	584.7	415.3	1.4601	518.391	481.609	1.3267	472.421	527.579	1.3901	480.904	519.096	0.9487	335.502	664.498	0.6088	219.229	780.771	0.3361	119.447	880.553	0.2156	79.6748	920.325	0.1801	66.3718	933.628	0.2664
			44	2.9343	1003.63	-3.62554	1.6953	606.699	393.301	1.7528	628.943	371.057	2.0484	726.615	273.385	1.6557	590.415	409.585	1.4889	533.274	466.726	1.6364	573.451	426.549	1.4231	505.255	494.745	1.2876	458.498	541.502	1.3495	466.858	533.142	0.8995	318.103	681.897	0.5542	199.568	800.432	0.2818	100.149	899.851	0.1897	70.1035	929.897	0.1787	65.8559	934.144	0.2658
			45	2.9316	1002.7	-2.70206	1.6643	595.605	404.395	1.7256	619.183	380.817	2.0276	719.237	280.763	1.6252	579.539	420.461	1.4535	520.595	479.405	1.6036	561.957	438.043	1.3865	492.26	507.74	1.2476	444.255	555.745	1.3059	451.775	548.225	0.8504	300.739	699.261	0.4996	179.906	820.094	0.2404	85.4361	914.564	0.1797	66.408	933.592	0.1779	65.5611	934.439	0.2642
			46	2.9238	1000.03	-0.0342032	1.6351	585.155	414.845	1.6984	609.423	390.577	2.0053	711.326	288.674	1.594	568.413	431.587	1.4197	508.489	491.511	1.571	550.533	449.467	1.3492	479.017	520.983	1.2077	430.047	569.953	1.2649	437.591	562.409	0.8012	283.34	716.66	0.4456	160.461	839.539	0.2195	78.0084	921.992	0.1755	64.8559	935.144	0.1775	65.4137	934.586	0.2645
			47	2.9098	995.246	4.75425	1.6047	574.276	425.724	1.6695	599.053	400.947	1.9817	702.955	297.045	1.5625	557.18	442.82	1.3851	496.096	503.904	1.5374	538.758	461.242	1.3122	465.881	534.119	1.1674	415.696	584.304	1.2225	422.923	577.077	0.7523	266.047	733.953	0.392	141.16	858.84	0.2112	75.0586	924.941	0.1736	64.1537	935.846	0.177	65.2294	934.771	0.2641
			48	2.9312	1002.57	-2.56524	1.574	563.29	436.71	1.643	589.544	410.456	1.9615	695.789	304.211	1.5313	546.054	453.946	1.3505	483.703	516.297	1.5048	527.334	472.666	1.2755	452.851	547.149	1.1277	401.56	598.44	1.1796	408.081	591.919	0.7033	248.718	751.282	0.3393	122.182	877.818	0.2086	74.1346	925.865	0.1723	63.6733	936.327	0.1771	65.2663	934.734	0.2635
			49	2.9297	1002.05	-2.05219	1.5447	552.804	447.196	1.6149	579.461	420.539	1.9401	688.198	311.802	1.5	534.893	465.107	1.3161	471.383	528.617	1.472	515.84	484.16	1.2382	439.608	560.392	1.0878	387.352	612.648	1.1379	393.655	606.345	0.6544	231.425	768.575	0.2885	103.889	896.111	0.2067	73.4594	926.541	0.1714	63.3407	936.659	0.1774	65.3768	934.623	0.2638
			50	2.9312	1002.57	-2.56524	1.5144	541.96	458.04	1.5869	569.414	430.586	1.9186	680.572	319.428	1.4688	523.767	476.233	1.2814	458.954	541.046	1.4389	504.24	495.76	1.201	426.401	573.599	1.0477	373.073	626.927	1.0957	379.056	620.944	0.6056	214.167	785.833	0.2422	87.2164	912.784	0.2057	73.104	926.896	0.1709	63.1559	936.844	0.1768	65.1557	934.844	0.2644
			51	2.924	1000.1	-0.10261	1.4841	531.117	468.883	1.5594	559.546	440.454	1.8946	672.058	327.942	1.437	512.427	487.573	1.2464	446.418	553.582	1.4055	492.536	507.464	1.1634	413.051	586.949	1.0076	358.794	641.206	1.0526	364.146	635.854	0.5569	196.945	803.055	0.2059	74.1448	925.855	0.2055	73.0329	926.967	0.1707	63.082	936.918	0.1774	65.3768	934.623	0.2655
			52	2.9265	1000.96	-0.957691	1.4538	520.273	479.727	1.5311	549.392	450.608	1.8744	664.893	335.107	1.4061	501.409	498.591	1.2117	433.99	566.01	1.3726	481.006	518.994	1.1263	399.879	600.121	0.9677	344.586	655.414	1.0117	349.997	650.003	0.5084	179.793	820.207	0.1857	66.8707	933.129	0.2042	72.5709	927.429	0.1704	62.9712	937.029	0.1763	64.9714	935.029	0.2637
			53	2.9312	1002.57	-2.56524	1.4236	509.466	490.534	1.5037	539.56	460.44	1.8521	656.983	343.017	1.3746	490.176	509.824	1.1769	421.526	578.474	1.3394	469.372	530.628	1.0894	386.778	613.222	0.9279	330.413	669.587	0.9694	335.363	664.637	0.4601	162.712	837.288	0.177	63.7378	936.262	0.2039	72.4643	927.536	0.1702	62.8973	937.103	0.1771	65.2663	934.734	0.2647
			54	2.9286	1001.68	-1.67596	1.393	498.515	501.485	1.4758	529.549	470.451	1.8303	649.25	350.75	1.3429	478.872	521.128	1.1423	409.133	590.867	1.3061	457.703	542.297	1.0522	373.571	626.429	0.8876	316.063	683.937	0.9271	320.729	679.271	0.4122	145.772	854.228	0.173	62.2974	937.703	0.2034	72.2866	927.713	0.1699	62.7864	937.214	0.1765	65.0451	934.955	0.2644
			55	2.9115	995.827	4.17279	1.3624	487.564	512.436	1.4476	519.43	480.57	1.8064	640.772	359.228	1.311	467.496	532.504	1.1073	396.597	603.403	1.2729	446.068	553.932	1.0148	360.293	639.707	0.8476	301.82	698.18	0.8851	306.199	693.801	0.3649	129.045	870.955	0.1709	61.5412	938.459	0.2038	72.4287	927.571	0.1698	62.7494	937.251	0.1775	65.4137	934.586	0.265
			56	2.9228	999.692	0.307829	1.3321	476.72	523.28	1.4193	509.276	490.724	1.785	633.181	366.819	1.2799	456.406	543.594	1.0725	384.133	615.867	1.2397	434.434	565.566	0.9778	347.156	652.844	0.8078	287.647	712.353	0.8432	291.704	708.296	0.3185	112.636	887.364	0.1696	61.0731	938.927	0.2026	72.0023	927.998	0.1697	62.7125	937.288	0.176	64.8609	935.139	0.264
			57	2.9103	995.417	4.58323	1.3016	465.805	534.195	1.3913	499.229	500.771	1.7626	625.235	374.765	1.248	445.031	554.969	1.0374	371.562	628.438	1.2065	422.799	577.201	0.9404	333.878	666.122	0.7677	273.368	726.632	0.8006	276.967	723.033	0.2741	96.9339	903.066	0.1688	60.785	939.215	0.2022	71.8601	928.14	0.1695	62.6386	937.361	0.1767	65.1189	934.881	0.2643
			58	2.9249	1000.41	-0.410439	1.2712	454.926	545.074	1.3637	489.325	510.675	1.7406	617.431	382.569	1.2165	433.798	566.202	1.0024	359.026	640.974	1.1733	411.165	588.835	0.9033	320.706	679.294	0.728	259.232	740.768	0.7585	262.402	737.598	0.2335	82.5759	917.424	0.1681	60.5329	939.467	0.2027	72.0378	927.962	0.1694	62.6016	937.398	0.1769	65.1926	934.807	0.2641
			59	2.9138	996.614	3.38612	1.2404	443.904	556.096	1.3353	479.135	520.865	1.7179	609.379	390.621	1.1847	422.458	577.542	0.9673	346.454	653.546	1.1397	399.39	600.61	0.8658	307.392	692.608	0.6882	245.059	754.941	0.7175	248.218	751.782	0.2013	71.1886	928.811	0.1676	60.3529	939.647	0.2029	72.1089	927.891	0.1693	62.5647	937.435	0.177	65.2294	934.771	0.2645
			60	2.9278	1001.4	-1.40233	1.2101	433.06	566.94	1.3073	469.088	530.912	1.6958	601.539	398.461	1.1533	411.261	588.739	0.9325	333.99	666.01	1.1064	387.721	612.279	0.8286	294.184	705.816	0.6486	230.958	769.042	0.6763	233.965	766.035	0.1822	64.434	935.566	0.1672	60.2089	939.791	0.2023	71.8957	928.104	0.1692	62.5277	937.472	0.1768	65.1557	934.844	0.2644
			61	2.9165	997.537	2.46263	1.1793	422.038	577.962	1.279	458.933	541.067	1.6735	593.629	406.371	1.1213	399.85	600.15	0.8974	321.418	678.582	1.0733	376.121	623.879	0.7914	280.977	719.023	0.6089	216.822	783.178	0.634	219.332	780.668	0.1731	61.2158	938.784	0.1669	60.1008	939.899	0.2019	71.7535	928.246	0.1693	62.5647	937.435	0.1767	65.1189	934.881	0.2638
			62	2.9112	995.725	4.2754	1.1484	410.979	589.021	1.2505	448.706	551.294	1.6498	585.222	414.778	1.0896	388.546	611.454	0.862	308.739	691.261	1.0397	364.347	635.653	0.7542	267.77	732.23	0.5693	202.721	797.279	0.5934	205.286	794.714	0.1685	59.5891	940.411	0.1666	59.9928	940.007	0.2025	71.9667	928.033	0.1693	62.5647	937.435	0.177	65.2294	934.771	0.2646
			63	2.9256	1000.65	-0.649861	1.1176	399.957	600.043	1.2222	438.552	561.448	1.6288	577.773	422.227	1.0579	377.242	622.758	0.827	296.203	703.797	1.0064	352.677	647.323	0.717	254.562	745.438	0.5298	188.655	811.345	0.5519	190.929	809.071	0.1659	58.6696	941.33	0.1663	59.8848	940.115	0.202	71.789	928.211	0.1692	62.5277	937.472	0.1765	65.0451	934.955	0.264
			64	2.9184	998.187	1.81277	1.087	389.006	610.994	1.1941	428.469	571.531	1.6058	569.614	430.386	1.026	365.867	634.133	0.7919	283.632	716.368	0.9729	340.938	659.062	0.6798	241.355	758.645	0.4904	174.625	825.375	0.5116	176.987	823.013	0.1643	58.1038	941.896	0.1665	59.9568	940.043	0.2021	71.8246	928.175	0.1691	62.4908	937.509	0.1766	65.082	934.918	0.2641
			65	2.9157	997.264	2.73626	1.0561	377.948	622.052	1.1656	418.242	581.758	1.5829	561.491	438.509	0.9941	354.491	645.509	0.7569	271.096	728.904	0.9394	329.198	670.802	0.6428	228.218	771.782	0.4511	160.631	839.369	0.4698	162.527	837.473	0.1633	57.7501	942.25	0.1662	59.8488	940.151	0.2017	71.6824	928.318	0.1691	62.4908	937.509	0.1764	65.0083	934.992	0.2632
			66	2.9259	1000.75	-0.752471	1.0254	366.961	633.039	1.1373	408.088	591.912	1.5607	553.616	446.384	0.9625	343.223	656.777	0.7223	258.703	741.297	0.9061	317.529	682.471	0.6059	215.118	784.882	0.4121	146.744	853.256	0.4309	149.069	850.931	0.1625	57.4672	942.533	0.166	59.7767	940.223	0.2017	71.6824	928.318	0.1692	62.5277	937.472	0.1766	65.082	934.918	0.2636
			67	2.9179	998.016	1.98379	0.9946	355.939	644.061	1.1089	397.897	602.103	1.5379	545.529	454.471	0.9305	331.812	668.188	0.6866	245.917	754.083	0.8726	305.789	694.211	0.5688	201.946	798.054	0.3735	132.999	867.001	0.3923	135.716	864.284	0.1619	57.255	942.745	0.1659	59.7407	940.259	0.2018	71.718	928.282	0.1691	62.4908	937.509	0.1767	65.1189	934.881	0.2647
			68	2.914	996.682	3.31771	0.9634	344.773	655.227	1.0806	387.743	612.257	1.5149	537.37	462.63	0.8986	320.436	679.564	0.6512	233.238	766.762	0.8392	294.085	705.915	0.5319	188.845	811.155	0.3352	119.36	880.64	0.3548	122.743	877.257	0.1614	57.0782	942.922	0.1658	59.7047	940.295	0.2019	71.7535	928.246	0.169	62.4538	937.546	0.1772	65.3031	934.697	0.2657
			69	2.9089	994.938	5.06208	0.9328	333.822	666.178	1.0522	377.552	622.448	1.4926	529.46	470.54	0.8667	309.061	690.939	0.6162	220.702	779.298	0.8059	282.415	717.585	0.4953	175.85	824.15	0.298	106.114	893.886	0.323	111.742	888.258	0.1611	56.9721	943.028	0.1657	59.6687	940.331	0.2019	71.7535	928.246	0.1692	62.5277	937.472	0.1779	65.5611	934.439	0.2653
			70	2.9086	994.835	5.16469	0.9019	322.764	677.236	1.024	367.433	632.567	1.47	521.443	478.557	0.8348	297.686	702.314	0.5813	208.202	791.798	0.7725	270.711	729.289	0.4586	162.82	837.18	0.2623	93.4017	906.598	0.2974	102.885	897.115	0.1609	56.9014	943.099	0.1657	59.6687	940.331	0.2017	71.6824	928.318	0.1692	62.5277	937.472	0.177	65.2294	934.771	0.2651
			71	2.922	999.419	0.581455	0.8709	311.67	688.33	0.9955	357.207	642.793	1.4474	513.426	486.574	0.8029	286.31	713.69	0.546	195.559	804.441	0.7392	259.041	740.959	0.4221	149.862	850.138	0.229	81.544	918.456	0.2809	97.1771	902.823	0.1605	56.7599	943.24	0.1655	59.5967	940.403	0.2023	71.8957	928.104	0.1691	62.4908	937.509	0.1776	65.4505	934.549	0.2658
			72	2.9211	999.111	0.889284	0.84	300.612	699.388	0.9671	347.016	652.984	1.4247	505.374	494.626	0.7712	275.006	724.994	0.5117	183.274	816.726	0.7059	247.372	752.628	0.386	137.045	862.955	0.2008	71.5023	928.498	0.2725	94.2711	905.729	0.1603	56.6892	943.311	0.1654	59.5607	940.439	0.2022	71.8601	928.14	0.1692	62.5277	937.472	0.1777	65.4874	934.513	0.2661
			73	2.9278	1001.4	-1.40233	0.8091	289.554	710.446	0.9385	336.754	663.246	1.4017	497.215	502.785	0.7394	263.667	736.333	0.4763	170.595	829.405	0.6727	235.737	764.263	0.3503	124.37	875.63	0.1808	64.3806	935.619	0.2683	92.8181	907.182	0.1601	56.6185	943.382	0.1655	59.5967	940.403	0.2024	71.9312	928.069	0.1692	62.5277	937.472	0.1772	65.3031	934.697	0.2651
			74	2.9119	995.964	4.03598	0.778	278.424	721.576	0.91	326.528	673.472	1.379	489.163	510.837	0.7075	252.291	747.709	0.4415	158.13	841.87	0.6393	224.033	775.967	0.315	111.837	888.163	0.1695	60.3568	939.643	0.2634	91.123	908.877	0.1601	56.6185	943.382	0.1654	59.5607	940.439	0.202	71.789	928.211	0.1692	62.5277	937.472	0.1772	65.3031	934.697	0.2653
			75	2.9131	996.374	3.62554	0.7472	267.401	732.599	0.8815	316.301	683.699	1.3561	481.04	518.96	0.6756	240.916	759.084	0.4068	145.702	854.298	0.606	212.363	787.637	0.2805	99.5882	900.412	0.1634	58.1847	941.815	0.2636	91.1921	908.808	0.1598	56.5124	943.488	0.1653	59.5247	940.475	0.2022	71.8601	928.14	0.1691	62.4908	937.509	0.1772	65.3031	934.697	0.2651
			76	2.9083	994.733	5.2673	0.7162	256.307	743.693	0.853	306.075	693.925	1.3333	472.952	527.048	0.6438	229.576	770.424	0.3724	133.381	866.619	0.5729	200.764	799.236	0.2479	88.0139	911.986	0.1601	57.0096	942.99	0.2632	91.0538	908.946	0.1598	56.5124	943.488	0.1654	59.5607	940.439	0.2019	71.7535	928.246	0.1693	62.5647	937.435	0.1776	65.4505	934.549	0.2648
			77	2.9095	995.143	4.85686	0.6851	245.178	754.822	0.8245	295.848	704.152	1.3106	464.9	535.1	0.612	218.236	781.764	0.3384	121.203	878.797	0.5398	189.165	810.835	0.2182	77.4693	922.531	0.1579	56.2262	943.774	0.2608	90.2235	909.777	0.1597	56.477	943.523	0.1653	59.5247	940.475	0.2027	72.0378	927.962	0.1693	62.5647	937.435	0.1782	65.6716	934.328	0.2659
			78	2.9115	995.827	4.17279	0.6542	234.119	765.881	0.7961	285.658	714.342	1.288	456.883	543.117	0.5803	206.932	793.068	0.305	109.241	890.759	0.5068	177.6	822.4	0.194	68.8774	931.123	0.1562	55.6208	944.379	0.2605	90.1197	909.88	0.1596	56.4416	943.558	0.1653	59.5247	940.475	0.2021	71.8246	928.175	0.1694	62.6016	937.398	0.1782	65.6716	934.328	0.2656
			79	2.9105	995.485	4.51483	0.6233	223.061	776.939	0.7675	275.396	724.604	1.265	448.725	551.275	0.5484	195.557	804.443	0.2725	97.6003	902.4	0.4739	166.071	833.929	0.1774	62.9837	937.016	0.1553	55.3004	944.7	0.2595	89.7737	910.226	0.1596	56.4416	943.558	0.1653	59.5247	940.475	0.203	72.1444	927.856	0.1694	62.6016	937.398	0.179	65.9665	934.034	0.2663
			80	2.9028	992.852	7.14848	0.5924	212.003	787.997	0.7391	265.205	734.795	1.2422	440.637	559.363	0.5168	184.288	815.712	0.2418	86.6046	913.395	0.441	154.542	845.458	0.168	59.6464	940.354	0.1545	55.0155	944.985	0.2589	89.5662	910.434	0.1594	56.3709	943.629	0.1653	59.5247	940.475	0.2023	71.8957	928.104	0.1695	62.6386	937.361	0.1779	65.5611	934.439	0.2656
			81	2.9083	994.733	5.2673	0.5615	200.945	799.055	0.7106	254.979	745.021	1.2193	432.514	567.486	0.4852	173.02	826.98	0.2149	76.9699	923.03	0.4083	143.082	856.918	0.1628	57.8002	942.2	0.1538	54.7662	945.234	0.2586	89.4624	910.538	0.1595	56.4063	943.594	0.1653	59.5247	940.475	0.2021	71.8246	928.175	0.1695	62.6386	937.361	0.1782	65.6716	934.328	0.2647
			82	2.917	997.708	2.29162	0.5306	189.887	810.113	0.6823	244.824	755.176	1.1966	424.462	575.538	0.4537	161.787	838.213	0.1935	69.3052	930.695	0.376	131.763	868.237	0.1597	56.6996	943.3	0.1533	54.5882	945.412	0.2582	89.324	910.676	0.1596	56.4416	943.558	0.1653	59.5247	940.475	0.2029	72.1089	927.891	0.1696	62.6755	937.324	0.1792	66.0402	933.96	0.266
			83	2.9094	995.109	4.89106	0.4997	178.828	821.172	0.6536	234.526	765.474	1.1736	416.303	583.697	0.4222	150.555	849.445	0.1798	64.3983	935.602	0.3437	120.444	879.556	0.1576	55.954	944.046	0.1531	54.517	945.483	0.2568	88.8397	911.16	0.1594	56.3709	943.629	0.1653	59.5247	940.475	0.2028	72.0734	927.927	0.1695	62.6386	937.361	0.1785	65.7822	934.218	0.2655
			84	2.9057	993.843	6.15658	0.469	167.842	832.158	0.6252	224.335	775.665	1.1506	408.144	591.856	0.3911	139.464	860.536	0.1721	61.6404	938.36	0.3122	109.406	890.594	0.1562	55.4569	944.543	0.1526	54.3389	945.661	0.257	88.9089	911.091	0.1594	56.3709	943.629	0.1652	59.4887	940.511	0.2025	71.9667	928.033	0.1699	62.7864	937.214	0.1787	65.8559	934.144	0.2649
			85	2.9051	993.638	6.3618	0.4382	156.819	843.181	0.5967	214.109	785.891	1.1277	400.021	599.979	0.3599	128.339	871.661	0.1678	60.1003	939.9	0.2813	98.5772	901.423	0.1552	55.1019	944.898	0.1524	54.2677	945.732	0.2572	88.9781	911.022	0.1594	56.3709	943.629	0.1652	59.4887	940.511	0.2028	72.0734	927.927	0.1697	62.7125	937.288	0.179	65.9665	934.034	0.2665
			86	2.9209	999.042	0.957691	0.4077	145.904	854.096	0.5683	203.918	796.082	1.105	391.969	608.031	0.3293	117.427	882.573	0.1656	59.3123	940.688	0.2518	88.2394	911.761	0.1544	54.8179	945.182	0.1523	54.2321	945.768	0.2573	89.0127	910.987	0.1593	56.3355	943.664	0.1652	59.4887	940.511	0.2027	72.0378	927.962	0.1696	62.6755	937.324	0.1787	65.8559	934.144	0.2655
			87	2.9127	996.238	3.76236	0.3773	135.025	864.975	0.5399	193.728	806.272	1.0816	383.669	616.331	0.299	106.622	893.378	0.1634	58.5244	941.476	0.2247	78.7426	921.257	0.1537	54.5693	945.431	0.1521	54.1609	945.839	0.2581	89.2894	910.711	0.1593	56.3355	943.664	0.1652	59.4887	940.511	0.2032	72.2155	927.784	0.1697	62.7125	937.288	0.1789	65.9296	934.07	0.2662
			88	2.9042	993.33	6.66963	0.3471	124.217	875.783	0.5115	183.537	816.463	1.0589	375.616	624.384	0.2697	96.1737	903.826	0.1623	58.1304	941.87	0.2016	70.6476	929.352	0.1533	54.4273	945.573	0.1519	54.0897	945.91	0.2576	89.1164	910.884	0.1592	56.3002	943.7	0.1652	59.4887	940.511	0.2027	72.0378	927.962	0.1697	62.7125	937.288	0.179	65.9665	934.034	0.2661
			89	2.9149	996.99	3.00988	0.3173	113.553	886.447	0.4831	173.347	826.653	1.0361	367.529	632.471	0.2418	86.2247	913.775	0.1609	57.6289	942.371	0.1848	64.7603	935.24	0.1529	54.2853	945.715	0.1517	54.0184	945.982	0.2569	88.8743	911.126	0.1593	56.3355	943.664	0.1652	59.4887	940.511	0.2028	72.0734	927.927	0.1699	62.7864	937.214	0.1797	66.2244	933.776	0.2661
			90	2.9116	995.861	4.13859	0.2881	103.103	896.897	0.4549	163.228	836.772	1.0132	359.405	640.595	0.2164	77.1672	922.833	0.1603	57.414	942.586	0.1741	61.0107	938.989	0.1526	54.1788	945.821	0.1518	54.0541	945.946	0.2564	88.7013	911.299	0.1593	56.3355	943.664	0.1652	59.4887	940.511	0.2029	72.1089	927.891	0.1698	62.7494	937.251	0.1796	66.1876	933.812	0.2664
			91	2.9124	996.135	3.86497	0.2598	92.975	907.025	0.4268	153.145	846.855	0.9902	351.247	648.753	0.1951	69.5717	930.428	0.1597	57.1991	942.801	0.1678	58.8029	941.197	0.1523	54.0723	945.928	0.1514	53.9116	946.088	0.2557	88.4591	911.541	0.1592	56.3002	943.7	0.1652	59.4887	940.511	0.2028	72.0734	927.927	0.1698	62.7494	937.251	0.1794	66.1139	933.886	0.2669
			92	2.9075	994.459	5.54092	0.2329	83.3482	916.652	0.3987	143.062	856.938	0.9673	343.124	656.876	0.1797	64.0802	935.92	0.1591	56.9842	943.016	0.164	57.4713	942.529	0.152	53.9658	946.034	0.1514	53.9116	946.088	0.2565	88.7359	911.264	0.1592	56.3002	943.7	0.1652	59.4887	940.511	0.2031	72.18	927.82	0.1699	62.7864	937.214	0.1793	66.077	933.923	0.2665
			93	2.9106	995.519	4.48062	0.2089	74.7593	925.241	0.3708	133.051	866.949	0.9443	334.965	665.035	0.1701	60.6568	939.343	0.1589	56.9126	943.087	0.1616	56.6302	943.37	0.152	53.9658	946.034	0.1513	53.876	946.124	0.2556	88.4245	911.575	0.1593	56.3355	943.664	0.1653	59.5247	940.475	0.204	72.4998	927.5	0.1699	62.7864	937.214	0.1799	66.2981	933.702	0.2665
			94	2.9048	993.536	6.46441	0.1893	67.7451	932.255	0.3431	123.112	876.888	0.9214	326.842	673.158	0.1644	58.6243	941.376	0.1585	56.7693	943.231	0.1598	55.9994	944.001	0.1517	53.8593	946.141	0.1513	53.876	946.124	0.2566	88.7705	911.23	0.1592	56.3002	943.7	0.1652	59.4887	940.511	0.2038	72.4287	927.571	0.17	62.8234	937.177	0.1792	66.0402	933.96	0.2656
			95	2.9061	993.98	6.01977	0.1756	62.8422	937.158	0.3158	113.316	886.684	0.8984	318.683	681.317	0.1609	57.3762	942.624	0.1582	56.6619	943.338	0.1586	55.5789	944.421	0.1516	53.8238	946.176	0.1512	53.8404	946.16	0.2564	88.7013	911.299	0.1593	56.3355	943.664	0.1653	59.5247	940.475	0.2038	72.4287	927.571	0.17	62.8234	937.177	0.1795	66.1507	933.849	0.2661
			96	2.9061	993.98	6.01977	0.167	59.7645	940.235	0.2888	103.628	896.372	0.8755	310.56	689.44	0.1585	56.5203	943.48	0.158	56.5903	943.41	0.1576	55.2285	944.772	0.1514	53.7528	946.247	0.1512	53.8404	946.16	0.2573	89.0127	910.987	0.1593	56.3355	943.664	0.1653	59.5247	940.475	0.2041	72.5354	927.465	0.17	62.8234	937.177	0.1796	66.1876	933.812	0.2667
			97	2.9031	992.954	7.04587	0.1618	57.9036	942.096	0.2628	94.2983	905.702	0.8526	302.437	697.563	0.1568	55.9141	944.086	0.1578	56.5186	943.481	0.1569	54.9832	945.017	0.1513	53.7172	946.283	0.151	53.7692	946.231	0.2563	88.6667	911.333	0.1592	56.3002	943.7	0.1652	59.4887	940.511	0.2034	72.2866	927.713	0.1701	62.8603	937.14	0.1795	66.1507	933.849	0.2659
			98	2.9105	995.485	4.51483	0.1585	56.7226	943.277	0.238	85.3995	914.6	0.8296	294.278	705.722	0.1557	55.5219	944.478	0.1577	56.4828	943.517	0.1563	54.7729	945.227	0.1511	53.6462	946.354	0.1511	53.8048	946.195	0.2566	88.7705	911.23	0.1592	56.3002	943.7	0.1653	59.5247	940.475	0.2041	72.5354	927.465	0.1703	62.9342	937.066	0.1797	66.2244	933.776	0.2669
			99	2.9063	994.049	5.95136	0.1563	55.9353	944.065	0.2154	77.2902	922.71	0.8068	286.191	713.809	0.1548	55.2009	944.799	0.1574	56.3754	943.625	0.1558	54.5977	945.402	0.1511	53.6462	946.354	0.151	53.7692	946.231	0.2564	88.7013	911.299	0.1592	56.3002	943.7	0.1652	59.4887	940.511	0.2036	72.3577	927.642	0.1703	62.9342	937.066	0.1796	66.1876	933.812	0.2659
			100	2.8969	990.834	9.16647	0.1547	55.3627	944.637	0.1963	70.4367	929.563	0.7838	278.032	721.968	0.1541	54.9513	945.049	0.1573	56.3395	943.66	0.1553	54.4225	945.578	0.151	53.6107	946.389	0.1509	53.7336	946.266	0.2563	88.6667	911.333	0.1592	56.3002	943.7	0.1652	59.4887	940.511	0.204	72.4998	927.5	0.1703	62.9342	937.066	0.1799	66.2981	933.702	0.2674
			101	2.9073	994.391	5.60933	0.1536	54.969	945.031	0.1819	65.2697	934.73	0.761	269.944	730.056	0.1535	54.7374	945.263	0.1573	56.3395	943.66	0.1551	54.3524	945.648	0.1509	53.5752	946.425	0.151	53.7692	946.231	0.2567	88.8051	911.195	0.1592	56.3002	943.7	0.1654	59.5607	940.439	0.2044	72.642	927.358	0.1704	62.9712	937.029	0.1795	66.1507	933.849	0.2677
			102	2.9049	993.57	6.43021	0.1528	54.6827	945.317	0.1723	61.825	938.175	0.738	261.786	738.214	0.153	54.5591	945.441	0.1573	56.3395	943.66	0.1548	54.2473	945.753	0.1507	53.5042	946.496	0.1508	53.698	946.302	0.2564	88.7013	911.299	0.1591	56.2648	943.735	0.1653	59.5247	940.475	0.2043	72.6064	927.394	0.1704	62.9712	937.029	0.1798	66.2613	933.739	0.2672
			103	2.9008	992.167	7.83254	0.1521	54.4322	945.568	0.1664	59.7079	940.292	0.7152	253.698	746.302	0.1526	54.4164	945.584	0.1573	56.3395	943.66	0.1545	54.1421	945.858	0.1508	53.5397	946.46	0.1508	53.698	946.302	0.2566	88.7705	911.23	0.1592	56.3002	943.7	0.1653	59.5247	940.475	0.2046	72.7131	927.287	0.1705	63.0081	936.992	0.1801	66.3718	933.628	0.2679
			104	2.9031	992.954	7.04587	0.1514	54.1817	945.818	0.1625	58.3085	941.691	0.6923	245.575	754.425	0.1522	54.2738	945.726	0.1569	56.1963	943.804	0.1543	54.072	945.928	0.1506	53.4687	946.531	0.1507	53.6624	946.338	0.2564	88.7013	911.299	0.1591	56.2648	943.735	0.1654	59.5607	940.439	0.2041	72.5354	927.465	0.1704	62.9712	937.029	0.1803	66.4456	933.554	0.2682
			105	2.9039	993.228	6.77224	0.151	54.0386	945.961	0.1599	57.3756	942.624	0.6695	237.487	762.513	0.1519	54.1668	945.833	0.1567	56.1246	943.875	0.1541	54.002	945.998	0.1506	53.4687	946.531	0.1507	53.6624	946.338	0.2563	88.6667	911.333	0.1591	56.2648	943.735	0.1653	59.5247	940.475	0.2042	72.5709	927.429	0.1705	63.0081	936.992	0.1804	66.4824	933.518	0.2674
			106	2.8992	991.62	8.37979	0.1507	53.9312	946.069	0.1582	56.7656	943.234	0.6467	229.399	770.601	0.1517	54.0955	945.905	0.1569	56.1963	943.804	0.1539	53.9319	946.068	0.1506	53.4687	946.531	0.1507	53.6624	946.338	0.2554	88.3554	911.645	0.1592	56.3002	943.7	0.1655	59.5967	940.403	0.2042	72.5709	927.429	0.1704	62.9712	937.029	0.1804	66.4824	933.518	0.2676
			107	2.8979	991.176	8.82443	0.1503	53.7881	946.212	0.157	56.335	943.665	0.6238	221.276	778.724	0.1515	54.0242	945.976	0.1569	56.1963	943.804	0.1538	53.8968	946.103	0.1505	53.4332	946.567	0.1506	53.6267	946.373	0.2565	88.7359	911.264	0.1592	56.3002	943.7	0.1654	59.5607	940.439	0.2042	72.5709	927.429	0.1704	62.9712	937.029	0.1799	66.2981	933.702	0.2669
			108	2.9063	994.049	5.95136	0.1501	53.7165	946.284	0.156	55.9762	944.024	0.6011	213.224	786.776	0.1514	53.9885	946.011	0.1566	56.0888	943.911	0.1537	53.8618	946.138	0.1505	53.4332	946.567	0.1507	53.6624	946.338	0.2559	88.5283	911.472	0.1592	56.3002	943.7	0.1656	59.6327	940.367	0.2046	72.7131	927.287	0.1705	63.0081	936.992	0.1806	66.5561	933.444	0.2676
			109	2.8954	990.32	9.67952	0.1498	53.6091	946.391	0.1552	55.6891	944.311	0.5782	205.101	794.899	0.1511	53.8815	946.118	0.157	56.2321	943.768	0.1535	53.7917	946.208	0.1505	53.4332	946.567	0.1506	53.6267	946.373	0.2562	88.6321	911.368	0.1593	56.3355	943.664	0.1655	59.5967	940.403	0.2044	72.642	927.358	0.1706	63.0451	936.955	0.1804	66.4824	933.518	0.2672
			110	2.8953	990.286	9.71372	0.1495	53.5018	946.498	0.1545	55.4379	944.562	0.5554	197.013	802.987	0.151	53.8459	946.154	0.1567	56.1246	943.875	0.1534	53.7567	946.243	0.1504	53.3977	946.602	0.1506	53.6267	946.373	0.2558	88.4937	911.506	0.1592	56.3002	943.7	0.1656	59.6327	940.367	0.2046	72.7131	927.287	0.1705	63.0081	936.992	0.1805	66.5193	933.481	0.2672
			111	2.8924	989.294	10.7056	0.1494	53.466	946.534	0.1542	55.3303	944.67	0.5327	188.961	811.039	0.1509	53.8102	946.19	0.1565	56.053	943.947	0.1533	53.7216	946.278	0.1504	53.3977	946.602	0.1506	53.6267	946.373	0.2572	88.9781	911.022	0.1593	56.3355	943.664	0.1655	59.5967	940.403	0.2048	72.7841	927.216	0.1706	63.0451	936.955	0.1806	66.5561	933.444	0.2677
			112	2.906	993.946	6.05397	0.1492	53.3944	946.606	0.1536	55.115	944.885	0.51	180.909	819.091	0.1507	53.7389	946.261	0.1565	56.053	943.947	0.1532	53.6866	946.313	0.1504	53.3977	946.602	0.1506	53.6267	946.373	0.2567	88.8051	911.195	0.1593	56.3355	943.664	0.1655	59.5967	940.403	0.2047	72.7486	927.251	0.1708	63.119	936.881	0.1805	66.5193	933.481	0.2676
			113	2.901	992.236	7.76413	0.149	53.3228	946.677	0.1532	54.9715	945.029	0.4874	172.892	827.108	0.1506	53.7032	946.297	0.1563	55.9814	944.019	0.153	53.6165	946.384	0.1503	53.3622	946.638	0.1506	53.6267	946.373	0.2566	88.7705	911.23	0.1592	56.3002	943.7	0.1654	59.5607	940.439	0.2045	72.6775	927.322	0.1707	63.082	936.918	0.1806	66.5561	933.444	0.268
			114	2.898	991.21	8.79023	0.1489	53.287	946.713	0.1529	54.8638	945.136	0.4648	164.875	835.125	0.1504	53.6319	946.368	0.1564	56.0172	943.983	0.1529	53.5814	946.419	0.1502	53.3267	946.673	0.1505	53.5911	946.409	0.2567	88.8051	911.195	0.1593	56.3355	943.664	0.1654	59.5607	940.439	0.2046	72.7131	927.287	0.1706	63.0451	936.955	0.1809	66.6667	933.333	0.2682
			115	2.8987	991.449	8.55081	0.1488	53.2513	946.749	0.1527	54.7921	945.208	0.4422	156.859	843.141	0.1503	53.5963	946.404	0.1567	56.1246	943.875	0.1529	53.5814	946.419	0.1502	53.3267	946.673	0.1505	53.5911	946.409	0.2561	88.5975	911.402	0.1593	56.3355	943.664	0.1654	59.5607	940.439	0.2051	72.8908	927.109	0.1708	63.119	936.881	0.1805	66.5193	933.481	0.2678
			116	2.9007	992.133	7.86674	0.1487	53.2155	946.785	0.1523	54.6485	945.351	0.4198	148.913	851.087	0.1502	53.5606	946.439	0.1563	55.9814	944.019	0.1528	53.5464	946.454	0.1502	53.3267	946.673	0.1504	53.5555	946.444	0.2552	88.2862	911.714	0.1593	56.3355	943.664	0.1655	59.5967	940.403	0.2049	72.8197	927.18	0.1707	63.082	936.918	0.1803	66.4456	933.554	0.2674
			117	2.9107	995.554	4.44642	0.1485	53.1439	946.856	0.1521	54.5768	945.423	0.3974	140.967	859.033	0.1501	53.5249	946.475	0.1564	56.0172	943.983	0.1527	53.5114	946.489	0.1501	53.2912	946.709	0.1505	53.5911	946.409	0.256	88.5629	911.437	0.1593	56.3355	943.664	0.1656	59.6327	940.367	0.2055	73.0329	926.967	0.1709	63.1559	936.844	0.1808	66.6298	933.37	0.2685
			118	2.8923	989.26	10.7398	0.1484	53.1081	946.892	0.152	54.5409	945.459	0.3752	133.092	866.908	0.1501	53.5249	946.475	0.1562	55.9456	944.054	0.1527	53.5114	946.489	0.1501	53.2912	946.709	0.1505	53.5911	946.409	0.2563	88.6667	911.333	0.1593	56.3355	943.664	0.1658	59.7047	940.295	0.2047	72.7486	927.251	0.1709	63.1559	936.844	0.1801	66.3718	933.628	0.2672
			119	2.9017	992.475	7.52471	0.1484	53.1081	946.892	0.1518	54.4691	945.531	0.3531	125.253	874.747	0.15	53.4893	946.511	0.1562	55.9456	944.054	0.1526	53.4763	946.524	0.1501	53.2912	946.709	0.1504	53.5555	946.444	0.2549	88.1824	911.818	0.1593	56.3355	943.664	0.1659	59.7407	940.259	0.2049	72.8197	927.18	0.1709	63.1559	936.844	0.1799	66.2981	933.702	0.2673
			120	2.8862	987.174	12.8262	0.1482	53.0365	946.963	0.1516	54.3974	945.603	0.3312	117.484	882.516	0.1499	53.4536	946.546	0.1561	55.9097	944.09	0.1525	53.4413	946.559	0.1501	53.2912	946.709	0.1505	53.5911	946.409	0.2569	88.8743	911.126	0.1593	56.3355	943.664	0.1658	59.7047	940.295	0.205	72.8552	927.145	0.1709	63.1559	936.844	0.1799	66.2981	933.702	0.2677
			121	2.8924	989.294	10.7056	0.1481	53.0008	946.999	0.1515	54.3615	945.639	0.3096	109.822	890.178	0.1499	53.4536	946.546	0.1562	55.9456	944.054	0.1524	53.4062	946.594	0.15	53.2557	946.744	0.1505	53.5911	946.409	0.2574	89.0473	910.953	0.1593	56.3355	943.664	0.1659	59.7407	940.259	0.205	72.8552	927.145	0.1709	63.1559	936.844	0.1804	66.4824	933.518	0.268
			122	2.8959	990.492	9.5085	0.1481	53.0008	946.999	0.1514	54.3256	945.674	0.2885	102.338	897.662	0.1498	53.418	946.582	0.1561	55.9097	944.09	0.1524	53.4062	946.594	0.15	53.2557	946.744	0.1505	53.5911	946.409	0.257	88.9089	911.091	0.1593	56.3355	943.664	0.1659	59.7407	940.259	0.2047	72.7486	927.251	0.1709	63.1559	936.844	0.1802	66.4087	933.591	0.2672
			123	2.8969	990.834	9.16647	0.148	52.965	947.035	0.1512	54.2538	945.746	0.2679	95.0303	904.97	0.1497	53.3823	946.618	0.1559	55.8381	944.162	0.1523	53.3712	946.629	0.15	53.2557	946.744	0.1505	53.5911	946.409	0.2562	88.6321	911.368	0.1592	56.3002	943.7	0.1658	59.7047	940.295	0.2046	72.7131	927.287	0.171	63.1929	936.807	0.1799	66.2981	933.702	0.2672
			124	2.8991	991.586	8.414	0.1479	52.9292	947.071	0.1512	54.2538	945.746	0.2483	88.0778	911.922	0.1497	53.3823	946.618	0.1561	55.9097	944.09	0.1523	53.3712	946.629	0.15	53.2557	946.744	0.1504	53.5555	946.444	0.2565	88.7359	911.264	0.1593	56.3355	943.664	0.1659	59.7407	940.259	0.205	72.8552	927.145	0.171	63.1929	936.807	0.1808	66.6298	933.37	0.268
			125	2.8954	990.32	9.67952	0.1479	52.9292	947.071	0.1511	54.2179	945.782	0.23	81.5863	918.414	0.1496	53.3466	946.653	0.156	55.8739	944.126	0.1522	53.3361	946.664	0.15	53.2557	946.744	0.1504	53.5555	946.444	0.2555	88.39	911.61	0.1594	56.3709	943.629	0.1659	59.7407	940.259	0.2046	72.7131	927.287	0.1709	63.1559	936.844	0.1799	66.2981	933.702	0.2665
			126	2.8953	990.286	9.71372	0.1479	52.9292	947.071	0.151	54.1821	945.818	0.2137	75.8043	924.196	0.1496	53.3466	946.653	0.156	55.8739	944.126	0.1522	53.3361	946.664	0.15	53.2557	946.744	0.1505	53.5911	946.409	0.2561	88.5975	911.402	0.1594	56.3709	943.629	0.1659	59.7407	940.259	0.2043	72.6064	927.394	0.171	63.1929	936.807	0.1798	66.2613	933.739	0.2669
			127	2.888	987.789	12.2106	0.1478	52.8934	947.107	0.1509	54.1462	945.854	0.2001	70.9801	929.02	0.1495	53.311	946.689	0.1559	55.8381	944.162	0.1521	53.3011	946.699	0.1499	53.2202	946.78	0.1505	53.5911	946.409	0.256	88.5629	911.437	0.1594	56.3709	943.629	0.166	59.7767	940.223	0.2054	72.9974	927.003	0.1709	63.1559	936.844	0.1798	66.2613	933.739	0.2664
			128	2.8938	989.773	10.2268	0.1477	52.8576	947.142	0.1508	54.1103	945.89	0.1898	67.3265	932.674	0.1495	53.311	946.689	0.1561	55.9097	944.09	0.1521	53.3011	946.699	0.1499	53.2202	946.78	0.1505	53.5911	946.409	0.2567	88.8051	911.195	0.1595	56.4063	943.594	0.1661	59.8127	940.187	0.2061	73.2461	926.754	0.1709	63.1559	936.844	0.1809	66.6667	933.333	0.2675
			129	2.8931	989.534	10.4662	0.1477	52.8576	947.142	0.1506	54.0385	945.961	0.1823	64.666	935.334	0.1495	53.311	946.689	0.1562	55.9456	944.054	0.152	53.266	946.734	0.1499	53.2202	946.78	0.1505	53.5911	946.409	0.2562	88.6321	911.368	0.1594	56.3709	943.629	0.166	59.7767	940.223	0.2055	73.0329	926.967	0.1709	63.1559	936.844	0.1794	66.1139	933.886	0.2657
			130	2.8888	988.063	11.9369	0.1477	52.8576	947.142	0.1506	54.0385	945.961	0.1773	62.8924	937.108	0.1494	53.2753	946.725	0.1562	55.9456	944.054	0.152	53.266	946.734	0.15	53.2557	946.744	0.1504	53.5555	946.444	0.2554	88.3554	911.645	0.1594	56.3709	943.629	0.1659	59.7407	940.259	0.2055	73.0329	926.967	0.1706	63.0451	936.955	0.1796	66.1876	933.812	0.2658
			131	2.8938	989.773	10.2268	0.1477	52.8576	947.142	0.1506	54.0385	945.961	0.1739	61.6864	938.314	0.1493	53.2397	946.76	0.1559	55.8381	944.162	0.152	53.266	946.734	0.1499	53.2202	946.78	0.1504	53.5555	946.444	0.2566	88.7705	911.23	0.1595	56.4063	943.594	0.1661	59.8127	940.187	0.2061	73.2461	926.754	0.1706	63.0451	936.955	0.1805	66.5193	933.481	0.2669
			132	2.8907	988.713	11.2871	0.1475	52.786	947.214	0.1505	54.0027	945.997	0.1713	60.7641	939.236	0.1493	53.2397	946.76	0.1559	55.8381	944.162	0.152	53.266	946.734	0.1499	53.2202	946.78	0.1505	53.5911	946.409	0.2569	88.8743	911.126	0.1595	56.4063	943.594	0.1661	59.8127	940.187	0.2059	73.1751	926.825	0.1704	62.9712	937.029	0.1802	66.4087	933.591	0.2664
			133	2.8908	988.747	11.2529	0.1475	52.786	947.214	0.1504	53.9668	946.033	0.1693	60.0546	939.945	0.1493	53.2397	946.76	0.1559	55.8381	944.162	0.152	53.266	946.734	0.1499	53.2202	946.78	0.1505	53.5911	946.409	0.2563	88.6667	911.333	0.1594	56.3709	943.629	0.166	59.7767	940.223	0.206	73.2106	926.789	0.1702	62.8973	937.103	0.1798	66.2613	933.739	0.2668
			134	2.8836	986.285	13.7155	0.1475	52.786	947.214	0.1505	54.0027	945.997	0.1679	59.558	940.442	0.1493	53.2397	946.76	0.1559	55.8381	944.162	0.1519	53.231	946.769	0.15	53.2557	946.744	0.1506	53.6267	946.373	0.2565	88.7359	911.264	0.1595	56.4063	943.594	0.166	59.7767	940.223	0.2057	73.104	926.896	0.1702	62.8973	937.103	0.1793	66.077	933.923	0.2653
			135	2.8881	987.824	12.1764	0.1475	52.786	947.214	0.1504	53.9668	946.033	0.1667	59.1323	940.868	0.1492	53.204	946.796	0.1559	55.8381	944.162	0.1518	53.196	946.804	0.1499	53.2202	946.78	0.1506	53.6267	946.373	0.2567	88.8051	911.195	0.1595	56.4063	943.594	0.1661	59.8127	940.187	0.2058	73.1395	926.86	0.1699	62.7864	937.214	0.1801	66.3718	933.628	0.2663
			136	2.8934	989.636	10.3636	0.1474	52.7502	947.25	0.1503	53.9309	946.069	0.1658	58.8131	941.187	0.1491	53.1683	946.832	0.156	55.8739	944.126	0.1518	53.196	946.804	0.1498	53.1847	946.815	0.1505	53.5911	946.409	0.2565	88.7359	911.264	0.1594	56.3709	943.629	0.166	59.7767	940.223	0.2055	73.0329	926.967	0.1697	62.7125	937.288	0.1799	66.2981	933.702	0.2663
			137	2.8919	989.123	10.8766	0.1474	52.7502	947.25	0.1502	53.895	946.105	0.165	58.5293	941.471	0.1491	53.1683	946.832	0.1558	55.8023	944.198	0.1517	53.1609	946.839	0.1498	53.1847	946.815	0.1505	53.5911	946.409	0.2561	88.5975	911.402	0.1594	56.3709	943.629	0.1661	59.8127	940.187	0.2057	73.104	926.896	0.1695	62.6386	937.361	0.1794	66.1139	933.886	0.2662
			138	2.8887	988.029	11.9711	0.1474	52.7502	947.25	0.1501	53.8591	946.141	0.1645	58.352	941.648	0.1491	53.1683	946.832	0.1559	55.8381	944.162	0.1517	53.1609	946.839	0.1499	53.2202	946.78	0.1505	53.5911	946.409	0.2561	88.5975	911.402	0.1595	56.4063	943.594	0.166	59.7767	940.223	0.2054	72.9974	927.003	0.1694	62.6016	937.398	0.1783	65.7085	934.292	0.2652
			139	2.8805	985.224	14.7758	0.1473	52.7145	947.286	0.1501	53.8591	946.141	0.1639	58.1391	941.861	0.1491	53.1683	946.832	0.1558	55.8023	944.198	0.1517	53.1609	946.839	0.1498	53.1847	946.815	0.1505	53.5911	946.409	0.256	88.5629	911.437	0.1595	56.4063	943.594	0.1662	59.8488	940.151	0.2046	72.7131	927.287	0.1693	62.5647	937.435	0.1783	65.7085	934.292	0.2647
			140	2.8931	989.534	10.4662	0.1473	52.7145	947.286	0.15	53.8232	946.177	0.1634	57.9618	942.038	0.149	53.1327	946.867	0.1559	55.8381	944.162	0.1517	53.1609	946.839	0.1498	53.1847	946.815	0.1506	53.6267	946.373	0.2568	88.8397	911.16	0.1594	56.3709	943.629	0.1661	59.8127	940.187	0.2052	72.9263	927.074	0.1692	62.5277	937.472	0.178	65.5979	934.402	0.265
			141	2.8865	987.276	12.7236	0.1472	52.6787	947.321	0.15	53.8232	946.177	0.1631	57.8553	942.145	0.149	53.1327	946.867	0.1557	55.7665	944.234	0.1516	53.1259	946.874	0.1498	53.1847	946.815	0.1506	53.6267	946.373	0.2568	88.8397	911.16	0.1595	56.4063	943.594	0.1662	59.8488	940.151	0.2046	72.7131	927.287	0.1692	62.5277	937.472	0.178	65.5979	934.402	0.2644
			142	2.8915	988.987	11.0134	0.1472	52.6787	947.321	0.15	53.8232	946.177	0.1628	57.7489	942.251	0.149	53.1327	946.867	0.1558	55.8023	944.198	0.1516	53.1259	946.874	0.1498	53.1847	946.815	0.1506	53.6267	946.373	0.2571	88.9435	911.057	0.1595	56.4063	943.594	0.1659	59.7407	940.259	0.2046	72.7131	927.287	0.1691	62.4908	937.509	0.1776	65.4505	934.549	0.2641
			143	2.8954	990.32	9.67952	0.1472	52.6787	947.321	0.1499	53.7874	946.213	0.1623	57.5716	942.428	0.1489	53.097	946.903	0.1558	55.8023	944.198	0.1516	53.1259	946.874	0.1498	53.1847	946.815	0.1505	53.5911	946.409	0.2567	88.8051	911.195	0.1595	56.4063	943.594	0.1658	59.7047	940.295	0.2052	72.9263	927.074	0.1689	62.4169	937.583	0.1791	66.0033	933.997	0.266
			144	2.8909	988.781	11.2187	0.1471	52.6429	947.357	0.1499	53.7874	946.213	0.1621	57.5006	942.499	0.1489	53.097	946.903	0.1558	55.8023	944.198	0.1516	53.1259	946.874	0.1498	53.1847	946.815	0.1506	53.6267	946.373	0.2565	88.7359	911.264	0.1595	56.4063	943.594	0.1659	59.7407	940.259	0.2045	72.6775	927.322	0.1688	62.3799	937.62	0.178	65.5979	934.402	0.2641
			145	2.8972	990.936	9.06386	0.1472	52.6787	947.321	0.1499	53.7874	946.213	0.1619	57.4297	942.57	0.1489	53.097	946.903	0.1558	55.8023	944.198	0.1516	53.1259	946.874	0.1498	53.1847	946.815	0.1507	53.6624	946.338	0.2572	88.9781	911.022	0.1595	56.4063	943.594	0.1658	59.7047	940.295	0.2045	72.6775	927.322	0.1688	62.3799	937.62	0.1784	65.7453	934.255	0.2647
			146	2.8813	985.498	14.5022	0.1472	52.6787	947.321	0.1499	53.7874	946.213	0.1615	57.2878	942.712	0.1489	53.097	946.903	0.1562	55.9456	944.054	0.1515	53.0908	946.909	0.1498	53.1847	946.815	0.1506	53.6267	946.373	0.2564	88.7013	911.299	0.1595	56.4063	943.594	0.1657	59.6687	940.331	0.2044	72.642	927.358	0.1685	62.269	937.731	0.1786	65.8191	934.181	0.2653
			147	2.8875	987.618	12.3816	0.1471	52.6429	947.357	0.1499	53.7874	946.213	0.1612	57.1814	942.819	0.1488	53.0614	946.939	0.1557	55.7665	944.234	0.1515	53.0908	946.909	0.1498	53.1847	946.815	0.1506	53.6267	946.373	0.2561	88.5975	911.402	0.1595	56.4063	943.594	0.1658	59.7047	940.295	0.2041	72.5354	927.465	0.1684	62.2321	937.768	0.1781	65.6348	934.365	0.2643
			148	2.8888	988.063	11.9369	0.1471	52.6429	947.357	0.1498	53.7515	946.249	0.1611	57.1459	942.854	0.1489	53.097	946.903	0.156	55.8739	944.126	0.1515	53.0908	946.909	0.1498	53.1847	946.815	0.1507	53.6624	946.338	0.2559	88.5283	911.472	0.1595	56.4063	943.594	0.1658	59.7047	940.295	0.2039	72.4643	927.536	0.1684	62.2321	937.768	0.1779	65.5611	934.439	0.2638
			149	2.8973	990.97	9.02965	0.1219	43.6245	956.375	0.1227	44.0274	955.973	0.1188	42.1411	957.859	0.1193	42.5418	957.458	0.1198	42.9083	957.092	0.1199	42.0171	957.983	0.1203	42.7111	957.289	0.1201	42.7661	957.234	0.1198	41.4447	958.555	0.1202	42.508	957.492	0.1215	43.7523	956.248	0.1214	43.1445	956.855	0.1271	46.9697	953.03	0.1226	45.1815	954.819	0.1234
			150	2.8966	990.731	9.26908	0.1219	43.6245	956.375	0.1226	43.9915	956.008	0.1189	42.1766	957.823	0.1194	42.5775	957.423	0.1198	42.9083	957.092	0.1199	42.0171	957.983	0.1203	42.7111	957.289	0.1201	42.7661	957.234	0.1198	41.4447	958.555	0.1202	42.508	957.492	0.1216	43.7883	956.212	0.1214	43.1445	956.855	0.1272	47.0067	952.993	0.1226	45.1815	954.819	0.1236
			initial reaction rate V			0.121233			10.853			10.0261			7.98428			11.1552			12.3227			11.5008			12.993			13.9838			14.3021			17.0871			19.5835			21.9401			22.5782			24.8682
			M/6.23			0.0194595			1.74206			1.60933			1.28159			1.79055			1.97796			1.84603			2.08556			2.24459			2.29569			2.74272			3.14342			3.52168			3.62412			3.99168
			specific activity			0.243244			21.7758			20.1167			16.0198			22.3819			24.7245			23.0754			26.0694			28.0573			28.6961			34.284			39.2927			44.021			45.3014			49.896
																									oxidation of NADH kinetics
		SspB concentration in μM		specific activity	specific activity fold change																						SspB concentration in μM	initial reaction rate V
		21.7758	0	20.9462	1																					10.853	0	10.4396
		20.1167	0.1	16.0198	0.764808																					10.0261	0.1	7.98428
			0.2	22.3819	1.06854																						0.2	11.1552
			0.4	24.7245	1.18038																						0.4	12.3227
			0.6	23.0754	1.10165																						0.6	11.5008
			1	26.0694	1.24459																						1	12.993
			1.5	28.0573	1.33949																						1.5	13.9838
			2.5	28.6961	1.36999																						2.5	14.3021
			5	34.284	1.63676																						5	17.0871
			10	39.2927	1.87589																						10	19.5835
			13	44.021	2.10162																						13	21.9401
			15	45.3014	2.16275																						15	22.5782
			17	49.896	2.3821																						17	24.8682
			20	49.0077	2.33969																						20	24.4254
			25	52.5607	2.50932																						25	26.1963
			30	60.85	2.90506																						30	30.3277
			40	68.8392	3.28647																						40	34.3095
			50	74.8291	3.57244																						50	37.2948
			55	80.2756	3.83246																						55	40.0093
																								Lineweaver–Burk plot for the determination of Michaelis-Menten constant
																										1 / (SspB concentration)		1 / (initial reaction rate)
																											#DIV/0!	0.0957891
																											10	0.125246
																											5	0.0896447
																											2.5	0.0811512
																											1.66667	0.0869505
																											1	0.0769644
																											0.666667	0.0715114
																											0.4	0.0699197
																											0.2	0.0585236
																											0.1	0.0510634
																											0.0769231	0.0455787
																											0.0666667	0.0442904
																											0.0588235	0.040212
																											0.05	0.0409409
																											0.04	0.0381734
																											0.0333333	0.0329732
																											0.025	0.0291465
																											0.02	0.0268134
																											0.0181818	0.0249942
																										Michaelis-Menten constant, Vmax and Km
																											1/Vmax	0.0466
																											Vmax=	21.4592	μM of oxidated NADH۰min¯¹
																										slope=	Km/Vmax=	0.0089
																											Km=	0.190987	μM
																								Hanes–Woolf plot for the determination of Michaelis-Menten constant
																										SspB concentration in μM		SspB conc. / initial reaction rate
																											0	0
																											0.1	0.0125246
																											0.2	0.0179289
																											0.4	0.0324605
																											0.6	0.0521703
																											1	0.0769644
																											1.5	0.107267
																											2.5	0.174799
																											5	0.292618
																											10	0.510634
																											13	0.592523
																											15	0.664357
																											17	0.683605
																											20	0.818819
																											25	0.954334
																											30	0.989196
																											40	1.16586
																											50	1.34067
																											55	1.37468
																										Michaelis-Menten constant, Vmax and Km
																											slope=	0.0261
																											Vmax=	38.3142	μM of oxidated NADH۰min¯¹
																											Km/Vmax=	0.1321
																											Km=	5.0613	μM
[truncated: 17 more columns]

## Sheet: 21-08-03_001 ATPase assay B1-B2
								0.08 µM ClpX6		0.08 µM ClpX6 + XB
				1	2	3	4	5	6	7	8	9	10	11	12	13	14	15	16	17	18	19	20	21	22	23	24
Raw data			min	control	control	2.5 μM SspB	20 μM SspB	ClpX	ClpX	ClpX + 0.1 μM SspB	ClpX + 0.2 μM SspB	ClpX + 0.4 μM SspB	ClpX + 0.6 μM SspB	ClpX + 1 μM SspB	ClpX + 1.5 μM SspB	ClpX + 2.5 μM SspB	ClpX + 5 μM SspB	ClpX + 10 μM SspB	ClpX + 13 μM SspB	ClpX + 15 μM SspB	ClpX + 17 μM SspB	ClpX + 20 μM SspB	ClpX + 25 μM SspB	ClpX + 30 μM SspB	ClpX + 40 μM SspB	ClpX + 50 μM SspB	ClpX + 55 μM SspB
0s	30.2 °C		0	2.9058	2.8706	2.8521	2.934	2.7738	2.8592	2.7679	2.7799	2.8059	2.8488	2.7933	2.8202	2.7814	2.7791	2.8256	2.687	2.7205	2.7416	2.7619	2.7225	2.6359	2.5867	2.6014	2.4908
61s	29.9 °C		1	2.943	2.9076	2.8887	2.9749	2.7816	2.8712	2.7653	2.7909	2.8047	2.8589	2.7875	2.8064	2.7734	2.7643	2.8209	2.6634	2.6899	2.7189	2.7425	2.6803	2.6002	2.552	2.5317	2.4198
121s	29.9 °C		2	2.9384	2.904	2.8889	2.958	2.7583	2.852	2.7518	2.7623	2.7801	2.837	2.7596	2.7823	2.7444	2.7275	2.778	2.6188	2.6388	2.6678	2.694	2.6121	2.5411	2.5016	2.4396	2.3335
182s	30.0 °C		3	2.9407	2.9039	2.879	2.9712	2.7367	2.832	2.7245	2.7426	2.752	2.8121	2.7333	2.763	2.7206	2.6909	2.742	2.5731	2.5811	2.6154	2.6404	2.5445	2.4778	2.4279	2.3436	2.2398
242s	30.1 °C		4	2.9425	2.899	2.8848	2.965	2.7157	2.8152	2.7087	2.7232	2.7362	2.7993	2.7091	2.7337	2.6849	2.646	2.7046	2.5213	2.5282	2.5642	2.5907	2.4742	2.4109	2.3652	2.2753	2.1474
303s	29.8 °C		5	2.937	2.9023	2.8742	2.9729	2.6953	2.8001	2.6834	2.6908	2.706	2.7759	2.682	2.7072	2.6537	2.6169	2.6597	2.4755	2.4672	2.5117	2.5306	2.4015	2.3372	2.2953	2.1862	2.0518
363s	29.9 °C		6	2.9373	2.8959	2.8799	2.9624	2.672	2.7839	2.6582	2.6754	2.6796	2.7502	2.6562	2.6841	2.625	2.5728	2.627	2.4238	2.4111	2.4506	2.4757	2.3335	2.2626	2.2323	2.0891	1.9558
424s	29.9 °C		7	2.9432	2.901	2.8805	2.9614	2.6544	2.7572	2.642	2.6562	2.6653	2.7297	2.6243	2.6497	2.5888	2.5359	2.5784	2.3728	2.3547	2.3944	2.4145	2.2598	2.1915	2.1642	1.9902	1.8563
485s	29.9 °C		8	2.943	2.9029	2.875	2.9534	2.6381	2.7399	2.6133	2.6279	2.6342	2.7032	2.601	2.6195	2.5627	2.4988	2.5343	2.323	2.2968	2.3374	2.3504	2.1858	2.1176	2.0968	1.8942	1.758
545s	30.0 °C		9	2.9424	2.9121	2.8777	2.9642	2.61	2.7214	2.5937	2.6031	2.611	2.6822	2.5701	2.5892	2.5317	2.4555	2.4932	2.2696	2.2384	2.2757	2.2915	2.1131	2.0454	2.0301	1.7929	1.6571
606s	29.8 °C		10	2.9335	2.9051	2.8746	2.9619	2.5828	2.703	2.5699	2.5793	2.5855	2.6567	2.545	2.5626	2.4954	2.4154	2.4434	2.2182	2.1782	2.2149	2.2284	2.0382	1.9727	1.9486	1.6918	1.5563
666s	30.0 °C		11	2.9484	2.9046	2.8722	2.9649	2.5645	2.684	2.5526	2.5588	2.562	2.6337	2.5155	2.5319	2.465	2.3736	2.3961	2.1631	2.115	2.1491	2.164	1.9643	1.899	1.8681	1.5902	1.4549
727s	30.0 °C		12	2.9401	2.9032	2.881	2.9545	2.5373	2.6623	2.5251	2.5313	2.5361	2.6065	2.4866	2.4998	2.4295	2.3311	2.348	2.11	2.0547	2.0876	2.0987	1.8911	1.824	1.786	1.4891	1.3544
788s	30.1 °C		13	2.9453	2.9049	2.8711	2.9644	2.5184	2.6423	2.5049	2.5059	2.5103	2.5875	2.4575	2.4658	2.393	2.2855	2.3008	2.0559	1.9926	2.024	2.0343	1.8158	1.7485	1.706	1.3869	1.2532
848s	30.0 °C		14	2.9351	2.8992	2.8733	2.954	2.4883	2.6184	2.4817	2.4791	2.4842	2.5572	2.4278	2.4355	2.3583	2.2426	2.2485	2	1.9309	1.9596	1.9675	1.741	1.6714	1.6238	1.2857	1.1517
909s	30.2 °C		15	2.9347	2.8977	2.8817	2.962	2.4679	2.5967	2.4595	2.4556	2.4618	2.5294	2.3972	2.4044	2.3247	2.1957	2.1977	1.9445	1.8669	1.8958	1.9002	1.665	1.593	1.5424	1.1833	1.0491
969s	29.9 °C		16	2.9352	2.9086	2.8771	2.9515	2.4464	2.5783	2.4326	2.4299	2.4325	2.5077	2.3664	2.3733	2.289	2.1506	2.1453	1.8886	1.803	1.8292	1.8327	1.5891	1.5123	1.4576	1.0817	0.9481
1030s	29.9 °C		17	2.9384	2.901	2.8779	2.9452	2.4175	2.5507	2.4097	2.4023	2.4035	2.4779	2.3324	2.3391	2.2513	2.1054	2.0943	1.8321	1.7392	1.7611	1.7636	1.5126	1.4353	1.3753	0.9788	0.8466
1090s	30.0 °C		18	2.9371	2.9018	2.8722	2.9556	2.3924	2.5287	2.3821	2.3758	2.3779	2.4518	2.3035	2.3059	2.2129	2.0587	2.0406	1.7753	1.6752	1.6951	1.6961	1.4361	1.3552	1.2907	0.8779	0.7464
1151s	29.9 °C		19	2.9444	2.8963	2.8744	2.9536	2.3673	2.5044	2.3573	2.3489	2.3494	2.4219	2.2717	2.2699	2.175	2.0118	1.9872	1.7179	1.6105	1.6287	1.6266	1.3597	1.2775	1.2072	0.7764	0.6459
1212s	29.9 °C		20	2.9409	2.9176	2.8837	2.9587	2.3451	2.4867	2.3349	2.3237	2.323	2.3975	2.2392	2.2379	2.1396	1.9654	1.9355	1.6615	1.5474	1.5638	1.5581	1.2833	1.1978	1.121	0.6763	0.5466
1272s	29.8 °C		21	2.9367	2.9	2.8696	2.9383	2.3124	2.4597	2.3057	2.2954	2.2898	2.3638	2.2031	2.2002	2.0978	1.9169	1.8797	1.6025	1.482	1.4958	1.4886	1.2067	1.1175	1.0363	0.5761	0.4479
1333s	29.9 °C		22	2.9387	2.8989	2.8722	2.9404	2.2878	2.435	2.28	2.2665	2.2601	2.3338	2.1721	2.1649	2.0593	1.8697	1.826	1.5452	1.417	1.429	1.4185	1.1299	1.039	0.9506	0.4775	0.3526
1393s	30.1 °C		23	2.9334	2.8985	2.8744	2.9366	2.2606	2.4106	2.2543	2.2385	2.2325	2.3051	2.1367	2.1289	2.0196	1.8211	1.7714	1.4874	1.3525	1.3616	1.3483	1.0534	0.9594	0.8644	0.3816	0.2687
1454s	30.1 °C		24	2.9353	2.9032	2.8657	2.9521	2.233	2.3872	2.2263	2.2083	2.2032	2.276	2.1038	2.0936	1.9805	1.7727	1.7168	1.4291	1.2882	1.2956	1.2786	0.9771	0.881	0.7785	0.2957	0.222
1514s	30.0 °C		25	2.93	2.9093	2.8747	2.9433	2.208	2.362	2.1993	2.1781	2.1729	2.247	2.0678	2.0574	1.9395	1.7251	1.6615	1.3714	1.2231	1.2276	1.2082	0.9011	0.8004	0.6937	0.243	0.2125
1575s	30.0 °C		26	2.9406	2.9064	2.8778	2.9489	2.1795	2.3382	2.1716	2.1496	2.141	2.2148	2.0343	2.0198	1.8999	1.6762	1.6056	1.3126	1.1583	1.1594	1.1376	0.8252	0.7204	0.6102	0.2303	0.2096
1636s	30.0 °C		27	2.9381	2.9042	2.8809	2.9406	2.1506	2.3127	2.1458	2.121	2.1102	2.1829	1.9984	1.9833	1.8599	1.6276	1.5515	1.2549	1.094	1.0904	1.0675	0.7494	0.6418	0.532	0.2267	0.2083
1696s	29.9 °C		28	2.9396	2.9045	2.8763	2.943	2.124	2.2876	2.1163	2.0896	2.0798	2.1538	1.9648	1.9467	1.8194	1.5789	1.4957	1.1961	1.0297	1.0237	0.9981	0.6738	0.5614	0.4747	0.2265	0.2069
1757s	29.9 °C		29	2.9341	2.9114	2.8765	2.9534	2.0944	2.263	2.0898	2.0605	2.0487	2.1215	1.9291	1.9097	1.7784	1.5305	1.4398	1.1377	0.9648	0.9552	0.927	0.5983	0.4848	0.4546	0.2246	0.2059
1817s	30.1 °C		30	2.951	2.8966	2.8731	2.9437	2.0644	2.2336	2.0622	2.031	2.018	2.0909	1.8937	1.8726	1.7371	1.4809	1.384	1.0795	0.9005	0.8912	0.8563	0.5237	0.4097	0.4489	0.2244	0.2057
1878s	30.2 °C		31	2.9376	2.9005	2.8663	2.9366	2.0373	2.2081	2.0325	2.0021	1.9861	2.0601	1.8577	1.8352	1.696	1.4319	1.3284	1.0209	0.8359	0.8244	0.7865	0.4495	0.3433	0.4465	0.2247	0.2057
1939s	29.9 °C		32	2.9374	2.8998	2.8779	2.9302	2.0085	2.1845	2.0061	1.9705	1.9534	2.0272	1.8219	1.7963	1.655	1.383	1.2726	0.9623	0.7712	0.7558	0.7155	0.3763	0.3022	0.4444	0.2239	0.2043
1999s	29.8 °C		33	2.9383	2.9	2.87	2.9274	1.9795	2.1578	1.9764	1.9391	1.9225	1.9943	1.786	1.7575	1.6131	1.3339	1.2163	0.9034	0.7071	0.6896	0.6457	0.3059	0.288	0.4444	0.2242	0.2048
2060s	30.0 °C		34	2.9394	2.9076	2.8625	2.9319	1.9503	2.1292	1.9471	1.9098	1.8898	1.9619	1.7498	1.7189	1.5717	1.2848	1.1601	0.8448	0.643	0.6223	0.5755	0.243	0.2829	0.4443	0.2242	0.2042
2120s	29.9 °C		35	2.9392	2.8905	2.8669	2.9139	1.9198	2.1018	1.9178	1.8779	1.8578	1.9298	1.7143	1.6813	1.5298	1.2352	1.1045	0.7863	0.5792	0.5558	0.5072	0.2006	0.2806	0.4427	0.2244	0.204
2181s	29.9 °C		36	2.9385	2.9037	2.873	2.9313	1.8918	2.0755	1.8896	1.8472	1.8255	1.8975	1.6778	1.6425	1.489	1.1862	1.0488	0.7279	0.5151	0.4878	0.4381	0.1848	0.28	0.4441	0.2236	0.2038
2241s	30.1 °C		37	2.9273	2.8836	2.8657	2.9113	1.8617	2.0477	1.8598	1.8163	1.7928	1.8638	1.6416	1.6035	1.4467	1.137	0.9922	0.6694	0.452	0.4244	0.374	0.1795	0.2786	0.4423	0.2241	0.2035
2302s	30.0 °C		38	2.9462	2.9062	2.8772	2.9282	1.8327	2.0209	1.8321	1.7841	1.7613	1.8316	1.6051	1.5653	1.4054	1.0878	0.937	0.611	0.3894	0.3588	0.3169	0.1772	0.2787	0.4439	0.2236	0.2033
2363s	30.1 °C		39	2.9363	2.9012	2.8642	2.9244	1.8029	1.995	1.8025	1.7529	1.7294	1.7978	1.569	1.5259	1.3628	1.0383	0.8804	0.5528	0.3283	0.3019	0.2829	0.176	0.2789	0.4442	0.2233	0.2034
2423s	29.9 °C		40	2.9334	2.9039	2.8668	2.93	1.7729	1.9669	1.7731	1.7215	1.6955	1.7659	1.5323	1.4878	1.3218	0.9893	0.8248	0.4948	0.2703	0.256	0.2714	0.1755	0.2787	0.4414	0.2243	0.203
2484s	30.0 °C		41	2.9389	2.9041	2.8624	2.9228	1.7426	1.9396	1.7431	1.69	1.6634	1.7324	1.4956	1.4479	1.2796	0.94	0.7686	0.437	0.2209	0.2356	0.2645	0.1747	0.2804	0.4431	0.2235	0.2037
2544s	30.0 °C		42	2.9339	2.9033	2.8675	2.9327	1.7128	1.9124	1.7143	1.6584	1.6297	1.6981	1.4585	1.4084	1.2376	0.8908	0.7133	0.3799	0.1899	0.2279	0.264	0.1744	0.2803	0.4413	0.2242	0.2035
2605s	30.0 °C		43	2.9254	2.8912	2.8492	2.9116	1.6811	1.8845	1.6837	1.6255	1.5965	1.6647	1.4211	1.3691	1.1954	0.8419	0.6579	0.324	0.178	0.2243	0.2632	0.1741	0.2794	0.4427	0.2239	0.2023
2665s	29.9 °C		44	2.9298	2.8999	2.8662	2.93	1.6516	1.8571	1.6549	1.5943	1.5642	1.6319	1.3849	1.3301	1.1537	0.793	0.6029	0.2706	0.1735	0.224	0.2606	0.1738	0.2806	0.4431	0.2238	0.2018
2726s	29.9 °C		45	2.9368	2.9027	2.8623	2.9248	1.6216	1.8296	1.6248	1.5626	1.5313	1.5982	1.3481	1.2909	1.1118	0.7441	0.5478	0.2229	0.1711	0.2219	0.2605	0.1735	0.2805	0.4421	0.2237	0.2013
2787s	29.9 °C		46	2.9374	2.9011	2.8643	2.9148	1.5908	1.8015	1.5946	1.5307	1.4981	1.5644	1.311	1.251	1.0697	0.6952	0.4929	0.1892	0.1699	0.2211	0.2608	0.1735	0.2824	0.4426	0.2237	0.2032
2847s	29.9 °C		47	2.926	2.8991	2.8625	2.9124	1.5601	1.7731	1.5646	1.4983	1.4645	1.5302	1.2739	1.2115	1.0277	0.6464	0.4388	0.1742	0.1689	0.2231	0.2598	0.1733	0.281	0.443	0.2237	0.2019
2908s	29.8 °C		48	2.9369	2.8996	2.8648	2.9177	1.5301	1.7456	1.5349	1.4666	1.4316	1.4973	1.2376	1.1729	0.986	0.5979	0.3853	0.1681	0.1683	0.2235	0.2608	0.1732	0.2788	0.4417	0.2243	0.2025
2968s	30.0 °C		49	2.9265	2.9	2.8678	2.9117	1.4993	1.7171	1.5049	1.4341	1.3983	1.4636	1.2002	1.1332	0.9442	0.5494	0.3327	0.1654	0.168	0.2204	0.26	0.1733	0.2801	0.4397	0.2245	0.2022
3029s	30.0 °C		50	2.9332	2.8968	2.8646	2.9153	1.4688	1.689	1.4748	1.4024	1.365	1.4293	1.163	1.0933	0.902	0.5012	0.2829	0.1639	0.1677	0.2205	0.2602	0.173	0.2815	0.4393	0.224	0.2015
3090s	29.9 °C		51	2.9232	2.8957	2.8573	2.9011	1.438	1.6601	1.4445	1.3697	1.3311	1.3955	1.1256	1.0539	0.86	0.4529	0.2387	0.1627	0.1675	0.223	0.2606	0.1731	0.2824	0.4404	0.2243	0.2025
3150s	30.0 °C		52	2.9402	2.8959	2.8653	2.9101	1.407	1.6317	1.4147	1.3378	1.2977	1.3617	1.0889	1.0143	0.8184	0.4053	0.2081	0.1621	0.1672	0.2201	0.2605	0.1732	0.2827	0.4394	0.2246	0.2019
3211s	30.0 °C		53	2.9371	2.8976	2.8642	2.9087	1.3767	1.6039	1.3844	1.3054	1.2645	1.3277	1.0516	0.9751	0.7763	0.3584	0.1934	0.1616	0.1671	0.2216	0.2598	0.1731	0.2835	0.4404	0.2249	0.2009
3271s	30.1 °C		54	2.9381	2.8997	2.8607	2.9072	1.3457	1.5759	1.3541	1.2731	1.2309	1.2939	1.0149	0.9352	0.7346	0.3124	0.1874	0.1613	0.167	0.2216	0.2605	0.1731	0.2833	0.4401	0.2245	0.2003
3332s	29.9 °C		55	2.9224	2.8869	2.8553	2.8978	1.3144	1.5466	1.3238	1.2405	1.1972	1.2596	0.9774	0.8957	0.6931	0.2681	0.184	0.161	0.1669	0.2209	0.2604	0.1732	0.2832	0.4396	0.225	0.2013
3392s	30.1 °C		56	2.9339	2.8941	2.8649	2.9001	1.2835	1.519	1.2934	1.2078	1.1639	1.2256	0.9404	0.8557	0.6514	0.2282	0.1818	0.1609	0.1669	0.22	0.2605	0.1732	0.283	0.4407	0.2249	0.2011
3453s	30.0 °C		57	2.9241	2.8845	2.8567	2.9066	1.2526	1.4899	1.263	1.1754	1.1299	1.1916	0.9032	0.8163	0.6099	0.1967	0.1808	0.1606	0.1668	0.2201	0.2607	0.1731	0.2831	0.4412	0.2252	0.2003
3514s	30.0 °C		58	2.9334	2.8957	2.8653	2.9099	1.2216	1.4617	1.2329	1.143	1.0965	1.1576	0.8662	0.7771	0.5685	0.1782	0.1802	0.1606	0.1667	0.221	0.2602	0.1732	0.283	0.442	0.2245	0.2
3574s	29.9 °C		59	2.9213	2.8921	2.8579	2.8895	1.1905	1.4324	1.2023	1.1103	1.0627	1.1235	0.829	0.7379	0.5272	0.1696	0.1802	0.1604	0.1667	0.2188	0.2609	0.1733	0.2829	0.4406	0.2251	0.1998
3635s	29.9 °C		60	2.9331	2.9049	2.8625	2.9044	1.1596	1.4041	1.1716	1.0778	1.0291	1.0894	0.7918	0.698	0.4861	0.1654	0.1793	0.1604	0.1668	0.2194	0.2609	0.1731	0.283	0.4412	0.2251	0.1994
3695s	30.0 °C		61	2.937	2.9023	2.8614	2.9029	1.1283	1.3757	1.1411	1.0451	0.9954	1.0553	0.7549	0.6588	0.4452	0.1631	0.1789	0.1603	0.1667	0.2188	0.2605	0.1732	0.2835	0.4409	0.2249	0.2001
3756s	29.9 °C		62	2.915	2.8867	2.8527	2.8929	1.0972	1.3464	1.1106	1.0124	0.9616	1.0209	0.7176	0.6192	0.4046	0.1615	0.1787	0.1601	0.1667	0.2205	0.2615	0.1732	0.2834	0.4408	0.2254	0.1997
3817s	29.9 °C		63	2.9337	2.8955	2.8604	2.8994	1.0661	1.3177	1.08	0.9796	0.9279	0.9869	0.6806	0.5798	0.3642	0.1606	0.1782	0.1601	0.1668	0.2201	0.2598	0.1731	0.284	0.441	0.2248	0.1995
3877s	29.8 °C		64	2.9199	2.8933	2.8524	2.8863	1.0346	1.2889	1.0494	0.9471	0.8941	0.9527	0.6436	0.5402	0.3247	0.1598	0.1785	0.1601	0.1667	0.2191	0.2608	0.1731	0.281	0.4408	0.2255	0.1998
3938s	29.9 °C		65	2.9236	2.8895	2.8501	2.8904	1.0034	1.2604	1.0188	0.9142	0.8603	0.9185	0.6065	0.5011	0.2861	0.1594	0.178	0.1601	0.1668	0.2192	0.2615	0.1732	0.2802	0.4406	0.2255	0.1992
3998s	29.9 °C		66	2.9335	2.8961	2.8591	2.896	0.9723	1.2314	0.9882	0.8816	0.8266	0.8842	0.5698	0.4618	0.2494	0.1589	0.1775	0.16	0.1668	0.2201	0.2615	0.1732	0.284	0.4409	0.2255	0.1993
4059s	30.0 °C		67	2.9158	2.8872	2.8557	2.8863	0.9407	1.2025	0.9575	0.8487	0.7927	0.8498	0.5329	0.4231	0.217	0.1585	0.1774	0.1601	0.1668	0.2207	0.2613	0.1732	0.2849	0.4405	0.2257	0.1996
4119s	30.1 °C		68	2.9261	2.8932	2.8476	2.883	0.9095	1.1735	0.9269	0.816	0.759	0.8158	0.4962	0.3846	0.1919	0.1582	0.1781	0.16	0.1669	0.221	0.2607	0.1733	0.2852	0.4399	0.2257	0.1994
4180s	30.1 °C		69	2.9168	2.8861	2.8486	2.8827	0.878	1.1444	0.8962	0.7834	0.7252	0.7817	0.4597	0.3467	0.1764	0.1579	0.1776	0.1601	0.1668	0.2197	0.2586	0.1732	0.2852	0.4413	0.2246	0.1992
4241s	30.0 °C		70	2.9146	2.8905	2.8501	2.8813	0.8468	1.1159	0.8656	0.7506	0.6915	0.7474	0.4234	0.3097	0.1685	0.1578	0.1778	0.1601	0.1669	0.2201	0.261	0.1733	0.2856	0.4403	0.2257	0.1992
4301s	29.9 °C		71	2.9258	2.9015	2.8529	2.8899	0.8153	1.0869	0.8349	0.7179	0.6578	0.7134	0.3871	0.2738	0.1642	0.1576	0.1775	0.1602	0.1668	0.2197	0.2609	0.1733	0.2859	0.4384	0.2255	0.1982
4362s	29.9 °C		72	2.9225	2.8894	2.8546	2.8894	0.7841	1.058	0.8043	0.6853	0.6242	0.6793	0.3515	0.2407	0.1617	0.1575	0.1777	0.1601	0.1669	0.2193	0.2616	0.1735	0.2859	0.4402	0.2253	0.1983
4422s	29.8 °C		73	2.9314	2.8924	2.8587	2.8801	0.7526	1.0289	0.7735	0.6525	0.5905	0.6454	0.3162	0.2129	0.1601	0.1574	0.1775	0.1601	0.1669	0.2178	0.2622	0.1733	0.2856	0.4399	0.2261	0.1979
4483s	30.1 °C		74	2.9233	2.8855	2.8434	2.8686	0.7212	0.9996	0.7428	0.6198	0.5569	0.6113	0.2818	0.1945	0.1591	0.1575	0.1774	0.1602	0.167	0.2174	0.2613	0.1734	0.286	0.441	0.2255	0.1977
4543s	29.9 °C		75	2.9153	2.8866	2.8441	2.8732	0.6899	0.9708	0.7121	0.5871	0.5233	0.5774	0.249	0.1842	0.1583	0.1572	0.178	0.16	0.167	0.2203	0.2614	0.1734	0.2864	0.441	0.2251	0.1962
4604s	30.0 °C		76	2.9209	2.8858	2.844	2.8758	0.6585	0.9417	0.6815	0.5546	0.4898	0.5434	0.2193	0.1789	0.1577	0.1572	0.1781	0.1602	0.167	0.2203	0.2605	0.1732	0.2872	0.4408	0.2261	0.1959
4665s	30.2 °C		77	2.9131	2.8848	2.8449	2.8709	0.6271	0.9126	0.6508	0.5219	0.4564	0.5095	0.1948	0.1751	0.157	0.1571	0.1775	0.1602	0.1671	0.2199	0.2603	0.1734	0.2871	0.4413	0.2249	0.1955
4725s	29.9 °C		78	2.9219	2.8814	2.8454	2.8712	0.5959	0.8836	0.6202	0.4894	0.4233	0.4759	0.1783	0.1737	0.1567	0.1571	0.1779	0.1603	0.1672	0.219	0.2608	0.1735	0.2864	0.4398	0.225	0.1956
4786s	29.9 °C		79	2.9206	2.8832	2.8454	2.8669	0.5645	0.8545	0.5896	0.457	0.3902	0.4424	0.1688	0.1717	0.1563	0.1572	0.1781	0.1603	0.1672	0.2194	0.2607	0.1734	0.2866	0.4394	0.225	0.1948
4846s	29.9 °C		80	2.9193	2.8852	2.8474	2.8692	0.5331	0.8255	0.5591	0.4247	0.3573	0.4088	0.1637	0.1705	0.1561	0.157	0.1778	0.1602	0.1672	0.2202	0.2608	0.1735	0.287	0.4401	0.2246	0.1946
4907s	29.9 °C		81	2.9129	2.8828	2.8485	2.867	0.5019	0.7965	0.5284	0.3926	0.3249	0.3757	0.1604	0.1701	0.1559	0.157	0.1783	0.1604	0.1673	0.2198	0.2622	0.1735	0.2859	0.4392	0.2245	0.1941
4968s	30.0 °C		82	2.9337	2.901	2.8443	2.8774	0.4707	0.7675	0.4979	0.3606	0.2933	0.343	0.1584	0.1688	0.1558	0.157	0.1775	0.1605	0.1673	0.2203	0.2617	0.1736	0.2876	0.4401	0.2249	0.1938
5028s	30.0 °C		83	2.9147	2.8851	2.838	2.8608	0.4395	0.7383	0.4673	0.329	0.2626	0.3107	0.1571	0.1684	0.1555	0.157	0.1778	0.1604	0.1673	0.2203	0.2618	0.1737	0.2865	0.4394	0.2244	0.1937
5089s	30.0 °C		84	2.9162	2.8837	2.8498	2.8649	0.4086	0.7092	0.437	0.2981	0.234	0.2795	0.156	0.169	0.1555	0.157	0.1785	0.1604	0.1674	0.2191	0.2617	0.1737	0.2868	0.4396	0.2236	0.1929
5149s	29.9 °C		85	2.915	2.8858	2.8411	2.8631	0.3777	0.6802	0.4068	0.268	0.2088	0.2497	0.1555	0.1684	0.1555	0.157	0.1778	0.1605	0.1674	0.2192	0.2621	0.1738	0.2875	0.4379	0.2238	0.193
5210s	29.9 °C		86	2.9269	2.8892	2.8478	2.8704	0.3473	0.6511	0.3767	0.2395	0.1893	0.2229	0.1548	0.1685	0.1555	0.157	0.1784	0.1606	0.1674	0.2192	0.2606	0.1738	0.2864	0.4396	0.223	0.1928
5270s	30.0 °C		87	2.9175	2.8784	2.842	2.8575	0.317	0.622	0.3469	0.2138	0.1766	0.2007	0.1543	0.1675	0.1554	0.157	0.178	0.1605	0.1675	0.2228	0.2604	0.1738	0.2893	0.439	0.2224	0.1922
5331s	30.0 °C		88	2.9109	2.8796	2.8418	2.8564	0.2875	0.593	0.3174	0.193	0.1692	0.1852	0.1539	0.1679	0.1552	0.1569	0.1783	0.1606	0.1676	0.2201	0.2618	0.1739	0.2887	0.4381	0.2229	0.1919
5392s	30.2 °C		89	2.9142	2.8895	2.8368	2.8519	0.259	0.564	0.2884	0.1788	0.1647	0.1758	0.1537	0.1686	0.1552	0.1569	0.1783	0.1607	0.1676	0.2199	0.261	0.1737	0.2906	0.4385	0.2224	0.192
5452s	30.0 °C		90	2.9127	2.8914	2.834	2.855	0.2323	0.5351	0.2605	0.17	0.1619	0.1703	0.1535	0.167	0.1549	0.157	0.1779	0.1608	0.1676	0.2193	0.2619	0.174	0.2874	0.4375	0.2219	0.1916
5513s	29.9 °C		91	2.915	2.8803	2.8387	2.8525	0.2088	0.5063	0.2339	0.1649	0.1601	0.1669	0.1532	0.1675	0.1549	0.1571	0.1782	0.1607	0.1676	0.2204	0.262	0.1739	0.2875	0.436	0.2222	0.1916
5573s	29.9 °C		92	2.9222	2.8728	2.8378	2.8565	0.1903	0.4774	0.21	0.1618	0.1587	0.1646	0.1528	0.1669	0.1547	0.1569	0.1782	0.1608	0.1676	0.2201	0.261	0.1739	0.2887	0.4366	0.2208	0.1908
5634s	30.0 °C		93	2.9156	2.8759	2.8343	2.8472	0.1779	0.4486	0.1905	0.1597	0.1579	0.1632	0.1527	0.1673	0.1548	0.157	0.1779	0.1608	0.1677	0.2215	0.2622	0.174	0.2923	0.4366	0.2216	0.1912
5694s	29.9 °C		94	2.9147	2.8796	2.8335	2.8506	0.1701	0.4201	0.1768	0.1582	0.1571	0.162	0.1526	0.1669	0.1547	0.1569	0.1782	0.1608	0.1678	0.2217	0.2627	0.1741	0.2915	0.4358	0.2216	0.1904
5755s	29.9 °C		95	2.9125	2.8759	2.8376	2.8473	0.1656	0.3915	0.1683	0.1573	0.1564	0.1612	0.1524	0.1673	0.1547	0.157	0.1782	0.161	0.1678	0.2217	0.2621	0.1741	0.2927	0.4353	0.2213	0.1906
5816s	29.9 °C		96	2.9072	2.8751	2.8291	2.8461	0.1625	0.3632	0.1631	0.1563	0.156	0.1605	0.1523	0.1664	0.1546	0.157	0.1773	0.1609	0.1678	0.2216	0.2617	0.174	0.2883	0.4356	0.2205	0.1898
5876s	30.1 °C		97	2.9149	2.8771	2.8355	2.8484	0.1607	0.3352	0.16	0.1557	0.1556	0.1599	0.1522	0.1669	0.1546	0.157	0.1779	0.1609	0.1679	0.2214	0.2613	0.1739	0.2923	0.4341	0.2203	0.1897
5937s	29.9 °C		98	2.914	2.8884	2.8315	2.8375	0.1594	0.3076	0.1579	0.1552	0.1553	0.1594	0.1522	0.1671	0.1547	0.157	0.1783	0.161	0.168	0.2213	0.2621	0.174	0.2933	0.4345	0.22	0.1893
5997s	29.9 °C		99	2.9085	2.8754	2.8332	2.8385	0.1582	0.2808	0.1562	0.1548	0.155	0.1589	0.152	0.1672	0.1546	0.1569	0.1781	0.1611	0.1679	0.2223	0.2627	0.174	0.2896	0.4338	0.2205	0.1895
6058s	29.9 °C		100	2.9153	2.8821	2.8353	2.8378	0.1574	0.255	0.155	0.1543	0.1547	0.1587	0.1519	0.167	0.1546	0.157	0.1779	0.1611	0.1681	0.2195	0.2624	0.1741	0.294	0.4326	0.2204	0.1891
6119s	30.0 °C		101	2.9106	2.8802	2.8445	2.8345	0.1569	0.2312	0.1543	0.1542	0.1546	0.1584	0.152	0.1672	0.1546	0.157	0.1783	0.1612	0.1681	0.2207	0.2621	0.1742	0.296	0.4329	0.22	0.1892
6179s	30.1 °C		102	2.9111	2.8724	2.839	2.836	0.1563	0.2102	0.1536	0.1539	0.1545	0.1582	0.1519	0.167	0.1546	0.1571	0.1784	0.1612	0.1681	0.222	0.263	0.1741	0.297	0.432	0.2197	0.1887
6240s	30.0 °C		103	2.9142	2.8754	2.8312	2.8397	0.1558	0.1938	0.1531	0.1537	0.1542	0.1579	0.1518	0.1667	0.1545	0.157	0.1781	0.1613	0.1682	0.2226	0.2627	0.1742	0.2967	0.4322	0.2194	0.1886
6300s	29.9 °C		104	2.9083	2.8756	2.8303	2.8341	0.1555	0.1823	0.1525	0.1534	0.154	0.1577	0.1516	0.1668	0.1545	0.1569	0.1781	0.1613	0.1682	0.2216	0.2625	0.1742	0.29	0.4305	0.2196	0.1885
6361s	29.9 °C		105	2.9127	2.8761	2.8253	2.8318	0.1552	0.1749	0.1522	0.1532	0.1538	0.1577	0.1518	0.1667	0.1544	0.157	0.1782	0.1614	0.1683	0.2209	0.2633	0.1741	0.2943	0.4301	0.2193	0.1882
6421s	30.1 °C		106	2.9037	2.8856	2.8309	2.8294	0.155	0.1703	0.1519	0.1531	0.1538	0.1575	0.1517	0.1669	0.1545	0.157	0.1781	0.1616	0.1684	0.2223	0.2617	0.1742	0.2928	0.4305	0.2185	0.1877
6482s	30.0 °C		107	2.9074	2.8722	2.8374	2.8319	0.1549	0.1673	0.1516	0.1529	0.1536	0.1574	0.1516	0.1672	0.1544	0.1571	0.1788	0.1616	0.1684	0.2218	0.2617	0.1741	0.2941	0.4295	0.2186	0.1879
6543s	30.0 °C		108	2.906	2.878	2.8316	2.8289	0.1546	0.1652	0.1514	0.1529	0.1537	0.1573	0.1516	0.1666	0.1544	0.1571	0.1782	0.1617	0.1685	0.2215	0.2629	0.1741	0.2918	0.4295	0.2188	0.1876
6603s	29.9 °C		109	2.9038	2.8788	2.8243	2.8288	0.1545	0.1637	0.1512	0.1527	0.1535	0.1571	0.1517	0.1674	0.1544	0.1571	0.1787	0.1616	0.1685	0.2217	0.262	0.1741	0.2886	0.4303	0.218	0.1869
6664s	30.2 °C		110	2.9096	2.8832	2.8311	2.8212	0.1543	0.1624	0.1509	0.1526	0.1534	0.157	0.1516	0.167	0.1544	0.157	0.1789	0.1617	0.1684	0.2235	0.2622	0.1739	0.2884	0.4295	0.2177	0.1871
6724s	30.1 °C		111	2.9076	2.8711	2.8356	2.8267	0.1543	0.1616	0.1508	0.1525	0.1534	0.157	0.1516	0.1673	0.1544	0.1573	0.1789	0.1618	0.1685	0.2221	0.2617	0.1738	0.2847	0.429	0.2177	0.187
6785s	30.0 °C		112	2.9118	2.8716	2.8324	2.8242	0.1541	0.161	0.1507	0.1524	0.1533	0.1569	0.1517	0.1678	0.1544	0.1572	0.1793	0.1618	0.1685	0.2229	0.2625	0.1737	0.2865	0.4281	0.2179	0.1868
6846s	30.1 °C		113	2.8995	2.8739	2.8284	2.8239	0.1539	0.1603	0.1505	0.1524	0.1532	0.1567	0.1515	0.1673	0.1544	0.1572	0.1786	0.1618	0.1685	0.224	0.2641	0.1734	0.2829	0.4268	0.2186	0.1867
6906s	29.8 °C		114	2.9078	2.874	2.827	2.8212	0.1539	0.1598	0.1505	0.1523	0.1533	0.1569	0.1515	0.1672	0.1546	0.1571	0.1789	0.1618	0.1686	0.222	0.262	0.1732	0.2829	0.4279	0.2177	0.1861
6967s	29.9 °C		115	2.9019	2.8653	2.8324	2.8197	0.1538	0.1595	0.1504	0.1522	0.1533	0.1567	0.1515	0.1675	0.1546	0.1573	0.1788	0.1618	0.1687	0.222	0.2622	0.1731	0.2814	0.4281	0.2175	0.1862
7027s	30.0 °C		116	2.9019	2.8713	2.8253	2.8178	0.1536	0.159	0.1502	0.1521	0.153	0.1566	0.1514	0.1663	0.1544	0.1574	0.1786	0.1618	0.1687	0.221	0.2632	0.1729	0.2803	0.4266	0.2176	0.1858
7088s	30.0 °C		117	2.9139	2.884	2.8337	2.8262	0.1536	0.1587	0.1501	0.1522	0.153	0.1565	0.1514	0.1672	0.1544	0.1573	0.1792	0.1619	0.1687	0.2206	0.262	0.1727	0.2812	0.4267	0.2169	0.1854
7148s	30.0 °C		118	2.9017	2.8786	2.8209	2.8164	0.1535	0.1585	0.1501	0.1521	0.153	0.1564	0.1513	0.1672	0.1544	0.1574	0.1789	0.162	0.1687	0.2191	0.2625	0.1725	0.2823	0.4268	0.2169	0.1854
7209s	30.0 °C		119	2.9087	2.8716	2.8258	2.8149	0.1534	0.1582	0.15	0.152	0.1529	0.1564	0.1513	0.167	0.1544	0.1574	0.1789	0.1621	0.1688	0.219	0.2629	0.1723	0.2813	0.4264	0.217	0.1847
7270s	30.1 °C		120	2.8988	2.8693	2.8271	2.8149	0.1533	0.1579	0.1499	0.1519	0.1528	0.1562	0.1512	0.167	0.1544	0.1573	0.179	0.1619	0.1687	0.2202	0.2624	0.1721	0.2848	0.4272	0.2163	0.1842
7331s	30.2 °C		121	2.9043	2.8611	2.8303	2.8092	0.1533	0.1578	0.1498	0.1519	0.1528	0.1562	0.1512	0.1673	0.1544	0.1572	0.179	0.162	0.1687	0.2238	0.2617	0.1719	0.2834	0.4273	0.2165	0.1845
7391s	30.0 °C		122	2.9024	2.8682	2.8208	2.8131	0.1533	0.1576	0.1498	0.1519	0.1527	0.1562	0.1513	0.1672	0.1543	0.1572	0.1791	0.1622	0.1688	0.2206	0.262	0.1718	0.2832	0.4274	0.2161	0.1841
7452s	30.0 °C		123	2.8995	2.871	2.8219	2.8111	0.153	0.1574	0.1497	0.1518	0.1527	0.1561	0.1512	0.1667	0.1542	0.1572	0.1787	0.162	0.1688	0.2237	0.2613	0.1717	0.2838	0.4279	0.2159	0.184
7512s	29.9 °C		124	2.9088	2.8693	2.823	2.811	0.1532	0.1573	0.1497	0.1518	0.1527	0.156	0.1512	0.1675	0.1543	0.1573	0.1794	0.1623	0.1688	0.2238	0.2624	0.1717	0.2838	0.4271	0.216	0.1839
7573s	30.0 °C		125	2.8984	2.8762	2.8169	2.8069	0.1532	0.1571	0.1496	0.1517	0.1526	0.156	0.1513	0.1671	0.1542	0.1573	0.1788	0.1623	0.1686	0.2236	0.2625	0.1715	0.2831	0.4248	0.2162	0.1837
7633s	30.2 °C		126	2.8994	2.874	2.8255	2.8041	0.1531	0.157	0.1495	0.1517	0.1526	0.156	0.1513	0.1672	0.1542	0.1573	0.1791	0.1623	0.1686	0.224	0.262	0.1713	0.2835	0.4258	0.2156	0.1838
7694s	30.1 °C		127	2.8935	2.8698	2.8223	2.8094	0.153	0.1569	0.1493	0.1516	0.1526	0.156	0.1512	0.1673	0.1542	0.1573	0.1789	0.1623	0.1684	0.2232	0.2617	0.1711	0.2837	0.4261	0.2151	0.1834
7755s	30.1 °C		128	2.8969	2.869	2.8141	2.8027	0.153	0.1569	0.1492	0.1516	0.1525	0.156	0.1511	0.1674	0.1543	0.1575	0.1794	0.1623	0.1683	0.2238	0.2624	0.171	0.2845	0.4251	0.2154	0.1833
7815s	29.9 °C		129	2.8929	2.8665	2.8272	2.7994	0.1529	0.1567	0.1491	0.1516	0.1526	0.156	0.1512	0.1673	0.1543	0.1574	0.1793	0.1623	0.1681	0.223	0.2619	0.1708	0.2847	0.4245	0.215	0.1829
7876s	29.9 °C		130	2.8984	2.8708	2.8242	2.7963	0.1528	0.1566	0.1491	0.1516	0.1526	0.1558	0.1512	0.1668	0.1544	0.1573	0.1786	0.1624	0.1681	0.2235	0.262	0.1706	0.2826	0.4247	0.2147	0.1825
7936s	30.1 °C		131	2.8944	2.8696	2.8171	2.7978	0.153	0.1565	0.1491	0.1516	0.1525	0.156	0.1512	0.1675	0.1544	0.1575	0.1791	0.1624	0.1679	0.2224	0.2616	0.1705	0.284	0.4245	0.2145	0.1825
7997s	30.1 °C		132	2.904	2.8714	2.8191	2.7986	0.153	0.1564	0.1491	0.1516	0.1525	0.1559	0.1511	0.1677	0.1543	0.1575	0.1794	0.1624	0.1678	0.2231	0.2622	0.1703	0.2866	0.4238	0.2145	0.1826
8057s	29.9 °C		133	2.8923	2.8709	2.8271	2.796	0.1528	0.1564	0.1491	0.1516	0.1524	0.1558	0.1511	0.1673	0.1543	0.1574	0.179	0.1624	0.1677	0.2228	0.2615	0.1702	0.2859	0.4239	0.2141	0.1824
8118s	30.0 °C		134	2.8963	2.8684	2.8175	2.7945	0.1528	0.1564	0.1491	0.1515	0.1525	0.1558	0.1512	0.1677	0.1543	0.1575	0.179	0.1623	0.1677	0.221	0.2623	0.1702	0.2842	0.422	0.2145	0.1827
8179s	30.0 °C		135	2.8963	2.8681	2.8208	2.7929	0.1527	0.1562	0.149	0.1515	0.1525	0.1557	0.1512	0.1671	0.1543	0.1574	0.1788	0.1622	0.1675	0.2229	0.2614	0.17	0.2857	0.4223	0.2135	0.1823
8239s	30.1 °C		136	2.8993	2.8769	2.8216	2.7971	0.1528	0.1562	0.1489	0.1514	0.1524	0.1557	0.1512	0.1674	0.1542	0.1575	0.1793	0.162	0.1672	0.2222	0.2621	0.1698	0.284	0.4224	0.2136	0.1821
8300s	30.0 °C		137	2.8944	2.8682	2.8165	2.7903	0.1529	0.1562	0.1489	0.1514	0.1524	0.1557	0.1511	0.1678	0.1542	0.1575	0.1796	0.1619	0.1672	0.2225	0.2595	0.1696	0.2828	0.4228	0.2121	0.1819
8360s	30.1 °C		138	2.8992	2.8693	2.8173	2.788	0.1527	0.156	0.1489	0.1514	0.1524	0.1556	0.1512	0.1673	0.1542	0.1575	0.1793	0.1618	0.167	0.2224	0.2617	0.1695	0.283	0.4221	0.2124	0.1817
8421s	30.0 °C		139	2.8859	2.8601	2.8041	2.779	0.1527	0.156	0.1488	0.1514	0.1524	0.1557	0.1511	0.1676	0.1543	0.1576	0.1793	0.1617	0.167	0.2225	0.2607	0.1694	0.2823	0.4208	0.2122	0.1818
8482s	29.9 °C		140	2.8915	2.8661	2.8154	2.781	0.1527	0.1559	0.1488	0.1513	0.1524	0.1556	0.151	0.1677	0.1542	0.1575	0.1792	0.1616	0.1668	0.2226	0.2603	0.1692	0.2814	0.4198	0.2123	0.1815
8542s	30.2 °C		141	2.888	2.8661	2.8176	2.78	0.1528	0.1558	0.1488	0.1513	0.1523	0.1556	0.1511	0.1671	0.1543	0.1576	0.1791	0.1616	0.1668	0.2229	0.2611	0.1691	0.2801	0.4195	0.2121	0.181
8603s	30.1 °C		142	2.8882	2.8673	2.8126	2.7761	0.1528	0.1558	0.1488	0.1514	0.1523	0.1556	0.1511	0.1681	0.1543	0.1578	0.1797	0.1613	0.1666	0.2238	0.2597	0.1688	0.28	0.419	0.2118	0.1808
8663s	30.0 °C		143	2.8996	2.8662	2.817	2.7837	0.1529	0.1557	0.1487	0.1513	0.1523	0.1555	0.1511	0.1675	0.1543	0.1579	0.1794	0.1613	0.1664	0.2223	0.2598	0.1687	0.2812	0.4186	0.2118	0.1806
8724s	30.1 °C		144	2.8783	2.8618	2.8066	2.7726	0.1528	0.1557	0.1488	0.1514	0.1524	0.1555	0.1511	0.1678	0.1544	0.1582	0.1795	0.1612	0.1663	0.2226	0.2595	0.1686	0.2786	0.4171	0.2118	0.1807
8784s	30.1 °C		145	2.9001	2.8609	2.813	2.7784	0.1528	0.1556	0.1488	0.1514	0.1523	0.1556	0.1512	0.1676	0.1544	0.1584	0.1793	0.1611	0.1663	0.2218	0.2607	0.1685	0.2798	0.4174	0.2123	0.1807
8845s	30.0 °C		146	2.8872	2.8628	2.8082	2.7734	0.1528	0.1556	0.1488	0.1514	0.1523	0.1555	0.1511	0.168	0.1543	0.1585	0.1795	0.161	0.1661	0.222	0.2596	0.1683	0.2794	0.4163	0.2116	0.1804
8906s	30.0 °C		147	2.8908	2.8569	2.8119	2.7789	0.1527	0.1556	0.1487	0.1512	0.1523	0.1555	0.1512	0.1674	0.1543	0.1581	0.1791	0.161	0.166	0.2219	0.2599	0.1682	0.2795	0.4154	0.2115	0.1804
8966s	30.1 °C		148	2.891	2.8633	2.8113	2.7779	0.1527	0.1555	0.1488	0.1513	0.1522	0.1555	0.1512	0.1683	0.1543	0.1579	0.1797	0.1608	0.1658	0.2224	0.2605	0.1681	0.2803	0.4145	0.2115	0.1802
Measurement title: 21-08-03_001 B1-B2
Date of measurement: 2021-08-03/Time of measurement: 11:37:31
ATPase_assay.mth
C:\Users\Public\Documents\Tecan\Magellan\mth\ATPase_assay.mth
340nm
infinite 200Pro
Instrument serial number: 1505006410
Plate
Plate Description: [NUN96ft_TC] - Thermo Fisher Scientific-Nunclon 96 Flat Transparent
Plate with Cover: No
Barcode: No
Part of Plate
Range: A1:F12 G1:G1
Temperature
Mode: On
Temperature: 30,0 °C
Kinetic Cycle
Duration: 02:30:00
Kinetic Interval: 00:01:00
Absorbance
Measurement Wavelength: 340 nm
Measurement Bandwidth: 9 nm
Number of Reads: 25
Settle Time: 0 ms
Label: Label1
Total kinetic run time: 2h 29min 26s

## Sheet: 21-08-03_001 X+SspB act. B1-B2
							0.08 µM ClpX6 + SspB
				control			0 µM SspB			0 µM SspB			0.1 μM SspB			0.2 μM SspB			0.4 μM SspB			0.6 μM SspB			1 μM SspB			1.5 μM SspB			2.5 μM SspB			5 μM SspB			10 μM SspB			13 μM SspB			15 μM SspB			17 μM SspB			20 μM SspB
			min	A	μM left NADH	μM oxidated NADH	A	μM left NADH	μM oxidated NADH	A	μM left NADH	μM oxidated NADH	A	μM left NADH	μM oxidated NADH	A	μM left NADH	μM oxidated NADH	A	μM left NADH	μM oxidated NADH	A	μM left NADH	μM oxidated NADH	A	μM left NADH	μM oxidated NADH	A	μM left NADH	μM oxidated NADH	A	μM left NADH	μM oxidated NADH	A	μM left NADH	μM oxidated NADH	A	μM left NADH	μM oxidated NADH	A	μM left NADH	μM oxidated NADH	A	μM left NADH	μM oxidated NADH	A	μM left NADH	μM oxidated NADH	A
			0	2.9058	1000	0	2.7738	1000	0	2.8592	1000	0	2.7679	1000	0	2.7799	1000	0	2.8059	1000	0	2.8488	1000	0	2.7933	1000	0	2.8202	1000	0	2.7814	1000	0	2.7791	1000	0	2.8256	1000	0	2.687	1000	0	2.7205	1000	0	2.7416	1000	0	2.7619
			1	2.943	1012.8	-12.802	2.7816	1002.81	-2.81203	2.8712	1004.2	-4.19698	2.7653	999.061	0.93934	2.7909	1003.96	-3.95698	2.8047	999.572	0.42767	2.8589	1003.55	-3.54535	2.7875	997.924	2.0764	2.8064	995.107	4.89327	2.7734	997.124	2.87625	2.7643	994.675	5.32547	2.8209	998.337	1.66336	2.6634	991.217	8.78303	2.6899	988.752	11.2479	2.7189	991.72	8.27984	2.7425
			2	2.9384	1011.22	-11.2189	2.7583	994.412	5.588	2.852	997.482	2.51819	2.7518	994.183	5.81668	2.7623	993.669	6.33116	2.7801	990.805	9.19491	2.837	995.858	4.14209	2.7596	987.935	12.0646	2.7823	986.561	13.4388	2.7444	986.697	13.3027	2.7275	981.433	18.5672	2.778	983.154	16.846	2.6188	974.619	25.3815	2.6388	969.969	30.0312	2.6678	973.081	26.9186	2.694
			3	2.9407	1012.01	-12.0105	2.7367	986.625	13.3752	2.832	990.487	9.51315	2.7245	984.32	15.6798	2.7426	986.582	13.4177	2.752	980.79	19.2095	2.8121	987.117	12.8826	2.7333	978.52	21.48	2.763	979.718	20.2822	2.7206	978.141	21.8595	2.6909	968.263	31.7369	2.742	970.413	29.5866	2.5731	957.611	42.3893	2.5811	948.759	51.2406	2.6154	953.968	46.0315	2.6404
			4	2.9425	1012.63	-12.6299	2.7157	979.054	20.946	2.8152	984.611	15.3889	2.7087	978.612	21.3881	2.7232	979.604	20.3964	2.7362	975.159	24.8405	2.7993	982.624	17.3757	2.7091	969.856	30.1436	2.7337	969.328	30.6716	2.6849	965.305	34.6948	2.646	952.107	47.8932	2.7046	957.177	42.8228	2.5213	938.333	61.6673	2.5282	929.314	70.6855	2.5642	935.293	64.7067	2.5907
			5	2.937	1010.74	-10.7371	2.6953	971.699	28.3005	2.8001	979.33	20.6701	2.6834	969.471	30.5286	2.6908	967.948	32.0515	2.706	964.396	35.6035	2.7759	974.41	25.5897	2.682	960.155	39.8453	2.7072	959.932	40.0681	2.6537	954.088	45.9121	2.6169	941.636	58.3642	2.6597	941.287	58.7132	2.4755	921.288	78.7123	2.4672	906.892	93.1079	2.5117	916.144	83.8561	2.5306
			6	2.9373	1010.84	-10.8404	2.672	963.299	36.7006	2.7839	973.664	26.336	2.6582	960.367	39.6329	2.6754	962.409	37.5913	2.6796	954.988	45.0123	2.7502	965.389	34.6111	2.6562	950.918	49.0817	2.6841	951.741	48.259	2.625	943.769	56.2307	2.5728	925.767	74.2327	2.627	929.714	70.286	2.4238	902.047	97.9531	2.4111	886.271	113.729	2.4506	893.858	106.142	2.4757
			7	2.9432	1012.87	-12.8708	2.6544	956.954	43.0456	2.7572	964.326	35.6743	2.642	954.514	45.4857	2.6562	955.502	44.498	2.6653	949.891	50.1087	2.7297	958.193	41.8071	2.6243	939.498	60.5019	2.6497	939.543	60.4567	2.5888	930.754	69.2457	2.5359	912.49	87.5103	2.5784	912.514	87.4858	2.3728	883.067	116.933	2.3547	865.539	134.461	2.3944	873.359	126.641	2.4145
			8	2.943	1012.8	-12.802	2.6381	951.078	48.9221	2.7399	958.275	41.725	2.6133	944.145	55.8546	2.6279	945.322	54.6782	2.6342	938.808	61.1925	2.7032	948.891	51.1092	2.601	931.157	68.8433	2.6195	928.835	71.1652	2.5627	921.371	78.6295	2.4988	899.14	100.86	2.5343	896.907	103.093	2.323	864.533	135.467	2.2968	844.257	155.743	2.3374	852.568	147.432	2.3504
			9	2.9424	1012.6	-12.5955	2.61	940.947	59.0526	2.7214	951.805	48.1953	2.5937	937.064	62.9358	2.6031	936.401	63.5994	2.611	930.539	69.4608	2.6822	941.519	58.4808	2.5701	920.095	79.9055	2.5892	918.091	81.9091	2.5317	910.225	89.7749	2.4555	883.559	116.441	2.4932	882.361	117.639	2.2696	844.659	155.341	2.2384	822.79	177.21	2.2757	830.063	169.937	2.2915
			10	2.9335	1009.53	-9.53266	2.5828	931.141	68.8586	2.703	945.369	54.6307	2.5699	928.466	71.5344	2.5793	927.839	72.1609	2.5855	921.451	78.5488	2.6567	932.568	67.4319	2.545	911.109	88.8913	2.5626	908.659	91.341	2.4954	897.174	102.826	2.4154	869.13	130.87	2.4434	864.737	135.263	2.2182	825.53	174.47	2.1782	800.662	199.338	2.2149	807.886	192.114	2.2284
			11	2.9484	1014.66	-14.6603	2.5645	924.544	75.4561	2.684	938.724	61.2759	2.5526	922.215	77.7846	2.5588	920.465	79.5352	2.562	913.076	86.924	2.6337	924.495	75.5055	2.5155	900.548	99.4523	2.5319	897.773	102.227	2.465	886.244	113.756	2.3736	854.089	145.911	2.3961	847.997	152.003	2.1631	805.024	194.976	2.115	777.431	222.569	2.1491	783.885	216.115	2.164
			12	2.9401	1011.8	-11.804	2.5373	914.738	85.2621	2.6623	931.135	68.8654	2.5251	912.28	87.7199	2.5313	910.572	89.4277	2.5361	903.845	96.1545	2.6065	914.947	85.0534	2.4866	890.202	109.798	2.4998	886.391	113.609	2.4295	873.481	126.519	2.3311	838.797	161.203	2.348	830.974	169.026	2.11	785.262	214.738	2.0547	755.266	244.734	2.0876	761.453	238.547	2.0987
			13	2.9453	1013.59	-13.5935	2.5184	907.924	92.0759	2.6423	924.14	75.8604	2.5049	904.982	95.0179	2.5059	901.435	98.5647	2.5103	894.651	105.349	2.5875	908.277	91.7228	2.4575	879.784	120.216	2.4658	874.335	125.665	2.393	860.358	139.642	2.2855	822.389	177.611	2.3008	814.27	185.73	2.0559	765.128	234.872	1.9926	732.439	267.561	2.024	738.255	261.745	2.0343
			14	2.9351	1010.08	-10.0833	2.4883	897.073	102.927	2.6184	915.781	84.2194	2.4817	896.6	103.4	2.4791	891.795	108.205	2.4842	885.349	114.651	2.5572	897.641	102.359	2.4278	869.151	130.849	2.4355	863.591	136.409	2.3583	847.882	152.118	2.2426	806.952	193.048	2.2485	795.76	204.24	2	744.325	255.675	1.9309	709.759	290.241	1.9596	714.765	285.235	1.9675
			15	2.9347	1009.95	-9.94563	2.4679	889.718	110.282	2.5967	908.191	91.8089	2.4595	888.58	111.42	2.4556	883.341	116.659	2.4618	877.366	122.634	2.5294	887.883	112.117	2.3972	858.196	141.804	2.4044	852.564	147.436	2.3247	835.802	164.198	2.1957	790.076	209.924	2.1977	777.782	222.218	1.9445	723.67	276.33	1.8669	686.234	313.766	1.8958	691.494	308.506	1.9002
			16	2.9352	1010.12	-10.1177	2.4464	881.967	118.033	2.5783	901.756	98.2443	2.4326	878.861	121.139	2.4299	874.096	125.904	2.4325	866.923	133.077	2.5077	880.265	119.735	2.3664	847.17	152.83	2.3733	841.536	158.464	2.289	822.967	177.033	2.1506	773.848	226.152	2.1453	759.237	240.763	1.8886	702.866	297.134	1.803	662.746	337.254	1.8292	667.202	332.798	1.8327
			17	2.9384	1011.22	-11.2189	2.4175	871.548	128.452	2.5507	892.103	107.897	2.4097	870.588	129.412	2.4023	864.168	135.832	2.4035	856.588	143.412	2.4779	869.805	130.195	2.3324	834.998	165.002	2.3391	829.409	170.591	2.2513	809.413	190.587	2.1054	757.583	242.417	2.0943	741.188	258.812	1.8321	681.838	318.162	1.7392	639.294	360.706	1.7611	642.362	357.638	1.7636
			18	2.9371	1010.77	-10.7716	2.3924	862.499	137.501	2.5287	884.408	115.592	2.3821	860.616	139.384	2.3758	854.635	145.365	2.3779	847.464	152.536	2.4518	860.643	139.357	2.3035	824.652	175.348	2.3059	817.637	182.363	2.2129	795.607	204.393	2.0587	740.779	259.221	2.0406	722.183	277.817	1.7753	660.7	339.3	1.6752	615.769	384.231	1.6951	618.289	381.711	1.6961
			19	2.9444	1013.28	-13.2838	2.3673	853.45	146.55	2.5044	875.909	124.091	2.3573	851.656	148.344	2.3489	844.958	155.042	2.3494	837.307	162.693	2.4219	850.147	149.853	2.2717	813.267	186.733	2.2699	804.872	195.128	2.175	781.98	218.02	2.0118	723.903	276.097	1.9872	703.284	296.716	1.7179	639.338	360.662	1.6105	591.987	408.013	1.6287	594.069	405.931	1.6266
			20	2.9409	1012.08	-12.0793	2.3451	845.447	154.553	2.4867	869.719	130.281	2.3349	843.564	156.436	2.3237	835.893	164.107	2.323	827.898	172.102	2.3975	841.582	158.418	2.2392	801.632	198.368	2.2379	793.525	206.475	2.1396	769.253	230.747	1.9654	707.207	292.793	1.9355	684.987	315.013	1.6615	618.348	381.652	1.5474	568.793	431.207	1.5638	570.397	429.603	1.5581
			21	2.9367	1010.63	-10.6339	2.3124	833.658	166.342	2.4597	860.276	139.724	2.3057	833.014	166.986	2.2954	825.713	174.287	2.2898	816.066	183.934	2.3638	829.753	170.247	2.2031	788.709	211.291	2.2002	780.157	219.843	2.0978	754.224	245.776	1.9169	689.756	310.244	1.8797	665.239	334.761	1.6025	596.39	403.61	1.482	544.753	455.247	1.4958	545.594	454.406	1.4886
			22	2.9387	1011.32	-11.3222	2.2878	824.789	175.211	2.435	851.637	148.363	2.28	823.729	176.271	2.2665	815.317	184.683	2.2601	805.481	194.519	2.3338	819.222	180.778	2.1721	777.611	222.389	2.1649	767.641	232.359	2.0593	740.383	259.617	1.8697	672.772	327.228	1.826	646.234	353.766	1.5452	575.065	424.935	1.417	520.86	479.14	1.429	521.228	478.772	1.4185
			23	2.9334	1009.5	-9.49824	2.2606	814.983	185.017	2.4106	843.103	156.897	2.2543	814.444	185.556	2.2385	805.245	194.755	2.2325	795.645	204.355	2.3051	809.148	190.852	2.1367	764.938	235.062	2.1289	754.876	245.124	2.0196	726.109	273.891	1.8211	655.284	344.716	1.7714	626.911	373.089	1.4874	553.554	446.446	1.3525	497.151	502.849	1.3616	496.644	503.356	1.3483
			24	2.9353	1010.15	-10.1521	2.233	805.033	194.967	2.3872	834.919	165.081	2.2263	804.328	195.672	2.2083	794.381	205.619	2.2032	785.203	214.797	2.276	798.933	201.067	2.1038	753.159	246.841	2.0936	742.359	257.641	1.9805	712.051	287.949	1.7727	637.868	362.132	1.7168	607.588	392.412	1.4291	531.857	468.143	1.2882	473.516	526.484	1.2956	472.571	527.429	1.2786
			25	2.93	1008.33	-8.32817	2.208	796.02	203.98	2.362	826.105	173.895	2.1993	794.574	205.426	2.1781	783.517	216.483	2.1729	774.404	225.596	2.247	788.753	211.247	2.0678	740.271	259.729	2.0574	729.523	270.477	1.9395	697.311	302.689	1.7251	620.741	379.259	1.6615	588.017	411.983	1.3714	510.383	489.617	1.2231	449.586	550.414	1.2276	447.768	552.232	1.2082
			26	2.9406	1011.98	-11.976	2.1795	785.745	214.255	2.3382	817.781	182.219	2.1716	784.566	215.434	2.1496	773.265	226.735	2.141	763.035	236.965	2.2148	777.45	222.55	2.0343	728.278	271.722	2.0198	716.19	283.81	1.8999	683.073	316.927	1.6762	603.145	396.855	1.6056	568.233	431.767	1.3126	488.5	511.5	1.1583	425.767	574.233	1.1594	422.892	577.108	1.1376
			27	2.9381	1011.12	-11.1157	2.1506	775.326	224.674	2.3127	808.863	191.137	2.1458	775.245	224.755	2.121	762.977	237.023	2.1102	752.058	247.942	2.1829	766.252	233.748	1.9984	715.426	284.574	1.9833	703.248	296.752	1.8599	668.692	331.308	1.6276	585.657	414.343	1.5515	549.087	450.913	1.2549	467.026	532.974	1.094	402.132	597.868	1.0904	397.724	602.276	1.0675
			28	2.9396	1011.63	-11.6319	2.124	765.737	234.263	2.2876	800.084	199.916	2.1163	764.587	235.413	2.0896	751.682	248.318	2.0798	741.224	258.776	2.1538	756.038	243.962	1.9648	703.397	296.603	1.9467	690.27	309.73	1.8194	654.131	345.869	1.5789	568.134	431.866	1.4957	529.339	470.661	1.1961	445.143	554.857	1.0297	378.497	621.503	1.0237	373.395	626.605	0.9981
			29	2.9341	1009.74	-9.73914	2.0944	755.065	244.935	2.263	791.48	208.52	2.0898	755.013	244.987	2.0605	741.214	258.786	2.0487	730.14	269.86	2.1215	744.7	255.3	1.9291	690.617	309.383	1.9097	677.151	322.849	1.7784	639.39	360.61	1.5305	550.718	449.282	1.4398	509.555	490.445	1.1377	423.409	576.591	0.9648	354.641	645.359	0.9552	348.41	651.59	0.927
			30	2.951	1015.56	-15.5551	2.0644	744.25	255.75	2.2336	781.198	218.802	2.0622	745.041	254.959	2.031	730.602	269.398	2.018	719.199	280.801	2.0909	733.958	266.042	1.8937	677.944	322.056	1.8726	663.995	336.005	1.7371	624.542	375.458	1.4809	532.87	467.13	1.384	489.807	510.193	1.0795	401.749	598.251	0.9005	331.005	668.995	0.8912	325.066	674.934	0.8563
			31	2.9376	1010.94	-10.9436	2.0373	734.48	265.52	2.2081	772.279	227.721	2.0325	734.311	265.689	2.0021	720.206	279.794	1.9861	707.83	292.17	2.0601	723.147	276.853	1.8577	665.056	334.944	1.8352	650.734	349.266	1.696	609.765	390.235	1.4319	515.239	484.761	1.3284	470.13	529.87	1.0209	379.94	620.06	0.8359	307.26	692.74	0.8244	300.7	699.3	0.7865
			32	2.9374	1010.87	-10.8748	2.0085	724.097	275.903	2.1845	764.025	235.975	2.0061	724.773	275.227	1.9705	708.838	291.162	1.9534	696.176	303.824	2.0272	711.598	288.402	1.8219	652.239	347.761	1.7963	636.941	363.059	1.655	595.024	404.976	1.383	497.643	502.357	1.2726	450.382	549.618	0.9623	358.132	641.868	0.7712	283.477	716.523	0.7558	275.678	724.322	0.7155
			33	2.9383	1011.18	-11.1845	1.9795	713.642	286.358	2.1578	754.687	245.313	1.9764	714.043	285.957	1.9391	697.543	302.457	1.9225	685.163	314.837	1.9943	700.049	299.951	1.786	639.387	360.613	1.7575	623.183	376.817	1.6131	579.96	420.04	1.3339	479.976	520.024	1.2163	430.457	569.543	0.9034	336.211	663.789	0.7071	259.915	740.085	0.6896	251.532	748.468	0.6457
			34	2.9394	1011.56	-11.5631	1.9503	703.115	296.885	2.1292	744.684	255.316	1.9471	703.457	296.543	1.9098	687.003	312.997	1.8898	673.509	326.491	1.9619	688.676	311.324	1.7498	626.428	373.572	1.7189	609.496	390.504	1.5717	565.075	434.925	1.2848	462.308	537.692	1.1601	410.568	589.432	0.8448	314.403	685.597	0.643	236.354	763.646	0.6223	226.984	773.016	0.5755
			35	2.9392	1011.49	-11.4943	1.9198	692.119	307.881	2.1018	735.101	264.899	1.9178	692.872	307.128	1.8779	675.528	324.472	1.8578	662.105	337.895	1.9298	677.408	322.592	1.7143	613.719	386.281	1.6813	596.163	403.837	1.5298	550.011	449.989	1.2352	444.46	555.54	1.1045	390.89	609.11	0.7863	292.631	707.369	0.5792	212.902	787.098	0.5558	202.728	797.272	0.5072
			36	2.9385	1011.25	-11.2534	1.8918	682.025	317.975	2.0755	725.902	274.098	1.8896	682.684	317.316	1.8472	664.484	335.516	1.8255	650.593	349.407	1.8975	666.07	333.93	1.6778	600.652	399.348	1.6425	582.406	417.594	1.489	535.342	464.658	1.1862	426.829	573.171	1.0488	371.178	628.822	0.7279	270.897	729.103	0.5151	189.34	810.66	0.4878	177.925	822.075	0.4381
			37	2.9273	1007.4	-7.399	1.8617	671.173	328.827	2.0477	716.179	283.821	1.8598	671.917	328.083	1.8163	653.369	346.631	1.7928	638.939	361.061	1.8638	654.24	345.76	1.6416	587.692	412.308	1.6035	568.577	431.423	1.4467	520.134	479.866	1.137	409.125	590.875	0.9922	351.147	648.853	0.6694	249.125	750.875	0.452	166.146	833.854	0.4244	154.8	845.2	0.374
			38	2.9462	1013.9	-13.9032	1.8327	660.718	339.282	2.0209	706.806	293.194	1.8321	661.91	338.09	1.7841	641.786	358.214	1.7613	627.713	372.287	1.8316	642.937	357.063	1.6051	574.625	425.375	1.5653	555.032	444.968	1.4054	505.285	494.715	1.0878	391.422	608.578	0.937	331.611	668.389	0.611	227.391	772.609	0.3894	143.135	856.865	0.3588	130.872	869.128	0.3169
			39	2.9363	1010.5	-10.4962	1.8029	649.975	350.025	1.995	697.748	302.252	1.8025	651.216	348.784	1.7529	630.562	369.438	1.7294	616.344	383.656	1.7978	631.073	368.927	1.569	561.701	438.299	1.5259	541.061	458.939	1.3628	489.969	510.031	1.0383	373.61	626.39	0.8804	311.58	688.42	0.5528	205.731	794.269	0.3283	120.676	879.324	0.3019	110.118	889.882	0.2829
			40	2.9334	1009.5	-9.49824	1.7729	639.159	360.841	1.9669	687.92	312.08	1.7731	640.594	359.406	1.7215	619.267	380.733	1.6955	604.262	395.738	1.7659	619.875	380.125	1.5323	548.563	451.437	1.4878	527.551	472.449	1.3218	475.228	524.772	0.9893	355.979	644.021	0.8248	291.903	708.097	0.4948	184.146	815.854	0.2703	99.3567	900.643	0.256	93.3761	906.624	0.2714
			41	2.9389	1011.39	-11.391	1.7426	628.236	371.764	1.9396	678.372	321.628	1.7431	629.755	370.245	1.69	607.936	392.064	1.6634	592.822	407.178	1.7324	608.116	391.884	1.4956	535.424	464.576	1.4479	513.403	486.597	1.2796	460.056	539.944	0.94	338.239	661.761	0.7686	272.013	727.987	0.437	162.635	837.365	0.2209	81.1983	918.802	0.2356	85.9352	914.065	0.2645
			42	2.9339	1009.67	-9.67031	1.7128	617.492	382.508	1.9124	668.858	331.142	1.7143	619.35	380.65	1.6584	596.568	403.432	1.6297	580.812	419.188	1.6981	596.076	403.924	1.4585	522.142	477.858	1.4084	499.397	500.603	1.2376	444.956	555.044	0.8908	320.535	679.465	0.7133	252.442	747.558	0.3799	141.384	858.616	0.1899	69.8033	930.197	0.2279	83.1266	916.873	0.264
			43	2.9254	1006.75	-6.74513	1.6811	606.064	393.936	1.8845	659.1	340.9	1.6837	608.295	391.705	1.6255	584.733	415.267	1.5965	568.98	431.02	1.6647	584.351	415.649	1.4211	508.753	491.247	1.3691	485.462	514.538	1.1954	429.784	570.216	0.8419	302.94	697.06	0.6579	232.836	767.164	0.324	120.581	879.419	0.178	65.4291	934.571	0.2243	81.8135	918.186	0.2632
			44	2.9298	1008.26	-8.25934	1.6516	595.429	404.571	1.8571	649.517	350.483	1.6549	597.89	402.11	1.5943	573.51	426.49	1.5642	557.468	442.532	1.6319	572.838	427.162	1.3849	495.794	504.206	1.3301	471.633	528.367	1.1537	414.791	585.209	0.793	285.344	714.656	0.6029	213.371	786.629	0.2706	100.707	899.293	0.1735	63.775	936.225	0.224	81.7041	918.296	0.2606
			45	2.9368	1010.67	-10.6683	1.6216	584.613	415.387	1.8296	639.899	360.101	1.6248	587.015	412.985	1.5626	562.107	437.893	1.5313	545.743	454.257	1.5982	561.008	438.992	1.3481	482.619	517.381	1.2909	457.733	542.267	1.1118	399.727	600.273	0.7441	267.749	732.251	0.5478	193.87	806.13	0.2229	82.955	917.045	0.1711	62.8929	937.107	0.2219	80.9381	919.062	0.2605
			46	2.9374	1010.87	-10.8748	1.5908	573.509	426.491	1.8015	630.071	369.929	1.5946	576.105	423.895	1.5307	550.631	449.369	1.4981	533.911	466.089	1.5644	549.143	450.857	1.311	469.337	530.663	1.251	443.586	556.414	1.0697	384.59	615.41	0.6952	250.153	749.847	0.4929	174.441	825.559	0.1892	70.4131	929.587	0.1699	62.4518	937.548	0.2211	80.6463	919.354	0.2608
			47	2.926	1006.95	-6.95161	1.5601	562.441	437.559	1.7731	620.139	379.861	1.5646	565.266	434.734	1.4983	538.976	461.024	1.4645	521.936	478.064	1.5302	537.138	462.862	1.2739	456.056	543.944	1.2115	429.579	570.421	1.0277	369.49	630.51	0.6464	232.593	767.407	0.4388	155.294	844.706	0.1742	64.8307	935.169	0.1689	62.0842	937.916	0.2231	81.3758	918.624	0.2598
			48	2.9369	1010.7	-10.7027	1.5301	551.626	448.374	1.7456	610.52	389.48	1.5349	554.536	445.464	1.4666	527.573	472.427	1.4316	510.211	489.789	1.4973	525.59	474.41	1.2376	443.06	556.94	1.1729	415.892	584.108	0.986	354.498	645.502	0.5979	215.142	784.858	0.3853	136.36	863.64	0.1681	62.5605	937.44	0.1683	61.8636	938.136	0.2235	81.5217	918.478	0.2608
			49	2.9265	1007.12	-7.12368	1.4993	540.522	459.478	1.7171	600.553	399.447	1.5049	543.697	456.303	1.4341	515.882	484.118	1.3983	498.343	501.657	1.4636	513.76	486.24	1.2002	429.671	570.329	1.1332	401.815	598.185	0.9442	339.469	660.531	0.5494	197.69	802.31	0.3327	117.745	882.255	0.1654	61.5556	938.444	0.168	61.7534	938.247	0.2204	80.391	919.609	0.26
			50	2.9332	1009.43	-9.42942	1.4688	529.526	470.474	1.689	590.725	409.275	1.4748	532.823	467.177	1.4024	504.479	495.521	1.365	486.475	513.525	1.4293	501.72	498.28	1.163	416.353	583.647	1.0933	387.668	612.332	0.902	324.297	675.703	0.5012	180.346	819.654	0.2829	100.12	899.88	0.1639	60.9974	939.003	0.1677	61.6431	938.357	0.2205	80.4275	919.573	0.2602
			51	2.9232	1005.99	-5.98802	1.438	518.422	481.578	1.6601	580.617	419.383	1.4445	521.876	478.124	1.3697	492.716	507.284	1.3311	474.393	525.607	1.3955	489.855	510.145	1.1256	402.964	597.036	1.0539	373.697	626.303	0.86	309.197	690.803	0.4529	162.966	837.034	0.2387	84.4776	915.522	0.1627	60.5508	939.449	0.1675	61.5696	938.43	0.223	81.3394	918.661	0.2606
			52	2.9402	1011.84	-11.8384	1.407	507.246	492.754	1.6317	570.684	429.316	1.4147	511.11	488.89	1.3378	481.24	518.76	1.2977	462.49	537.51	1.3617	477.991	522.009	1.0889	389.826	610.174	1.0143	359.655	640.345	0.8184	294.24	705.76	0.4053	145.839	854.161	0.2081	73.6481	926.352	0.1621	60.3275	939.672	0.1672	61.4593	938.541	0.2201	80.2816	919.718	0.2605
			53	2.9371	1010.77	-10.7716	1.3767	496.323	503.677	1.6039	560.961	439.039	1.3844	500.163	499.837	1.3054	469.585	530.415	1.2645	450.658	549.342	1.3277	466.056	533.944	1.0516	376.472	623.528	0.9751	345.756	654.244	0.7763	279.104	720.896	0.3584	128.963	871.037	0.1934	68.4456	931.554	0.1616	60.1414	939.859	0.1671	61.4225	938.577	0.2216	80.8287	919.171	0.2598
			54	2.9381	1011.12	-11.1157	1.3457	485.147	514.853	1.5759	551.168	448.832	1.3541	489.216	510.784	1.2731	457.966	542.034	1.2309	438.683	561.317	1.2939	454.191	545.809	1.0149	363.334	636.666	0.9352	331.608	668.392	0.7346	264.112	735.888	0.3124	112.41	887.59	0.1874	66.3222	933.678	0.1613	60.0298	939.97	0.167	61.3858	938.614	0.2216	80.8287	919.171	0.2605
			55	2.9224	1005.71	-5.71271	1.3144	473.863	526.137	1.5466	540.921	459.079	1.3238	478.269	521.731	1.2405	446.239	553.761	1.1972	426.672	573.328	1.2596	442.151	557.849	0.9774	349.909	650.091	0.8957	317.602	682.398	0.6931	249.191	750.809	0.2681	96.4701	903.53	0.184	65.1189	934.881	0.161	59.9181	940.082	0.1669	61.349	938.651	0.2209	80.5734	919.427	0.2604
			56	2.9339	1009.67	-9.67031	1.2835	462.723	537.277	1.519	531.267	468.733	1.2934	467.286	532.714	1.2078	434.476	565.524	1.1639	414.805	585.195	1.2256	430.216	569.784	0.9404	336.663	663.337	0.8557	303.418	696.582	0.6514	234.199	765.801	0.2282	82.1129	917.887	0.1818	64.3403	935.66	0.1609	59.8809	940.119	0.1669	61.349	938.651	0.22	80.2451	919.755	0.2605
			57	2.9241	1006.3	-6.29775	1.2526	451.583	548.417	1.4899	521.09	478.91	1.263	456.303	543.697	1.1754	422.821	577.179	1.1299	402.687	597.313	1.1916	418.281	581.719	0.9032	323.345	676.655	0.8163	289.448	710.552	0.6099	219.278	780.722	0.1967	70.7783	929.222	0.1808	63.9864	936.014	0.1606	59.7693	940.231	0.1668	61.3123	938.688	0.2201	80.2816	919.718	0.2607
			58	2.9334	1009.5	-9.49824	1.2216	440.407	559.593	1.4617	511.227	488.773	1.2329	445.428	554.572	1.143	411.166	588.834	1.0965	390.784	609.216	1.1576	406.347	593.653	0.8662	310.099	689.901	0.7771	275.548	724.452	0.5685	204.393	795.607	0.1782	64.1215	935.879	0.1802	63.7741	936.226	0.1606	59.7693	940.231	0.1667	61.2755	938.724	0.221	80.6099	919.39	0.2602
			59	2.9213	1005.33	-5.33416	1.1905	429.195	570.805	1.4324	500.979	499.021	1.2023	434.373	565.627	1.1103	399.403	600.597	1.0627	378.738	621.262	1.1235	394.377	605.623	0.829	296.782	703.218	0.7379	261.648	738.352	0.5272	189.545	810.455	0.1696	61.027	938.973	0.1802	63.7741	936.226	0.1604	59.6948	940.305	0.1667	61.2755	938.724	0.2188	79.8074	920.193	0.2609
			60	2.9331	1009.4	-9.395	1.1596	418.055	581.945	1.4041	491.081	508.919	1.1716	423.281	576.719	1.0778	387.712	612.288	1.0291	366.763	633.237	1.0894	382.407	617.593	0.7918	283.464	716.536	0.698	247.5	752.5	0.4861	174.768	825.232	0.1654	59.5157	940.484	0.1793	63.4555	936.544	0.1604	59.6948	940.305	0.1668	61.3123	938.688	0.2194	80.0263	919.974	0.2609
			61	2.937	1010.74	-10.7371	1.1283	406.77	593.23	1.3757	481.149	518.851	1.1411	412.262	587.738	1.0451	375.949	624.051	0.9954	354.752	645.248	1.0553	370.437	629.563	0.7549	270.254	729.746	0.6588	233.6	766.4	0.4452	160.063	839.937	0.1631	58.6881	941.312	0.1789	63.314	936.686	0.1603	59.6576	940.342	0.1667	61.2755	938.724	0.2188	79.8074	920.193	0.2605
			62	2.915	1003.17	-3.16608	1.0972	395.558	604.442	1.3464	470.901	529.099	1.1106	401.243	598.757	1.0124	364.186	635.814	0.9616	342.706	657.294	1.0209	358.361	641.639	0.7176	256.9	743.1	0.6192	219.559	780.441	0.4046	145.466	854.534	0.1615	58.1123	941.888	0.1787	63.2432	936.757	0.1601	59.5832	940.417	0.1667	61.2755	938.724	0.2205	80.4275	919.573	0.2615
			63	2.9337	1009.6	-9.60149	1.0661	384.346	615.654	1.3177	460.863	539.137	1.08	390.188	609.812	0.9796	352.387	647.613	0.9279	330.696	669.304	0.9869	346.427	653.573	0.6806	243.654	756.346	0.5798	205.588	794.412	0.3642	130.941	869.059	0.1606	57.7885	942.212	0.1782	63.0663	936.934	0.1601	59.5832	940.417	0.1668	61.3123	938.688	0.2201	80.2816	919.718	0.2598
			64	2.9199	1004.85	-4.85236	1.0346	372.99	627.01	1.2889	450.79	549.21	1.0494	379.132	620.868	0.9471	340.696	659.304	0.8941	318.65	681.35	0.9527	334.422	665.578	0.6436	230.408	769.592	0.5402	191.547	808.453	0.3247	116.74	883.26	0.1598	57.5006	942.499	0.1785	63.1724	936.828	0.1601	59.5832	940.417	0.1667	61.2755	938.724	0.2191	79.9168	920.083	0.2608
			65	2.9236	1006.13	-6.12568	1.0034	361.742	638.258	1.2604	440.823	559.177	1.0188	368.077	631.923	0.9142	328.861	671.139	0.8603	306.604	693.396	0.9185	322.416	677.584	0.6065	217.127	782.873	0.5011	177.682	822.318	0.2861	102.862	897.138	0.1594	57.3567	942.643	0.178	62.9955	937.005	0.1601	59.5832	940.417	0.1668	61.3123	938.688	0.2192	79.9533	920.047	0.2615
			66	2.9335	1009.53	-9.53266	0.9723	350.53	649.47	1.2314	430.68	569.32	0.9882	357.022	642.978	0.8816	317.134	682.866	0.8266	294.594	705.406	0.8842	310.376	689.624	0.5698	203.988	796.012	0.4618	163.747	836.253	0.2494	89.6671	910.333	0.1589	57.1768	942.823	0.1775	62.8185	937.181	0.16	59.546	940.454	0.1668	61.3123	938.688	0.2201	80.2816	919.718	0.2615
			67	2.9158	1003.44	-3.44139	0.9407	339.138	660.862	1.2025	420.572	579.428	0.9575	345.93	654.07	0.8487	305.299	694.701	0.7927	282.512	717.488	0.8498	298.301	701.699	0.5329	190.778	809.222	0.4231	150.025	849.975	0.217	78.0183	921.982	0.1585	57.0329	942.967	0.1774	62.7831	937.217	0.1601	59.5832	940.417	0.1668	61.3123	938.688	0.2207	80.5004	919.5	0.2613
			68	2.9261	1006.99	-6.98603	0.9095	327.89	672.11	1.1735	410.429	589.571	0.9269	334.875	665.125	0.816	293.536	706.464	0.759	270.501	729.499	0.8158	286.366	713.634	0.4962	177.639	822.361	0.3846	136.373	863.627	0.1919	68.994	931.006	0.1582	56.9249	943.075	0.1781	63.0309	936.969	0.16	59.546	940.454	0.1669	61.349	938.651	0.221	80.6099	919.39	0.2607
			69	2.9168	1003.79	-3.78553	0.878	316.533	683.467	1.1444	400.252	599.748	0.8962	323.783	676.217	0.7834	281.809	718.191	0.7252	258.455	741.545	0.7817	274.396	725.604	0.4597	164.572	835.428	0.3467	122.935	877.065	0.1764	63.4213	936.579	0.1579	56.817	943.183	0.1776	62.8539	937.146	0.1601	59.5832	940.417	0.1668	61.3123	938.688	0.2197	80.1357	919.864	0.2586
			70	2.9146	1003.03	-3.02843	0.8468	305.285	694.715	1.1159	390.284	609.716	0.8656	312.728	687.272	0.7506	270.01	729.99	0.6915	246.445	753.555	0.7474	262.356	737.644	0.4234	151.577	848.423	0.3097	109.815	890.185	0.1685	60.581	939.419	0.1578	56.781	943.219	0.1778	62.9247	937.075	0.1601	59.5832	940.417	0.1669	61.349	938.651	0.2201	80.2816	919.718	0.261
			71	2.9258	1006.88	-6.88279	0.8153	293.929	706.071	1.0869	380.141	619.859	0.8349	301.637	698.363	0.7179	258.247	741.753	0.6578	234.435	765.565	0.7134	250.421	749.579	0.3871	138.582	861.418	0.2738	97.0853	902.915	0.1642	59.035	940.965	0.1576	56.709	943.291	0.1775	62.8185	937.181	0.1602	59.6204	940.38	0.1668	61.3123	938.688	0.2197	80.1357	919.864	0.2609
			72	2.9225	1005.75	-5.74713	0.7841	282.681	717.319	1.058	370.034	629.966	0.8043	290.581	709.419	0.6853	246.52	753.48	0.6242	222.46	777.54	0.6793	238.451	761.549	0.3515	125.837	874.163	0.2407	85.3486	914.651	0.1617	58.1362	941.864	0.1575	56.673	943.327	0.1777	62.8893	937.111	0.1601	59.5832	940.417	0.1669	61.349	938.651	0.2193	79.9898	920.01	0.2616
			73	2.9314	1008.81	-8.80997	0.7526	271.325	728.675	1.0289	359.856	640.144	0.7735	279.454	720.546	0.6525	234.721	765.279	0.5905	210.449	789.551	0.6454	226.552	773.448	0.3162	113.199	886.801	0.2129	75.4911	924.509	0.1601	57.5609	942.439	0.1574	56.637	943.363	0.1775	62.8185	937.181	0.1601	59.5832	940.417	0.1669	61.349	938.651	0.2178	79.4427	920.557	0.2622
			74	2.9233	1006.02	-6.02244	0.7212	260.004	739.996	0.9996	349.608	650.392	0.7428	268.362	731.638	0.6198	222.958	777.042	0.5569	198.475	801.525	0.6113	214.582	785.418	0.2818	100.884	899.116	0.1945	68.9667	931.033	0.1591	57.2014	942.799	0.1575	56.673	943.327	0.1774	62.7831	937.217	0.1602	59.6204	940.38	0.167	61.3858	938.614	0.2174	79.2968	920.703	0.2613
			75	2.9153	1003.27	-3.26932	0.6899	248.72	751.28	0.9708	339.536	660.464	0.7121	257.271	742.729	0.5871	211.195	788.805	0.5233	186.5	813.5	0.5774	202.682	797.318	0.249	89.1419	910.858	0.1842	65.3145	934.685	0.1583	56.9138	943.086	0.1572	56.5651	943.435	0.178	62.9955	937.005	0.16	59.546	940.454	0.167	61.3858	938.614	0.2203	80.3545	919.645	0.2614
			76	2.9209	1005.2	-5.1965	0.6585	237.4	762.6	0.9417	329.358	670.642	0.6815	246.216	753.784	0.5546	199.504	800.496	0.4898	174.561	825.439	0.5434	190.747	809.253	0.2193	78.5093	921.491	0.1789	63.4352	936.565	0.1577	56.6981	943.302	0.1572	56.5651	943.435	0.1781	63.0309	936.969	0.1602	59.6204	940.38	0.167	61.3858	938.614	0.2203	80.3545	919.645	0.2605
			77	2.9131	1002.51	-2.51222	0.6271	226.08	773.92	0.9126	319.18	680.82	0.6508	235.124	764.876	0.5219	187.741	812.259	0.4564	162.657	837.343	0.5095	178.847	821.153	0.1948	69.7383	930.262	0.1751	62.0878	937.912	0.157	56.4464	943.554	0.1571	56.5291	943.471	0.1775	62.8185	937.181	0.1602	59.6204	940.38	0.1671	61.4225	938.577	0.2199	80.2086	919.791	0.2603
			78	2.9219	1005.54	-5.54064	0.5959	214.832	785.168	0.8836	309.037	690.963	0.6202	224.069	775.931	0.4894	176.049	823.951	0.4233	150.861	849.139	0.4759	167.053	832.947	0.1783	63.8313	936.169	0.1737	61.5914	938.409	0.1567	56.3385	943.661	0.1571	56.5291	943.471	0.1779	62.9601	937.04	0.1603	59.6576	940.342	0.1672	61.4593	938.541	0.219	79.8804	920.12	0.2608
			79	2.9206	1005.09	-5.09326	0.5645	203.511	796.489	0.8545	298.86	701.14	0.5896	213.013	786.987	0.457	164.394	835.606	0.3902	139.064	860.936	0.4424	155.293	844.707	0.1688	60.4303	939.57	0.1717	60.8822	939.118	0.1563	56.1947	943.805	0.1572	56.5651	943.435	0.1781	63.0309	936.969	0.1603	59.6576	940.342	0.1672	61.4593	938.541	0.2194	80.0263	919.974	0.2607
			80	2.9193	1004.65	-4.64588	0.5331	192.191	807.809	0.8255	288.717	711.283	0.5591	201.994	798.006	0.4247	152.775	847.225	0.3573	127.339	872.661	0.4088	143.499	856.501	0.1637	58.6045	941.395	0.1705	60.4567	939.543	0.1561	56.1228	943.877	0.157	56.4931	943.507	0.1778	62.9247	937.075	0.1602	59.6204	940.38	0.1672	61.4593	938.541	0.2202	80.3181	919.682	0.2608
			81	2.9129	1002.44	-2.44339	0.5019	180.943	819.057	0.7965	278.574	721.426	0.5284	190.903	809.097	0.3926	141.228	858.772	0.3249	115.792	884.208	0.3757	131.88	868.12	0.1604	57.4231	942.577	0.1701	60.3149	939.685	0.1559	56.0509	943.949	0.157	56.4931	943.507	0.1783	63.1016	936.898	0.1604	59.6948	940.305	0.1673	61.496	938.504	0.2198	80.1722	919.828	0.2622
			82	2.9337	1009.6	-9.60149	0.4707	169.695	830.305	0.7675	268.432	731.568	0.4979	179.884	820.116	0.3606	129.717	870.283	0.2933	104.53	895.47	0.343	120.402	879.598	0.1584	56.7071	943.293	0.1688	59.8539	940.146	0.1558	56.015	943.985	0.157	56.4931	943.507	0.1775	62.8185	937.181	0.1605	59.732	940.268	0.1673	61.496	938.504	0.2203	80.3545	919.645	0.2617
			83	2.9147	1003.06	-3.06284	0.4395	158.447	841.553	0.7383	258.219	741.781	0.4673	168.828	831.172	0.329	118.35	881.65	0.2626	93.5885	906.411	0.3107	109.063	890.937	0.1571	56.2417	943.758	0.1684	59.7121	940.288	0.1555	55.9071	944.093	0.157	56.4931	943.507	0.1778	62.9247	937.075	0.1604	59.6948	940.305	0.1673	61.496	938.504	0.2203	80.3545	919.645	0.2618
			84	2.9162	1003.58	-3.57905	0.4086	147.307	852.693	0.7092	248.041	751.959	0.437	157.881	842.119	0.2981	107.234	892.766	0.234	83.3957	916.604	0.2795	98.1115	901.889	0.156	55.8479	944.152	0.169	59.9248	940.075	0.1555	55.9071	944.093	0.157	56.4931	943.507	0.1785	63.1724	936.828	0.1604	59.6948	940.305	0.1674	61.5328	938.467	0.2191	79.9168	920.083	0.2617
			85	2.915	1003.17	-3.16608	0.3777	136.167	863.833	0.6802	237.899	762.101	0.4068	146.971	853.029	0.268	96.4063	903.594	0.2088	74.4146	925.585	0.2497	87.6509	912.349	0.1555	55.6689	944.331	0.1684	59.7121	940.288	0.1555	55.9071	944.093	0.157	56.4931	943.507	0.1778	62.9247	937.075	0.1605	59.732	940.268	0.1674	61.5328	938.467	0.2192	79.9533	920.047	0.2621
			86	2.9269	1007.26	-7.26134	0.3473	125.207	874.793	0.6511	227.721	772.279	0.3767	136.096	863.904	0.2395	86.1542	913.846	0.1893	67.465	932.535	0.2229	78.2435	921.757	0.1548	55.4183	944.582	0.1685	59.7475	940.252	0.1555	55.9071	944.093	0.157	56.4931	943.507	0.1784	63.137	936.863	0.1606	59.7693	940.231	0.1674	61.5328	938.467	0.2192	79.9533	920.047	0.2606
			87	2.9175	1004.03	-4.02643	0.317	114.284	885.716	0.622	217.543	782.457	0.3469	125.33	874.67	0.2138	76.9092	923.091	0.1766	62.9388	937.061	0.2007	70.4507	929.549	0.1543	55.2393	944.761	0.1675	59.393	940.607	0.1554	55.8711	944.129	0.157	56.4931	943.507	0.178	62.9955	937.005	0.1605	59.732	940.268	0.1675	61.5696	938.43	0.2228	81.2664	918.734	0.2604
			88	2.9109	1001.76	-1.75511	0.2875	103.648	896.352	0.593	207.401	792.599	0.3174	114.672	885.328	0.193	69.427	930.573	0.1692	60.3015	939.698	0.1852	65.0098	934.99	0.1539	55.0961	944.904	0.1679	59.5348	940.465	0.1552	55.7992	944.201	0.1569	56.4571	943.543	0.1783	63.1016	936.898	0.1606	59.7693	940.231	0.1676	61.6063	938.394	0.2201	80.2816	919.718	0.2618
			89	2.9142	1002.89	-2.89077	0.259	93.3737	906.626	0.564	197.258	802.742	0.2884	104.195	895.805	0.1788	64.3189	935.681	0.1647	58.6977	941.302	0.1758	61.7102	938.29	0.1537	55.0245	944.975	0.1686	59.783	940.217	0.1552	55.7992	944.201	0.1569	56.4571	943.543	0.1783	63.1016	936.898	0.1607	59.8065	940.194	0.1676	61.6063	938.394	0.2199	80.2086	919.791	0.261
			90	2.9127	1002.37	-2.37456	0.2323	83.7479	916.252	0.5351	187.15	812.85	0.2605	94.1147	905.885	0.17	61.1533	938.847	0.1619	57.6998	942.3	0.1703	59.7796	940.22	0.1535	54.9529	945.047	0.167	59.2157	940.784	0.1549	55.6914	944.309	0.157	56.4931	943.507	0.1779	62.9601	937.04	0.1608	59.8437	940.156	0.1676	61.6063	938.394	0.2193	79.9898	920.01	0.2619
			91	2.915	1003.17	-3.16608	0.2088	75.2758	924.724	0.5063	177.078	822.922	0.2339	84.5045	915.496	0.1649	59.3187	940.681	0.1601	57.0583	942.942	0.1669	58.5861	941.414	0.1532	54.8455	945.154	0.1675	59.393	940.607	0.1549	55.6914	944.309	0.1571	56.5291	943.471	0.1782	63.0663	936.934	0.1607	59.8065	940.194	0.1676	61.6063	938.394	0.2204	80.391	919.609	0.262
			92	2.9222	1005.64	-5.64388	0.1903	68.6062	931.394	0.4774	166.97	833.03	0.21	75.8698	924.13	0.1618	58.2035	941.796	0.1587	56.5594	943.441	0.1646	57.7787	942.221	0.1528	54.7023	945.298	0.1669	59.1802	940.82	0.1547	55.6195	944.381	0.1569	56.4571	943.543	0.1782	63.0663	936.934	0.1608	59.8437	940.156	0.1676	61.6063	938.394	0.2201	80.2816	919.718	0.261
			93	2.9156	1003.37	-3.37257	0.1779	64.1358	935.864	0.4486	156.897	843.103	0.1905	68.8247	931.175	0.1597	57.4481	942.552	0.1579	56.2743	943.726	0.1632	57.2873	942.713	0.1527	54.6665	945.333	0.1673	59.322	940.678	0.1548	55.6554	944.345	0.157	56.4931	943.507	0.1779	62.9601	937.04	0.1608	59.8437	940.156	0.1677	61.6431	938.357	0.2215	80.7922	919.208	0.2622
			94	2.9147	1003.06	-3.06284	0.1701	61.3238	938.676	0.4201	146.929	853.071	0.1768	63.8751	936.125	0.1582	56.9085	943.091	0.1571	55.9892	944.011	0.162	56.866	943.134	0.1526	54.6307	945.369	0.1669	59.1802	940.82	0.1547	55.6195	944.381	0.1569	56.4571	943.543	0.1782	63.0663	936.934	0.1608	59.8437	940.156	0.1678	61.6798	938.32	0.2217	80.8652	919.135	0.2627
			95	2.9125	1002.31	-2.30573	0.1656	59.7015	940.299	0.3915	136.926	863.074	0.1683	60.8042	939.196	0.1573	56.5848	943.415	0.1564	55.7397	944.26	0.1612	56.5852	943.415	0.1524	54.5591	945.441	0.1673	59.322	940.678	0.1547	55.6195	944.381	0.157	56.4931	943.507	0.1782	63.0663	936.934	0.161	59.9181	940.082	0.1678	61.6798	938.32	0.2217	80.8652	919.135	0.2621
			96	2.9072	1000.48	-0.481795	0.1625	58.5839	941.416	0.3632	127.029	872.971	0.1631	58.9255	941.074	0.1563	56.225	943.775	0.156	55.5971	944.403	0.1605	56.3395	943.66	0.1523	54.5233	945.477	0.1664	59.0029	940.997	0.1546	55.5835	944.416	0.157	56.4931	943.507	0.1773	62.7477	937.252	0.1609	59.8809	940.119	0.1678	61.6798	938.32	0.2216	80.8287	919.171	0.2617
			97	2.9149	1003.13	-3.13167	0.1607	57.935	942.065	0.3352	117.236	882.764	0.16	57.8056	942.194	0.1557	56.0092	943.991	0.1556	55.4546	944.545	0.1599	56.1289	943.871	0.1522	54.4875	945.512	0.1669	59.1802	940.82	0.1546	55.5835	944.416	0.157	56.4931	943.507	0.1779	62.9601	937.04	0.1609	59.8809	940.119	0.1679	61.7166	938.283	0.2214	80.7558	919.244	0.2613
			98	2.914	1002.82	-2.82194	0.1594	57.4663	942.534	0.3076	107.583	892.417	0.1579	57.0469	942.953	0.1552	55.8293	944.171	0.1553	55.3477	944.652	0.1594	55.9534	944.047	0.1522	54.4875	945.512	0.1671	59.2511	940.749	0.1547	55.6195	944.381	0.157	56.4931	943.507	0.1783	63.1016	936.898	0.161	59.9181	940.082	0.168	61.7534	938.247	0.2213	80.7193	919.281	0.2621
			99	2.9085	1000.93	-0.929176	0.1582	57.0337	942.966	0.2808	98.2093	901.791	0.1562	56.4327	943.567	0.1548	55.6855	944.315	0.155	55.2407	944.759	0.1589	55.7779	944.222	0.152	54.4159	945.584	0.1672	59.2866	940.713	0.1546	55.5835	944.416	0.1569	56.4571	943.543	0.1781	63.0309	936.969	0.1611	59.9553	940.045	0.1679	61.7166	938.283	0.2223	81.084	918.916	0.2627
			100	2.9153	1003.27	-3.26932	0.1574	56.7453	943.255	0.255	89.1858	910.814	0.155	55.9991	944.001	0.1543	55.5056	944.494	0.1547	55.1338	944.866	0.1587	55.7077	944.292	0.1519	54.3801	945.62	0.167	59.2157	940.784	0.1546	55.5835	944.416	0.157	56.4931	943.507	0.1779	62.9601	937.04	0.1611	59.9553	940.045	0.1681	61.7901	938.21	0.2195	80.0627	919.937	0.2624
			101	2.9106	1001.65	-1.65187	0.1569	56.565	943.435	0.2312	80.8618	919.138	0.1543	55.7462	944.254	0.1542	55.4696	944.53	0.1546	55.0982	944.902	0.1584	55.6024	944.398	0.152	54.4159	945.584	0.1672	59.2866	940.713	0.1546	55.5835	944.416	0.157	56.4931	943.507	0.1783	63.1016	936.898	0.1612	59.9926	940.007	0.1681	61.7901	938.21	0.2207	80.5004	919.5	0.2621
			102	2.9111	1001.82	-1.82394	0.1563	56.3487	943.651	0.2102	73.5171	926.483	0.1536	55.4933	944.507	0.1539	55.3617	944.638	0.1545	55.0625	944.937	0.1582	55.5322	944.468	0.1519	54.3801	945.62	0.167	59.2157	940.784	0.1546	55.5835	944.416	0.1571	56.5291	943.471	0.1784	63.137	936.863	0.1612	59.9926	940.007	0.1681	61.7901	938.21	0.222	80.9746	919.025	0.263
			103	2.9142	1002.89	-2.89077	0.1558	56.1684	943.832	0.1938	67.7812	932.219	0.1531	55.3127	944.687	0.1537	55.2898	944.71	0.1542	54.9556	945.044	0.1579	55.4268	944.573	0.1518	54.3443	945.656	0.1667	59.1093	940.891	0.1545	55.5476	944.452	0.157	56.4931	943.507	0.1781	63.0309	936.969	0.1613	60.0298	939.97	0.1682	61.8269	938.173	0.2226	81.1935	918.807	0.2627
			104	2.9083	1000.86	-0.860348	0.1555	56.0603	943.94	0.1823	63.7591	936.241	0.1525	55.0959	944.904	0.1534	55.1818	944.818	0.154	54.8844	945.116	0.1577	55.3566	944.643	0.1516	54.2727	945.727	0.1668	59.1447	940.855	0.1545	55.5476	944.452	0.1569	56.4571	943.543	0.1781	63.0309	936.969	0.1613	60.0298	939.97	0.1682	61.8269	938.173	0.2216	80.8287	919.171	0.2625
			105	2.9127	1002.37	-2.37456	0.1552	55.9521	944.048	0.1749	61.171	938.829	0.1522	54.9875	945.012	0.1532	55.1099	944.89	0.1538	54.8131	945.187	0.1577	55.3566	944.643	0.1518	54.3443	945.656	0.1667	59.1093	940.891	0.1544	55.5116	944.488	0.157	56.4931	943.507	0.1782	63.0663	936.934	0.1614	60.067	939.933	0.1683	61.8636	938.136	0.2209	80.5734	919.427	0.2633
			106	2.9037	999.277	0.722693	0.155	55.88	944.12	0.1703	59.5621	940.438	0.1519	54.8792	945.121	0.1531	55.0739	944.926	0.1538	54.8131	945.187	0.1575	55.2864	944.714	0.1517	54.3085	945.691	0.1669	59.1802	940.82	0.1545	55.5476	944.452	0.157	56.4931	943.507	0.1781	63.0309	936.969	0.1616	60.1414	939.859	0.1684	61.9004	938.1	0.2223	81.084	918.916	0.2617
			107	2.9074	1000.55	-0.550623	0.1549	55.844	944.156	0.1673	58.5129	941.487	0.1516	54.7708	945.229	0.1529	55.002	944.998	0.1536	54.7418	945.258	0.1574	55.2513	944.749	0.1516	54.2727	945.727	0.1672	59.2866	940.713	0.1544	55.5116	944.488	0.1571	56.5291	943.471	0.1788	63.2786	936.721	0.1616	60.1414	939.859	0.1684	61.9004	938.1	0.2218	80.9017	919.098	0.2617
			108	2.906	1000.07	-0.0688279	0.1546	55.7358	944.264	0.1652	57.7784	942.222	0.1514	54.6985	945.301	0.1529	55.002	944.998	0.1537	54.7774	945.223	0.1573	55.2162	944.784	0.1516	54.2727	945.727	0.1666	59.0738	940.926	0.1544	55.5116	944.488	0.1571	56.5291	943.471	0.1782	63.0663	936.934	0.1617	60.1786	939.821	0.1685	61.9371	938.063	0.2215	80.7922	919.208	0.2629
			109	2.9038	999.312	0.688279	0.1545	55.6998	944.3	0.1637	57.2538	942.746	0.1512	54.6263	945.374	0.1527	54.93	945.07	0.1535	54.7062	945.294	0.1571	55.146	944.854	0.1517	54.3085	945.691	0.1674	59.3575	940.643	0.1544	55.5116	944.488	0.1571	56.5291	943.471	0.1787	63.2432	936.757	0.1616	60.1414	939.859	0.1685	61.9371	938.063	0.2217	80.8652	919.135	0.262
			110	2.9096	1001.31	-1.30773	0.1543	55.6277	944.372	0.1624	56.7991	943.201	0.1509	54.5179	945.482	0.1526	54.8941	945.106	0.1534	54.6705	945.329	0.157	55.1109	944.889	0.1516	54.2727	945.727	0.167	59.2157	940.784	0.1544	55.5116	944.488	0.157	56.4931	943.507	0.1789	63.314	936.686	0.1617	60.1786	939.821	0.1684	61.9004	938.1	0.2235	81.5217	918.478	0.2622
			111	2.9076	1000.62	-0.619451	0.1543	55.6277	944.372	0.1616	56.5193	943.481	0.1508	54.4817	945.518	0.1525	54.8581	945.142	0.1534	54.6705	945.329	0.157	55.1109	944.889	0.1516	54.2727	945.727	0.1673	59.322	940.678	0.1544	55.5116	944.488	0.1573	56.6011	943.399	0.1789	63.314	936.686	0.1618	60.2159	939.784	0.1685	61.9371	938.063	0.2221	81.0111	918.989	0.2617
			112	2.9118	1002.06	-2.06484	0.1541	55.5556	944.444	0.161	56.3095	943.691	0.1507	54.4456	945.554	0.1524	54.8221	945.178	0.1533	54.6349	945.365	0.1569	55.0758	944.924	0.1517	54.3085	945.691	0.1678	59.4993	940.501	0.1544	55.5116	944.488	0.1572	56.5651	943.435	0.1793	63.4555	936.544	0.1618	60.2159	939.784	0.1685	61.9371	938.063	0.2229	81.3029	918.697	0.2625
			113	2.8995	997.832	2.16808	0.1539	55.4835	944.517	0.1603	56.0646	943.935	0.1505	54.3734	945.627	0.1524	54.8221	945.178	0.1532	54.5992	945.401	0.1567	55.0056	944.994	0.1515	54.2369	945.763	0.1673	59.322	940.678	0.1544	55.5116	944.488	0.1572	56.5651	943.435	0.1786	63.2078	936.792	0.1618	60.2159	939.784	0.1685	61.9371	938.063	0.224	81.7041	918.296	0.2641
			114	2.9078	1000.69	-0.688279	0.1539	55.4835	944.517	0.1598	55.8898	944.11	0.1505	54.3734	945.627	0.1523	54.7861	945.214	0.1533	54.6349	945.365	0.1569	55.0758	944.924	0.1515	54.2369	945.763	0.1672	59.2866	940.713	0.1546	55.5835	944.416	0.1571	56.5291	943.471	0.1789	63.314	936.686	0.1618	60.2159	939.784	0.1686	61.9739	938.026	0.222	80.9746	919.025	0.262
			115	2.9019	998.658	1.34214	0.1538	55.4474	944.553	0.1595	55.7848	944.215	0.1504	54.3372	945.663	0.1522	54.7502	945.25	0.1533	54.6349	945.365	0.1567	55.0056	944.994	0.1515	54.2369	945.763	0.1675	59.393	940.607	0.1546	55.5835	944.416	0.1573	56.6011	943.399	0.1788	63.2786	936.721	0.1618	60.2159	939.784	0.1687	62.0107	937.989	0.222	80.9746	919.025	0.2622
			116	2.9019	998.658	1.34214	0.1536	55.3753	944.625	0.159	55.61	944.39	0.1502	54.265	945.735	0.1521	54.7142	945.286	0.153	54.528	945.472	0.1566	54.9705	945.029	0.1514	54.2011	945.799	0.1663	58.9674	941.033	0.1544	55.5116	944.488	0.1574	56.637	943.363	0.1786	63.2078	936.792	0.1618	60.2159	939.784	0.1687	62.0107	937.989	0.221	80.6099	919.39	0.2632
			117	2.9139	1002.79	-2.78753	0.1536	55.3753	944.625	0.1587	55.505	944.495	0.1501	54.2288	945.771	0.1522	54.7502	945.25	0.153	54.528	945.472	0.1565	54.9354	945.065	0.1514	54.2011	945.799	0.1672	59.2866	940.713	0.1544	55.5116	944.488	0.1573	56.6011	943.399	0.1792	63.4202	936.58	0.1619	60.2531	939.747	0.1687	62.0107	937.989	0.2206	80.464	919.536	0.262
			118	2.9017	998.589	1.41097	0.1535	55.3392	944.661	0.1585	55.4351	944.565	0.1501	54.2288	945.771	0.1521	54.7142	945.286	0.153	54.528	945.472	0.1564	54.9003	945.1	0.1513	54.1653	945.835	0.1672	59.2866	940.713	0.1544	55.5116	944.488	0.1574	56.637	943.363	0.1789	63.314	936.686	0.162	60.2903	939.71	0.1687	62.0107	937.989	0.2191	79.9168	920.083	0.2625
			119	2.9087	1001	-0.998004	0.1534	55.3032	944.697	0.1582	55.3302	944.67	0.15	54.1927	945.807	0.152	54.6782	945.322	0.1529	54.4923	945.508	0.1564	54.9003	945.1	0.1513	54.1653	945.835	0.167	59.2157	940.784	0.1544	55.5116	944.488	0.1574	56.637	943.363	0.1789	63.314	936.686	0.1621	60.3275	939.672	0.1688	62.0474	937.953	0.219	79.8804	920.12	0.2629
			120	2.8988	997.591	2.40898	0.1533	55.2671	944.733	0.1579	55.2252	944.775	0.1499	54.1566	945.843	0.1519	54.6423	945.358	0.1528	54.4567	945.543	0.1562	54.8301	945.17	0.1512	54.1295	945.87	0.167	59.2157	940.784	0.1544	55.5116	944.488	0.1573	56.6011	943.399	0.179	63.3494	936.651	0.1619	60.2531	939.747	0.1687	62.0107	937.989	0.2202	80.3181	919.682	0.2624
			121	2.9043	999.484	0.516209	0.1533	55.2671	944.733	0.1578	55.1903	944.81	0.1498	54.1205	945.88	0.1519	54.6423	945.358	0.1528	54.4567	945.543	0.1562	54.8301	945.17	0.1512	54.1295	945.87	0.1673	59.322	940.678	0.1544	55.5116	944.488	0.1572	56.5651	943.435	0.179	63.3494	936.651	0.162	60.2903	939.71	0.1687	62.0107	937.989	0.2238	81.6312	918.369	0.2617
			122	2.9024	998.83	1.17007	0.1533	55.2671	944.733	0.1576	55.1203	944.88	0.1498	54.1205	945.88	0.1519	54.6423	945.358	0.1527	54.421	945.579	0.1562	54.8301	945.17	0.1513	54.1653	945.835	0.1672	59.2866	940.713	0.1543	55.4757	944.524	0.1572	56.5651	943.435	0.1791	63.3848	936.615	0.1622	60.3647	939.635	0.1688	62.0474	937.953	0.2206	80.464	919.536	0.262
			123	2.8995	997.832	2.16808	0.153	55.159	944.841	0.1574	55.0504	944.95	0.1497	54.0843	945.916	0.1518	54.6063	945.394	0.1527	54.421	945.579	0.1561	54.795	945.205	0.1512	54.1295	945.87	0.1667	59.1093	940.891	0.1542	55.4397	944.56	0.1572	56.5651	943.435	0.1787	63.2432	936.757	0.162	60.2903	939.71	0.1688	62.0474	937.953	0.2237	81.5947	918.405	0.2613
			124	2.9088	1001.03	-1.03242	0.1532	55.2311	944.769	0.1573	55.0154	944.985	0.1497	54.0843	945.916	0.1518	54.6063	945.394	0.1527	54.421	945.579	0.156	54.7599	945.24	0.1512	54.1295	945.87	0.1675	59.393	940.607	0.1543	55.4757	944.524	0.1573	56.6011	943.399	0.1794	63.4909	936.509	0.1623	60.4019	939.598	0.1688	62.0474	937.953	0.2238	81.6312	918.369	0.2624
			125	2.8984	997.453	2.54663	0.1532	55.2311	944.769	0.1571	54.9454	945.055	0.1496	54.0482	945.952	0.1517	54.5703	945.43	0.1526	54.3854	945.615	0.156	54.7599	945.24	0.1513	54.1653	945.835	0.1671	59.2511	940.749	0.1542	55.4397	944.56	0.1573	56.6011	943.399	0.1788	63.2786	936.721	0.1623	60.4019	939.598	0.1686	61.9739	938.026	0.2236	81.5582	918.442	0.2625
			126	2.8994	997.798	2.20249	0.1531	55.195	944.805	0.157	54.9105	945.09	0.1495	54.0121	945.988	0.1517	54.5703	945.43	0.1526	54.3854	945.615	0.156	54.7599	945.24	0.1513	54.1653	945.835	0.1672	59.2866	940.713	0.1542	55.4397	944.56	0.1573	56.6011	943.399	0.1791	63.3848	936.615	0.1623	60.4019	939.598	0.1686	61.9739	938.026	0.224	81.7041	918.296	0.262
			127	2.8935	995.767	4.23291	0.153	55.159	944.841	0.1569	54.8755	945.125	0.1493	53.9398	946.06	0.1516	54.5343	945.466	0.1526	54.3854	945.615	0.156	54.7599	945.24	0.1512	54.1295	945.87	0.1673	59.322	940.678	0.1542	55.4397	944.56	0.1573	56.6011	943.399	0.1789	63.314	936.686	0.1623	60.4019	939.598	0.1684	61.9004	938.1	0.2232	81.4123	918.588	0.2617
			128	2.8969	996.937	3.06284	0.153	55.159	944.841	0.1569	54.8755	945.125	0.1492	53.9037	946.096	0.1516	54.5343	945.466	0.1525	54.3498	945.65	0.156	54.7599	945.24	0.1511	54.0937	945.906	0.1674	59.3575	940.643	0.1543	55.4757	944.524	0.1575	56.673	943.327	0.1794	63.4909	936.509	0.1623	60.4019	939.598	0.1683	61.8636	938.136	0.2238	81.6312	918.369	0.2624
			129	2.8929	995.561	4.4394	0.1529	55.1229	944.877	0.1567	54.8055	945.194	0.1491	53.8676	946.132	0.1516	54.5343	945.466	0.1526	54.3854	945.615	0.156	54.7599	945.24	0.1512	54.1295	945.87	0.1673	59.322	940.678	0.1543	55.4757	944.524	0.1574	56.637	943.363	0.1793	63.4555	936.544	0.1623	60.4019	939.598	0.1681	61.7901	938.21	0.223	81.3394	918.661	0.2619
			130	2.8984	997.453	2.54663	0.1528	55.0869	944.913	0.1566	54.7706	945.229	0.1491	53.8676	946.132	0.1516	54.5343	945.466	0.1526	54.3854	945.615	0.1558	54.6897	945.31	0.1512	54.1295	945.87	0.1668	59.1447	940.855	0.1544	55.5116	944.488	0.1573	56.6011	943.399	0.1786	63.2078	936.792	0.1624	60.4392	939.561	0.1681	61.7901	938.21	0.2235	81.5217	918.478	0.262
			131	2.8944	996.077	3.92319	0.153	55.159	944.841	0.1565	54.7356	945.264	0.1491	53.8676	946.132	0.1516	54.5343	945.466	0.1525	54.3498	945.65	0.156	54.7599	945.24	0.1512	54.1295	945.87	0.1675	59.393	940.607	0.1544	55.5116	944.488	0.1575	56.673	943.327	0.1791	63.3848	936.615	0.1624	60.4392	939.561	0.1679	61.7166	938.283	0.2224	81.1205	918.879	0.2616
			132	2.904	999.381	0.619451	0.153	55.159	944.841	0.1564	54.7006	945.299	0.1491	53.8676	946.132	0.1516	54.5343	945.466	0.1525	54.3498	945.65	0.1559	54.7248	945.275	0.1511	54.0937	945.906	0.1677	59.4639	940.536	0.1543	55.4757	944.524	0.1575	56.673	943.327	0.1794	63.4909	936.509	0.1624	60.4392	939.561	0.1678	61.6798	938.32	0.2231	81.3758	918.624	0.2622
			133	2.8923	995.354	4.64588	0.1528	55.0869	944.913	0.1564	54.7006	945.299	0.1491	53.8676	946.132	0.1516	54.5343	945.466	0.1524	54.3141	945.686	0.1558	54.6897	945.31	0.1511	54.0937	945.906	0.1673	59.322	940.678	0.1543	55.4757	944.524	0.1574	56.637	943.363	0.179	63.3494	936.651	0.1624	60.4392	939.561	0.1677	61.6431	938.357	0.2228	81.2664	918.734	0.2615
			134	2.8963	996.731	3.26932	0.1528	55.0869	944.913	0.1564	54.7006	945.299	0.1491	53.8676	946.132	0.1515	54.4984	945.502	0.1525	54.3498	945.65	0.1558	54.6897	945.31	0.1512	54.1295	945.87	0.1677	59.4639	940.536	0.1543	55.4757	944.524	0.1575	56.673	943.327	0.179	63.3494	936.651	0.1623	60.4019	939.598	0.1677	61.6431	938.357	0.221	80.6099	919.39	0.2623
			135	2.8963	996.731	3.26932	0.1527	55.0508	944.949	0.1562	54.6307	945.369	0.149	53.8314	946.169	0.1515	54.4984	945.502	0.1525	54.3498	945.65	0.1557	54.6546	945.345	0.1512	54.1295	945.87	0.1671	59.2511	940.749	0.1543	55.4757	944.524	0.1574	56.637	943.363	0.1788	63.2786	936.721	0.1622	60.3647	939.635	0.1675	61.5696	938.43	0.2229	81.3029	918.697	0.2614
			136	2.8993	997.763	2.23691	0.1528	55.0869	944.913	0.1562	54.6307	945.369	0.1489	53.7953	946.205	0.1514	54.4624	945.538	0.1524	54.3141	945.686	0.1557	54.6546	945.345	0.1512	54.1295	945.87	0.1674	59.3575	940.643	0.1542	55.4397	944.56	0.1575	56.673	943.327	0.1793	63.4555	936.544	0.162	60.2903	939.71	0.1672	61.4593	938.541	0.2222	81.0476	918.952	0.2621
			137	2.8944	996.077	3.92319	0.1529	55.1229	944.877	0.1562	54.6307	945.369	0.1489	53.7953	946.205	0.1514	54.4624	945.538	0.1524	54.3141	945.686	0.1557	54.6546	945.345	0.1511	54.0937	945.906	0.1678	59.4993	940.501	0.1542	55.4397	944.56	0.1575	56.673	943.327	0.1796	63.5617	936.438	0.1619	60.2531	939.747	0.1672	61.4593	938.541	0.2225	81.157	918.843	0.2595
			138	2.8992	997.729	2.27132	0.1527	55.0508	944.949	0.156	54.5607	945.439	0.1489	53.7953	946.205	0.1514	54.4624	945.538	0.1524	54.3141	945.686	0.1556	54.6195	945.381	0.1512	54.1295	945.87	0.1673	59.322	940.678	0.1542	55.4397	944.56	0.1575	56.673	943.327	0.1793	63.4555	936.544	0.1618	60.2159	939.784	0.167	61.3858	938.614	0.2224	81.1205	918.879	0.2617
			139	2.8859	993.152	6.84837	0.1527	55.0508	944.949	0.156	54.5607	945.439	0.1488	53.7592	946.241	0.1514	54.4624	945.538	0.1524	54.3141	945.686	0.1557	54.6546	945.345	0.1511	54.0937	945.906	0.1676	59.4284	940.572	0.1543	55.4757	944.524	0.1576	56.709	943.291	0.1793	63.4555	936.544	0.1617	60.1786	939.821	0.167	61.3858	938.614	0.2225	81.157	918.843	0.2607
			140	2.8915	995.079	4.92119	0.1527	55.0508	944.949	0.1559	54.5257	945.474	0.1488	53.7592	946.241	0.1513	54.4264	945.574	0.1524	54.3141	945.686	0.1556	54.6195	945.381	0.151	54.0579	945.942	0.1677	59.4639	940.536	0.1542	55.4397	944.56	0.1575	56.673	943.327	0.1792	63.4202	936.58	0.1616	60.1414	939.859	0.1668	61.3123	938.688	0.2226	81.1935	918.807	0.2603
			141	2.888	993.874	6.12568	0.1528	55.0869	944.913	0.1558	54.4908	945.509	0.1488	53.7592	946.241	0.1513	54.4264	945.574	0.1523	54.2785	945.722	0.1556	54.6195	945.381	0.1511	54.0937	945.906	0.1671	59.2511	940.749	0.1543	55.4757	944.524	0.1576	56.709	943.291	0.1791	63.3848	936.615	0.1616	60.1414	939.859	0.1668	61.3123	938.688	0.2229	81.3029	918.697	0.2611
			142	2.8882	993.943	6.05685	0.1528	55.0869	944.913	0.1558	54.4908	945.509	0.1488	53.7592	946.241	0.1514	54.4624	945.538	0.1523	54.2785	945.722	0.1556	54.6195	945.381	0.1511	54.0937	945.906	0.1681	59.6057	940.394	0.1543	55.4757	944.524	0.1578	56.781	943.219	0.1797	63.5971	936.403	0.1613	60.0298	939.97	0.1666	61.2387	938.761	0.2238	81.6312	918.369	0.2597
			143	2.8996	997.866	2.13366	0.1529	55.1229	944.877	0.1557	54.4558	945.544	0.1487	53.723	946.277	0.1513	54.4264	945.574	0.1523	54.2785	945.722	0.1555	54.5844	945.416	0.1511	54.0937	945.906	0.1675	59.393	940.607	0.1543	55.4757	944.524	0.1579	56.817	943.183	0.1794	63.4909	936.509	0.1613	60.0298	939.97	0.1664	61.1652	938.835	0.2223	81.084	918.916	0.2598
			144	2.8783	990.536	9.46383	0.1528	55.0869	944.913	0.1557	54.4558	945.544	0.1488	53.7592	946.241	0.1514	54.4624	945.538	0.1524	54.3141	945.686	0.1555	54.5844	945.416	0.1511	54.0937	945.906	0.1678	59.4993	940.501	0.1544	55.5116	944.488	0.1582	56.9249	943.075	0.1795	63.5263	936.474	0.1612	59.9926	940.007	0.1663	61.1285	938.872	0.2226	81.1935	918.807	0.2595
			145	2.9001	998.038	1.96159	0.1528	55.0869	944.913	0.1556	54.4208	945.579	0.1488	53.7592	946.241	0.1514	54.4624	945.538	0.1523	54.2785	945.722	0.1556	54.6195	945.381	0.1512	54.1295	945.87	0.1676	59.4284	940.572	0.1544	55.5116	944.488	0.1584	56.9969	943.003	0.1793	63.4555	936.544	0.1611	59.9553	940.045	0.1663	61.1285	938.872	0.2218	80.9017	919.098	0.2607
			146	2.8872	993.599	6.40099	0.1528	55.0869	944.913	0.1556	54.4208	945.579	0.1488	53.7592	946.241	0.1514	54.4624	945.538	0.1523	54.2785	945.722	0.1555	54.5844	945.416	0.1511	54.0937	945.906	0.168	59.5702	940.43	0.1543	55.4757	944.524	0.1585	57.0329	942.967	0.1795	63.5263	936.474	0.161	59.9181	940.082	0.1661	61.055	938.945	0.222	80.9746	919.025	0.2596
			147	2.8908	994.838	5.16209	0.1527	55.0508	944.949	0.1556	54.4208	945.579	0.1487	53.723	946.277	0.1512	54.3904	945.61	0.1523	54.2785	945.722	0.1555	54.5844	945.416	0.1512	54.1295	945.87	0.1674	59.3575	940.643	0.1543	55.4757	944.524	0.1581	56.8889	943.111	0.1791	63.3848	936.615	0.161	59.9181	940.082	0.166	61.0182	938.982	0.2219	80.9381	919.062	0.2599
			148	2.891	994.907	5.09326	0.1527	55.0508	944.949	0.1555	54.3858	945.614	0.1488	53.7592	946.241	0.1513	54.4264	945.574	0.1522	54.2428	945.757	0.1555	54.5844	945.416	0.1512	54.1295	945.87	0.1683	59.6766	940.323	0.1543	55.4757	944.524	0.1579	56.817	943.183	0.1797	63.5971	936.403	0.1608	59.8437	940.156	0.1658	60.9447	939.055	0.2224	81.1205	918.879	0.2605
			149	2.8973	997.075	2.92518	0.1219	43.9469	956.053	0.1227	42.9141	957.086	0.1188	42.9206	957.079	0.1193	42.9152	957.085	0.1198	42.6957	957.304	0.1199	42.0879	957.912	0.1203	43.0673	956.933	0.1201	42.5856	957.414	0.1198	43.0718	956.928	0.1202	43.2514	956.749	0.1215	42.9997	957	0.1214	45.1805	954.82	0.1271	46.7194	953.281	0.1226	44.7184	955.282	0.1234
			150	2.8966	996.834	3.16608	0.1219	43.9469	956.053	0.1226	42.8791	957.121	0.1189	42.9568	957.043	0.1194	42.9512	957.049	0.1198	42.6957	957.304	0.1199	42.0879	957.912	0.1203	43.0673	956.933	0.1201	42.5856	957.414	0.1198	43.0718	956.928	0.1202	43.2514	956.749	0.1216	43.0351	956.965	0.1214	45.1805	954.82	0.1272	46.7561	953.244	0.1226	44.7184	955.282	0.1236
			initial reaction rate V			0.123769			11.0759			9.96305			10.8686			11.5346			11.801			11.7888			13.0612			13.7687			14.8318			17.4032			19.4402			21.4344			23.3883			24.1759
			M/6.23			0.0198666			1.77784			1.59921			1.74455			1.85146			1.89422			1.89227			2.0965			2.21006			2.3807			2.79345			3.12042			3.44051			3.75415			3.88056
			specific activity			0.248332			22.223			19.9901			21.8069			23.1433			23.6778			23.6534			26.2063			27.6257			29.7588			34.9182			39.0053			43.0064			46.9268			48.5069
																									oxidation of NADH kinetics
		SspB concentration in μM		specific activity	specific activity fold change																						SspB concentration in μM	initial reaction rate V
		22.223	0	21.1065	1																					11.0759	0	10.5195
		19.9901	0.1	21.8069	1.03318																					9.96305	0.1	10.8686
			0.2	23.1433	1.0965																						0.2	11.5346
			0.4	23.6778	1.12182																						0.4	11.801
			0.6	23.6534	1.12067																						0.6	11.7888
			1	26.2063	1.24162																						1	13.0612
			1.5	27.6257	1.30887																						1.5	13.7687
			2.5	29.7588	1.40993																						2.5	14.8318
			5	34.9182	1.65438																						5	17.4032
			10	39.0053	1.84802																						10	19.4402
			13	43.0064	2.03759																						13	21.4344
			15	46.9268	2.22333																						15	23.3883
			17	48.5069	2.2982																						17	24.1759
			20	50.2306	2.37986																						20	25.0349
			25	55.2836	2.61927																						25	27.5534
			30	59.6205	2.82474																						30	29.7149
			40	64.9333	3.07646																						40	32.3628
			50	77.6428	3.67861																						50	38.6972
			55	80.5148	3.81468																						55	40.1286
																								Lineweaver–Burk plot for the determination of Michaelis-Menten constant
																										1 / (SspB concentration)		1 / (initial reaction rate)
																											#DIV/0!	0.0950616
																											10	0.0920085
																											5	0.0866955
																											2.5	0.0847386
																											1.66667	0.0848259
																											1	0.0765625
																											0.666667	0.0726287
																											0.4	0.0674228
																											0.2	0.0574606
																											0.1	0.0514397
																											0.0769231	0.046654
																											0.0666667	0.0427563
																											0.0588235	0.0413636
																											0.05	0.0399442
																											0.04	0.0362932
																											0.0333333	0.0336532
																											0.025	0.0308997
																											0.02	0.0258417
																											0.0181818	0.0249199
																										Michaelis-Menten constant, Vmax and Km
																											1/Vmax	0.0478
																											Vmax=	20.9205	μM of oxidated NADH۰min¯¹
																										slope=	Km/Vmax=	0.0062
																											Km=	0.129707	μM
																								Hanes–Woolf plot for the determination of Michaelis-Menten constant
																										SspB concentration in μM		SspB conc. / initial reaction rate
																											0	0
																											0.1	0.00920085
																											0.2	0.0173391
																											0.4	0.0338955
																											0.6	0.0508956
																											1	0.0765625
																											1.5	0.108943
																											2.5	0.168557
																											5	0.287303
																											10	0.514397
																											13	0.606502
																											15	0.641345
																											17	0.703181
																											20	0.798884
																											25	0.90733
																											30	1.0096
																											40	1.23599
																											50	1.29208
																											55	1.3706
																										Michaelis-Menten constant, Vmax and Km
																											slope=	0.0261
																											Vmax=	38.3142	μM of oxidated NADH۰min¯¹
																											Km/Vmax=	0.131
																											Km=	5.01916	μM
[truncated: 17 more columns]

## Sheet: 21-08-03_001 ATPase assay C1-C2
								0.08 µM ClpX6		0.08 µM ClpX6 + SspB
				1	2	3	4	5	6	7	8	9	10	11	12	13	14	15	16	17	18	19	20	21	22	23	24
Raw data			min	control	control	2.5 μM SspB	20 μM SspB	ClpX	ClpX	ClpX + 0.1 μM SspB	ClpX + 0.2 μM SspB	ClpX + 0.4 μM SspB	ClpX + 0.6 μM SspB	ClpX + 1 μM SspB	ClpX + 1.5 μM SspB	ClpX + 2.5 μM SspB	ClpX + 5 μM SspB	ClpX + 10 μM SspB	ClpX + 13 μM SspB	ClpX + 15 μM SspB	ClpX + 17 μM SspB	ClpX + 20 μM SspB	ClpX + 25 μM SspB	ClpX + 30 μM SspB	ClpX + 40 μM SspB	ClpX + 50 μM SspB	ClpX + 55 μM SspB
0s	30.2 °C		0	2.8953	2.7848	2.9403	2.8006	2.7843	2.7512	2.8181	2.8052	2.8308	2.8026	2.9259	2.7872	2.7723	2.8395	2.6418	2.6234	2.5944	2.6192	2.6175	2.6641	2.7361	2.7266	2.5041	2.5753
61s	29.9 °C		1	2.9277	2.8109	2.9693	2.832	2.7803	2.753	2.8276	2.804	2.835	2.8092	2.9422	2.7908	2.7665	2.8343	2.5943	2.6003	2.5821	2.5825	2.5796	2.6347	2.6979	2.6889	2.4477	2.5091
121s	29.9 °C		2	2.9275	2.8072	2.9693	2.8299	2.7567	2.7334	2.8009	2.7913	2.8127	2.7803	2.9208	2.7576	2.7383	2.801	2.5459	2.5566	2.5321	2.5258	2.5198	2.5757	2.6433	2.6124	2.3732	2.4197
182s	30.0 °C		3	2.9311	2.8166	2.9604	2.8302	2.737	2.7122	2.7761	2.7688	2.784	2.7637	2.9007	2.7307	2.7112	2.7679	2.5013	2.51	2.4841	2.4675	2.4556	2.5107	2.5741	2.5316	2.2963	2.3297
242s	30.1 °C		4	2.9257	2.8064	2.9652	2.8285	2.7174	2.6997	2.7601	2.7438	2.7684	2.737	2.8763	2.7011	2.6795	2.7396	2.4591	2.4703	2.4341	2.412	2.3946	2.4437	2.5058	2.447	2.2171	2.238
303s	29.8 °C		5	2.9231	2.8047	2.9626	2.8225	2.701	2.6765	2.7432	2.7228	2.7499	2.7146	2.8501	2.6722	2.6449	2.7042	2.4224	2.4176	2.3854	2.3543	2.3312	2.3837	2.438	2.3671	2.1378	2.1423
363s	29.9 °C		6	2.9234	2.8153	2.962	2.8152	2.6765	2.6522	2.7134	2.7071	2.7254	2.691	2.8274	2.6453	2.6142	2.6734	2.3782	2.3751	2.3355	2.2977	2.2721	2.317	2.3637	2.2801	2.053	2.0465
424s	29.9 °C		7	2.9245	2.8115	2.9618	2.823	2.6501	2.6251	2.6981	2.6786	2.7112	2.6622	2.798	2.6176	2.5765	2.6385	2.3379	2.3259	2.275	2.238	2.2098	2.2492	2.2907	2.1939	1.972	1.948
485s	29.9 °C		8	2.927	2.8123	2.9644	2.8248	2.6327	2.6064	2.6737	2.6541	2.686	2.6426	2.7793	2.5815	2.5469	2.5994	2.2939	2.2762	2.223	2.1787	2.1487	2.1807	2.2152	2.1016	1.8876	1.8495
545s	30.0 °C		9	2.9213	2.8055	2.9586	2.8239	2.6109	2.5847	2.6533	2.6352	2.6631	2.6175	2.7579	2.5543	2.5144	2.5654	2.2493	2.2301	2.1697	2.1163	2.0843	2.1119	2.1396	2.0094	1.8031	1.7506
606s	29.8 °C		10	2.9243	2.8123	2.9664	2.8165	2.5862	2.565	2.6302	2.6148	2.6407	2.5944	2.733	2.5255	2.4778	2.5301	2.2045	2.1751	2.1127	2.057	2.0206	2.0436	2.063	1.9165	1.7173	1.6489
666s	30.0 °C		11	2.9211	2.8146	2.9615	2.8168	2.5638	2.5397	2.6043	2.5863	2.6188	2.5681	2.7058	2.4904	2.4403	2.4916	2.1619	2.124	2.0566	1.9953	1.9566	1.9728	1.9843	1.8231	1.6273	1.5469
727s	30.0 °C		12	2.9286	2.8151	2.9666	2.8147	2.5386	2.5187	2.5818	2.5644	2.5974	2.5399	2.6757	2.4658	2.4069	2.4527	2.119	2.0658	1.9977	1.9325	1.8917	1.9034	1.9041	1.7262	1.5409	1.4452
788s	30.1 °C		13	2.9238	2.8142	2.9566	2.8186	2.5166	2.4988	2.5654	2.5388	2.5718	2.5136	2.653	2.4336	2.3691	2.4156	2.0715	2.0145	1.9427	1.8717	1.8259	1.8352	1.8246	1.6315	1.4529	1.3437
848s	30.0 °C		14	2.9152	2.8104	2.9771	2.8145	2.4944	2.4727	2.5352	2.5168	2.5466	2.4886	2.6268	2.401	2.332	2.3757	2.0249	1.9593	1.8854	1.8087	1.7602	1.7622	1.7429	1.5346	1.3638	1.2416
909s	30.2 °C		15	2.9185	2.8123	2.9653	2.811	2.4702	2.4492	2.5134	2.49	2.527	2.4602	2.5947	2.3666	2.2939	2.3331	1.9802	1.9019	1.8215	1.745	1.6943	1.6888	1.6609	1.439	1.2747	1.1394
969s	29.9 °C		16	2.9337	2.8096	2.9635	2.8053	2.4467	2.426	2.4906	2.4646	2.5035	2.4336	2.5679	2.3364	2.2585	2.2937	1.9337	1.8455	1.7626	1.6815	1.6274	1.6158	1.5794	1.3423	1.185	1.0373
1030s	29.9 °C		17	2.9218	2.8172	2.9668	2.8178	2.4221	2.3999	2.4673	2.4398	2.4766	2.4046	2.5366	2.3023	2.2174	2.2547	1.8868	1.7904	1.7064	1.6171	1.5606	1.5426	1.4976	1.2463	1.0945	0.9352
1090s	30.0 °C		18	2.9288	2.8085	2.9677	2.8097	2.3988	2.3788	2.4377	2.4126	2.4555	2.3751	2.5079	2.2668	2.1805	2.2104	1.8401	1.7353	1.6445	1.5536	1.4936	1.4679	1.4148	1.1489	1.0038	0.8338
1151s	29.9 °C		19	2.9305	2.812	2.9697	2.806	2.3746	2.3525	2.4143	2.3881	2.432	2.3489	2.4776	2.2327	2.1406	2.1691	1.7922	1.6801	1.5846	1.4891	1.4268	1.3939	1.3317	1.052	0.9135	0.7327
1212s	29.9 °C		20	2.9299	2.8186	2.9732	2.8118	2.3497	2.3287	2.3891	2.3634	2.4094	2.3201	2.4471	2.201	2.1021	2.1259	1.7465	1.6206	1.5249	1.4255	1.3599	1.32	1.2496	0.9563	0.8217	0.6319
1272s	29.8 °C		21	2.9254	2.8137	2.9631	2.7944	2.3211	2.3031	2.362	2.3325	2.3805	2.2894	2.415	2.1637	2.0601	2.081	1.6986	1.5632	1.46	1.3608	1.2919	1.2439	1.1658	0.8593	0.731	0.5324
1333s	29.9 °C		22	2.922	2.8114	2.965	2.8011	2.2962	2.277	2.3363	2.3054	2.3549	2.2576	2.3841	2.1269	2.0205	2.0353	1.6512	1.5073	1.3987	1.2962	1.2248	1.1698	1.0833	0.7637	0.6381	0.4337
1393s	30.1 °C		23	2.9273	2.8127	2.9638	2.7985	2.2718	2.2505	2.3105	2.2795	2.3335	2.227	2.3519	2.0931	1.9805	1.9942	1.6028	1.4461	1.3089	1.232	1.1576	1.0938	0.9984	0.667	0.5505	0.3388
1454s	30.1 °C		24	2.9309	2.8106	2.9617	2.8007	2.2443	2.2245	2.2837	2.2519	2.3085	2.1984	2.3185	2.0584	1.9405	1.9476	1.5544	1.391	1.2752	1.167	1.0903	1.0205	0.9181	0.5754	0.4648	0.2549
1514s	30.0 °C		25	2.9265	2.8048	2.9687	2.7971	2.2188	2.1972	2.2552	2.2226	2.2839	2.1688	2.2849	2.0206	1.899	1.9022	1.5057	1.3288	1.2156	1.1023	1.0229	0.9448	0.8338	0.4823	0.403	0.2099
1575s	30.0 °C		26	2.9255	2.8072	2.9591	2.7933	2.1912	2.1711	2.2276	2.1955	2.2572	2.138	2.253	1.9835	1.8578	1.8566	1.4577	1.2708	1.1548	1.0377	0.9553	0.8696	0.7523	0.3983	0.3811	0.1999
1636s	30.0 °C		27	2.9088	2.8132	2.9776	2.7997	2.1651	2.1445	2.203	2.1677	2.2316	2.1059	2.2177	1.9482	1.8169	1.8122	1.4081	1.21	1.0904	0.9729	0.8882	0.7947	0.6696	0.3408	0.3762	0.1968
1696s	29.9 °C		28	2.9207	2.8107	2.9583	2.7986	2.1367	2.1183	2.1731	2.1378	2.2091	2.0746	2.1835	1.911	1.7753	1.7669	1.3597	1.1538	1.0265	0.9087	0.8209	0.7197	0.588	0.324	0.3748	0.1956
1757s	29.9 °C		29	2.9297	2.8024	2.961	2.7946	2.1091	2.0902	2.1451	2.1088	2.1837	2.0436	2.1479	1.8739	1.7346	1.7206	1.3111	1.0933	0.966	0.8441	0.7539	0.6454	0.5079	0.3203	0.3734	0.1945
1817s	30.1 °C		30	2.9133	2.8062	2.9708	2.7906	2.0817	2.0619	2.1178	2.0785	2.157	2.011	2.1165	1.8359	1.692	1.6739	1.2616	1.0336	0.9034	0.7794	0.6867	0.571	0.4309	0.3185	0.3723	0.1942
1878s	30.2 °C		31	2.9263	2.8033	2.9718	2.7887	2.0554	2.0352	2.0892	2.0502	2.1313	1.9803	2.0813	1.799	1.6511	1.6279	1.2125	0.9719	0.8375	0.715	0.6201	0.4971	0.363	0.3162	0.373	0.1938
1939s	29.9 °C		32	2.9181	2.8085	2.9709	2.7909	2.0264	2.0089	2.0608	2.021	2.1072	1.9477	2.0465	1.762	1.6089	1.5823	1.1636	0.9121	0.7753	0.6508	0.5534	0.4266	0.3246	0.3158	0.372	0.1935
1999s	29.8 °C		33	2.9203	2.8099	2.9688	2.79	1.9981	1.9803	2.0317	1.9911	2.0807	1.9161	2.0099	1.7238	1.567	1.5351	1.1141	0.8507	0.713	0.5865	0.4868	0.3609	0.3123	0.314	0.3716	0.1932
2060s	30.0 °C		34	2.9278	2.8041	2.9638	2.7922	1.9695	1.9525	2.0034	1.9615	2.0567	1.8848	1.9754	1.6866	1.5251	1.4897	1.0647	0.7915	0.6559	0.5227	0.4212	0.3134	0.3088	0.3139	0.3719	0.1931
2120s	29.9 °C		35	2.9189	2.8072	2.9517	2.7804	1.9411	1.924	1.9734	1.93	2.0296	1.8509	1.9384	1.6485	1.4827	1.4424	1.0149	0.7313	0.5886	0.4593	0.3563	0.2939	0.3058	0.3128	0.3728	0.1936
2181s	29.9 °C		36	2.9242	2.8082	2.9734	2.7864	1.9129	1.8964	1.9441	1.9013	2.0049	1.8178	1.9045	1.6108	1.4415	1.3962	0.965	0.6707	0.5355	0.3964	0.2936	0.2883	0.3051	0.3147	0.3725	0.1931
2241s	30.1 °C		37	2.918	2.797	2.9567	2.7732	1.8844	1.8674	1.9137	1.8701	1.979	1.785	1.8676	1.5723	1.3988	1.3493	0.9152	0.6106	0.4925	0.3347	0.237	0.286	0.3045	0.3138	0.3714	0.193
2302s	30.0 °C		38	2.925	2.8048	2.9732	2.7847	1.8564	1.8405	1.8856	1.8405	1.9562	1.753	1.8319	1.5347	1.357	1.3028	0.8652	0.5498	0.4764	0.2754	0.1957	0.2843	0.3039	0.3133	0.3723	0.1935
2363s	30.1 °C		39	2.9209	2.8039	2.9523	2.7872	1.8278	1.8118	1.8563	1.8106	1.9316	1.7198	1.7965	1.4969	1.3148	1.2576	0.8153	0.4927	0.4736	0.2231	0.1766	0.2832	0.3034	0.3129	0.3735	0.1934
2423s	29.9 °C		40	2.9192	2.809	2.9629	2.782	1.7991	1.7835	1.827	1.7789	1.9057	1.6868	1.76	1.458	1.2732	1.2093	0.7656	0.4347	0.4647	0.1881	0.1705	0.2825	0.3026	0.3131	0.3726	0.1935
2484s	30.0 °C		41	2.9221	2.819	2.9652	2.7749	1.7697	1.7551	1.7968	1.7492	1.8802	1.6542	1.7242	1.4201	1.2305	1.1626	0.7161	0.3811	0.4636	0.1743	0.1678	0.2824	0.3028	0.3126	0.3722	0.1934
2544s	30.0 °C		42	2.9277	2.8051	2.9611	2.7799	1.7407	1.7264	1.7666	1.718	1.8551	1.621	1.6873	1.382	1.1885	1.1171	0.6659	0.3414	0.4618	0.1693	0.1664	0.2817	0.3022	0.3141	0.3724	0.1935
2605s	30.0 °C		43	2.9069	2.7989	2.9588	2.7707	1.7105	1.6971	1.736	1.6864	1.8297	1.5872	1.65	1.3434	1.1458	1.0686	0.6161	0.3239	0.4638	0.1666	0.1657	0.2816	0.302	0.3134	0.3717	0.1937
2665s	29.9 °C		44	2.9193	2.8018	2.9597	2.7716	1.6819	1.6689	1.7066	1.6567	1.8058	1.5549	1.6143	1.3054	1.104	1.0225	0.5673	0.3184	0.4645	0.1654	0.165	0.2815	0.3019	0.3131	0.3721	0.1933
2726s	29.9 °C		45	2.9213	2.8071	2.9713	2.7685	1.6525	1.64	1.6765	1.6253	1.7817	1.5218	1.578	1.2671	1.0619	0.9773	0.5191	0.3146	0.4647	0.1645	0.1647	0.2817	0.3025	0.314	0.3711	0.1932
2787s	29.9 °C		46	2.9266	2.8099	2.9594	2.7727	1.624	1.6114	1.646	1.5947	1.7569	1.488	1.5411	1.2288	1.0195	0.929	0.4732	0.3144	0.4588	0.1641	0.1642	0.2812	0.3017	0.3129	0.3699	0.1934
2847s	29.9 °C		47	2.9155	2.8034	2.9571	2.7657	1.5939	1.5814	1.6154	1.5637	1.7322	1.4549	1.5038	1.1902	0.9776	0.8825	0.4335	0.3131	0.4632	0.1634	0.1641	0.2817	0.3027	0.3133	0.37	0.1929
2908s	29.8 °C		48	2.9212	2.8095	2.9631	2.7629	1.5651	1.5535	1.5856	1.5325	1.7075	1.4213	1.4673	1.1519	0.9356	0.8361	0.4053	0.31	0.4599	0.1633	0.1639	0.281	0.3021	0.3136	0.3707	0.1934
2968s	30.0 °C		49	2.9185	2.8031	2.9544	2.7658	1.5357	1.5246	1.5553	1.501	1.6835	1.388	1.4308	1.1134	0.8936	0.7902	0.3935	0.3114	0.4653	0.1632	0.1638	0.2813	0.3024	0.314	0.371	0.1934
3029s	30.0 °C		50	2.9094	2.8079	2.9614	2.763	1.5058	1.4953	1.5247	1.4697	1.6595	1.3541	1.3937	1.075	0.8514	0.7425	0.3875	0.3121	0.4621	0.1632	0.1639	0.2815	0.3014	0.3139	0.372	0.1938
3090s	29.9 °C		51	2.912	2.8053	2.9557	2.756	1.476	1.4661	1.4939	1.4385	1.635	1.3206	1.3567	1.0365	0.8092	0.6961	0.3852	0.3111	0.4582	0.1629	0.1643	0.2807	0.3011	0.3137	0.3729	0.194
3150s	30.0 °C		52	2.9163	2.8088	2.9556	2.7631	1.4464	1.4371	1.4633	1.4073	1.6107	1.2874	1.3199	0.9982	0.7674	0.6497	0.3841	0.3102	0.4593	0.1625	0.1636	0.281	0.3017	0.3139	0.3704	0.1939
3211s	30.0 °C		53	2.9177	2.807	2.959	2.7569	1.4172	1.4078	1.4328	1.3759	1.5874	1.2536	1.283	0.96	0.7255	0.6053	0.3832	0.3074	0.4587	0.1625	0.1636	0.2807	0.3017	0.3129	0.3703	0.1941
3271s	30.1 °C		54	2.9157	2.8045	2.9572	2.7589	1.3875	1.3789	1.4023	1.3446	1.5637	1.2202	1.2461	0.9215	0.6838	0.5576	0.3821	0.3083	0.4571	0.1623	0.1637	0.2805	0.3017	0.3136	0.3696	0.1939
3332s	29.9 °C		55	2.9035	2.7936	2.9506	2.748	1.3574	1.3492	1.3719	1.3129	1.5399	1.1862	1.2085	0.8829	0.6421	0.5125	0.382	0.3079	0.4585	0.1624	0.1635	0.2806	0.3023	0.3139	0.3696	0.1939
3392s	30.1 °C		56	2.9188	2.7999	2.9573	2.7595	1.3281	1.3205	1.3412	1.2818	1.5165	1.1529	1.1719	0.8446	0.6005	0.4669	0.3817	0.3067	0.4569	0.1624	0.1637	0.2805	0.3021	0.3136	0.3708	0.1942
3453s	30.0 °C		57	2.9114	2.7943	2.945	2.7523	1.2981	1.2907	1.3103	1.2499	1.4932	1.1192	1.1346	0.8064	0.559	0.4226	0.3823	0.3083	0.4597	0.1623	0.1634	0.2804	0.302	0.3143	0.3709	0.1944
3514s	30.0 °C		58	2.9252	2.8042	2.9667	2.7558	1.2685	1.2617	1.2799	1.2184	1.4703	1.0856	1.0978	0.7681	0.5176	0.3789	0.3818	0.3093	0.4593	0.1623	0.1635	0.2806	0.3017	0.3139	0.3697	0.194
3574s	29.9 °C		59	2.9167	2.7961	2.9539	2.7471	1.2383	1.232	1.2484	1.1866	1.4466	1.0515	1.0605	0.7296	0.4764	0.3357	0.3813	0.3097	0.4616	0.1622	0.1634	0.2808	0.3021	0.3136	0.3703	0.1954
3635s	29.9 °C		60	2.9191	2.7956	2.9547	2.7588	1.2086	1.2029	1.2176	1.1552	1.4238	1.0181	1.0237	0.6917	0.4358	0.297	0.3812	0.3107	0.4555	0.1622	0.1634	0.2802	0.3015	0.3131	0.3715	0.1952
3695s	30.0 °C		61	2.9229	2.8048	2.9617	2.7557	1.1786	1.1734	1.1868	1.1235	1.4011	0.9841	0.9865	0.6535	0.3949	0.2622	0.381	0.3082	0.4609	0.1623	0.1636	0.2803	0.3018	0.3129	0.3705	0.1944
3756s	29.9 °C		62	2.9137	2.7959	2.952	2.7404	1.1483	1.1436	1.1556	1.0914	1.3777	0.9501	0.9494	0.6153	0.3546	0.2384	0.3805	0.3083	0.462	0.1623	0.1635	0.2803	0.3015	0.3129	0.3704	0.1946
3817s	29.9 °C		63	2.9144	2.8064	2.9636	2.7443	1.1185	1.1143	1.1251	1.0601	1.3555	0.9165	0.9126	0.5773	0.315	0.2278	0.3802	0.3053	0.4584	0.1624	0.1637	0.2803	0.3016	0.3126	0.3715	0.1953
3877s	29.8 °C		64	2.9029	2.7957	2.9544	2.737	1.0885	1.0848	1.0939	1.028	1.3327	0.8826	0.8754	0.5394	0.2768	0.2219	0.3803	0.3089	0.4563	0.1623	0.1639	0.2804	0.3018	0.3127	0.3708	0.1951
3938s	29.9 °C		65	2.9087	2.7976	2.9533	2.7368	1.0582	1.0551	1.0625	0.9961	1.3104	0.8489	0.8383	0.5014	0.2407	0.2181	0.3796	0.3049	0.4587	0.1624	0.1638	0.2806	0.303	0.3151	0.3694	0.1951
3998s	29.9 °C		66	2.9106	2.8046	2.962	2.7453	1.0282	1.0259	1.0318	0.9646	1.2882	0.815	0.8014	0.4637	0.2093	0.2152	0.3782	0.3064	0.4577	0.1623	0.1638	0.2805	0.3022	0.3146	0.3712	0.1952
4059s	30.0 °C		67	2.9034	2.7954	2.945	2.7339	0.9979	0.9962	1.0006	0.9327	1.2658	0.7811	0.7644	0.4262	0.1864	0.2145	0.3796	0.3067	0.4605	0.1624	0.1638	0.2807	0.3019	0.315	0.3694	0.1951
4119s	30.1 °C		68	2.9053	2.7991	2.9527	2.7336	0.9678	0.9665	0.9694	0.9008	1.2439	0.7475	0.7275	0.3891	0.1734	0.214	0.3793	0.3043	0.4603	0.1624	0.164	0.2806	0.302	0.3138	0.3689	0.1949
4180s	30.1 °C		69	2.9077	2.796	2.9462	2.733	0.9376	0.937	0.9383	0.8689	1.2221	0.7138	0.6906	0.3523	0.1665	0.2132	0.3792	0.3069	0.4584	0.1623	0.1638	0.2803	0.301	0.3143	0.3694	0.1955
4241s	30.0 °C		70	2.9113	2.7971	2.9479	2.7317	0.9076	0.9073	0.9073	0.8372	1.2003	0.6801	0.6539	0.3161	0.1629	0.2124	0.3789	0.3076	0.4599	0.1624	0.164	0.2804	0.3012	0.3143	0.369	0.1946
4301s	29.9 °C		71	2.9193	2.8007	2.9581	2.7345	0.8775	0.8777	0.8763	0.8054	1.1787	0.6466	0.6172	0.2808	0.1604	0.2125	0.3795	0.306	0.459	0.1624	0.164	0.2806	0.302	0.3152	0.3687	0.1945
4362s	29.9 °C		72	2.9118	2.8021	2.9495	2.737	0.8472	0.8483	0.8452	0.7734	1.1573	0.6129	0.5806	0.2473	0.159	0.2126	0.3785	0.3083	0.4612	0.1625	0.164	0.281	0.3024	0.3161	0.3676	0.1946
4422s	29.8 °C		73	2.9182	2.8068	2.9592	2.7353	0.8171	0.8186	0.8142	0.7416	1.1359	0.5793	0.5439	0.2168	0.1582	0.2115	0.3788	0.3053	0.459	0.1625	0.1639	0.2809	0.3024	0.3154	0.3688	0.1946
4483s	30.1 °C		74	2.9043	2.789	2.952	2.7253	0.7867	0.7889	0.7829	0.7097	1.1144	0.5458	0.5074	0.1925	0.1572	0.2118	0.3788	0.3054	0.4603	0.1627	0.1641	0.2807	0.3023	0.3141	0.3691	0.1948
4543s	29.9 °C		75	2.9119	2.7899	2.9418	2.7256	0.7564	0.7593	0.7516	0.6779	1.0935	0.5124	0.4711	0.1765	0.1568	0.2121	0.3778	0.3057	0.4594	0.1627	0.1643	0.2808	0.3025	0.315	0.3699	0.1944
4604s	30.0 °C		76	2.909	2.7927	2.9475	2.7239	0.7263	0.7296	0.7205	0.6461	1.0727	0.479	0.4351	0.1676	0.1563	0.2118	0.3778	0.3074	0.4592	0.1626	0.1642	0.2807	0.3015	0.3143	0.3697	0.1956
4665s	30.2 °C		77	2.91	2.795	2.9483	2.7244	0.6961	0.7	0.6893	0.6142	1.0518	0.4458	0.3993	0.1627	0.1558	0.2115	0.3781	0.3089	0.4584	0.1625	0.1643	0.2806	0.3018	0.3149	0.3696	0.1948
4725s	29.9 °C		78	2.91	2.7938	2.9465	2.7218	0.6658	0.6703	0.6582	0.5824	1.0309	0.4127	0.3638	0.1598	0.1557	0.2099	0.377	0.3078	0.4603	0.1627	0.1644	0.2808	0.3022	0.3147	0.3695	0.1949
4786s	29.9 °C		79	2.9028	2.8013	2.9362	2.7208	0.6357	0.6407	0.6271	0.5507	1.0107	0.3799	0.3289	0.1579	0.1553	0.2115	0.3774	0.3073	0.4598	0.1627	0.1643	0.281	0.3018	0.3143	0.3695	0.1945
4846s	29.9 °C		80	2.8966	2.7875	2.9418	2.7138	0.6055	0.611	0.5961	0.5191	0.9902	0.3474	0.295	0.1566	0.1551	0.2116	0.3781	0.3076	0.4573	0.1627	0.1646	0.2808	0.302	0.3139	0.3699	0.1955
4907s	29.9 °C		81	2.9045	2.7892	2.9486	2.7138	0.5754	0.5814	0.5649	0.4874	0.9697	0.3152	0.2626	0.1557	0.1549	0.2108	0.377	0.3087	0.4583	0.1628	0.1645	0.2808	0.3023	0.3136	0.3697	0.1949
4968s	30.0 °C		82	2.913	2.802	2.9575	2.7208	0.5452	0.5519	0.534	0.4558	0.9495	0.284	0.2332	0.155	0.1547	0.2103	0.3772	0.3092	0.4594	0.1628	0.1645	0.2809	0.3022	0.3151	0.3684	0.1943
5028s	30.0 °C		83	2.9023	2.7977	2.9434	2.7148	0.5151	0.5223	0.503	0.4244	0.9293	0.2541	0.2089	0.1544	0.1545	0.2104	0.3771	0.3063	0.4583	0.163	0.1647	0.2806	0.302	0.3148	0.3682	0.1946
5089s	30.0 °C		84	2.8974	2.7926	2.9444	2.7118	0.485	0.4928	0.4721	0.3931	0.9097	0.2267	0.1919	0.1539	0.1544	0.2112	0.3771	0.3081	0.458	0.163	0.1647	0.2809	0.302	0.3146	0.3683	0.1948
5149s	29.9 °C		85	2.9004	2.7919	2.9387	2.7108	0.455	0.4634	0.4413	0.3621	0.8898	0.2032	0.1816	0.1536	0.1543	0.2106	0.3769	0.3137	0.4583	0.163	0.1646	0.2809	0.3017	0.3142	0.3682	0.1938
5210s	29.9 °C		86	2.9117	2.8021	2.9534	2.7135	0.4251	0.434	0.4106	0.3314	0.8701	0.1862	0.1758	0.1532	0.1542	0.209	0.3761	0.3056	0.4614	0.1631	0.1647	0.2807	0.3023	0.3142	0.3667	0.1938
5270s	30.0 °C		87	2.9009	2.7832	2.9381	2.7141	0.3954	0.4048	0.3801	0.3012	0.8504	0.1756	0.1723	0.1531	0.1541	0.2087	0.3755	0.306	0.4606	0.163	0.1648	0.281	0.3024	0.3146	0.3665	0.1938
5331s	30.0 °C		88	2.898	2.7916	2.9442	2.7084	0.3657	0.3758	0.3497	0.2719	0.8311	0.1694	0.1701	0.1528	0.1543	0.2095	0.3763	0.3073	0.4597	0.163	0.1649	0.2811	0.3022	0.3137	0.3662	0.1932
5392s	30.2 °C		89	2.902	2.7962	2.9392	2.7059	0.3364	0.347	0.3198	0.2442	0.8118	0.1658	0.1684	0.1526	0.1542	0.2095	0.3761	0.3069	0.4598	0.1631	0.165	0.2808	0.3021	0.3132	0.3656	0.1931
5452s	30.0 °C		90	2.891	2.7906	2.9431	2.7105	0.3076	0.3186	0.2907	0.219	0.7926	0.1634	0.1673	0.1525	0.1541	0.2092	0.3758	0.3048	0.4607	0.1631	0.165	0.281	0.3022	0.3141	0.3644	0.1929
5513s	29.9 °C		91	2.8924	2.7903	2.9402	2.6985	0.2793	0.2905	0.2624	0.1982	0.7736	0.1617	0.1665	0.1523	0.1539	0.2101	0.3763	0.3081	0.4595	0.1631	0.1651	0.281	0.3021	0.314	0.3639	0.1925
5573s	29.9 °C		92	2.9021	2.7955	2.9407	2.6976	0.252	0.2635	0.2357	0.1833	0.7547	0.1605	0.1658	0.1522	0.1543	0.2097	0.3758	0.3059	0.4562	0.1635	0.165	0.2811	0.3029	0.3131	0.3645	0.1926
5634s	30.0 °C		93	2.8944	2.7925	2.9402	2.7005	0.2265	0.2376	0.2118	0.1741	0.7361	0.1598	0.1653	0.1521	0.1538	0.2102	0.3759	0.3098	0.4554	0.1633	0.1651	0.2809	0.3027	0.3131	0.3645	0.1927
5694s	29.9 °C		94	2.8981	2.7909	2.9425	2.6963	0.204	0.2142	0.1926	0.1687	0.7174	0.159	0.1648	0.152	0.154	0.2097	0.3762	0.3077	0.4564	0.1634	0.1652	0.2809	0.3024	0.3118	0.364	0.1926
5755s	29.9 °C		95	2.8937	2.7878	2.9392	2.6984	0.1861	0.1947	0.1792	0.1653	0.6988	0.1584	0.1644	0.1519	0.1539	0.2103	0.3757	0.3076	0.4555	0.1635	0.1653	0.2811	0.3023	0.3115	0.3644	0.1928
5816s	29.9 °C		96	2.8955	2.7896	2.938	2.6926	0.1737	0.1802	0.1709	0.163	0.6804	0.158	0.164	0.1518	0.1538	0.2094	0.3752	0.305	0.4593	0.1634	0.1655	0.2817	0.3035	0.3125	0.3628	0.1921
5876s	30.1 °C		97	2.8963	2.7888	2.943	2.6914	0.1662	0.1711	0.1658	0.1613	0.6622	0.1577	0.1638	0.1518	0.1538	0.2099	0.3751	0.3072	0.4561	0.1635	0.1654	0.2812	0.3023	0.3119	0.3641	0.1922
5937s	29.9 °C		98	2.8949	2.7915	2.946	2.6966	0.1615	0.1653	0.1627	0.1602	0.644	0.1572	0.1635	0.1517	0.1537	0.2089	0.3752	0.3082	0.4563	0.1635	0.1654	0.2812	0.3021	0.3119	0.3637	0.1919
5997s	29.9 °C		99	2.899	2.7922	2.9406	2.6916	0.1585	0.1619	0.1605	0.1594	0.6261	0.157	0.1633	0.1516	0.1536	0.2097	0.3754	0.3043	0.4558	0.1638	0.1656	0.2813	0.3024	0.311	0.3631	0.1915
6058s	29.9 °C		100	2.895	2.7916	2.9408	2.6878	0.1565	0.1595	0.1589	0.1587	0.6081	0.1567	0.163	0.1514	0.1536	0.2095	0.375	0.3048	0.4567	0.1635	0.1655	0.281	0.3023	0.3109	0.3628	0.192
6119s	30.0 °C		101	2.895	2.7899	2.9379	2.6908	0.1551	0.1579	0.1579	0.1582	0.5905	0.1565	0.163	0.1515	0.1536	0.2087	0.375	0.3055	0.4557	0.1637	0.1659	0.2812	0.302	0.311	0.3617	0.1915
6179s	30.1 °C		102	2.8962	2.7882	2.9427	2.6874	0.154	0.1567	0.157	0.1577	0.573	0.1563	0.1628	0.1515	0.1537	0.2101	0.3752	0.3087	0.4559	0.1638	0.1656	0.2815	0.3016	0.3106	0.3635	0.1914
6240s	30.0 °C		103	2.9009	2.7886	2.9357	2.6914	0.1532	0.1558	0.1562	0.1573	0.5554	0.1562	0.1628	0.1514	0.1536	0.2092	0.3751	0.3058	0.4564	0.1639	0.166	0.2812	0.3019	0.3107	0.362	0.1916
6300s	29.9 °C		104	2.8942	2.7865	2.9379	2.686	0.1525	0.155	0.1557	0.1569	0.5381	0.156	0.1626	0.1514	0.1536	0.2092	0.3749	0.3044	0.4548	0.1638	0.1658	0.2809	0.3012	0.3101	0.362	0.1916
6361s	29.9 °C		105	2.8974	2.7815	2.9336	2.6804	0.152	0.1544	0.1552	0.1567	0.5209	0.1559	0.1624	0.1513	0.1536	0.2088	0.3749	0.3081	0.4562	0.1636	0.1656	0.2809	0.301	0.3106	0.362	0.1912
6421s	30.1 °C		106	2.8962	2.7869	2.9337	2.6822	0.1516	0.154	0.1549	0.1565	0.5039	0.1559	0.1625	0.1514	0.1537	0.2098	0.3746	0.3058	0.4569	0.1639	0.1658	0.2809	0.301	0.3091	0.3623	0.191
6482s	30.0 °C		107	2.8922	2.7942	2.9413	2.6779	0.1512	0.1536	0.1546	0.1562	0.487	0.1558	0.1623	0.1513	0.1536	0.2099	0.3743	0.3052	0.4534	0.1638	0.1661	0.2807	0.301	0.3101	0.3616	0.1908
6543s	30.0 °C		108	2.8897	2.7885	2.9329	2.677	0.151	0.1534	0.1544	0.1562	0.4702	0.1557	0.1623	0.1514	0.1537	0.2101	0.374	0.3065	0.4527	0.1641	0.166	0.2804	0.3003	0.3093	0.363	0.1915
6603s	29.9 °C		109	2.8945	2.7858	2.9332	2.6757	0.1507	0.153	0.1541	0.1559	0.4535	0.1555	0.1622	0.1513	0.1536	0.2098	0.3749	0.3069	0.4558	0.1641	0.1662	0.2802	0.3004	0.3096	0.3608	0.1906
6664s	30.2 °C		110	2.8932	2.7869	2.9381	2.673	0.1504	0.1527	0.1538	0.1557	0.4369	0.1555	0.162	0.1513	0.1536	0.2094	0.374	0.3058	0.4545	0.164	0.1658	0.28	0.3005	0.3091	0.3612	0.1906
6724s	30.1 °C		111	2.8884	2.7867	2.9394	2.6735	0.1503	0.1525	0.1537	0.1556	0.4206	0.1554	0.162	0.1512	0.1535	0.2092	0.3737	0.3054	0.4526	0.1641	0.1659	0.2796	0.2998	0.3085	0.3611	0.1909
6785s	30.0 °C		112	2.8867	2.7913	2.9358	2.6769	0.15	0.1524	0.1535	0.1555	0.4045	0.1554	0.1621	0.1512	0.1536	0.2092	0.3744	0.3074	0.455	0.1641	0.1659	0.28	0.3006	0.3095	0.3591	0.1896
6846s	30.1 °C		113	2.8944	2.7867	2.9302	2.6668	0.1498	0.1522	0.1533	0.1553	0.3885	0.1552	0.1619	0.1511	0.1536	0.2097	0.3743	0.3053	0.4541	0.1643	0.1658	0.2794	0.3002	0.309	0.3595	0.1905
6906s	29.8 °C		114	2.8819	2.7846	2.9236	2.6715	0.1497	0.152	0.1531	0.1552	0.3726	0.1551	0.1619	0.1511	0.1535	0.2092	0.3739	0.3056	0.4525	0.1642	0.1658	0.2791	0.3	0.3081	0.3592	0.1905
6967s	29.9 °C		115	2.891	2.7819	2.9371	2.6616	0.1497	0.152	0.153	0.1552	0.3569	0.1551	0.1619	0.1512	0.1537	0.2095	0.3737	0.3039	0.4553	0.1642	0.1656	0.2794	0.3009	0.3092	0.3576	0.1898
7027s	30.0 °C		116	2.8865	2.7813	2.9302	2.6609	0.1495	0.1516	0.1529	0.1551	0.3415	0.1551	0.1618	0.1511	0.1536	0.2103	0.374	0.3059	0.4531	0.164	0.1655	0.2787	0.2996	0.307	0.3594	0.1904
7088s	30.0 °C		117	2.8969	2.7889	2.9493	2.6673	0.1493	0.1515	0.1528	0.155	0.3263	0.155	0.1617	0.1511	0.1535	0.2103	0.3739	0.3058	0.4527	0.1641	0.1655	0.2789	0.2994	0.3071	0.3583	0.1903
7148s	30.0 °C		118	2.8904	2.7846	2.9371	2.6652	0.1492	0.1516	0.1527	0.1549	0.3112	0.155	0.1617	0.1511	0.1536	0.2109	0.3738	0.3041	0.4509	0.1642	0.1654	0.2786	0.2998	0.3072	0.3583	0.1894
7209s	30.0 °C		119	2.89	2.7882	2.9369	2.6585	0.1492	0.1512	0.1527	0.1549	0.2965	0.155	0.1616	0.1511	0.1535	0.2109	0.3737	0.3078	0.4532	0.164	0.1651	0.2783	0.2987	0.3064	0.3587	0.1897
7270s	30.1 °C		120	2.8899	2.7811	2.9296	2.6598	0.149	0.1512	0.1526	0.1548	0.2821	0.1548	0.1615	0.151	0.1535	0.2095	0.3733	0.3039	0.4532	0.164	0.165	0.2784	0.2994	0.3074	0.358	0.1892
7331s	30.2 °C		121	2.8884	2.7786	2.925	2.6595	0.149	0.1511	0.1525	0.1547	0.2681	0.1548	0.1616	0.1511	0.1535	0.2105	0.3735	0.3053	0.4528	0.1637	0.1648	0.2778	0.2984	0.3061	0.3577	0.1897
7391s	30.0 °C		122	2.8846	2.7842	2.9329	2.6595	0.1489	0.151	0.1525	0.1547	0.2546	0.1547	0.1616	0.1511	0.1536	0.2105	0.3736	0.3066	0.4518	0.1636	0.1647	0.2778	0.2985	0.306	0.3572	0.189
7452s	30.0 °C		123	2.8889	2.7833	2.9282	2.6569	0.1488	0.1509	0.1523	0.1547	0.2417	0.1547	0.1615	0.151	0.1535	0.2101	0.3732	0.3043	0.452	0.1635	0.1649	0.2777	0.2985	0.3072	0.3563	0.1884
7512s	29.9 °C		124	2.8935	2.7894	2.9395	2.6544	0.1488	0.1509	0.1524	0.1546	0.2296	0.1548	0.1616	0.1511	0.1535	0.2101	0.3735	0.3072	0.4493	0.1634	0.1647	0.2773	0.2981	0.3061	0.3567	0.1891
7573s	30.0 °C		125	2.8914	2.7836	2.924	2.6532	0.1487	0.1508	0.1523	0.1545	0.2183	0.1548	0.1615	0.1511	0.1535	0.2099	0.373	0.3058	0.4489	0.1633	0.1644	0.2773	0.2981	0.3051	0.3571	0.1886
7633s	30.2 °C		126	2.8904	2.7823	2.9299	2.6512	0.1487	0.1508	0.1522	0.1545	0.2081	0.1547	0.1615	0.151	0.1534	0.2106	0.3737	0.3056	0.4503	0.1632	0.1644	0.2772	0.2982	0.3054	0.3563	0.1884
7694s	30.1 °C		127	2.8832	2.7783	2.9239	2.6474	0.1487	0.1509	0.1521	0.1544	0.1993	0.1547	0.1615	0.151	0.1534	0.2106	0.3735	0.3035	0.4484	0.163	0.1641	0.2771	0.2984	0.3048	0.3563	0.1882
7755s	30.1 °C		128	2.8892	2.7798	2.9318	2.6453	0.1486	0.1507	0.1521	0.1544	0.1918	0.1547	0.1613	0.151	0.1535	0.2101	0.3735	0.3042	0.4509	0.1629	0.164	0.2769	0.2979	0.3042	0.3562	0.1882
7815s	29.9 °C		129	2.8855	2.7697	2.9287	2.6474	0.1485	0.1506	0.152	0.1543	0.1856	0.1546	0.1613	0.151	0.1535	0.2103	0.3731	0.3025	0.4519	0.1629	0.1641	0.2769	0.2975	0.3041	0.3564	0.1882
7876s	29.9 °C		130	2.8834	2.7733	2.929	2.6494	0.1485	0.1506	0.152	0.1543	0.1808	0.1546	0.1614	0.151	0.1535	0.2113	0.3733	0.3028	0.4492	0.1628	0.1639	0.2765	0.2972	0.3035	0.3565	0.1883
7936s	30.1 °C		131	2.8832	2.7764	2.9261	2.6416	0.1485	0.1505	0.152	0.1543	0.177	0.1546	0.1613	0.151	0.1535	0.2106	0.3732	0.3044	0.4491	0.1625	0.1637	0.2765	0.2971	0.3037	0.3564	0.1877
7997s	30.1 °C		132	2.8899	2.778	2.9248	2.6418	0.1484	0.1505	0.152	0.1542	0.174	0.1545	0.1613	0.151	0.1534	0.2107	0.3734	0.3026	0.4499	0.1624	0.1638	0.2764	0.2971	0.3044	0.355	0.1872
8057s	29.9 °C		133	2.8878	2.7813	2.9219	2.6437	0.1484	0.1503	0.1519	0.1542	0.1714	0.1545	0.1612	0.151	0.1534	0.2107	0.3737	0.3045	0.4495	0.1622	0.1635	0.2761	0.2965	0.3034	0.3557	0.1875
8118s	30.0 °C		134	2.8838	2.777	2.9262	2.6394	0.1484	0.1505	0.1519	0.1543	0.1696	0.1545	0.1613	0.151	0.1535	0.2105	0.3737	0.3027	0.4471	0.1623	0.1636	0.2761	0.2965	0.3053	0.3558	0.1875
8179s	30.0 °C		135	2.8907	2.7731	2.924	2.6365	0.1483	0.1504	0.1518	0.1542	0.168	0.1545	0.1612	0.151	0.1534	0.2109	0.3737	0.3025	0.4493	0.1621	0.1631	0.2758	0.2966	0.3037	0.3543	0.1876
8239s	30.1 °C		136	2.8966	2.7849	2.937	2.6437	0.1483	0.1504	0.1518	0.1541	0.1666	0.1544	0.1612	0.151	0.1534	0.2107	0.3741	0.3018	0.4486	0.1619	0.1631	0.2759	0.2966	0.3058	0.3541	0.187
8300s	30.0 °C		137	2.8776	2.7714	2.9161	2.6373	0.1482	0.1503	0.1517	0.1541	0.1655	0.1545	0.1612	0.1509	0.1534	0.2116	0.3739	0.302	0.4473	0.1618	0.1629	0.2753	0.2961	0.3042	0.3544	0.1874
8360s	30.1 °C		138	2.8832	2.7745	2.9224	2.6373	0.1482	0.1503	0.1518	0.1541	0.1646	0.1544	0.1612	0.151	0.1534	0.2103	0.3731	0.3018	0.448	0.1617	0.1628	0.2752	0.2965	0.3048	0.3536	0.1868
8421s	30.0 °C		139	2.8747	2.7671	2.9162	2.6223	0.1483	0.1502	0.1517	0.1541	0.1638	0.1544	0.1612	0.151	0.1535	0.2113	0.3736	0.3016	0.4489	0.1616	0.1627	0.2751	0.296	0.304	0.3543	0.187
8482s	29.9 °C		140	2.8785	2.7701	2.914	2.6335	0.1481	0.1501	0.1516	0.154	0.163	0.1544	0.1612	0.151	0.1534	0.2119	0.3738	0.3029	0.4486	0.1614	0.1626	0.275	0.2956	0.3038	0.3534	0.1865
8542s	30.2 °C		141	2.8828	2.7777	2.9235	2.6346	0.1481	0.1501	0.1517	0.154	0.1624	0.1544	0.1612	0.151	0.1535	0.2122	0.3734	0.3021	0.4471	0.1615	0.1626	0.2748	0.2954	0.3031	0.3538	0.1863
8603s	30.1 °C		142	2.8867	2.7758	2.9307	2.6269	0.1481	0.15	0.1517	0.1541	0.1619	0.1543	0.1611	0.1509	0.1534	0.212	0.3732	0.3004	0.4456	0.1613	0.1625	0.2745	0.2952	0.3028	0.3543	0.1862
8663s	30.0 °C		143	2.8811	2.7757	2.9205	2.6233	0.1481	0.15	0.1516	0.154	0.1614	0.1543	0.1611	0.151	0.1535	0.2114	0.3734	0.3	0.4463	0.1611	0.1624	0.2743	0.2949	0.3027	0.3527	0.1861
8724s	30.1 °C		144	2.8761	2.7662	2.9081	2.6222	0.1481	0.15	0.1516	0.154	0.161	0.1544	0.1611	0.151	0.1535	0.2112	0.3735	0.3014	0.4499	0.161	0.1622	0.2744	0.2954	0.3036	0.3511	0.1856
8784s	30.1 °C		145	2.8815	2.7734	2.9164	2.6232	0.1481	0.1501	0.1517	0.154	0.1605	0.1543	0.1611	0.151	0.1535	0.2111	0.3731	0.3002	0.4499	0.1608	0.1622	0.2743	0.295	0.3031	0.3506	0.1856
8845s	30.0 °C		146	2.8801	2.7727	2.919	2.6199	0.148	0.1501	0.1516	0.154	0.1602	0.1543	0.1611	0.151	0.1535	0.2106	0.3726	0.2992	0.4455	0.1608	0.162	0.274	0.2951	0.3029	0.3505	0.1857
8906s	30.0 °C		147	2.8721	2.7698	2.9135	2.619	0.148	0.1501	0.1516	0.1539	0.1598	0.1543	0.161	0.151	0.1535	0.2116	0.373	0.2991	0.4471	0.1606	0.162	0.2743	0.2948	0.3026	0.3499	0.1855
8966s	30.1 °C		148	2.8769	2.7722	2.9199	2.6184	0.148	0.1499	0.1516	0.1539	0.1595	0.1543	0.161	0.151	0.1535	0.2116	0.3729	0.3017	0.445	0.1605	0.1618	0.2736	0.2937	0.3019	0.3508	0.1855
Measurement title: 21-08-03_001 C1-C2
Date of measurement: 2021-08-03/Time of measurement: 11:37:31
ATPase_assay.mth
C:\Users\Public\Documents\Tecan\Magellan\mth\ATPase_assay.mth
340nm
infinite 200Pro
Instrument serial number: 1505006410
Plate
Plate Description: [NUN96ft_TC] - Thermo Fisher Scientific-Nunclon 96 Flat Transparent
Plate with Cover: No
Barcode: No
Part of Plate
Range: A1:F12 G1:G1
Temperature
Mode: On
Temperature: 30,0 °C
Kinetic Cycle
Duration: 02:30:00
Kinetic Interval: 00:01:00
Absorbance
Measurement Wavelength: 340 nm
Measurement Bandwidth: 9 nm
Number of Reads: 25
Settle Time: 0 ms
Label: Label1
Total kinetic run time: 2h 29min 26s

## Sheet: 21-08-03_001 X+SspB act. C1-C2
							0.08 µM ClpX6 + SspB
				control			0 µM SspB			0 µM SspB			0.1 μM SspB			0.2 μM SspB			0.4 μM SspB			0.6 μM SspB			1 μM SspB			1.5 μM SspB			2.5 μM SspB			5 μM SspB			10 μM SspB			13 μM SspB			15 μM SspB			17 μM SspB			20 μM SspB
			min	A	μM left NADH	μM oxidated NADH	A	μM left NADH	μM oxidated NADH	A	μM left NADH	μM oxidated NADH	A	μM left NADH	μM oxidated NADH	A	μM left NADH	μM oxidated NADH	A	μM left NADH	μM oxidated NADH	A	μM left NADH	μM oxidated NADH	A	μM left NADH	μM oxidated NADH	A	μM left NADH	μM oxidated NADH	A	μM left NADH	μM oxidated NADH	A	μM left NADH	μM oxidated NADH	A	μM left NADH	μM oxidated NADH	A	μM left NADH	μM oxidated NADH	A	μM left NADH	μM oxidated NADH	A	μM left NADH	μM oxidated NADH	A
			0	2.7843	1000	0	2.7843	1000	0	2.7512	1000	0	2.8181	1000	0	2.8052	1000	0	2.8308	1000	0	2.8026	1000	0	2.9259	1000	0	2.7872	1000	0	2.7723	1000	0	2.8395	1000	0	2.6418	1000	0	2.6234	1000	0	2.5944	1000	0	2.6192	1000	0	2.6175
			1	2.7803	998.563	1.43663	2.7803	998.563	1.43663	2.753	1000.65	-0.65426	2.8276	1003.37	-3.37107	2.804	999.572	0.427777	2.835	1001.48	-1.48368	2.8092	1002.35	-2.35496	2.9422	1005.57	-5.57094	2.7908	1001.29	-1.29162	2.7665	997.908	2.09213	2.8343	998.169	1.83131	2.5943	982.02	17.9802	2.6003	991.195	8.80537	2.5821	995.259	4.74098	2.5825	985.988	14.0119	2.5796
			2	2.7567	990.087	9.91272	2.7567	990.087	9.91272	2.7334	993.53	6.4699	2.8009	993.897	6.1034	2.7913	995.045	4.95508	2.8127	993.606	6.39395	2.7803	992.043	7.9569	2.9208	998.257	1.74305	2.7576	989.38	10.62	2.7383	987.736	12.2642	2.801	986.441	13.5587	2.5459	963.699	36.301	2.5566	974.537	25.4631	2.5321	975.987	24.0133	2.5258	964.34	35.6597	2.5198
			3	2.737	983.012	16.9881	2.737	983.012	16.9881	2.7122	985.824	14.1756	2.7761	985.096	14.9037	2.7688	987.024	12.9759	2.784	983.468	16.5324	2.7637	986.12	13.88	2.9007	991.387	8.61273	2.7307	979.729	20.2712	2.7112	977.961	22.0395	2.7679	974.784	25.2157	2.5013	946.817	53.1834	2.51	956.774	43.2263	2.4841	957.485	42.5146	2.4675	942.082	57.9184	2.4556
			4	2.7174	975.972	24.0276	2.7174	975.972	24.0276	2.6997	981.281	18.7191	2.7601	979.419	20.5812	2.7438	978.112	21.8879	2.7684	977.957	22.0432	2.737	976.593	23.4068	2.8763	983.048	16.952	2.7011	969.109	30.8912	2.6795	966.526	33.474	2.7396	964.818	35.1823	2.4591	930.843	69.1574	2.4703	941.641	58.3594	2.4341	938.213	61.7869	2.412	920.892	79.1081	2.3946
			5	2.701	970.082	29.9178	2.701	970.082	29.9178	2.6765	972.848	27.1518	2.7432	973.422	26.5782	2.7228	970.626	29.374	2.7499	971.422	28.5785	2.7146	968.601	31.3994	2.8501	974.093	25.9066	2.6722	958.74	41.26	2.6449	954.045	45.9546	2.7042	952.351	47.6492	2.4224	916.951	83.0494	2.4176	921.552	78.4478	2.3854	919.442	80.5581	2.3543	898.862	101.138	2.3312
			6	2.6765	961.283	38.7171	2.6765	961.283	38.7171	2.6522	964.016	35.9843	2.7134	962.847	37.1527	2.7071	965.029	34.9708	2.7254	962.767	37.2333	2.691	960.18	39.8202	2.8274	966.335	33.6649	2.6453	949.089	50.9113	2.6142	942.972	57.0285	2.6734	941.504	58.4962	2.3782	900.22	99.7805	2.3751	905.352	94.6482	2.3355	900.208	99.7919	2.2977	877.253	122.747	2.2721
			7	2.6501	951.801	48.1988	2.6501	951.801	48.1988	2.6251	954.165	45.8345	2.6981	957.418	42.5819	2.6786	954.87	45.1305	2.7112	957.75	42.2495	2.6622	949.904	50.0963	2.798	956.287	43.713	2.6176	939.15	60.8496	2.5765	929.373	70.6273	2.6385	929.213	70.7871	2.3379	884.965	115.035	2.3259	886.598	113.402	2.275	876.889	123.111	2.238	854.459	145.541	2.2098
			8	2.6327	945.552	54.4482	2.6327	945.552	54.4482	2.6064	947.368	52.6316	2.6737	948.76	51.2402	2.6541	946.136	53.8643	2.686	948.848	51.1516	2.6426	942.91	57.0898	2.7793	949.896	50.1042	2.5815	926.198	73.8017	2.5469	918.696	81.3043	2.5994	915.443	84.5571	2.2939	868.309	131.691	2.2762	867.653	132.347	2.223	856.846	143.154	2.1787	831.819	168.181	2.1487
			9	2.6109	937.722	62.2778	2.6109	937.722	62.2778	2.5847	939.481	60.519	2.6533	941.521	58.4791	2.6352	939.398	60.6017	2.6631	940.759	59.2412	2.6175	933.954	66.0458	2.7579	942.582	57.4182	2.5543	916.439	83.5606	2.5144	906.973	93.0275	2.5654	903.469	96.5311	2.2493	851.427	148.573	2.2301	850.08	149.92	2.1697	836.301	163.699	2.1163	807.995	192.005	2.0843
			10	2.5862	928.851	71.1489	2.5862	928.851	71.1489	2.565	932.32	67.6796	2.6302	933.324	66.6761	2.6148	932.126	67.8739	2.6407	932.846	67.1542	2.5944	925.712	74.2882	2.733	934.072	65.9284	2.5255	906.106	93.8935	2.4778	893.771	106.229	2.5301	891.037	108.963	2.2045	834.469	165.531	2.1751	829.115	170.885	2.1127	814.331	185.669	2.057	785.354	214.646	2.0206
			11	2.5638	920.806	79.1941	2.5638	920.806	79.1941	2.5397	923.124	76.8755	2.6043	924.133	75.8667	2.5863	921.966	78.0337	2.6188	925.11	74.8905	2.5681	916.328	83.6723	2.7058	924.775	75.2247	2.4904	893.513	106.487	2.4403	880.244	119.756	2.4916	877.478	122.522	2.1619	818.344	181.656	2.124	809.636	190.364	2.0566	792.707	207.293	1.9953	761.797	238.203	1.9566
			12	2.5386	911.755	88.2448	2.5386	911.755	88.2448	2.5187	915.491	84.5086	2.5818	916.149	83.8508	2.5644	914.159	85.8406	2.5974	917.55	82.4502	2.5399	906.266	93.7344	2.6757	914.488	85.5122	2.4658	884.687	115.313	2.4069	868.196	131.804	2.4527	863.779	136.221	2.119	802.105	197.895	2.0658	787.451	212.549	1.9977	770.005	229.995	1.9325	737.821	262.179	1.8917
			13	2.5166	903.854	96.1462	2.5166	903.854	96.1462	2.4988	908.258	91.7418	2.5654	910.33	89.6703	2.5388	905.034	94.9665	2.5718	908.506	91.4936	2.5136	896.881	103.119	2.653	906.73	93.2704	2.4336	873.134	126.866	2.3691	854.561	145.439	2.4156	850.713	149.287	2.0715	784.124	215.876	2.0145	767.897	232.103	1.9427	748.805	251.195	1.8717	714.608	285.392	1.8259
			14	2.4944	895.88	104.12	2.4944	895.88	104.12	2.4727	898.771	101.229	2.5352	899.613	100.387	2.5168	897.191	102.809	2.5466	899.604	100.396	2.4886	887.961	112.039	2.6268	897.775	102.225	2.401	861.438	138.562	2.332	841.179	158.821	2.3757	836.661	163.339	2.0249	766.485	233.515	1.9593	746.855	253.145	1.8854	726.719	273.281	1.8087	690.554	309.446	1.7602
			15	2.4702	887.189	112.811	2.4702	887.189	112.811	2.4492	890.23	109.77	2.5134	891.878	108.122	2.49	887.637	112.363	2.527	892.681	107.319	2.4602	877.828	122.172	2.5947	886.804	113.196	2.3666	849.096	150.904	2.2939	827.436	172.564	2.3331	821.659	178.341	1.9802	749.565	250.435	1.9019	724.975	275.025	1.8215	702.089	297.911	1.745	666.234	333.766	1.6943
			16	2.4467	878.749	121.251	2.4467	878.749	121.251	2.426	881.797	118.203	2.4906	883.787	116.213	2.4646	878.583	121.417	2.5035	884.379	115.621	2.4336	868.337	131.663	2.5679	877.644	122.356	2.3364	838.261	161.739	2.2585	814.667	185.333	2.2937	807.783	192.217	1.9337	731.963	268.037	1.8455	703.476	296.524	1.7626	679.386	320.614	1.6815	641.99	358.01	1.6274
			17	2.4221	869.913	130.087	2.4221	869.913	130.087	2.3999	872.31	127.69	2.4673	875.519	124.481	2.4398	869.742	130.258	2.4766	874.876	125.124	2.4046	857.989	142.011	2.5366	866.947	133.053	2.3023	826.026	173.974	2.2174	799.841	200.159	2.2547	794.048	205.952	1.8868	714.21	285.79	1.7904	682.473	317.527	1.7064	657.724	342.276	1.6171	617.402	382.598	1.5606
			18	2.3988	861.545	138.455	2.3988	861.545	138.455	2.3788	864.641	135.359	2.4377	865.015	134.985	2.4126	860.046	139.954	2.4555	867.423	132.577	2.3751	847.463	152.537	2.5079	857.138	142.862	2.2668	813.289	186.711	2.1805	786.531	213.469	2.2104	778.447	221.553	1.8401	696.533	303.467	1.7353	661.47	338.53	1.6445	633.865	366.135	1.5536	593.158	406.842	1.4936
			19	2.3746	852.853	147.147	2.3746	852.853	147.147	2.3525	855.081	144.919	2.4143	856.712	143.288	2.3881	851.312	148.688	2.432	859.121	140.879	2.3489	838.115	161.885	2.4776	846.782	153.218	2.2327	801.055	198.945	2.1406	772.139	227.861	2.1691	763.902	236.098	1.7922	678.401	321.599	1.6801	640.428	359.572	1.5846	610.777	389.223	1.4891	568.532	431.468	1.4268
			20	2.3497	843.91	156.09	2.3497	843.91	156.09	2.3287	846.431	153.569	2.3891	847.77	152.23	2.3634	842.507	157.493	2.4094	851.137	148.863	2.3201	827.838	172.162	2.4471	836.358	163.642	2.201	789.681	210.319	2.1021	758.251	241.749	2.1259	748.688	251.312	1.7465	661.102	338.898	1.6206	617.748	382.252	1.5249	587.766	412.234	1.4255	544.25	455.75	1.3599
			21	2.3211	833.639	166.361	2.3211	833.639	166.361	2.3031	837.126	162.874	2.362	838.153	161.847	2.3325	831.492	168.508	2.3805	840.928	159.072	2.2894	816.884	183.116	2.415	825.387	174.613	2.1637	776.299	223.701	2.0601	743.101	256.899	2.081	732.876	267.124	1.6986	642.971	357.029	1.5632	595.868	404.132	1.46	562.751	437.249	1.3608	519.548	480.452	1.2919
			22	2.2962	824.696	175.304	2.2962	824.696	175.304	2.277	827.639	172.361	2.3363	829.034	170.966	2.3054	821.831	178.169	2.3549	831.885	168.115	2.2576	805.538	194.462	2.3841	814.826	185.174	2.1269	763.096	236.904	2.0205	728.817	271.183	2.0353	716.781	283.219	1.6512	625.028	374.972	1.5073	574.56	425.44	1.3987	539.123	460.877	1.2962	494.884	505.116	1.2248
			23	2.2718	815.932	184.068	2.2718	815.932	184.068	2.2505	818.007	181.993	2.3105	819.879	180.121	2.2795	812.598	187.402	2.3335	824.325	175.675	2.227	794.619	205.381	2.3519	803.821	196.179	2.0931	750.969	249.031	1.9805	714.389	285.611	1.9942	702.307	297.693	1.6028	606.708	393.292	1.4461	551.231	448.769	1.3089	504.51	495.49	1.232	470.373	529.627	1.1576
			24	2.2443	806.055	193.945	2.2443	806.055	193.945	2.2245	808.556	191.444	2.2837	810.369	189.631	2.2519	802.759	197.241	2.3085	815.494	184.506	2.1984	784.414	215.586	2.3185	792.406	207.594	2.0584	738.519	261.481	1.9405	699.96	300.04	1.9476	685.895	314.105	1.5544	588.387	411.613	1.391	530.228	469.772	1.2752	491.52	508.48	1.167	445.556	554.444	1.0903
			25	2.2188	796.897	203.103	2.2188	796.897	203.103	2.1972	798.633	201.367	2.2552	800.255	199.745	2.2226	792.314	207.686	2.2839	806.804	193.196	2.1688	773.853	226.147	2.2849	780.922	219.078	2.0206	724.957	275.043	1.899	684.991	315.009	1.9022	669.907	330.093	1.5057	569.952	430.048	1.3288	506.518	493.482	1.2156	468.548	531.452	1.1023	420.854	579.146	1.0229
			26	2.1912	786.984	213.016	2.1912	786.984	213.016	2.1711	789.147	210.853	2.2276	790.462	209.538	2.1955	782.654	217.346	2.2572	797.372	202.628	2.138	762.863	237.137	2.253	770.019	229.981	1.9835	711.646	288.354	1.8578	670.129	329.871	1.8566	653.848	346.152	1.4577	551.783	448.217	1.2708	484.41	515.59	1.1548	445.113	554.887	1.0377	396.19	603.81	0.9553
			27	2.1651	777.61	222.39	2.1651	777.61	222.39	2.1445	779.478	220.522	2.203	781.732	218.268	2.1677	772.743	227.257	2.2316	788.328	211.672	2.1059	751.409	248.591	2.2177	757.955	242.045	1.9482	698.981	301.019	1.8169	655.376	344.624	1.8122	638.211	361.789	1.4081	533.008	466.992	1.21	461.234	538.766	1.0904	420.29	579.71	0.9729	371.449	628.551	0.8882
			28	2.1367	767.41	232.59	2.1367	767.41	232.59	2.1183	769.955	230.045	2.1731	771.122	228.878	2.1378	762.085	237.915	2.2091	780.38	219.62	2.0746	740.241	259.759	2.1835	746.266	253.734	1.911	685.634	314.366	1.7753	640.371	359.629	1.7669	622.257	377.743	1.3597	514.687	485.313	1.1538	439.811	560.189	1.0265	395.66	604.34	0.9087	346.938	653.062	0.8209
			29	2.1091	757.497	242.503	2.1091	757.497	242.503	2.0902	759.741	240.259	2.1451	761.187	238.813	2.1088	751.747	248.253	2.1837	771.407	228.593	2.0436	729.18	270.82	2.1479	734.099	265.901	1.8739	672.323	327.677	1.7346	625.69	374.31	1.7206	605.952	394.048	1.3111	496.29	503.71	1.0933	416.749	583.251	0.966	372.34	627.66	0.8441	322.274	677.726	0.7539
			30	2.0817	747.657	252.343	2.0817	747.657	252.343	2.0619	749.455	250.545	2.1178	751.499	248.501	2.0785	740.945	259.055	2.157	761.975	238.025	2.011	717.548	282.452	2.1165	723.367	276.633	1.8359	658.69	341.31	1.692	610.324	389.676	1.6739	589.505	410.495	1.2616	477.553	522.447	1.0336	393.993	606.007	0.9034	348.212	651.788	0.7794	297.572	702.428	0.6867
			31	2.0554	738.211	261.789	2.0554	738.211	261.789	2.0352	739.75	260.25	2.0892	741.351	258.649	2.0502	730.857	269.143	2.1313	752.897	247.103	1.9803	706.594	293.406	2.0813	711.337	288.663	1.799	645.451	354.549	1.6511	595.57	404.43	1.6279	573.305	426.695	1.2125	458.967	541.033	0.9719	370.473	629.527	0.8375	322.811	677.189	0.715	272.984	727.016	0.6201
			32	2.0264	727.795	272.205	2.0264	727.795	272.205	2.0089	730.19	269.81	2.0608	731.273	268.727	2.021	720.448	279.552	2.1072	744.383	255.617	1.9477	694.962	305.038	2.0465	699.443	300.557	1.762	632.176	367.824	1.6089	580.348	419.652	1.5823	557.246	442.754	1.1636	440.457	559.543	0.9121	347.679	652.321	0.7753	298.836	701.164	0.6508	248.473	751.527	0.5534
			33	1.9981	717.631	282.369	1.9981	717.631	282.369	1.9803	719.795	280.205	2.0317	720.947	279.053	1.9911	709.789	290.211	2.0807	735.022	264.978	1.9161	683.687	316.313	2.0099	686.934	313.066	1.7238	618.47	381.53	1.567	565.235	434.765	1.5351	540.623	459.377	1.1141	421.72	578.28	0.8507	324.274	675.726	0.713	274.823	725.177	0.5865	223.923	776.077	0.4868
			34	1.9695	707.359	292.641	1.9695	707.359	292.641	1.9525	709.69	290.31	2.0034	710.905	289.095	1.9615	699.237	300.763	2.0567	726.544	273.456	1.8848	672.518	327.482	1.9754	675.143	324.857	1.6866	605.123	394.877	1.5251	550.121	449.879	1.4897	524.635	475.365	1.0647	403.021	596.979	0.7915	301.708	698.292	0.6559	252.814	747.186	0.5227	199.565	800.435	0.4212
			35	1.9411	697.159	302.841	1.9411	697.159	302.841	1.924	699.331	300.669	1.9734	700.259	299.741	1.93	688.008	311.992	2.0296	716.97	283.03	1.8509	660.422	339.578	1.9384	662.497	337.503	1.6485	591.454	408.546	1.4827	534.827	465.173	1.4424	507.977	492.023	1.0149	384.17	615.83	0.7313	278.76	721.24	0.5886	226.873	773.127	0.4593	175.359	824.641	0.3563
			36	1.9129	687.031	312.969	1.9129	687.031	312.969	1.8964	689.299	310.701	1.9441	689.862	310.138	1.9013	677.777	322.223	2.0049	708.245	291.755	1.8178	648.612	351.388	1.9045	650.911	349.089	1.6108	577.928	422.072	1.4415	519.965	480.035	1.3962	491.706	508.294	0.965	365.281	634.719	0.6707	255.661	744.339	0.5355	206.406	793.594	0.3964	151.344	848.656	0.2936
			37	1.8844	676.795	323.205	1.8844	676.795	323.205	1.8674	678.758	321.242	1.9137	679.075	320.925	1.8701	666.655	333.345	1.979	699.096	300.904	1.785	636.909	363.091	1.8676	638.299	361.701	1.5723	564.115	435.885	1.3988	504.563	495.437	1.3493	475.189	524.811	0.9152	346.43	653.57	0.6106	232.751	767.249	0.4925	189.832	810.168	0.3347	127.787	872.213	0.237
			38	1.8564	666.738	333.262	1.8564	666.738	333.262	1.8405	668.981	331.019	1.8856	669.103	330.897	1.8405	656.103	343.897	1.9562	691.041	308.959	1.753	625.491	374.509	1.8319	626.098	373.902	1.5347	550.624	449.376	1.357	489.485	510.515	1.3028	458.813	541.187	0.8652	327.504	672.496	0.5498	209.575	790.425	0.4764	183.626	816.374	0.2754	105.147	894.853	0.1957
			39	1.8278	656.467	343.533	1.8278	656.467	343.533	1.8118	658.549	341.451	1.8563	658.706	341.294	1.8106	645.444	354.556	1.9316	682.351	317.649	1.7198	613.644	386.356	1.7965	613.999	386.001	1.4969	537.062	462.938	1.3148	474.263	525.737	1.2576	442.895	557.105	0.8153	308.615	691.385	0.4927	187.81	812.19	0.4736	182.547	817.453	0.2231	85.1787	914.821	0.1766
			40	1.7991	646.159	353.841	1.7991	646.159	353.841	1.7835	648.263	351.737	1.827	648.309	351.691	1.7789	634.144	365.856	1.9057	673.202	326.798	1.6868	601.87	398.13	1.76	601.524	398.476	1.458	523.106	476.894	1.2732	459.258	540.742	1.2093	425.885	574.115	0.7656	289.802	710.198	0.4347	165.701	834.299	0.4647	179.117	820.883	0.1881	71.8158	928.184	0.1705
			41	1.7697	635.6	364.4	1.7697	635.6	364.4	1.7551	637.94	362.06	1.7968	637.593	362.407	1.7492	623.556	376.444	1.8802	664.194	335.806	1.6542	590.238	409.762	1.7242	589.289	410.711	1.4201	509.508	490.492	1.2305	443.855	556.145	1.1626	409.438	590.562	0.7161	271.065	728.935	0.3811	145.269	854.731	0.4636	178.693	821.307	0.1743	66.547	933.453	0.1678
			42	1.7407	625.184	374.816	1.7407	625.184	374.816	1.7264	627.508	372.492	1.7666	626.876	373.124	1.718	612.434	387.566	1.8551	655.327	344.673	1.621	578.391	421.609	1.6873	576.677	423.323	1.382	495.838	504.162	1.1885	428.705	571.295	1.1171	393.414	606.586	0.6659	252.063	747.937	0.3414	130.136	869.864	0.4618	177.999	822.001	0.1693	64.6381	935.362	0.1664
			43	1.7105	614.338	385.662	1.7105	614.338	385.662	1.6971	616.858	383.142	1.736	616.018	383.982	1.6864	601.169	398.831	1.8297	646.354	353.646	1.5872	566.331	433.669	1.65	563.929	436.071	1.3434	481.989	518.011	1.1458	413.303	586.697	1.0686	376.334	623.666	0.6161	233.212	766.788	0.3239	123.466	876.534	0.4638	178.77	821.23	0.1666	63.6072	936.393	0.1657
			44	1.6819	604.066	395.934	1.6819	604.066	395.934	1.6689	606.608	393.392	1.7066	605.585	394.415	1.6567	590.582	409.418	1.8058	637.912	362.088	1.5549	554.806	445.194	1.6143	551.728	448.272	1.3054	468.355	531.645	1.104	398.225	601.775	1.0225	360.099	639.901	0.5673	214.74	785.26	0.3184	121.369	878.631	0.4645	179.039	820.961	0.1654	63.1491	936.851	0.165
			45	1.6525	593.506	406.494	1.6525	593.506	406.494	1.64	596.104	403.896	1.6765	594.904	405.096	1.6253	579.388	420.612	1.7817	629.398	370.602	1.5218	542.996	457.004	1.578	539.321	460.679	1.2671	454.614	545.386	1.0619	383.039	616.961	0.9773	344.18	655.82	0.5191	196.495	803.505	0.3146	119.921	880.079	0.4647	179.117	820.883	0.1645	62.8054	937.195	0.1647
			46	1.624	583.27	416.73	1.624	583.27	416.73	1.6114	585.708	414.292	1.646	584.081	415.919	1.5947	568.48	431.52	1.7569	620.637	379.363	1.488	530.936	469.064	1.5411	526.71	473.29	1.2288	440.873	559.127	1.0195	367.745	632.255	0.929	327.17	672.83	0.4732	179.12	820.88	0.3144	119.844	880.156	0.4588	176.842	823.158	0.1641	62.6527	937.347	0.1642
			47	1.5939	572.46	427.54	1.5939	572.46	427.54	1.5814	574.804	425.196	1.6154	573.223	426.777	1.5637	557.429	442.571	1.7322	611.912	388.088	1.4549	519.125	480.875	1.5038	513.962	486.038	1.1902	427.024	572.976	0.9776	352.631	647.369	0.8825	310.794	689.206	0.4335	164.093	835.907	0.3131	119.349	880.651	0.4632	178.538	821.462	0.1634	62.3855	937.615	0.1641
			48	1.5651	562.116	437.884	1.5651	562.116	437.884	1.5535	564.663	435.337	1.5856	562.649	437.351	1.5325	546.307	453.693	1.7075	603.186	396.814	1.4213	507.136	492.864	1.4673	501.487	498.513	1.1519	413.282	586.718	0.9356	337.482	662.518	0.8361	294.453	705.547	0.4053	153.418	846.582	0.31	118.167	881.833	0.4599	177.266	822.734	0.1633	62.3473	937.653	0.1639
			49	1.5357	551.557	448.443	1.5357	551.557	448.443	1.5246	554.158	445.842	1.5553	551.897	448.103	1.501	535.078	464.922	1.6835	594.708	405.292	1.388	495.254	504.746	1.4308	489.012	510.988	1.1134	399.469	600.531	0.8936	322.332	677.668	0.7902	278.288	721.712	0.3935	148.951	851.049	0.3114	118.701	881.299	0.4653	179.348	820.652	0.1632	62.3091	937.691	0.1638
			50	1.5058	540.818	459.182	1.5058	540.818	459.182	1.4953	543.508	456.492	1.5247	541.038	458.962	1.4697	523.92	476.08	1.6595	586.23	413.77	1.3541	483.158	516.842	1.3937	476.332	523.668	1.075	385.692	614.308	0.8514	307.11	692.89	0.7425	261.49	738.51	0.3875	146.68	853.32	0.3121	118.968	881.032	0.4621	178.114	821.886	0.1632	62.3091	937.691	0.1639
			51	1.476	530.115	469.885	1.476	530.115	469.885	1.4661	532.895	467.105	1.4939	530.109	469.891	1.4385	512.798	487.202	1.635	577.575	422.425	1.3206	471.205	528.795	1.3567	463.686	536.314	1.0365	371.879	628.121	0.8092	291.888	708.112	0.6961	245.149	754.851	0.3852	145.81	854.19	0.3111	118.587	881.413	0.4582	176.611	823.389	0.1629	62.1946	937.805	0.1643
			52	1.4464	519.484	480.516	1.4464	519.484	480.516	1.4371	522.354	477.646	1.4633	519.251	480.749	1.4073	501.675	498.325	1.6107	568.991	431.009	1.2874	459.359	540.641	1.3199	451.109	548.891	0.9982	358.137	641.863	0.7674	276.81	723.19	0.6497	228.808	771.192	0.3841	145.393	854.607	0.3102	118.244	881.756	0.4593	177.035	822.965	0.1625	62.0418	937.958	0.1636
			53	1.4172	508.997	491.003	1.4172	508.997	491.003	1.4078	511.704	488.296	1.4328	508.428	491.572	1.3759	490.482	509.518	1.5874	560.76	439.24	1.2536	447.299	552.701	1.283	438.498	561.502	0.96	344.432	655.568	0.7255	261.696	738.304	0.6053	213.171	786.829	0.3832	145.053	854.947	0.3074	117.176	882.824	0.4587	176.804	823.196	0.1625	62.0418	937.958	0.1636
			54	1.3875	498.33	501.67	1.3875	498.33	501.67	1.3789	501.199	498.801	1.4023	497.605	502.395	1.3446	479.324	520.676	1.5637	552.388	447.612	1.2202	435.381	564.619	1.2461	425.886	574.114	0.9215	330.619	669.381	0.6838	246.654	753.346	0.5576	196.373	803.627	0.3821	144.636	855.364	0.3083	117.519	882.481	0.4571	176.187	823.813	0.1623	61.9655	938.035	0.1637
			55	1.3574	487.519	512.481	1.3574	487.519	512.481	1.3492	490.404	509.596	1.3719	486.817	513.183	1.3129	468.024	531.976	1.5399	543.981	456.019	1.1862	423.25	576.75	1.2085	413.035	586.965	0.8829	316.77	683.23	0.6421	231.613	768.387	0.5125	180.49	819.51	0.382	144.598	855.402	0.3079	117.367	882.633	0.4585	176.727	823.273	0.1624	62.0037	937.996	0.1635
			56	1.3281	476.996	523.004	1.3281	476.996	523.004	1.3205	479.972	520.028	1.3412	475.923	524.077	1.2818	456.937	543.063	1.5165	535.714	464.286	1.1529	411.368	588.632	1.1719	400.526	599.474	0.8446	303.028	696.972	0.6005	216.607	783.393	0.4669	164.43	835.57	0.3817	144.485	855.515	0.3067	116.909	883.091	0.4569	176.11	823.89	0.1624	62.0037	937.996	0.1637
			57	1.2981	466.221	533.779	1.2981	466.221	533.779	1.2907	469.141	530.859	1.3103	464.959	535.041	1.2499	445.565	554.435	1.4932	527.483	472.517	1.1192	399.343	600.657	1.1346	387.778	612.222	0.8064	289.323	710.677	0.559	201.638	798.362	0.4226	148.829	851.171	0.3823	144.712	855.288	0.3083	117.519	882.481	0.4597	177.189	822.811	0.1623	61.9655	938.035	0.1634
			58	1.2685	455.59	544.41	1.2685	455.59	544.41	1.2617	458.6	541.4	1.2799	454.171	545.829	1.2184	434.336	565.664	1.4703	519.394	480.606	1.0856	387.355	612.645	1.0978	375.201	624.799	0.7681	275.581	724.419	0.5176	186.704	813.296	0.3789	133.439	866.561	0.3818	144.523	855.477	0.3093	117.9	882.1	0.4593	177.035	822.965	0.1623	61.9655	938.035	0.1635
			59	1.2383	444.744	555.256	1.2383	444.744	555.256	1.232	447.805	552.195	1.2484	442.994	557.006	1.1866	423	577	1.4466	511.022	488.978	1.0515	375.187	624.813	1.0605	362.453	637.547	0.7296	261.768	738.232	0.4764	171.843	828.157	0.3357	118.225	881.775	0.3813	144.333	855.667	0.3097	118.053	881.947	0.4616	177.922	822.078	0.1622	61.9273	938.073	0.1634
			60	1.2086	434.077	565.923	1.2086	434.077	565.923	1.2029	437.227	562.773	1.2176	432.064	567.936	1.1552	411.807	588.193	1.4238	502.967	497.033	1.0181	363.27	636.73	1.0237	349.875	650.125	0.6917	248.17	751.83	0.4358	157.198	842.802	0.297	104.596	895.404	0.3812	144.296	855.704	0.3107	118.434	881.566	0.4555	175.57	824.43	0.1622	61.9273	938.073	0.1634
			61	1.1786	423.302	576.698	1.1786	423.302	576.698	1.1734	426.505	573.495	1.1868	421.135	578.865	1.1235	400.506	599.494	1.4011	494.948	505.052	0.9841	351.138	648.862	0.9865	337.161	662.839	0.6535	234.465	765.535	0.3949	142.445	857.555	0.2622	92.3402	907.66	0.381	144.22	855.78	0.3082	117.481	882.519	0.4609	177.652	822.348	0.1623	61.9655	938.035	0.1636
			62	1.1483	412.42	587.58	1.1483	412.42	587.58	1.1436	415.673	584.327	1.1556	410.064	589.936	1.0914	389.063	610.937	1.3777	486.682	513.318	0.9501	339.007	660.993	0.9494	324.481	675.519	0.6153	220.759	779.241	0.3546	127.908	872.092	0.2384	83.9584	916.042	0.3805	144.031	855.969	0.3083	117.519	882.481	0.462	178.076	821.924	0.1623	61.9655	938.035	0.1635
			63	1.1185	401.717	598.283	1.1185	401.717	598.283	1.1143	405.023	594.977	1.1251	399.241	600.759	1.0601	377.905	622.095	1.3555	478.84	521.16	0.9165	327.018	672.982	0.9126	311.904	688.096	0.5773	207.125	792.875	0.315	113.624	886.376	0.2278	80.2254	919.775	0.3802	143.917	856.083	0.3053	116.376	883.624	0.4584	176.688	823.312	0.1624	62.0037	937.996	0.1637
			64	1.0885	390.942	609.058	1.0885	390.942	609.058	1.0848	394.301	605.699	1.0939	388.169	611.831	1.028	366.462	633.538	1.3327	470.786	529.214	0.8826	314.922	685.078	0.8754	299.19	700.81	0.5394	193.528	806.472	0.2768	99.8449	900.155	0.2219	78.1476	921.852	0.3803	143.955	856.045	0.3089	117.748	882.252	0.4563	175.879	824.121	0.1623	61.9655	938.035	0.1639
			65	1.0582	380.06	619.94	1.0582	380.06	619.94	1.0551	383.505	616.495	1.0625	377.027	622.973	0.9961	355.091	644.909	1.3104	462.908	537.092	0.8489	302.897	697.103	0.8383	286.51	713.49	0.5014	179.894	820.106	0.2407	86.8232	913.177	0.2181	76.8093	923.191	0.3796	143.69	856.31	0.3049	116.223	883.777	0.4587	176.804	823.196	0.1624	62.0037	937.996	0.1638
			66	1.0282	369.285	630.715	1.0282	369.285	630.715	1.0259	372.892	627.108	1.0318	366.133	633.867	0.9646	343.861	656.139	1.2882	455.066	544.934	0.815	290.801	709.199	0.8014	273.899	726.101	0.4637	166.368	833.632	0.2093	75.4969	924.503	0.2152	75.788	924.212	0.3782	143.16	856.84	0.3064	116.795	883.205	0.4577	176.418	823.582	0.1623	61.9655	938.035	0.1638
			67	0.9979	358.402	641.598	0.9979	358.402	641.598	0.9962	362.097	637.903	1.0006	355.062	644.938	0.9327	332.49	667.51	1.2658	447.153	552.847	0.7811	278.705	721.295	0.7644	261.253	738.747	0.4262	152.913	847.087	0.1864	67.2366	932.763	0.2145	75.5415	924.459	0.3796	143.69	856.31	0.3067	116.909	883.091	0.4605	177.498	822.502	0.1624	62.0037	937.996	0.1638
			68	0.9678	347.592	652.408	0.9678	347.592	652.408	0.9665	351.301	648.699	0.9694	343.991	656.009	0.9008	321.118	678.882	1.2439	439.416	560.584	0.7475	266.717	733.283	0.7275	248.641	751.359	0.3891	139.602	860.398	0.1734	62.5473	937.453	0.214	75.3654	924.635	0.3793	143.576	856.424	0.3043	115.995	884.005	0.4603	177.421	822.579	0.1624	62.0037	937.996	0.164
			69	0.9376	336.745	663.255	0.9376	336.745	663.255	0.937	340.579	659.421	0.9383	332.955	667.045	0.8689	309.746	690.254	1.2221	431.715	568.285	0.7138	254.692	745.308	0.6906	236.03	763.97	0.3523	126.399	873.601	0.1665	60.0584	939.942	0.2132	75.0836	924.916	0.3792	143.538	856.462	0.3069	116.986	883.014	0.4584	176.688	823.312	0.1623	61.9655	938.035	0.1638
			70	0.9076	325.971	674.029	0.9076	325.971	674.029	0.9073	329.783	670.217	0.9073	321.955	678.045	0.8372	298.446	701.554	1.2003	424.014	575.986	0.6801	242.668	757.332	0.6539	223.487	776.513	0.3161	113.411	886.589	0.1629	58.7599	941.24	0.2124	74.8019	925.198	0.3789	143.425	856.575	0.3076	117.252	882.748	0.4599	177.266	822.734	0.1624	62.0037	937.996	0.164
			71	0.8775	315.16	684.84	0.8775	315.16	684.84	0.8777	319.024	680.976	0.8763	310.954	689.046	0.8054	287.11	712.89	1.1787	416.384	583.616	0.6466	230.714	769.286	0.6172	210.944	789.056	0.2808	100.746	899.254	0.1604	57.8581	942.142	0.2125	74.8371	925.163	0.3795	143.652	856.348	0.306	116.643	883.357	0.459	176.92	823.08	0.1624	62.0037	937.996	0.164
			72	0.8472	304.278	695.722	0.8472	304.278	695.722	0.8483	308.338	691.662	0.8452	299.918	700.082	0.7734	275.702	724.298	1.1573	408.824	591.176	0.6129	218.69	781.31	0.5806	198.435	801.565	0.2473	88.727	911.273	0.159	57.3531	942.647	0.2126	74.8723	925.128	0.3785	143.274	856.726	0.3083	117.519	882.481	0.4612	177.767	822.233	0.1625	62.0418	937.958	0.164
			73	0.8171	293.467	706.533	0.8171	293.467	706.533	0.8186	297.543	702.457	0.8142	288.918	711.082	0.7416	264.366	735.634	1.1359	401.265	598.735	0.5793	206.701	793.299	0.5439	185.892	814.108	0.2168	77.7842	922.216	0.1582	57.0645	942.935	0.2115	74.4849	925.515	0.3788	143.387	856.613	0.3053	116.376	883.624	0.459	176.92	823.08	0.1625	62.0418	937.958	0.1639
			74	0.7867	282.549	717.451	0.7867	282.549	717.451	0.7889	286.748	713.252	0.7829	277.811	722.189	0.7097	252.994	747.006	1.1144	393.67	606.33	0.5458	194.748	805.252	0.5074	173.417	826.583	0.1925	69.0657	930.934	0.1572	56.7038	943.296	0.2118	74.5906	925.409	0.3788	143.387	856.613	0.3054	116.414	883.586	0.4603	177.421	822.579	0.1627	62.1182	937.882	0.1641
			75	0.7564	271.666	728.334	0.7564	271.666	728.334	0.7593	275.989	724.011	0.7516	266.705	733.295	0.6779	241.658	758.342	1.0935	386.287	613.713	0.5124	182.83	817.17	0.4711	161.01	838.99	0.1765	63.3252	936.675	0.1568	56.5595	943.44	0.2121	74.6962	925.304	0.3778	143.009	856.991	0.3057	116.528	883.472	0.4594	177.074	822.926	0.1627	62.1182	937.882	0.1643
			76	0.7263	260.856	739.144	0.7263	260.856	739.144	0.7296	265.193	734.807	0.7205	255.669	744.331	0.6461	230.322	769.678	1.0727	378.939	621.061	0.479	170.913	829.087	0.4351	148.706	851.294	0.1676	60.132	939.868	0.1563	56.3792	943.621	0.2118	74.5906	925.409	0.3778	143.009	856.991	0.3074	117.176	882.824	0.4592	176.997	823.003	0.1626	62.08	937.92	0.1642
			77	0.6961	250.009	749.991	0.6961	250.009	749.991	0.7	254.434	745.566	0.6893	244.597	755.403	0.6142	218.951	781.049	1.0518	371.556	628.444	0.4458	159.067	840.933	0.3993	136.471	863.529	0.1627	58.374	941.626	0.1558	56.1988	943.801	0.2115	74.4849	925.515	0.3781	143.122	856.878	0.3089	117.748	882.252	0.4584	176.688	823.312	0.1625	62.0418	937.958	0.1643
			78	0.6658	239.127	760.873	0.6658	239.127	760.873	0.6703	243.639	756.361	0.6582	233.562	766.438	0.5824	207.614	792.386	1.0309	364.173	635.827	0.4127	147.256	852.744	0.3638	124.338	875.662	0.1598	57.3335	942.666	0.1557	56.1628	943.837	0.2099	73.9215	926.079	0.377	142.706	857.294	0.3078	117.329	882.671	0.4603	177.421	822.579	0.1627	62.1182	937.882	0.1644
			79	0.6357	228.316	771.684	0.6357	228.316	771.684	0.6407	232.88	767.12	0.6271	222.526	777.474	0.5507	196.314	803.686	1.0107	357.037	642.963	0.3799	135.553	864.447	0.3289	112.41	887.59	0.1579	56.6518	943.348	0.1553	56.0185	943.982	0.2115	74.4849	925.515	0.3774	142.857	857.143	0.3073	117.138	882.862	0.4598	177.228	822.772	0.1627	62.1182	937.882	0.1643
			80	0.6055	217.469	782.531	0.6055	217.469	782.531	0.611	222.085	777.915	0.5961	211.525	788.475	0.5191	185.049	814.951	0.9902	349.795	650.205	0.3474	123.956	876.044	0.295	100.824	899.176	0.1566	56.1854	943.815	0.1551	55.9463	944.054	0.2116	74.5202	925.48	0.3781	143.122	856.878	0.3076	117.252	882.748	0.4573	176.264	823.736	0.1627	62.1182	937.882	0.1646
			81	0.5754	206.659	793.341	0.5754	206.659	793.341	0.5814	211.326	788.674	0.5649	200.454	799.546	0.4874	173.749	826.251	0.9697	342.553	657.447	0.3152	112.467	887.533	0.2626	89.7502	910.25	0.1557	55.8625	944.137	0.1549	55.8742	944.126	0.2108	74.2384	925.762	0.377	142.706	857.294	0.3087	117.672	882.328	0.4583	176.65	823.35	0.1628	62.1564	937.844	0.1645
			82	0.5452	195.812	804.188	0.5452	195.812	804.188	0.5519	200.603	799.397	0.534	189.489	810.511	0.4558	162.484	837.516	0.9495	335.418	664.582	0.284	101.334	898.666	0.2332	79.702	920.298	0.155	55.6114	944.389	0.1547	55.802	944.198	0.2103	74.0623	925.938	0.3772	142.781	857.219	0.3092	117.862	882.138	0.4594	177.074	822.926	0.1628	62.1564	937.844	0.1645
			83	0.5151	185.002	814.998	0.5151	185.002	814.998	0.5223	189.844	810.156	0.503	178.489	821.511	0.4244	151.29	848.71	0.9293	328.282	671.718	0.2541	90.6658	909.334	0.2089	71.3968	928.603	0.1544	55.3961	944.604	0.1545	55.7299	944.27	0.2104	74.0976	925.902	0.3771	142.744	857.256	0.3063	116.757	883.243	0.4583	176.65	823.35	0.163	62.2327	937.767	0.1647
			84	0.485	174.191	825.809	0.485	174.191	825.809	0.4928	179.122	820.878	0.4721	167.524	832.476	0.3931	140.133	859.867	0.9097	321.358	678.642	0.2267	80.8892	919.111	0.1919	65.5867	934.413	0.1539	55.2167	944.783	0.1544	55.6938	944.306	0.2112	74.3793	925.621	0.3771	142.744	857.256	0.3081	117.443	882.557	0.458	176.534	823.466	0.163	62.2327	937.767	0.1647
			85	0.455	163.416	836.584	0.455	163.416	836.584	0.4634	168.436	831.564	0.4413	156.595	843.405	0.3621	129.082	870.918	0.8898	314.328	685.672	0.2032	72.5041	927.496	0.1816	62.0664	937.934	0.1536	55.1091	944.891	0.1543	55.6578	944.342	0.2106	74.168	925.832	0.3769	142.668	857.332	0.3137	119.578	880.422	0.4583	176.65	823.35	0.163	62.2327	937.767	0.1646
			86	0.4251	152.678	847.322	0.4251	152.678	847.322	0.434	157.749	842.251	0.4106	145.701	854.299	0.3314	118.138	881.862	0.8701	307.369	692.631	0.1862	66.4383	933.562	0.1758	60.0841	939.916	0.1532	54.9656	945.034	0.1542	55.6217	944.378	0.209	73.6045	926.395	0.3761	142.365	857.635	0.3056	116.49	883.51	0.4614	177.845	822.155	0.1631	62.2709	937.729	0.1647
			87	0.3954	142.011	857.989	0.3954	142.011	857.989	0.4048	147.136	852.864	0.3801	134.878	865.122	0.3012	107.372	892.628	0.8504	300.41	699.59	0.1756	62.6561	937.344	0.1723	58.8879	941.112	0.1531	54.9297	945.07	0.1541	55.5856	944.414	0.2087	73.4989	926.501	0.3755	142.138	857.862	0.306	116.643	883.357	0.4606	177.536	822.464	0.163	62.2327	937.767	0.1648
			88	0.3657	131.344	868.656	0.3657	131.344	868.656	0.3758	136.595	863.405	0.3497	124.091	875.909	0.2719	96.9271	903.073	0.8311	293.592	706.408	0.1694	60.4439	939.556	0.1701	58.136	941.864	0.1528	54.822	945.178	0.1543	55.6578	944.342	0.2095	73.7806	926.219	0.3763	142.441	857.559	0.3073	117.138	882.862	0.4597	177.189	822.811	0.163	62.2327	937.767	0.1649
			89	0.3364	120.82	879.18	0.3364	120.82	879.18	0.347	126.127	873.873	0.3198	113.481	886.519	0.2442	87.0526	912.947	0.8118	286.774	713.226	0.1658	59.1594	940.841	0.1684	57.5549	942.445	0.1526	54.7503	945.25	0.1542	55.6217	944.378	0.2095	73.7806	926.219	0.3761	142.365	857.635	0.3069	116.986	883.014	0.4598	177.228	822.772	0.1631	62.2709	937.729	0.165
			90	0.3076	110.477	889.523	0.3076	110.477	889.523	0.3186	115.804	884.196	0.2907	103.155	896.845	0.219	78.0693	921.931	0.7926	279.992	720.008	0.1634	58.303	941.697	0.1673	57.179	942.821	0.1525	54.7144	945.286	0.1541	55.5856	944.414	0.2092	73.6749	926.325	0.3758	142.251	857.749	0.3048	116.185	883.815	0.4607	177.575	822.425	0.1631	62.2709	937.729	0.165
			91	0.2793	100.312	899.688	0.2793	100.312	899.688	0.2905	105.59	894.41	0.2624	93.1124	906.888	0.1982	70.6545	929.346	0.7736	273.28	726.72	0.1617	57.6964	942.304	0.1665	56.9056	943.094	0.1523	54.6427	945.357	0.1539	55.5135	944.487	0.2101	73.9919	926.008	0.3763	142.441	857.559	0.3081	117.443	882.557	0.4595	177.112	822.888	0.1631	62.2709	937.729	0.1651
			92	0.252	90.5075	909.493	0.252	90.5075	909.493	0.2635	95.7764	904.224	0.2357	83.6379	916.362	0.1833	65.3429	934.657	0.7547	266.603	733.397	0.1605	57.2683	942.732	0.1658	56.6663	943.334	0.1522	54.6068	945.393	0.1543	55.6578	944.342	0.2097	73.851	926.149	0.3758	142.251	857.749	0.3059	116.604	883.396	0.4562	175.84	824.16	0.1635	62.4236	937.576	0.165
			93	0.2265	81.349	918.651	0.2265	81.349	918.651	0.2376	86.3623	913.638	0.2118	75.157	924.843	0.1741	62.0633	937.937	0.7361	260.032	739.968	0.1598	57.0185	942.982	0.1653	56.4954	943.505	0.1521	54.5709	945.429	0.1538	55.4774	944.523	0.2102	74.0271	925.973	0.3759	142.289	857.711	0.3098	118.091	881.909	0.4554	175.532	824.468	0.1633	62.3473	937.653	0.1651
			94	0.204	73.268	926.732	0.204	73.268	926.732	0.2142	77.8569	922.143	0.1926	68.3439	931.656	0.1687	60.1383	939.862	0.7174	253.427	746.573	0.159	56.733	943.267	0.1648	56.3245	943.675	0.152	54.535	945.465	0.154	55.5495	944.45	0.2097	73.851	926.149	0.3762	142.403	857.597	0.3077	117.291	882.709	0.4564	175.917	824.083	0.1634	62.3855	937.615	0.1652
			95	0.1861	66.8391	933.161	0.1861	66.8391	933.161	0.1947	70.7691	929.231	0.1792	63.5889	936.411	0.1653	58.9263	941.074	0.6988	246.856	753.144	0.1584	56.5189	943.481	0.1644	56.1878	943.812	0.1519	54.4991	945.501	0.1539	55.5135	944.487	0.2103	74.0623	925.938	0.3757	142.214	857.786	0.3076	117.252	882.748	0.4555	175.57	824.43	0.1635	62.4236	937.576	0.1653
			96	0.1737	62.3855	937.614	0.1737	62.3855	937.614	0.1802	65.4987	934.501	0.1709	60.6437	939.356	0.163	58.1064	941.894	0.6804	240.356	759.644	0.158	56.3762	943.624	0.164	56.0511	943.949	0.1518	54.4633	945.537	0.1538	55.4774	944.523	0.2094	73.7454	926.255	0.3752	142.024	857.976	0.305	116.261	883.739	0.4593	177.035	822.965	0.1634	62.3855	937.615	0.1655
			97	0.1662	59.6918	940.308	0.1662	59.6918	940.308	0.1711	62.191	937.809	0.1658	58.834	941.166	0.1613	57.5004	942.5	0.6622	233.927	766.073	0.1577	56.2692	943.731	0.1638	55.9828	944.017	0.1518	54.4633	945.537	0.1538	55.4774	944.523	0.2099	73.9215	926.079	0.3751	141.987	858.013	0.3072	117.1	882.9	0.4561	175.802	824.198	0.1635	62.4236	937.576	0.1654
			98	0.1615	58.0038	941.996	0.1615	58.0038	941.996	0.1653	60.0829	939.917	0.1627	57.7339	942.266	0.1602	57.1082	942.892	0.644	227.498	772.502	0.1572	56.0908	943.909	0.1635	55.8802	944.12	0.1517	54.4274	945.573	0.1537	55.4413	944.559	0.2089	73.5693	926.431	0.3752	142.024	857.976	0.3082	117.481	882.519	0.4563	175.879	824.121	0.1635	62.4236	937.576	0.1654
			99	0.1585	56.9263	943.074	0.1585	56.9263	943.074	0.1619	58.847	941.153	0.1605	56.9533	943.047	0.1594	56.823	943.177	0.6261	221.174	778.826	0.157	56.0194	943.981	0.1633	55.8119	944.188	0.1516	54.3915	945.608	0.1536	55.4053	944.595	0.2097	73.851	926.149	0.3754	142.1	857.9	0.3043	115.995	884.005	0.4558	175.686	824.314	0.1638	62.5382	937.462	0.1656
			100	0.1565	56.208	943.792	0.1565	56.208	943.792	0.1595	57.9747	942.025	0.1589	56.3855	943.614	0.1587	56.5735	943.426	0.6081	214.816	785.184	0.1567	55.9124	944.088	0.163	55.7094	944.291	0.1514	54.3197	945.68	0.1536	55.4053	944.595	0.2095	73.7806	926.219	0.375	141.949	858.051	0.3048	116.185	883.815	0.4567	176.033	823.967	0.1635	62.4236	937.576	0.1655
			101	0.1551	55.7052	944.295	0.1551	55.7052	944.295	0.1579	57.3931	942.607	0.1579	56.0307	943.969	0.1582	56.3953	943.605	0.5905	208.598	791.402	0.1565	55.841	944.159	0.163	55.7094	944.291	0.1515	54.3556	945.644	0.1536	55.4053	944.595	0.2087	73.4989	926.501	0.375	141.949	858.051	0.3055	116.452	883.548	0.4557	175.648	824.352	0.1637	62.5	937.5	0.1659
			102	0.154	55.3101	944.69	0.154	55.3101	944.69	0.1567	56.957	943.043	0.157	55.7113	944.289	0.1577	56.217	943.783	0.573	202.416	797.584	0.1563	55.7696	944.23	0.1628	55.641	944.359	0.1515	54.3556	945.644	0.1537	55.4413	944.559	0.2101	73.9919	926.008	0.3752	142.024	857.976	0.3087	117.672	882.328	0.4559	175.725	824.275	0.1638	62.5382	937.462	0.1656
			103	0.1532	55.0228	944.977	0.1532	55.0228	944.977	0.1558	56.6298	943.37	0.1562	55.4274	944.573	0.1573	56.0744	943.926	0.5554	196.199	803.801	0.1562	55.734	944.266	0.1628	55.641	944.359	0.1514	54.3197	945.68	0.1536	55.4053	944.595	0.2092	73.6749	926.325	0.3751	141.987	858.013	0.3058	116.566	883.434	0.4564	175.917	824.083	0.1639	62.5764	937.424	0.166
			104	0.1525	54.7714	945.229	0.1525	54.7714	945.229	0.155	56.3391	943.661	0.1557	55.25	944.75	0.1569	55.9318	944.068	0.5381	190.088	809.912	0.156	55.6626	944.337	0.1626	55.5726	944.427	0.1514	54.3197	945.68	0.1536	55.4053	944.595	0.2092	73.6749	926.325	0.3749	141.911	858.089	0.3044	116.033	883.967	0.4548	175.301	824.699	0.1638	62.5382	937.462	0.1658
			105	0.152	54.5918	945.408	0.152	54.5918	945.408	0.1544	56.121	943.879	0.1552	55.0726	944.927	0.1567	55.8605	944.139	0.5209	184.012	815.988	0.1559	55.6269	944.373	0.1624	55.5043	944.496	0.1513	54.2839	945.716	0.1536	55.4053	944.595	0.2088	73.5341	926.466	0.3749	141.911	858.089	0.3081	117.443	882.557	0.4562	175.84	824.16	0.1636	62.4618	937.538	0.1656
			106	0.1516	54.4482	945.552	0.1516	54.4482	945.552	0.154	55.9756	944.024	0.1549	54.9661	945.034	0.1565	55.7892	944.211	0.5039	178.006	821.994	0.1559	55.6269	944.373	0.1625	55.5385	944.462	0.1514	54.3197	945.68	0.1537	55.4413	944.559	0.2098	73.8862	926.114	0.3746	141.797	858.203	0.3058	116.566	883.434	0.4569	176.11	823.89	0.1639	62.5764	937.424	0.1658
			107	0.1512	54.3045	945.696	0.1512	54.3045	945.696	0.1536	55.8302	944.17	0.1546	54.8597	945.14	0.1562	55.6823	944.318	0.487	172.036	827.964	0.1558	55.5912	944.409	0.1623	55.4701	944.53	0.1513	54.2839	945.716	0.1536	55.4053	944.595	0.2099	73.9215	926.079	0.3743	141.684	858.316	0.3052	116.338	883.662	0.4534	174.761	825.239	0.1638	62.5382	937.462	0.1661
			108	0.151	54.2327	945.767	0.151	54.2327	945.767	0.1534	55.7575	944.243	0.1544	54.7887	945.211	0.1562	55.6823	944.318	0.4702	166.101	833.899	0.1557	55.5556	944.444	0.1623	55.4701	944.53	0.1514	54.3197	945.68	0.1537	55.4413	944.559	0.2101	73.9919	926.008	0.374	141.57	858.43	0.3065	116.833	883.167	0.4527	174.491	825.509	0.1641	62.6527	937.347	0.166
			109	0.1507	54.1249	945.875	0.1507	54.1249	945.875	0.153	55.6121	944.388	0.1541	54.6822	945.318	0.1559	55.5754	944.425	0.4535	160.202	839.798	0.1555	55.4842	944.516	0.1622	55.4359	944.564	0.1513	54.2839	945.716	0.1536	55.4053	944.595	0.2098	73.8862	926.114	0.3749	141.911	858.089	0.3069	116.986	883.014	0.4558	175.686	824.314	0.1641	62.6527	937.347	0.1662
			110	0.1504	54.0172	945.983	0.1504	54.0172	945.983	0.1527	55.5031	944.497	0.1538	54.5758	945.424	0.1557	55.5041	944.496	0.4369	154.338	845.662	0.1555	55.4842	944.516	0.162	55.3676	944.632	0.1513	54.2839	945.716	0.1536	55.4053	944.595	0.2094	73.7454	926.255	0.374	141.57	858.43	0.3058	116.566	883.434	0.4545	175.185	824.815	0.164	62.6145	937.385	0.1658
			111	0.1503	53.9813	946.019	0.1503	53.9813	946.019	0.1525	55.4304	944.57	0.1537	54.5403	945.46	0.1556	55.4684	944.532	0.4206	148.58	851.42	0.1554	55.4485	944.551	0.162	55.3676	944.632	0.1512	54.248	945.752	0.1535	55.3692	944.631	0.2092	73.6749	926.325	0.3737	141.457	858.543	0.3054	116.414	883.586	0.4526	174.453	825.547	0.1641	62.6527	937.347	0.1659
			112	0.15	53.8735	946.126	0.15	53.8735	946.126	0.1524	55.394	944.606	0.1535	54.4693	945.531	0.1555	55.4328	944.567	0.4045	142.892	857.108	0.1554	55.4485	944.551	0.1621	55.4018	944.598	0.1512	54.248	945.752	0.1536	55.4053	944.595	0.2092	73.6749	926.325	0.3744	141.722	858.278	0.3074	117.176	882.824	0.455	175.378	824.622	0.1641	62.6527	937.347	0.1659
			113	0.1498	53.8017	946.198	0.1498	53.8017	946.198	0.1522	55.3213	944.679	0.1533	54.3984	945.602	0.1553	55.3615	944.639	0.3885	137.24	862.76	0.1552	55.3771	944.623	0.1619	55.3334	944.667	0.1511	54.2121	945.788	0.1536	55.4053	944.595	0.2097	73.851	926.149	0.3743	141.684	858.316	0.3053	116.376	883.624	0.4541	175.031	824.969	0.1643	62.7291	937.271	0.1658
			114	0.1497	53.7658	946.234	0.1497	53.7658	946.234	0.152	55.2486	944.751	0.1531	54.3274	945.673	0.1552	55.3258	944.674	0.3726	131.624	868.376	0.1551	55.3415	944.659	0.1619	55.3334	944.667	0.1511	54.2121	945.788	0.1535	55.3692	944.631	0.2092	73.6749	926.325	0.3739	141.532	858.468	0.3056	116.49	883.51	0.4525	174.414	825.586	0.1642	62.6909	937.309	0.1658
			115	0.1497	53.7658	946.234	0.1497	53.7658	946.234	0.152	55.2486	944.751	0.153	54.2919	945.708	0.1552	55.3258	944.674	0.3569	126.077	873.923	0.1551	55.3415	944.659	0.1619	55.3334	944.667	0.1512	54.248	945.752	0.1537	55.4413	944.559	0.2095	73.7806	926.219	0.3737	141.457	858.543	0.3039	115.842	884.158	0.4553	175.493	824.507	0.1642	62.6909	937.309	0.1656
			116	0.1495	53.6939	946.306	0.1495	53.6939	946.306	0.1516	55.1032	944.897	0.1529	54.2564	945.744	0.1551	55.2902	944.71	0.3415	120.637	879.363	0.1551	55.3415	944.659	0.1618	55.2992	944.701	0.1511	54.2121	945.788	0.1536	55.4053	944.595	0.2103	74.0623	925.938	0.374	141.57	858.43	0.3059	116.604	883.396	0.4531	174.645	825.355	0.164	62.6145	937.385	0.1655
			117	0.1493	53.6221	946.378	0.1493	53.6221	946.378	0.1515	55.0669	944.933	0.1528	54.2209	945.779	0.155	55.2545	944.745	0.3263	115.268	884.732	0.155	55.3058	944.694	0.1617	55.265	944.735	0.1511	54.2121	945.788	0.1535	55.3692	944.631	0.2103	74.0623	925.938	0.3739	141.532	858.468	0.3058	116.566	883.434	0.4527	174.491	825.509	0.1641	62.6527	937.347	0.1655
			118	0.1492	53.5862	946.414	0.1492	53.5862	946.414	0.1516	55.1032	944.897	0.1527	54.1854	945.815	0.1549	55.2189	944.781	0.3112	109.934	890.066	0.155	55.3058	944.694	0.1617	55.265	944.735	0.1511	54.2121	945.788	0.1536	55.4053	944.595	0.2109	74.2736	925.726	0.3738	141.494	858.506	0.3041	115.918	884.082	0.4509	173.797	826.203	0.1642	62.6909	937.309	0.1654
			119	0.1492	53.5862	946.414	0.1492	53.5862	946.414	0.1512	54.9578	945.042	0.1527	54.1854	945.815	0.1549	55.2189	944.781	0.2965	104.741	895.259	0.155	55.3058	944.694	0.1616	55.2309	944.769	0.1511	54.2121	945.788	0.1535	55.3692	944.631	0.2109	74.2736	925.726	0.3737	141.457	858.543	0.3078	117.329	882.671	0.4532	174.684	825.316	0.164	62.6145	937.385	0.1651
			120	0.149	53.5143	946.486	0.149	53.5143	946.486	0.1512	54.9578	945.042	0.1526	54.15	945.85	0.1548	55.1832	944.817	0.2821	99.6538	900.346	0.1548	55.2344	944.766	0.1615	55.1967	944.803	0.151	54.1762	945.824	0.1535	55.3692	944.631	0.2095	73.7806	926.219	0.3733	141.305	858.695	0.3039	115.842	884.158	0.4532	174.684	825.316	0.164	62.6145	937.385	0.165
			121	0.149	53.5143	946.486	0.149	53.5143	946.486	0.1511	54.9215	945.079	0.1525	54.1145	945.886	0.1547	55.1476	944.852	0.2681	94.7082	905.292	0.1548	55.2344	944.766	0.1616	55.2309	944.769	0.1511	54.2121	945.788	0.1535	55.3692	944.631	0.2105	74.1328	925.867	0.3735	141.381	858.619	0.3053	116.376	883.624	0.4528	174.53	825.47	0.1637	62.5	937.5	0.1648
			122	0.1489	53.4784	946.522	0.1489	53.4784	946.522	0.151	54.8851	945.115	0.1525	54.1145	945.886	0.1547	55.1476	944.852	0.2546	89.9392	910.061	0.1547	55.1987	944.801	0.1616	55.2309	944.769	0.1511	54.2121	945.788	0.1536	55.4053	944.595	0.2105	74.1328	925.867	0.3736	141.419	858.581	0.3066	116.871	883.129	0.4518	174.144	825.856	0.1636	62.4618	937.538	0.1647
			123	0.1488	53.4425	946.557	0.1488	53.4425	946.557	0.1509	54.8488	945.151	0.1523	54.0435	945.956	0.1547	55.1476	944.852	0.2417	85.3822	914.618	0.1547	55.1987	944.801	0.1615	55.1967	944.803	0.151	54.1762	945.824	0.1535	55.3692	944.631	0.2101	73.9919	926.008	0.3732	141.267	858.733	0.3043	115.995	884.005	0.452	174.221	825.779	0.1635	62.4236	937.576	0.1649
			124	0.1488	53.4425	946.557	0.1488	53.4425	946.557	0.1509	54.8488	945.151	0.1524	54.079	945.921	0.1546	55.1119	944.888	0.2296	81.1078	918.892	0.1548	55.2344	944.766	0.1616	55.2309	944.769	0.1511	54.2121	945.788	0.1535	55.3692	944.631	0.2101	73.9919	926.008	0.3735	141.381	858.619	0.3072	117.1	882.9	0.4493	173.181	826.819	0.1634	62.3855	937.615	0.1647
			125	0.1487	53.4066	946.593	0.1487	53.4066	946.593	0.1508	54.8124	945.188	0.1523	54.0435	945.956	0.1545	55.0763	944.924	0.2183	77.116	922.884	0.1548	55.2344	944.766	0.1615	55.1967	944.803	0.1511	54.2121	945.788	0.1535	55.3692	944.631	0.2099	73.9215	926.079	0.373	141.192	858.808	0.3058	116.566	883.434	0.4489	173.027	826.973	0.1633	62.3473	937.653	0.1644
			126	0.1487	53.4066	946.593	0.1487	53.4066	946.593	0.1508	54.8124	945.188	0.1522	54.008	945.992	0.1545	55.0763	944.924	0.2081	73.5128	926.487	0.1547	55.1987	944.801	0.1615	55.1967	944.803	0.151	54.1762	945.824	0.1534	55.3331	944.667	0.2106	74.168	925.832	0.3737	141.457	858.543	0.3056	116.49	883.51	0.4503	173.566	826.434	0.1632	62.3091	937.691	0.1644
			127	0.1487	53.4066	946.593	0.1487	53.4066	946.593	0.1509	54.8488	945.151	0.1521	53.9725	946.027	0.1544	55.0406	944.959	0.1993	70.4041	929.596	0.1547	55.1987	944.801	0.1615	55.1967	944.803	0.151	54.1762	945.824	0.1534	55.3331	944.667	0.2106	74.168	925.832	0.3735	141.381	858.619	0.3035	115.69	884.31	0.4484	172.834	827.166	0.163	62.2327	937.767	0.1641
			128	0.1486	53.3707	946.629	0.1486	53.3707	946.629	0.1507	54.7761	945.224	0.1521	53.9725	946.027	0.1544	55.0406	944.959	0.1918	67.7547	932.245	0.1547	55.1987	944.801	0.1613	55.1283	944.872	0.151	54.1762	945.824	0.1535	55.3692	944.631	0.2101	73.9919	926.008	0.3735	141.381	858.619	0.3042	115.956	884.044	0.4509	173.797	826.203	0.1629	62.1946	937.805	0.164
			129	0.1485	53.3348	946.665	0.1485	53.3348	946.665	0.1506	54.7397	945.26	0.152	53.937	946.063	0.1543	55.005	944.995	0.1856	65.5645	934.435	0.1546	55.1631	944.837	0.1613	55.1283	944.872	0.151	54.1762	945.824	0.1535	55.3692	944.631	0.2103	74.0623	925.938	0.3731	141.229	858.771	0.3025	115.308	884.692	0.4519	174.183	825.817	0.1629	62.1946	937.805	0.1641
			130	0.1485	53.3348	946.665	0.1485	53.3348	946.665	0.1506	54.7397	945.26	0.152	53.937	946.063	0.1543	55.005	944.995	0.1808	63.8689	936.131	0.1546	55.1631	944.837	0.1614	55.1625	944.837	0.151	54.1762	945.824	0.1535	55.3692	944.631	0.2113	74.4145	925.585	0.3733	141.305	858.695	0.3028	115.423	884.577	0.4492	173.142	826.858	0.1628	62.1564	937.844	0.1639
			131	0.1485	53.3348	946.665	0.1485	53.3348	946.665	0.1505	54.7034	945.297	0.152	53.937	946.063	0.1543	55.005	944.995	0.177	62.5265	937.474	0.1546	55.1631	944.837	0.1613	55.1283	944.872	0.151	54.1762	945.824	0.1535	55.3692	944.631	0.2106	74.168	925.832	0.3732	141.267	858.733	0.3044	116.033	883.967	0.4491	173.104	826.896	0.1625	62.0418	937.958	0.1637
			132	0.1484	53.2989	946.701	0.1484	53.2989	946.701	0.1505	54.7034	945.297	0.152	53.937	946.063	0.1542	54.9693	945.031	0.174	61.4667	938.533	0.1545	55.1274	944.873	0.1613	55.1283	944.872	0.151	54.1762	945.824	0.1534	55.3331	944.667	0.2107	74.2032	925.797	0.3734	141.343	858.657	0.3026	115.346	884.654	0.4499	173.412	826.588	0.1624	62.0037	937.996	0.1638
			133	0.1484	53.2989	946.701	0.1484	53.2989	946.701	0.1503	54.6307	945.369	0.1519	53.9016	946.098	0.1542	54.9693	945.031	0.1714	60.5483	939.452	0.1545	55.1274	944.873	0.1612	55.0942	944.906	0.151	54.1762	945.824	0.1534	55.3331	944.667	0.2107	74.2032	925.797	0.3737	141.457	858.543	0.3045	116.071	883.929	0.4495	173.258	826.742	0.1622	61.9273	938.073	0.1635
			134	0.1484	53.2989	946.701	0.1484	53.2989	946.701	0.1505	54.7034	945.297	0.1519	53.9016	946.098	0.1543	55.005	944.995	0.1696	59.9124	940.088	0.1545	55.1274	944.873	0.1613	55.1283	944.872	0.151	54.1762	945.824	0.1535	55.3692	944.631	0.2105	74.1328	925.867	0.3737	141.457	858.543	0.3027	115.385	884.615	0.4471	172.333	827.667	0.1623	61.9655	938.035	0.1636
			135	0.1483	53.2629	946.737	0.1483	53.2629	946.737	0.1504	54.6671	945.333	0.1518	53.8661	946.134	0.1542	54.9693	945.031	0.168	59.3472	940.653	0.1545	55.1274	944.873	0.1612	55.0942	944.906	0.151	54.1762	945.824	0.1534	55.3331	944.667	0.2109	74.2736	925.726	0.3737	141.457	858.543	0.3025	115.308	884.692	0.4493	173.181	826.819	0.1621	61.8891	938.111	0.1631
			136	0.1483	53.2629	946.737	0.1483	53.2629	946.737	0.1504	54.6671	945.333	0.1518	53.8661	946.134	0.1541	54.9337	945.066	0.1666	58.8526	941.147	0.1544	55.0917	944.908	0.1612	55.0942	944.906	0.151	54.1762	945.824	0.1534	55.3331	944.667	0.2107	74.2032	925.797	0.3741	141.608	858.392	0.3018	115.042	884.958	0.4486	172.911	827.089	0.1619	61.8128	938.187	0.1631
			137	0.1482	53.227	946.773	0.1482	53.227	946.773	0.1503	54.6307	945.369	0.1517	53.8306	946.169	0.1541	54.9337	945.066	0.1655	58.464	941.536	0.1545	55.1274	944.873	0.1612	55.0942	944.906	0.1509	54.1404	945.86	0.1534	55.3331	944.667	0.2116	74.5202	925.48	0.3739	141.532	858.468	0.302	115.118	884.882	0.4473	172.41	827.59	0.1618	61.7746	938.225	0.1629
			138	0.1482	53.227	946.773	0.1482	53.227	946.773	0.1503	54.6307	945.369	0.1518	53.8661	946.134	0.1541	54.9337	945.066	0.1646	58.1461	941.854	0.1544	55.0917	944.908	0.1612	55.0942	944.906	0.151	54.1762	945.824	0.1534	55.3331	944.667	0.2103	74.0623	925.938	0.3731	141.229	858.771	0.3018	115.042	884.958	0.448	172.68	827.32	0.1617	61.7364	938.264	0.1628
			139	0.1483	53.2629	946.737	0.1483	53.2629	946.737	0.1502	54.5944	945.406	0.1517	53.8306	946.169	0.1541	54.9337	945.066	0.1638	57.8635	942.136	0.1544	55.0917	944.908	0.1612	55.0942	944.906	0.151	54.1762	945.824	0.1535	55.3692	944.631	0.2113	74.4145	925.585	0.3736	141.419	858.581	0.3016	114.965	885.035	0.4489	173.027	826.973	0.1616	61.6982	938.302	0.1627
			140	0.1481	53.1911	946.809	0.1481	53.1911	946.809	0.1501	54.558	945.442	0.1516	53.7951	946.205	0.154	54.898	945.102	0.163	57.5809	942.419	0.1544	55.0917	944.908	0.1612	55.0942	944.906	0.151	54.1762	945.824	0.1534	55.3331	944.667	0.2119	74.6258	925.374	0.3738	141.494	858.506	0.3029	115.461	884.539	0.4486	172.911	827.089	0.1614	61.6219	938.378	0.1626
			141	0.1481	53.1911	946.809	0.1481	53.1911	946.809	0.1501	54.558	945.442	0.1517	53.8306	946.169	0.154	54.898	945.102	0.1624	57.3689	942.631	0.1544	55.0917	944.908	0.1612	55.0942	944.906	0.151	54.1762	945.824	0.1535	55.3692	944.631	0.2122	74.7315	925.269	0.3734	141.343	858.657	0.3021	115.156	884.844	0.4471	172.333	827.667	0.1615	61.66	938.34	0.1626
			142	0.1481	53.1911	946.809	0.1481	53.1911	946.809	0.15	54.5217	945.478	0.1517	53.8306	946.169	0.1541	54.9337	945.066	0.1619	57.1923	942.808	0.1543	55.056	944.944	0.1611	55.06	944.94	0.1509	54.1404	945.86	0.1534	55.3331	944.667	0.212	74.661	925.339	0.3732	141.267	858.733	0.3004	114.508	885.492	0.4456	171.755	828.245	0.1613	61.5837	938.416	0.1625
			143	0.1481	53.1911	946.809	0.1481	53.1911	946.809	0.15	54.5217	945.478	0.1516	53.7951	946.205	0.154	54.898	945.102	0.1614	57.0157	942.984	0.1543	55.056	944.944	0.1611	55.06	944.94	0.151	54.1762	945.824	0.1535	55.3692	944.631	0.2114	74.4497	925.55	0.3734	141.343	858.657	0.3	114.355	885.645	0.4463	172.024	827.976	0.1611	61.5073	938.493	0.1624
			144	0.1481	53.1911	946.809	0.1481	53.1911	946.809	0.15	54.5217	945.478	0.1516	53.7951	946.205	0.154	54.898	945.102	0.161	56.8744	943.126	0.1544	55.0917	944.908	0.1611	55.06	944.94	0.151	54.1762	945.824	0.1535	55.3692	944.631	0.2112	74.3793	925.621	0.3735	141.381	858.619	0.3014	114.889	885.111	0.4499	173.412	826.588	0.161	61.4692	938.531	0.1622
			145	0.1481	53.1911	946.809	0.1481	53.1911	946.809	0.1501	54.558	945.442	0.1517	53.8306	946.169	0.154	54.898	945.102	0.1605	56.6978	943.302	0.1543	55.056	944.944	0.1611	55.06	944.94	0.151	54.1762	945.824	0.1535	55.3692	944.631	0.2111	74.3441	925.656	0.3731	141.229	858.771	0.3002	114.432	885.568	0.4499	173.412	826.588	0.1608	61.3928	938.607	0.1622
			146	0.148	53.1552	946.845	0.148	53.1552	946.845	0.1501	54.558	945.442	0.1516	53.7951	946.205	0.154	54.898	945.102	0.1602	56.5918	943.408	0.1543	55.056	944.944	0.1611	55.06	944.94	0.151	54.1762	945.824	0.1535	55.3692	944.631	0.2106	74.168	925.832	0.3726	141.04	858.96	0.2992	114.05	885.95	0.4455	171.716	828.284	0.1608	61.3928	938.607	0.162
			147	0.148	53.1552	946.845	0.148	53.1552	946.845	0.1501	54.558	945.442	0.1516	53.7951	946.205	0.1539	54.8624	945.138	0.1598	56.4505	943.55	0.1543	55.056	944.944	0.161	55.0258	944.974	0.151	54.1762	945.824	0.1535	55.3692	944.631	0.2116	74.5202	925.48	0.373	141.192	858.808	0.2991	114.012	885.988	0.4471	172.333	827.667	0.1606	61.3164	938.684	0.162
			148	0.148	53.1552	946.845	0.148	53.1552	946.845	0.1499	54.4853	945.515	0.1516	53.7951	946.205	0.1539	54.8624	945.138	0.1595	56.3445	943.656	0.1543	55.056	944.944	0.161	55.0258	944.974	0.151	54.1762	945.824	0.1535	55.3692	944.631	0.2116	74.5202	925.48	0.3729	141.154	858.846	0.3017	115.003	884.997	0.445	171.523	828.477	0.1605	61.2783	938.722	0.1618
			149	2.8973	1040.58	-40.5847	0.1219	43.7812	956.219	0.1227	44.5987	955.401	0.1188	42.1561	957.844	0.1193	42.5282	957.472	0.1198	42.3202	957.68	0.1199	42.7817	957.218	0.1203	41.1156	958.884	0.1201	43.0898	956.91	0.1198	43.2132	956.787	0.1202	42.3314	957.669	0.1215	45.9914	954.009	0.1214	46.2758	953.724	0.1271	48.9901	951.01	0.1226	46.8082	953.192	0.1234
			150	2.8966	1040.33	-40.3333	0.1219	43.7812	956.219	0.1226	44.5624	955.438	0.1189	42.1915	957.808	0.1194	42.5638	957.436	0.1198	42.3202	957.68	0.1199	42.7817	957.218	0.1203	41.1156	958.884	0.1201	43.0898	956.91	0.1198	43.2132	956.787	0.1202	42.3314	957.669	0.1216	46.0292	953.971	0.1214	46.2758	953.724	0.1272	49.0287	950.971	0.1226	46.8082	953.192	0.1236
			initial reaction rate V			6.73354			10.6283			10.5651			10.8276			11.1305			8.71552			11.828			12.4323			13.5384			14.9547			16.1605			18.4295			22.5159			23.5987			24.2597
			M/6.23			1.08083			1.70599			1.69584			1.73798			1.78659			1.39896			1.89856			1.99555			2.17309			2.40043			2.59398			2.95819			3.61411			3.78791			3.89402
			specific activity			13.5103			21.3249			21.198			21.7248			22.3324			17.487			23.732			24.9444			27.1636			30.0054			32.4247			36.9774			45.1764			47.3488			48.6752
																									oxidation of NADH kinetics
		SspB concentration in μM		specific activity	specific activity fold change																						SspB concentration in μM	initial reaction rate V
		21.3249	0	21.2615	1																					10.6283	0	10.5967
		21.198	0.1	21.7248	1.02179																					10.5651	0.1	10.8276
			0.2	22.3324	1.05037																						0.2	11.1305
			0.4	17.487	0.822474																						0.4	8.71552
			0.6	23.732	1.1162																						0.6	11.828
			1	24.9444	1.17322																						1	12.4323
			1.5	27.1636	1.2776																						1.5	13.5384
			2.5	30.0054	1.41126																						2.5	14.9547
			5	32.4247	1.52505																						5	16.1605
			10	36.9774	1.73917																						10	18.4295
			13	45.1764	2.1248																						13	22.5159
			15	47.3488	2.22698																						15	23.5987
			17	48.6752	2.28936																						17	24.2597
			20	50.8066	2.38961																						20	25.322
			25	55.4582	2.60839																						25	27.6404
			30	59.8884	2.81676																						30	29.8484
			40	70.0045	3.29255																						40	34.8902
			50	71.4915	3.36249																						50	35.6313
			55	78.0846	3.67259																						55	38.9173
																								Lineweaver–Burk plot for the determination of Michaelis-Menten constant
																										1 / (SspB concentration)		1 / (initial reaction rate)
																											#DIV/0!	0.0943689
																											10	0.0923563
																											5	0.0898435
																											2.5	0.114738
																											1.66667	0.0845451
																											1	0.0804357
																											0.666667	0.0738642
																											0.4	0.0668687
																											0.2	0.0618793
																											0.1	0.0542608
																											0.0769231	0.044413
																											0.0666667	0.0423753
																											0.0588235	0.0412206
																											0.05	0.0394913
																											0.04	0.036179
																											0.0333333	0.0335027
																											0.025	0.0286613
																											0.02	0.0280652
																											0.0181818	0.0256955
																										Michaelis-Menten constant, Vmax and Km
																											1/Vmax	0.0496
																											Vmax=	20.1613	μM of oxidated NADH۰min¯¹
																										slope=	Km/Vmax=	0.0067
																											Km=	0.135081	μM
																								Hanes–Woolf plot for the determination of Michaelis-Menten constant
																										SspB concentration in μM		SspB conc. / initial reaction rate
																											0	0
																											0.1	0.00923563
																											0.2	0.0179687
																											0.4	0.0458951
																											0.6	0.050727
																											1	0.0804357
																											1.5	0.110796
																											2.5	0.167172
																											5	0.309397
																											10	0.542608
																											13	0.577369
																											15	0.635629
																											17	0.70075
																											20	0.789827
																											25	0.904474
																											30	1.00508
																											40	1.14645
																											50	1.40326
																											55	1.41325
																										Michaelis-Menten constant, Vmax and Km
																											slope=	0.0266
																											Vmax=	37.594	μM of oxidated NADH۰min¯¹
																											Km/Vmax=	0.1276
																											Km=	4.79699	μM
[truncated: 17 more columns]

## Sheet: Mean
SspB concentration in μM	A1	B1	C1	Mean	SD	SEM
0	20.9462	21.1065	21.2615	21.1047	0.157627	0.0910059
0.1	16.0198	21.8069	21.7248	19.8505	3.31772	1.91548
0.2	22.3819	23.1433	22.3324	22.6192	0.454563	0.262442
0.4	24.7245	23.6778	17.487	21.9631	3.91156	2.25834
0.6	23.0754	23.6534	23.732	23.4869	0.358522	0.206993
1	26.0694	26.2063	24.9444	25.7401	0.69243	0.399775
1.5	28.0573	27.6257	27.1636	27.6156	0.446929	0.258035
2.5	28.6961	29.7588	30.0054	29.4867	0.695752	0.401693
5	34.284	34.9182	32.4247	33.8756	1.29591	0.748195
10	39.2927	39.0053	36.9774	38.4251	1.26202	0.72863
13	44.021	43.0064	45.1764	44.0679	1.08578	0.626876
15	45.3014	46.9268	47.3488	46.5257	1.08103	0.624136
17	49.896	48.5069	48.6752	49.0261	0.758086	0.437681
20	49.0077	50.2306	50.8066	50.015	0.918637	0.530375
25	52.5607	55.2836	55.4582	54.4342	1.62481	0.938084
30	60.85	59.6205	59.8884	60.1196	0.646572	0.373299
40	68.8392	64.9333	70.0045	67.9257	2.65612	1.53351
50	74.8291	77.6428	71.4915	74.6544	3.07936	1.77787
55	80.2756	80.5148	78.0846	79.625	1.33938	0.773293
