# Supplementary material for: Targeted protein degradation in Escherichia coli using CLIPPERs
Source: EMBO Rep. 2025 Jun 25;26(16):3994–4016. doi: 10.1038/s44319-025-00510-9 (PMC12373786; doi:10.1038/s44319-025-00510-9)
Supplement: Supplementary file 7 — Source data Fig. 4 [file 44319_2025_510_MOESM7_ESM.zip › Fig4/Fig4C/SspB/ATPase_assay_SspB_n2.xlsx]

## Sheet: 21-08-05_001-002 raw data
Raw data
0s	30.0 °C	2.99	2.9611	2.9188	2.8845	2.9769	2.8463	2.8344	2.8482	2.8229	2.8278	2.9293	2.7449	2.9272	2.9029	2.9519	2.8369	2.8499	2.8528	2.8494	2.8442	2.8222	2.8167	2.7944	2.6784	2.945	2.8728	2.8836	2.6882	2.6889	2.6684	2.7096	2.6688	2.6161	2.5994	2.479	2.4501	2.9839	2.8703	2.8916	2.7422	2.72	2.6519	2.7787	2.7045	2.7343	2.5884	2.507	2.6183
78s	30.1 °C	3.0163	2.9795	2.9078	2.8808	2.9689	2.8362	2.821	2.8364	2.8063	2.7978	2.9039	2.6971	2.9465	2.9171	2.9451	2.8305	2.8391	2.8347	2.8366	2.8263	2.8044	2.7963	2.7549	2.6296	2.9678	2.8839	2.8755	2.6358	2.64	2.6114	2.6555	2.6096	2.5508	2.5288	2.3921	2.3588	2.999	2.8735	2.8966	2.6977	2.6695	2.601	2.7275	2.6481	2.6678	2.5095	2.4175	2.5318
155s	30.0 °C	3.0166	2.9626	2.8887	2.861	2.9575	2.8193	2.8052	2.8034	2.7781	2.7654	2.8679	2.6321	2.9336	2.9096	2.9398	2.8073	2.8106	2.817	2.8084	2.8119	2.7728	2.7666	2.708	2.571	2.9618	2.8881	2.8599	2.5833	2.593	2.5571	2.584	2.5397	2.4734	2.4482	2.2976	2.2509	3.003	2.8756	2.8818	2.6454	2.6123	2.5534	2.6687	2.5816	2.5952	2.4299	2.3236	2.4352
233s	29.9 °C	3.0062	2.9732	2.8764	2.847	2.9432	2.7932	2.7778	2.7844	2.7429	2.7276	2.8207	2.5621	2.9375	2.9146	2.911	2.781	2.7998	2.7887	2.79	2.7819	2.7519	2.7387	2.6519	2.504	2.9741	2.88	2.8398	2.5255	2.5288	2.4944	2.5232	2.467	2.3871	2.3636	2.1989	2.15	2.9905	2.8745	2.8618	2.5903	2.5545	2.485	2.6086	2.5161	2.5136	2.3437	2.2258	2.3309
311s	30.0 °C	2.9962	2.989	2.8603	2.8248	2.9299	2.7745	2.7458	2.7561	2.7107	2.6989	2.7869	2.4871	2.9379	2.8957	2.9091	2.7713	2.7755	2.7743	2.7632	2.755	2.7224	2.6952	2.6052	2.4377	2.9476	2.8772	2.827	2.4688	2.4732	2.43	2.4556	2.3892	2.3055	2.276	2.0996	2.0444	3.0007	2.877	2.8445	2.5388	2.497	2.4225	2.5453	2.4435	2.4314	2.2521	2.1212	2.221
389s	29.8 °C	3.0018	2.9778	2.8422	2.8054	2.9007	2.751	2.7312	2.7355	2.6898	2.6643	2.738	2.4131	2.9332	2.9035	2.8828	2.7543	2.7565	2.7497	2.7425	2.7286	2.6905	2.672	2.5534	2.3746	2.9481	2.8636	2.8088	2.4068	2.4122	2.3611	2.3877	2.3079	2.2176	2.1808	1.9972	1.936	2.9917	2.8684	2.8231	2.4856	2.4344	2.3593	2.479	2.3694	2.3492	2.1606	2.0211	2.1132
466s	29.9 °C	2.9938	2.9683	2.8287	2.7837	2.8927	2.7327	2.7108	2.6968	2.6481	2.6321	2.6974	2.3348	2.9343	2.9062	2.8619	2.7366	2.731	2.7308	2.7203	2.703	2.6501	2.6314	2.5002	2.3083	2.9588	2.8694	2.7883	2.349	2.3464	2.2967	2.319	2.2298	2.1314	2.085	1.8936	1.8267	2.9848	2.8665	2.8022	2.43	2.3652	2.296	2.4162	2.2943	2.2638	2.0669	1.9171	2.0007
544s	30.2 °C	3.0041	2.9582	2.8105	2.7631	2.8752	2.7112	2.6799	2.6746	2.6193	2.5859	2.6493	2.256	2.9433	2.909	2.8454	2.7199	2.7202	2.7087	2.698	2.6831	2.6202	2.5969	2.4491	2.2412	2.9552	2.8799	2.7767	2.2879	2.2851	2.2296	2.2489	2.1523	2.0433	1.9914	1.7891	1.7172	2.9953	2.8623	2.7918	2.373	2.3029	2.2328	2.3524	2.2184	2.176	1.9768	1.8118	1.8862
622s	30.1 °C	3.0023	2.9655	2.7868	2.7486	2.8482	2.6861	2.6647	2.6444	2.5829	2.5468	2.5974	2.1728	2.9366	2.9085	2.8376	2.6908	2.6952	2.6885	2.6714	2.6463	2.5884	2.56	2.3903	2.1714	2.9406	2.8707	2.7556	2.2291	2.2188	2.1595	2.1759	2.0656	1.9521	1.8937	1.6846	1.6045	2.9947	2.8702	2.7713	2.3185	2.2409	2.1678	2.2856	2.1409	2.09	1.883	1.7067	1.769
699s	30.1 °C	2.9953	2.9725	2.7675	2.7232	2.8347	2.6622	2.6278	2.6118	2.5519	2.5096	2.5513	2.0894	2.9338	2.9039	2.8085	2.6605	2.6696	2.6655	2.6488	2.6149	2.5554	2.5218	2.3392	2.102	2.9569	2.8587	2.737	2.1678	2.156	2.0903	2.1031	1.9835	1.86	1.7967	1.5783	1.4911	2.9968	2.865	2.753	2.2623	2.1768	2.1008	2.2158	2.0647	1.9975	1.7881	1.6021	1.6516
777s	29.9 °C	3.014	2.9611	2.7485	2.7014	2.8198	2.6365	2.601	2.587	2.5148	2.4669	2.4947	2.0033	2.9295	2.8989	2.7969	2.6538	2.6552	2.632	2.6198	2.5911	2.5191	2.4837	2.2797	2.0316	2.9539	2.8588	2.7219	2.1032	2.0874	2.0157	2.0283	1.899	1.7664	1.6968	1.4713	1.378	2.9967	2.8546	2.7338	2.2016	2.1121	2.0337	2.146	1.9832	1.9065	1.6929	1.4936	1.5328
855s	29.8 °C	3.0028	2.9768	2.7312	2.6833	2.8027	2.6126	2.5717	2.5576	2.4757	2.4257	2.4446	1.9193	2.943	2.8991	2.7745	2.6279	2.6283	2.6125	2.592	2.5628	2.4812	2.4481	2.2189	1.9586	2.9602	2.8592	2.7004	2.0365	2.0185	1.9476	1.9517	1.8142	1.6727	1.5969	1.3636	1.2648	2.9861	2.865	2.716	2.1429	2.0448	1.9665	2.076	1.9045	1.8157	1.597	1.387	1.4115
933s	29.9 °C	3.0113	2.9871	2.7079	2.6622	2.7742	2.5835	2.5482	2.5197	2.44	2.3828	2.3876	1.8345	2.9434	2.9048	2.757	2.6086	2.6056	2.5854	2.566	2.5351	2.4504	2.4072	2.1611	1.8865	2.943	2.8575	2.6848	1.9708	1.9497	1.8739	1.877	1.7285	1.5783	1.4976	1.257	1.1508	2.9964	2.8678	2.6917	2.0834	1.9787	1.8974	2.0021	1.8239	1.7229	1.5011	1.2792	1.2918
1010s	29.8 °C	3.0032	2.9727	2.6863	2.636	2.7566	2.5576	2.5167	2.4887	2.4022	2.3367	2.3303	1.7474	2.9428	2.9014	2.7427	2.5869	2.5828	2.5582	2.5447	2.4978	2.4086	2.3649	2.1014	1.8139	2.9645	2.8519	2.6639	1.9054	1.8817	1.7973	1.8007	1.6432	1.4854	1.3973	1.1498	1.0368	3.003	2.859	2.6733	2.0225	1.9097	1.8288	1.9293	1.7431	1.6301	1.4046	1.1593	1.1728
1088s	30.0 °C	3.008	2.9723	2.6688	2.6074	2.7349	2.5351	2.4878	2.4523	2.3653	2.2935	2.2714	1.661	2.9295	2.9052	2.7142	2.5615	2.5558	2.5379	2.5136	2.4688	2.376	2.3257	2.0381	1.7399	2.9513	2.8529	2.6456	1.8395	1.8117	1.7231	1.7241	1.557	1.3897	1.296	1.0426	0.9232	2.9891	2.8635	2.657	1.9633	1.8431	1.7592	1.8558	1.6624	1.5387	1.308	1.0517	1.0554
1166s	29.9 °C	2.9896	2.968	2.6447	2.5936	2.7143	2.5073	2.4589	2.4203	2.3242	2.2485	2.2182	1.5744	2.9381	2.9086	2.6994	2.5365	2.5311	2.5053	2.4854	2.4379	2.338	2.2832	1.9759	1.6662	2.9529	2.8556	2.6199	1.7715	1.7421	1.6492	1.6477	1.471	1.2956	1.1959	0.9354	0.8095	2.9894	2.8516	2.6369	1.898	1.7745	1.6891	1.7826	1.5797	1.4459	1.2111	0.9449	0.9357
1243s	29.9 °C	3.0071	2.9629	2.6224	2.5698	2.6957	2.4812	2.4293	2.3869	2.2861	2.1984	2.1596	1.4872	2.933	2.8969	2.6727	2.5101	2.5096	2.4805	2.4523	2.4054	2.2987	2.24	1.9134	1.5917	2.958	2.8527	2.6073	1.703	1.6725	1.5729	1.5699	1.3847	1.2006	1.0951	0.8293	0.6965	2.9848	2.8532	2.6123	1.8376	1.7048	1.6192	1.7072	1.4975	1.3516	1.1142	0.8391	0.8137
1321s	29.9 °C	3.0162	2.9622	2.6002	2.5457	2.6667	2.4524	2.3985	2.352	2.2432	2.1536	2.1	1.3995	2.9328	2.9031	2.6571	2.4928	2.4847	2.4522	2.4269	2.3711	2.2578	2.1964	1.8517	1.5176	2.9541	2.8544	2.5803	1.6357	1.6004	1.4968	1.4918	1.2981	1.1064	0.9945	0.7226	0.5841	3.0078	2.8538	2.5929	1.7738	1.6352	1.5486	1.6318	1.4149	1.2583	1.0175	0.7326	0.6968
1399s	30.2 °C	3.0043	2.9602	2.5803	2.5263	2.6397	2.4276	2.3675	2.3172	2.2019	2.1066	2.0409	1.313	2.9355	2.9048	2.635	2.466	2.458	2.4257	2.3977	2.3365	2.2196	2.151	1.7886	1.4423	2.9511	2.8499	2.5609	1.5683	1.5306	1.4205	1.4149	1.2119	1.0119	0.8941	0.6175	0.473	2.9893	2.8585	2.5679	1.7119	1.5666	1.4782	1.5569	1.3331	1.1653	0.9216	0.6275	0.5788
1477s	30.0 °C	3.0145	2.9678	2.5546	2.4981	2.6223	2.4003	2.3378	2.2824	2.1595	2.0586	1.9803	1.2255	2.9444	2.9027	2.612	2.4398	2.4344	2.3914	2.3639	2.3019	2.1774	2.1075	1.7249	1.3677	2.9488	2.8501	2.5383	1.5	1.4594	1.345	1.3368	1.1264	0.9182	0.7935	0.5125	0.3636	3.0005	2.8556	2.5478	1.6479	1.4959	1.4077	1.4801	1.2503	1.071	0.8245	0.5226	0.4626
1554s	30.0 °C	3.0067	2.9716	2.5307	2.4698	2.5875	2.3742	2.3057	2.2458	2.1205	2.0108	1.9182	1.1383	2.9366	2.8935	2.5947	2.4155	2.4121	2.3672	2.3347	2.2701	2.1367	2.0629	1.6616	1.2926	2.9529	2.8483	2.5196	1.4319	1.3884	1.2695	1.2586	1.0394	0.8241	0.6941	0.4096	0.2623	2.9873	2.8456	2.5254	1.5849	1.426	1.337	1.4058	1.1684	0.9793	0.7288	0.4198	0.352
1632s	30.0 °C	3.0085	2.9727	2.5099	2.4499	2.5711	2.3466	2.276	2.2125	2.0789	1.9625	1.8592	1.0515	2.9512	2.8964	2.5738	2.3936	2.3846	2.3383	2.3071	2.2365	2.0982	2.0184	1.5982	1.218	2.962	2.8568	2.5042	1.3644	1.3177	1.1937	1.1809	0.9535	0.7307	0.5952	0.31	0.1925	3.0056	2.8572	2.508	1.5216	1.3562	1.2665	1.3316	1.0857	0.8874	0.6332	0.3196	0.2637
1710s	30.0 °C	3.0133	2.9747	2.4843	2.4213	2.5398	2.3125	2.2426	2.1715	2.0338	1.9139	1.7962	0.9646	2.9285	2.8976	2.5485	2.3649	2.3583	2.3072	2.2739	2.1992	2.0559	1.9727	1.5344	1.1424	2.9573	2.8346	2.4781	1.2958	1.246	1.1177	1.102	0.8673	0.6369	0.4969	0.222	0.1745	2.9881	2.8438	2.4804	1.4572	1.2851	1.1958	1.2542	1.0035	0.794	0.5379	0.2301	0.2292
1788s	30.0 °C	3.0059	2.9609	2.4598	2.3933	2.5168	2.2834	2.2078	2.1339	1.9913	1.8627	1.7349	0.8781	2.9317	2.9033	2.5285	2.3391	2.3307	2.2756	2.2423	2.1631	2.0133	1.9269	1.4707	1.0675	2.9579	2.8321	2.4522	1.228	1.1755	1.0425	1.0243	0.7817	0.5445	0.4013	0.1771	0.1704	2.9834	2.8337	2.4589	1.3935	1.215	1.1251	1.1796	0.9217	0.7014	0.4437	0.18	0.2221
1865s	30.1 °C	3.0014	2.9633	2.4339	2.3686	2.4885	2.2545	2.176	2.0988	1.949	1.8144	1.6726	0.7915	2.9383	2.9033	2.4991	2.317	2.3041	2.2464	2.2094	2.1274	1.9724	1.8812	1.4068	0.9925	2.9419	2.8313	2.4299	1.1593	1.1037	0.9669	0.9463	0.6962	0.4527	0.3098	0.1666	0.1686	3.0028	2.8364	2.4337	1.3302	1.1447	1.0544	1.1028	0.8394	0.6097	0.3517	0.1685	0.2192
1943s	30.0 °C	3.0012	2.9724	2.408	2.342	2.4636	2.2229	2.1418	2.0595	1.9052	1.7643	1.6108	0.7056	2.9213	2.8907	2.4763	2.2875	2.2763	2.2157	2.1779	2.0919	1.9302	1.8356	1.3433	0.9178	2.9564	2.8365	2.4046	1.091	1.0323	0.8914	0.8689	0.6111	0.3626	0.2392	0.1633	0.1674	2.9935	2.837	2.4098	1.2659	1.0741	0.9837	1.0271	0.7575	0.518	0.2643	0.1652	0.2177
2021s	30.1 °C	3.0016	2.9639	2.3853	2.3162	2.4352	2.1927	2.1091	2.0215	1.8628	1.7136	1.5487	0.6202	2.9372	2.9009	2.4551	2.2615	2.2454	2.1842	2.144	2.0544	1.8882	1.7895	1.28	0.8434	2.9475	2.8368	2.3838	1.0224	0.9609	0.8161	0.7912	0.5265	0.2759	0.2135	0.162	0.1674	2.9929	2.8305	2.3864	1.2023	1.004	0.9133	0.9511	0.6757	0.4284	0.1965	0.1636	0.2163
2098s	29.9 °C	3.0099	2.9705	2.3562	2.2908	2.4086	2.1622	2.0757	1.9844	1.8181	1.6636	1.4866	0.5348	2.9429	2.8991	2.4313	2.2351	2.2198	2.1526	2.1123	2.019	1.8444	1.7432	1.2166	0.7691	2.9597	2.8344	2.3592	0.9544	0.89	0.7402	0.7137	0.4425	0.2032	0.2073	0.1608	0.1665	3.0022	2.8333	2.3656	1.1378	0.9332	0.8426	0.8772	0.5943	0.3426	0.1697	0.1627	0.2189
2176s	30.0 °C	3.0062	2.9701	2.3317	2.2623	2.3803	2.1298	2.0407	1.9445	1.7747	1.6131	1.4237	0.4507	2.9291	2.898	2.4088	2.2112	2.1915	2.1207	2.0793	1.9821	1.8035	1.6964	1.1528	0.6948	2.9537	2.8311	2.3365	0.886	0.819	0.6642	0.6363	0.3597	0.168	0.2052	0.1606	0.1664	2.9929	2.8252	2.3407	1.0741	0.8629	0.7722	0.801	0.5136	0.2656	0.163	0.1622	0.217
2254s	30.0 °C	3.0013	2.9696	2.3081	2.2357	2.3515	2.1	2.0063	1.9062	1.7307	1.5633	1.3619	0.3676	2.9182	2.897	2.3834	2.1823	2.1619	2.0907	2.0463	1.9437	1.7599	1.6502	1.0894	0.621	2.9557	2.8363	2.3136	0.8179	0.7472	0.5894	0.5592	0.2803	0.1584	0.2038	0.16	0.166	2.9862	2.8306	2.3162	1.01	0.7928	0.702	0.7252	0.4331	0.2194	0.16	0.1618	0.2162
2332s	29.9 °C	2.9949	2.9648	2.2766	2.2069	2.3261	2.0692	1.9715	1.8678	1.6864	1.5119	1.2986	0.2872	2.94	2.8973	2.3526	2.1551	2.1336	2.059	2.011	1.9072	1.717	1.6033	1.0262	0.5478	2.947	2.8179	2.2908	0.7493	0.6764	0.5145	0.4827	0.2111	0.1557	0.2029	0.1599	0.1658	3.0018	2.8229	2.2945	0.9467	0.7226	0.6316	0.6505	0.354	0.2071	0.1586	0.1615	0.2163
2409s	30.0 °C	3.0084	2.9553	2.2529	2.1783	2.2976	2.0378	1.9362	1.831	1.6422	1.4618	1.2363	0.2149	2.9207	2.8932	2.332	2.1277	2.1058	2.0271	1.9807	1.8698	1.6734	1.5567	0.963	0.4743	2.9461	2.8134	2.2635	0.6809	0.6049	0.4401	0.4077	0.1704	0.1537	0.2026	0.1594	0.1659	2.9861	2.8216	2.268	0.8822	0.6524	0.5619	0.5757	0.2783	0.203	0.158	0.1614	0.2159
2487s	29.9 °C	3.0047	2.9676	2.2274	2.1521	2.2666	2.0055	1.903	1.7908	1.5982	1.4112	1.1739	0.1687	2.9284	2.9016	2.3065	2.1005	2.0779	1.9925	1.9467	1.8329	1.6312	1.5097	0.9002	0.4018	2.9643	2.8268	2.2426	0.613	0.534	0.3672	0.3336	0.1578	0.1529	0.2021	0.1594	0.1661	2.9911	2.8234	2.2448	0.8188	0.5827	0.4921	0.5019	0.2121	0.2013	0.1572	0.1612	0.2159
2565s	29.9 °C	2.9915	2.9736	2.2003	2.124	2.2394	1.9758	1.8679	1.7514	1.5544	1.3605	1.1114	0.1536	2.925	2.8999	2.2802	2.0738	2.0482	1.9623	1.9141	1.7958	1.5875	1.4628	0.8371	0.3308	2.9537	2.8206	2.2178	0.5455	0.4646	0.2956	0.2636	0.1535	0.1521	0.202	0.1591	0.1657	3.0023	2.817	2.219	0.7548	0.5132	0.4226	0.4288	0.1728	0.2007	0.1567	0.161	0.2173
2642s	30.0 °C	3.0043	2.965	2.1737	2.0949	2.2114	1.9416	1.8335	1.712	1.5097	1.3099	1.0489	0.1489	2.9277	2.8975	2.255	2.0457	2.0189	1.9296	1.8789	1.7579	1.544	1.416	0.7742	0.2625	2.9482	2.8185	2.1916	0.4779	0.394	0.2293	0.2062	0.1514	0.152	0.2022	0.1587	0.1655	2.9951	2.8142	2.1923	0.6913	0.4441	0.354	0.3584	0.1598	0.1994	0.1564	0.1612	0.2155
2720s	30.0 °C	2.9961	2.9578	2.144	2.0682	2.1803	1.9115	1.7986	1.6725	1.4657	1.2593	0.9867	0.1469	2.933	2.8977	2.2298	2.0186	1.9898	1.8973	1.845	1.7203	1.5005	1.369	0.7116	0.2024	2.9484	2.8151	2.1672	0.4107	0.3258	0.1793	0.1768	0.1505	0.1516	0.2026	0.1587	0.1658	2.9997	2.8096	2.1685	0.6273	0.3757	0.2875	0.2936	0.1555	0.1985	0.1565	0.161	0.216
2798s	30.1 °C	2.9737	2.9514	2.1159	2.0372	2.1498	1.8784	1.763	1.6331	1.4214	1.2083	0.9244	0.1457	2.9231	2.8826	2.2024	1.9891	1.9598	1.8643	1.8103	1.6813	1.4563	1.3216	0.6493	0.165	2.9382	2.8061	2.1416	0.3442	0.2608	0.1573	0.1678	0.1496	0.1514	0.2021	0.1585	0.166	2.9813	2.8047	2.141	0.5643	0.3093	0.2258	0.254	0.1533	0.1984	0.1564	0.1609	0.2167
2876s	29.9 °C	2.9891	2.9658	2.0913	2.0109	2.1215	1.8471	1.728	1.5943	1.3771	1.1579	0.8628	0.1449	2.9279	2.8882	2.1768	1.9633	1.9312	1.8328	1.7766	1.6445	1.4135	1.2751	0.5873	0.1516	2.9511	2.8128	2.1173	0.2805	0.2034	0.1499	0.1638	0.1492	0.1511	0.202	0.1584	0.1657	2.9823	2.8126	2.1168	0.5008	0.2466	0.1786	0.237	0.1522	0.1978	0.1564	0.1609	0.216
2953s	29.9 °C	3.0014	2.9564	2.0622	1.983	2.0911	1.815	1.6921	1.5551	1.3327	1.1071	0.8004	0.1448	2.9361	2.8927	2.1508	1.9348	1.9019	1.7995	1.7413	1.6058	1.3699	1.2279	0.5254	0.147	2.9521	2.8121	2.0927	0.2212	0.1674	0.1472	0.1621	0.1487	0.1514	0.2018	0.1585	0.1656	2.9804	2.8082	2.0921	0.4381	0.1945	0.1567	0.2326	0.1513	0.1985	0.1558	0.1607	0.2159
3031s	29.9 °C	2.9929	2.961	2.035	1.9524	2.0606	1.7827	1.6576	1.5153	1.2885	1.0566	0.7386	0.1441	2.9342	2.9013	2.1249	1.9064	1.8731	1.767	1.7076	1.5685	1.326	1.1812	0.4639	0.145	2.9562	2.8071	2.067	0.1761	0.1546	0.1454	0.1614	0.1487	0.151	0.2018	0.1582	0.1654	2.9893	2.8123	2.0663	0.3758	0.1656	0.1495	0.2302	0.151	0.1982	0.1562	0.1602	0.2176
3109s	30.0 °C	2.9926	2.9675	2.0066	1.9234	2.0308	1.7505	1.6221	1.4756	1.244	1.0061	0.6776	0.144	2.924	2.891	2.0984	1.8785	1.8437	1.7344	1.6734	1.5302	1.2827	1.1341	0.4032	0.1437	2.9625	2.8047	2.0424	0.1534	0.1499	0.1443	0.1607	0.1483	0.1509	0.2019	0.1582	0.1659	3.0027	2.7988	2.0401	0.3151	0.1552	0.1462	0.2303	0.1506	0.1987	0.1558	0.1606	0.217
3186s	30.1 °C	2.9995	2.9604	1.9794	1.8943	1.9999	1.7175	1.5867	1.4364	1.1999	0.9554	0.6161	0.1439	2.9238	2.886	2.0726	1.8505	1.8137	1.7009	1.6389	1.4922	1.2391	1.0873	0.3431	0.143	2.9395	2.8047	2.0163	0.146	0.1472	0.1439	0.16	0.1484	0.151	0.2022	0.1583	0.1657	2.9985	2.8057	2.015	0.2564	0.1511	0.1447	0.2289	0.1501	0.1982	0.1558	0.1606	0.217
3264s	29.9 °C	3.0011	2.9676	1.9512	1.8653	1.9697	1.6857	1.5513	1.3966	1.1552	0.9048	0.5545	0.1438	2.933	2.8926	2.0463	1.8222	1.7833	1.668	1.6042	1.4543	1.1952	1.0402	0.2848	0.1423	2.956	2.8074	1.9918	0.142	0.1459	0.1433	0.1598	0.1482	0.1511	0.2021	0.1582	0.1657	2.9698	2.7974	1.9879	0.2055	0.149	0.1435	0.2284	0.1498	0.1983	0.1556	0.1603	0.2171
3342s	30.1 °C	2.9968	2.9666	1.9228	1.8364	1.9395	1.6529	1.5152	1.3566	1.1109	0.8543	0.4936	0.1437	2.927	2.8847	2.0169	1.7931	1.7538	1.6351	1.5696	1.4161	1.1513	0.9934	0.2301	0.142	2.9511	2.8049	1.9659	0.1403	0.1456	0.143	0.1597	0.148	0.1509	0.202	0.1584	0.1655	2.9926	2.8022	1.9633	0.1702	0.1478	0.1427	0.2276	0.1497	0.1981	0.1555	0.1601	0.2173
3420s	29.9 °C	3.0056	2.9563	1.8935	1.8058	1.9094	1.6206	1.4796	1.3169	1.0664	0.8038	0.4334	0.1436	2.919	2.8923	1.9905	1.7652	1.7229	1.6018	1.535	1.3785	1.1078	0.9466	0.1847	0.1419	2.9438	2.7974	1.9415	0.1393	0.1447	0.1431	0.1595	0.148	0.1512	0.2018	0.1579	0.1661	2.9934	2.7927	1.9359	0.1555	0.1471	0.1423	0.227	0.1498	0.1981	0.1558	0.1604	0.2177
3497s	30.1 °C	3.0038	2.9676	1.8661	1.7767	1.8782	1.5872	1.4437	1.2775	1.0221	0.7533	0.3736	0.1436	2.9217	2.8921	1.9633	1.7372	1.6937	1.5684	1.5003	1.3398	1.0641	0.8997	0.1579	0.1415	2.9544	2.7967	1.9148	0.1388	0.1441	0.1426	0.1594	0.1479	0.151	0.2021	0.1582	0.1658	2.9872	2.7944	1.9105	0.1496	0.1462	0.1419	0.2271	0.1495	0.198	0.1554	0.1602	0.2175
3575s	30.0 °C	2.9944	2.9541	1.837	1.7469	1.8463	1.5546	1.4078	1.2374	0.978	0.703	0.3155	0.1436	2.918	2.8966	1.9365	1.7086	1.6628	1.5351	1.4655	1.302	1.0204	0.853	0.1471	0.1415	2.9508	2.7904	1.8896	0.1382	0.1435	0.1424	0.1593	0.148	0.1509	0.2018	0.1581	0.1658	2.9846	2.7899	1.8845	0.1468	0.146	0.1417	0.2274	0.1495	0.1982	0.1555	0.1601	0.2175
3653s	30.0 °C	2.9862	2.9558	1.8083	1.7175	1.8165	1.5222	1.3725	1.1977	0.9338	0.6533	0.2597	0.1437	2.9225	2.8904	1.9088	1.6789	1.6329	1.5017	1.4306	1.2636	0.9767	0.8063	0.1426	0.1414	2.9393	2.7889	1.8634	0.1378	0.1434	0.1423	0.1594	0.148	0.1514	0.2015	0.1581	0.1661	2.9974	2.7893	1.8579	0.1455	0.1455	0.1415	0.2279	0.1493	0.1983	0.1553	0.1602	0.2183
3730s	29.9 °C	2.9883	2.9531	1.7795	1.6876	1.7845	1.4893	1.3363	1.158	0.8895	0.6031	0.211	0.1437	2.9226	2.8796	1.8817	1.6499	1.6025	1.4683	1.3954	1.2257	0.933	0.7599	0.1401	0.1413	2.9394	2.7792	1.8374	0.1381	0.1432	0.1424	0.1599	0.1478	0.151	0.2019	0.158	0.1659	2.9757	2.7837	1.8317	0.1443	0.1455	0.1412	0.2273	0.1496	0.1982	0.1554	0.1606	0.2196
3808s	30.0 °C	3.0007	2.9621	1.7515	1.6585	1.7532	1.4566	1.3006	1.1184	0.8456	0.5534	0.1762	0.1435	2.921	2.8863	1.8545	1.6212	1.5724	1.4346	1.3608	1.1877	0.8896	0.7135	0.1389	0.1414	2.9532	2.7937	1.8117	0.1376	0.1431	0.1424	0.1591	0.1479	0.1508	0.2017	0.158	0.1658	2.9857	2.7834	1.8053	0.1437	0.1454	0.1414	0.2269	0.1491	0.1978	0.1557	0.1603	0.2178
3886s	29.9 °C	2.9899	2.9572	1.723	1.6283	1.7231	1.4237	1.2648	1.0785	0.8013	0.5038	0.1593	0.1436	2.9315	2.8815	1.828	1.5921	1.5419	1.4014	1.326	1.1496	0.8459	0.667	0.1378	0.1411	2.9449	2.7891	1.7849	0.1375	0.1431	0.142	0.1591	0.1478	0.1512	0.2018	0.1581	0.1659	2.9979	2.7855	1.7793	0.1433	0.145	0.1413	0.2263	0.1493	0.1979	0.1554	0.1608	0.2172
3964s	30.0 °C	3.0025	2.9572	1.6933	1.5986	1.6916	1.391	1.2289	1.0386	0.7573	0.4543	0.1524	0.1439	2.9241	2.8926	1.8	1.563	1.5119	1.3682	1.2911	1.1115	0.8024	0.6206	0.1374	0.1411	2.9556	2.7864	1.7598	0.137	0.1432	0.1422	0.1599	0.1478	0.151	0.2023	0.158	0.1662	2.9844	2.7863	1.7523	0.1428	0.145	0.1412	0.2258	0.1493	0.1975	0.1554	0.1603	0.2182
4041s	29.9 °C	2.9939	2.9595	1.6638	1.5686	1.6602	1.358	1.1931	0.9991	0.7134	0.4054	0.1486	0.1439	2.9213	2.8858	1.7714	1.5346	1.4815	1.3347	1.256	1.0736	0.7588	0.5747	0.1367	0.1409	2.9441	2.7777	1.7339	0.1369	0.143	0.1419	0.1597	0.1478	0.1509	0.2021	0.1578	0.166	2.9855	2.7793	1.7255	0.1431	0.1449	0.141	0.2278	0.149	0.1982	0.1553	0.1601	0.2188
4119s	30.0 °C	2.9971	2.9578	1.6355	1.539	1.6291	1.3254	1.1571	0.9595	0.6696	0.3571	0.1469	0.1439	2.9279	2.8915	1.7438	1.5057	1.4508	1.3011	1.2211	1.0354	0.7157	0.5286	0.1365	0.141	2.9499	2.7803	1.7069	0.1369	0.1431	0.1421	0.1598	0.1477	0.1512	0.2023	0.1578	0.166	2.9939	2.7758	1.6988	0.1424	0.1449	0.141	0.2282	0.149	0.1985	0.1555	0.1603	0.2209
4197s	29.9 °C	3.0002	2.9576	1.6066	1.5083	1.597	1.292	1.1211	0.9196	0.626	0.3092	0.1457	0.144	2.9177	2.8974	1.7156	1.4766	1.4201	1.2677	1.1863	0.9973	0.6721	0.483	0.1361	0.1412	2.9406	2.7752	1.6811	0.138	0.143	0.1422	0.1597	0.1479	0.1513	0.2022	0.1578	0.166	2.9844	2.7774	1.6724	0.1421	0.1448	0.141	0.2271	0.1491	0.1978	0.1556	0.1601	0.2196
4275s	30.0 °C	2.9863	2.9402	1.5772	1.4781	1.5656	1.259	1.0852	0.8799	0.5824	0.263	0.1446	0.1441	2.9106	2.8717	1.6877	1.447	1.3893	1.2338	1.151	0.9591	0.629	0.4376	0.136	0.1413	2.9394	2.7706	1.654	0.1373	0.1424	0.1422	0.1593	0.148	0.1514	0.202	0.1579	0.1663	2.9766	2.772	1.6454	0.142	0.1446	0.1409	0.2275	0.149	0.1982	0.1555	0.1599	0.2191
4352s	30.0 °C	2.9906	2.9451	1.5483	1.4489	1.5348	1.2263	1.0496	0.8405	0.539	0.2201	0.1441	0.1445	2.9128	2.8767	1.6605	1.4185	1.3596	1.2007	1.116	0.9214	0.5859	0.3924	0.1358	0.1412	2.9501	2.7776	1.6283	0.1376	0.1431	0.1422	0.1601	0.1478	0.1512	0.2024	0.158	0.1662	2.9924	2.7729	1.6189	0.142	0.1447	0.1408	0.2278	0.1492	0.1981	0.1554	0.16	0.2181
4430s	29.9 °C	2.9872	2.9552	1.5192	1.4184	1.5027	1.1933	1.0135	0.8009	0.4958	0.1836	0.1438	0.1441	2.9109	2.8864	1.6318	1.389	1.3283	1.167	1.0812	0.8833	0.5431	0.3481	0.1359	0.1412	2.946	2.7636	1.6018	0.1367	0.1432	0.1423	0.1598	0.1481	0.1515	0.2027	0.1576	0.1667	2.9836	2.7679	1.5921	0.1418	0.1445	0.141	0.2261	0.1489	0.1978	0.1557	0.1603	0.217
4508s	29.9 °C	2.989	2.956	1.4901	1.3884	1.4709	1.1606	0.9775	0.7615	0.4528	0.1595	0.1432	0.1444	2.9204	2.8826	1.6038	1.3602	1.2981	1.1336	1.0463	0.8455	0.5002	0.3041	0.1356	0.1414	2.9528	2.7618	1.5756	0.1371	0.1427	0.1422	0.1601	0.1481	0.1514	0.2024	0.1577	0.1663	2.9902	2.7623	1.5656	0.1416	0.1447	0.141	0.2259	0.149	0.1977	0.1556	0.1605	0.2175
4585s	30.0 °C	2.9947	2.9538	1.4605	1.3582	1.4397	1.1276	0.9416	0.722	0.4102	0.1475	0.1429	0.1444	2.9273	2.8774	1.576	1.3309	1.2677	1.1001	1.0115	0.8076	0.4576	0.2618	0.1357	0.1411	2.9435	2.7612	1.5489	0.1367	0.1427	0.1424	0.1606	0.148	0.1516	0.2023	0.1577	0.1667	2.9859	2.7651	1.5387	0.1419	0.1448	0.141	0.2262	0.1493	0.198	0.1557	0.1605	0.2187
4663s	29.8 °C	2.9989	2.9551	1.4314	1.328	1.4078	1.0944	0.9057	0.6828	0.3677	0.1418	0.1429	0.1447	2.9256	2.8726	1.5485	1.3017	1.237	1.0663	0.9763	0.7698	0.4151	0.2219	0.1356	0.1413	2.9388	2.761	1.5225	0.1368	0.1427	0.1424	0.1595	0.1479	0.1514	0.2021	0.1578	0.166	2.9848	2.7613	1.5117	0.1416	0.1448	0.1409	0.2281	0.149	0.1988	0.1559	0.1602	0.2195
4741s	30.2 °C	2.9942	2.9379	1.4019	1.2976	1.3762	1.0618	0.8698	0.6434	0.3258	0.1387	0.1427	0.1449	2.9151	2.8821	1.5204	1.2725	1.2062	1.033	0.9415	0.732	0.3731	0.1878	0.1354	0.1411	2.9496	2.7668	1.4966	0.137	0.1428	0.1424	0.1602	0.1478	0.1518	0.2025	0.1581	0.1663	2.9816	2.7696	1.4848	0.1416	0.1448	0.1411	0.2268	0.1491	0.1984	0.1558	0.1606	0.22
4819s	29.9 °C	2.9826	2.9462	1.3729	1.2674	1.3445	1.0288	0.8342	0.6043	0.285	0.1368	0.1424	0.1446	2.9161	2.8825	1.4919	1.2435	1.1756	0.9993	0.9066	0.6943	0.3317	0.1637	0.1354	0.1413	2.9403	2.7654	1.4696	0.1369	0.1429	0.1424	0.1602	0.1479	0.1518	0.2024	0.1577	0.1666	2.9828	2.7596	1.458	0.1415	0.1449	0.141	0.2274	0.1493	0.1989	0.1558	0.1605	0.2193
4896s	30.0 °C	2.9754	2.9516	1.3434	1.2373	1.3127	0.9959	0.7984	0.5652	0.2455	0.1356	0.1422	0.1448	2.9172	2.8868	1.4637	1.214	1.145	0.9656	0.8718	0.6567	0.2909	0.1508	0.1353	0.1413	2.9435	2.7613	1.4429	0.1367	0.1428	0.1424	0.1603	0.1481	0.1517	0.2024	0.1577	0.1665	2.984	2.7561	1.4307	0.1413	0.1448	0.1409	0.2278	0.1493	0.1992	0.1559	0.1602	0.2186
4974s	30.1 °C	2.9921	2.9515	1.3141	1.2068	1.2813	0.9631	0.7625	0.5263	0.209	0.1347	0.142	0.1446	2.9282	2.8821	1.4355	1.1848	1.1144	0.9323	0.8367	0.6193	0.2515	0.1443	0.1351	0.1413	2.9412	2.7591	1.4164	0.1368	0.1427	0.1424	0.1605	0.1481	0.1518	0.2026	0.1577	0.1668	2.9873	2.7564	1.4038	0.1414	0.1449	0.141	0.2278	0.1493	0.1988	0.1559	0.1601	0.2199
5052s	29.9 °C	2.9943	2.9558	1.2846	1.1765	1.2496	0.9302	0.7268	0.4874	0.1785	0.134	0.142	0.1448	2.9222	2.8717	1.4074	1.1555	1.0837	0.8987	0.802	0.582	0.215	0.1407	0.1355	0.1414	2.9396	2.7522	1.3902	0.1367	0.1429	0.1424	0.1604	0.1483	0.1517	0.2023	0.1577	0.1666	2.9826	2.7507	1.3767	0.1416	0.145	0.1411	0.2273	0.1491	0.1987	0.1562	0.1603	0.2194
5129s	29.9 °C	2.9896	2.9454	1.2554	1.1464	1.2175	0.8974	0.6912	0.4489	0.1576	0.1336	0.1419	0.1449	2.9138	2.8756	1.3788	1.1262	1.053	0.8652	0.7672	0.5447	0.1838	0.1387	0.1351	0.1415	2.9462	2.7534	1.3636	0.1368	0.1429	0.1424	0.1598	0.1482	0.1516	0.2023	0.1575	0.1666	2.9891	2.7484	1.3493	0.1416	0.145	0.1411	0.2273	0.1494	0.199	0.1561	0.1604	0.2186
5207s	30.0 °C	2.9796	2.9536	1.2258	1.1162	1.186	0.8645	0.6555	0.4104	0.1462	0.1332	0.142	0.145	2.914	2.8804	1.3508	1.0969	1.0223	0.8316	0.7323	0.5074	0.1618	0.1371	0.1352	0.1413	2.9301	2.7469	1.3369	0.137	0.1432	0.1425	0.1606	0.1483	0.1518	0.2026	0.1576	0.167	2.9798	2.7502	1.3225	0.1415	0.145	0.1412	0.2275	0.1492	0.1987	0.1561	0.1604	0.2205
5285s	29.8 °C	2.9808	2.9478	1.1964	1.0859	1.1543	0.8318	0.6202	0.3723	0.1404	0.1331	0.1419	0.145	2.9154	2.8721	1.3222	1.0676	0.9917	0.7983	0.6978	0.4705	0.1499	0.1363	0.1355	0.1415	2.9486	2.7475	1.3103	0.1369	0.1432	0.1427	0.1608	0.1484	0.1519	0.2028	0.1576	0.1667	2.9837	2.7414	1.2955	0.1414	0.145	0.1412	0.2274	0.1492	0.1992	0.1561	0.1602	0.2188
5363s	30.0 °C	2.9775	2.9452	1.167	1.0556	1.1224	0.7988	0.5846	0.3345	0.1371	0.1326	0.1418	0.1451	2.9244	2.8733	1.2941	1.0383	0.9609	0.7648	0.6631	0.4335	0.1435	0.1356	0.1354	0.1416	2.9534	2.7442	1.283	0.137	0.1428	0.1425	0.1605	0.1486	0.1521	0.2019	0.1577	0.1669	2.9844	2.7448	1.2684	0.1416	0.1449	0.1411	0.227	0.1491	0.1987	0.156	0.1603	0.2198
5440s	30.2 °C	2.9629	2.9484	1.1372	1.025	1.0905	0.7661	0.5492	0.2974	0.1351	0.1324	0.1418	0.1449	2.908	2.8685	1.2655	1.0089	0.9302	0.7315	0.6286	0.3969	0.14	0.135	0.1354	0.1416	2.9316	2.7338	1.2568	0.1369	0.1432	0.1426	0.1613	0.1486	0.1521	0.2023	0.1574	0.167	2.9651	2.7373	1.2412	0.1416	0.145	0.1411	0.2277	0.1492	0.199	0.1561	0.1604	0.2185
5518s	30.0 °C	2.9874	2.9387	1.108	0.9949	1.059	0.7335	0.5138	0.2614	0.1337	0.1323	0.1416	0.1451	2.9173	2.8777	1.2375	0.9796	0.8997	0.698	0.594	0.3605	0.1379	0.1344	0.1354	0.1416	2.9322	2.7426	1.2303	0.137	0.1435	0.1427	0.1616	0.1484	0.1521	0.2022	0.1574	0.1674	2.9707	2.7435	1.214	0.1415	0.1451	0.1413	0.2275	0.1492	0.1989	0.1563	0.1602	0.2193
5596s	30.1 °C	2.9837	2.9353	1.0784	0.9644	1.0271	0.7008	0.4787	0.2273	0.1328	0.1321	0.1416	0.1453	2.9093	2.8786	1.2093	0.9504	0.8689	0.6647	0.5596	0.3246	0.1365	0.1343	0.1353	0.1417	2.9397	2.7408	1.2035	0.1372	0.1432	0.1428	0.1643	0.1484	0.1521	0.202	0.1577	0.1674	2.9865	2.7301	1.187	0.1416	0.1451	0.1411	0.2273	0.1492	0.1989	0.1562	0.1603	0.2179
5673s	29.9 °C	2.9824	2.9517	1.0492	0.9342	0.9954	0.6683	0.4438	0.1966	0.1321	0.1321	0.1417	0.1454	2.9167	2.8752	1.1805	0.9211	0.8383	0.6315	0.5252	0.2894	0.1355	0.1339	0.1354	0.1418	2.9566	2.7378	1.1768	0.1372	0.1437	0.1428	0.1657	0.1487	0.1524	0.2023	0.1576	0.1675	2.9621	2.7438	1.16	0.1416	0.1452	0.1413	0.2271	0.1494	0.1989	0.1562	0.1603	0.2201
5751s	30.0 °C	2.9843	2.9365	1.0197	0.9039	0.9638	0.6357	0.4087	0.1723	0.1315	0.1319	0.1418	0.1454	2.9226	2.8702	1.1528	0.8918	0.8077	0.5981	0.4909	0.2553	0.1347	0.1337	0.1354	0.1417	2.9571	2.7295	1.1499	0.137	0.1437	0.143	0.168	0.1489	0.1522	0.2026	0.1577	0.1674	2.965	2.7285	1.133	0.1415	0.1452	0.1413	0.2283	0.1492	0.1997	0.1563	0.1606	0.2181
5829s	30.2 °C	2.9935	2.9391	0.9897	0.8736	0.9319	0.6031	0.374	0.1563	0.1309	0.1318	0.1416	0.1454	2.899	2.8569	1.1239	0.8624	0.7771	0.565	0.4568	0.2231	0.1341	0.1335	0.1355	0.1419	2.9359	2.7285	1.1232	0.137	0.144	0.1428	0.1661	0.1488	0.1524	0.2029	0.1575	0.1676	2.9642	2.7252	1.1058	0.1414	0.1452	0.1414	0.2283	0.1493	0.1995	0.1563	0.1603	0.2192
5907s	30.0 °C	2.9869	2.9404	0.9604	0.8433	0.9003	0.5707	0.3396	0.1475	0.1306	0.1318	0.1416	0.1455	2.9093	2.8718	1.0957	0.8331	0.7465	0.5319	0.4227	0.1944	0.1336	0.1334	0.1354	0.1418	2.945	2.7252	1.0964	0.1372	0.1433	0.1429	0.1661	0.1489	0.1526	0.2026	0.1573	0.1672	2.9818	2.7239	1.0787	0.1416	0.1454	0.1413	0.2279	0.1493	0.1996	0.1565	0.1603	0.22
5984s	29.9 °C	2.9785	2.9496	0.9309	0.813	0.8686	0.5384	0.3058	0.1426	0.1304	0.1318	0.1416	0.1457	2.9149	2.8703	1.0674	0.8038	0.7159	0.4989	0.3889	0.1719	0.1332	0.133	0.1355	0.1419	2.9277	2.7297	1.0698	0.1371	0.1441	0.143	0.1659	0.1488	0.1524	0.2028	0.1573	0.1671	2.9794	2.7336	1.0515	0.1414	0.1454	0.1414	0.2269	0.1494	0.1992	0.1562	0.1602	0.2178
6062s	29.9 °C	2.9736	2.9364	0.9013	0.7827	0.8368	0.5061	0.2728	0.1396	0.1301	0.1315	0.1417	0.1456	2.9113	2.8686	1.0388	0.7745	0.6853	0.466	0.3552	0.1571	0.1328	0.1329	0.1353	0.1419	2.9289	2.7194	1.043	0.1373	0.1439	0.1429	0.1643	0.1488	0.1524	0.2029	0.1573	0.1664	2.9578	2.7194	1.024	0.1414	0.1453	0.1414	0.229	0.1492	0.1997	0.1564	0.1599	0.22
6140s	30.0 °C	2.9701	2.9477	0.8718	0.7527	0.8053	0.474	0.2411	0.1377	0.13	0.1318	0.1417	0.1457	2.906	2.8675	1.0106	0.7452	0.655	0.4334	0.3223	0.1489	0.1327	0.1329	0.1354	0.1419	2.9359	2.7223	1.0163	0.1374	0.144	0.1432	0.1646	0.1489	0.1526	0.2024	0.1572	0.1659	2.9729	2.7246	0.997	0.1417	0.1454	0.1414	0.2292	0.1494	0.2002	0.1567	0.1596	0.2203
6218s	30.2 °C	2.9801	2.9427	0.8422	0.7224	0.7737	0.4419	0.2115	0.1363	0.1296	0.1317	0.1417	0.1458	2.9179	2.8726	0.982	0.7159	0.6245	0.4007	0.2898	0.144	0.1324	0.1328	0.1354	0.1418	2.9383	2.7249	0.9894	0.1374	0.1439	0.1431	0.1636	0.1487	0.1527	0.2025	0.1565	0.1663	2.9803	2.7182	0.9698	0.1416	0.1454	0.1415	0.229	0.1494	0.2002	0.1563	0.1593	0.219
6295s	30.0 °C	2.9702	2.9283	0.8127	0.6922	0.7421	0.4101	0.1862	0.1353	0.1296	0.1317	0.1417	0.146	2.9034	2.8641	0.9537	0.6867	0.5939	0.3684	0.2582	0.1412	0.1322	0.1327	0.1355	0.1421	2.9308	2.7151	0.9627	0.1374	0.1437	0.1431	0.1641	0.1489	0.1528	0.2026	0.1567	0.1657	2.9547	2.714	0.9426	0.1419	0.1456	0.1416	0.2295	0.1494	0.2003	0.1565	0.1591	0.2189
6373s	30.0 °C	2.9777	2.9227	0.7832	0.6622	0.7105	0.3784	0.1673	0.1346	0.1295	0.1316	0.1418	0.1461	2.9034	2.8659	0.9253	0.6576	0.5636	0.3364	0.2284	0.1392	0.1322	0.1325	0.1356	0.142	2.9307	2.7195	0.936	0.1378	0.1438	0.1431	0.1642	0.149	0.1526	0.2026	0.1562	0.1659	2.9813	2.7095	0.9155	0.1419	0.1456	0.1415	0.2279	0.1494	0.1993	0.1562	0.1589	0.2147
6451s	29.9 °C	2.9866	2.9392	0.7537	0.6321	0.6789	0.347	0.1554	0.1341	0.1295	0.1316	0.1417	0.146	2.9023	2.8732	0.8969	0.6283	0.5334	0.3048	0.2014	0.138	0.132	0.1326	0.1356	0.1422	2.9389	2.7163	0.9093	0.1377	0.1439	0.143	0.1636	0.1491	0.1529	0.2031	0.1558	0.1655	2.9785	2.7155	0.8884	0.1419	0.1456	0.1418	0.2287	0.1497	0.1996	0.1564	0.1588	0.2169
6528s	30.0 °C	2.9613	2.934	0.7242	0.6019	0.6475	0.316	0.1486	0.1335	0.1292	0.1315	0.1419	0.1461	2.9096	2.8618	0.8686	0.5991	0.503	0.2738	0.1793	0.1369	0.1319	0.1325	0.1357	0.1422	2.9376	2.7094	0.8823	0.1377	0.1437	0.1432	0.1641	0.1491	0.1527	0.2021	0.1554	0.1656	2.9616	2.7083	0.8611	0.1417	0.1457	0.1416	0.2298	0.1495	0.2	0.1562	0.1583	0.2185
6606s	30.0 °C	2.9808	2.9437	0.6948	0.572	0.6161	0.2855	0.1446	0.1332	0.1291	0.1315	0.1417	0.1463	2.9126	2.8655	0.8402	0.5701	0.4729	0.2443	0.1639	0.1363	0.1318	0.1325	0.1357	0.1422	2.9521	2.7087	0.8558	0.1377	0.1438	0.1433	0.1646	0.1492	0.1529	0.2026	0.1553	0.1651	2.9802	2.709	0.834	0.1418	0.1457	0.1418	0.2292	0.1497	0.2	0.1562	0.158	0.217
6684s	30.0 °C	2.9686	2.9217	0.6654	0.542	0.5846	0.2559	0.142	0.1328	0.1291	0.1314	0.1418	0.1465	2.9038	2.8638	0.8118	0.541	0.4427	0.2165	0.1545	0.1355	0.1318	0.1325	0.1356	0.1423	2.9176	2.7036	0.8288	0.1377	0.1436	0.1435	0.1636	0.1491	0.1531	0.2023	0.1552	0.165	2.9631	2.7036	0.8068	0.1419	0.1458	0.1419	0.2288	0.1497	0.1999	0.1565	0.1578	0.2176
6762s	30.0 °C	2.9811	2.9423	0.6359	0.5121	0.5534	0.2277	0.1403	0.1326	0.129	0.1315	0.1417	0.1466	2.9059	2.8597	0.7836	0.512	0.4127	0.1922	0.149	0.1351	0.1317	0.1323	0.1358	0.1424	2.9476	2.7106	0.8021	0.1378	0.144	0.1435	0.1645	0.1491	0.1528	0.2025	0.1549	0.165	2.9598	2.7014	0.7797	0.1419	0.1459	0.1419	0.2297	0.1497	0.2001	0.156	0.1573	0.2162
6839s	30.1 °C	2.9908	2.9518	0.6066	0.4821	0.522	0.2021	0.1391	0.1324	0.129	0.1314	0.1419	0.1466	2.8992	2.8715	0.7551	0.483	0.3829	0.1734	0.1457	0.1347	0.1316	0.1324	0.1357	0.1426	2.9482	2.6995	0.7756	0.1379	0.1439	0.1435	0.1642	0.1493	0.1526	0.202	0.1546	0.1646	2.9684	2.7034	0.7526	0.1419	0.1458	0.1419	0.2302	0.1497	0.2005	0.1558	0.1568	0.2185
6917s	30.0 °C	2.9822	2.9338	0.5772	0.4524	0.4909	0.1806	0.1382	0.1321	0.1289	0.1314	0.1418	0.1466	2.9134	2.8679	0.7266	0.454	0.3532	0.1609	0.1434	0.1344	0.1316	0.1323	0.1358	0.1423	2.9347	2.7015	0.7488	0.1381	0.1438	0.1435	0.1637	0.1494	0.1525	0.2014	0.1545	0.1642	2.9578	2.7013	0.7255	0.1419	0.1459	0.142	0.2283	0.1496	0.2	0.1556	0.1567	0.2147
6995s	30.1 °C	2.9638	2.9263	0.5477	0.4227	0.4598	0.165	0.1373	0.1319	0.1288	0.1315	0.1417	0.1467	2.902	2.8506	0.6983	0.4252	0.3239	0.1533	0.1418	0.134	0.1314	0.1323	0.1358	0.1422	2.9312	2.6949	0.7219	0.138	0.1437	0.1435	0.1643	0.1494	0.1523	0.2016	0.1542	0.164	2.9587	2.6976	0.6982	0.1419	0.146	0.142	0.2284	0.1495	0.2002	0.1551	0.1563	0.216
7072s	29.9 °C	2.985	2.9299	0.5185	0.3932	0.4289	0.155	0.1368	0.1318	0.1288	0.1313	0.1417	0.1468	2.9159	2.8609	0.67	0.3966	0.2951	0.1489	0.1407	0.1339	0.1314	0.1323	0.136	0.1425	2.9353	2.6974	0.6954	0.1385	0.1441	0.1438	0.1649	0.1493	0.1522	0.2015	0.1538	0.1642	2.9757	2.6909	0.6713	0.1419	0.1461	0.1423	0.2295	0.1497	0.2003	0.1551	0.1563	0.2159
7150s	29.9 °C	2.9679	2.9223	0.4892	0.364	0.3981	0.149	0.1363	0.1317	0.1287	0.1313	0.1417	0.1468	2.9058	2.8583	0.6417	0.368	0.2669	0.1458	0.1397	0.1337	0.1313	0.1323	0.1359	0.1426	2.9291	2.691	0.6686	0.138	0.1443	0.1437	0.1642	0.1494	0.1518	0.2013	0.1536	0.1642	2.9584	2.6874	0.644	0.142	0.146	0.1421	0.2297	0.1498	0.2002	0.155	0.1557	0.217
7228s	30.0 °C	2.9761	2.943	0.4601	0.335	0.3676	0.1453	0.1359	0.1315	0.1287	0.1315	0.1418	0.1469	2.9017	2.8639	0.6134	0.3397	0.2398	0.1438	0.1391	0.1335	0.1313	0.1322	0.1359	0.1426	2.9378	2.6955	0.6419	0.1383	0.1441	0.1438	0.1642	0.1495	0.1519	0.2013	0.1535	0.1638	2.9698	2.6923	0.617	0.1421	0.1461	0.1421	0.2304	0.1496	0.2002	0.1547	0.1554	0.2165
7306s	30.0 °C	2.9841	2.923	0.4309	0.3063	0.3375	0.1427	0.1356	0.1314	0.1286	0.1314	0.1418	0.1469	2.9136	2.8666	0.5853	0.3117	0.2146	0.1425	0.1385	0.1334	0.1314	0.1322	0.136	0.1426	2.9427	2.694	0.6152	0.1381	0.1444	0.144	0.1647	0.1496	0.1516	0.2016	0.1533	0.1642	2.9582	2.6911	0.59	0.1421	0.1461	0.1421	0.2301	0.1497	0.1999	0.1546	0.1555	0.2162
7383s	29.9 °C	2.9651	2.9226	0.4021	0.2783	0.3078	0.141	0.1352	0.1312	0.1286	0.1313	0.1417	0.1472	2.9087	2.8576	0.557	0.2842	0.1923	0.1413	0.138	0.1331	0.1312	0.1321	0.1359	0.1427	2.9361	2.6873	0.5886	0.1382	0.144	0.144	0.1645	0.1495	0.1514	0.2013	0.153	0.164	2.9604	2.6851	0.563	0.1421	0.1462	0.1422	0.2297	0.1497	0.2002	0.1543	0.1551	0.2164
7461s	30.0 °C	2.9774	2.9455	0.3733	0.2512	0.2788	0.1398	0.1351	0.1312	0.1286	0.1313	0.1419	0.1472	2.9059	2.8645	0.5289	0.2574	0.1748	0.1406	0.1377	0.133	0.1312	0.1323	0.136	0.1427	2.9297	2.6834	0.562	0.1382	0.1441	0.144	0.1645	0.1494	0.1513	0.2005	0.1528	0.1635	2.978	2.6891	0.536	0.1423	0.1461	0.1422	0.229	0.1497	0.1996	0.1542	0.155	0.2149
7539s	30.1 °C	2.9579	2.9396	0.3447	0.2256	0.2511	0.1388	0.1349	0.1311	0.1286	0.1312	0.1419	0.1471	2.9186	2.8581	0.5008	0.2317	0.1627	0.1399	0.1374	0.133	0.1312	0.1322	0.1361	0.1428	2.9369	2.6851	0.5355	0.1383	0.1442	0.1439	0.1645	0.1492	0.1513	0.2004	0.1525	0.1634	2.9741	2.6911	0.509	0.1422	0.1463	0.1423	0.2302	0.1497	0.1992	0.1539	0.1546	0.2149
7616s	30.0 °C	2.964	2.9248	0.3166	0.2027	0.2252	0.1381	0.1347	0.1311	0.1286	0.1314	0.1419	0.1472	2.893	2.8514	0.4727	0.2079	0.155	0.1393	0.1372	0.1328	0.1312	0.1322	0.1361	0.1427	2.9211	2.677	0.5089	0.1384	0.1445	0.144	0.165	0.1491	0.151	0.2001	0.1523	0.1636	2.9623	2.6739	0.4821	0.1423	0.1464	0.1424	0.2291	0.1499	0.1991	0.1539	0.1545	0.2161
7694s	29.9 °C	2.9744	2.9344	0.2889	0.1837	0.2027	0.1374	0.1344	0.131	0.1285	0.1314	0.1419	0.1472	2.9029	2.8559	0.4448	0.187	0.1502	0.1389	0.1368	0.1327	0.1311	0.1322	0.1362	0.1429	2.927	2.6812	0.4824	0.1383	0.1444	0.1439	0.1646	0.1489	0.1508	0.1998	0.1522	0.1637	2.9772	2.6792	0.4554	0.1423	0.1464	0.1423	0.23	0.1499	0.1991	0.1537	0.1544	0.2163
7772s	30.2 °C	2.9696	2.9261	0.2618	0.1697	0.1852	0.1369	0.1343	0.131	0.1284	0.1314	0.1419	0.1472	2.9029	2.8621	0.4169	0.1706	0.1472	0.1385	0.1366	0.1327	0.1311	0.1323	0.1362	0.1429	2.9343	2.6737	0.456	0.1384	0.1452	0.1441	0.1648	0.1488	0.1506	0.1996	0.1518	0.1633	2.9421	2.6724	0.4286	0.1423	0.1465	0.1424	0.2302	0.1499	0.1987	0.1533	0.154	0.2135
7850s	29.9 °C	2.9747	2.9322	0.2359	0.1607	0.1729	0.1364	0.134	0.1308	0.1285	0.1315	0.1419	0.1472	2.8984	2.8501	0.3892	0.1592	0.1451	0.1382	0.1365	0.1325	0.1312	0.1322	0.1362	0.1429	2.923	2.6793	0.4296	0.1385	0.1443	0.1441	0.1645	0.1485	0.1505	0.1993	0.1515	0.163	2.9733	2.6707	0.4019	0.1422	0.1465	0.1424	0.2311	0.1496	0.1989	0.1532	0.1537	0.2165
7927s	30.0 °C	2.9717	2.9197	0.2122	0.155	0.1651	0.1361	0.134	0.1308	0.1285	0.1314	0.142	0.1471	2.9059	2.8448	0.3616	0.1521	0.1435	0.1379	0.1363	0.1325	0.1312	0.1322	0.1363	0.1428	2.918	2.6657	0.4034	0.1388	0.1441	0.1441	0.1655	0.1484	0.1504	0.1997	0.1515	0.1631	2.9532	2.67	0.3755	0.1423	0.1465	0.1426	0.2308	0.1497	0.1986	0.1531	0.1537	0.2146
8005s	29.9 °C	2.9769	2.9306	0.1913	0.1513	0.1601	0.1358	0.1339	0.1308	0.1285	0.1313	0.1418	0.1469	2.9073	2.8697	0.3343	0.1473	0.1423	0.1376	0.136	0.1325	0.131	0.1322	0.1362	0.143	2.9428	2.67	0.3771	0.1385	0.1442	0.1441	0.1649	0.1482	0.1502	0.1992	0.1513	0.1626	2.9723	2.6703	0.3491	0.1424	0.1465	0.1426	0.2297	0.1496	0.1982	0.1528	0.1535	0.2137
8083s	30.0 °C	2.9626	2.9344	0.1751	0.149	0.1569	0.1356	0.1338	0.1308	0.1285	0.1316	0.142	0.1467	2.9007	2.8573	0.3075	0.1443	0.1416	0.1375	0.136	0.1324	0.1312	0.1323	0.1363	0.1431	2.9176	2.6717	0.3513	0.1387	0.1446	0.1443	0.1645	0.1482	0.1501	0.199	0.1512	0.1626	2.9812	2.6708	0.3232	0.1425	0.1466	0.1428	0.23	0.1494	0.1983	0.1526	0.1532	0.2146
8160s	30.1 °C	2.9688	2.929	0.1638	0.1471	0.1546	0.1353	0.1337	0.1307	0.1285	0.1316	0.142	0.1466	2.9068	2.849	0.281	0.1422	0.1408	0.1373	0.1358	0.1322	0.1311	0.1323	0.1362	0.1431	2.9352	2.6643	0.3255	0.1386	0.1446	0.1442	0.165	0.1477	0.1498	0.1989	0.1509	0.1622	2.9685	2.6631	0.2973	0.1426	0.1466	0.1426	0.2301	0.1493	0.1979	0.1524	0.1528	0.2147
8238s	30.0 °C	2.961	2.9141	0.1565	0.1458	0.153	0.135	0.1335	0.1306	0.1285	0.1315	0.142	0.1467	2.8931	2.8499	0.2556	0.1407	0.1402	0.1372	0.1358	0.1323	0.1312	0.1322	0.1365	0.1431	2.9217	2.6583	0.3002	0.1389	0.1445	0.1443	0.1643	0.1479	0.1498	0.1983	0.1507	0.1617	2.9634	2.6548	0.2725	0.1426	0.1467	0.1427	0.2299	0.1493	0.1977	0.1523	0.1527	0.2147
8316s	30.0 °C	2.9678	2.9096	0.1518	0.1448	0.1518	0.1349	0.1335	0.1307	0.1285	0.1314	0.1419	0.1464	2.892	2.8441	0.2313	0.1397	0.1396	0.137	0.1356	0.1323	0.1312	0.1322	0.1363	0.1431	2.9234	2.6628	0.2753	0.1387	0.1449	0.1441	0.1644	0.1476	0.1497	0.1979	0.1506	0.1616	2.9617	2.6525	0.2481	0.1427	0.1467	0.1427	0.2307	0.1491	0.1979	0.1519	0.1524	0.2141
8394s	30.3 °C	2.9631	2.9149	0.1486	0.1439	0.1508	0.1347	0.1335	0.1306	0.1285	0.1316	0.1421	0.1465	2.8938	2.844	0.2092	0.1387	0.1393	0.1369	0.1356	0.1321	0.1311	0.1323	0.1365	0.1432	2.9189	2.6545	0.2511	0.1389	0.1447	0.1441	0.1644	0.1475	0.1494	0.198	0.1503	0.1615	2.9574	2.6487	0.2251	0.1429	0.1468	0.1428	0.2309	0.1489	0.1979	0.152	0.1524	0.2148
8471s	30.1 °C	2.983	2.9344	0.1464	0.1433	0.15	0.1346	0.1334	0.1305	0.1285	0.1315	0.142	0.1462	2.9144	2.8706	0.1903	0.138	0.1389	0.1367	0.1355	0.1321	0.1311	0.1323	0.1365	0.143	2.9374	2.6625	0.2281	0.1389	0.1444	0.144	0.1649	0.1473	0.1493	0.1981	0.15	0.1615	2.9709	2.6571	0.2042	0.1428	0.1468	0.1429	0.2305	0.1488	0.1974	0.1516	0.1523	0.2143
8549s	29.9 °C	2.9495	2.9028	0.1449	0.1428	0.1494	0.1344	0.1334	0.1306	0.1285	0.1315	0.1422	0.1463	2.8872	2.8433	0.1758	0.1374	0.1386	0.1367	0.1354	0.1321	0.1312	0.1324	0.1366	0.1433	2.91	2.6432	0.207	0.139	0.1445	0.1438	0.1649	0.1472	0.1492	0.1981	0.15	0.1617	2.9369	2.6376	0.1868	0.1428	0.147	0.1428	0.2297	0.1486	0.1971	0.1517	0.1522	0.2136
8627s	30.0 °C	2.9637	2.9258	0.1435	0.1423	0.1488	0.1343	0.1332	0.1306	0.1284	0.1315	0.1421	0.146	2.89	2.8363	0.1656	0.1369	0.1384	0.1365	0.1353	0.1321	0.1312	0.1323	0.1366	0.1431	2.9179	2.6488	0.1885	0.139	0.1444	0.1436	0.1642	0.147	0.149	0.1975	0.1498	0.161	2.9646	2.6424	0.1733	0.1428	0.147	0.1429	0.2295	0.1485	0.1969	0.1515	0.1518	0.2127
8705s	29.9 °C	2.9639	2.9071	0.1426	0.142	0.1484	0.1341	0.1332	0.1305	0.1285	0.1317	0.1422	0.1461	2.8799	2.8437	0.159	0.1366	0.1382	0.1365	0.1353	0.132	0.1311	0.1324	0.1366	0.1433	2.9187	2.6471	0.1741	0.1391	0.1445	0.1438	0.1641	0.1471	0.149	0.1976	0.1496	0.1603	2.9458	2.6494	0.1639	0.1431	0.147	0.1429	0.2299	0.1483	0.197	0.1513	0.1516	0.2132
8782s	29.9 °C	2.9622	2.9292	0.1418	0.1416	0.1481	0.134	0.1332	0.1305	0.1285	0.1316	0.1421	0.146	2.8929	2.8464	0.1545	0.1361	0.138	0.1362	0.1352	0.132	0.1311	0.1324	0.1364	0.143	2.9252	2.648	0.1637	0.1391	0.1444	0.1434	0.1635	0.1468	0.1487	0.1972	0.1493	0.1594	2.9582	2.6427	0.1577	0.1429	0.1469	0.1427	0.2306	0.1482	0.1968	0.1509	0.1513	0.2134
8860s	30.1 °C	2.9452	2.9066	0.1413	0.1413	0.1477	0.1339	0.1331	0.1305	0.1285	0.1316	0.1422	0.1456	2.8964	2.8374	0.1516	0.1358	0.1378	0.1362	0.1351	0.132	0.1312	0.1324	0.1366	0.1429	2.9052	2.6394	0.1567	0.1391	0.1447	0.1432	0.1642	0.1467	0.1487	0.1975	0.1493	0.1598	2.959	2.6405	0.1537	0.143	0.147	0.1426	0.2307	0.1481	0.1971	0.1509	0.1511	0.2144
8938s	29.9 °C	2.959	2.9086	0.1406	0.141	0.1474	0.1338	0.1331	0.1305	0.1285	0.1316	0.1422	0.1462	2.8911	2.8502	0.1495	0.1357	0.1377	0.1362	0.1351	0.1321	0.1312	0.1324	0.1367	0.1427	2.9134	2.6381	0.1521	0.1392	0.1442	0.1431	0.1637	0.1465	0.1486	0.197	0.149	0.1594	2.944	2.6331	0.1509	0.1432	0.147	0.1424	0.2287	0.1478	0.1965	0.1505	0.1508	0.2135
Date of measurement: 2021-08-05/Time of measurement: 11:40:15
ATPase_assay.mth
C:\Users\Public\Documents\Tecan\Magellan\mth\ATPase_assay.mth
340nm
infinite 200Pro
Instrument serial number: 1505006410
Plate
Plate Description: [NUN96ft_TC] - Thermo Fisher Scientific-Nunclon 96 Flat Transparent
Plate with Cover: No
Barcode: No
Part of Plate
Range: A1:H12
Temperature
Mode: On
Temperature: 30,0 °C
Kinetic Cycle
Duration: 02:30:00
Kinetic Interval: 00:01:00
Absorbance
Measurement Wavelength: 340 nm
Measurement Bandwidth: 9 nm
Number of Reads: 25
Settle Time: 0 ms
Label: Label1
Total kinetic run time: 2h 28min 58s
[truncated: 48 more columns]

## Sheet: 21-08-05_001 ATPase assay D
																	I added only 10 µl NADH
								0.08 µM ClpX6	0.08 µM ClpX6 + SspB
				1	2	3	4	5	7	8	9	10	11	12	13	14	15	16	17	18	19	20	21	22	23	24
Raw data			min	control	control	2.5 μM SspB	20 μM SspB	ClpX	ClpX + 0.1 μM SspB	ClpX + 0.2 μM SspB	ClpX + 0.4 μM SspB	ClpX + 0.6 μM SspB	ClpX + 1 μM SspB	ClpX + 1.5 μM SspB	ClpX + 2.5 μM SspB	ClpX + 5 μM SspB	ClpX + 10 μM SspB	ClpX + 13 μM SspB	ClpX + 15 μM SspB	ClpX + 17 μM SspB	ClpX + 20 μM SspB	ClpX + 25 μM SspB	ClpX + 30 μM SspB	ClpX + 40 μM SspB	ClpX + 50 μM SspB	ClpX + 55 μM SspB
0s	30.0 °C		0	2.99	2.945	2.9611	2.8728	2.9188	2.8845	2.9769	2.8463	2.8344	2.8482	2.8229	2.8278	2.9293	2.7449	2.6882	2.6889	2.6684	2.7096	2.6688	2.6161	2.5994	2.479	2.4501
78s	30.1 °C		1.3	3.0163	2.9678	2.9795	2.8839	2.9078	2.8808	2.9689	2.8362	2.821	2.8364	2.8063	2.7978	2.9039	2.6971	2.6358	2.64	2.6114	2.6555	2.6096	2.5508	2.5288	2.3921	2.3588
155s	30.0 °C		2.58333	3.0166	2.9618	2.9626	2.8881	2.8887	2.861	2.9575	2.8193	2.8052	2.8034	2.7781	2.7654	2.8679	2.6321	2.5833	2.593	2.5571	2.584	2.5397	2.4734	2.4482	2.2976	2.2509
233s	29.9 °C		3.88333	3.0062	2.9741	2.9732	2.88	2.8764	2.847	2.9432	2.7932	2.7778	2.7844	2.7429	2.7276	2.8207	2.5621	2.5255	2.5288	2.4944	2.5232	2.467	2.3871	2.3636	2.1989	2.15
311s	30.0 °C		5.18333	2.9962	2.9476	2.989	2.8772	2.8603	2.8248	2.9299	2.7745	2.7458	2.7561	2.7107	2.6989	2.7869	2.4871	2.4688	2.4732	2.43	2.4556	2.3892	2.3055	2.276	2.0996	2.0444
389s	29.8 °C		6.48333	3.0018	2.9481	2.9778	2.8636	2.8422	2.8054	2.9007	2.751	2.7312	2.7355	2.6898	2.6643	2.738	2.4131	2.4068	2.4122	2.3611	2.3877	2.3079	2.2176	2.1808	1.9972	1.936
466s	29.9 °C		7.76667	2.9938	2.9588	2.9683	2.8694	2.8287	2.7837	2.8927	2.7327	2.7108	2.6968	2.6481	2.6321	2.6974	2.3348	2.349	2.3464	2.2967	2.319	2.2298	2.1314	2.085	1.8936	1.8267
544s	30.2 °C		9.06667	3.0041	2.9552	2.9582	2.8799	2.8105	2.7631	2.8752	2.7112	2.6799	2.6746	2.6193	2.5859	2.6493	2.256	2.2879	2.2851	2.2296	2.2489	2.1523	2.0433	1.9914	1.7891	1.7172
622s	30.1 °C		10.3667	3.0023	2.9406	2.9655	2.8707	2.7868	2.7486	2.8482	2.6861	2.6647	2.6444	2.5829	2.5468	2.5974	2.1728	2.2291	2.2188	2.1595	2.1759	2.0656	1.9521	1.8937	1.6846	1.6045
699s	30.1 °C		11.65	2.9953	2.9569	2.9725	2.8587	2.7675	2.7232	2.8347	2.6622	2.6278	2.6118	2.5519	2.5096	2.5513	2.0894	2.1678	2.156	2.0903	2.1031	1.9835	1.86	1.7967	1.5783	1.4911
777s	29.9 °C		12.95	3.014	2.9539	2.9611	2.8588	2.7485	2.7014	2.8198	2.6365	2.601	2.587	2.5148	2.4669	2.4947	2.0033	2.1032	2.0874	2.0157	2.0283	1.899	1.7664	1.6968	1.4713	1.378
855s	29.8 °C		14.25	3.0028	2.9602	2.9768	2.8592	2.7312	2.6833	2.8027	2.6126	2.5717	2.5576	2.4757	2.4257	2.4446	1.9193	2.0365	2.0185	1.9476	1.9517	1.8142	1.6727	1.5969	1.3636	1.2648
933s	29.9 °C		15.55	3.0113	2.943	2.9871	2.8575	2.7079	2.6622	2.7742	2.5835	2.5482	2.5197	2.44	2.3828	2.3876	1.8345	1.9708	1.9497	1.8739	1.877	1.7285	1.5783	1.4976	1.257	1.1508
1010s	29.8 °C		16.8333	3.0032	2.9645	2.9727	2.8519	2.6863	2.636	2.7566	2.5576	2.5167	2.4887	2.4022	2.3367	2.3303	1.7474	1.9054	1.8817	1.7973	1.8007	1.6432	1.4854	1.3973	1.1498	1.0368
1088s	30.0 °C		18.1333	3.008	2.9513	2.9723	2.8529	2.6688	2.6074	2.7349	2.5351	2.4878	2.4523	2.3653	2.2935	2.2714	1.661	1.8395	1.8117	1.7231	1.7241	1.557	1.3897	1.296	1.0426	0.9232
1166s	29.9 °C		19.4333	2.9896	2.9529	2.968	2.8556	2.6447	2.5936	2.7143	2.5073	2.4589	2.4203	2.3242	2.2485	2.2182	1.5744	1.7715	1.7421	1.6492	1.6477	1.471	1.2956	1.1959	0.9354	0.8095
1243s	29.9 °C		20.7167	3.0071	2.958	2.9629	2.8527	2.6224	2.5698	2.6957	2.4812	2.4293	2.3869	2.2861	2.1984	2.1596	1.4872	1.703	1.6725	1.5729	1.5699	1.3847	1.2006	1.0951	0.8293	0.6965
1321s	29.9 °C		22.0167	3.0162	2.9541	2.9622	2.8544	2.6002	2.5457	2.6667	2.4524	2.3985	2.352	2.2432	2.1536	2.1	1.3995	1.6357	1.6004	1.4968	1.4918	1.2981	1.1064	0.9945	0.7226	0.5841
1399s	30.2 °C		23.3167	3.0043	2.9511	2.9602	2.8499	2.5803	2.5263	2.6397	2.4276	2.3675	2.3172	2.2019	2.1066	2.0409	1.313	1.5683	1.5306	1.4205	1.4149	1.2119	1.0119	0.8941	0.6175	0.473
1477s	30.0 °C		24.6167	3.0145	2.9488	2.9678	2.8501	2.5546	2.4981	2.6223	2.4003	2.3378	2.2824	2.1595	2.0586	1.9803	1.2255	1.5	1.4594	1.345	1.3368	1.1264	0.9182	0.7935	0.5125	0.3636
1554s	30.0 °C		25.9	3.0067	2.9529	2.9716	2.8483	2.5307	2.4698	2.5875	2.3742	2.3057	2.2458	2.1205	2.0108	1.9182	1.1383	1.4319	1.3884	1.2695	1.2586	1.0394	0.8241	0.6941	0.4096	0.2623
1632s	30.0 °C		27.2	3.0085	2.962	2.9727	2.8568	2.5099	2.4499	2.5711	2.3466	2.276	2.2125	2.0789	1.9625	1.8592	1.0515	1.3644	1.3177	1.1937	1.1809	0.9535	0.7307	0.5952	0.31	0.1925
1710s	30.0 °C		28.5	3.0133	2.9573	2.9747	2.8346	2.4843	2.4213	2.5398	2.3125	2.2426	2.1715	2.0338	1.9139	1.7962	0.9646	1.2958	1.246	1.1177	1.102	0.8673	0.6369	0.4969	0.222	0.1745
1788s	30.0 °C		29.8	3.0059	2.9579	2.9609	2.8321	2.4598	2.3933	2.5168	2.2834	2.2078	2.1339	1.9913	1.8627	1.7349	0.8781	1.228	1.1755	1.0425	1.0243	0.7817	0.5445	0.4013	0.1771	0.1704
1865s	30.1 °C		31.0833	3.0014	2.9419	2.9633	2.8313	2.4339	2.3686	2.4885	2.2545	2.176	2.0988	1.949	1.8144	1.6726	0.7915	1.1593	1.1037	0.9669	0.9463	0.6962	0.4527	0.3098	0.1666	0.1686
1943s	30.0 °C		32.3833	3.0012	2.9564	2.9724	2.8365	2.408	2.342	2.4636	2.2229	2.1418	2.0595	1.9052	1.7643	1.6108	0.7056	1.091	1.0323	0.8914	0.8689	0.6111	0.3626	0.2392	0.1633	0.1674
2021s	30.1 °C		33.6833	3.0016	2.9475	2.9639	2.8368	2.3853	2.3162	2.4352	2.1927	2.1091	2.0215	1.8628	1.7136	1.5487	0.6202	1.0224	0.9609	0.8161	0.7912	0.5265	0.2759	0.2135	0.162	0.1674
2098s	29.9 °C		34.9667	3.0099	2.9597	2.9705	2.8344	2.3562	2.2908	2.4086	2.1622	2.0757	1.9844	1.8181	1.6636	1.4866	0.5348	0.9544	0.89	0.7402	0.7137	0.4425	0.2032	0.2073	0.1608	0.1665
2176s	30.0 °C		36.2667	3.0062	2.9537	2.9701	2.8311	2.3317	2.2623	2.3803	2.1298	2.0407	1.9445	1.7747	1.6131	1.4237	0.4507	0.886	0.819	0.6642	0.6363	0.3597	0.168	0.2052	0.1606	0.1664
2254s	30.0 °C		37.5667	3.0013	2.9557	2.9696	2.8363	2.3081	2.2357	2.3515	2.1	2.0063	1.9062	1.7307	1.5633	1.3619	0.3676	0.8179	0.7472	0.5894	0.5592	0.2803	0.1584	0.2038	0.16	0.166
2332s	29.9 °C		38.8667	2.9949	2.947	2.9648	2.8179	2.2766	2.2069	2.3261	2.0692	1.9715	1.8678	1.6864	1.5119	1.2986	0.2872	0.7493	0.6764	0.5145	0.4827	0.2111	0.1557	0.2029	0.1599	0.1658
2409s	30.0 °C		40.15	3.0084	2.9461	2.9553	2.8134	2.2529	2.1783	2.2976	2.0378	1.9362	1.831	1.6422	1.4618	1.2363	0.2149	0.6809	0.6049	0.4401	0.4077	0.1704	0.1537	0.2026	0.1594	0.1659
2487s	29.9 °C		41.45	3.0047	2.9643	2.9676	2.8268	2.2274	2.1521	2.2666	2.0055	1.903	1.7908	1.5982	1.4112	1.1739	0.1687	0.613	0.534	0.3672	0.3336	0.1578	0.1529	0.2021	0.1594	0.1661
2565s	29.9 °C		42.75	2.9915	2.9537	2.9736	2.8206	2.2003	2.124	2.2394	1.9758	1.8679	1.7514	1.5544	1.3605	1.1114	0.1536	0.5455	0.4646	0.2956	0.2636	0.1535	0.1521	0.202	0.1591	0.1657
2642s	30.0 °C		44.0333	3.0043	2.9482	2.965	2.8185	2.1737	2.0949	2.2114	1.9416	1.8335	1.712	1.5097	1.3099	1.0489	0.1489	0.4779	0.394	0.2293	0.2062	0.1514	0.152	0.2022	0.1587	0.1655
2720s	30.0 °C		45.3333	2.9961	2.9484	2.9578	2.8151	2.144	2.0682	2.1803	1.9115	1.7986	1.6725	1.4657	1.2593	0.9867	0.1469	0.4107	0.3258	0.1793	0.1768	0.1505	0.1516	0.2026	0.1587	0.1658
2798s	30.1 °C		46.6333	2.9737	2.9382	2.9514	2.8061	2.1159	2.0372	2.1498	1.8784	1.763	1.6331	1.4214	1.2083	0.9244	0.1457	0.3442	0.2608	0.1573	0.1678	0.1496	0.1514	0.2021	0.1585	0.166
2876s	29.9 °C		47.9333	2.9891	2.9511	2.9658	2.8128	2.0913	2.0109	2.1215	1.8471	1.728	1.5943	1.3771	1.1579	0.8628	0.1449	0.2805	0.2034	0.1499	0.1638	0.1492	0.1511	0.202	0.1584	0.1657
2953s	29.9 °C		49.2167	3.0014	2.9521	2.9564	2.8121	2.0622	1.983	2.0911	1.815	1.6921	1.5551	1.3327	1.1071	0.8004	0.1448	0.2212	0.1674	0.1472	0.1621	0.1487	0.1514	0.2018	0.1585	0.1656
3031s	29.9 °C		50.5167	2.9929	2.9562	2.961	2.8071	2.035	1.9524	2.0606	1.7827	1.6576	1.5153	1.2885	1.0566	0.7386	0.1441	0.1761	0.1546	0.1454	0.1614	0.1487	0.151	0.2018	0.1582	0.1654
3109s	30.0 °C		51.8167	2.9926	2.9625	2.9675	2.8047	2.0066	1.9234	2.0308	1.7505	1.6221	1.4756	1.244	1.0061	0.6776	0.144	0.1534	0.1499	0.1443	0.1607	0.1483	0.1509	0.2019	0.1582	0.1659
3186s	30.1 °C		53.1	2.9995	2.9395	2.9604	2.8047	1.9794	1.8943	1.9999	1.7175	1.5867	1.4364	1.1999	0.9554	0.6161	0.1439	0.146	0.1472	0.1439	0.16	0.1484	0.151	0.2022	0.1583	0.1657
3264s	29.9 °C		54.4	3.0011	2.956	2.9676	2.8074	1.9512	1.8653	1.9697	1.6857	1.5513	1.3966	1.1552	0.9048	0.5545	0.1438	0.142	0.1459	0.1433	0.1598	0.1482	0.1511	0.2021	0.1582	0.1657
3342s	30.1 °C		55.7	2.9968	2.9511	2.9666	2.8049	1.9228	1.8364	1.9395	1.6529	1.5152	1.3566	1.1109	0.8543	0.4936	0.1437	0.1403	0.1456	0.143	0.1597	0.148	0.1509	0.202	0.1584	0.1655
3420s	29.9 °C		57	3.0056	2.9438	2.9563	2.7974	1.8935	1.8058	1.9094	1.6206	1.4796	1.3169	1.0664	0.8038	0.4334	0.1436	0.1393	0.1447	0.1431	0.1595	0.148	0.1512	0.2018	0.1579	0.1661
3497s	30.1 °C		58.2833	3.0038	2.9544	2.9676	2.7967	1.8661	1.7767	1.8782	1.5872	1.4437	1.2775	1.0221	0.7533	0.3736	0.1436	0.1388	0.1441	0.1426	0.1594	0.1479	0.151	0.2021	0.1582	0.1658
3575s	30.0 °C		59.5833	2.9944	2.9508	2.9541	2.7904	1.837	1.7469	1.8463	1.5546	1.4078	1.2374	0.978	0.703	0.3155	0.1436	0.1382	0.1435	0.1424	0.1593	0.148	0.1509	0.2018	0.1581	0.1658
3653s	30.0 °C		60.8833	2.9862	2.9393	2.9558	2.7889	1.8083	1.7175	1.8165	1.5222	1.3725	1.1977	0.9338	0.6533	0.2597	0.1437	0.1378	0.1434	0.1423	0.1594	0.148	0.1514	0.2015	0.1581	0.1661
3730s	29.9 °C		62.1667	2.9883	2.9394	2.9531	2.7792	1.7795	1.6876	1.7845	1.4893	1.3363	1.158	0.8895	0.6031	0.211	0.1437	0.1381	0.1432	0.1424	0.1599	0.1478	0.151	0.2019	0.158	0.1659
3808s	30.0 °C		63.4667	3.0007	2.9532	2.9621	2.7937	1.7515	1.6585	1.7532	1.4566	1.3006	1.1184	0.8456	0.5534	0.1762	0.1435	0.1376	0.1431	0.1424	0.1591	0.1479	0.1508	0.2017	0.158	0.1658
3886s	29.9 °C		64.7667	2.9899	2.9449	2.9572	2.7891	1.723	1.6283	1.7231	1.4237	1.2648	1.0785	0.8013	0.5038	0.1593	0.1436	0.1375	0.1431	0.142	0.1591	0.1478	0.1512	0.2018	0.1581	0.1659
3964s	30.0 °C		66.0667	3.0025	2.9556	2.9572	2.7864	1.6933	1.5986	1.6916	1.391	1.2289	1.0386	0.7573	0.4543	0.1524	0.1439	0.137	0.1432	0.1422	0.1599	0.1478	0.151	0.2023	0.158	0.1662
4041s	29.9 °C		67.35	2.9939	2.9441	2.9595	2.7777	1.6638	1.5686	1.6602	1.358	1.1931	0.9991	0.7134	0.4054	0.1486	0.1439	0.1369	0.143	0.1419	0.1597	0.1478	0.1509	0.2021	0.1578	0.166
4119s	30.0 °C		68.65	2.9971	2.9499	2.9578	2.7803	1.6355	1.539	1.6291	1.3254	1.1571	0.9595	0.6696	0.3571	0.1469	0.1439	0.1369	0.1431	0.1421	0.1598	0.1477	0.1512	0.2023	0.1578	0.166
4197s	29.9 °C		69.95	3.0002	2.9406	2.9576	2.7752	1.6066	1.5083	1.597	1.292	1.1211	0.9196	0.626	0.3092	0.1457	0.144	0.138	0.143	0.1422	0.1597	0.1479	0.1513	0.2022	0.1578	0.166
4275s	30.0 °C		71.25	2.9863	2.9394	2.9402	2.7706	1.5772	1.4781	1.5656	1.259	1.0852	0.8799	0.5824	0.263	0.1446	0.1441	0.1373	0.1424	0.1422	0.1593	0.148	0.1514	0.202	0.1579	0.1663
4352s	30.0 °C		72.5333	2.9906	2.9501	2.9451	2.7776	1.5483	1.4489	1.5348	1.2263	1.0496	0.8405	0.539	0.2201	0.1441	0.1445	0.1376	0.1431	0.1422	0.1601	0.1478	0.1512	0.2024	0.158	0.1662
4430s	29.9 °C		73.8333	2.9872	2.946	2.9552	2.7636	1.5192	1.4184	1.5027	1.1933	1.0135	0.8009	0.4958	0.1836	0.1438	0.1441	0.1367	0.1432	0.1423	0.1598	0.1481	0.1515	0.2027	0.1576	0.1667
4508s	29.9 °C		75.1333	2.989	2.9528	2.956	2.7618	1.4901	1.3884	1.4709	1.1606	0.9775	0.7615	0.4528	0.1595	0.1432	0.1444	0.1371	0.1427	0.1422	0.1601	0.1481	0.1514	0.2024	0.1577	0.1663
4585s	30.0 °C		76.4167	2.9947	2.9435	2.9538	2.7612	1.4605	1.3582	1.4397	1.1276	0.9416	0.722	0.4102	0.1475	0.1429	0.1444	0.1367	0.1427	0.1424	0.1606	0.148	0.1516	0.2023	0.1577	0.1667
4663s	29.8 °C		77.7167	2.9989	2.9388	2.9551	2.761	1.4314	1.328	1.4078	1.0944	0.9057	0.6828	0.3677	0.1418	0.1429	0.1447	0.1368	0.1427	0.1424	0.1595	0.1479	0.1514	0.2021	0.1578	0.166
4741s	30.2 °C		79.0167	2.9942	2.9496	2.9379	2.7668	1.4019	1.2976	1.3762	1.0618	0.8698	0.6434	0.3258	0.1387	0.1427	0.1449	0.137	0.1428	0.1424	0.1602	0.1478	0.1518	0.2025	0.1581	0.1663
4819s	29.9 °C		80.3167	2.9826	2.9403	2.9462	2.7654	1.3729	1.2674	1.3445	1.0288	0.8342	0.6043	0.285	0.1368	0.1424	0.1446	0.1369	0.1429	0.1424	0.1602	0.1479	0.1518	0.2024	0.1577	0.1666
4896s	30.0 °C		81.6	2.9754	2.9435	2.9516	2.7613	1.3434	1.2373	1.3127	0.9959	0.7984	0.5652	0.2455	0.1356	0.1422	0.1448	0.1367	0.1428	0.1424	0.1603	0.1481	0.1517	0.2024	0.1577	0.1665
4974s	30.1 °C		82.9	2.9921	2.9412	2.9515	2.7591	1.3141	1.2068	1.2813	0.9631	0.7625	0.5263	0.209	0.1347	0.142	0.1446	0.1368	0.1427	0.1424	0.1605	0.1481	0.1518	0.2026	0.1577	0.1668
5052s	29.9 °C		84.2	2.9943	2.9396	2.9558	2.7522	1.2846	1.1765	1.2496	0.9302	0.7268	0.4874	0.1785	0.134	0.142	0.1448	0.1367	0.1429	0.1424	0.1604	0.1483	0.1517	0.2023	0.1577	0.1666
5129s	29.9 °C		85.4833	2.9896	2.9462	2.9454	2.7534	1.2554	1.1464	1.2175	0.8974	0.6912	0.4489	0.1576	0.1336	0.1419	0.1449	0.1368	0.1429	0.1424	0.1598	0.1482	0.1516	0.2023	0.1575	0.1666
5207s	30.0 °C		86.7833	2.9796	2.9301	2.9536	2.7469	1.2258	1.1162	1.186	0.8645	0.6555	0.4104	0.1462	0.1332	0.142	0.145	0.137	0.1432	0.1425	0.1606	0.1483	0.1518	0.2026	0.1576	0.167
5285s	29.8 °C		88.0833	2.9808	2.9486	2.9478	2.7475	1.1964	1.0859	1.1543	0.8318	0.6202	0.3723	0.1404	0.1331	0.1419	0.145	0.1369	0.1432	0.1427	0.1608	0.1484	0.1519	0.2028	0.1576	0.1667
5363s	30.0 °C		89.3833	2.9775	2.9534	2.9452	2.7442	1.167	1.0556	1.1224	0.7988	0.5846	0.3345	0.1371	0.1326	0.1418	0.1451	0.137	0.1428	0.1425	0.1605	0.1486	0.1521	0.2019	0.1577	0.1669
5440s	30.2 °C		90.6667	2.9629	2.9316	2.9484	2.7338	1.1372	1.025	1.0905	0.7661	0.5492	0.2974	0.1351	0.1324	0.1418	0.1449	0.1369	0.1432	0.1426	0.1613	0.1486	0.1521	0.2023	0.1574	0.167
5518s	30.0 °C		91.9667	2.9874	2.9322	2.9387	2.7426	1.108	0.9949	1.059	0.7335	0.5138	0.2614	0.1337	0.1323	0.1416	0.1451	0.137	0.1435	0.1427	0.1616	0.1484	0.1521	0.2022	0.1574	0.1674
5596s	30.1 °C		93.2667	2.9837	2.9397	2.9353	2.7408	1.0784	0.9644	1.0271	0.7008	0.4787	0.2273	0.1328	0.1321	0.1416	0.1453	0.1372	0.1432	0.1428	0.1643	0.1484	0.1521	0.202	0.1577	0.1674
5673s	29.9 °C		94.55	2.9824	2.9566	2.9517	2.7378	1.0492	0.9342	0.9954	0.6683	0.4438	0.1966	0.1321	0.1321	0.1417	0.1454	0.1372	0.1437	0.1428	0.1657	0.1487	0.1524	0.2023	0.1576	0.1675
5751s	30.0 °C		95.85	2.9843	2.9571	2.9365	2.7295	1.0197	0.9039	0.9638	0.6357	0.4087	0.1723	0.1315	0.1319	0.1418	0.1454	0.137	0.1437	0.143	0.168	0.1489	0.1522	0.2026	0.1577	0.1674
5829s	30.2 °C		97.15	2.9935	2.9359	2.9391	2.7285	0.9897	0.8736	0.9319	0.6031	0.374	0.1563	0.1309	0.1318	0.1416	0.1454	0.137	0.144	0.1428	0.1661	0.1488	0.1524	0.2029	0.1575	0.1676
5907s	30.0 °C		98.45	2.9869	2.945	2.9404	2.7252	0.9604	0.8433	0.9003	0.5707	0.3396	0.1475	0.1306	0.1318	0.1416	0.1455	0.1372	0.1433	0.1429	0.1661	0.1489	0.1526	0.2026	0.1573	0.1672
5984s	29.9 °C		99.7333	2.9785	2.9277	2.9496	2.7297	0.9309	0.813	0.8686	0.5384	0.3058	0.1426	0.1304	0.1318	0.1416	0.1457	0.1371	0.1441	0.143	0.1659	0.1488	0.1524	0.2028	0.1573	0.1671
6062s	29.9 °C		101.033	2.9736	2.9289	2.9364	2.7194	0.9013	0.7827	0.8368	0.5061	0.2728	0.1396	0.1301	0.1315	0.1417	0.1456	0.1373	0.1439	0.1429	0.1643	0.1488	0.1524	0.2029	0.1573	0.1664
6140s	30.0 °C		102.333	2.9701	2.9359	2.9477	2.7223	0.8718	0.7527	0.8053	0.474	0.2411	0.1377	0.13	0.1318	0.1417	0.1457	0.1374	0.144	0.1432	0.1646	0.1489	0.1526	0.2024	0.1572	0.1659
6218s	30.2 °C		103.633	2.9801	2.9383	2.9427	2.7249	0.8422	0.7224	0.7737	0.4419	0.2115	0.1363	0.1296	0.1317	0.1417	0.1458	0.1374	0.1439	0.1431	0.1636	0.1487	0.1527	0.2025	0.1565	0.1663
6295s	30.0 °C		104.917	2.9702	2.9308	2.9283	2.7151	0.8127	0.6922	0.7421	0.4101	0.1862	0.1353	0.1296	0.1317	0.1417	0.146	0.1374	0.1437	0.1431	0.1641	0.1489	0.1528	0.2026	0.1567	0.1657
6373s	30.0 °C		106.217	2.9777	2.9307	2.9227	2.7195	0.7832	0.6622	0.7105	0.3784	0.1673	0.1346	0.1295	0.1316	0.1418	0.1461	0.1378	0.1438	0.1431	0.1642	0.149	0.1526	0.2026	0.1562	0.1659
6451s	29.9 °C		107.517	2.9866	2.9389	2.9392	2.7163	0.7537	0.6321	0.6789	0.347	0.1554	0.1341	0.1295	0.1316	0.1417	0.146	0.1377	0.1439	0.143	0.1636	0.1491	0.1529	0.2031	0.1558	0.1655
6528s	30.0 °C		108.8	2.9613	2.9376	2.934	2.7094	0.7242	0.6019	0.6475	0.316	0.1486	0.1335	0.1292	0.1315	0.1419	0.1461	0.1377	0.1437	0.1432	0.1641	0.1491	0.1527	0.2021	0.1554	0.1656
6606s	30.0 °C		110.1	2.9808	2.9521	2.9437	2.7087	0.6948	0.572	0.6161	0.2855	0.1446	0.1332	0.1291	0.1315	0.1417	0.1463	0.1377	0.1438	0.1433	0.1646	0.1492	0.1529	0.2026	0.1553	0.1651
6684s	30.0 °C		111.4	2.9686	2.9176	2.9217	2.7036	0.6654	0.542	0.5846	0.2559	0.142	0.1328	0.1291	0.1314	0.1418	0.1465	0.1377	0.1436	0.1435	0.1636	0.1491	0.1531	0.2023	0.1552	0.165
6762s	30.0 °C		112.7	2.9811	2.9476	2.9423	2.7106	0.6359	0.5121	0.5534	0.2277	0.1403	0.1326	0.129	0.1315	0.1417	0.1466	0.1378	0.144	0.1435	0.1645	0.1491	0.1528	0.2025	0.1549	0.165
6839s	30.1 °C		113.983	2.9908	2.9482	2.9518	2.6995	0.6066	0.4821	0.522	0.2021	0.1391	0.1324	0.129	0.1314	0.1419	0.1466	0.1379	0.1439	0.1435	0.1642	0.1493	0.1526	0.202	0.1546	0.1646
6917s	30.0 °C		115.283	2.9822	2.9347	2.9338	2.7015	0.5772	0.4524	0.4909	0.1806	0.1382	0.1321	0.1289	0.1314	0.1418	0.1466	0.1381	0.1438	0.1435	0.1637	0.1494	0.1525	0.2014	0.1545	0.1642
6995s	30.1 °C		116.583	2.9638	2.9312	2.9263	2.6949	0.5477	0.4227	0.4598	0.165	0.1373	0.1319	0.1288	0.1315	0.1417	0.1467	0.138	0.1437	0.1435	0.1643	0.1494	0.1523	0.2016	0.1542	0.164
7072s	29.9 °C		117.867	2.985	2.9353	2.9299	2.6974	0.5185	0.3932	0.4289	0.155	0.1368	0.1318	0.1288	0.1313	0.1417	0.1468	0.1385	0.1441	0.1438	0.1649	0.1493	0.1522	0.2015	0.1538	0.1642
7150s	29.9 °C		119.167	2.9679	2.9291	2.9223	2.691	0.4892	0.364	0.3981	0.149	0.1363	0.1317	0.1287	0.1313	0.1417	0.1468	0.138	0.1443	0.1437	0.1642	0.1494	0.1518	0.2013	0.1536	0.1642
7228s	30.0 °C		120.467	2.9761	2.9378	2.943	2.6955	0.4601	0.335	0.3676	0.1453	0.1359	0.1315	0.1287	0.1315	0.1418	0.1469	0.1383	0.1441	0.1438	0.1642	0.1495	0.1519	0.2013	0.1535	0.1638
7306s	30.0 °C		121.767	2.9841	2.9427	2.923	2.694	0.4309	0.3063	0.3375	0.1427	0.1356	0.1314	0.1286	0.1314	0.1418	0.1469	0.1381	0.1444	0.144	0.1647	0.1496	0.1516	0.2016	0.1533	0.1642
7383s	29.9 °C		123.05	2.9651	2.9361	2.9226	2.6873	0.4021	0.2783	0.3078	0.141	0.1352	0.1312	0.1286	0.1313	0.1417	0.1472	0.1382	0.144	0.144	0.1645	0.1495	0.1514	0.2013	0.153	0.164
7461s	30.0 °C		124.35	2.9774	2.9297	2.9455	2.6834	0.3733	0.2512	0.2788	0.1398	0.1351	0.1312	0.1286	0.1313	0.1419	0.1472	0.1382	0.1441	0.144	0.1645	0.1494	0.1513	0.2005	0.1528	0.1635
7539s	30.1 °C		125.65	2.9579	2.9369	2.9396	2.6851	0.3447	0.2256	0.2511	0.1388	0.1349	0.1311	0.1286	0.1312	0.1419	0.1471	0.1383	0.1442	0.1439	0.1645	0.1492	0.1513	0.2004	0.1525	0.1634
7616s	30.0 °C		126.933	2.964	2.9211	2.9248	2.677	0.3166	0.2027	0.2252	0.1381	0.1347	0.1311	0.1286	0.1314	0.1419	0.1472	0.1384	0.1445	0.144	0.165	0.1491	0.151	0.2001	0.1523	0.1636
7694s	29.9 °C		128.233	2.9744	2.927	2.9344	2.6812	0.2889	0.1837	0.2027	0.1374	0.1344	0.131	0.1285	0.1314	0.1419	0.1472	0.1383	0.1444	0.1439	0.1646	0.1489	0.1508	0.1998	0.1522	0.1637
7772s	30.2 °C		129.533	2.9696	2.9343	2.9261	2.6737	0.2618	0.1697	0.1852	0.1369	0.1343	0.131	0.1284	0.1314	0.1419	0.1472	0.1384	0.1452	0.1441	0.1648	0.1488	0.1506	0.1996	0.1518	0.1633
7850s	29.9 °C		130.833	2.9747	2.923	2.9322	2.6793	0.2359	0.1607	0.1729	0.1364	0.134	0.1308	0.1285	0.1315	0.1419	0.1472	0.1385	0.1443	0.1441	0.1645	0.1485	0.1505	0.1993	0.1515	0.163
7927s	30.0 °C		132.117	2.9717	2.918	2.9197	2.6657	0.2122	0.155	0.1651	0.1361	0.134	0.1308	0.1285	0.1314	0.142	0.1471	0.1388	0.1441	0.1441	0.1655	0.1484	0.1504	0.1997	0.1515	0.1631
8005s	29.9 °C		133.417	2.9769	2.9428	2.9306	2.67	0.1913	0.1513	0.1601	0.1358	0.1339	0.1308	0.1285	0.1313	0.1418	0.1469	0.1385	0.1442	0.1441	0.1649	0.1482	0.1502	0.1992	0.1513	0.1626
8083s	30.0 °C		134.717	2.9626	2.9176	2.9344	2.6717	0.1751	0.149	0.1569	0.1356	0.1338	0.1308	0.1285	0.1316	0.142	0.1467	0.1387	0.1446	0.1443	0.1645	0.1482	0.1501	0.199	0.1512	0.1626
8160s	30.1 °C		136	2.9688	2.9352	2.929	2.6643	0.1638	0.1471	0.1546	0.1353	0.1337	0.1307	0.1285	0.1316	0.142	0.1466	0.1386	0.1446	0.1442	0.165	0.1477	0.1498	0.1989	0.1509	0.1622
8238s	30.0 °C		137.3	2.961	2.9217	2.9141	2.6583	0.1565	0.1458	0.153	0.135	0.1335	0.1306	0.1285	0.1315	0.142	0.1467	0.1389	0.1445	0.1443	0.1643	0.1479	0.1498	0.1983	0.1507	0.1617
8316s	30.0 °C		138.6	2.9678	2.9234	2.9096	2.6628	0.1518	0.1448	0.1518	0.1349	0.1335	0.1307	0.1285	0.1314	0.1419	0.1464	0.1387	0.1449	0.1441	0.1644	0.1476	0.1497	0.1979	0.1506	0.1616
8394s	30.3 °C		139.9	2.9631	2.9189	2.9149	2.6545	0.1486	0.1439	0.1508	0.1347	0.1335	0.1306	0.1285	0.1316	0.1421	0.1465	0.1389	0.1447	0.1441	0.1644	0.1475	0.1494	0.198	0.1503	0.1615
8471s	30.1 °C		141.183	2.983	2.9374	2.9344	2.6625	0.1464	0.1433	0.15	0.1346	0.1334	0.1305	0.1285	0.1315	0.142	0.1462	0.1389	0.1444	0.144	0.1649	0.1473	0.1493	0.1981	0.15	0.1615
8549s	29.9 °C		142.483	2.9495	2.91	2.9028	2.6432	0.1449	0.1428	0.1494	0.1344	0.1334	0.1306	0.1285	0.1315	0.1422	0.1463	0.139	0.1445	0.1438	0.1649	0.1472	0.1492	0.1981	0.15	0.1617
8627s	30.0 °C		143.783	2.9637	2.9179	2.9258	2.6488	0.1435	0.1423	0.1488	0.1343	0.1332	0.1306	0.1284	0.1315	0.1421	0.146	0.139	0.1444	0.1436	0.1642	0.147	0.149	0.1975	0.1498	0.161
8705s	29.9 °C		145.083	2.9639	2.9187	2.9071	2.6471	0.1426	0.142	0.1484	0.1341	0.1332	0.1305	0.1285	0.1317	0.1422	0.1461	0.1391	0.1445	0.1438	0.1641	0.1471	0.149	0.1976	0.1496	0.1603
8782s	29.9 °C		146.367	2.9622	2.9252	2.9292	2.648	0.1418	0.1416	0.1481	0.134	0.1332	0.1305	0.1285	0.1316	0.1421	0.146	0.1391	0.1444	0.1434	0.1635	0.1468	0.1487	0.1972	0.1493	0.1594
8860s	30.1 °C		147.667	2.9452	2.9052	2.9066	2.6394	0.1413	0.1413	0.1477	0.1339	0.1331	0.1305	0.1285	0.1316	0.1422	0.1456	0.1391	0.1447	0.1432	0.1642	0.1467	0.1487	0.1975	0.1493	0.1598
8938s	29.9 °C		148.967	2.959	2.9134	2.9086	2.6381	0.1406	0.141	0.1474	0.1338	0.1331	0.1305	0.1285	0.1316	0.1422	0.1462	0.1392	0.1442	0.1431	0.1637	0.1465	0.1486	0.197	0.149	0.1594
Measurement title: 21-08-05_001 D
Date of measurement: 2021-08-05/Time of measurement: 11:40:15
ATPase_assay.mth
C:\Users\Public\Documents\Tecan\Magellan\mth\ATPase_assay.mth
340nm
infinite 200Pro
Instrument serial number: 1505006410
Plate
Plate Description: [NUN96ft_TC] - Thermo Fisher Scientific-Nunclon 96 Flat Transparent
Plate with Cover: No
Barcode: No
Part of Plate
Range: A1:H12
Temperature
Mode: On
Temperature: 30,0 °C
Kinetic Cycle
Duration: 02:30:00
Kinetic Interval: 00:01:00
Absorbance
Measurement Wavelength: 340 nm
Measurement Bandwidth: 9 nm
Number of Reads: 25
Settle Time: 0 ms
Label: Label1
Total kinetic run time: 2h 28min 58s

## Sheet: 21-08-05_001 X+SspB act. D
							0.08 µM ClpX6 + SspB
				control			0 µM SspB			0.1 μM SspB			0.2 μM SspB			0.4 μM SspB			0.6 μM SspB			1 μM SspB			1.5 μM SspB			2.5 μM SspB			5 μM SspB			10 μM SspB			13 μM SspB			15 μM SspB			17 μM SspB			20 μM SspB			25 μM SspB
			min	A	μM left NADH	μM oxidated NADH	A	μM left NADH	μM oxidated NADH	A	μM left NADH	μM oxidated NADH	A	μM left NADH	μM oxidated NADH	A	μM left NADH	μM oxidated NADH	A	μM left NADH	μM oxidated NADH	A	μM left NADH	μM oxidated NADH	A	μM left NADH	μM oxidated NADH	A	μM left NADH	μM oxidated NADH	A	μM left NADH	μM oxidated NADH	A	μM left NADH	μM oxidated NADH	A	μM left NADH	μM oxidated NADH	A	μM left NADH	μM oxidated NADH	A	μM left NADH	μM oxidated NADH	A	μM left NADH	μM oxidated NADH	A
			0	2.99	1200	0	2.9188	1200	0	2.8845	1200	0	2.9769	1200	0	2.8463	1200	0	2.8344	1200	0	2.8482	1200	0	2.8229	1200	0	2.8278	1200	0	2.9293	1200	0	2.7449	1000	0	2.6882	1200	0	2.6889	1200	0	2.6684	1200	0	2.7096	1200	0	2.6688
			1.3	3.0163	1210.56	-10.5552	2.9078	1195.48	4.52241	2.8808	1198.46	1.53926	2.9689	1196.78	3.22483	2.8362	1195.74	4.25816	2.821	1194.33	5.67316	2.8364	1195.03	4.97156	2.8063	1192.94	7.05657	2.7978	1187.27	12.7307	2.9039	1189.59	10.4052	2.6971	982.586	17.4141	2.6358	1176.61	23.3911	2.64	1178.18	21.8231	2.6114	1174.37	25.6333	2.6555	1176.04	23.9593	2.6096
			2.58333	3.0166	1210.68	-10.6756	2.8887	1187.63	12.3749	2.861	1190.22	9.77639	2.9575	1192.18	7.82022	2.8193	1188.62	11.3832	2.8052	1187.64	12.3624	2.8034	1181.12	18.8751	2.7781	1180.96	19.0442	2.7654	1173.52	26.4799	2.8679	1174.85	25.1528	2.6321	958.906	41.0944	2.5833	1153.17	46.8269	2.593	1157.2	42.7982	2.5571	1149.95	50.0525	2.584	1144.38	55.6244	2.5397
			3.88333	3.0062	1206.5	-6.50167	2.8764	1182.57	17.4318	2.847	1184.4	15.6006	2.9432	1186.42	13.5846	2.7932	1177.61	22.387	2.7778	1176.04	23.9627	2.7844	1173.12	26.8801	2.7429	1165.99	34.0076	2.7276	1157.48	42.5207	2.8207	1155.51	44.4884	2.5621	933.404	66.5962	2.5255	1127.37	72.6285	2.5288	1128.55	71.4493	2.4944	1121.75	78.2491	2.5232	1117.45	82.5509	2.467
			5.18333	2.9962	1202.49	-2.48829	2.8603	1175.95	24.051	2.8248	1175.16	24.8362	2.9299	1181.05	18.9459	2.7745	1169.73	30.2709	2.7458	1162.49	37.5106	2.7561	1161.2	38.8035	2.7107	1152.3	47.6956	2.6989	1145.3	54.6998	2.7869	1141.67	58.3348	2.4871	906.08	93.9196	2.4688	1102.06	97.9391	2.4732	1103.74	96.2624	2.43	1092.79	107.21	2.4556	1087.51	112.489	2.3892
			6.48333	3.0018	1204.74	-4.73579	2.8422	1168.51	31.4924	2.8054	1167.09	32.9069	2.9007	1169.28	30.7165	2.751	1159.82	40.1785	2.7312	1156.31	43.6918	2.7355	1152.52	47.4826	2.6898	1143.42	56.5801	2.6643	1130.62	69.3826	2.738	1121.63	78.3668	2.4131	879.121	120.879	2.4068	1074.38	125.616	2.4122	1076.51	123.485	2.3611	1061.8	138.195	2.3877	1057.44	142.56	2.3079
			7.76667	2.9938	1201.53	-1.52508	2.8287	1162.96	37.0426	2.7837	1158.07	41.9345	2.8927	1166.06	33.9413	2.7327	1152.11	47.8938	2.7108	1147.67	52.3285	2.6968	1136.21	63.7877	2.6481	1125.69	74.3066	2.6321	1116.95	83.0469	2.6974	1105	94.9988	2.3348	850.596	149.404	2.349	1048.58	151.417	2.3464	1047.15	152.851	2.2967	1032.84	167.156	2.319	1027.02	172.985	2.2298
			9.06667	3.0041	1205.66	-5.65886	2.8105	1155.47	44.5251	2.7631	1149.5	50.5044	2.8752	1159	40.9957	2.7112	1143.04	56.9582	2.6799	1134.59	65.4107	2.6746	1126.86	73.1409	2.6193	1113.45	86.5493	2.5859	1097.35	102.652	2.6493	1085.3	114.703	2.256	821.888	178.112	2.2879	1021.31	178.692	2.2851	1019.79	180.208	2.2296	1002.67	197.332	2.2489	995.97	204.03	2.1523
			10.3667	3.0023	1204.94	-4.93645	2.7868	1145.73	54.2689	2.7486	1143.46	56.5367	2.8482	1148.12	51.8795	2.6861	1132.46	67.5403	2.6647	1128.15	71.8459	2.6444	1114.14	85.8648	2.5829	1097.98	102.023	2.5468	1080.76	119.245	2.5974	1064.04	135.964	2.1728	791.577	208.423	2.2291	995.06	204.94	2.2188	990.204	209.796	2.1595	971.144	228.856	2.1759	963.64	236.36	2.0656
			11.65	2.9953	1202.13	-2.12709	2.7675	1137.8	62.2036	2.7232	1132.9	67.1035	2.8347	1142.68	57.3214	2.6622	1122.38	77.6166	2.6278	1112.53	87.4682	2.6118	1100.4	99.5997	2.5519	1084.8	115.201	2.5096	1064.97	135.031	2.5513	1045.15	154.849	2.0894	761.193	238.807	2.1678	967.696	232.304	2.156	962.178	237.822	2.0903	940.024	259.976	2.1031	931.399	268.601	1.9835
			12.95	3.014	1209.63	-9.63211	2.7485	1129.98	70.0151	2.7014	1123.83	76.1726	2.8198	1136.67	63.3276	2.6365	1111.55	88.4517	2.601	1101.19	98.8146	2.587	1089.95	110.048	2.5148	1069.03	130.972	2.4669	1046.85	153.151	2.4947	1021.96	178.036	2.0033	729.826	270.174	2.1032	938.859	261.141	2.0874	931.563	268.437	2.0157	906.476	293.524	2.0283	898.273	301.727	1.899
			14.25	3.0028	1205.14	-5.13712	2.7312	1122.87	77.1276	2.6833	1116.3	83.7025	2.8027	1129.78	70.2207	2.6126	1101.47	98.5279	2.5717	1088.78	111.219	2.5576	1077.56	122.435	2.4757	1052.41	147.593	2.4257	1029.37	170.634	2.4446	1001.44	198.559	1.9193	699.224	300.776	2.0365	909.084	290.916	2.0185	900.814	299.186	1.9476	875.851	324.149	1.9517	864.349	335.651	1.8142
			15.55	3.0113	1208.55	-8.54849	2.7079	1113.29	86.7069	2.6622	1107.52	92.4805	2.7742	1118.29	81.7092	2.5835	1089.2	110.796	2.5482	1078.83	121.169	2.5197	1061.6	138.403	2.44	1037.23	162.769	2.3828	1011.16	188.839	2.3876	978.09	221.91	1.8345	668.33	331.67	1.9708	879.756	320.244	1.9497	870.11	329.89	1.8739	842.707	357.293	1.877	831.267	368.733	1.7285
			16.8333	3.0032	1205.3	-5.29766	2.6863	1104.41	95.5872	2.636	1096.62	103.38	2.7566	1111.2	88.8038	2.5576	1078.28	121.716	2.5167	1065.5	134.505	2.4887	1048.54	151.464	2.4022	1021.16	178.837	2.3367	991.598	208.402	2.3303	954.617	245.383	1.7474	636.599	363.401	1.9054	850.562	349.438	1.8817	839.763	360.237	1.7973	808.26	391.74	1.8007	797.476	402.524	1.6432
			18.1333	3.008	1207.22	-7.22408	2.6688	1097.22	102.782	2.6074	1084.72	115.278	2.7349	1102.45	97.5511	2.5351	1068.8	131.202	2.4878	1053.26	146.74	2.4523	1033.2	166.8	2.3653	1005.48	194.523	2.2935	973.265	226.735	2.2714	930.489	269.511	1.661	605.122	394.878	1.8395	821.144	378.856	1.8117	808.524	391.476	1.7231	774.891	425.109	1.7241	763.552	436.448	1.557
			19.4333	2.9896	1199.84	0.160535	2.6447	1087.31	112.69	2.5936	1078.98	121.019	2.7143	1094.14	105.855	2.5073	1057.08	142.922	2.4589	1041.02	158.975	2.4203	1019.72	180.282	2.3242	988.005	211.995	2.2485	954.169	245.831	2.2182	908.695	291.305	1.5744	573.573	426.427	1.7715	790.789	409.211	1.7421	777.463	422.537	1.6492	741.658	458.342	1.6477	729.717	470.283	1.471
			20.7167	3.0071	1206.86	-6.86288	2.6224	1078.14	121.858	2.5698	1069.08	130.92	2.6957	1086.65	113.353	2.4812	1046.07	153.926	2.4293	1028.49	171.507	2.3869	1005.65	194.354	2.2861	971.809	228.191	2.1984	932.909	267.091	2.1596	884.689	315.311	1.4872	541.805	458.195	1.703	760.211	439.789	1.6725	746.402	453.598	1.5729	707.345	492.655	1.5699	695.261	504.739	1.3847
			22.0167	3.0162	1210.52	-10.5151	2.6002	1069.01	130.985	2.5457	1059.05	140.946	2.6667	1074.96	125.043	2.4524	1033.93	166.068	2.3985	1015.45	184.547	2.352	990.942	209.058	2.2432	953.573	246.427	2.1536	913.898	286.102	2.1	860.274	339.726	1.3995	509.855	490.145	1.6357	730.169	469.831	1.6004	714.225	485.775	1.4968	673.122	526.878	1.4918	660.673	539.327	1.2981
			23.3167	3.0043	1205.74	-5.73913	2.5803	1060.83	139.167	2.5263	1050.98	149.017	2.6397	1064.07	135.927	2.4276	1023.48	176.524	2.3675	1002.33	197.671	2.3172	976.28	223.72	2.2019	936.016	263.984	2.1066	893.953	306.047	2.0409	836.063	363.937	1.313	478.342	521.658	1.5683	700.082	499.918	1.5306	683.075	516.925	1.4205	638.81	561.19	1.4149	626.616	573.384	1.2119
			24.6167	3.0145	1209.83	-9.83278	2.5546	1050.27	149.733	2.4981	1039.25	160.749	2.6223	1057.06	142.941	2.4003	1011.97	188.034	2.3378	989.754	210.246	2.2824	961.618	238.382	2.1595	917.992	282.008	2.0586	873.584	326.416	1.9803	811.238	388.762	1.2255	446.464	553.536	1.5	669.593	530.407	1.4594	651.3	548.7	1.345	604.857	595.143	1.3368	592.028	607.972	1.1264
			25.9	3.0067	1206.7	-6.70234	2.5307	1040.44	159.559	2.4698	1027.48	172.522	2.5875	1043.03	156.969	2.3742	1000.96	199.037	2.3057	976.164	223.836	2.2458	946.198	253.802	2.1205	901.413	298.587	2.0108	853.299	346.701	1.9182	785.799	414.201	1.1383	414.696	585.304	1.4319	639.194	560.806	1.3884	619.614	580.386	1.2695	570.904	629.096	1.2586	557.396	642.604	1.0394
			27.2	3.0085	1207.42	-7.42475	2.5099	1031.89	168.11	2.4499	1019.2	180.801	2.5711	1036.42	163.58	2.3466	989.326	210.674	2.276	963.59	236.41	2.2125	932.168	267.832	2.0789	883.729	316.271	1.9625	832.803	367.197	1.8592	761.629	438.371	1.0515	383.074	616.926	1.3644	609.062	590.938	1.3177	588.062	611.938	1.1937	536.816	663.184	1.1809	522.985	677.015	0.9535
			28.5	3.0133	1209.35	-9.35117	2.4843	1021.36	178.635	2.4213	1007.3	192.699	2.5398	1023.8	176.197	2.3125	974.95	225.05	2.2426	949.45	250.55	2.1715	914.894	285.106	2.0338	864.558	335.442	1.9139	812.179	387.821	1.7962	735.821	464.179	0.9646	351.415	648.585	1.2958	578.439	621.561	1.246	556.064	643.936	1.1177	502.638	697.362	1.102	488.043	711.957	0.8673
			29.8	3.0059	1206.38	-6.38127	2.4598	1011.29	188.708	2.3933	995.653	204.347	2.5168	1014.53	185.468	2.2834	962.681	237.319	2.2078	934.716	265.284	2.1339	899.052	300.948	1.9913	846.491	353.509	1.8627	790.452	409.548	1.7349	710.709	489.291	0.8781	319.902	680.098	1.228	548.173	651.827	1.1755	524.601	675.399	1.0425	468.82	731.18	1.0243	453.632	746.368	0.7817
			31.0833	3.0014	1204.58	-4.57525	2.4339	1000.64	199.356	2.3686	985.377	214.623	2.4885	1003.12	196.876	2.2545	950.497	249.503	2.176	921.253	278.747	2.0988	884.264	315.736	1.949	828.51	371.49	1.8144	769.955	430.045	1.6726	685.188	514.812	0.7915	288.353	711.647	1.1593	517.506	682.494	1.1037	492.558	707.442	0.9669	434.822	765.178	0.9463	419.088	780.912	0.6962
			32.3833	3.0012	1204.49	-4.49498	2.408	989.996	210.004	2.342	974.311	225.689	2.4636	993.087	206.913	2.2229	937.175	262.825	2.1418	906.774	293.226	2.0595	867.706	332.294	1.9052	809.891	390.109	1.7643	748.695	451.305	1.6108	659.871	540.129	0.7056	257.059	742.941	1.091	487.017	712.983	1.0323	460.694	739.306	0.8914	400.869	799.131	0.8689	384.81	815.19	0.6111
			33.6833	3.0016	1204.66	-4.65552	2.3853	980.663	219.337	2.3162	963.578	236.422	2.4352	981.639	218.361	2.1927	924.442	275.558	2.1091	892.93	307.07	2.0215	851.696	348.304	1.8628	791.867	408.133	1.7136	727.18	472.82	1.5487	634.431	565.569	0.6202	225.946	774.054	1.0224	456.395	743.605	0.9609	428.83	771.17	0.8161	367.006	832.994	0.7912	350.399	849.601	0.5265
			34.9667	3.0099	1207.99	-7.98662	2.3562	968.699	231.301	2.2908	953.011	246.989	2.4086	970.916	229.084	2.1622	911.583	288.417	2.0757	878.789	321.211	1.9844	836.065	363.935	1.8181	772.865	427.135	1.6636	705.962	494.038	1.4866	608.992	591.008	0.5348	194.834	805.166	0.9544	426.04	773.96	0.89	397.188	802.812	0.7402	332.874	867.126	0.7137	316.076	883.924	0.4425
			36.2667	3.0062	1206.5	-6.50167	2.3317	958.627	241.373	2.2623	941.154	258.846	2.3803	959.508	240.492	2.1298	897.924	302.076	2.0407	863.971	336.029	1.9445	819.254	380.746	1.7747	754.416	445.584	1.6131	684.532	515.468	1.4237	583.225	616.775	0.4507	164.195	835.805	0.886	395.506	804.494	0.819	365.503	834.497	0.6642	298.696	901.304	0.6363	281.798	918.202	0.3597
			37.5667	3.0013	1204.54	-4.53512	2.3081	948.924	251.076	2.2357	930.088	269.912	2.3515	947.899	252.101	2.1	885.36	314.64	2.0063	849.407	350.593	1.9062	803.118	396.882	1.7307	735.712	464.288	1.5633	663.399	536.601	1.3619	557.908	642.092	0.3676	133.921	866.079	0.8179	365.107	834.893	0.7472	333.46	866.54	0.5894	265.058	934.942	0.5592	247.653	952.347	0.2803
			38.8667	2.9949	1201.97	-1.96656	2.2766	935.974	264.026	2.2069	918.107	281.893	2.3261	937.66	262.34	2.0692	872.375	327.625	1.9715	834.674	365.326	1.8678	786.939	413.061	1.6864	716.88	483.12	1.5119	641.587	558.413	1.2986	531.977	668.023	0.2872	104.63	895.37	0.7493	334.484	865.516	0.6764	301.863	898.137	0.5145	231.375	968.625	0.4827	213.773	986.227	0.2111
			40.15	3.0084	1207.38	-7.38462	2.2529	926.23	273.77	2.1783	906.209	293.791	2.2976	926.172	273.828	2.0378	859.136	340.864	1.9362	819.729	380.271	1.831	771.435	428.565	1.6422	698.091	501.909	1.4618	620.327	579.673	1.2363	506.455	693.545	0.2149	78.2906	921.709	0.6809	303.951	896.049	0.6049	269.954	930.046	0.4401	197.916	1002.08	0.4077	180.558	1019.44	0.1704
			41.45	3.0047	1205.9	-5.89967	2.2274	915.746	284.254	2.1521	895.309	304.691	2.2666	913.675	286.325	2.0055	845.519	354.481	1.903	805.673	394.327	1.7908	754.498	445.502	1.5982	679.386	520.614	1.4112	598.854	601.146	1.1739	480.893	719.107	0.1687	61.4594	938.541	0.613	273.64	926.36	0.534	238.313	961.687	0.3672	165.133	1034.87	0.3336	147.741	1052.26	0.1578
			42.75	2.9915	1200.6	-0.602007	2.2003	904.605	295.395	2.124	883.619	316.381	2.2394	902.711	297.289	1.9758	832.997	367.003	1.8679	790.813	409.187	1.7514	737.898	462.102	1.5544	660.767	539.233	1.3605	577.339	622.661	1.1114	455.29	744.71	0.1536	55.9583	944.042	0.5455	243.509	956.491	0.4646	207.341	992.659	0.2956	132.934	1067.07	0.2636	116.74	1083.26	0.1535
			44.0333	3.0043	1205.74	-5.73913	2.1737	893.669	306.331	2.0949	871.513	328.487	2.2114	891.424	308.576	1.9416	818.579	381.421	1.8335	776.249	423.751	1.712	721.298	478.702	1.5097	641.766	558.234	1.3099	555.867	644.133	1.0489	429.686	770.314	0.1489	54.2461	945.754	0.4779	213.332	986.668	0.394	175.834	1024.17	0.2293	103.118	1096.88	0.2062	91.3198	1108.68	0.1514
			45.3333	2.9961	1202.45	-2.44816	2.144	881.458	318.542	2.0682	860.406	339.594	2.1803	878.887	321.113	1.9115	805.888	394.112	1.7986	761.473	438.527	1.6725	704.656	495.344	1.4657	623.061	576.939	1.2593	534.394	665.606	0.9867	404.206	795.794	0.1469	53.5174	946.483	0.4107	183.335	1016.67	0.3258	145.398	1054.6	0.1793	80.6326	1119.37	0.1768	78.2994	1121.7	0.1505
			46.6333	2.9737	1193.46	6.54181	2.1159	869.905	330.095	2.0372	847.509	352.491	2.1498	866.593	333.407	1.8784	791.933	408.067	1.763	746.401	453.599	1.6331	688.056	511.944	1.4214	604.23	595.77	1.2083	512.752	687.248	0.9244	378.684	821.316	0.1457	53.0803	946.92	0.3442	153.649	1046.35	0.2608	116.39	1083.61	0.1573	70.739	1129.26	0.1678	74.3136	1125.69	0.1496
			47.9333	2.9891	1199.64	0.361204	2.0913	859.792	340.208	2.0109	836.568	363.432	2.1215	855.185	344.815	1.8471	778.737	421.263	1.728	731.583	468.417	1.5943	671.708	528.292	1.3771	585.398	614.602	1.1579	491.364	708.636	0.8628	353.45	846.55	0.1449	52.7888	947.211	0.2805	125.214	1074.79	0.2034	90.7732	1109.23	0.1499	67.4112	1132.59	0.1638	72.5421	1127.46	0.1492
			49.2167	3.0014	1204.58	-4.57525	2.0622	847.828	352.172	1.983	824.961	375.039	2.0911	842.931	357.069	1.815	765.204	434.796	1.6921	716.384	483.616	1.5551	655.193	544.807	1.3327	566.524	633.476	1.1071	469.807	730.193	0.8004	327.887	872.113	0.1448	52.7524	947.248	0.2212	98.7427	1101.26	0.1674	74.7071	1125.29	0.1472	66.197	1133.8	0.1621	71.7892	1128.21	0.1487
			50.5167	2.9929	1201.16	-1.16388	2.035	836.645	363.355	1.9524	812.231	387.769	2.0606	830.636	369.364	1.7827	751.586	448.414	1.6576	701.778	498.222	1.5153	638.424	561.576	1.2885	547.735	652.265	1.0566	448.377	751.623	0.7386	302.571	897.429	0.1441	52.4974	947.503	0.1761	78.6102	1121.39	0.1546	68.9948	1131.01	0.1454	65.3875	1134.61	0.1614	71.4792	1128.52	0.1487
			51.8167	2.9926	1201.04	-1.04348	2.0066	824.969	375.031	1.9234	800.166	399.834	2.0308	818.623	381.377	1.7505	738.011	461.989	1.6221	686.749	513.251	1.4756	621.698	578.302	1.244	528.818	671.182	1.0061	426.947	773.053	0.6776	277.582	922.418	0.144	52.4609	947.539	0.1534	68.477	1131.52	0.1499	66.8972	1133.1	0.1443	64.8928	1135.11	0.1607	71.1692	1128.83	0.1483
			53.1	2.9995	1203.81	-3.81271	1.9794	813.786	386.214	1.8943	788.06	411.94	1.9999	806.167	393.833	1.7175	724.098	475.902	1.5867	671.761	528.239	1.4364	605.182	594.818	1.1999	510.071	689.929	0.9554	405.432	794.568	0.6161	252.388	947.612	0.1439	52.4245	947.576	0.146	65.1737	1134.83	0.1472	65.6923	1134.31	0.1439	64.7129	1135.29	0.16	70.8592	1129.14	0.1484
			54.4	3.0011	1204.45	-4.45485	1.9512	802.193	397.807	1.8653	775.996	424.004	1.9697	793.994	406.006	1.6857	710.691	489.309	1.5513	656.774	543.226	1.3966	588.414	611.586	1.1552	491.069	708.931	0.9048	383.959	816.041	0.5545	227.153	972.847	0.1438	52.3881	947.612	0.142	63.3881	1136.61	0.1459	65.1121	1134.89	0.1433	64.4431	1135.56	0.1598	70.7706	1129.23	0.1482
			55.7	2.9968	1202.73	-2.7291	1.9228	790.517	409.483	1.8364	763.973	436.027	1.9395	781.82	418.18	1.6529	696.863	503.137	1.5152	641.49	558.51	1.3566	571.561	628.439	1.1109	472.238	727.762	0.8543	362.529	837.471	0.4936	202.205	997.795	0.1437	52.3516	947.648	0.1403	62.6293	1137.37	0.1456	64.9782	1135.02	0.143	64.3082	1135.69	0.1597	70.7263	1129.27	0.148
			57	3.0056	1206.26	-6.26087	1.8935	778.471	421.529	1.8058	751.243	448.757	1.9094	769.687	430.313	1.6206	683.245	516.755	1.4796	626.418	573.582	1.3169	554.835	645.165	1.0664	453.321	746.679	0.8038	341.099	858.901	0.4334	177.544	1022.46	0.1436	52.3152	947.685	0.1393	62.1829	1137.82	0.1447	64.5766	1135.42	0.1431	64.3532	1135.65	0.1595	70.6377	1129.36	0.148
			58.2833	3.0038	1205.54	-5.53846	1.8661	767.206	432.794	1.7767	739.137	460.863	1.8782	757.11	442.89	1.5872	669.163	530.837	1.4437	611.219	588.781	1.2775	538.235	661.765	1.0221	434.489	765.511	0.7533	319.669	880.331	0.3736	153.047	1046.95	0.1436	52.3152	947.685	0.1388	61.9597	1138.04	0.1441	64.3088	1135.69	0.1426	64.1283	1135.87	0.1594	70.5934	1129.41	0.1479
			59.5833	2.9944	1201.77	-1.76589	1.837	755.242	444.758	1.7469	726.739	473.261	1.8463	744.251	455.749	1.5546	655.419	544.581	1.4078	596.02	603.98	1.2374	521.34	678.66	0.978	415.743	784.257	0.703	298.324	901.676	0.3155	129.246	1070.75	0.1436	52.3152	947.685	0.1382	61.6918	1138.31	0.1435	64.0411	1135.96	0.1424	64.0384	1135.96	0.1593	70.5492	1129.45	0.148
			60.8833	2.9862	1198.47	1.52508	1.8083	743.443	456.557	1.7175	714.509	485.491	1.8165	732.238	467.762	1.5222	641.759	558.241	1.3725	581.075	618.925	1.1977	504.613	695.387	0.9338	396.953	803.047	0.6533	277.233	922.767	0.2597	106.387	1093.61	0.1437	52.3516	947.648	0.1378	61.5133	1138.49	0.1434	63.9964	1136	0.1423	63.9934	1136.01	0.1594	70.5934	1129.41	0.148
			62.1667	2.9883	1199.32	0.682274	1.7795	731.602	468.398	1.6876	702.07	497.93	1.7845	719.339	480.661	1.4893	627.889	572.111	1.3363	565.749	634.251	1.158	487.887	712.113	0.8895	378.122	821.878	0.6031	255.93	944.07	0.211	86.437	1113.56	0.1437	52.3516	947.648	0.1381	61.6472	1138.35	0.1432	63.9072	1136.09	0.1424	64.0384	1135.96	0.1599	70.8149	1129.19	0.1478
			63.4667	3.0007	1204.29	-4.29431	1.7515	720.09	479.91	1.6585	689.964	510.036	1.7532	706.722	493.278	1.4566	614.103	585.897	1.3006	550.635	649.365	1.1184	471.203	728.797	0.8456	359.46	840.54	0.5534	234.84	965.16	0.1762	72.1811	1127.82	0.1435	52.2788	947.721	0.1376	61.424	1138.58	0.1431	63.8625	1136.14	0.1424	64.0384	1135.96	0.1591	70.4606	1129.54	0.1479
			64.7667	2.9899	1199.96	0.0401338	1.723	708.373	491.627	1.6283	677.4	522.6	1.7231	694.588	505.412	1.4237	600.232	599.768	1.2648	535.478	664.522	1.0785	454.392	745.608	0.8013	340.628	859.372	0.5038	213.792	986.208	0.1593	65.2579	1134.74	0.1436	52.3152	947.685	0.1375	61.3794	1138.62	0.1431	63.8625	1136.14	0.142	63.8585	1136.14	0.1591	70.4606	1129.54	0.1478
			66.0667	3.0025	1205.02	-5.01672	1.6933	696.163	503.837	1.5986	665.044	534.956	1.6916	681.891	518.109	1.391	586.446	613.554	1.2289	520.279	679.721	1.0386	437.582	762.418	0.7573	321.924	878.076	0.4543	192.786	1007.21	0.1524	62.4313	1137.57	0.1439	52.4245	947.576	0.137	61.1562	1138.84	0.1432	63.9072	1136.09	0.1422	63.9484	1136.05	0.1599	70.8149	1129.19	0.1478
			67.35	2.9939	1201.57	-1.56522	1.6638	684.035	515.965	1.5686	652.564	547.436	1.6602	669.233	530.767	1.358	572.533	627.467	1.1931	505.123	694.877	0.9991	420.94	779.06	0.7134	303.263	896.737	0.4054	172.035	1027.97	0.1486	60.8746	1139.13	0.1439	52.4245	947.576	0.1369	61.1115	1138.89	0.143	63.8179	1136.18	0.1419	63.8135	1136.19	0.1597	70.7263	1129.27	0.1478
			68.65	2.9971	1202.85	-2.8495	1.6355	672.4	527.6	1.539	640.25	559.75	1.6291	656.697	543.303	1.3254	558.789	641.211	1.1571	489.881	710.119	0.9595	404.255	795.745	0.6696	284.643	915.357	0.3571	151.538	1048.46	0.1469	60.1782	1139.82	0.1439	52.4245	947.576	0.1369	61.1115	1138.89	0.1431	63.8625	1136.14	0.1421	63.9035	1136.1	0.1598	70.7706	1129.23	0.1477
			69.95	3.0002	1204.09	-4.09365	1.6066	660.518	539.482	1.5083	627.478	572.522	1.597	643.757	556.243	1.292	544.707	655.293	1.1211	474.64	725.36	0.9196	387.445	812.555	0.626	266.109	933.891	0.3092	131.212	1068.79	0.1457	59.6866	1140.31	0.144	52.4609	947.539	0.138	61.6026	1138.4	0.143	63.8179	1136.18	0.1422	63.9484	1136.05	0.1597	70.7263	1129.27	0.1479
			71.25	2.9863	1198.52	1.48495	1.5772	648.431	551.569	1.4781	614.914	585.086	1.5656	631.099	568.901	1.259	530.794	669.206	1.0852	459.441	740.559	0.8799	370.718	829.282	0.5824	247.575	952.425	0.263	111.606	1088.39	0.1446	59.236	1140.76	0.1441	52.4974	947.503	0.1373	61.2901	1138.71	0.1424	63.5502	1136.45	0.1422	63.9484	1136.05	0.1593	70.5492	1129.45	0.148
			72.5333	2.9906	1200.24	-0.240803	1.5483	636.549	563.451	1.4489	602.767	597.233	1.5348	618.684	581.316	1.2263	517.008	682.992	1.0496	444.369	755.631	0.8405	354.118	845.882	0.539	229.126	970.874	0.2201	93.4012	1106.6	0.1441	59.0312	1140.97	0.1445	52.6431	947.357	0.1376	61.424	1138.58	0.1431	63.8625	1136.14	0.1422	63.9484	1136.05	0.1601	70.9035	1129.1	0.1478
			73.8333	2.9872	1198.88	1.12375	1.5192	624.585	575.415	1.4184	590.078	609.922	1.5027	605.744	594.256	1.1933	503.095	696.905	1.0135	429.086	770.914	0.8009	337.434	862.566	0.4958	210.762	989.238	0.1836	77.9122	1122.09	0.1438	58.9083	1141.09	0.1441	52.4974	947.503	0.1367	61.0222	1138.98	0.1432	63.9072	1136.09	0.1423	63.9934	1136.01	0.1598	70.7706	1129.23	0.1481
			75.1333	2.989	1199.6	0.401338	1.4901	612.622	587.378	1.3884	577.598	622.402	1.4709	592.926	607.074	1.1606	489.309	710.691	0.9775	413.844	786.156	0.7615	320.834	879.166	0.4528	192.483	1007.52	0.1595	67.6851	1132.31	0.1432	58.6625	1141.34	0.1444	52.6067	947.393	0.1371	61.2008	1138.8	0.1427	63.684	1136.32	0.1422	63.9484	1136.05	0.1601	70.9035	1129.1	0.1481
			76.4167	2.9947	1201.89	-1.88629	1.4605	600.452	599.548	1.3582	565.034	634.966	1.4397	580.349	619.651	1.1276	475.396	724.604	0.9416	398.645	801.355	0.722	304.192	895.808	0.4102	174.374	1025.63	0.1475	62.5928	1137.41	0.1429	58.5396	1141.46	0.1444	52.6067	947.393	0.1367	61.0222	1138.98	0.1427	63.684	1136.32	0.1424	64.0384	1135.96	0.1606	71.1249	1128.88	0.148
			77.7167	2.9989	1203.57	-3.57191	1.4314	588.488	611.512	1.328	552.47	647.53	1.4078	567.49	632.51	1.0944	461.399	738.601	0.9057	383.446	816.554	0.6828	287.676	912.324	0.3677	156.307	1043.69	0.1418	60.174	1139.83	0.1429	58.5396	1141.46	0.1447	52.7159	947.284	0.1368	61.0669	1138.93	0.1427	63.684	1136.32	0.1424	64.0384	1135.96	0.1595	70.6377	1129.36	0.1479
			79.0167	2.9942	1201.69	-1.68562	1.4019	576.36	623.64	1.2976	539.823	660.177	1.3762	554.752	645.248	1.0618	447.655	752.345	0.8698	368.247	831.753	0.6434	271.076	928.924	0.3258	138.496	1061.5	0.1387	58.8585	1141.14	0.1427	58.4577	1141.54	0.1449	52.7888	947.211	0.137	61.1562	1138.84	0.1428	63.7287	1136.27	0.1424	64.0384	1135.96	0.1602	70.9477	1129.05	0.1478
			80.3167	2.9826	1197.03	2.9699	1.3729	564.437	635.563	1.2674	527.259	672.741	1.3445	541.973	658.027	1.0288	433.742	766.258	0.8342	353.175	846.825	0.6043	254.603	945.397	0.285	121.152	1078.85	0.1368	58.0522	1141.95	0.1424	58.3348	1141.67	0.1446	52.6795	947.32	0.1369	61.1115	1138.89	0.1429	63.7733	1136.23	0.1424	64.0384	1135.96	0.1602	70.9477	1129.05	0.1479
			81.6	2.9754	1194.14	5.85953	1.3434	552.309	647.691	1.2373	514.737	685.263	1.3127	529.154	670.846	0.9959	419.871	780.129	0.7984	338.019	861.981	0.5652	238.129	961.871	0.2455	104.361	1095.64	0.1356	57.543	1142.46	0.1422	58.2528	1141.75	0.1448	52.7524	947.248	0.1367	61.0222	1138.98	0.1428	63.7287	1136.27	0.1424	64.0384	1135.96	0.1603	70.992	1129.01	0.1481
			82.9	2.9921	1200.84	-0.842809	1.3141	540.263	659.737	1.2068	502.049	697.951	1.2813	516.497	683.503	0.9631	406.043	793.957	0.7625	322.82	877.18	0.5263	221.74	978.26	0.209	88.8448	1111.16	0.1347	57.161	1142.84	0.142	58.1709	1141.83	0.1446	52.6795	947.32	0.1368	61.0669	1138.93	0.1427	63.684	1136.32	0.1424	64.0384	1135.96	0.1605	71.0806	1128.92	0.1481
			84.2	2.9943	1201.73	-1.72575	1.2846	528.135	671.865	1.1765	489.444	710.556	1.2496	503.719	696.281	0.9302	392.172	807.828	0.7268	307.705	892.295	0.4874	205.351	994.649	0.1785	75.8794	1124.12	0.134	56.864	1143.14	0.142	58.1709	1141.83	0.1448	52.7524	947.248	0.1367	61.0222	1138.98	0.1429	63.7733	1136.23	0.1424	64.0384	1135.96	0.1604	71.0363	1128.96	0.1483
			85.4833	2.9896	1199.84	0.160535	1.2554	516.13	683.87	1.1464	476.921	723.079	1.2175	490.779	709.221	0.8974	378.344	821.656	0.6912	292.633	907.367	0.4489	189.13	1010.87	0.1576	66.9949	1133.01	0.1336	56.6942	1143.31	0.1419	58.1299	1141.87	0.1449	52.7888	947.211	0.1368	61.0669	1138.93	0.1429	63.7733	1136.23	0.1424	64.0384	1135.96	0.1598	70.7706	1129.23	0.1482
			86.7833	2.9796	1195.83	4.17391	1.2258	503.961	696.039	1.1162	464.358	735.642	1.186	478.081	721.919	0.8645	364.473	835.527	0.6555	277.519	922.481	0.4104	172.909	1027.09	0.1462	62.1489	1137.85	0.1332	56.5245	1143.48	0.142	58.1709	1141.83	0.145	52.8252	947.175	0.137	61.1562	1138.84	0.1432	63.9072	1136.09	0.1425	64.0833	1135.92	0.1606	71.1249	1128.88	0.1483
			88.0833	2.9808	1196.31	3.69231	1.1964	491.873	708.127	1.0859	451.752	748.248	1.1543	465.303	734.697	0.8318	350.687	849.313	0.6202	262.574	937.426	0.3723	156.857	1043.14	0.1404	59.6833	1140.32	0.1331	56.4821	1143.52	0.1419	58.1299	1141.87	0.145	52.8252	947.175	0.1369	61.1115	1138.89	0.1432	63.9072	1136.09	0.1427	64.1733	1135.83	0.1608	71.2135	1128.79	0.1484
			89.3833	2.9775	1194.98	5.01672	1.167	479.786	720.214	1.0556	439.147	760.853	1.1224	452.444	747.556	0.7988	336.774	863.226	0.5846	247.502	952.498	0.3345	140.931	1059.07	0.1371	58.2805	1141.72	0.1326	56.2699	1143.73	0.1418	58.089	1141.91	0.1451	52.8617	947.138	0.137	61.1562	1138.84	0.1428	63.7287	1136.27	0.1425	64.0833	1135.92	0.1605	71.0806	1128.92	0.1486
			90.6667	2.9629	1189.12	10.8763	1.1372	467.535	732.465	1.025	426.417	773.583	1.0905	439.585	760.415	0.7661	322.988	877.012	0.5492	232.515	967.485	0.2974	125.3	1074.7	0.1351	57.4303	1142.57	0.1324	56.185	1143.81	0.1418	58.089	1141.91	0.1449	52.7888	947.211	0.1369	61.1115	1138.89	0.1432	63.9072	1136.09	0.1426	64.1283	1135.87	0.1613	71.4349	1128.57	0.1486
			91.9667	2.9874	1198.96	1.04348	1.108	455.53	744.47	0.9949	413.895	786.105	1.059	426.887	773.113	0.7335	309.244	890.756	0.5138	217.528	982.472	0.2614	110.133	1089.87	0.1337	56.8352	1143.16	0.1323	56.1426	1143.86	0.1416	58.007	1141.99	0.1451	52.8617	947.138	0.137	61.1562	1138.84	0.1435	64.0411	1135.96	0.1427	64.1733	1135.83	0.1616	71.5678	1128.43	0.1484
			93.2667	2.9837	1197.47	2.52843	1.0784	443.36	756.64	0.9644	401.206	798.794	1.0271	414.028	785.972	0.7008	295.457	904.543	0.4787	202.667	997.333	0.2273	95.7657	1104.23	0.1328	56.4526	1143.55	0.1321	56.0577	1143.94	0.1416	58.007	1141.99	0.1453	52.9345	947.065	0.1372	61.2454	1138.75	0.1432	63.9072	1136.09	0.1428	64.2183	1135.78	0.1643	72.7635	1127.24	0.1484
			94.55	2.9824	1196.95	3.05017	1.0492	431.355	768.645	0.9342	388.643	811.357	0.9954	401.25	798.75	0.6683	281.755	918.245	0.4438	187.892	1012.11	0.1966	82.8313	1117.17	0.1321	56.155	1143.84	0.1321	56.0577	1143.94	0.1417	58.048	1141.95	0.1454	52.971	947.029	0.1372	61.2454	1138.75	0.1437	64.1303	1135.87	0.1428	64.2183	1135.78	0.1657	73.3835	1126.62	0.1487
			95.85	2.9843	1197.71	2.28763	1.0197	419.227	780.773	0.9039	376.037	823.963	0.9638	388.512	811.488	0.6357	268.011	931.989	0.4087	173.031	1026.97	0.1723	72.5932	1127.41	0.1315	55.9	1144.1	0.1319	55.9728	1144.03	0.1418	58.089	1141.91	0.1454	52.971	947.029	0.137	61.1562	1138.84	0.1437	64.1303	1135.87	0.143	64.3082	1135.69	0.168	74.4021	1125.6	0.1489
			97.15	2.9935	1201.4	-1.40468	0.9897	406.893	793.107	0.8736	363.432	836.568	0.9319	375.653	824.347	0.6031	254.267	945.733	0.374	158.34	1041.66	0.1563	65.8521	1134.15	0.1309	55.6449	1144.36	0.1318	55.9304	1144.07	0.1416	58.007	1141.99	0.1454	52.971	947.029	0.137	61.1562	1138.84	0.144	64.2642	1135.74	0.1428	64.2183	1135.78	0.1661	73.5607	1126.44	0.1488
			98.45	2.9869	1198.76	1.24415	0.9604	394.847	805.153	0.8433	350.827	849.173	0.9003	362.914	837.086	0.5707	240.607	959.393	0.3396	143.776	1056.22	0.1475	62.1445	1137.86	0.1306	55.5174	1144.48	0.1318	55.9304	1144.07	0.1416	58.007	1141.99	0.1455	53.0074	946.993	0.1372	61.2454	1138.75	0.1433	63.9518	1136.05	0.1429	64.2632	1135.74	0.1661	73.5607	1126.44	0.1489
			99.7333	2.9785	1195.38	4.61538	0.9309	382.719	817.281	0.813	338.222	861.778	0.8686	350.136	849.864	0.5384	226.989	973.011	0.3058	129.467	1070.53	0.1426	60.0801	1139.92	0.1304	55.4324	1144.57	0.1318	55.9304	1144.07	0.1416	58.007	1141.99	0.1457	53.0803	946.92	0.1371	61.2008	1138.8	0.1441	64.3088	1135.69	0.143	64.3082	1135.69	0.1659	73.4721	1126.53	0.1488
			101.033	2.9736	1193.42	6.58194	0.9013	370.55	829.45	0.7827	325.616	874.384	0.8368	337.317	862.683	0.5061	213.372	986.628	0.2728	115.495	1084.5	0.1396	58.8161	1141.18	0.1301	55.3048	1144.7	0.1315	55.8031	1144.2	0.1417	58.048	1141.95	0.1456	53.0438	946.956	0.1373	61.2901	1138.71	0.1439	64.2196	1135.78	0.1429	64.2632	1135.74	0.1643	72.7635	1127.24	0.1488
			102.333	2.9701	1192.01	7.98662	0.8718	358.421	841.579	0.7527	313.136	886.864	0.8053	324.62	875.38	0.474	199.838	1000.16	0.2411	102.075	1097.93	0.1377	58.0156	1141.98	0.13	55.2623	1144.74	0.1318	55.9304	1144.07	0.1417	58.048	1141.95	0.1457	53.0803	946.92	0.1374	61.3347	1138.67	0.144	64.2642	1135.74	0.1432	64.3981	1135.6	0.1646	72.8964	1127.1	0.1489
			103.633	2.9801	1196.03	3.97324	0.8422	346.252	853.748	0.7224	300.53	899.47	0.7737	311.881	888.119	0.4419	186.305	1013.69	0.2115	89.5428	1110.46	0.1363	57.4257	1142.57	0.1296	55.0923	1144.91	0.1317	55.888	1144.11	0.1417	58.048	1141.95	0.1458	53.1167	946.883	0.1374	61.3347	1138.67	0.1439	64.2196	1135.78	0.1431	64.3532	1135.65	0.1636	72.4535	1127.55	0.1487
			104.917	2.9702	1192.05	7.94649	0.8127	334.124	865.876	0.6922	287.967	912.033	0.7421	299.143	900.857	0.4101	172.898	1027.1	0.1862	78.8315	1121.17	0.1353	57.0044	1143	0.1296	55.0923	1144.91	0.1317	55.888	1144.11	0.1417	58.048	1141.95	0.146	53.1896	946.81	0.1374	61.3347	1138.67	0.1437	64.1303	1135.87	0.1431	64.3532	1135.65	0.1641	72.6749	1127.33	0.1489
			106.217	2.9777	1195.06	4.93645	0.7832	321.995	878.005	0.6622	275.486	924.514	0.7105	286.405	913.595	0.3784	159.533	1040.47	0.1673	70.8298	1129.17	0.1346	56.7095	1143.29	0.1295	55.0498	1144.95	0.1316	55.8455	1144.15	0.1418	58.089	1141.91	0.1461	53.226	946.774	0.1378	61.5133	1138.49	0.1438	64.1749	1135.83	0.1431	64.3532	1135.65	0.1642	72.7192	1127.28	0.149
			107.517	2.9866	1198.64	1.36455	0.7537	309.867	890.133	0.6321	262.964	937.036	0.6789	273.667	926.333	0.347	146.295	1053.7	0.1554	65.7917	1134.21	0.1341	56.4988	1143.5	0.1295	55.0498	1144.95	0.1316	55.8455	1144.15	0.1417	58.048	1141.95	0.146	53.1896	946.81	0.1377	61.4686	1138.53	0.1439	64.2196	1135.78	0.143	64.3082	1135.69	0.1636	72.4535	1127.55	0.1491
			108.8	2.9613	1188.48	11.5184	0.7242	297.739	902.261	0.6019	250.4	949.6	0.6475	261.01	938.99	0.316	133.226	1066.77	0.1486	62.9128	1137.09	0.1335	56.2461	1143.75	0.1292	54.9222	1145.08	0.1315	55.8031	1144.2	0.1419	58.1299	1141.87	0.1461	53.226	946.774	0.1377	61.4686	1138.53	0.1437	64.1303	1135.87	0.1432	64.3981	1135.6	0.1641	72.6749	1127.33	0.1491
			110.1	2.9808	1196.31	3.69231	0.6948	285.652	914.348	0.572	237.962	962.038	0.6161	248.352	951.648	0.2855	120.367	1079.63	0.1446	61.2193	1138.78	0.1332	56.1197	1143.88	0.1291	54.8797	1145.12	0.1315	55.8031	1144.2	0.1417	58.048	1141.95	0.1463	53.2988	946.701	0.1377	61.4686	1138.53	0.1438	64.1749	1135.83	0.1433	64.4431	1135.56	0.1646	72.8964	1127.1	0.1492
			111.4	2.9686	1191.41	8.58863	0.6654	273.564	926.436	0.542	225.481	974.519	0.5846	235.655	964.345	0.2559	107.887	1092.11	0.142	60.1185	1139.88	0.1328	55.9511	1144.05	0.1291	54.8797	1145.12	0.1314	55.7607	1144.24	0.1418	58.089	1141.91	0.1465	53.3717	946.628	0.1377	61.4686	1138.53	0.1436	64.0857	1135.91	0.1435	64.5331	1135.47	0.1636	72.4535	1127.55	0.1491
			112.7	2.9811	1196.43	3.57191	0.6359	261.436	938.564	0.5121	213.042	986.958	0.5534	223.078	976.922	0.2277	95.9983	1104	0.1403	59.3988	1140.6	0.1326	55.8669	1144.13	0.129	54.8372	1145.16	0.1315	55.8031	1144.2	0.1417	58.048	1141.95	0.1466	53.4081	946.592	0.1378	61.5133	1138.49	0.144	64.2642	1135.74	0.1435	64.5331	1135.47	0.1645	72.8521	1127.15	0.1491
			113.983	2.9908	1200.32	-0.32107	0.6066	249.39	950.61	0.4821	200.562	999.438	0.522	210.42	989.58	0.2021	85.2054	1114.79	0.1391	58.8908	1141.11	0.1324	55.7826	1144.22	0.129	54.8372	1145.16	0.1314	55.7607	1144.24	0.1419	58.1299	1141.87	0.1466	53.4081	946.592	0.1379	61.5579	1138.44	0.1439	64.2196	1135.78	0.1435	64.5331	1135.47	0.1642	72.7192	1127.28	0.1493
			115.283	2.9822	1196.87	3.13043	0.5772	237.303	962.697	0.4524	188.206	1011.79	0.4909	197.884	1002.12	0.1806	76.141	1123.86	0.1382	58.5097	1141.49	0.1321	55.6562	1144.34	0.1289	54.7947	1145.21	0.1314	55.7607	1144.24	0.1418	58.089	1141.91	0.1466	53.4081	946.592	0.1381	61.6472	1138.35	0.1438	64.1749	1135.83	0.1435	64.5331	1135.47	0.1637	72.4978	1127.5	0.1494
			116.583	2.9638	1189.48	10.5151	0.5477	225.175	974.825	0.4227	175.85	1024.15	0.4598	185.347	1014.65	0.165	69.564	1130.44	0.1373	58.1287	1141.87	0.1319	55.5719	1144.43	0.1288	54.7522	1145.25	0.1315	55.8031	1144.2	0.1417	58.048	1141.95	0.1467	53.4446	946.555	0.138	61.6026	1138.4	0.1437	64.1303	1135.87	0.1435	64.5331	1135.47	0.1643	72.7635	1127.24	0.1494
			117.867	2.985	1197.99	2.00669	0.5185	213.17	986.83	0.3932	163.578	1036.42	0.4289	172.891	1027.11	0.155	65.348	1134.65	0.1368	57.917	1142.08	0.1318	55.5298	1144.47	0.1288	54.7522	1145.25	0.1313	55.7182	1144.28	0.1417	58.048	1141.95	0.1468	53.481	946.519	0.1385	61.8258	1138.17	0.1441	64.3088	1135.69	0.1438	64.668	1135.33	0.1649	73.0292	1126.97	0.1493
			119.167	2.9679	1191.13	8.86957	0.4892	201.124	998.876	0.364	151.43	1048.57	0.3981	160.476	1039.52	0.149	62.8184	1137.18	0.1363	57.7053	1142.29	0.1317	55.4877	1144.51	0.1287	54.7097	1145.29	0.1313	55.7182	1144.28	0.1417	58.048	1141.95	0.1468	53.481	946.519	0.138	61.6026	1138.4	0.1443	64.3981	1135.6	0.1437	64.623	1135.38	0.1642	72.7192	1127.28	0.1494
			120.467	2.9761	1194.42	5.5786	0.4601	189.16	1010.84	0.335	139.366	1060.63	0.3676	148.181	1051.82	0.1453	61.2585	1138.74	0.1359	57.536	1142.46	0.1315	55.4034	1144.6	0.1287	54.7097	1145.29	0.1315	55.8031	1144.2	0.1418	58.089	1141.91	0.1469	53.5174	946.483	0.1383	61.7365	1138.26	0.1441	64.3088	1135.69	0.1438	64.668	1135.33	0.1642	72.7192	1127.28	0.1495
			121.767	2.9841	1197.63	2.36789	0.4309	177.155	1022.85	0.3063	127.426	1072.57	0.3375	136.048	1063.95	0.1427	60.1623	1139.84	0.1356	57.409	1142.59	0.1314	55.3613	1144.64	0.1286	54.6672	1145.33	0.1314	55.7607	1144.24	0.1418	58.089	1141.91	0.1469	53.5174	946.483	0.1381	61.6472	1138.35	0.1444	64.4427	1135.56	0.144	64.7579	1135.24	0.1647	72.9407	1127.06	0.1496
			123.05	2.9651	1190.01	9.99331	0.4021	165.315	1034.69	0.2783	115.777	1084.22	0.3078	124.075	1075.92	0.141	59.4456	1140.55	0.1352	57.2396	1142.76	0.1312	55.277	1144.72	0.1286	54.6672	1145.33	0.1313	55.7182	1144.28	0.1417	58.048	1141.95	0.1472	53.6267	946.373	0.1382	61.6918	1138.31	0.144	64.2642	1135.74	0.144	64.7579	1135.24	0.1645	72.8521	1127.15	0.1495
			124.35	2.9774	1194.94	5.05686	0.3733	153.474	1046.53	0.2512	104.503	1095.5	0.2788	112.385	1087.61	0.1398	58.9397	1141.06	0.1351	57.1973	1142.8	0.1312	55.277	1144.72	0.1286	54.6672	1145.33	0.1313	55.7182	1144.28	0.1419	58.1299	1141.87	0.1472	53.6267	946.373	0.1382	61.6918	1138.31	0.1441	64.3088	1135.69	0.144	64.7579	1135.24	0.1645	72.8521	1127.15	0.1494
			125.65	2.9579	1187.12	12.8829	0.3447	141.716	1058.28	0.2256	93.8534	1106.15	0.2511	101.219	1098.78	0.1388	58.5181	1141.48	0.1349	57.1126	1142.89	0.1311	55.2349	1144.77	0.1286	54.6672	1145.33	0.1312	55.6758	1144.32	0.1419	58.1299	1141.87	0.1471	53.5903	946.41	0.1383	61.7365	1138.26	0.1442	64.3535	1135.65	0.1439	64.7129	1135.29	0.1645	72.8521	1127.15	0.1492
			126.933	2.964	1189.57	10.4348	0.3166	130.163	1069.84	0.2027	84.3266	1115.67	0.2252	90.779	1109.22	0.1381	58.223	1141.78	0.1347	57.0279	1142.97	0.1311	55.2349	1144.77	0.1286	54.6672	1145.33	0.1314	55.7607	1144.24	0.1419	58.1299	1141.87	0.1472	53.6267	946.373	0.1384	61.7811	1138.22	0.1445	64.4873	1135.51	0.144	64.7579	1135.24	0.165	73.0735	1126.93	0.1491
			128.233	2.9744	1193.74	6.26087	0.2889	118.775	1081.23	0.1837	76.4223	1123.58	0.2027	81.7092	1118.29	0.1374	57.9278	1142.07	0.1344	56.9009	1143.1	0.131	55.1928	1144.81	0.1285	54.6247	1145.38	0.1314	55.7607	1144.24	0.1419	58.1299	1141.87	0.1472	53.6267	946.373	0.1383	61.7365	1138.26	0.1444	64.4427	1135.56	0.1439	64.7129	1135.29	0.1646	72.8964	1127.1	0.1489
			129.533	2.9696	1191.81	8.18729	0.2618	107.633	1092.37	0.1697	70.598	1129.4	0.1852	74.6548	1125.35	0.1369	57.717	1142.28	0.1343	56.8586	1143.14	0.131	55.1928	1144.81	0.1284	54.5822	1145.42	0.1314	55.7607	1144.24	0.1419	58.1299	1141.87	0.1472	53.6267	946.373	0.1384	61.7811	1138.22	0.1452	64.7997	1135.2	0.1441	64.8029	1135.2	0.1648	72.9849	1127.02	0.1488
			130.833	2.9747	1193.86	6.14047	0.2359	96.9851	1103.01	0.1607	66.8539	1133.15	0.1729	69.6967	1130.3	0.1364	57.5062	1142.49	0.134	56.7316	1143.27	0.1308	55.1085	1144.89	0.1285	54.6247	1145.38	0.1315	55.8031	1144.2	0.1419	58.1299	1141.87	0.1472	53.6267	946.373	0.1385	61.8258	1138.17	0.1443	64.3981	1135.6	0.1441	64.8029	1135.2	0.1645	72.8521	1127.15	0.1485
			132.117	2.9717	1192.66	7.34448	0.2122	87.2413	1112.76	0.155	64.4826	1135.52	0.1651	66.5525	1133.45	0.1361	57.3798	1142.62	0.134	56.7316	1143.27	0.1308	55.1085	1144.89	0.1285	54.6247	1145.38	0.1314	55.7607	1144.24	0.142	58.1709	1141.83	0.1471	53.5903	946.41	0.1388	61.9597	1138.04	0.1441	64.3088	1135.69	0.1441	64.8029	1135.2	0.1655	73.295	1126.71	0.1484
			133.417	2.9769	1194.74	5.25753	0.1913	78.6488	1121.35	0.1513	62.9433	1137.06	0.1601	64.5369	1135.46	0.1358	57.2533	1142.75	0.1339	56.6892	1143.31	0.1308	55.1085	1144.89	0.1285	54.6247	1145.38	0.1313	55.7182	1144.28	0.1418	58.089	1141.91	0.1469	53.5174	946.483	0.1385	61.8258	1138.17	0.1442	64.3535	1135.65	0.1441	64.8029	1135.2	0.1649	73.0292	1126.97	0.1482
			134.717	2.9626	1189	10.9967	0.1751	71.9885	1128.01	0.149	61.9865	1138.01	0.1569	63.247	1136.75	0.1356	57.169	1142.83	0.1338	56.6469	1143.35	0.1308	55.1085	1144.89	0.1285	54.6247	1145.38	0.1316	55.8455	1144.15	0.142	58.1709	1141.83	0.1467	53.4446	946.555	0.1387	61.915	1138.08	0.1446	64.532	1135.47	0.1443	64.8928	1135.11	0.1645	72.8521	1127.15	0.1482
			136	2.9688	1191.49	8.50836	0.1638	67.3427	1132.66	0.1471	61.196	1138.8	0.1546	62.3199	1137.68	0.1353	57.0425	1142.96	0.1337	56.6046	1143.4	0.1307	55.0664	1144.93	0.1285	54.6247	1145.38	0.1316	55.8455	1144.15	0.142	58.1709	1141.83	0.1466	53.4081	946.592	0.1386	61.8704	1138.13	0.1446	64.532	1135.47	0.1442	64.8478	1135.15	0.165	73.0735	1126.93	0.1477
			137.3	2.961	1188.36	11.6388	0.1565	64.3415	1135.66	0.1458	60.6552	1139.34	0.153	61.6749	1138.33	0.135	56.916	1143.08	0.1335	56.5199	1143.48	0.1306	55.0242	1144.98	0.1285	54.6247	1145.38	0.1315	55.8031	1144.2	0.142	58.1709	1141.83	0.1467	53.4446	946.555	0.1389	62.0043	1138	0.1445	64.4873	1135.51	0.1443	64.8928	1135.11	0.1643	72.7635	1127.24	0.1479
			138.6	2.9678	1191.09	8.9097	0.1518	62.4092	1137.59	0.1448	60.2392	1139.76	0.1518	61.1912	1138.81	0.1349	56.8738	1143.13	0.1335	56.5199	1143.48	0.1307	55.0664	1144.93	0.1285	54.6247	1145.38	0.1314	55.7607	1144.24	0.1419	58.1299	1141.87	0.1464	53.3353	946.665	0.1387	61.915	1138.08	0.1449	64.6658	1135.33	0.1441	64.8029	1135.2	0.1644	72.8078	1127.19	0.1476
			139.9	2.9631	1189.2	10.796	0.1486	61.0936	1138.91	0.1439	59.8648	1140.14	0.1508	60.7881	1139.21	0.1347	56.7895	1143.21	0.1335	56.5199	1143.48	0.1306	55.0242	1144.98	0.1285	54.6247	1145.38	0.1316	55.8455	1144.15	0.1421	58.2119	1141.79	0.1465	53.3717	946.628	0.1389	62.0043	1138	0.1447	64.5766	1135.42	0.1441	64.8029	1135.2	0.1644	72.8078	1127.19	0.1475
			141.183	2.983	1197.19	2.80936	0.1464	60.1891	1139.81	0.1433	59.6152	1140.38	0.15	60.4656	1139.53	0.1346	56.7474	1143.25	0.1334	56.4776	1143.52	0.1305	54.9821	1145.02	0.1285	54.6247	1145.38	0.1315	55.8031	1144.2	0.142	58.1709	1141.83	0.1462	53.2624	946.738	0.1389	62.0043	1138	0.1444	64.4427	1135.56	0.144	64.7579	1135.24	0.1649	73.0292	1126.97	0.1473
			142.483	2.9495	1183.75	16.2542	0.1449	59.5724	1140.43	0.1428	59.4072	1140.59	0.1494	60.2237	1139.78	0.1344	56.663	1143.34	0.1334	56.4776	1143.52	0.1306	55.0242	1144.98	0.1285	54.6247	1145.38	0.1315	55.8031	1144.2	0.1422	58.2528	1141.75	0.1463	53.2988	946.701	0.139	62.049	1137.95	0.1445	64.4873	1135.51	0.1438	64.668	1135.33	0.1649	73.0292	1126.97	0.1472
			143.783	2.9637	1189.44	10.5552	0.1435	58.9968	1141	0.1423	59.1992	1140.8	0.1488	59.9819	1140.02	0.1343	56.6209	1143.38	0.1332	56.3929	1143.61	0.1306	55.0242	1144.98	0.1284	54.5822	1145.42	0.1315	55.8031	1144.2	0.1421	58.2119	1141.79	0.146	53.1896	946.81	0.139	62.049	1137.95	0.1444	64.4427	1135.56	0.1436	64.578	1135.42	0.1642	72.7192	1127.28	0.147
			145.083	2.9639	1189.53	10.4749	0.1426	58.6268	1141.37	0.142	59.0744	1140.93	0.1484	59.8206	1140.18	0.1341	56.5366	1143.46	0.1332	56.3929	1143.61	0.1305	54.9821	1145.02	0.1285	54.6247	1145.38	0.1317	55.888	1144.11	0.1422	58.2528	1141.75	0.1461	53.226	946.774	0.1391	62.0936	1137.91	0.1445	64.4873	1135.51	0.1438	64.668	1135.33	0.1641	72.6749	1127.33	0.1471
			146.367	2.9622	1188.84	11.1572	0.1418	58.2979	1141.7	0.1416	58.908	1141.09	0.1481	59.6997	1140.3	0.134	56.4944	1143.51	0.1332	56.3929	1143.61	0.1305	54.9821	1145.02	0.1285	54.6247	1145.38	0.1316	55.8455	1144.15	0.1421	58.2119	1141.79	0.146	53.1896	946.81	0.1391	62.0936	1137.91	0.1444	64.4427	1135.56	0.1434	64.4881	1135.51	0.1635	72.4092	1127.59	0.1468
			147.667	2.9452	1182.02	17.9799	0.1413	58.0924	1141.91	0.1413	58.7832	1141.22	0.1477	59.5384	1140.46	0.1339	56.4522	1143.55	0.1331	56.3506	1143.65	0.1305	54.9821	1145.02	0.1285	54.6247	1145.38	0.1316	55.8455	1144.15	0.1422	58.2528	1141.75	0.1456	53.0438	946.956	0.1391	62.0936	1137.91	0.1447	64.5766	1135.42	0.1432	64.3981	1135.6	0.1642	72.7192	1127.28	0.1467
			148.967	2.959	1187.56	12.4415	0.1406	57.8046	1142.2	0.141	58.6583	1141.34	0.1474	59.4175	1140.58	0.1338	56.4101	1143.59	0.1331	56.3506	1143.65	0.1305	54.9821	1145.02	0.1285	54.6247	1145.38	0.1316	55.8455	1144.15	0.1422	58.2528	1141.75	0.1462	53.2624	946.738	0.1392	62.1382	1137.86	0.1442	64.3535	1135.65	0.1431	64.3532	1135.65	0.1637	72.4978	1127.5	0.1465
			initial reaction rate V			0.12856			9.20226			9.56264			9.70938			10.5232			11.53			12.7128			14.3063			16.3223			19.3912			24.1113			23.2448			24.1745			25.9037			26.1916
			M/6.23			0.0206356			1.47709			1.53493			1.55849			1.68911			1.85072			2.04058			2.29635			2.61995			3.11255			3.8702			3.7311			3.88033			4.1579			4.20411
			specific activity			0.257945			18.4636			19.1867			19.4811			21.1139			23.134			25.5073			28.7044			32.7494			38.9068			48.3775			46.6388			48.5042			51.9738			52.5514
																									oxidation of NADH kinetics
		SspB concentration in μM		specific activity	specific activity fold change																						SspB concentration in μM	initial reaction rate V
			0	18.4636	1																						0	9.20226
			0.1	19.1867	1.03916																						0.1	9.56264
			0.2	19.4811	1.05511																						0.2	9.70938
			0.4	21.1139	1.14354																						0.4	10.5232
			0.6	23.134	1.25295																						0.6	11.53
			1	25.5073	1.38149																						1	12.7128
			1.5	28.7044	1.55465																						1.5	14.3063
			2.5	32.7494	1.77373																						2.5	16.3223
			5	38.9068	2.10722																						5	19.3912
			10	48.3775	2.62015																						10	24.1113
			13	46.6388	2.52598																						13	23.2448
			15	48.5042	2.62702																						15	24.1745
			17	51.9738	2.81493																						17	25.9037
			20	52.5514	2.84621																						20	26.1916
			25	59.203	3.20647																						25	29.5068
			30	66.0448	3.57703																						30	32.9167
			40	70.7578	3.83229																						40	35.2657
			50	78.9393	4.2754																						50	39.3434
			55	84.9735	4.60222																						55	42.3508
																								Lineweaver–Burk plot for the determination of Michaelis-Menten constant
																										1 / (SspB concentration)		1 / (initial reaction rate)
																											#DIV/0!	0.108669
																											10	0.104574
																											5	0.102993
																											2.5	0.0950285
																											1.66667	0.0867303
																											1	0.0786607
																											0.666667	0.0698995
																											0.4	0.0612658
																											0.2	0.0515699
																											0.1	0.0414743
																											0.0769231	0.0430204
																											0.0666667	0.0413659
																											0.0588235	0.0386045
																											0.05	0.0381802
																											0.04	0.0338905
																											0.0333333	0.0303797
																											0.025	0.0283562
																											0.02	0.0254172
																											0.0181818	0.0236123
																										Michaelis-Menten constant, Vmax and Km
																											1/Vmax	0.0451
																											Vmax=	22.1729	μM of oxidated NADH۰min¯¹
																										slope=	Km/Vmax=	0.0083
																											Km=	0.184035	μM
																								Hanes–Woolf plot for the determination of Michaelis-Menten constant
																										SspB concentration in μM		SspB conc. / initial reaction rate
																											0	0
																											0.1	0.0104574
																											0.2	0.0205986
																											0.4	0.0380114
																											0.6	0.0520382
																											1	0.0786607
																											1.5	0.104849
																											2.5	0.153165
																											5	0.257849
																											10	0.414743
																											13	0.559266
																											15	0.620489
																											17	0.656276
																											20	0.763604
																											25	0.847263
																											30	0.91139
																											40	1.13425
																											50	1.27086
																											55	1.29868
																										Michaelis-Menten constant, Vmax and Km
																											slope=	0.0248
																											Vmax=	40.3226	μM of oxidated NADH۰min¯¹
																											Km/Vmax=	0.1163
																											Km=	4.68952	μM
[truncated: 14 more columns]

## Sheet: 21-08-05_001 ATPase assay E
																I added only 10 µl NADH
								0.08 µM ClpX6	0.08 µM ClpX6 + SspB
				1	2	3	4	5	7	8	9	10	11	12	13	14	15	16	17	18	19	20	21	22	23	24
Raw data			min	control	control	2.5 μM SspB	20 μM SspB	ClpX	ClpX + 0.1 μM SspB	ClpX + 0.2 μM SspB	ClpX + 0.4 μM SspB	ClpX + 0.6 μM SspB	ClpX + 1 μM SspB	ClpX + 1.5 μM SspB	ClpX + 2.5 μM SspB	ClpX + 5 μM SspB	ClpX + 10 μM SspB	ClpX + 13 μM SspB	ClpX + 15 μM SspB	ClpX + 17 μM SspB	ClpX + 20 μM SspB	ClpX + 25 μM SspB	ClpX + 30 μM SspB	ClpX + 40 μM SspB	ClpX + 50 μM SspB	ClpX + 55 μM SspB
0s	30.0 °C		0	2.9272	2.9839	2.9029	2.8703	2.9519	2.8369	2.8499	2.8528	2.8494	2.8442	2.8222	2.8167	2.7944	2.6784	2.7422	2.72	2.6519	2.7787	2.7045	2.7343	2.5884	2.507	2.6183
78s	30.1 °C		1.3	2.9465	2.999	2.9171	2.8735	2.9451	2.8305	2.8391	2.8347	2.8366	2.8263	2.8044	2.7963	2.7549	2.6296	2.6977	2.6695	2.601	2.7275	2.6481	2.6678	2.5095	2.4175	2.5318
155s	30.0 °C		2.58333	2.9336	3.003	2.9096	2.8756	2.9398	2.8073	2.8106	2.817	2.8084	2.8119	2.7728	2.7666	2.708	2.571	2.6454	2.6123	2.5534	2.6687	2.5816	2.5952	2.4299	2.3236	2.4352
233s	29.9 °C		3.88333	2.9375	2.9905	2.9146	2.8745	2.911	2.781	2.7998	2.7887	2.79	2.7819	2.7519	2.7387	2.6519	2.504	2.5903	2.5545	2.485	2.6086	2.5161	2.5136	2.3437	2.2258	2.3309
311s	30.0 °C		5.18333	2.9379	3.0007	2.8957	2.877	2.9091	2.7713	2.7755	2.7743	2.7632	2.755	2.7224	2.6952	2.6052	2.4377	2.5388	2.497	2.4225	2.5453	2.4435	2.4314	2.2521	2.1212	2.221
389s	29.8 °C		6.48333	2.9332	2.9917	2.9035	2.8684	2.8828	2.7543	2.7565	2.7497	2.7425	2.7286	2.6905	2.672	2.5534	2.3746	2.4856	2.4344	2.3593	2.479	2.3694	2.3492	2.1606	2.0211	2.1132
466s	29.9 °C		7.76667	2.9343	2.9848	2.9062	2.8665	2.8619	2.7366	2.731	2.7308	2.7203	2.703	2.6501	2.6314	2.5002	2.3083	2.43	2.3652	2.296	2.4162	2.2943	2.2638	2.0669	1.9171	2.0007
544s	30.2 °C		9.06667	2.9433	2.9953	2.909	2.8623	2.8454	2.7199	2.7202	2.7087	2.698	2.6831	2.6202	2.5969	2.4491	2.2412	2.373	2.3029	2.2328	2.3524	2.2184	2.176	1.9768	1.8118	1.8862
622s	30.1 °C		10.3667	2.9366	2.9947	2.9085	2.8702	2.8376	2.6908	2.6952	2.6885	2.6714	2.6463	2.5884	2.56	2.3903	2.1714	2.3185	2.2409	2.1678	2.2856	2.1409	2.09	1.883	1.7067	1.769
699s	30.1 °C		11.65	2.9338	2.9968	2.9039	2.865	2.8085	2.6605	2.6696	2.6655	2.6488	2.6149	2.5554	2.5218	2.3392	2.102	2.2623	2.1768	2.1008	2.2158	2.0647	1.9975	1.7881	1.6021	1.6516
777s	29.9 °C		12.95	2.9295	2.9967	2.8989	2.8546	2.7969	2.6538	2.6552	2.632	2.6198	2.5911	2.5191	2.4837	2.2797	2.0316	2.2016	2.1121	2.0337	2.146	1.9832	1.9065	1.6929	1.4936	1.5328
855s	29.8 °C		14.25	2.943	2.9861	2.8991	2.865	2.7745	2.6279	2.6283	2.6125	2.592	2.5628	2.4812	2.4481	2.2189	1.9586	2.1429	2.0448	1.9665	2.076	1.9045	1.8157	1.597	1.387	1.4115
933s	29.9 °C		15.55	2.9434	2.9964	2.9048	2.8678	2.757	2.6086	2.6056	2.5854	2.566	2.5351	2.4504	2.4072	2.1611	1.8865	2.0834	1.9787	1.8974	2.0021	1.8239	1.7229	1.5011	1.2792	1.2918
1010s	29.8 °C		16.8333	2.9428	3.003	2.9014	2.859	2.7427	2.5869	2.5828	2.5582	2.5447	2.4978	2.4086	2.3649	2.1014	1.8139	2.0225	1.9097	1.8288	1.9293	1.7431	1.6301	1.4046	1.1593	1.1728
1088s	30.0 °C		18.1333	2.9295	2.9891	2.9052	2.8635	2.7142	2.5615	2.5558	2.5379	2.5136	2.4688	2.376	2.3257	2.0381	1.7399	1.9633	1.8431	1.7592	1.8558	1.6624	1.5387	1.308	1.0517	1.0554
1166s	29.9 °C		19.4333	2.9381	2.9894	2.9086	2.8516	2.6994	2.5365	2.5311	2.5053	2.4854	2.4379	2.338	2.2832	1.9759	1.6662	1.898	1.7745	1.6891	1.7826	1.5797	1.4459	1.2111	0.9449	0.9357
1243s	29.9 °C		20.7167	2.933	2.9848	2.8969	2.8532	2.6727	2.5101	2.5096	2.4805	2.4523	2.4054	2.2987	2.24	1.9134	1.5917	1.8376	1.7048	1.6192	1.7072	1.4975	1.3516	1.1142	0.8391	0.8137
1321s	29.9 °C		22.0167	2.9328	3.0078	2.9031	2.8538	2.6571	2.4928	2.4847	2.4522	2.4269	2.3711	2.2578	2.1964	1.8517	1.5176	1.7738	1.6352	1.5486	1.6318	1.4149	1.2583	1.0175	0.7326	0.6968
1399s	30.2 °C		23.3167	2.9355	2.9893	2.9048	2.8585	2.635	2.466	2.458	2.4257	2.3977	2.3365	2.2196	2.151	1.7886	1.4423	1.7119	1.5666	1.4782	1.5569	1.3331	1.1653	0.9216	0.6275	0.5788
1477s	30.0 °C		24.6167	2.9444	3.0005	2.9027	2.8556	2.612	2.4398	2.4344	2.3914	2.3639	2.3019	2.1774	2.1075	1.7249	1.3677	1.6479	1.4959	1.4077	1.4801	1.2503	1.071	0.8245	0.5226	0.4626
1554s	30.0 °C		25.9	2.9366	2.9873	2.8935	2.8456	2.5947	2.4155	2.4121	2.3672	2.3347	2.2701	2.1367	2.0629	1.6616	1.2926	1.5849	1.426	1.337	1.4058	1.1684	0.9793	0.7288	0.4198	0.352
1632s	30.0 °C		27.2	2.9512	3.0056	2.8964	2.8572	2.5738	2.3936	2.3846	2.3383	2.3071	2.2365	2.0982	2.0184	1.5982	1.218	1.5216	1.3562	1.2665	1.3316	1.0857	0.8874	0.6332	0.3196	0.2637
1710s	30.0 °C		28.5	2.9285	2.9881	2.8976	2.8438	2.5485	2.3649	2.3583	2.3072	2.2739	2.1992	2.0559	1.9727	1.5344	1.1424	1.4572	1.2851	1.1958	1.2542	1.0035	0.794	0.5379	0.2301	0.2292
1788s	30.0 °C		29.8	2.9317	2.9834	2.9033	2.8337	2.5285	2.3391	2.3307	2.2756	2.2423	2.1631	2.0133	1.9269	1.4707	1.0675	1.3935	1.215	1.1251	1.1796	0.9217	0.7014	0.4437	0.18	0.2221
1865s	30.1 °C		31.0833	2.9383	3.0028	2.9033	2.8364	2.4991	2.317	2.3041	2.2464	2.2094	2.1274	1.9724	1.8812	1.4068	0.9925	1.3302	1.1447	1.0544	1.1028	0.8394	0.6097	0.3517	0.1685	0.2192
1943s	30.0 °C		32.3833	2.9213	2.9935	2.8907	2.837	2.4763	2.2875	2.2763	2.2157	2.1779	2.0919	1.9302	1.8356	1.3433	0.9178	1.2659	1.0741	0.9837	1.0271	0.7575	0.518	0.2643	0.1652	0.2177
2021s	30.1 °C		33.6833	2.9372	2.9929	2.9009	2.8305	2.4551	2.2615	2.2454	2.1842	2.144	2.0544	1.8882	1.7895	1.28	0.8434	1.2023	1.004	0.9133	0.9511	0.6757	0.4284	0.1965	0.1636	0.2163
2098s	29.9 °C		34.9667	2.9429	3.0022	2.8991	2.8333	2.4313	2.2351	2.2198	2.1526	2.1123	2.019	1.8444	1.7432	1.2166	0.7691	1.1378	0.9332	0.8426	0.8772	0.5943	0.3426	0.1697	0.1627	0.2189
2176s	30.0 °C		36.2667	2.9291	2.9929	2.898	2.8252	2.4088	2.2112	2.1915	2.1207	2.0793	1.9821	1.8035	1.6964	1.1528	0.6948	1.0741	0.8629	0.7722	0.801	0.5136	0.2656	0.163	0.1622	0.217
2254s	30.0 °C		37.5667	2.9182	2.9862	2.897	2.8306	2.3834	2.1823	2.1619	2.0907	2.0463	1.9437	1.7599	1.6502	1.0894	0.621	1.01	0.7928	0.702	0.7252	0.4331	0.2194	0.16	0.1618	0.2162
2332s	29.9 °C		38.8667	2.94	3.0018	2.8973	2.8229	2.3526	2.1551	2.1336	2.059	2.011	1.9072	1.717	1.6033	1.0262	0.5478	0.9467	0.7226	0.6316	0.6505	0.354	0.2071	0.1586	0.1615	0.2163
2409s	30.0 °C		40.15	2.9207	2.9861	2.8932	2.8216	2.332	2.1277	2.1058	2.0271	1.9807	1.8698	1.6734	1.5567	0.963	0.4743	0.8822	0.6524	0.5619	0.5757	0.2783	0.203	0.158	0.1614	0.2159
2487s	29.9 °C		41.45	2.9284	2.9911	2.9016	2.8234	2.3065	2.1005	2.0779	1.9925	1.9467	1.8329	1.6312	1.5097	0.9002	0.4018	0.8188	0.5827	0.4921	0.5019	0.2121	0.2013	0.1572	0.1612	0.2159
2565s	29.9 °C		42.75	2.925	3.0023	2.8999	2.817	2.2802	2.0738	2.0482	1.9623	1.9141	1.7958	1.5875	1.4628	0.8371	0.3308	0.7548	0.5132	0.4226	0.4288	0.1728	0.2007	0.1567	0.161	0.2173
2642s	30.0 °C		44.0333	2.9277	2.9951	2.8975	2.8142	2.255	2.0457	2.0189	1.9296	1.8789	1.7579	1.544	1.416	0.7742	0.2625	0.6913	0.4441	0.354	0.3584	0.1598	0.1994	0.1564	0.1612	0.2155
2720s	30.0 °C		45.3333	2.933	2.9997	2.8977	2.8096	2.2298	2.0186	1.9898	1.8973	1.845	1.7203	1.5005	1.369	0.7116	0.2024	0.6273	0.3757	0.2875	0.2936	0.1555	0.1985	0.1565	0.161	0.216
2798s	30.1 °C		46.6333	2.9231	2.9813	2.8826	2.8047	2.2024	1.9891	1.9598	1.8643	1.8103	1.6813	1.4563	1.3216	0.6493	0.165	0.5643	0.3093	0.2258	0.254	0.1533	0.1984	0.1564	0.1609	0.2167
2876s	29.9 °C		47.9333	2.9279	2.9823	2.8882	2.8126	2.1768	1.9633	1.9312	1.8328	1.7766	1.6445	1.4135	1.2751	0.5873	0.1516	0.5008	0.2466	0.1786	0.237	0.1522	0.1978	0.1564	0.1609	0.216
2953s	29.9 °C		49.2167	2.9361	2.9804	2.8927	2.8082	2.1508	1.9348	1.9019	1.7995	1.7413	1.6058	1.3699	1.2279	0.5254	0.147	0.4381	0.1945	0.1567	0.2326	0.1513	0.1985	0.1558	0.1607	0.2159
3031s	29.9 °C		50.5167	2.9342	2.9893	2.9013	2.8123	2.1249	1.9064	1.8731	1.767	1.7076	1.5685	1.326	1.1812	0.4639	0.145	0.3758	0.1656	0.1495	0.2302	0.151	0.1982	0.1562	0.1602	0.2176
3109s	30.0 °C		51.8167	2.924	3.0027	2.891	2.7988	2.0984	1.8785	1.8437	1.7344	1.6734	1.5302	1.2827	1.1341	0.4032	0.1437	0.3151	0.1552	0.1462	0.2303	0.1506	0.1987	0.1558	0.1606	0.217
3186s	30.1 °C		53.1	2.9238	2.9985	2.886	2.8057	2.0726	1.8505	1.8137	1.7009	1.6389	1.4922	1.2391	1.0873	0.3431	0.143	0.2564	0.1511	0.1447	0.2289	0.1501	0.1982	0.1558	0.1606	0.217
3264s	29.9 °C		54.4	2.933	2.9698	2.8926	2.7974	2.0463	1.8222	1.7833	1.668	1.6042	1.4543	1.1952	1.0402	0.2848	0.1423	0.2055	0.149	0.1435	0.2284	0.1498	0.1983	0.1556	0.1603	0.2171
3342s	30.1 °C		55.7	2.927	2.9926	2.8847	2.8022	2.0169	1.7931	1.7538	1.6351	1.5696	1.4161	1.1513	0.9934	0.2301	0.142	0.1702	0.1478	0.1427	0.2276	0.1497	0.1981	0.1555	0.1601	0.2173
3420s	29.9 °C		57	2.919	2.9934	2.8923	2.7927	1.9905	1.7652	1.7229	1.6018	1.535	1.3785	1.1078	0.9466	0.1847	0.1419	0.1555	0.1471	0.1423	0.227	0.1498	0.1981	0.1558	0.1604	0.2177
3497s	30.1 °C		58.2833	2.9217	2.9872	2.8921	2.7944	1.9633	1.7372	1.6937	1.5684	1.5003	1.3398	1.0641	0.8997	0.1579	0.1415	0.1496	0.1462	0.1419	0.2271	0.1495	0.198	0.1554	0.1602	0.2175
3575s	30.0 °C		59.5833	2.918	2.9846	2.8966	2.7899	1.9365	1.7086	1.6628	1.5351	1.4655	1.302	1.0204	0.853	0.1471	0.1415	0.1468	0.146	0.1417	0.2274	0.1495	0.1982	0.1555	0.1601	0.2175
3653s	30.0 °C		60.8833	2.9225	2.9974	2.8904	2.7893	1.9088	1.6789	1.6329	1.5017	1.4306	1.2636	0.9767	0.8063	0.1426	0.1414	0.1455	0.1455	0.1415	0.2279	0.1493	0.1983	0.1553	0.1602	0.2183
3730s	29.9 °C		62.1667	2.9226	2.9757	2.8796	2.7837	1.8817	1.6499	1.6025	1.4683	1.3954	1.2257	0.933	0.7599	0.1401	0.1413	0.1443	0.1455	0.1412	0.2273	0.1496	0.1982	0.1554	0.1606	0.2196
3808s	30.0 °C		63.4667	2.921	2.9857	2.8863	2.7834	1.8545	1.6212	1.5724	1.4346	1.3608	1.1877	0.8896	0.7135	0.1389	0.1414	0.1437	0.1454	0.1414	0.2269	0.1491	0.1978	0.1557	0.1603	0.2178
3886s	29.9 °C		64.7667	2.9315	2.9979	2.8815	2.7855	1.828	1.5921	1.5419	1.4014	1.326	1.1496	0.8459	0.667	0.1378	0.1411	0.1433	0.145	0.1413	0.2263	0.1493	0.1979	0.1554	0.1608	0.2172
3964s	30.0 °C		66.0667	2.9241	2.9844	2.8926	2.7863	1.8	1.563	1.5119	1.3682	1.2911	1.1115	0.8024	0.6206	0.1374	0.1411	0.1428	0.145	0.1412	0.2258	0.1493	0.1975	0.1554	0.1603	0.2182
4041s	29.9 °C		67.35	2.9213	2.9855	2.8858	2.7793	1.7714	1.5346	1.4815	1.3347	1.256	1.0736	0.7588	0.5747	0.1367	0.1409	0.1431	0.1449	0.141	0.2278	0.149	0.1982	0.1553	0.1601	0.2188
4119s	30.0 °C		68.65	2.9279	2.9939	2.8915	2.7758	1.7438	1.5057	1.4508	1.3011	1.2211	1.0354	0.7157	0.5286	0.1365	0.141	0.1424	0.1449	0.141	0.2282	0.149	0.1985	0.1555	0.1603	0.2209
4197s	29.9 °C		69.95	2.9177	2.9844	2.8974	2.7774	1.7156	1.4766	1.4201	1.2677	1.1863	0.9973	0.6721	0.483	0.1361	0.1412	0.1421	0.1448	0.141	0.2271	0.1491	0.1978	0.1556	0.1601	0.2196
4275s	30.0 °C		71.25	2.9106	2.9766	2.8717	2.772	1.6877	1.447	1.3893	1.2338	1.151	0.9591	0.629	0.4376	0.136	0.1413	0.142	0.1446	0.1409	0.2275	0.149	0.1982	0.1555	0.1599	0.2191
4352s	30.0 °C		72.5333	2.9128	2.9924	2.8767	2.7729	1.6605	1.4185	1.3596	1.2007	1.116	0.9214	0.5859	0.3924	0.1358	0.1412	0.142	0.1447	0.1408	0.2278	0.1492	0.1981	0.1554	0.16	0.2181
4430s	29.9 °C		73.8333	2.9109	2.9836	2.8864	2.7679	1.6318	1.389	1.3283	1.167	1.0812	0.8833	0.5431	0.3481	0.1359	0.1412	0.1418	0.1445	0.141	0.2261	0.1489	0.1978	0.1557	0.1603	0.217
4508s	29.9 °C		75.1333	2.9204	2.9902	2.8826	2.7623	1.6038	1.3602	1.2981	1.1336	1.0463	0.8455	0.5002	0.3041	0.1356	0.1414	0.1416	0.1447	0.141	0.2259	0.149	0.1977	0.1556	0.1605	0.2175
4585s	30.0 °C		76.4167	2.9273	2.9859	2.8774	2.7651	1.576	1.3309	1.2677	1.1001	1.0115	0.8076	0.4576	0.2618	0.1357	0.1411	0.1419	0.1448	0.141	0.2262	0.1493	0.198	0.1557	0.1605	0.2187
4663s	29.8 °C		77.7167	2.9256	2.9848	2.8726	2.7613	1.5485	1.3017	1.237	1.0663	0.9763	0.7698	0.4151	0.2219	0.1356	0.1413	0.1416	0.1448	0.1409	0.2281	0.149	0.1988	0.1559	0.1602	0.2195
4741s	30.2 °C		79.0167	2.9151	2.9816	2.8821	2.7696	1.5204	1.2725	1.2062	1.033	0.9415	0.732	0.3731	0.1878	0.1354	0.1411	0.1416	0.1448	0.1411	0.2268	0.1491	0.1984	0.1558	0.1606	0.22
4819s	29.9 °C		80.3167	2.9161	2.9828	2.8825	2.7596	1.4919	1.2435	1.1756	0.9993	0.9066	0.6943	0.3317	0.1637	0.1354	0.1413	0.1415	0.1449	0.141	0.2274	0.1493	0.1989	0.1558	0.1605	0.2193
4896s	30.0 °C		81.6	2.9172	2.984	2.8868	2.7561	1.4637	1.214	1.145	0.9656	0.8718	0.6567	0.2909	0.1508	0.1353	0.1413	0.1413	0.1448	0.1409	0.2278	0.1493	0.1992	0.1559	0.1602	0.2186
4974s	30.1 °C		82.9	2.9282	2.9873	2.8821	2.7564	1.4355	1.1848	1.1144	0.9323	0.8367	0.6193	0.2515	0.1443	0.1351	0.1413	0.1414	0.1449	0.141	0.2278	0.1493	0.1988	0.1559	0.1601	0.2199
5052s	29.9 °C		84.2	2.9222	2.9826	2.8717	2.7507	1.4074	1.1555	1.0837	0.8987	0.802	0.582	0.215	0.1407	0.1355	0.1414	0.1416	0.145	0.1411	0.2273	0.1491	0.1987	0.1562	0.1603	0.2194
5129s	29.9 °C		85.4833	2.9138	2.9891	2.8756	2.7484	1.3788	1.1262	1.053	0.8652	0.7672	0.5447	0.1838	0.1387	0.1351	0.1415	0.1416	0.145	0.1411	0.2273	0.1494	0.199	0.1561	0.1604	0.2186
5207s	30.0 °C		86.7833	2.914	2.9798	2.8804	2.7502	1.3508	1.0969	1.0223	0.8316	0.7323	0.5074	0.1618	0.1371	0.1352	0.1413	0.1415	0.145	0.1412	0.2275	0.1492	0.1987	0.1561	0.1604	0.2205
5285s	29.8 °C		88.0833	2.9154	2.9837	2.8721	2.7414	1.3222	1.0676	0.9917	0.7983	0.6978	0.4705	0.1499	0.1363	0.1355	0.1415	0.1414	0.145	0.1412	0.2274	0.1492	0.1992	0.1561	0.1602	0.2188
5363s	30.0 °C		89.3833	2.9244	2.9844	2.8733	2.7448	1.2941	1.0383	0.9609	0.7648	0.6631	0.4335	0.1435	0.1356	0.1354	0.1416	0.1416	0.1449	0.1411	0.227	0.1491	0.1987	0.156	0.1603	0.2198
5440s	30.2 °C		90.6667	2.908	2.9651	2.8685	2.7373	1.2655	1.0089	0.9302	0.7315	0.6286	0.3969	0.14	0.135	0.1354	0.1416	0.1416	0.145	0.1411	0.2277	0.1492	0.199	0.1561	0.1604	0.2185
5518s	30.0 °C		91.9667	2.9173	2.9707	2.8777	2.7435	1.2375	0.9796	0.8997	0.698	0.594	0.3605	0.1379	0.1344	0.1354	0.1416	0.1415	0.1451	0.1413	0.2275	0.1492	0.1989	0.1563	0.1602	0.2193
5596s	30.1 °C		93.2667	2.9093	2.9865	2.8786	2.7301	1.2093	0.9504	0.8689	0.6647	0.5596	0.3246	0.1365	0.1343	0.1353	0.1417	0.1416	0.1451	0.1411	0.2273	0.1492	0.1989	0.1562	0.1603	0.2179
5673s	29.9 °C		94.55	2.9167	2.9621	2.8752	2.7438	1.1805	0.9211	0.8383	0.6315	0.5252	0.2894	0.1355	0.1339	0.1354	0.1418	0.1416	0.1452	0.1413	0.2271	0.1494	0.1989	0.1562	0.1603	0.2201
5751s	30.0 °C		95.85	2.9226	2.965	2.8702	2.7285	1.1528	0.8918	0.8077	0.5981	0.4909	0.2553	0.1347	0.1337	0.1354	0.1417	0.1415	0.1452	0.1413	0.2283	0.1492	0.1997	0.1563	0.1606	0.2181
5829s	30.2 °C		97.15	2.899	2.9642	2.8569	2.7252	1.1239	0.8624	0.7771	0.565	0.4568	0.2231	0.1341	0.1335	0.1355	0.1419	0.1414	0.1452	0.1414	0.2283	0.1493	0.1995	0.1563	0.1603	0.2192
5907s	30.0 °C		98.45	2.9093	2.9818	2.8718	2.7239	1.0957	0.8331	0.7465	0.5319	0.4227	0.1944	0.1336	0.1334	0.1354	0.1418	0.1416	0.1454	0.1413	0.2279	0.1493	0.1996	0.1565	0.1603	0.22
5984s	29.9 °C		99.7333	2.9149	2.9794	2.8703	2.7336	1.0674	0.8038	0.7159	0.4989	0.3889	0.1719	0.1332	0.133	0.1355	0.1419	0.1414	0.1454	0.1414	0.2269	0.1494	0.1992	0.1562	0.1602	0.2178
6062s	29.9 °C		101.033	2.9113	2.9578	2.8686	2.7194	1.0388	0.7745	0.6853	0.466	0.3552	0.1571	0.1328	0.1329	0.1353	0.1419	0.1414	0.1453	0.1414	0.229	0.1492	0.1997	0.1564	0.1599	0.22
6140s	30.0 °C		102.333	2.906	2.9729	2.8675	2.7246	1.0106	0.7452	0.655	0.4334	0.3223	0.1489	0.1327	0.1329	0.1354	0.1419	0.1417	0.1454	0.1414	0.2292	0.1494	0.2002	0.1567	0.1596	0.2203
6218s	30.2 °C		103.633	2.9179	2.9803	2.8726	2.7182	0.982	0.7159	0.6245	0.4007	0.2898	0.144	0.1324	0.1328	0.1354	0.1418	0.1416	0.1454	0.1415	0.229	0.1494	0.2002	0.1563	0.1593	0.219
6295s	30.0 °C		104.917	2.9034	2.9547	2.8641	2.714	0.9537	0.6867	0.5939	0.3684	0.2582	0.1412	0.1322	0.1327	0.1355	0.1421	0.1419	0.1456	0.1416	0.2295	0.1494	0.2003	0.1565	0.1591	0.2189
6373s	30.0 °C		106.217	2.9034	2.9813	2.8659	2.7095	0.9253	0.6576	0.5636	0.3364	0.2284	0.1392	0.1322	0.1325	0.1356	0.142	0.1419	0.1456	0.1415	0.2279	0.1494	0.1993	0.1562	0.1589	0.2147
6451s	29.9 °C		107.517	2.9023	2.9785	2.8732	2.7155	0.8969	0.6283	0.5334	0.3048	0.2014	0.138	0.132	0.1326	0.1356	0.1422	0.1419	0.1456	0.1418	0.2287	0.1497	0.1996	0.1564	0.1588	0.2169
6528s	30.0 °C		108.8	2.9096	2.9616	2.8618	2.7083	0.8686	0.5991	0.503	0.2738	0.1793	0.1369	0.1319	0.1325	0.1357	0.1422	0.1417	0.1457	0.1416	0.2298	0.1495	0.2	0.1562	0.1583	0.2185
6606s	30.0 °C		110.1	2.9126	2.9802	2.8655	2.709	0.8402	0.5701	0.4729	0.2443	0.1639	0.1363	0.1318	0.1325	0.1357	0.1422	0.1418	0.1457	0.1418	0.2292	0.1497	0.2	0.1562	0.158	0.217
6684s	30.0 °C		111.4	2.9038	2.9631	2.8638	2.7036	0.8118	0.541	0.4427	0.2165	0.1545	0.1355	0.1318	0.1325	0.1356	0.1423	0.1419	0.1458	0.1419	0.2288	0.1497	0.1999	0.1565	0.1578	0.2176
6762s	30.0 °C		112.7	2.9059	2.9598	2.8597	2.7014	0.7836	0.512	0.4127	0.1922	0.149	0.1351	0.1317	0.1323	0.1358	0.1424	0.1419	0.1459	0.1419	0.2297	0.1497	0.2001	0.156	0.1573	0.2162
6839s	30.1 °C		113.983	2.8992	2.9684	2.8715	2.7034	0.7551	0.483	0.3829	0.1734	0.1457	0.1347	0.1316	0.1324	0.1357	0.1426	0.1419	0.1458	0.1419	0.2302	0.1497	0.2005	0.1558	0.1568	0.2185
6917s	30.0 °C		115.283	2.9134	2.9578	2.8679	2.7013	0.7266	0.454	0.3532	0.1609	0.1434	0.1344	0.1316	0.1323	0.1358	0.1423	0.1419	0.1459	0.142	0.2283	0.1496	0.2	0.1556	0.1567	0.2147
6995s	30.1 °C		116.583	2.902	2.9587	2.8506	2.6976	0.6983	0.4252	0.3239	0.1533	0.1418	0.134	0.1314	0.1323	0.1358	0.1422	0.1419	0.146	0.142	0.2284	0.1495	0.2002	0.1551	0.1563	0.216
7072s	29.9 °C		117.867	2.9159	2.9757	2.8609	2.6909	0.67	0.3966	0.2951	0.1489	0.1407	0.1339	0.1314	0.1323	0.136	0.1425	0.1419	0.1461	0.1423	0.2295	0.1497	0.2003	0.1551	0.1563	0.2159
7150s	29.9 °C		119.167	2.9058	2.9584	2.8583	2.6874	0.6417	0.368	0.2669	0.1458	0.1397	0.1337	0.1313	0.1323	0.1359	0.1426	0.142	0.146	0.1421	0.2297	0.1498	0.2002	0.155	0.1557	0.217
7228s	30.0 °C		120.467	2.9017	2.9698	2.8639	2.6923	0.6134	0.3397	0.2398	0.1438	0.1391	0.1335	0.1313	0.1322	0.1359	0.1426	0.1421	0.1461	0.1421	0.2304	0.1496	0.2002	0.1547	0.1554	0.2165
7306s	30.0 °C		121.767	2.9136	2.9582	2.8666	2.6911	0.5853	0.3117	0.2146	0.1425	0.1385	0.1334	0.1314	0.1322	0.136	0.1426	0.1421	0.1461	0.1421	0.2301	0.1497	0.1999	0.1546	0.1555	0.2162
7383s	29.9 °C		123.05	2.9087	2.9604	2.8576	2.6851	0.557	0.2842	0.1923	0.1413	0.138	0.1331	0.1312	0.1321	0.1359	0.1427	0.1421	0.1462	0.1422	0.2297	0.1497	0.2002	0.1543	0.1551	0.2164
7461s	30.0 °C		124.35	2.9059	2.978	2.8645	2.6891	0.5289	0.2574	0.1748	0.1406	0.1377	0.133	0.1312	0.1323	0.136	0.1427	0.1423	0.1461	0.1422	0.229	0.1497	0.1996	0.1542	0.155	0.2149
7539s	30.1 °C		125.65	2.9186	2.9741	2.8581	2.6911	0.5008	0.2317	0.1627	0.1399	0.1374	0.133	0.1312	0.1322	0.1361	0.1428	0.1422	0.1463	0.1423	0.2302	0.1497	0.1992	0.1539	0.1546	0.2149
7616s	30.0 °C		126.933	2.893	2.9623	2.8514	2.6739	0.4727	0.2079	0.155	0.1393	0.1372	0.1328	0.1312	0.1322	0.1361	0.1427	0.1423	0.1464	0.1424	0.2291	0.1499	0.1991	0.1539	0.1545	0.2161
7694s	29.9 °C		128.233	2.9029	2.9772	2.8559	2.6792	0.4448	0.187	0.1502	0.1389	0.1368	0.1327	0.1311	0.1322	0.1362	0.1429	0.1423	0.1464	0.1423	0.23	0.1499	0.1991	0.1537	0.1544	0.2163
7772s	30.2 °C		129.533	2.9029	2.9421	2.8621	2.6724	0.4169	0.1706	0.1472	0.1385	0.1366	0.1327	0.1311	0.1323	0.1362	0.1429	0.1423	0.1465	0.1424	0.2302	0.1499	0.1987	0.1533	0.154	0.2135
7850s	29.9 °C		130.833	2.8984	2.9733	2.8501	2.6707	0.3892	0.1592	0.1451	0.1382	0.1365	0.1325	0.1312	0.1322	0.1362	0.1429	0.1422	0.1465	0.1424	0.2311	0.1496	0.1989	0.1532	0.1537	0.2165
7927s	30.0 °C		132.117	2.9059	2.9532	2.8448	2.67	0.3616	0.1521	0.1435	0.1379	0.1363	0.1325	0.1312	0.1322	0.1363	0.1428	0.1423	0.1465	0.1426	0.2308	0.1497	0.1986	0.1531	0.1537	0.2146
8005s	29.9 °C		133.417	2.9073	2.9723	2.8697	2.6703	0.3343	0.1473	0.1423	0.1376	0.136	0.1325	0.131	0.1322	0.1362	0.143	0.1424	0.1465	0.1426	0.2297	0.1496	0.1982	0.1528	0.1535	0.2137
8083s	30.0 °C		134.717	2.9007	2.9812	2.8573	2.6708	0.3075	0.1443	0.1416	0.1375	0.136	0.1324	0.1312	0.1323	0.1363	0.1431	0.1425	0.1466	0.1428	0.23	0.1494	0.1983	0.1526	0.1532	0.2146
8160s	30.1 °C		136	2.9068	2.9685	2.849	2.6631	0.281	0.1422	0.1408	0.1373	0.1358	0.1322	0.1311	0.1323	0.1362	0.1431	0.1426	0.1466	0.1426	0.2301	0.1493	0.1979	0.1524	0.1528	0.2147
8238s	30.0 °C		137.3	2.8931	2.9634	2.8499	2.6548	0.2556	0.1407	0.1402	0.1372	0.1358	0.1323	0.1312	0.1322	0.1365	0.1431	0.1426	0.1467	0.1427	0.2299	0.1493	0.1977	0.1523	0.1527	0.2147
8316s	30.0 °C		138.6	2.892	2.9617	2.8441	2.6525	0.2313	0.1397	0.1396	0.137	0.1356	0.1323	0.1312	0.1322	0.1363	0.1431	0.1427	0.1467	0.1427	0.2307	0.1491	0.1979	0.1519	0.1524	0.2141
8394s	30.3 °C		139.9	2.8938	2.9574	2.844	2.6487	0.2092	0.1387	0.1393	0.1369	0.1356	0.1321	0.1311	0.1323	0.1365	0.1432	0.1429	0.1468	0.1428	0.2309	0.1489	0.1979	0.152	0.1524	0.2148
8471s	30.1 °C		141.183	2.9144	2.9709	2.8706	2.6571	0.1903	0.138	0.1389	0.1367	0.1355	0.1321	0.1311	0.1323	0.1365	0.143	0.1428	0.1468	0.1429	0.2305	0.1488	0.1974	0.1516	0.1523	0.2143
8549s	29.9 °C		142.483	2.8872	2.9369	2.8433	2.6376	0.1758	0.1374	0.1386	0.1367	0.1354	0.1321	0.1312	0.1324	0.1366	0.1433	0.1428	0.147	0.1428	0.2297	0.1486	0.1971	0.1517	0.1522	0.2136
8627s	30.0 °C		143.783	2.89	2.9646	2.8363	2.6424	0.1656	0.1369	0.1384	0.1365	0.1353	0.1321	0.1312	0.1323	0.1366	0.1431	0.1428	0.147	0.1429	0.2295	0.1485	0.1969	0.1515	0.1518	0.2127
8705s	29.9 °C		145.083	2.8799	2.9458	2.8437	2.6494	0.159	0.1366	0.1382	0.1365	0.1353	0.132	0.1311	0.1324	0.1366	0.1433	0.1431	0.147	0.1429	0.2299	0.1483	0.197	0.1513	0.1516	0.2132
8782s	29.9 °C		146.367	2.8929	2.9582	2.8464	2.6427	0.1545	0.1361	0.138	0.1362	0.1352	0.132	0.1311	0.1324	0.1364	0.143	0.1429	0.1469	0.1427	0.2306	0.1482	0.1968	0.1509	0.1513	0.2134
8860s	30.1 °C		147.667	2.8964	2.959	2.8374	2.6405	0.1516	0.1358	0.1378	0.1362	0.1351	0.132	0.1312	0.1324	0.1366	0.1429	0.143	0.147	0.1426	0.2307	0.1481	0.1971	0.1509	0.1511	0.2144
8938s	29.9 °C		148.967	2.8911	2.944	2.8502	2.6331	0.1495	0.1357	0.1377	0.1362	0.1351	0.1321	0.1312	0.1324	0.1367	0.1427	0.1432	0.147	0.1424	0.2287	0.1478	0.1965	0.1505	0.1508	0.2135
Measurement title: 21-08-05_001 E
Date of measurement: 2021-08-05/Time of measurement: 11:40:15
ATPase_assay.mth
C:\Users\Public\Documents\Tecan\Magellan\mth\ATPase_assay.mth
340nm
infinite 200Pro
Instrument serial number: 1505006410
Plate
Plate Description: [NUN96ft_TC] - Thermo Fisher Scientific-Nunclon 96 Flat Transparent
Plate with Cover: No
Barcode: No
Part of Plate
Range: A1:H12
Temperature
Mode: On
Temperature: 30,0 °C
Kinetic Cycle
Duration: 02:30:00
Kinetic Interval: 00:01:00
Absorbance
Measurement Wavelength: 340 nm
Measurement Bandwidth: 9 nm
Number of Reads: 25
Settle Time: 0 ms
Label: Label1
Total kinetic run time: 2h 28min 58s

## Sheet: 21-08-05_001 X+SspB act. E
							0.08 µM ClpX6 + SspB
				control			0 µM SspB			0.1 μM SspB			0.2 μM SspB			0.4 μM SspB			0.6 μM SspB			1 μM SspB			1.5 μM SspB			2.5 μM SspB			5 μM SspB			10 μM SspB			13 μM SspB			15 μM SspB			17 μM SspB			20 μM SspB			25 μM SspB
			min	A	μM left NADH	μM oxidated NADH	A	μM left NADH	μM oxidated NADH	A	μM left NADH	μM oxidated NADH	A	μM left NADH	μM oxidated NADH	A	μM left NADH	μM oxidated NADH	A	μM left NADH	μM oxidated NADH	A	μM left NADH	μM oxidated NADH	A	μM left NADH	μM oxidated NADH	A	μM left NADH	μM oxidated NADH	A	μM left NADH	μM oxidated NADH	A	μM left NADH	μM oxidated NADH	A	μM left NADH	μM oxidated NADH	A	μM left NADH	μM oxidated NADH	A	μM left NADH	μM oxidated NADH	A	μM left NADH	μM oxidated NADH	A
			0	2.9272	1200	0	2.9519	1200	0	2.8369	1200	0	2.8499	1200	0	2.8528	1200	0	2.8494	1200	0	2.8442	1200	0	2.8222	1200	0	2.8167	1200	0	2.7944	1000	0	2.6784	1000	0	2.7422	1200	0	2.72	1200	0	2.6519	1200	0	2.7787	1200	0	2.7045
			1.3	2.9465	1207.91	-7.912	2.9451	1197.24	2.76432	2.8305	1197.29	2.70718	2.8391	1195.45	4.54753	2.8347	1192.39	7.61357	2.8366	1194.61	5.39061	2.8263	1192.45	7.55221	2.8044	1192.43	7.56856	2.7963	1191.31	8.69102	2.7549	985.865	14.1354	2.6296	981.78	18.2198	2.6977	1180.53	19.4734	2.6695	1177.72	22.2794	2.601	1176.97	23.0325	2.7275	1177.89	22.1111	2.6481
			2.58333	2.9336	1202.62	-2.62367	2.9398	1195.08	4.91887	2.8073	1187.48	12.5207	2.8106	1183.45	16.5479	2.817	1184.94	15.0589	2.8084	1182.73	17.2668	2.8119	1186.37	13.6277	2.7728	1179	21.0049	2.7666	1178.66	21.3441	2.708	969.081	30.919	2.571	959.901	40.0986	2.6454	1157.64	42.3601	2.6123	1152.49	47.5147	2.5534	1155.43	44.5718	2.6687	1152.5	47.5042	2.5816
			3.88333	2.9375	1204.22	-4.22247	2.911	1183.37	16.6266	2.781	1176.35	23.6455	2.7998	1178.9	21.0955	2.7887	1173.04	26.963	2.79	1174.98	25.0158	2.7819	1173.71	26.2851	2.7519	1170.11	29.8916	2.7387	1166.77	33.2304	2.6519	949.005	50.9948	2.504	934.886	65.1135	2.5903	1133.53	66.4722	2.5545	1126.99	73.0147	2.485	1124.48	75.5232	2.6086	1126.54	73.4588	2.5161
			5.18333	2.9379	1204.39	-4.38644	2.9091	1182.6	17.399	2.7713	1172.25	27.7486	2.7755	1168.67	31.3274	2.7743	1166.98	33.0202	2.7632	1163.7	36.3024	2.755	1162.37	37.6345	2.7224	1157.57	42.435	2.6952	1148.24	51.7627	2.6052	932.293	67.7068	2.4377	910.133	89.8671	2.5388	1110.99	89.0088	2.497	1101.62	98.3824	2.4225	1096.2	103.805	2.5453	1099.2	100.795	2.4435
			6.48333	2.9332	1202.46	-2.45969	2.8828	1171.91	28.0904	2.7543	1165.06	34.9395	2.7565	1160.67	39.3277	2.7497	1156.63	43.3679	2.7425	1154.98	45.02	2.7286	1151.23	48.7729	2.6905	1144	55.9989	2.672	1138.35	61.6466	2.5534	913.756	86.2439	2.3746	886.574	113.426	2.4856	1087.71	112.289	2.4344	1074	126	2.3593	1067.6	132.403	2.479	1070.57	129.427	2.3694
			7.76667	2.9343	1202.91	-2.91063	2.8619	1163.41	36.5866	2.7366	1157.57	42.4266	2.731	1149.94	50.0649	2.7308	1148.68	51.318	2.7203	1145.63	54.3693	2.703	1140.43	59.5739	2.6501	1126.82	73.177	2.6314	1121.06	78.9434	2.5002	894.718	105.282	2.3083	861.82	138.18	2.43	1063.38	136.62	2.3652	1043.47	156.529	2.296	1038.95	161.047	2.4162	1043.45	156.548	2.2943
			9.06667	2.9433	1206.6	-6.60016	2.8454	1156.71	43.2941	2.7199	1150.51	49.4906	2.7202	1145.39	54.6124	2.7087	1139.39	60.6141	2.698	1136.24	63.7608	2.6831	1132.03	67.9699	2.6202	1114.11	85.8904	2.5969	1106.36	93.6415	2.4491	876.431	123.569	2.2412	836.768	163.232	2.373	1038.44	161.564	2.3029	1015.99	184.015	2.2328	1010.35	189.645	2.3524	1015.9	184.1	2.2184
			10.3667	2.9366	1203.85	-3.85351	2.8376	1153.54	46.465	2.6908	1138.2	61.7999	2.6952	1134.86	65.1391	2.6885	1130.89	69.111	2.6714	1125.04	74.9632	2.6463	1116.5	83.4962	2.5884	1100.59	99.4118	2.56	1090.64	109.362	2.3903	855.389	144.611	2.1714	810.708	189.292	2.3185	1014.59	185.413	2.2409	988.632	211.368	2.1678	980.942	219.058	2.2856	987.051	212.949	2.1409
			11.65	2.9338	1202.71	-2.70566	2.8085	1141.71	58.2947	2.6605	1125.38	74.6167	2.6696	1124.08	75.9185	2.6655	1121.21	78.7858	2.6488	1115.52	84.4809	2.6149	1103.26	96.7443	2.5554	1086.56	113.443	2.5218	1074.36	125.636	2.3392	837.103	162.897	2.102	784.797	215.203	2.2623	989.993	210.007	2.1768	960.353	239.647	2.1008	950.624	249.376	2.2158	956.908	243.092	2.0647
			12.95	2.9295	1200.94	-0.942881	2.7969	1136.99	63.0103	2.6538	1122.55	77.4507	2.6552	1118.02	81.9818	2.632	1107.12	92.8772	2.6198	1103.31	96.694	2.5911	1093.21	106.786	2.5191	1071.12	128.878	2.4837	1058.13	141.868	2.2797	815.81	184.19	2.0316	758.513	241.487	2.2016	963.431	236.569	2.1121	931.809	268.191	2.0337	920.261	279.739	2.146	926.764	273.236	1.9832
			14.25	2.943	1206.48	-6.47718	2.7745	1127.88	72.1163	2.6279	1111.59	88.4064	2.6283	1106.69	93.3085	2.6125	1098.92	101.08	2.592	1091.6	108.402	2.5628	1081.27	118.726	2.4812	1055.01	144.993	2.4481	1042.97	157.035	2.2189	794.052	205.948	1.9586	731.257	268.743	2.1429	937.743	262.257	2.0448	902.118	297.882	1.9665	889.853	310.147	2.076	896.534	303.466	1.9045
			15.55	2.9434	1206.64	-6.64116	2.757	1120.77	79.2303	2.6086	1103.43	96.5702	2.6056	1097.13	102.867	2.5854	1087.52	112.479	2.566	1080.65	119.351	2.5351	1069.59	130.413	2.4504	1041.91	158.089	2.4072	1025.54	174.459	2.1611	773.368	226.632	1.8865	704.338	295.662	2.0834	911.706	288.294	1.9787	872.956	327.044	1.8974	858.584	341.416	2.0021	864.62	335.38	1.8239
			16.8333	2.9428	1206.4	-6.39519	2.7427	1114.96	85.0435	2.5869	1094.25	105.749	2.5828	1087.53	112.467	2.5582	1076.08	123.92	2.5447	1071.68	128.322	2.4978	1053.85	146.15	2.4086	1024.14	175.863	2.3649	1007.52	192.481	2.1014	752.004	247.996	1.8139	677.233	322.767	2.0225	885.056	314.944	1.9097	842.515	357.485	1.8288	827.543	372.457	1.9293	833.181	366.819	1.7431
			18.1333	2.9295	1200.94	-0.942881	2.7142	1103.37	96.6293	2.5615	1083.51	116.493	2.5558	1076.16	123.836	2.5379	1067.54	132.459	2.5136	1058.58	141.419	2.4688	1041.61	158.385	2.376	1010.28	189.724	2.3257	990.819	209.181	2.0381	729.352	270.648	1.7399	649.604	350.396	1.9633	859.15	340.85	1.8431	813.132	386.868	1.7592	796.048	403.952	1.8558	801.44	398.56	1.6624
			19.4333	2.9381	1204.47	-4.46843	2.6994	1097.35	102.646	2.5365	1072.93	127.068	2.5311	1065.76	134.236	2.5053	1053.83	146.172	2.4854	1046.7	153.295	2.4379	1028.58	171.423	2.338	994.118	205.882	2.2832	972.713	227.287	1.9759	707.093	292.907	1.6662	622.088	377.912	1.898	830.574	369.426	1.7745	782.868	417.132	1.6891	764.327	435.673	1.7826	769.828	430.172	1.5797
			20.7167	2.933	1202.38	-2.3777	2.6727	1086.5	113.5	2.5101	1061.76	138.235	2.5096	1056.71	143.289	2.4805	1043.4	156.604	2.4523	1032.76	167.235	2.4054	1014.87	185.135	2.2987	977.408	222.592	2.24	954.308	245.692	1.9134	684.727	315.273	1.5917	594.273	405.727	1.8376	804.143	395.857	1.7048	752.118	447.882	1.6192	732.697	467.303	1.7072	737.266	462.734	1.4975
			22.0167	2.9328	1202.3	-2.29571	2.6571	1080.16	119.841	2.4928	1054.45	145.553	2.4847	1046.23	153.774	2.4522	1031.49	168.508	2.4269	1022.07	177.932	2.3711	1000.39	199.606	2.2578	960.017	239.983	2.1964	935.733	264.267	1.8517	662.647	337.353	1.5176	566.607	433.393	1.7738	776.223	423.777	1.6352	721.412	478.588	1.5486	700.75	499.25	1.6318	704.704	495.296	1.4149
			23.3167	2.9355	1203.4	-3.40257	2.635	1071.17	128.826	2.466	1043.11	156.89	2.458	1034.98	165.016	2.4257	1020.34	179.655	2.3977	1009.77	190.23	2.3365	985.796	214.204	2.2196	943.774	256.226	2.151	916.392	283.608	1.7886	640.066	359.934	1.4423	538.493	461.507	1.7119	749.136	450.864	1.5666	691.147	508.853	1.4782	668.894	531.106	1.5569	672.358	527.642	1.3331
			24.6167	2.9444	1207.05	-7.05111	2.612	1061.82	138.175	2.4398	1032.03	167.972	2.4344	1025.05	174.954	2.3914	1005.92	194.083	2.3639	995.536	204.464	2.3019	971.198	228.802	2.1774	925.831	274.169	2.1075	897.859	302.141	1.7249	617.27	382.73	1.3677	510.641	489.359	1.6479	721.129	478.871	1.4959	659.956	540.044	1.4077	636.992	563.008	1.4801	639.191	560.809	1.2503
			25.9	2.9366	1203.85	-3.85351	2.5947	1054.79	145.208	2.4155	1021.75	178.251	2.4121	1015.66	184.343	2.3672	995.738	204.262	2.3347	983.239	216.761	2.2701	957.781	242.219	2.1367	908.525	291.475	2.0629	878.858	321.142	1.6616	594.618	405.382	1.2926	482.602	517.398	1.5849	693.56	506.44	1.426	629.118	570.882	1.337	605	595	1.4058	607.104	592.896	1.1684
			27.2	2.9512	1209.84	-9.83875	2.5738	1046.3	153.704	2.3936	1012.49	187.515	2.3846	1004.08	195.923	2.3383	983.581	216.419	2.3071	971.615	228.385	2.2365	943.605	256.395	2.0982	892.155	307.845	2.0184	859.9	340.1	1.5982	571.93	428.07	1.218	454.749	545.251	1.5216	665.86	534.14	1.3562	598.324	601.676	1.2665	573.099	626.901	1.3316	575.06	624.94	1.0857
			28.5	2.9285	1200.53	-0.532932	2.5485	1036.01	163.989	2.3649	1000.35	199.655	2.3583	993.003	206.997	2.3072	970.499	229.501	2.2739	957.633	242.367	2.1992	927.867	272.133	2.0559	874.169	325.831	1.9727	840.43	359.57	1.5344	549.098	450.902	1.1424	426.523	573.477	1.4572	637.678	562.322	1.2851	566.956	633.044	1.1958	541.106	658.894	1.2542	541.635	658.365	1.0035
			29.8	2.9317	1201.84	-1.84477	2.5285	1027.88	172.12	2.3391	989.432	210.568	2.3307	981.382	218.618	2.2756	957.207	242.793	2.2423	944.325	255.675	2.1631	912.636	287.364	2.0133	856.056	343.944	1.9269	820.918	379.082	1.4707	526.303	473.697	1.0675	398.559	601.441	1.3935	609.802	590.198	1.215	536.029	663.971	1.1251	509.114	690.886	1.1796	509.418	690.582	0.9217
			31.0833	2.9383	1204.55	-4.55042	2.4991	1015.93	184.071	2.317	980.084	219.916	2.3041	970.181	229.819	2.2464	944.924	255.076	2.2094	930.47	269.53	2.1274	897.574	302.426	1.9724	838.665	361.335	1.8812	801.449	398.551	1.4068	503.435	496.565	0.9925	370.557	629.443	1.3302	582.102	617.898	1.1447	505.015	694.985	1.0544	477.122	722.878	1.1028	476.251	723.749	0.8394
			32.3833	2.9213	1197.58	2.41869	2.4763	1006.66	193.34	2.2875	967.605	232.395	2.2763	958.476	241.524	2.2157	932.011	267.989	2.1779	917.204	282.796	2.0919	882.596	317.404	1.9302	820.721	379.279	1.8356	782.022	417.978	1.3433	480.711	519.289	0.9178	342.667	657.333	1.2659	553.964	646.036	1.0741	473.868	726.132	0.9837	445.13	754.87	1.0271	443.56	756.44	0.7575
			33.6833	2.9372	1204.1	-4.09948	2.4551	998.042	201.958	2.2615	956.608	243.392	2.2454	945.465	254.535	2.1842	918.761	281.239	2.144	902.927	297.073	2.0544	866.774	333.226	1.8882	802.863	397.137	1.7895	762.382	437.618	1.28	458.059	541.941	0.8434	314.889	685.111	1.2023	526.132	673.868	1.004	442.941	757.059	0.9133	413.274	786.726	0.9511	410.739	789.261	0.6757
			34.9667	2.9429	1206.44	-6.43618	2.4313	988.367	211.633	2.2351	945.44	254.56	2.2198	934.685	265.315	2.1526	905.468	294.532	2.1123	889.577	310.423	2.019	851.839	348.161	1.8444	784.239	415.761	1.7432	742.656	457.344	1.2166	435.371	564.629	0.7691	287.149	712.851	1.1378	497.907	702.093	0.9332	411.706	788.294	0.8426	381.281	818.719	0.8772	378.825	821.175	0.5943
			36.2667	2.9291	1200.78	-0.778901	2.4088	979.22	220.78	2.2112	935.331	264.669	2.1915	922.769	277.231	2.1207	892.05	307.95	2.0793	875.679	324.321	1.9821	836.27	363.73	1.8035	766.849	433.151	1.6964	722.718	477.282	1.1528	412.539	587.461	0.6948	259.409	740.591	1.0741	470.031	729.969	0.8629	380.691	819.309	0.7722	349.425	850.575	0.801	345.917	854.083	0.5136
			37.5667	2.9182	1196.31	3.68953	2.3834	968.895	231.105	2.1823	923.106	276.894	2.1619	910.306	289.694	2.0907	879.431	320.569	2.0463	861.781	338.219	1.9437	820.069	379.931	1.7599	748.31	451.69	1.6502	703.035	496.965	1.0894	389.851	610.149	0.621	231.855	768.145	1.01	441.981	758.019	0.7928	349.765	850.235	0.702	317.659	882.341	0.7252	313.182	886.818	0.4331
			38.8667	2.94	1205.25	-5.24734	2.3526	956.374	243.626	2.1551	911.601	288.399	2.1336	898.389	301.611	2.059	866.096	333.904	2.011	846.915	353.085	1.9072	804.669	395.331	1.717	730.069	469.931	1.6033	683.055	516.945	1.0262	367.234	632.766	0.5478	204.525	795.475	0.9467	414.281	785.719	0.7226	318.794	881.206	0.6316	285.803	914.197	0.6505	280.923	919.077	0.354
			40.15	2.9207	1197.34	2.66466	2.332	948	252	2.1277	900.011	299.989	2.1058	886.684	313.316	2.0271	852.678	347.322	1.9807	834.155	365.845	1.8698	788.89	411.11	1.6734	711.53	488.47	1.5567	663.202	536.798	0.963	344.618	655.382	0.4743	177.083	822.917	0.8822	386.055	813.945	0.6524	287.824	912.176	0.5619	254.263	945.737	0.5757	248.62	951.38	0.2783
			41.45	2.9284	1200.49	-0.491938	2.3065	937.633	262.367	2.1005	888.505	311.495	2.0779	874.936	325.064	1.9925	838.124	361.876	1.9467	819.836	380.164	1.8329	773.321	426.679	1.6312	693.587	506.413	1.5097	643.178	556.822	0.9002	322.144	677.856	0.4018	150.015	849.985	0.8188	358.311	841.689	0.5827	257.074	942.926	0.4921	222.678	977.322	0.5019	216.749	983.251	0.2121
			42.75	2.925	1199.1	0.901886	2.2802	926.942	273.058	2.0738	877.211	322.789	2.0482	862.43	337.57	1.9623	825.421	374.579	1.9141	806.107	393.893	1.7958	757.668	442.332	1.5875	675.005	524.995	1.4628	623.197	576.803	0.8371	299.563	700.437	0.3308	123.507	876.493	0.7548	330.304	869.696	0.5132	226.412	973.588	0.4226	191.229	1008.77	0.4288	185.18	1014.82	0.1728
			44.0333	2.9277	1200.2	-0.204974	2.255	916.698	283.302	2.0457	865.325	334.675	2.0189	850.093	349.907	1.9296	811.666	388.334	1.8789	791.282	408.718	1.7579	741.678	458.322	1.544	656.509	543.491	1.416	603.259	596.741	0.7742	277.054	722.946	0.2625	98.0063	901.994	0.6913	302.516	897.484	0.4441	195.926	1004.07	0.354	160.187	1039.81	0.3584	154.777	1045.22	0.1598
			45.3333	2.933	1202.38	-2.3777	2.2298	906.453	293.547	2.0186	853.862	346.138	1.9898	837.84	362.16	1.8973	798.079	401.921	1.845	777.006	422.994	1.7203	725.814	474.186	1.5005	638.013	561.987	1.369	583.236	616.764	0.7116	254.652	745.348	0.2024	75.5675	924.432	0.6273	274.51	925.49	0.3757	165.75	1034.25	0.2875	130.095	1069.9	0.2936	126.793	1073.21	0.1555
			46.6333	2.9231	1198.32	1.68079	2.2024	895.315	304.685	1.9891	841.383	358.617	1.9598	825.208	374.792	1.8643	784.198	415.802	1.8103	762.392	437.608	1.6813	709.359	490.641	1.4563	619.219	580.781	1.3216	563.042	636.958	0.6493	232.358	767.642	0.165	61.6039	938.396	0.5643	246.94	953.06	0.3093	136.456	1063.54	0.2258	102.176	1097.82	0.254	109.692	1090.31	0.1533
			47.9333	2.9279	1200.29	-0.286964	2.1768	884.908	315.092	1.9633	830.47	369.53	1.9312	813.165	386.835	1.8328	770.948	429.052	1.7766	748.2	451.8	1.6445	693.833	506.167	1.4135	601.02	598.98	1.2751	543.231	656.769	0.5873	210.17	789.83	0.1516	56.601	943.399	0.5008	219.153	980.847	0.2466	108.794	1091.21	0.1786	80.8175	1119.18	0.237	102.35	1097.65	0.1522
			49.2167	2.9361	1203.65	-3.64854	2.1508	874.339	325.661	1.9348	818.414	381.586	1.9019	800.828	399.172	1.7995	756.941	443.059	1.7413	733.333	466.667	1.6058	677.505	522.495	1.3699	582.482	617.518	1.2279	523.123	676.877	0.5254	188.019	811.981	0.147	54.8835	945.116	0.4381	191.715	1008.29	0.1945	85.8088	1114.19	0.1567	70.9077	1129.09	0.2326	100.45	1099.55	0.1513
			50.5167	2.9342	1202.87	-2.86964	2.1249	863.81	336.19	1.9064	806.401	393.599	1.8731	788.701	411.299	1.767	743.27	456.73	1.7076	719.141	480.859	1.5685	661.768	538.232	1.326	563.815	636.185	1.1812	503.227	696.773	0.4639	166.011	833.989	0.145	54.1368	945.863	0.3758	164.452	1035.55	0.1656	73.0588	1126.94	0.1495	67.6496	1132.35	0.2302	99.4134	1100.59	0.151
			51.8167	2.924	1198.69	1.31183	2.0984	853.037	346.963	1.8785	794.6	405.4	1.8437	776.322	423.678	1.7344	729.557	470.443	1.6734	704.738	495.262	1.5302	645.609	554.391	1.2827	545.404	654.596	1.1341	483.161	716.839	0.4032	144.289	855.711	0.1437	53.6514	946.349	0.3151	137.889	1062.11	0.1552	68.4706	1131.53	0.1462	66.1563	1133.84	0.2303	99.4566	1100.54	0.1506
			53.1	2.9238	1198.61	1.39382	2.0726	842.549	357.451	1.8505	782.756	417.244	1.8137	763.69	436.31	1.7009	715.466	484.534	1.6389	690.208	509.792	1.4922	629.576	570.424	1.2391	526.866	673.134	1.0873	463.223	736.777	0.3431	122.781	877.219	0.143	53.3901	946.61	0.2564	112.202	1087.8	0.1511	66.6618	1133.34	0.1447	65.4776	1134.52	0.2289	98.852	1101.15	0.1501
			54.4	2.933	1202.38	-2.3777	2.0463	831.857	368.143	1.8222	770.785	429.215	1.7833	750.89	449.11	1.668	701.626	498.374	1.6042	675.595	524.405	1.4543	613.586	586.414	1.1952	508.199	691.801	1.0402	443.157	756.843	0.2848	101.918	898.082	0.1423	53.1287	946.871	0.2055	89.9278	1110.07	0.149	65.7353	1134.26	0.1435	64.9346	1135.07	0.2284	98.6361	1101.36	0.1498
			55.7	2.927	1199.92	0.0819896	2.0169	819.906	380.094	1.7931	758.476	441.524	1.7538	738.468	461.532	1.6351	687.787	512.213	1.5696	661.023	538.977	1.4161	597.469	602.531	1.1513	489.533	710.467	0.9934	423.219	776.781	0.2301	82.3433	917.657	0.142	53.0167	946.983	0.1702	74.4803	1125.52	0.1478	65.2059	1134.79	0.1427	64.5726	1135.43	0.2276	98.2906	1101.71	0.1497
			57	2.919	1196.64	3.36157	1.9905	809.174	390.826	1.7652	746.674	453.326	1.7229	725.457	474.543	1.6018	673.78	526.22	1.535	646.452	553.548	1.3785	581.605	618.395	1.1078	471.037	728.963	0.9466	403.28	796.72	0.1847	66.0965	933.904	0.1419	52.9794	947.021	0.1555	68.0476	1131.95	0.1471	64.8971	1135.1	0.1423	64.3916	1135.61	0.227	98.0315	1101.97	0.1498
			58.2833	2.9217	1197.75	2.25471	1.9633	798.116	401.884	1.7372	734.83	465.17	1.6937	713.162	486.838	1.5684	659.731	540.269	1.5003	631.838	568.162	1.3398	565.277	634.723	1.0641	452.456	747.544	0.8997	383.3	816.7	0.1579	56.5059	943.494	0.1415	52.83	947.17	0.1496	65.4657	1134.53	0.1462	64.5	1135.5	0.1419	64.2106	1135.79	0.2271	98.0746	1101.93	0.1495
			59.5833	2.918	1196.23	3.77152	1.9365	787.222	412.778	1.7086	722.733	477.267	1.6628	700.151	499.849	1.5351	645.723	554.277	1.4655	617.183	582.817	1.302	549.328	650.672	1.0204	433.874	766.126	0.853	363.404	836.596	0.1471	52.641	947.359	0.1415	52.83	947.17	0.1468	64.2404	1135.76	0.146	64.4118	1135.59	0.1417	64.1201	1135.88	0.2274	98.2042	1101.8	0.1495
			60.8833	2.9225	1198.07	1.92676	1.9088	775.961	424.039	1.6789	710.17	489.83	1.6329	687.561	512.439	1.5017	631.674	568.326	1.4306	602.485	597.515	1.2636	533.127	666.873	0.9767	415.293	784.707	0.8063	343.508	856.492	0.1426	51.0306	948.969	0.1414	52.7927	947.207	0.1455	63.6715	1136.33	0.1455	64.1912	1135.81	0.1415	64.0296	1135.97	0.2279	98.4201	1101.58	0.1493
			62.1667	2.9226	1198.11	1.88576	1.8817	764.945	435.055	1.6499	697.903	502.097	1.6025	674.761	525.239	1.4683	617.625	582.375	1.3954	587.661	612.339	1.2257	517.137	682.863	0.933	396.712	803.288	0.7599	323.741	876.259	0.1401	50.136	949.864	0.1413	52.7554	947.245	0.1443	63.1464	1136.85	0.1455	64.1912	1135.81	0.1412	63.8938	1136.11	0.2273	98.161	1101.84	0.1496
			63.4667	2.921	1197.46	2.54168	1.8545	753.887	446.113	1.6212	685.763	514.237	1.5724	662.086	537.914	1.4346	603.449	596.551	1.3608	573.089	626.911	1.1877	501.104	698.896	0.8896	378.258	821.742	0.7135	303.973	896.027	0.1389	49.7066	950.293	0.1414	52.7927	947.207	0.1437	62.8838	1137.12	0.1454	64.1471	1135.85	0.1414	63.9843	1136.02	0.2269	97.9883	1102.01	0.1491
			64.7667	2.9315	1201.76	-1.76278	1.828	743.115	456.885	1.5921	673.453	526.547	1.5419	649.244	550.756	1.4014	589.484	610.516	1.326	558.433	641.567	1.1496	485.029	714.971	0.8459	359.677	840.323	0.667	284.162	915.838	0.1378	49.3129	950.687	0.1411	52.6807	947.319	0.1433	62.7088	1137.29	0.145	63.9706	1136.03	0.1413	63.9391	1136.06	0.2263	97.7292	1102.27	0.1493
			66.0667	2.9241	1198.73	1.27084	1.8	731.732	468.268	1.563	661.144	538.856	1.5119	636.612	563.388	1.3682	575.519	624.481	1.2911	543.736	656.264	1.1115	468.954	731.046	0.8024	341.181	858.819	0.6206	264.395	935.605	0.1374	49.1698	950.83	0.1411	52.6807	947.319	0.1428	62.49	1137.51	0.145	63.9706	1136.03	0.1412	63.8938	1136.11	0.2258	97.5132	1102.49	0.1493
			67.35	2.9213	1197.58	2.41869	1.7714	720.106	479.894	1.5346	649.131	550.869	1.4815	623.811	576.189	1.3347	561.427	638.573	1.256	528.953	671.047	1.0736	452.964	747.036	0.7588	322.642	877.358	0.5747	244.84	955.16	0.1367	48.9193	951.081	0.1409	52.606	947.394	0.1431	62.6213	1137.38	0.1449	63.9265	1136.07	0.141	63.8033	1136.2	0.2278	98.3769	1101.62	0.149
			68.65	2.9279	1200.29	-0.286964	1.7438	708.886	491.114	1.5057	636.906	563.094	1.4508	610.885	589.115	1.3011	547.294	652.706	1.2211	514.256	685.744	1.0354	436.847	763.153	0.7157	304.316	895.684	0.5286	225.2	974.8	0.1365	48.8477	951.152	0.141	52.6434	947.357	0.1424	62.3149	1137.69	0.1449	63.9265	1136.07	0.141	63.8033	1136.2	0.2282	98.5497	1101.45	0.149
			69.95	2.9177	1196.11	3.89451	1.7156	697.422	502.578	1.4766	624.597	575.403	1.4201	597.958	602.042	1.2677	533.245	666.755	1.1863	499.6	700.4	0.9973	420.772	779.228	0.6721	285.777	914.223	0.483	205.773	994.227	0.1361	48.7046	951.295	0.1412	52.718	947.282	0.1421	62.1836	1137.82	0.1448	63.8824	1136.12	0.141	63.8033	1136.2	0.2271	98.0746	1101.93	0.1491
			71.25	2.9106	1193.19	6.80514	1.6877	686.08	513.92	1.447	612.077	587.923	1.3893	584.989	615.011	1.2338	518.985	681.015	1.151	484.734	715.266	0.9591	404.655	795.345	0.629	267.451	932.549	0.4376	186.431	1013.57	0.136	48.6688	951.331	0.1413	52.7554	947.245	0.142	62.1399	1137.86	0.1446	63.7941	1136.21	0.1409	63.7581	1136.24	0.2275	98.2474	1101.75	0.149
			72.5333	2.9128	1194.1	5.90325	1.6605	675.023	524.977	1.4185	600.021	599.979	1.3596	572.483	627.517	1.2007	505.062	694.938	1.116	469.994	730.006	0.9214	388.749	811.251	0.5859	249.125	950.875	0.3924	167.174	1032.83	0.1358	48.5972	951.403	0.1412	52.718	947.282	0.142	62.1399	1137.86	0.1447	63.8382	1136.16	0.1408	63.7128	1136.29	0.2278	98.3769	1101.62	0.1492
			73.8333	2.9109	1193.32	6.68215	1.6318	663.356	536.644	1.389	587.543	612.457	1.3283	559.304	640.696	1.167	490.886	709.114	1.0812	455.338	744.662	0.8833	372.674	827.326	0.5431	230.926	969.074	0.3481	148.301	1051.7	0.1359	48.633	951.367	0.1412	52.718	947.282	0.1418	62.0524	1137.95	0.1445	63.75	1136.25	0.141	63.8033	1136.2	0.2261	97.6428	1102.36	0.1489
			75.1333	2.9204	1197.21	2.78765	1.6038	651.973	548.027	1.3602	575.36	624.64	1.2981	546.588	653.412	1.1336	476.837	723.163	1.0463	440.64	759.36	0.8455	356.726	843.274	0.5002	212.685	987.315	0.3041	129.556	1070.44	0.1356	48.5256	951.474	0.1414	52.7927	947.207	0.1416	61.9648	1138.04	0.1447	63.8382	1136.16	0.141	63.8033	1136.2	0.2259	97.5564	1102.44	0.149
			76.4167	2.9273	1200.04	-0.0409948	1.576	640.672	559.328	1.3309	562.967	637.033	1.2677	533.787	666.213	1.1001	462.745	737.255	1.0115	425.984	774.016	0.8076	340.736	859.264	0.4576	194.572	1005.43	0.2618	111.535	1088.47	0.1357	48.5614	951.439	0.1411	52.6807	947.319	0.1419	62.0961	1137.9	0.1448	63.8824	1136.12	0.141	63.8033	1136.2	0.2262	97.686	1102.31	0.1493
			77.7167	2.9256	1199.34	0.655917	1.5485	629.493	570.507	1.3017	550.615	649.385	1.237	520.86	679.14	1.0663	448.528	751.472	0.9763	411.16	788.84	0.7698	324.787	875.213	0.4151	176.501	1023.5	0.2219	94.5362	1105.46	0.1356	48.5256	951.474	0.1413	52.7554	947.245	0.1416	61.9648	1138.04	0.1448	63.8824	1136.12	0.1409	63.7581	1136.24	0.2281	98.5065	1101.49	0.149
			79.0167	2.9151	1195.04	4.96037	1.5204	618.07	581.93	1.2725	538.264	661.736	1.2062	507.892	692.108	1.033	434.52	765.48	0.9415	396.505	803.495	0.732	308.839	891.161	0.3731	158.642	1041.36	0.1878	80.0085	1119.99	0.1354	48.4541	951.546	0.1411	52.6807	947.319	0.1416	61.9648	1138.04	0.1448	63.8824	1136.12	0.1411	63.8486	1136.15	0.2268	97.9451	1102.05	0.1491
			80.3167	2.9161	1195.45	4.55042	1.4919	606.484	593.516	1.2435	525.997	674.003	1.1756	495.007	704.993	0.9993	420.345	779.655	0.9066	381.807	818.193	0.6943	292.933	907.067	0.3317	141.039	1058.96	0.1637	69.7412	1130.26	0.1354	48.4541	951.546	0.1413	52.7554	947.245	0.1415	61.9211	1138.08	0.1449	63.9265	1136.07	0.141	63.8033	1136.2	0.2274	98.2042	1101.8	0.1493
			81.6	2.9172	1195.9	4.09948	1.4637	595.02	604.98	1.214	513.518	686.482	1.145	482.122	717.878	0.9656	406.169	793.831	0.8718	367.151	832.849	0.6567	277.069	922.931	0.2909	123.691	1076.31	0.1508	64.2454	1135.75	0.1353	48.4183	951.582	0.1413	52.7554	947.245	0.1413	61.8336	1138.17	0.1448	63.8824	1136.12	0.1409	63.7581	1136.24	0.2278	98.3769	1101.62	0.1493
			82.9	2.9282	1200.41	-0.409948	1.4355	583.556	616.444	1.1848	501.167	698.833	1.1144	469.238	730.762	0.9323	392.162	807.838	0.8367	352.369	847.631	0.6193	261.29	938.71	0.2515	106.938	1093.06	0.1443	61.4762	1138.52	0.1351	48.3467	951.653	0.1413	52.7554	947.245	0.1414	61.8773	1138.12	0.1449	63.9265	1136.07	0.141	63.8033	1136.2	0.2278	98.3769	1101.62	0.1493
			84.2	2.9222	1197.95	2.04974	1.4074	572.133	627.867	1.1555	488.773	711.227	1.0837	456.311	743.689	0.8987	378.029	821.971	0.802	337.755	862.245	0.582	245.552	954.448	0.215	91.418	1108.58	0.1407	59.9425	1140.06	0.1355	48.4898	951.51	0.1414	52.7927	947.207	0.1416	61.9648	1138.04	0.145	63.9706	1136.03	0.1411	63.8486	1136.15	0.2273	98.161	1101.84	0.1491
			85.4833	2.9138	1194.51	5.4933	1.3788	560.507	639.493	1.1262	476.379	723.621	1.053	443.384	756.616	0.8652	363.937	836.063	0.7672	323.1	876.9	0.5447	229.815	970.185	0.1838	78.1518	1121.85	0.1387	59.0904	1140.91	0.1351	48.3467	951.653	0.1415	52.83	947.17	0.1416	61.9648	1138.04	0.145	63.9706	1136.03	0.1411	63.8486	1136.15	0.2273	98.161	1101.84	0.1494
			86.7833	2.914	1194.59	5.41131	1.3508	549.124	650.876	1.0969	463.985	736.015	1.0223	430.457	769.543	0.8316	349.804	850.196	0.7323	308.402	891.598	0.5074	214.078	985.922	0.1618	68.7974	1131.2	0.1371	58.4088	1141.59	0.1352	48.3825	951.618	0.1413	52.7554	947.245	0.1415	61.9211	1138.08	0.145	63.9706	1136.03	0.1412	63.8938	1136.11	0.2275	98.2474	1101.75	0.1492
			88.0833	2.9154	1195.16	4.83739	1.3222	537.498	662.502	1.0676	451.592	748.408	0.9917	417.573	782.427	0.7983	335.796	864.204	0.6978	293.872	906.128	0.4705	198.509	1001.49	0.1499	63.7375	1136.26	0.1363	58.068	1141.93	0.1355	48.4898	951.51	0.1415	52.83	947.17	0.1414	61.8773	1138.12	0.145	63.9706	1136.03	0.1412	63.8938	1136.11	0.2274	98.2042	1101.8	0.1492
			89.3833	2.9244	1198.85	1.14785	1.2941	526.075	673.925	1.0383	439.198	760.802	0.9609	404.604	795.396	0.7648	321.705	878.295	0.6631	279.259	920.741	0.4335	182.899	1017.1	0.1435	61.0162	1138.98	0.1356	57.7697	1142.23	0.1354	48.4541	951.546	0.1416	52.8674	947.133	0.1416	61.9648	1138.04	0.1449	63.9265	1136.07	0.1411	63.8486	1136.15	0.227	98.0315	1101.97	0.1491
			90.6667	2.908	1192.13	7.871	1.2655	514.448	685.552	1.0089	426.762	773.238	0.9302	391.677	808.323	0.7315	307.698	892.302	0.6286	264.729	935.271	0.3969	167.457	1032.54	0.14	59.528	1140.47	0.135	57.5141	1142.49	0.1354	48.4541	951.546	0.1416	52.8674	947.133	0.1416	61.9648	1138.04	0.145	63.9706	1136.03	0.1411	63.8486	1136.15	0.2277	98.3338	1101.67	0.1492
			91.9667	2.9173	1195.94	4.05849	1.2375	503.066	696.934	0.9796	414.368	785.632	0.8997	378.834	821.166	0.698	293.606	906.394	0.594	250.158	949.842	0.3605	152.099	1047.9	0.1379	58.6351	1141.36	0.1344	57.2585	1142.74	0.1354	48.4541	951.546	0.1416	52.8674	947.133	0.1415	61.9211	1138.08	0.1451	64.0147	1135.99	0.1413	63.9391	1136.06	0.2275	98.2474	1101.75	0.1492
			93.2667	2.9093	1192.66	7.33807	1.2093	491.602	708.398	0.9504	402.016	797.984	0.8689	365.865	834.135	0.6647	279.599	920.401	0.5596	235.671	964.329	0.3246	136.952	1063.05	0.1365	58.0398	1141.96	0.1343	57.2159	1142.78	0.1353	48.4183	951.582	0.1417	52.9047	947.095	0.1416	61.9648	1138.04	0.1451	64.0147	1135.99	0.1411	63.8486	1136.15	0.2273	98.161	1101.84	0.1492
			94.55	2.9167	1195.7	4.30445	1.1805	479.894	720.106	0.9211	389.622	810.378	0.8383	352.981	847.019	0.6315	265.634	934.366	0.5252	221.183	978.817	0.2894	122.101	1077.9	0.1355	57.6146	1142.39	0.1339	57.0455	1142.95	0.1354	48.4541	951.546	0.1418	52.9421	947.058	0.1416	61.9648	1138.04	0.1452	64.0588	1135.94	0.1413	63.9391	1136.06	0.2271	98.0746	1101.93	0.1494
			95.85	2.9226	1198.11	1.88576	1.1528	468.634	731.366	0.8918	377.229	822.771	0.8077	340.096	859.904	0.5981	251.584	948.416	0.4909	206.738	993.262	0.2553	107.714	1092.29	0.1347	57.2745	1142.73	0.1337	56.9603	1143.04	0.1354	48.4541	951.546	0.1417	52.9047	947.095	0.1415	61.9211	1138.08	0.1452	64.0588	1135.94	0.1413	63.9391	1136.06	0.2283	98.5929	1101.41	0.1492
			97.15	2.899	1188.44	11.5605	1.1239	456.885	743.115	0.8624	364.793	835.207	0.7771	327.211	872.789	0.565	237.661	962.339	0.4568	192.377	1007.62	0.2231	94.1284	1105.87	0.1341	57.0193	1142.98	0.1335	56.8751	1143.12	0.1355	48.4898	951.51	0.1419	52.9794	947.021	0.1414	61.8773	1138.12	0.1452	64.0588	1135.94	0.1414	63.9843	1136.02	0.2283	98.5929	1101.41	0.1493
			98.45	2.9093	1192.66	7.33807	1.0957	445.422	754.578	0.8331	352.399	847.601	0.7465	314.327	885.673	0.5319	223.738	976.262	0.4227	178.016	1021.98	0.1944	82.0195	1117.98	0.1336	56.8067	1143.19	0.1334	56.8325	1143.17	0.1354	48.4541	951.546	0.1418	52.9421	947.058	0.1416	61.9648	1138.04	0.1454	64.1471	1135.85	0.1413	63.9391	1136.06	0.2279	98.4201	1101.58	0.1493
			99.7333	2.9149	1194.96	5.04236	1.0674	433.917	766.083	0.8038	340.005	859.995	0.7159	301.442	898.558	0.4989	209.857	990.143	0.3889	163.782	1036.22	0.1719	72.5265	1127.47	0.1332	56.6367	1143.36	0.133	56.6621	1143.34	0.1355	48.4898	951.51	0.1419	52.9794	947.021	0.1414	61.8773	1138.12	0.1454	64.1471	1135.85	0.1414	63.9843	1136.02	0.2269	97.9883	1102.01	0.1494
			101.033	2.9113	1193.48	6.51817	1.0388	422.291	777.709	0.7745	327.611	872.389	0.6853	288.557	911.443	0.466	196.018	1003.98	0.3552	149.589	1050.41	0.1571	66.2823	1133.72	0.1328	56.4666	1143.53	0.1329	56.6194	1143.38	0.1353	48.4183	951.582	0.1419	52.9794	947.021	0.1414	61.8773	1138.12	0.1453	64.1029	1135.9	0.1414	63.9843	1136.02	0.229	98.8952	1101.1	0.1492
			102.333	2.906	1191.31	8.6909	1.0106	410.827	789.173	0.7452	315.217	884.783	0.655	275.799	924.201	0.4334	182.305	1017.69	0.3223	135.734	1064.27	0.1489	62.8226	1137.18	0.1327	56.4241	1143.58	0.1329	56.6194	1143.38	0.1354	48.4541	951.546	0.1419	52.9794	947.021	0.1417	62.0086	1137.99	0.1454	64.1471	1135.85	0.1414	63.9843	1136.02	0.2292	98.9815	1101.02	0.1494
			103.633	2.9179	1196.19	3.81252	0.982	399.201	800.799	0.7159	302.824	897.176	0.6245	262.957	937.043	0.4007	168.55	1031.45	0.2898	122.047	1077.95	0.144	60.7552	1139.24	0.1324	56.2965	1143.7	0.1328	56.5768	1143.42	0.1354	48.4541	951.546	0.1418	52.9421	947.058	0.1416	61.9648	1138.04	0.1454	64.1471	1135.85	0.1415	64.0296	1135.97	0.229	98.8952	1101.1	0.1494
			104.917	2.9034	1190.24	9.75676	0.9537	387.696	812.304	0.6867	290.472	909.528	0.5939	250.072	949.928	0.3684	154.964	1045.04	0.2582	108.739	1091.26	0.1412	59.5739	1140.43	0.1322	56.2115	1143.79	0.1327	56.5342	1143.47	0.1355	48.4898	951.51	0.1421	53.0541	946.946	0.1419	62.0961	1137.9	0.1456	64.2353	1135.76	0.1416	64.0748	1135.93	0.2295	99.1111	1100.89	0.1494
			106.217	2.9034	1190.24	9.75676	0.9253	376.151	823.849	0.6576	278.163	921.837	0.5636	237.314	962.686	0.3364	141.503	1058.5	0.2284	96.1887	1103.81	0.1392	58.73	1141.27	0.1322	56.2115	1143.79	0.1325	56.449	1143.55	0.1356	48.5256	951.474	0.142	53.0167	946.983	0.1419	62.0961	1137.9	0.1456	64.2353	1135.76	0.1415	64.0296	1135.97	0.2279	98.4201	1101.58	0.1494
			107.517	2.9023	1189.79	10.2077	0.8969	364.606	835.394	0.6283	265.769	934.231	0.5334	224.597	975.403	0.3048	128.211	1071.79	0.2014	84.8179	1115.18	0.138	58.2238	1141.78	0.132	56.1264	1143.87	0.1326	56.4916	1143.51	0.1356	48.5256	951.474	0.1422	53.0914	946.909	0.1419	62.0961	1137.9	0.1456	64.2353	1135.76	0.1418	64.1653	1135.83	0.2287	98.7656	1101.23	0.1497
			108.8	2.9096	1192.78	7.21509	0.8686	353.101	846.899	0.5991	253.417	946.583	0.503	211.797	988.203	0.2738	115.171	1084.83	0.1793	75.5106	1124.49	0.1369	57.7597	1142.24	0.1319	56.0839	1143.92	0.1325	56.449	1143.55	0.1357	48.5614	951.439	0.1422	53.0914	946.909	0.1417	62.0086	1137.99	0.1457	64.2794	1135.72	0.1416	64.0748	1135.93	0.2298	99.2407	1100.76	0.1495
			110.1	2.9126	1194.01	5.98524	0.8402	341.556	858.444	0.5701	241.151	958.849	0.4729	199.123	1000.88	0.2443	102.762	1097.24	0.1639	69.0251	1130.97	0.1363	57.5065	1142.49	0.1318	56.0414	1143.96	0.1325	56.449	1143.55	0.1357	48.5614	951.439	0.1422	53.0914	946.909	0.1418	62.0524	1137.95	0.1457	64.2794	1135.72	0.1418	64.1653	1135.83	0.2292	98.9815	1101.02	0.1497
			111.4	2.9038	1190.41	9.59278	0.8118	330.011	869.989	0.541	228.841	971.159	0.4427	186.407	1013.59	0.2165	91.0684	1108.93	0.1545	65.0663	1134.93	0.1355	57.169	1142.83	0.1318	56.0414	1143.96	0.1325	56.449	1143.55	0.1356	48.5256	951.474	0.1423	53.1287	946.871	0.1419	62.0961	1137.9	0.1458	64.3235	1135.68	0.1419	64.2106	1135.79	0.2288	98.8088	1101.19	0.1497
			112.7	2.9059	1191.27	8.73189	0.7836	318.547	881.453	0.512	216.574	983.426	0.4127	173.775	1026.23	0.1922	80.8469	1119.15	0.149	62.7501	1137.25	0.1351	57.0002	1143	0.1317	55.9989	1144	0.1323	56.3638	1143.64	0.1358	48.5972	951.403	0.1424	53.1661	946.834	0.1419	62.0961	1137.9	0.1459	64.3676	1135.63	0.1419	64.2106	1135.79	0.2297	99.1975	1100.8	0.1497
			113.983	2.8992	1188.52	11.4785	0.7551	306.962	893.038	0.483	204.308	995.692	0.3829	161.227	1038.77	0.1734	72.9389	1127.06	0.1457	61.3603	1138.64	0.1347	56.8314	1143.17	0.1316	55.9563	1144.04	0.1324	56.4064	1143.59	0.1357	48.5614	951.439	0.1426	53.2407	946.759	0.1419	62.0961	1137.9	0.1458	64.3235	1135.68	0.1419	64.2106	1135.79	0.2302	99.4134	1100.59	0.1497
			115.283	2.9134	1194.34	5.65728	0.7266	295.376	904.624	0.454	192.041	1007.96	0.3532	148.721	1051.28	0.1609	67.6809	1132.32	0.1434	60.3917	1139.61	0.1344	56.7049	1143.3	0.1316	55.9563	1144.04	0.1323	56.3638	1143.64	0.1358	48.5972	951.403	0.1423	53.1287	946.871	0.1419	62.0961	1137.9	0.1459	64.3676	1135.63	0.142	64.2558	1135.74	0.2283	98.5929	1101.41	0.1496
			116.583	2.902	1189.67	10.3307	0.6983	283.871	916.129	0.4252	179.858	1020.14	0.3239	136.384	1063.62	0.1533	64.484	1135.52	0.1418	59.7178	1140.28	0.134	56.5361	1143.46	0.1314	55.8713	1144.13	0.1323	56.3638	1143.64	0.1358	48.5972	951.403	0.1422	53.0914	946.909	0.1419	62.0961	1137.9	0.146	64.4118	1135.59	0.142	64.2558	1135.74	0.2284	98.6361	1101.36	0.1495
			117.867	2.9159	1195.37	4.63241	0.67	272.367	927.633	0.3966	167.761	1032.24	0.2951	124.257	1075.74	0.1489	62.6332	1137.37	0.1407	59.2546	1140.75	0.1339	56.4939	1143.51	0.1314	55.8713	1144.13	0.1323	56.3638	1143.64	0.136	48.6688	951.331	0.1425	53.2034	946.797	0.1419	62.0961	1137.9	0.1461	64.4559	1135.54	0.1423	64.3916	1135.61	0.2295	99.1111	1100.89	0.1497
			119.167	2.9058	1191.23	8.77289	0.6417	260.862	939.138	0.368	155.663	1044.34	0.2669	112.383	1087.62	0.1458	61.3292	1138.67	0.1397	58.8334	1141.17	0.1337	56.4095	1143.59	0.1313	55.8288	1144.17	0.1323	56.3638	1143.64	0.1359	48.633	951.367	0.1426	53.2407	946.759	0.142	62.1399	1137.86	0.146	64.4118	1135.59	0.1421	64.3011	1135.7	0.2297	99.1975	1100.8	0.1498
			120.467	2.9017	1189.55	10.4537	0.6134	249.358	950.642	0.3397	143.692	1056.31	0.2398	100.972	1099.03	0.1438	60.4879	1139.51	0.1391	58.5808	1141.42	0.1335	56.3252	1143.67	0.1313	55.8288	1144.17	0.1322	56.3212	1143.68	0.1359	48.633	951.367	0.1426	53.2407	946.759	0.1421	62.1836	1137.82	0.1461	64.4559	1135.54	0.1421	64.3011	1135.7	0.2304	99.4998	1100.5	0.1496
			121.767	2.9136	1194.42	5.57529	0.5853	237.935	962.065	0.3117	131.848	1068.15	0.2146	90.3611	1109.64	0.1425	59.9411	1140.06	0.1385	58.3281	1141.67	0.1334	56.283	1143.72	0.1314	55.8713	1144.13	0.1322	56.3212	1143.68	0.136	48.6688	951.331	0.1426	53.2407	946.759	0.1421	62.1836	1137.82	0.1461	64.4559	1135.54	0.1421	64.3011	1135.7	0.2301	99.3702	1100.63	0.1497
			123.05	2.9087	1192.42	7.58404	0.557	226.43	973.57	0.2842	120.216	1079.78	0.1923	80.9713	1119.03	0.1413	59.4363	1140.56	0.138	58.1175	1141.88	0.1331	56.1564	1143.84	0.1312	55.7863	1144.21	0.1321	56.2786	1143.72	0.1359	48.633	951.367	0.1427	53.2781	946.722	0.1421	62.1836	1137.82	0.1462	64.5	1135.5	0.1422	64.3463	1135.65	0.2297	99.1975	1100.8	0.1497
			124.35	2.9059	1191.27	8.73189	0.5289	215.007	984.993	0.2574	108.879	1091.12	0.1748	73.6026	1126.4	0.1406	59.1419	1140.86	0.1377	57.9912	1142.01	0.133	56.1142	1143.89	0.1312	55.7863	1144.21	0.1323	56.3638	1143.64	0.136	48.6688	951.331	0.1427	53.2781	946.722	0.1423	62.2712	1137.73	0.1461	64.4559	1135.54	0.1422	64.3463	1135.65	0.229	98.8952	1101.1	0.1497
			125.65	2.9186	1196.47	3.52555	0.5008	203.584	996.416	0.2317	98.0084	1101.99	0.1627	68.5077	1131.49	0.1399	58.8474	1141.15	0.1374	57.8648	1142.14	0.133	56.1142	1143.89	0.1312	55.7863	1144.21	0.1322	56.3212	1143.68	0.1361	48.7046	951.295	0.1428	53.3154	946.685	0.1422	62.2274	1137.77	0.1463	64.5441	1135.46	0.1423	64.3916	1135.61	0.2302	99.4134	1100.59	0.1497
			126.933	2.893	1185.98	14.0202	0.4727	192.161	1007.84	0.2079	87.9411	1112.06	0.155	65.2654	1134.73	0.1393	58.5951	1141.4	0.1372	57.7806	1142.22	0.1328	56.0298	1143.97	0.1312	55.7863	1144.21	0.1322	56.3212	1143.68	0.1361	48.7046	951.295	0.1427	53.2781	946.722	0.1423	62.2712	1137.73	0.1464	64.5882	1135.41	0.1424	64.4368	1135.56	0.2291	98.9384	1101.06	0.1499
			128.233	2.9029	1190.04	9.96174	0.4448	180.819	1019.18	0.187	79.1004	1120.9	0.1502	63.2443	1136.76	0.1389	58.4268	1141.57	0.1368	57.6121	1142.39	0.1327	55.9876	1144.01	0.1311	55.7437	1144.26	0.1322	56.3212	1143.68	0.1362	48.7403	951.26	0.1429	53.3527	946.647	0.1423	62.2712	1137.73	0.1464	64.5882	1135.41	0.1423	64.3916	1135.61	0.23	99.327	1100.67	0.1499
			129.533	2.9029	1190.04	9.96174	0.4169	169.477	1030.52	0.1706	72.1633	1127.84	0.1472	61.9811	1138.02	0.1385	58.2586	1141.74	0.1366	57.5279	1142.47	0.1327	55.9876	1144.01	0.1311	55.7437	1144.26	0.1323	56.3638	1143.64	0.1362	48.7403	951.26	0.1429	53.3527	946.647	0.1423	62.2712	1137.73	0.1465	64.6324	1135.37	0.1424	64.4368	1135.56	0.2302	99.4134	1100.59	0.1499
			130.833	2.8984	1188.19	11.8065	0.3892	158.217	1041.78	0.1592	67.3411	1132.66	0.1451	61.0969	1138.9	0.1382	58.1324	1141.87	0.1365	57.4858	1142.51	0.1325	55.9032	1144.1	0.1312	55.7863	1144.21	0.1322	56.3212	1143.68	0.1362	48.7403	951.26	0.1429	53.3527	946.647	0.1422	62.2274	1137.77	0.1465	64.6324	1135.37	0.1424	64.4368	1135.56	0.2311	99.8021	1100.2	0.1496
			132.117	2.9059	1191.27	8.73189	0.3616	146.997	1053	0.1521	64.3378	1135.66	0.1435	60.4232	1139.58	0.1379	58.0062	1141.99	0.1363	57.4016	1142.6	0.1325	55.9032	1144.1	0.1312	55.7863	1144.21	0.1322	56.3212	1143.68	0.1363	48.7761	951.224	0.1428	53.3154	946.685	0.1423	62.2712	1137.73	0.1465	64.6324	1135.37	0.1426	64.5273	1135.47	0.2308	99.6725	1100.33	0.1497
			133.417	2.9073	1191.84	8.15797	0.3343	135.899	1064.1	0.1473	62.3074	1137.69	0.1423	59.9179	1140.08	0.1376	57.88	1142.12	0.136	57.2752	1142.72	0.1325	55.9032	1144.1	0.131	55.7012	1144.3	0.1322	56.3212	1143.68	0.1362	48.7403	951.26	0.143	53.3901	946.61	0.1424	62.3149	1137.69	0.1465	64.6324	1135.37	0.1426	64.5273	1135.47	0.2297	99.1975	1100.8	0.1496
			134.717	2.9007	1189.14	10.8636	0.3075	125.004	1075	0.1443	61.0385	1138.96	0.1416	59.6231	1140.38	0.1375	57.8379	1142.16	0.136	57.2752	1142.72	0.1324	55.8611	1144.14	0.1312	55.7863	1144.21	0.1323	56.3638	1143.64	0.1363	48.7761	951.224	0.1431	53.4274	946.573	0.1425	62.3587	1137.64	0.1466	64.6765	1135.32	0.1428	64.6178	1135.38	0.23	99.327	1100.67	0.1494
			136	2.9068	1191.64	8.36294	0.281	114.232	1085.77	0.1422	60.1502	1139.85	0.1408	59.2863	1140.71	0.1373	57.7538	1142.25	0.1358	57.191	1142.81	0.1322	55.7767	1144.22	0.1311	55.7437	1144.26	0.1323	56.3638	1143.64	0.1362	48.7403	951.26	0.1431	53.4274	946.573	0.1426	62.4025	1137.6	0.1466	64.6765	1135.32	0.1426	64.5273	1135.47	0.2301	99.3702	1100.63	0.1493
			137.3	2.8931	1186.02	13.9792	0.2556	103.906	1096.09	0.1407	59.5157	1140.48	0.1402	59.0337	1140.97	0.1372	57.7117	1142.29	0.1358	57.191	1142.81	0.1323	55.8189	1144.18	0.1312	55.7863	1144.21	0.1322	56.3212	1143.68	0.1365	48.8477	951.152	0.1431	53.4274	946.573	0.1426	62.4025	1137.6	0.1467	64.7206	1135.28	0.1427	64.5726	1135.43	0.2299	99.2838	1100.72	0.1493
			138.6	2.892	1185.57	14.4302	0.2313	94.0276	1105.97	0.1397	59.0927	1140.91	0.1396	58.781	1141.22	0.137	57.6276	1142.37	0.1356	57.1068	1142.89	0.1323	55.8189	1144.18	0.1312	55.7863	1144.21	0.1322	56.3212	1143.68	0.1363	48.7761	951.224	0.1431	53.4274	946.573	0.1427	62.4462	1137.55	0.1467	64.7206	1135.28	0.1427	64.5726	1135.43	0.2307	99.6293	1100.37	0.1491
			139.9	2.8938	1186.31	13.6923	0.2092	85.0435	1114.96	0.1387	58.6697	1141.33	0.1393	58.6547	1141.35	0.1369	57.5855	1142.41	0.1356	57.1068	1142.89	0.1321	55.7345	1144.27	0.1311	55.7437	1144.26	0.1323	56.3638	1143.64	0.1365	48.8477	951.152	0.1432	53.4648	946.535	0.1429	62.5337	1137.47	0.1468	64.7647	1135.24	0.1428	64.6178	1135.38	0.2309	99.7157	1100.28	0.1489
			141.183	2.9144	1194.75	5.24734	0.1903	77.3603	1122.64	0.138	58.3736	1141.63	0.1389	58.4863	1141.51	0.1367	57.5014	1142.5	0.1355	57.0646	1142.94	0.1321	55.7345	1144.27	0.1311	55.7437	1144.26	0.1323	56.3638	1143.64	0.1365	48.8477	951.152	0.143	53.3901	946.61	0.1428	62.49	1137.51	0.1468	64.7647	1135.24	0.1429	64.6631	1135.34	0.2305	99.543	1100.46	0.1488
			142.483	2.8872	1183.6	16.3979	0.1758	71.4658	1128.53	0.1374	58.1198	1141.88	0.1386	58.3599	1141.64	0.1367	57.5014	1142.5	0.1354	57.0225	1142.98	0.1321	55.7345	1144.27	0.1312	55.7863	1144.21	0.1324	56.4064	1143.59	0.1366	48.8835	951.117	0.1433	53.5021	946.498	0.1428	62.49	1137.51	0.147	64.8529	1135.15	0.1428	64.6178	1135.38	0.2297	99.1975	1100.8	0.1486
			143.783	2.89	1184.75	15.2501	0.1656	67.3194	1132.68	0.1369	57.9083	1142.09	0.1384	58.2757	1141.72	0.1365	57.4173	1142.58	0.1353	56.9804	1143.02	0.1321	55.7345	1144.27	0.1312	55.7863	1144.21	0.1323	56.3638	1143.64	0.1366	48.8835	951.117	0.1431	53.4274	946.573	0.1428	62.49	1137.51	0.147	64.8529	1135.15	0.1429	64.6631	1135.34	0.2295	99.1111	1100.89	0.1485
			145.083	2.8799	1180.61	19.3905	0.159	64.6363	1135.36	0.1366	57.7814	1142.22	0.1382	58.1915	1141.81	0.1365	57.4173	1142.58	0.1353	56.9804	1143.02	0.132	55.6923	1144.31	0.1311	55.7437	1144.26	0.1324	56.4064	1143.59	0.1366	48.8835	951.117	0.1433	53.5021	946.498	0.1431	62.6213	1137.38	0.147	64.8529	1135.15	0.1429	64.6631	1135.34	0.2299	99.2838	1100.72	0.1483
			146.367	2.8929	1185.94	14.0612	0.1545	62.807	1137.19	0.1361	57.5699	1142.43	0.138	58.1073	1141.89	0.1362	57.2911	1142.71	0.1352	56.9383	1143.06	0.132	55.6923	1144.31	0.1311	55.7437	1144.26	0.1324	56.4064	1143.59	0.1364	48.8119	951.188	0.143	53.3901	946.61	0.1429	62.5337	1137.47	0.1469	64.8088	1135.19	0.1427	64.5726	1135.43	0.2306	99.5861	1100.41	0.1482
			147.667	2.8964	1187.37	12.6264	0.1516	61.6281	1138.37	0.1358	57.443	1142.56	0.1378	58.0231	1141.98	0.1362	57.2911	1142.71	0.1351	56.8962	1143.1	0.132	55.6923	1144.31	0.1312	55.7863	1144.21	0.1324	56.4064	1143.59	0.1366	48.8835	951.117	0.1429	53.3527	946.647	0.143	62.5775	1137.42	0.147	64.8529	1135.15	0.1426	64.5273	1135.47	0.2307	99.6293	1100.37	0.1481
			148.967	2.8911	1185.2	14.7991	0.1495	60.7744	1139.23	0.1357	57.4007	1142.6	0.1377	57.981	1142.02	0.1362	57.2911	1142.71	0.1351	56.8962	1143.1	0.1321	55.7345	1144.27	0.1312	55.7863	1144.21	0.1324	56.4064	1143.59	0.1367	48.9193	951.081	0.1427	53.2781	946.722	0.1432	62.665	1137.33	0.147	64.8529	1135.15	0.1424	64.4368	1135.56	0.2287	98.7656	1101.23	0.1478
			initial reaction rate V			0.126774			8.75704			9.40831			9.79146			10.7081			11.1642			12.2105			14.0949			15.1874			17.2493			21.2481			21.2883			23.5771			24.3005			24.8812
			M/6.23			0.020349			1.40562			1.51016			1.57166			1.7188			1.79201			1.95996			2.26243			2.43778			2.76875			3.41062			3.41706			3.78444			3.90056			3.99377
			specific activity			0.254363			17.5703			18.877			19.6458			21.485			22.4001			24.4994			28.2803			30.4723			34.6094			42.6327			42.7133			47.3055			48.757			49.9222
																									oxidation of NADH kinetics
		SspB concentration in μM		specific activity	specific activity fold change																						SspB concentration in μM	initial reaction rate V
			0	17.5703	1																						0	8.75704
			0.1	18.877	1.07437																						0.1	9.40831
			0.2	19.6458	1.11812																						0.2	9.79146
			0.4	21.485	1.2228																						0.4	10.7081
			0.6	22.4001	1.27488																						0.6	11.1642
			1	24.4994	1.39437																						1	12.2105
			1.5	28.2803	1.60955																						1.5	14.0949
			2.5	30.4723	1.73431																						2.5	15.1874
			5	34.6094	1.96976																						5	17.2493
			10	42.6327	2.42641																						10	21.2481
			13	42.7133	2.43099																						13	21.2883
			15	47.3055	2.69235																						15	23.5771
			17	48.757	2.77496																						17	24.3005
			20	49.9222	2.84128																						20	24.8812
			25	55.709	3.17063																						25	27.7654
			30	62.4278	3.55303																						30	31.114
			40	68.1205	3.87703																						40	33.9513
			50	79.176	4.50624																						50	39.4613
			55	83.5079	4.75278																						55	41.6203
																								Lineweaver–Burk plot for the determination of Michaelis-Menten constant
																										1 / (SspB concentration)		1 / (initial reaction rate)
																											#DIV/0!	0.114194
																											10	0.106289
																											5	0.10213
																											2.5	0.0933869
																											1.66667	0.0895721
																											1	0.0818966
																											0.666667	0.0709476
																											0.4	0.0658441
																											0.2	0.0579734
																											0.1	0.0470629
																											0.0769231	0.0469741
																											0.0666667	0.0424141
																											0.0588235	0.0411515
																											0.05	0.040191
																											0.04	0.0360161
																											0.0333333	0.0321399
																											0.025	0.029454
																											0.02	0.0253413
																											0.0181818	0.0240267
																										Michaelis-Menten constant, Vmax and Km
																											1/Vmax	0.0475
																											Vmax=	21.0526	μM of oxidated NADH۰min¯¹
																										slope=	Km/Vmax=	0.0081
																											Km=	0.170526	μM
																								Hanes–Woolf plot for the determination of Michaelis-Menten constant
																										SspB concentration in μM		SspB conc. / initial reaction rate
																											0	0
																											0.1	0.0106289
																											0.2	0.020426
																											0.4	0.0373547
																											0.6	0.0537432
																											1	0.0818966
																											1.5	0.106421
																											2.5	0.16461
																											5	0.289867
																											10	0.470629
																											13	0.610664
																											15	0.636212
																											17	0.699575
																											20	0.80382
																											25	0.900402
																											30	0.964196
																											40	1.17816
																											50	1.26706
																											55	1.32147
																										Michaelis-Menten constant, Vmax and Km
																											slope=	0.0252
																											Vmax=	39.6825	μM of oxidated NADH۰min¯¹
																											Km/Vmax=	0.1334
																											Km=	5.29365	μM
[truncated: 14 more columns]

## Sheet: Arkusz1
SspB concentration in μM	D	E	MEAN	SD	SEM
0	18.4636	17.5703	18.017	0.631653	0.364685
0.1	19.1867	18.877	19.0318	0.218963	0.126418
0.2	19.4811	19.6458	19.5634	0.116454	0.0672349
0.4	21.1139	21.485	21.2995	0.262443	0.151521
0.6	23.134	22.4001	22.767	0.518976	0.299631
1	25.5073	24.4994	25.0034	0.712649	0.411448
1.5	28.7044	28.2803	28.4924	0.299848	0.173118
2.5	32.7494	30.4723	31.6109	1.61017	0.929635
5	38.9068	34.6094	36.7581	3.03877	1.75444
10	48.3775	42.6327	45.5051	4.06218	2.3453
13	46.6388	42.7133	44.676	2.77572	1.60256
15	48.5042	47.3055	47.9048	0.847589	0.489356
17	51.9738	48.757	50.3654	2.27462	1.31325
20	52.5514	49.9222	51.2368	1.85912	1.07337
25	59.203	55.709	57.456	2.4706	1.4264
30	66.0448	62.4278	64.2363	2.55764	1.47665
40	70.7578	68.1205	69.4392	1.86486	1.07668
50	78.9393	79.176	79.0577	0.167372	0.0966324
55	84.9735	83.5079	84.2407	1.03638	0.598353
