# Supplementary material for: Targeted protein degradation in Escherichia coli using CLIPPERs
Source: EMBO Rep. 2025 Jun 25;26(16):3994–4016. doi: 10.1038/s44319-025-00510-9 (PMC12373786; doi:10.1038/s44319-025-00510-9)
Supplement: Supplementary file 7 — Source data Fig. 4 [file 44319_2025_510_MOESM7_ESM.zip › Fig4/Fig4C/SspB/ATPase_assay_SspB_n3.xlsx]

## Sheet: 21-09-14_001-003 raw data
Raw data
0s	30.0 °C	2.8568	2.8064	2.7468	2.8881	2.7623	2.8322	2.8142	2.7509	2.7493	2.6928	2.7289	2.672	2.8531	2.8118	2.7746	2.7166	2.6553	2.6914	2.7258	2.6951	2.7051	2.6702	2.658	2.6026	2.8362	2.8064	2.7148	2.6941	2.7023	2.6769	2.6929	2.709	2.684	2.6495	2.7544	2.6506	2.7958	2.779	2.7374	2.5835	2.6417	2.6319	2.6899	2.7354	2.7194	2.6955	2.6384	2.6666
78s	30.1 °C	2.8672	2.8177	2.7407	2.8738	2.7605	2.806	2.8083	2.7362	2.7388	2.6786	2.7137	2.6465	2.8766	2.8323	2.7859	2.7031	2.631	2.6665	2.72	2.6921	2.7033	2.6582	2.635	2.573	2.8595	2.8255	2.7105	2.6877	2.6986	2.6727	2.6827	2.7043	2.6794	2.6386	2.7512	2.6343	2.8242	2.8057	2.7487	2.588	2.6224	2.6127	2.6808	2.7278	2.7107	2.6859	2.624	2.643
156s	30.1 °C	2.8703	2.8115	2.7228	2.8623	2.7358	2.7909	2.7936	2.7104	2.7182	2.6491	2.6741	2.6108	2.8816	2.8279	2.7719	2.6824	2.5955	2.6342	2.6987	2.6645	2.6759	2.6266	2.5965	2.5335	2.861	2.8309	2.6917	2.6646	2.6759	2.6471	2.6598	2.6769	2.6539	2.605	2.7243	2.5932	2.8098	2.7981	2.7367	2.5671	2.5866	2.5718	2.6542	2.7015	2.6887	2.6589	2.5842	2.6004
234s	30.0 °C	2.8634	2.8205	2.7098	2.8437	2.7151	2.7749	2.774	2.6904	2.6907	2.6199	2.6566	2.5775	2.884	2.8402	2.7677	2.6665	2.5598	2.594	2.6817	2.6428	2.6498	2.6026	2.5625	2.4951	2.871	2.8366	2.6757	2.644	2.6599	2.6284	2.6396	2.6505	2.6307	2.5793	2.6947	2.5627	2.8339	2.8053	2.739	2.5558	2.552	2.5376	2.6341	2.6846	2.6674	2.6371	2.5543	2.5627
312s	29.8 °C	2.8604	2.8169	2.6789	2.8144	2.6867	2.7474	2.7451	2.6532	2.6612	2.59	2.6244	2.5398	2.8816	2.8336	2.7506	2.6403	2.5179	2.5479	2.6488	2.6087	2.624	2.5706	2.5243	2.4486	2.8602	2.8363	2.6487	2.6121	2.6308	2.6016	2.6059	2.6196	2.5952	2.541	2.6705	2.5188	2.8199	2.7934	2.7144	2.5341	2.5106	2.4911	2.6013	2.6567	2.6347	2.6009	2.513	2.5158
389s	29.8 °C	2.8768	2.8299	2.6633	2.7989	2.6676	2.7214	2.7286	2.6344	2.6399	2.5616	2.5957	2.5061	2.8833	2.8404	2.7462	2.6205	2.477	2.514	2.6327	2.5874	2.6005	2.5506	2.4884	2.407	2.8623	2.8357	2.6338	2.5992	2.61	2.5789	2.585	2.5944	2.5735	2.5201	2.6448	2.4853	2.8274	2.8098	2.7103	2.5175	2.4744	2.4556	2.5799	2.6317	2.6126	2.5793	2.4751	2.4776
467s	30.1 °C	2.8658	2.8177	2.6335	2.7705	2.6351	2.6896	2.6961	2.6014	2.6092	2.5243	2.5599	2.465	2.8785	2.8322	2.7243	2.5904	2.4303	2.4689	2.598	2.556	2.5663	2.5157	2.4457	2.3611	2.8646	2.8192	2.6128	2.5667	2.5806	2.5468	2.5531	2.5603	2.5375	2.4875	2.607	2.4417	2.8139	2.8003	2.6985	2.4947	2.4316	2.4092	2.5532	2.6047	2.5783	2.5453	2.4344	2.4289
545s	29.9 °C	2.8653	2.8206	2.6089	2.7524	2.6086	2.6635	2.6705	2.5725	2.5842	2.4965	2.5299	2.4274	2.8693	2.8322	2.7116	2.5646	2.3921	2.4262	2.576	2.5286	2.5426	2.4849	2.4037	2.3157	2.8554	2.8307	2.5914	2.54	2.5586	2.519	2.5278	2.5261	2.5105	2.4513	2.5736	2.4025	2.8237	2.794	2.6854	2.4772	2.3932	2.3714	2.5272	2.5718	2.551	2.5204	2.397	2.3841
623s	30.1 °C	2.8758	2.8278	2.5928	2.7358	2.5878	2.6421	2.6499	2.5455	2.5532	2.4658	2.5001	2.3919	2.8807	2.8397	2.7043	2.5421	2.3501	2.385	2.5514	2.5041	2.52	2.4586	2.3635	2.2704	2.8674	2.836	2.5762	2.5196	2.5406	2.4994	2.5085	2.4982	2.4866	2.4271	2.5503	2.3673	2.823	2.8065	2.6778	2.4586	2.3543	2.3299	2.5038	2.5464	2.526	2.4926	2.3571	2.3434
701s	30.0 °C	2.8765	2.8224	2.5721	2.7065	2.5603	2.6126	2.6249	2.5156	2.5299	2.436	2.4653	2.353	2.8923	2.8399	2.6918	2.5182	2.3076	2.3418	2.5244	2.476	2.4934	2.4289	2.3208	2.2219	2.8727	2.8355	2.5531	2.4985	2.5152	2.4726	2.4818	2.4676	2.4569	2.3949	2.5134	2.3274	2.8249	2.8071	2.6691	2.4365	2.313	2.2865	2.4761	2.5235	2.501	2.4642	2.3181	2.2965
779s	30.1 °C	2.8647	2.8268	2.5478	2.6739	2.5327	2.5836	2.5994	2.4836	2.4926	2.4046	2.4318	2.3116	2.8743	2.8319	2.677	2.4926	2.2617	2.2922	2.497	2.4446	2.4615	2.398	2.2772	2.174	2.8646	2.8274	2.5285	2.4635	2.4851	2.4445	2.4501	2.4338	2.4283	2.3627	2.4796	2.2838	2.8177	2.7939	2.6571	2.415	2.2721	2.2423	2.4446	2.4903	2.4646	2.4331	2.2737	2.2492
857s	30.0 °C	2.8668	2.8159	2.516	2.6519	2.5058	2.5524	2.5693	2.449	2.4652	2.3688	2.3945	2.2683	2.8808	2.8357	2.6582	2.4668	2.2164	2.2466	2.4688	2.4128	2.4327	2.3662	2.2331	2.1243	2.8677	2.8339	2.5081	2.4373	2.4591	2.4178	2.4236	2.4018	2.3943	2.3324	2.4429	2.2411	2.8151	2.8	2.6411	2.3938	2.229	2.1979	2.4161	2.4611	2.4393	2.4011	2.232	2.2019
934s	29.9 °C	2.865	2.8213	2.4929	2.6205	2.4775	2.5221	2.5407	2.419	2.4297	2.3336	2.359	2.2288	2.878	2.8271	2.6431	2.4381	2.1693	2.1977	2.4394	2.3842	2.4055	2.335	2.1885	2.0773	2.8629	2.8287	2.4818	2.4102	2.4328	2.3895	2.3944	2.3703	2.3675	2.297	2.4074	2.2003	2.8092	2.794	2.6303	2.3713	2.1849	2.1526	2.3892	2.433	2.4068	2.373	2.1904	2.1536
1012s	30.1 °C	2.8677	2.8148	2.4721	2.5989	2.448	2.488	2.5126	2.3846	2.4002	2.2992	2.3264	2.1848	2.8779	2.8237	2.6291	2.4133	2.1242	2.1522	2.412	2.3564	2.3754	2.3048	2.1449	2.0265	2.8596	2.8274	2.4615	2.3841	2.4104	2.3644	2.3668	2.3349	2.3338	2.2639	2.377	2.1565	2.8117	2.7954	2.6169	2.3495	2.1432	2.1078	2.3604	2.3993	2.3752	2.342	2.1462	2.1076
1090s	30.0 °C	2.8662	2.8165	2.4437	2.5666	2.4204	2.4597	2.4856	2.3549	2.3683	2.2623	2.2899	2.1399	2.8771	2.8316	2.6169	2.3865	2.0763	2.1045	2.3824	2.3232	2.347	2.2705	2.1	1.9772	2.8575	2.8289	2.4391	2.3544	2.3845	2.3327	2.3398	2.3025	2.305	2.2291	2.34	2.1135	2.8153	2.7907	2.6092	2.3263	2.0994	2.062	2.3311	2.3694	2.3477	2.3095	2.1025	2.0609
1168s	29.9 °C	2.8611	2.8096	2.4177	2.5387	2.3895	2.4269	2.457	2.3215	2.3374	2.2292	2.2519	2.0971	2.8753	2.8295	2.6046	2.3614	2.0292	2.0548	2.3531	2.2922	2.3154	2.2385	2.0538	1.9262	2.8593	2.8269	2.4152	2.3288	2.3554	2.3037	2.3067	2.2669	2.2713	2.1973	2.3032	2.0693	2.8131	2.7995	2.5921	2.3012	2.0548	2.0157	2.3015	2.3398	2.3146	2.2767	2.0601	2.0103
1246s	30.0 °C	2.8679	2.8184	2.3917	2.508	2.3627	2.3975	2.4231	2.2887	2.2986	2.1938	2.2146	2.0544	2.8746	2.8283	2.5936	2.3328	1.982	2.0062	2.3241	2.2622	2.2862	2.2035	2.0084	1.8754	2.8618	2.8327	2.3946	2.3	2.3283	2.2748	2.2798	2.2327	2.2396	2.1632	2.2676	2.0242	2.823	2.7979	2.5835	2.2832	2.0106	1.9706	2.2719	2.3098	2.2838	2.2453	2.0157	1.9612
1324s	29.8 °C	2.8663	2.813	2.3654	2.4839	2.3302	2.3626	2.3942	2.2539	2.2679	2.1595	2.1781	2.0094	2.868	2.8273	2.5787	2.3033	1.9334	1.9572	2.2943	2.2324	2.2547	2.1706	1.9629	1.8242	2.858	2.8256	2.3706	2.2716	2.3001	2.2449	2.2501	2.197	2.2088	2.1286	2.2292	1.9813	2.8125	2.7978	2.5756	2.2596	1.9656	1.9224	2.243	2.277	2.2512	2.2129	1.9704	1.9121
1402s	30.0 °C	2.8613	2.8136	2.3398	2.4531	2.301	2.3336	2.3647	2.2196	2.2316	2.1208	2.1401	1.9656	2.8738	2.8361	2.5619	2.2734	1.8854	1.9073	2.2583	2.1977	2.2228	2.1365	1.9154	1.7717	2.8631	2.8214	2.349	2.2416	2.2711	2.2156	2.2203	2.1609	2.1754	2.093	2.1891	1.9356	2.8216	2.7938	2.5623	2.2362	1.9205	1.8764	2.212	2.2442	2.2217	2.1812	1.9265	1.8618
1480s	29.8 °C	2.8674	2.8193	2.3138	2.4221	2.2717	2.2973	2.3349	2.1869	2.1984	2.0856	2.1022	1.9207	2.8835	2.8345	2.5517	2.2499	1.837	1.8572	2.2323	2.167	2.1936	2.1026	1.8691	1.7206	2.863	2.8317	2.3253	2.2139	2.2454	2.1892	2.1904	2.1268	2.1427	2.0582	2.1553	1.8909	2.8309	2.8016	2.5568	2.2136	1.8765	1.8294	2.1834	2.2139	2.1866	2.1491	1.8831	1.8124
1557s	30.0 °C	2.8647	2.8135	2.2826	2.3923	2.24	2.2632	2.3024	2.1491	2.1618	2.0471	2.0633	1.8743	2.8782	2.8336	2.534	2.2173	1.7869	1.8056	2.1998	2.132	2.1612	2.0681	1.8227	1.6674	2.857	2.8275	2.2995	2.1823	2.2132	2.1563	2.1575	2.0909	2.1092	2.0223	2.115	1.8444	2.8107	2.7966	2.5387	2.1863	1.8299	1.781	2.1509	2.1787	2.1521	2.1133	1.836	1.7614
1635s	30.0 °C	2.8614	2.8145	2.2564	2.3603	2.2073	2.2288	2.2679	2.1131	2.1271	2.0106	2.0245	1.8286	2.8754	2.8343	2.521	2.1877	1.7377	1.7556	2.1671	2.1009	2.1274	2.0307	1.7748	1.6146	2.86	2.8243	2.2753	2.1537	2.1855	2.1247	2.1267	2.0529	2.0757	1.9869	2.0761	1.7992	2.8092	2.7954	2.5249	2.1633	1.7837	1.7323	2.1181	2.1452	2.1196	2.0796	1.7904	1.7098
1713s	30.0 °C	2.8652	2.8199	2.2251	2.3282	2.1746	2.1942	2.2387	2.0781	2.0912	1.9728	1.9845	1.7821	2.8781	2.8291	2.5058	2.1587	1.6876	1.7039	2.1362	2.0687	2.0956	1.9965	1.7274	1.5619	2.858	2.8254	2.2505	2.1222	2.1564	2.0949	2.0958	2.0161	2.0408	1.9493	2.0374	1.7526	2.8125	2.795	2.518	2.1408	1.7368	1.6844	2.0886	2.112	2.0874	2.0475	1.7444	1.6594
1791s	30.0 °C	2.8642	2.8115	2.1997	2.2942	2.1423	2.1596	2.2039	2.0423	2.0541	1.936	1.9453	1.7354	2.8666	2.8277	2.4939	2.1283	1.6381	1.6511	2.1034	2.0339	2.061	1.9608	1.6794	1.5087	2.8513	2.8231	2.2251	2.0898	2.1274	2.0633	2.0636	1.9789	2.0069	1.9148	1.9969	1.706	2.8143	2.7934	2.5044	2.1158	1.6908	1.6361	2.0559	2.0782	2.0518	2.0115	1.6981	1.6075
1869s	30.0 °C	2.8672	2.8147	2.169	2.2621	2.1102	2.1216	2.1689	2.0055	2.0177	1.8969	1.9063	1.6889	2.87	2.8246	2.4731	2.0985	1.5875	1.5989	2.0698	2.0008	2.0288	1.9248	1.6316	1.4554	2.8651	2.8285	2.2001	2.0595	2.0986	2.0306	2.0305	1.9422	1.9721	1.8776	1.955	1.6589	2.8105	2.7955	2.4922	2.0928	1.6443	1.5873	2.0221	2.0449	2.0167	1.977	1.6524	1.5559
1947s	29.8 °C	2.8589	2.8134	2.1415	2.2291	2.0769	2.0855	2.1363	1.9685	1.9814	1.8598	1.8668	1.6417	2.8754	2.8276	2.4587	2.0682	1.5372	1.5473	2.0379	1.967	1.9959	1.8896	1.5832	1.4021	2.8603	2.8181	2.1755	2.0292	2.069	2.0003	1.9976	1.9054	1.939	1.842	1.9154	1.6125	2.8099	2.7959	2.4771	2.0657	1.5969	1.5389	1.9912	2.0107	1.983	1.9433	1.6053	1.5043
2025s	29.9 °C	2.8623	2.8167	2.1116	2.1974	2.0453	2.0481	2.1036	1.9316	1.9448	1.8216	1.8259	1.5946	2.866	2.8264	2.4445	2.0372	1.4863	1.4942	2.004	1.9318	1.9601	1.8527	1.5343	1.348	2.8568	2.8213	2.1508	1.9977	2.037	1.9682	1.9661	1.8673	1.9026	1.8052	1.8753	1.5651	2.8084	2.7905	2.4632	2.044	1.5502	1.4902	1.958	1.9765	1.9504	1.9086	1.5587	1.4518
2103s	30.0 °C	2.8631	2.8101	2.082	2.1633	2.0109	2.0125	2.0699	1.8956	1.9078	1.7831	1.7857	1.5476	2.8636	2.8262	2.4291	2.0064	1.4353	1.4426	1.9706	1.8983	1.9287	1.8169	1.4855	1.2945	2.8568	2.8249	2.1253	1.9672	2.0079	1.936	1.9325	1.8299	1.8693	1.7682	1.8347	1.5178	2.8129	2.7912	2.4556	2.0158	1.503	1.4411	1.9256	1.9416	1.915	1.8737	1.5117	1.4002
2180s	29.9 °C	2.8571	2.8136	2.0535	2.1286	1.9769	1.9766	2.0347	1.8582	1.8695	1.7439	1.7452	1.5	2.8715	2.8266	2.4149	1.975	1.3842	1.3902	1.9372	1.8646	1.8948	1.7791	1.4369	1.2402	2.8523	2.8228	2.0988	1.9348	1.9775	1.9037	1.9003	1.7925	1.8334	1.7319	1.794	1.47	2.8058	2.7945	2.4402	1.9897	1.4559	1.3916	1.8941	1.9094	1.8794	1.8383	1.4645	1.3476
2258s	30.1 °C	2.8558	2.814	2.023	2.0946	1.9444	1.9401	2.001	1.8219	1.8325	1.7051	1.7049	1.4523	2.8644	2.8303	2.3973	1.9443	1.3336	1.3368	1.9039	1.83	1.86	1.7427	1.3879	1.186	2.8625	2.8264	2.0734	1.9041	1.947	1.872	1.8675	1.7543	1.7978	1.6944	1.7526	1.4226	2.8088	2.7897	2.432	1.9667	1.4084	1.3426	1.8604	1.8751	1.8445	1.8039	1.4175	1.2948
2336s	29.9 °C	2.8564	2.8127	1.9916	2.0596	1.9101	1.901	1.9655	1.7831	1.7952	1.666	1.6629	1.4043	2.872	2.8206	2.3838	1.9136	1.2819	1.2829	1.8704	1.795	1.8267	1.706	1.3385	1.1312	2.8551	2.8292	2.0458	1.8726	1.9165	1.84	1.834	1.7163	1.7617	1.6571	1.7114	1.3749	2.8104	2.7871	2.4187	1.9396	1.3607	1.293	1.8282	1.8395	1.8099	1.7682	1.3701	1.2423
2414s	29.8 °C	2.8541	2.8069	1.9624	2.0259	1.8768	1.8665	1.9323	1.7463	1.7575	1.6262	1.6228	1.3562	2.8806	2.8297	2.3674	1.8819	1.2307	1.2303	1.8363	1.76	1.7918	1.6689	1.2895	1.0772	2.8511	2.8227	2.0192	1.8408	1.8863	1.807	1.8014	1.6783	1.727	1.6195	1.6692	1.327	2.8111	2.7917	2.4058	1.9116	1.313	1.2438	1.7949	1.8053	1.7744	1.7332	1.3231	1.1891
2492s	30.1 °C	2.8591	2.8127	1.9324	1.9922	1.8429	1.8281	1.8975	1.7082	1.7201	1.5878	1.5813	1.3082	2.8618	2.8225	2.352	1.8513	1.1789	1.178	1.8029	1.7251	1.7576	1.6324	1.2401	1.0225	2.8569	2.8262	1.9936	1.8093	1.8558	1.7744	1.7672	1.6399	1.6914	1.5825	1.6285	1.2792	2.8082	2.7897	2.394	1.8857	1.2652	1.1938	1.761	1.7702	1.7392	1.6969	1.2759	1.1363
2570s	30.1 °C	2.853	2.7936	1.9002	1.9556	1.8076	1.7901	1.8622	1.6703	1.6815	1.5482	1.5397	1.2598	2.8593	2.8189	2.3324	1.8178	1.1272	1.1248	1.7673	1.6898	1.7224	1.5955	1.1902	0.9676	2.8498	2.8169	1.9653	1.776	1.8231	1.7416	1.7334	1.6011	1.6547	1.5448	1.5856	1.2305	2.8005	2.7841	2.3755	1.8583	1.2171	1.1444	1.7273	1.7347	1.7028	1.661	1.2279	1.0833
2648s	30.1 °C	2.8599	2.8122	1.8707	1.9222	1.7745	1.7543	1.827	1.6325	1.6439	1.5093	1.4986	1.2117	2.8684	2.8198	2.3174	1.7881	1.0759	1.0707	1.7335	1.6554	1.6884	1.5584	1.1411	0.9129	2.8497	2.819	1.9406	1.7446	1.7928	1.7092	1.7004	1.5632	1.6191	1.5076	1.5439	1.1827	2.8094	2.7932	2.3667	1.834	1.1692	1.0947	1.6937	1.7003	1.6681	1.6259	1.1804	1.0306
2726s	30.0 °C	2.8586	2.8115	1.8405	1.8886	1.7403	1.7176	1.7917	1.5953	1.6063	1.4697	1.457	1.163	2.8633	2.8209	2.3009	1.7556	1.0236	1.0179	1.6989	1.6197	1.6533	1.5209	1.0913	0.858	2.8515	2.8204	1.9137	1.7129	1.7621	1.6759	1.6664	1.525	1.5837	1.4698	1.5028	1.1343	2.8091	2.7864	2.3533	1.8083	1.1212	1.0449	1.66	1.6654	1.632	1.5902	1.1327	0.9774
2803s	30.2 °C	2.8629	2.8052	1.8095	1.8529	1.7046	1.6785	1.756	1.5573	1.5683	1.4303	1.4157	1.1144	2.8706	2.8229	2.2848	1.7239	0.9719	0.9642	1.6647	1.5846	1.6185	1.4836	1.0414	0.8033	2.8536	2.8222	1.886	1.6804	1.7307	1.6433	1.6327	1.4864	1.5477	1.4322	1.4599	1.0862	2.811	2.7891	2.3407	1.7812	1.0733	0.9951	1.6263	1.6305	1.5968	1.5546	1.0851	0.9242
2881s	30.0 °C	2.8485	2.7926	1.7773	1.8157	1.6705	1.6396	1.7199	1.5185	1.5293	1.3906	1.3738	1.0657	2.8568	2.8097	2.2679	1.6918	0.9201	0.9119	1.6297	1.5494	1.583	1.4461	0.9915	0.7483	2.8363	2.8112	1.8593	1.648	1.6993	1.6099	1.5987	1.4475	1.5113	1.3947	1.419	1.038	2.7975	2.7777	2.3241	1.755	1.0253	0.9452	1.5925	1.5945	1.5609	1.5185	1.0371	0.8711
2959s	30.0 °C	2.8467	2.795	1.746	1.7806	1.6353	1.6011	1.685	1.4808	1.4913	1.3508	1.3322	1.0173	2.8614	2.8124	2.2487	1.66	0.8682	0.8578	1.5956	1.5137	1.5484	1.4083	0.9417	0.6934	2.8448	2.8123	1.8316	1.6152	1.6681	1.5775	1.5645	1.4091	1.4752	1.3569	1.3755	0.9893	2.7875	2.7818	2.3123	1.7286	0.9771	0.8957	1.5583	1.5595	1.5247	1.4827	0.9893	0.8179
3037s	30.1 °C	2.8467	2.7961	1.7149	1.7442	1.6012	1.5626	1.6492	1.443	1.4528	1.3111	1.2903	0.9683	2.8599	2.8161	2.2354	1.628	0.8163	0.8048	1.5606	1.4786	1.5138	1.3711	0.8917	0.6386	2.8446	2.813	1.805	1.583	1.6363	1.5441	1.5306	1.3703	1.4389	1.3194	1.3331	0.941	2.8022	2.7804	2.2994	1.7013	0.9289	0.8459	1.5249	1.5241	1.4895	1.4468	0.9418	0.7646
3115s	30.0 °C	2.8457	2.8006	1.6835	1.7086	1.5665	1.5241	1.6136	1.4042	1.4145	1.2718	1.2486	0.9196	2.8575	2.8143	2.2162	1.5964	0.7644	0.7514	1.5265	1.4432	1.4786	1.3336	0.8419	0.5837	2.8409	2.8126	1.7774	1.55	1.6051	1.5107	1.4963	1.3317	1.4026	1.2813	1.291	0.8924	2.799	2.7794	2.2858	1.6745	0.8808	0.7958	1.4908	1.4893	1.4532	1.411	0.8941	0.7116
3193s	30.1 °C	2.8476	2.7939	1.6526	1.6727	1.5324	1.486	1.5783	1.3662	1.3762	1.2319	1.2073	0.8708	2.8582	2.8134	2.1995	1.5643	0.7126	0.6977	1.4917	1.4077	1.4437	1.296	0.7921	0.5289	2.8418	2.8083	1.7505	1.5178	1.574	1.4777	1.4624	1.293	1.3665	1.244	1.2488	0.8442	2.8032	2.7759	2.2712	1.647	0.8326	0.746	1.4573	1.4537	1.4179	1.3753	0.8463	0.6584
3271s	30.0 °C	2.8483	2.7993	1.621	1.6369	1.497	1.448	1.5424	1.3279	1.3382	1.1922	1.1654	0.822	2.8577	2.8091	2.1825	1.532	0.6609	0.6445	1.4565	1.3724	1.4087	1.2586	0.742	0.4742	2.8453	2.8133	1.724	1.4852	1.5417	1.4444	1.4279	1.2544	1.3304	1.2061	1.206	0.7956	2.803	2.783	2.2565	1.621	0.7845	0.6962	1.4229	1.4187	1.382	1.3393	0.7983	0.6055
3349s	30.0 °C	2.8422	2.7971	1.5892	1.6004	1.4618	1.4105	1.5067	1.2895	1.2998	1.1526	1.1237	0.7733	2.8645	2.8168	2.1653	1.5003	0.6091	0.591	1.4217	1.337	1.3735	1.2211	0.6917	0.4201	2.8453	2.8098	1.6967	1.4527	1.5104	1.411	1.3939	1.2157	1.2941	1.1683	1.1631	0.7473	2.7954	2.785	2.2438	1.5938	0.7362	0.6466	1.3893	1.3832	1.3457	1.3034	0.7505	0.5524
3426s	30.1 °C	2.8436	2.7964	1.5574	1.5645	1.4277	1.3724	1.4711	1.2515	1.2612	1.113	1.0821	0.7249	2.8586	2.8065	2.1499	1.4682	0.5574	0.5381	1.387	1.3012	1.3383	1.1836	0.6422	0.3662	2.8405	2.8008	1.6688	1.4198	1.4788	1.3782	1.36	1.1771	1.2576	1.1308	1.1212	0.6989	2.7979	2.7803	2.2307	1.567	0.688	0.5968	1.355	1.3483	1.3099	1.2674	0.7028	0.4997
3504s	29.9 °C	2.8454	2.7965	1.5262	1.5279	1.3922	1.3325	1.4351	1.2135	1.2227	1.0736	1.0402	0.676	2.8573	2.8101	2.1305	1.4358	0.5057	0.4851	1.3521	1.266	1.3028	1.1458	0.5924	0.314	2.8424	2.8113	1.6416	1.3875	1.4471	1.3449	1.3256	1.138	1.2213	1.0931	1.08	0.6507	2.7986	2.7814	2.2182	1.5405	0.64	0.5472	1.3209	1.3128	1.274	1.2317	0.6553	0.447
3582s	29.9 °C	2.8534	2.8058	1.4948	1.4914	1.3576	1.2942	1.3994	1.175	1.1843	1.0339	0.9987	0.6276	2.861	2.8215	2.1141	1.4039	0.4544	0.4323	1.3174	1.2306	1.268	1.1085	0.5426	0.2642	2.8538	2.8154	1.6145	1.3548	1.4155	1.3115	1.2915	1.0996	1.185	1.0554	1.0382	0.6025	2.7992	2.793	2.2063	1.5114	0.5922	0.4981	1.2871	1.2777	1.2386	1.1958	0.6078	0.395
3660s	29.9 °C	2.8436	2.7917	1.4625	1.4555	1.3221	1.2565	1.3634	1.1368	1.1461	0.9942	0.9567	0.5789	2.8494	2.8044	2.0965	1.3711	0.4035	0.3813	1.2825	1.1947	1.2327	1.0708	0.4931	0.2225	2.8365	2.8043	1.5869	1.3221	1.3836	1.2782	1.2569	1.0608	1.1484	1.0175	0.9942	0.5543	2.7953	2.7799	2.1886	1.4845	0.5443	0.4485	1.253	1.2423	1.2022	1.1598	0.5601	0.3436
3738s	29.9 °C	2.8481	2.7997	1.431	1.4195	1.2876	1.2177	1.3276	1.0988	1.1077	0.9548	0.9153	0.5307	2.8597	2.8174	2.0811	1.3393	0.3532	0.3307	1.2478	1.1594	1.198	1.0332	0.4438	0.1979	2.8457	2.8111	1.5596	1.2894	1.3517	1.245	1.2229	1.022	1.1122	0.98	0.9522	0.5067	2.8062	2.7839	2.1774	1.4567	0.4964	0.3996	1.2189	1.2071	1.1664	1.1242	0.5128	0.2939
3816s	30.0 °C	2.8412	2.7936	1.399	1.382	1.2523	1.1787	1.2914	1.0603	1.0689	0.9151	0.8736	0.4826	2.8578	2.8101	2.0619	1.307	0.304	0.2836	1.2123	1.1238	1.1631	0.9957	0.3949	0.1885	2.8409	2.8024	1.5319	1.2565	1.3201	1.2114	1.1884	0.9833	1.0757	0.9423	0.9108	0.4588	2.7869	2.7779	2.1618	1.4292	0.4487	0.3511	1.1844	1.1713	1.1303	1.0878	0.4653	0.2482
3894s	29.8 °C	2.8436	2.7913	1.3671	1.3453	1.217	1.14	1.2555	1.0222	1.0308	0.8755	0.832	0.4347	2.8559	2.8092	2.0439	1.2748	0.2581	0.2436	1.1773	1.0882	1.1274	0.9583	0.347	0.1848	2.8342	2.8045	1.5047	1.2238	1.2881	1.1781	1.1539	0.9447	1.0391	0.9051	0.8687	0.4116	2.7975	2.7785	2.1484	1.4024	0.4016	0.3042	1.1505	1.1361	1.0943	1.0523	0.4183	0.2127
3972s	30.0 °C	2.8405	2.7933	1.3356	1.3087	1.1823	1.1005	1.2198	0.9841	0.992	0.8357	0.7904	0.3873	2.8525	2.8039	2.0273	1.2423	0.2201	0.2198	1.1422	1.0524	1.0928	0.9208	0.2996	0.1827	2.8385	2.8142	1.4772	1.1908	1.2565	1.1446	1.1197	0.906	1.0027	0.8671	0.8269	0.3647	2.7934	2.7807	2.1343	1.3758	0.3554	0.2599	1.1164	1.1006	1.0585	1.0163	0.3717	0.1943
4049s	30.0 °C	2.8386	2.7925	1.3036	1.2731	1.1473	1.0633	1.1839	0.946	0.9538	0.7966	0.7492	0.3406	2.8514	2.8101	2.0088	1.2099	0.1971	0.2095	1.1072	1.018	1.0572	0.8833	0.2559	0.1819	2.8401	2.8055	1.4495	1.1581	1.2246	1.1114	1.0855	0.8674	0.9666	0.8299	0.7843	0.3189	2.7947	2.7748	2.121	1.3467	0.3101	0.2226	1.0825	1.0653	1.0224	0.9806	0.3261	0.187
4127s	30.0 °C	2.8478	2.7976	1.2719	1.2379	1.1126	1.0252	1.1482	0.9082	0.9156	0.7573	0.7077	0.2951	2.8594	2.81	1.9935	1.178	0.1876	0.205	1.0723	0.9824	1.0223	0.8459	0.2197	0.1808	2.848	2.8136	1.4223	1.1252	1.193	1.078	1.0513	0.8288	0.9302	0.7923	0.7422	0.2748	2.7958	2.782	2.1089	1.319	0.268	0.1994	1.0484	1.0302	0.9868	0.9451	0.2822	0.1837
4205s	29.9 °C	2.8478	2.7923	1.2399	1.1997	1.0772	0.9851	1.1121	0.8699	0.877	0.718	0.6664	0.2525	2.8503	2.8049	1.9722	1.1454	0.1831	0.2028	1.0373	0.9463	0.987	0.8084	0.1984	0.1801	2.84	2.8069	1.3944	1.0926	1.161	1.0445	1.0168	0.7901	0.8938	0.7547	0.7006	0.235	2.7929	2.7742	2.0938	1.2923	0.233	0.189	1.0142	0.9945	0.9509	0.9092	0.2419	0.1817
4283s	29.9 °C	2.8474	2.7884	1.2082	1.163	1.0423	0.9465	1.0762	0.8319	0.8387	0.6785	0.6252	0.2173	2.8443	2.7972	1.9555	1.1128	0.181	0.2012	1.0023	0.9101	0.9521	0.7713	0.1888	0.1797	2.8372	2.8066	1.367	1.0598	1.129	1.0113	0.9825	0.7518	0.8576	0.7173	0.6589	0.2054	2.7941	2.7768	2.0791	1.2626	0.2114	0.1845	0.9802	0.9592	0.9152	0.8736	0.2113	0.1811
4361s	30.2 °C	2.8365	2.7886	1.1765	1.1276	1.0074	0.9082	1.0404	0.794	0.8005	0.6395	0.584	0.1952	2.8516	2.8062	1.9378	1.0807	0.1794	0.2007	0.9673	0.8751	0.9172	0.7341	0.1851	0.1793	2.8355	2.8045	1.3394	1.0268	1.0971	0.9777	0.948	0.7132	0.8213	0.6801	0.6163	0.1901	2.793	2.7759	2.0639	1.2364	0.2017	0.1819	0.9459	0.9241	0.8792	0.8381	0.1949	0.1801
4439s	29.9 °C	2.8386	2.7913	1.1448	1.0904	0.9723	0.8689	1.0046	0.7561	0.7624	0.6002	0.5431	0.1855	2.8567	2.8099	1.9205	1.0483	0.1786	0.1998	0.9323	0.8394	0.8821	0.6969	0.1826	0.1792	2.8343	2.8048	1.3116	0.994	1.0654	0.9444	0.9138	0.6747	0.7853	0.6428	0.5752	0.1836	2.7896	2.7752	2.0508	1.2065	0.1973	0.1807	0.9118	0.8888	0.8434	0.8024	0.1879	0.1793
4517s	30.2 °C	2.839	2.7861	1.1127	1.0537	0.9373	0.8316	0.9692	0.7183	0.7242	0.5613	0.5023	0.1812	2.8482	2.8057	1.9031	1.0162	0.1779	0.1996	0.8973	0.8039	0.847	0.6598	0.1812	0.1789	2.8389	2.8055	1.2842	0.9615	1.0334	0.9113	0.8796	0.6365	0.7492	0.6059	0.5338	0.1807	2.7922	2.7704	2.0363	1.1789	0.1949	0.1797	0.8777	0.8535	0.8077	0.7672	0.1844	0.1788
4595s	30.0 °C	2.831	2.7851	1.0807	1.0172	0.9027	0.7924	0.9332	0.6806	0.6863	0.5226	0.4616	0.179	2.8445	2.8025	1.8857	0.9839	0.1773	0.1992	0.8623	0.7684	0.8122	0.6225	0.1803	0.1789	2.835	2.802	1.2564	0.9285	1.0015	0.8779	0.8453	0.5982	0.7134	0.5687	0.4924	0.1788	2.7858	2.7729	2.0223	1.1499	0.1934	0.1789	0.8437	0.8183	0.7723	0.7318	0.1825	0.1785
4672s	29.9 °C	2.8388	2.7877	1.0487	0.9807	0.8676	0.7538	0.8975	0.6427	0.6482	0.4839	0.4212	0.1774	2.8486	2.8039	1.8674	0.9515	0.177	0.1993	0.8273	0.733	0.7773	0.5857	0.1799	0.1785	2.8308	2.8021	1.2287	0.8957	0.9696	0.8444	0.811	0.5598	0.6773	0.5315	0.4514	0.1776	2.7884	2.7757	2.0079	1.1231	0.1926	0.1782	0.8097	0.7833	0.7363	0.6963	0.1815	0.1782
4750s	30.1 °C	2.8376	2.7865	1.0167	0.944	0.8329	0.7157	0.8619	0.6054	0.6106	0.4453	0.3814	0.1765	2.8546	2.811	1.8498	0.9194	0.1767	0.1982	0.7925	0.6977	0.7425	0.5487	0.1794	0.1784	2.8325	2.801	1.2015	0.863	0.9378	0.8112	0.7768	0.522	0.6413	0.4946	0.4116	0.1768	2.7858	2.7728	1.9937	1.0935	0.1918	0.178	0.7759	0.7483	0.7008	0.6611	0.1804	0.1781
4828s	30.0 °C	2.8349	2.7875	0.9851	0.9072	0.7982	0.6765	0.8264	0.5681	0.5727	0.4072	0.342	0.1758	2.8433	2.8019	1.8318	0.8872	0.1764	0.1985	0.7577	0.6626	0.7075	0.5119	0.1787	0.1783	2.8338	2.8039	1.1736	0.8302	0.9059	0.7779	0.7426	0.4841	0.6054	0.4581	0.3727	0.1761	2.7809	2.7702	1.9787	1.0666	0.1912	0.1775	0.7418	0.7133	0.6652	0.6258	0.1799	0.178
4906s	30.0 °C	2.8411	2.7832	0.9532	0.8715	0.7633	0.6398	0.7909	0.5307	0.5352	0.3694	0.304	0.1753	2.8506	2.7975	1.8132	0.8549	0.1762	0.1984	0.7228	0.6272	0.673	0.4755	0.1786	0.1782	2.835	2.8024	1.1459	0.7976	0.8742	0.7448	0.7087	0.4464	0.5696	0.4214	0.3363	0.1757	2.788	2.7674	1.9652	1.0375	0.1909	0.1774	0.708	0.6782	0.63	0.591	0.1795	0.1776
4984s	30.1 °C	2.834	2.7873	0.9211	0.8344	0.7287	0.601	0.7553	0.4935	0.4977	0.3321	0.2683	0.1748	2.8477	2.7952	1.7955	0.8228	0.1761	0.1986	0.688	0.592	0.6384	0.439	0.1784	0.178	2.8328	2.8019	1.1181	0.7648	0.8423	0.7116	0.6744	0.4071	0.5338	0.3853	0.3053	0.1753	2.785	2.7711	1.9519	1.0084	0.1906	0.1771	0.6741	0.6433	0.5946	0.556	0.1792	0.1774
5062s	30.0 °C	2.8324	2.78	0.8894	0.7981	0.694	0.5626	0.7199	0.4565	0.4606	0.2958	0.2374	0.1745	2.8434	2.8021	1.7769	0.7907	0.1759	0.1986	0.6533	0.5569	0.6037	0.4028	0.1781	0.178	2.8306	2.8007	1.0905	0.7322	0.8104	0.6785	0.6403	0.3692	0.4983	0.3495	0.283	0.1748	2.7833	2.7689	1.9373	0.9799	0.1904	0.1769	0.6404	0.6083	0.5593	0.5213	0.1788	0.1776
5140s	29.9 °C	2.8363	2.7792	0.8574	0.7607	0.6593	0.5237	0.6846	0.4196	0.4234	0.2614	0.2153	0.1742	2.8428	2.8066	1.7587	0.7585	0.1758	0.198	0.6188	0.5216	0.5692	0.367	0.178	0.178	2.8301	2.806	1.063	0.6995	0.7787	0.6454	0.6064	0.3323	0.4629	0.3142	0.273	0.1746	2.7839	2.776	1.9222	0.9524	0.1901	0.1769	0.6067	0.5734	0.5242	0.4866	0.1787	0.1771
5217s	30.1 °C	2.833	2.782	0.8257	0.7248	0.6249	0.4879	0.6493	0.3831	0.387	0.2306	0.2034	0.1739	2.8499	2.7942	1.7417	0.7264	0.1757	0.1981	0.5841	0.4867	0.5351	0.3316	0.1777	0.1778	2.8328	2.8045	1.0354	0.6669	0.7469	0.6125	0.5725	0.2965	0.4274	0.2802	0.2673	0.1744	2.7841	2.7673	1.9087	0.9229	0.19	0.1768	0.5734	0.539	0.4893	0.4521	0.1785	0.1771
5295s	30.0 °C	2.8269	2.7849	0.7938	0.6888	0.5905	0.4498	0.6142	0.3472	0.3507	0.2075	0.1975	0.1735	2.8386	2.8047	1.7231	0.6945	0.1756	0.1977	0.5494	0.4521	0.5006	0.2972	0.1776	0.1778	2.8343	2.7894	1.0078	0.6343	0.7153	0.5795	0.5387	0.2626	0.3924	0.2483	0.2621	0.1741	2.7852	2.7634	1.8937	0.8935	0.1898	0.1766	0.5395	0.5043	0.4545	0.4178	0.1783	0.177
5373s	30.0 °C	2.8316	2.7785	0.7621	0.6526	0.556	0.4142	0.5792	0.3121	0.3152	0.1939	0.1943	0.1734	2.8406	2.7989	1.7056	0.6624	0.1755	0.1975	0.5151	0.4177	0.4665	0.2643	0.1774	0.1777	2.8273	2.7979	0.9801	0.6019	0.6834	0.5466	0.5048	0.2321	0.3577	0.2209	0.2614	0.1739	2.7835	2.7571	1.8802	0.8648	0.1896	0.1764	0.5058	0.4698	0.4198	0.3837	0.1779	0.1768
5451s	30.2 °C	2.8285	2.7766	0.7303	0.619	0.5221	0.3785	0.5442	0.2781	0.2814	0.187	0.1924	0.1734	2.8485	2.7986	1.6871	0.6305	0.1754	0.198	0.4807	0.3832	0.4325	0.2342	0.1771	0.1778	2.8298	2.7982	0.9527	0.5694	0.652	0.5139	0.4711	0.2085	0.3235	0.2011	0.2595	0.1738	2.7777	2.7663	1.866	0.8367	0.1896	0.1765	0.4725	0.4355	0.3856	0.3503	0.1777	0.1767
5529s	29.9 °C	2.8319	2.7839	0.6986	0.5808	0.4879	0.3442	0.5093	0.2468	0.2503	0.1834	0.191	0.1732	2.8415	2.8012	1.6692	0.5986	0.1755	0.1974	0.4464	0.3494	0.3988	0.21	0.1773	0.1776	2.8336	2.8003	0.925	0.537	0.6203	0.4812	0.4376	0.1942	0.2904	0.1901	0.2591	0.1736	2.7857	2.7614	1.8513	0.8071	0.1894	0.1766	0.4392	0.4015	0.3514	0.3173	0.1777	0.1767
5607s	30.0 °C	2.835	2.7763	0.667	0.5461	0.4539	0.3123	0.4748	0.2205	0.224	0.1811	0.19	0.1733	2.8403	2.8026	1.6511	0.5668	0.1754	0.198	0.4126	0.3162	0.3653	0.1944	0.1773	0.1775	2.8231	2.7962	0.8977	0.5048	0.5889	0.4486	0.4044	0.1869	0.2592	0.1845	0.2582	0.1735	2.7862	2.7638	1.8369	0.7776	0.1894	0.1762	0.4064	0.3677	0.3183	0.2853	0.1777	0.1768
5685s	30.0 °C	2.8296	2.7783	0.6354	0.5105	0.4204	0.2872	0.4404	0.2023	0.2063	0.1797	0.1893	0.1731	2.8414	2.8026	1.6329	0.5351	0.1753	0.1983	0.3788	0.2837	0.3324	0.1859	0.1773	0.1774	2.8255	2.7951	0.87	0.4726	0.5574	0.4164	0.3713	0.183	0.2315	0.1814	0.2569	0.1734	2.7827	2.7641	1.8226	0.7494	0.1893	0.1762	0.3734	0.3346	0.2861	0.2551	0.1774	0.1765
5763s	30.1 °C	2.8325	2.7778	0.6037	0.4743	0.3867	0.2685	0.4062	0.1919	0.1963	0.1786	0.1887	0.1729	2.8411	2.7969	1.615	0.5034	0.1752	0.1976	0.3454	0.2531	0.3002	0.1813	0.1768	0.1775	2.828	2.7979	0.8425	0.4406	0.526	0.3842	0.3388	0.1806	0.2102	0.1796	0.2573	0.1733	2.7784	2.7608	1.8082	0.7207	0.1891	0.176	0.341	0.3021	0.2558	0.2282	0.1771	0.1763
5840s	29.9 °C	2.8329	2.777	0.5723	0.4393	0.3535	0.2596	0.3724	0.1864	0.1912	0.1779	0.1883	0.1728	2.834	2.7939	1.5968	0.472	0.1751	0.1984	0.3128	0.226	0.2693	0.1788	0.1765	0.1773	2.8278	2.8015	0.8152	0.4088	0.4946	0.3525	0.3068	0.1789	0.1971	0.1781	0.2559	0.1731	2.7829	2.7644	1.794	0.692	0.1891	0.176	0.3092	0.2712	0.2292	0.2076	0.1772	0.1763
5918s	30.0 °C	2.8295	2.7788	0.5409	0.404	0.3213	0.2529	0.3391	0.1834	0.1881	0.1773	0.1879	0.1727	2.8366	2.7939	1.5785	0.4408	0.1752	0.1979	0.281	0.2055	0.2409	0.1772	0.1767	0.1772	2.8294	2.7942	0.7879	0.3772	0.4635	0.3213	0.276	0.1779	0.1902	0.1773	0.257	0.173	2.7808	2.7644	1.7797	0.6627	0.1891	0.176	0.2784	0.243	0.2096	0.1946	0.1771	0.1763
5996s	29.9 °C	2.8155	2.7763	0.5096	0.3707	0.2897	0.2514	0.3067	0.1814	0.1863	0.1767	0.1875	0.1727	2.8393	2.7931	1.5605	0.4095	0.1753	0.1973	0.2512	0.1927	0.217	0.176	0.1766	0.177	2.8275	2.7862	0.7603	0.346	0.4325	0.291	0.2471	0.1771	0.1865	0.1765	0.2563	0.173	2.7794	2.7665	1.7651	0.6338	0.1891	0.176	0.2495	0.2194	0.198	0.1877	0.1771	0.1763
6074s	30.0 °C	2.8271	2.7778	0.4784	0.3378	0.26	0.2485	0.2757	0.1799	0.1847	0.1764	0.1873	0.1726	2.8381	2.7954	1.5427	0.3785	0.175	0.1988	0.2248	0.1856	0.2003	0.175	0.1763	0.1769	2.8244	2.7945	0.733	0.3151	0.4014	0.2621	0.2218	0.1764	0.1841	0.1759	0.2564	0.1728	2.7767	2.7614	1.7502	0.6052	0.1889	0.176	0.2238	0.2031	0.1914	0.184	0.1769	0.1761
6152s	30.2 °C	2.8281	2.7739	0.4473	0.3058	0.2337	0.2468	0.2469	0.179	0.1838	0.1759	0.187	0.1723	2.8394	2.791	1.5241	0.3478	0.1751	0.1977	0.2048	0.1817	0.1906	0.1745	0.1763	0.1769	2.8266	2.7862	0.7056	0.2854	0.3707	0.236	0.2026	0.1759	0.1825	0.1754	0.2554	0.1728	2.7795	2.7595	1.7358	0.5771	0.1888	0.1759	0.2043	0.1939	0.1878	0.1812	0.1768	0.1761
6230s	30.0 °C	2.8268	2.775	0.4164	0.2785	0.2128	0.2469	0.2231	0.1782	0.1833	0.1755	0.1866	0.1723	2.8418	2.7924	1.506	0.3177	0.175	0.198	0.1926	0.1794	0.1855	0.1738	0.1763	0.177	2.8267	2.7941	0.6783	0.2571	0.3405	0.2146	0.1908	0.1756	0.1814	0.175	0.2553	0.1727	2.7784	2.7613	1.7211	0.5493	0.1888	0.1759	0.1922	0.1888	0.1855	0.1795	0.1767	0.176
6308s	29.9 °C	2.8237	2.776	0.3858	0.2555	0.1993	0.2458	0.2061	0.1775	0.1824	0.1753	0.1863	0.1723	2.8384	2.7918	1.4876	0.2885	0.1752	0.1968	0.1857	0.1778	0.1826	0.1735	0.1763	0.1769	2.8205	2.7934	0.651	0.2315	0.3108	0.2001	0.1839	0.1751	0.1805	0.1747	0.2554	0.1726	2.7819	2.764	1.7066	0.5205	0.1887	0.176	0.1855	0.1859	0.1842	0.1785	0.1768	0.1759
6386s	30.1 °C	2.8173	2.7749	0.3554	0.2405	0.1914	0.2444	0.1958	0.177	0.1821	0.1752	0.1863	0.1721	2.8372	2.7986	1.4692	0.2604	0.1751	0.1971	0.1819	0.1768	0.1807	0.1731	0.1763	0.1768	2.8238	2.7874	0.6237	0.2108	0.2819	0.1915	0.18	0.1749	0.18	0.1744	0.2549	0.1725	2.7747	2.7617	1.6924	0.4937	0.1888	0.1757	0.1817	0.1839	0.1831	0.1776	0.1766	0.1759
6463s	30.1 °C	2.8193	2.7755	0.3254	0.2322	0.187	0.2449	0.1902	0.1767	0.1815	0.1749	0.186	0.1721	2.8363	2.7902	1.4512	0.2349	0.1749	0.1971	0.1794	0.176	0.1792	0.1728	0.1763	0.1765	2.8195	2.7902	0.5967	0.1968	0.2548	0.1868	0.1777	0.1746	0.1795	0.1742	0.254	0.1725	2.7786	2.7569	1.6773	0.468	0.1887	0.1757	0.1794	0.1827	0.1823	0.1769	0.1766	0.176
6541s	29.9 °C	2.8241	2.7713	0.2962	0.2264	0.1842	0.245	0.1865	0.1762	0.1814	0.1746	0.1856	0.1719	2.8351	2.7889	1.433	0.2135	0.1748	0.1968	0.1779	0.1753	0.1782	0.1724	0.1761	0.1764	2.8228	2.7852	0.5696	0.1882	0.2304	0.1837	0.1762	0.1742	0.179	0.1739	0.2552	0.1723	2.7748	2.758	1.6633	0.4461	0.1886	0.1756	0.1777	0.1814	0.1815	0.1761	0.1766	0.1758
6619s	30.1 °C	2.814	2.7702	0.2684	0.2243	0.1824	0.2433	0.1842	0.1759	0.181	0.1744	0.1855	0.1719	2.8341	2.7869	1.4146	0.198	0.1748	0.1973	0.1768	0.1747	0.1775	0.1721	0.1761	0.1764	2.8204	2.7845	0.5427	0.1835	0.2108	0.1819	0.1749	0.1741	0.1787	0.1736	0.2551	0.1723	2.7732	2.7586	1.6485	0.4271	0.1886	0.1757	0.1767	0.1808	0.1814	0.1758	0.1768	0.1758
6697s	30.0 °C	2.824	2.7636	0.2424	0.2211	0.181	0.2428	0.1827	0.1757	0.1807	0.1743	0.1854	0.1718	2.8355	2.7863	1.3966	0.1885	0.1749	0.1977	0.1759	0.1743	0.1768	0.1719	0.1761	0.1763	2.8158	2.7855	0.5156	0.1805	0.1973	0.1806	0.1739	0.1739	0.1783	0.1734	0.2549	0.1722	2.7719	2.7562	1.6337	0.4158	0.1886	0.1758	0.1758	0.1804	0.1807	0.1756	0.1766	0.1759
6775s	30.0 °C	2.8143	2.7692	0.2203	0.2201	0.1801	0.2424	0.1816	0.1754	0.1804	0.1741	0.1853	0.1718	2.8298	2.7825	1.3783	0.1829	0.1749	0.1971	0.1752	0.1739	0.1763	0.1717	0.176	0.1762	2.8211	2.7875	0.4888	0.1786	0.1892	0.1795	0.1732	0.1737	0.178	0.1733	0.2547	0.1722	2.7738	2.7577	1.6198	0.4084	0.1886	0.1757	0.1752	0.1798	0.1804	0.1753	0.1764	0.1758
6853s	29.9 °C	2.8117	2.7657	0.2037	0.2191	0.1793	0.2425	0.1805	0.1752	0.1802	0.1739	0.1851	0.1717	2.8292	2.7849	1.3599	0.1795	0.1749	0.1969	0.1747	0.1737	0.1759	0.1716	0.1759	0.1762	2.8172	2.7868	0.462	0.1772	0.1845	0.1788	0.1727	0.1735	0.1778	0.1731	0.2547	0.1722	2.7756	2.7559	1.6051	0.4041	0.1885	0.1756	0.1746	0.1792	0.1798	0.175	0.1762	0.1757
6931s	29.9 °C	2.8177	2.7632	0.1931	0.2189	0.1787	0.2422	0.1799	0.1749	0.1799	0.1738	0.1849	0.1715	2.831	2.7868	1.3419	0.1772	0.1748	0.1971	0.1743	0.1734	0.1755	0.1714	0.1759	0.1762	2.819	2.7898	0.4355	0.1761	0.1816	0.1781	0.1722	0.1734	0.1776	0.1729	0.2544	0.172	2.7672	2.7602	1.5902	0.4013	0.1886	0.1756	0.1741	0.179	0.1796	0.1747	0.1761	0.1756
7009s	29.9 °C	2.8179	2.7729	0.1869	0.2182	0.1783	0.2413	0.1793	0.1747	0.1795	0.1737	0.1848	0.1715	2.8346	2.7873	1.3239	0.1757	0.1749	0.1972	0.1738	0.173	0.1752	0.1713	0.176	0.1761	2.8199	2.7867	0.4091	0.1753	0.1797	0.1777	0.1718	0.1732	0.1774	0.1728	0.2545	0.172	2.771	2.7568	1.576	0.399	0.1887	0.1757	0.1738	0.1786	0.1796	0.1745	0.1765	0.1756
7086s	30.0 °C	2.8199	2.7689	0.183	0.2173	0.1778	0.2418	0.1788	0.1745	0.1797	0.1735	0.1847	0.1713	2.8252	2.7832	1.3052	0.1746	0.1749	0.1969	0.1734	0.1728	0.175	0.1709	0.1757	0.1759	2.8171	2.7891	0.3826	0.1746	0.1782	0.1772	0.1715	0.1731	0.1771	0.1725	0.254	0.1719	2.7683	2.7541	1.5612	0.398	0.1886	0.1757	0.1734	0.1784	0.1791	0.1741	0.1762	0.1756
Date of measurement: 2021-09-14/Time of measurement: 12:42:31
ATPase_assay.mth
C:\Users\Public\Documents\Tecan\Magellan\mth\ATPase_assay.mth
340nm
infinite 200Pro
Instrument serial number: 1505006410
Plate
Plate Description: [NUN96ft_TC] - Thermo Fisher Scientific-Nunclon 96 Flat Transparent
Plate with Cover: No
Barcode: No
Part of Plate
Range: A1:H12
Temperature
Mode: On
Temperature: 30,0 °C
Kinetic Cycle
Duration: 02:30:00
Kinetic Interval: 00:01:00
Absorbance
Measurement Wavelength: 340 nm
Measurement Bandwidth: 9 nm
Number of Reads: 25
Settle Time: 0 ms
Label: Label1
Total kinetic run time: 1h 58min 6s
[truncated: 48 more columns]

## Sheet: 21-09-14_002 ATPase assay SspB
					0.08 µM ClpX6
				1	2	3	4	5	6	7	8	9	10
Raw data			min	control SspB	ClpX + 1 μM SspB	ClpX + 1.5 μM SspB	ClpX + 1.5 μM SspB	ClpX + 2.5 μM SspB	ClpX + 2.5 μM SspB	ClpX + 5 μM SspB	ClpX + 5 μM SspB	ClpX + 30 μM SspB	ClpX + 55 μM SspB
0s	30.0 °C		0	2.7834	2.7016	2.6981	2.7422	2.6584	2.5823	2.61	2.5197	2.5279	2.7157
78s	30.1 °C		1.3	2.8108	2.701	2.7025	2.7452	2.6454	2.572	2.5941	2.5038	2.4857	2.6653
156s	30.1 °C		2.6	2.8082	2.6852	2.6731	2.7239	2.6155	2.5381	2.5564	2.4751	2.4309	2.584
234s	30.0 °C		3.9	2.8191	2.6655	2.6542	2.7137	2.5929	2.5142	2.5277	2.4467	2.3742	2.5075
312s	29.8 °C		5.2	2.8089	2.6386	2.6261	2.682	2.5601	2.4817	2.4874	2.4072	2.3101	2.4225
389s	29.8 °C		6.48333	2.8152	2.6218	2.6101	2.6644	2.5415	2.457	2.4571	2.3834	2.252	2.3395
467s	30.1 °C		7.78333	2.8077	2.5945	2.5772	2.6373	2.5103	2.4244	2.4202	2.3478	2.192	2.2526
545s	29.9 °C		9.08333	2.8115	2.5709	2.5479	2.6133	2.4833	2.3972	2.3822	2.3161	2.1343	2.167
623s	30.1 °C		10.3833	2.8129	2.5504	2.5304	2.5994	2.4594	2.3674	2.3499	2.2861	2.0776	2.0832
701s	30.0 °C		11.6833	2.8101	2.5264	2.5039	2.5729	2.4316	2.3389	2.3129	2.2518	2.0135	1.9898
779s	30.1 °C		12.9833	2.8092	2.5005	2.4748	2.5433	2.402	2.3053	2.2733	2.2173	1.9474	1.8938
857s	30.0 °C		14.2833	2.8106	2.4776	2.447	2.5234	2.3724	2.2745	2.2385	2.1851	1.8817	1.7952
934s	29.9 °C		15.5667	2.809	2.4519	2.4197	2.4959	2.3436	2.2452	2.2	2.1495	1.815	1.6955
1012s	30.1 °C		16.8667	2.8089	2.4238	2.3901	2.4717	2.3152	2.2128	2.163	2.1138	1.7476	1.5946
1090s	30.0 °C		18.1667	2.8114	2.399	2.3669	2.4444	2.2855	2.1811	2.1245	2.0783	1.6799	1.4926
1168s	29.9 °C		19.4667	2.8079	2.3757	2.333	2.4207	2.2568	2.1492	2.0856	2.0442	1.6115	1.3899
1246s	30.0 °C		20.7667	2.8066	2.3453	2.3079	2.395	2.2262	2.1156	2.0475	2.009	1.5442	1.2868
1324s	29.8 °C		22.0667	2.8038	2.3216	2.2752	2.3688	2.196	2.0842	2.0071	1.9727	1.475	1.1834
1402s	30.0 °C		23.3667	2.8028	2.2936	2.2484	2.3422	2.1645	2.0506	1.9676	1.9375	1.4065	1.0797
1480s	29.8 °C		24.6667	2.8128	2.2688	2.2191	2.3187	2.1359	2.0205	1.9294	1.9018	1.3377	0.9761
1557s	30.0 °C		25.95	2.7987	2.2389	2.1868	2.2883	2.1017	1.9855	1.8885	1.864	1.2678	0.8717
1635s	30.0 °C		27.25	2.8091	2.2088	2.1567	2.2611	2.0713	1.9518	1.8491	1.8281	1.1981	0.7677
1713s	30.0 °C		28.55	2.8043	2.1817	2.1272	2.2348	2.0391	1.9181	1.808	1.7907	1.1285	0.6634
1791s	30.0 °C		29.85	2.8024	2.1538	2.0968	2.2073	2.0064	1.8844	1.7662	1.7529	1.0582	0.5595
1869s	30.0 °C		31.15	2.8037	2.1249	2.065	2.1774	1.9752	1.8498	1.7259	1.716	0.988	0.4559
1947s	29.8 °C		32.45	2.8067	2.0954	2.0339	2.149	1.942	1.8163	1.6847	1.6783	0.9177	0.3538
2025s	29.9 °C		33.75	2.8007	2.0656	2.0018	2.1202	1.9106	1.7814	1.6435	1.6405	0.8473	0.2574
2103s	30.0 °C		35.05	2.8064	2.0366	1.9715	2.0929	1.8777	1.7473	1.6023	1.6021	0.7768	0.1949
2180s	29.9 °C		36.3333	2.802	2.0077	1.9397	2.0631	1.8449	1.7126	1.5607	1.5648	0.7061	0.1821
2258s	30.1 °C		37.6333	2.8104	1.9785	1.907	2.0342	1.812	1.6779	1.5192	1.5265	0.6353	0.1788
2336s	29.9 °C		38.9333	2.8007	1.9479	1.874	2.0052	1.7793	1.6431	1.4771	1.4882	0.5645	0.1775
2414s	29.8 °C		40.2333	2.8037	1.9185	1.8433	1.9754	1.7464	1.6081	1.4352	1.4501	0.4938	0.1768
2492s	30.1 °C		41.5333	2.8011	1.8874	1.8097	1.9465	1.7137	1.5729	1.3934	1.4115	0.4235	0.1765
2570s	30.1 °C		42.8333	2.7936	1.8577	1.7782	1.9142	1.6791	1.5377	1.351	1.373	0.3537	0.1762
2648s	30.1 °C		44.1333	2.7992	1.8276	1.7465	1.8864	1.6466	1.5028	1.309	1.3341	0.2855	0.1761
2726s	30.0 °C		45.4333	2.7977	1.7974	1.7136	1.8574	1.6135	1.4674	1.267	1.2954	0.2231	0.176
2803s	30.2 °C		46.7167	2.8003	1.7663	1.6813	1.828	1.5803	1.432	1.2248	1.2569	0.1827	0.1759
2881s	30.0 °C		48.0167	2.7914	1.735	1.6481	1.7955	1.5468	1.3967	1.1822	1.218	0.1704	0.176
2959s	30.0 °C		49.3167	2.7934	1.7049	1.6152	1.7662	1.5135	1.3614	1.1403	1.1789	0.1666	0.1759
3037s	30.1 °C		50.6167	2.7938	1.6741	1.5827	1.7364	1.4799	1.3263	1.0977	1.1402	0.1651	0.1761
3115s	30.0 °C		51.9167	2.789	1.6437	1.5499	1.7055	1.4465	1.2911	1.0555	1.1009	0.164	0.1762
3193s	30.1 °C		53.2167	2.7888	1.6131	1.5173	1.675	1.4134	1.2558	1.0131	1.0623	0.1635	0.1763
3271s	30.0 °C		54.5167	2.7896	1.5816	1.4839	1.6452	1.3798	1.2202	0.9706	1.0233	0.163	0.1762
3349s	30.0 °C		55.8167	2.789	1.5515	1.4512	1.6141	1.3464	1.1848	0.9282	0.9842	0.1627	0.176
3426s	30.1 °C		57.1	2.7875	1.5207	1.4181	1.5847	1.3126	1.1495	0.886	0.9451	0.1626	0.1759
3504s	29.9 °C		58.4	2.7913	1.4896	1.3856	1.5543	1.2792	1.1144	0.8435	0.9059	0.1624	0.1761
3582s	29.9 °C		59.7	2.7973	1.4587	1.3528	1.5235	1.2459	1.079	0.8015	0.8667	0.1623	0.1761
3660s	29.9 °C		61	2.7897	1.4273	1.3196	1.4927	1.2124	1.0437	0.7594	0.8278	0.1624	0.1762
3738s	29.9 °C		62.3	2.7964	1.3968	1.2864	1.462	1.1793	1.0084	0.7171	0.789	0.1624	0.1765
3816s	30.0 °C		63.6	2.796	1.3658	1.2534	1.4311	1.1456	0.9731	0.675	0.7497	0.1622	0.1764
3894s	29.8 °C		64.9	2.7879	1.3345	1.2202	1.401	1.1122	0.9377	0.6331	0.7104	0.1623	0.1764
3972s	30.0 °C		66.2	2.7825	1.3036	1.1881	1.3708	1.079	0.9026	0.5911	0.6715	0.1622	0.1765
4049s	30.0 °C		67.4833	2.7855	1.2725	1.1549	1.3392	1.0456	0.8673	0.5495	0.6323	0.1623	0.1768
4127s	30.0 °C		68.7833	2.7968	1.2418	1.1224	1.3092	1.0127	0.8323	0.5079	0.5936	0.1623	0.1769
4205s	29.9 °C		70.0833	2.7842	1.2106	1.0895	1.2789	0.9791	0.7972	0.4663	0.5545	0.1624	0.1769
4283s	29.9 °C		71.3833	2.7892	1.1794	1.0567	1.2479	0.946	0.7621	0.425	0.5159	0.1623	0.1771
4361s	30.2 °C		72.6833	2.7826	1.1484	1.0234	1.217	0.9127	0.727	0.3841	0.4771	0.1623	0.1773
4439s	29.9 °C		73.9833	2.7839	1.1176	0.9907	1.1866	0.8796	0.6921	0.3437	0.4385	0.1623	0.1775
4517s	30.2 °C		75.2833	2.7816	1.0864	0.9579	1.1559	0.8464	0.6572	0.3044	0.4002	0.1624	0.1775
4595s	30.0 °C		76.5833	2.7828	1.0553	0.9251	1.1256	0.8134	0.6224	0.2666	0.3618	0.1626	0.1777
4672s	29.9 °C		77.8667	2.7822	1.0242	0.8918	1.094	0.7804	0.5878	0.2328	0.3243	0.1626	0.1779
4750s	30.1 °C		79.1667	2.7847	0.9934	0.8589	1.0634	0.7475	0.5531	0.2069	0.2877	0.1627	0.178
4828s	30.0 °C		80.4667	2.7808	0.9624	0.8264	1.0333	0.7145	0.5187	0.1922	0.2528	0.1627	0.1782
4906s	30.0 °C		81.7667	2.7807	0.9314	0.7941	1.0032	0.6819	0.4843	0.1856	0.2219	0.1628	0.1783
4984s	30.1 °C		83.0667	2.7842	0.9004	0.7609	0.9725	0.6491	0.4502	0.1821	0.1991	0.1628	0.1783
5062s	30.0 °C		84.3667	2.7808	0.8695	0.7285	0.9416	0.6165	0.416	0.18	0.1861	0.1627	0.1785
5140s	29.9 °C		85.6667	2.7749	0.8384	0.6964	0.9113	0.5841	0.3823	0.1787	0.1799	0.1629	0.1786
5217s	30.1 °C		86.95	2.7763	0.8077	0.6639	0.8812	0.5515	0.3492	0.1778	0.1765	0.1631	0.1789
5295s	30.0 °C		88.25	2.775	0.7769	0.6316	0.8502	0.5193	0.3164	0.1768	0.1746	0.1629	0.179
5373s	30.0 °C		89.55	2.774	0.7458	0.5991	0.8194	0.487	0.2845	0.1766	0.1733	0.163	0.179
5451s	30.2 °C		90.85	2.7748	0.7152	0.5672	0.789	0.4552	0.2545	0.1761	0.1724	0.1629	0.1791
5529s	29.9 °C		92.15	2.7752	0.6844	0.5355	0.7595	0.4235	0.2282	0.1756	0.1716	0.1632	0.1791
5607s	30.0 °C		93.45	2.7768	0.6539	0.503	0.7283	0.3919	0.2085	0.1754	0.1711	0.1632	0.1793
5685s	30.0 °C		94.75	2.7752	0.6231	0.4712	0.698	0.3605	0.1965	0.1751	0.1707	0.1633	0.179
5763s	30.1 °C		96.05	2.7774	0.5927	0.4393	0.6676	0.3298	0.1902	0.1749	0.1705	0.1633	0.1789
5840s	29.9 °C		97.3333	2.771	0.5623	0.4077	0.6377	0.2996	0.1868	0.1747	0.1701	0.1636	0.1788
5918s	30.0 °C		98.6333	2.772	0.5319	0.3769	0.6086	0.2707	0.1846	0.1744	0.1699	0.1636	0.1785
5996s	29.9 °C		99.9333	2.7687	0.5017	0.3466	0.5795	0.244	0.1833	0.1744	0.1699	0.1637	0.1785
6074s	30.0 °C		101.233	2.7714	0.4713	0.3164	0.5498	0.2211	0.1821	0.1741	0.1695	0.1636	0.1781
6152s	30.2 °C		102.533	2.7686	0.4413	0.2868	0.5192	0.2041	0.1814	0.174	0.1692	0.1637	0.178
6230s	30.0 °C		103.833	2.7732	0.4115	0.259	0.4899	0.1939	0.1807	0.1737	0.1691	0.1638	0.1777
6308s	29.9 °C		105.133	2.7716	0.3818	0.2346	0.4602	0.1881	0.1801	0.1737	0.169	0.1638	0.1777
6386s	30.1 °C		106.433	2.7692	0.3525	0.2154	0.4305	0.185	0.1798	0.1735	0.1688	0.1639	0.1775
6463s	30.1 °C		107.717	2.7724	0.3239	0.2029	0.4008	0.1829	0.1795	0.1734	0.1687	0.1641	0.1775
6541s	29.9 °C		109.017	2.7671	0.2958	0.1964	0.3734	0.181	0.1791	0.1732	0.1685	0.164	0.1771
6619s	30.1 °C		110.317	2.7644	0.2691	0.192	0.3446	0.1802	0.179	0.1733	0.1686	0.1642	0.177
6697s	30.0 °C		111.617	2.7716	0.2442	0.1894	0.3178	0.1794	0.1786	0.173	0.1683	0.1642	0.1769
6775s	30.0 °C		112.917	2.7659	0.2227	0.1877	0.2913	0.1789	0.1786	0.1732	0.1684	0.1644	0.1768
6853s	29.9 °C		114.217	2.7675	0.2063	0.1863	0.2676	0.1781	0.1782	0.1728	0.1683	0.1643	0.1766
6931s	29.9 °C		115.517	2.7675	0.1957	0.1857	0.2477	0.1776	0.1778	0.1728	0.1684	0.1645	0.1763
7009s	29.9 °C		116.817	2.7639	0.1895	0.185	0.2326	0.1774	0.1777	0.1726	0.1682	0.1644	0.1762
7086s	30.0 °C		118.1	2.7638	0.1854	0.1844	0.2237	0.1769	0.1775	0.1724	0.168	0.1645	0.176
Measurement title: 21-09-14_002
Date of measurement: 2021-09-14/Time of measurement: 12:42:31
ATPase_assay.mth
C:\Users\Public\Documents\Tecan\Magellan\mth\ATPase_assay.mth
340nm
infinite 200Pro
Instrument serial number: 1505006410
Plate
Plate Description: [NUN96ft_TC] - Thermo Fisher Scientific-Nunclon 96 Flat Transparent
Plate with Cover: No
Barcode: No
Part of Plate
Range: A1:H12
Temperature
Mode: On
Temperature: 30,0 °C
Kinetic Cycle
Duration: 02:30:00
Kinetic Interval: 00:01:00
Absorbance
Measurement Wavelength: 340 nm
Measurement Bandwidth: 9 nm
Number of Reads: 25
Settle Time: 0 ms
Label: Label1
Total kinetic run time: 1h 58min 6s

## Sheet: 21-09-14_002 X+SspB act.
							0.08 µM ClpX6 + SspB
				control			1 μM SspB			1.5 μM SspB			1.5 μM SspB			2.5 μM SspB			2.5 μM SspB			5 μM SspB			5 μM SspB			30 µM SspB			55 µM SspB
			min	A	μM left NADH	μM oxidated NADH	A	μM left NADH	μM oxidated NADH	A	μM left NADH	μM oxidated NADH	A	μM left NADH	μM oxidated NADH	A	μM left NADH	μM oxidated NADH	A	μM left NADH	μM oxidated NADH	A	μM left NADH	μM oxidated NADH	A	μM left NADH	μM oxidated NADH	A	μM left NADH	μM oxidated NADH	A	μM left NADH	μM oxidated NADH
			0	2.7834	1500	0	2.7016	1500	0	2.6981	1500	0	2.7422	1500	0	2.6584	1500	0	2.5823	1500	0	2.61	1500	0	2.5197	1500	0	2.5279	1500	0	2.7157	1500	0
			1.3	2.8108	1514.77	-14.7661	2.701	1499.67	0.333136	2.7025	1502.45	-2.44617	2.7452	1501.64	-1.64102	2.6454	1492.66	7.33524	2.572	1494.02	5.98304	2.5941	1490.86	9.13793	2.5038	1490.53	9.46541	2.4857	1474.96	25.0405	2.6653	1472.16	27.8381
			2.6	2.8082	1513.36	-13.3649	2.6852	1490.89	9.10572	2.6731	1486.1	13.8987	2.7239	1489.99	10.0102	2.6155	1475.79	24.2063	2.5381	1474.33	25.6748	2.5564	1469.2	30.8046	2.4751	1473.45	26.5508	2.4309	1442.44	57.5577	2.584	1427.26	72.7437
			3.9	2.8191	1519.24	-19.2391	2.6655	1479.96	20.0437	2.6542	1475.59	24.4061	2.7137	1484.41	15.5897	2.5929	1463.04	36.9583	2.5142	1460.44	39.5578	2.5277	1452.7	47.2989	2.4467	1456.54	43.4576	2.3742	1408.8	91.2022	2.5075	1385	114.998
			5.2	2.8089	1513.74	-13.7422	2.6386	1465.02	34.9793	2.6261	1459.97	40.0282	2.682	1467.07	32.9298	2.5601	1444.53	55.4657	2.4817	1441.56	58.4363	2.4874	1429.54	70.4598	2.4072	1433.03	66.9723	2.3101	1370.76	129.238	2.4225	1338.05	161.947
			6.48333	2.8152	1517.14	-17.1373	2.6218	1455.69	44.3071	2.6101	1451.08	48.9233	2.6644	1457.44	42.5571	2.5415	1434.04	65.9607	2.457	1427.22	72.784	2.4571	1412.13	87.8736	2.3834	1418.86	81.1406	2.252	1336.29	163.713	2.3395	1292.21	207.792
			7.78333	2.8077	1513.1	-13.0955	2.5945	1440.54	59.4648	2.5772	1432.79	67.214	2.6373	1442.62	57.3809	2.5103	1416.43	83.5653	2.4244	1408.28	91.7206	2.4202	1390.92	109.08	2.3478	1397.67	102.334	2.192	1300.68	199.316	2.2526	1244.21	255.79
			9.08333	2.8115	1515.14	-15.1433	2.5709	1427.43	72.5681	2.5479	1416.5	83.5032	2.6133	1429.49	70.5091	2.4833	1401.2	98.8	2.3972	1392.48	107.52	2.3822	1369.08	130.92	2.3161	1378.8	121.205	2.1343	1266.45	233.554	2.167	1196.93	303.071
			10.3833	2.8129	1515.9	-15.8978	2.5504	1416.05	83.9503	2.5304	1406.77	93.2323	2.5994	1421.89	78.1125	2.4594	1387.71	112.286	2.3674	1375.17	124.831	2.3499	1350.52	149.483	2.2861	1360.94	139.064	2.0776	1232.8	267.198	2.0832	1150.64	349.357
			11.6833	2.8101	1514.39	-14.3889	2.5264	1402.72	97.2757	2.5039	1392.04	107.965	2.5729	1407.39	92.6081	2.4316	1372.03	127.972	2.3389	1358.61	141.386	2.3129	1329.25	170.747	2.2518	1340.52	159.483	2.0135	1194.77	305.234	1.9898	1099.05	400.946
			12.9833	2.8092	1513.9	-13.9039	2.5005	1388.34	111.656	2.4748	1375.86	124.143	2.5433	1391.2	108.8	2.402	1355.33	144.673	2.3053	1339.1	160.903	2.2733	1306.49	193.506	2.2173	1319.98	180.021	1.9474	1155.54	344.456	1.8938	1046.03	453.971
			14.2833	2.8106	1514.66	-14.6583	2.4776	1375.63	124.371	2.447	1360.4	139.598	2.5234	1380.32	119.685	2.3724	1338.62	161.375	2.2745	1321.21	178.794	2.2385	1286.49	213.506	2.1851	1300.81	199.19	1.8817	1116.56	383.441	1.7952	991.568	508.432
			15.5667	2.809	1513.8	-13.7961	2.4519	1361.36	138.64	2.4197	1345.22	154.776	2.4959	1365.27	134.728	2.3436	1322.37	177.626	2.2452	1304.19	195.814	2.2	1264.37	235.632	2.1495	1279.62	220.383	1.815	1076.98	423.019	1.6955	936.499	563.501
			16.8667	2.8089	1513.74	-13.7422	2.4238	1345.76	154.242	2.3901	1328.77	171.232	2.4717	1352.03	147.965	2.3152	1306.35	193.65	2.2128	1285.37	214.634	2.163	1243.1	256.897	2.1138	1258.36	241.636	1.7476	1036.99	463.013	1.5946	880.767	619.233
			18.1667	2.8114	1515.09	-15.0895	2.399	1331.99	168.012	2.3669	1315.87	184.13	2.4444	1337.1	162.898	2.2855	1289.59	210.409	2.1811	1266.95	233.048	2.1245	1220.98	279.023	2.0783	1237.23	262.769	1.6799	996.816	503.184	1.4926	824.428	675.572
			19.4667	2.8079	1513.2	-13.2033	2.3757	1319.05	180.948	2.333	1297.02	202.976	2.4207	1324.14	175.862	2.2568	1273.4	226.602	2.1492	1248.42	251.578	2.0856	1198.62	301.379	2.0442	1216.93	283.069	1.6115	956.228	543.772	1.3899	767.703	732.297
			20.7667	2.8066	1512.5	-12.5027	2.3453	1302.17	197.827	2.3079	1283.07	216.93	2.395	1310.08	189.921	2.2262	1256.13	243.868	2.1156	1228.9	271.096	2.0475	1176.72	323.276	2.009	1195.98	304.024	1.5442	916.294	583.706	1.2868	710.756	789.244
			22.0667	2.8038	1510.99	-10.9937	2.3216	1289.01	210.986	2.2752	1264.89	235.11	2.3688	1295.75	204.252	2.196	1239.09	260.909	2.0842	1210.66	289.335	2.0071	1153.51	346.494	1.9727	1174.37	325.634	1.475	875.232	624.768	1.1834	653.644	846.356
			23.3667	2.8028	1510.45	-10.4548	2.2936	1273.47	226.532	2.2484	1249.99	250.009	2.3422	1281.2	218.802	2.1645	1221.32	278.683	2.0506	1191.15	308.853	1.9676	1130.8	369.195	1.9375	1153.41	346.589	1.4065	834.586	665.414	1.0797	596.366	903.634
			24.6667	2.8128	1515.84	-15.8439	2.2688	1259.7	240.302	2.2191	1233.7	266.299	2.3187	1268.34	231.657	2.1359	1205.18	294.82	2.0205	1173.66	326.337	1.9294	1108.85	391.149	1.9018	1132.16	367.841	1.3377	793.762	706.238	0.9761	539.143	960.857
			25.95	2.7987	1508.25	-8.24531	2.2389	1243.1	256.903	2.1868	1215.74	284.256	2.2883	1251.71	248.286	2.1017	1185.88	314.118	1.9855	1153.33	346.668	1.8885	1085.34	414.655	1.864	1109.66	390.344	1.2678	752.285	747.715	0.8717	481.478	1018.52
			27.25	2.8091	1513.85	-13.85	2.2088	1226.38	273.616	2.1567	1199.01	300.99	2.2611	1236.84	263.165	2.0713	1168.73	331.271	1.9518	1133.76	366.243	1.8491	1062.7	437.299	1.8281	1088.28	411.716	1.1981	710.926	789.074	0.7677	424.034	1075.97
			28.55	2.8043	1511.26	-11.2632	2.1817	1211.34	288.662	2.1272	1182.61	317.39	2.2348	1222.45	277.551	2.0391	1150.56	349.44	1.9181	1114.18	385.819	1.808	1039.08	460.92	1.7907	1066.02	433.98	1.1285	669.627	830.373	0.6634	366.425	1133.58
			29.85	2.8024	1510.24	-10.2393	2.1538	1195.85	304.153	2.0968	1165.71	334.291	2.2073	1207.41	292.594	2.0064	1132.11	367.89	1.8844	1094.61	405.394	1.7662	1015.06	484.943	1.7529	1043.52	456.483	1.0582	627.912	872.088	0.5595	309.036	1190.96
			31.15	2.8037	1510.94	-10.9399	2.1249	1179.8	320.199	2.065	1148.03	351.97	2.1774	1191.05	308.949	1.9752	1114.5	385.495	1.8498	1074.51	425.493	1.7259	991.897	508.103	1.716	1021.55	478.45	0.988	586.257	913.743	0.4559	251.814	1248.19
			32.45	2.8067	1512.56	-12.5566	2.0954	1163.42	336.578	2.0339	1130.74	369.26	2.149	1175.52	324.484	1.942	1095.77	404.228	1.8163	1055.05	444.952	1.6847	968.218	531.782	1.6783	999.107	500.893	0.9177	544.543	955.457	0.3538	195.419	1304.58
			33.75	2.8007	1509.32	-9.32313	2.0656	1146.88	353.124	2.0018	1112.89	387.106	2.1202	1159.76	340.238	1.9106	1078.05	421.946	1.7814	1034.78	465.225	1.6435	944.54	555.46	1.6405	976.604	523.396	0.8473	502.769	997.231	0.2574	142.173	1357.83
			35.05	2.8064	1512.39	-12.3949	2.0366	1130.77	369.226	1.9715	1096.05	403.951	2.0929	1144.83	355.171	1.8777	1059.49	440.509	1.7473	1014.97	485.033	1.6023	920.862	579.138	1.6021	953.744	546.256	0.7768	460.936	1039.06	0.1949	107.652	1392.35
			36.3333	2.802	1510.02	-10.0237	2.0077	1114.73	385.272	1.9397	1078.37	421.63	2.0631	1128.53	371.472	1.8449	1040.98	459.017	1.7126	994.811	505.189	1.5607	896.954	603.046	1.5648	931.539	568.461	0.7061	418.984	1081.02	0.1821	100.582	1399.42
			37.6333	2.8104	1514.55	-14.5505	1.9785	1098.52	401.484	1.907	1060.19	439.809	2.0342	1112.72	387.28	1.812	1022.42	477.58	1.6779	974.654	525.346	1.5192	873.103	626.897	1.5265	908.739	591.261	0.6353	376.973	1123.03	0.1788	98.7591	1401.24
			38.9333	2.8007	1509.32	-9.32313	1.9479	1081.53	418.474	1.874	1041.84	458.156	2.0052	1096.86	403.143	1.7793	1003.97	496.031	1.6431	954.44	545.56	1.4771	848.908	651.092	1.4882	885.939	614.061	0.5645	334.962	1165.04	0.1775	98.041	1401.96
			40.2333	2.8037	1510.94	-10.9399	1.9185	1065.2	434.798	1.8433	1024.78	475.223	1.9754	1080.56	419.444	1.7464	985.405	514.595	1.6081	934.109	565.891	1.4352	824.828	675.172	1.4501	863.258	636.742	0.4938	293.01	1206.99	0.1768	97.6544	1402.35
			41.5333	2.8011	1509.54	-9.53869	1.8874	1047.93	452.065	1.8097	1006.1	493.903	1.9465	1064.75	435.253	1.7137	966.954	533.046	1.5729	913.662	586.338	1.3934	800.805	699.195	1.4115	840.279	659.721	0.4235	251.296	1248.7	0.1765	97.4887	1402.51
			42.8333	2.7936	1505.5	-5.49687	1.8577	1031.44	468.556	1.7782	988.585	511.415	1.9142	1047.08	452.921	1.6791	947.431	552.569	1.5377	893.215	606.785	1.351	776.437	723.563	1.373	817.359	682.641	0.3537	209.878	1290.12	0.1762	97.323	1402.68
			44.1333	2.7992	1508.51	-8.51477	1.8276	1014.73	485.268	1.7465	970.961	529.039	1.8864	1031.87	468.128	1.6466	929.093	570.907	1.5028	872.943	627.057	1.309	752.299	747.701	1.3341	794.202	705.798	0.2855	169.409	1330.59	0.1761	97.2677	1402.73
			45.4333	2.7977	1507.71	-7.7064	1.7974	997.964	502.036	1.7136	952.67	547.33	1.8574	1016.01	483.991	1.6135	910.416	589.584	1.4674	852.38	647.62	1.267	728.161	771.839	1.2954	771.163	728.837	0.2231	132.383	1367.62	0.176	97.2125	1402.79
			46.7167	2.8003	1509.11	-9.10757	1.7663	980.697	519.303	1.6813	934.713	565.287	1.828	999.927	500.073	1.5803	891.683	608.317	1.432	831.817	668.183	1.2248	703.908	796.092	1.2569	748.244	751.756	0.1827	108.41	1391.59	0.1759	97.1573	1402.84
			48.0167	2.7914	1504.31	-4.31127	1.735	963.318	536.682	1.6481	916.256	583.744	1.7955	982.149	517.851	1.5468	872.781	627.219	1.3967	811.312	688.688	1.1822	679.425	820.575	1.218	725.086	774.914	0.1704	101.112	1398.89	0.176	97.2125	1402.79
			49.3167	2.7934	1505.39	-5.38909	1.7049	946.606	553.394	1.6152	897.965	602.035	1.7662	966.122	533.878	1.5135	853.991	646.009	1.3614	790.807	709.193	1.1403	655.345	844.655	1.1789	701.81	798.19	0.1666	98.8568	1401.14	0.1759	97.1573	1402.84
			50.6167	2.7938	1505.6	-5.60466	1.6741	929.505	570.495	1.5827	879.897	620.103	1.7364	949.821	550.179	1.4799	835.032	664.968	1.3263	770.418	729.582	1.0977	630.862	869.138	1.1402	678.771	821.229	0.1651	97.9667	1402.03	0.1761	97.2677	1402.73
			51.9167	2.789	1503.02	-3.01789	1.6437	912.626	587.374	1.5499	861.662	638.338	1.7055	932.919	567.081	1.4465	816.186	683.814	1.2911	749.971	750.029	1.0555	606.609	893.391	1.1009	655.376	844.624	0.164	97.314	1402.69	0.1762	97.323	1402.68
			53.2167	2.7888	1502.91	-2.91011	1.6131	895.636	604.364	1.5173	843.538	656.462	1.675	916.235	583.765	1.4134	797.51	702.49	1.2558	729.466	770.534	1.0131	582.241	917.759	1.0623	632.397	867.603	0.1635	97.0173	1402.98	0.1763	97.3782	1402.62
			54.5167	2.7896	1503.34	-3.34124	1.5816	878.146	621.854	1.4839	824.969	675.031	1.6452	899.934	600.066	1.3798	778.551	721.449	1.2202	708.787	791.213	0.9706	557.816	942.184	1.0233	609.18	890.82	0.163	96.7206	1403.28	0.1762	97.323	1402.68
			55.8167	2.789	1503.02	-3.01789	1.5515	861.434	638.566	1.4512	806.79	693.21	1.6141	882.922	617.078	1.3464	759.705	740.295	1.1848	688.224	811.776	0.9282	533.448	966.552	0.9842	585.903	914.097	0.1627	96.5426	1403.46	0.176	97.2125	1402.79
			57.1	2.7875	1502.21	-2.20953	1.5207	844.333	655.667	1.4181	788.388	711.612	1.5847	866.84	633.16	1.3126	740.633	759.367	1.1495	667.719	832.281	0.886	509.195	990.805	0.9451	562.627	937.373	0.1626	96.4832	1403.52	0.1759	97.1573	1402.84
			58.4	2.7913	1504.26	-4.25738	1.4896	827.065	672.935	1.3856	770.32	729.68	1.5543	850.212	649.788	1.2792	721.788	778.212	1.1144	647.33	852.67	0.8435	484.77	1015.23	0.9059	539.29	960.71	0.1624	96.3646	1403.64	0.1761	97.2677	1402.73
			59.7	2.7973	1507.49	-7.49084	1.4587	809.909	690.091	1.3528	752.085	747.915	1.5235	833.364	666.636	1.2459	702.998	797.002	1.079	626.767	873.233	0.8015	460.632	1039.37	0.8667	515.954	984.046	0.1623	96.3052	1403.69	0.1761	97.2677	1402.73
			61	2.7897	1503.4	-3.39513	1.4273	792.475	707.525	1.3196	733.627	766.373	1.4927	816.516	683.484	1.2124	684.096	815.904	1.0437	606.262	893.738	0.7594	436.437	1063.56	0.8278	492.797	1007.2	0.1624	96.3646	1403.64	0.1762	97.323	1402.68
			62.3	2.7964	1507.01	-7.00582	1.3968	775.54	724.46	1.2864	715.17	784.83	1.462	799.723	700.277	1.1793	665.419	834.581	1.0084	585.757	914.243	0.7171	412.126	1087.87	0.789	469.699	1030.3	0.1624	96.3646	1403.64	0.1765	97.4887	1402.51
			63.6	2.796	1506.79	-6.79026	1.3658	758.328	741.672	1.2534	696.824	803.176	1.4311	782.82	717.18	1.1456	646.404	853.596	0.9731	565.252	934.748	0.675	387.931	1112.07	0.7497	446.303	1053.7	0.1622	96.2459	1403.75	0.1764	97.4334	1402.57
			64.9	2.7879	1502.43	-2.42509	1.3345	740.95	759.05	1.2202	678.366	821.634	1.401	766.355	733.645	1.1122	627.558	872.442	0.9377	544.689	955.311	0.6331	363.851	1136.15	0.7104	422.907	1077.09	0.1623	96.3052	1403.69	0.1764	97.4334	1402.57
			66.2	2.7825	1499.51	0.485018	1.3036	723.793	776.207	1.1881	660.52	839.48	1.3708	749.836	750.164	1.079	608.825	891.175	0.9026	524.3	975.7	0.5911	339.713	1160.29	0.6715	399.75	1100.25	0.1622	96.2459	1403.75	0.1765	97.4887	1402.51
			67.4833	2.7855	1501.13	-1.13171	1.2725	706.526	793.474	1.1549	642.063	857.937	1.3392	732.551	767.449	1.0456	589.979	910.021	0.8673	503.795	996.205	0.5495	315.805	1184.2	0.6323	376.414	1123.59	0.1623	96.3052	1403.69	0.1768	97.6544	1402.35
			68.7833	2.7968	1507.22	-7.22138	1.2418	689.48	810.52	1.1224	623.995	876.005	1.3092	716.14	783.86	1.0127	571.415	928.585	0.8323	483.464	1016.54	0.5079	291.897	1208.1	0.5936	353.375	1146.62	0.1623	96.3052	1403.69	0.1769	97.7096	1402.29
			70.0833	2.7842	1500.43	-0.431127	1.2106	672.157	827.843	1.0895	605.704	894.296	1.2789	699.566	800.434	0.9791	552.456	947.544	0.7972	463.076	1036.92	0.4663	267.989	1232.01	0.5545	330.099	1169.9	0.1624	96.3646	1403.64	0.1769	97.7096	1402.29
			71.3833	2.7892	1503.13	-3.12567	1.1794	654.834	845.166	1.0567	587.469	912.531	1.2479	682.609	817.391	0.946	533.78	966.22	0.7621	442.687	1057.31	0.425	244.253	1255.75	0.5159	307.12	1192.88	0.1623	96.3052	1403.69	0.1771	97.8201	1402.18
			72.6833	2.7826	1499.57	0.431127	1.1484	637.622	862.378	1.0234	568.956	931.044	1.217	665.706	834.294	0.9127	514.99	985.01	0.727	422.298	1077.7	0.3841	220.747	1279.25	0.4771	284.022	1215.98	0.1623	96.3052	1403.69	0.1773	97.9306	1402.07
			73.9833	2.7839	1500.27	-0.269455	1.1176	620.521	879.479	0.9907	550.776	949.224	1.1866	649.077	850.923	0.8796	496.314	1003.69	0.6921	402.025	1097.97	0.3437	197.529	1302.47	0.4385	261.043	1238.96	0.1623	96.3052	1403.69	0.1775	98.041	1401.96
			75.2833	2.7816	1499.03	0.970037	1.0864	603.198	896.802	0.9579	532.541	967.459	1.1559	632.284	867.716	0.8464	477.58	1022.42	0.6572	381.753	1118.25	0.3044	174.943	1325.06	0.4002	238.243	1261.76	0.1624	96.3646	1403.64	0.1775	98.041	1401.96
			76.5833	2.7828	1499.68	0.323346	1.0553	585.931	914.069	0.9251	514.306	985.694	1.1256	615.71	884.29	0.8134	458.96	1041.04	0.6224	361.538	1138.46	0.2666	153.218	1346.78	0.3618	215.383	1284.62	0.1626	96.4832	1403.52	0.1777	98.1515	1401.85
			77.8667	2.7822	1499.35	0.646691	1.0242	568.663	931.337	0.8918	495.793	1004.21	1.094	598.425	901.575	0.7804	440.34	1059.66	0.5878	341.44	1158.56	0.2328	133.793	1366.21	0.3243	193.059	1306.94	0.1626	96.4832	1403.52	0.1779	98.262	1401.74
			79.1667	2.7847	1500.7	-0.700582	0.9934	551.562	948.438	0.8589	477.503	1022.5	1.0634	581.686	918.314	0.7475	421.776	1078.22	0.5531	321.283	1178.72	0.2069	118.908	1381.09	0.2877	171.27	1328.73	0.1627	96.5426	1403.46	0.178	98.3172	1401.68
			80.4667	2.7808	1498.6	1.40116	0.9624	534.35	965.65	0.8264	459.434	1040.57	1.0333	565.221	934.779	0.7145	403.156	1096.84	0.5187	301.301	1198.7	0.1922	110.46	1389.54	0.2528	150.494	1349.51	0.1627	96.5426	1403.46	0.1782	98.4277	1401.57
			81.7667	2.7807	1498.54	1.45505	0.9314	517.138	982.862	0.7941	441.477	1058.52	1.0032	548.756	951.244	0.6819	384.762	1115.24	0.4843	281.319	1218.68	0.1856	106.667	1393.33	0.2219	132.099	1367.9	0.1628	96.6019	1403.4	0.1783	98.4829	1401.52
			83.0667	2.7842	1500.43	-0.431127	0.9004	499.926	1000.07	0.7609	423.02	1076.98	0.9725	531.963	968.037	0.6491	366.254	1133.75	0.4502	261.511	1238.49	0.1821	104.655	1395.34	0.1991	118.526	1381.47	0.1628	96.6019	1403.4	0.1783	98.4829	1401.52
			84.3667	2.7808	1498.6	1.40116	0.8695	482.769	1017.23	0.7285	405.007	1094.99	0.9416	515.061	984.939	0.6165	347.86	1152.14	0.416	241.645	1258.35	0.18	103.448	1396.55	0.1861	110.787	1389.21	0.1627	96.5426	1403.46	0.1785	98.5934	1401.41
			85.6667	2.7749	1495.42	4.58073	0.8384	465.502	1034.5	0.6964	387.161	1112.84	0.9113	498.487	1001.51	0.5841	329.578	1170.42	0.3823	222.069	1277.93	0.1787	102.701	1397.3	0.1799	107.096	1392.9	0.1629	96.6613	1403.34	0.1786	98.6486	1401.35
			86.95	2.7763	1496.17	3.82626	0.8077	448.456	1051.54	0.6639	369.093	1130.91	0.8812	482.022	1017.98	0.5515	311.183	1188.82	0.3492	202.842	1297.16	0.1778	102.184	1397.82	0.1765	105.072	1394.93	0.1631	96.7799	1403.22	0.1789	98.8143	1401.19
			88.25	2.775	1495.47	4.52684	0.7769	431.355	1068.64	0.6316	351.136	1148.86	0.8502	465.065	1034.94	0.5193	293.015	1206.99	0.3164	183.79	1316.21	0.1768	101.609	1398.39	0.1746	103.941	1396.06	0.1629	96.6613	1403.34	0.179	98.8695	1401.13
			89.55	2.774	1494.93	5.06575	0.7458	414.088	1085.91	0.5991	333.068	1166.93	0.8194	448.217	1051.78	0.487	274.789	1225.21	0.2845	165.26	1334.74	0.1766	101.494	1398.51	0.1733	103.167	1396.83	0.163	96.7206	1403.28	0.179	98.8695	1401.13
			90.85	2.7748	1495.37	4.63462	0.7152	397.098	1102.9	0.5672	315.333	1184.67	0.789	431.588	1068.41	0.4552	256.846	1243.15	0.2545	147.833	1352.17	0.1761	101.207	1398.79	0.1724	102.631	1397.37	0.1629	96.6613	1403.34	0.1791	98.9248	1401.08
			92.15	2.7752	1495.58	4.41906	0.6844	379.997	1120	0.5355	297.709	1202.29	0.7595	415.451	1084.55	0.4235	238.96	1261.04	0.2282	132.556	1367.44	0.1756	100.92	1399.08	0.1716	102.155	1397.84	0.1632	96.8393	1403.16	0.1791	98.9248	1401.08
			93.45	2.7768	1496.44	3.5568	0.6539	363.063	1136.94	0.503	279.641	1220.36	0.7283	398.385	1101.62	0.3919	221.129	1278.87	0.2085	121.113	1378.89	0.1754	100.805	1399.2	0.1711	101.857	1398.14	0.1632	96.8393	1403.16	0.1793	99.0352	1400.96
			94.75	2.7752	1495.58	4.41906	0.6231	345.962	1154.04	0.4712	261.962	1238.04	0.698	381.81	1118.19	0.3605	203.412	1296.59	0.1965	114.142	1385.86	0.1751	100.632	1399.37	0.1707	101.619	1398.38	0.1633	96.8986	1403.1	0.179	98.8695	1401.13
			96.05	2.7774	1496.77	3.23346	0.5927	329.083	1170.92	0.4393	244.227	1255.77	0.6676	365.181	1134.82	0.3298	186.089	1313.91	0.1902	110.483	1389.52	0.1749	100.517	1399.48	0.1705	101.5	1398.5	0.1633	96.8986	1403.1	0.1789	98.8143	1401.19
			97.3333	2.771	1493.32	6.68247	0.5623	312.204	1187.8	0.4077	226.66	1273.34	0.6377	348.826	1151.17	0.2996	169.049	1330.95	0.1868	108.508	1391.49	0.1747	100.402	1399.6	0.1701	101.262	1398.74	0.1636	97.0766	1402.92	0.1788	98.7591	1401.24
			98.6333	2.772	1493.86	6.14357	0.5319	295.325	1204.68	0.3769	209.536	1290.46	0.6086	332.908	1167.09	0.2707	152.742	1347.26	0.1846	107.23	1392.77	0.1744	100.23	1399.77	0.1699	101.143	1398.86	0.1636	97.0766	1402.92	0.1785	98.5934	1401.41
			99.9333	2.7687	1492.08	7.92197	0.5017	278.557	1221.44	0.3466	192.691	1307.31	0.5795	316.99	1183.01	0.244	137.677	1362.32	0.1833	106.475	1393.53	0.1744	100.23	1399.77	0.1699	101.143	1398.86	0.1637	97.136	1402.86	0.1785	98.5934	1401.41
			101.233	2.7714	1493.53	6.46691	0.4713	261.678	1238.32	0.3164	175.902	1324.1	0.5498	300.744	1199.26	0.2211	124.755	1375.24	0.1821	105.778	1394.22	0.1741	100.057	1399.94	0.1695	100.905	1399.1	0.1636	97.0766	1402.92	0.1781	98.3724	1401.63
			102.533	2.7686	1492.02	7.97586	0.4413	245.021	1254.98	0.2868	159.446	1340.55	0.5192	284.006	1215.99	0.2041	115.163	1384.84	0.1814	105.371	1394.63	0.174	100	1400	0.1692	100.726	1399.27	0.1637	97.136	1402.86	0.178	98.3172	1401.68
			103.833	2.7732	1494.5	5.49687	0.4115	228.476	1271.52	0.259	143.99	1356.01	0.4899	267.978	1232.02	0.1939	109.408	1390.59	0.1807	104.965	1395.04	0.1737	99.8276	1400.17	0.1691	100.667	1399.33	0.1638	97.1953	1402.8	0.1777	98.1515	1401.85
			105.133	2.7716	1493.64	6.35913	0.3818	211.985	1288.01	0.2346	130.425	1369.57	0.4602	251.732	1248.27	0.1881	106.135	1393.86	0.1801	104.616	1395.38	0.1737	99.8276	1400.17	0.169	100.607	1399.39	0.1638	97.1953	1402.8	0.1777	98.1515	1401.85
			106.433	2.7692	1492.35	7.65251	0.3525	195.717	1304.28	0.2154	119.751	1380.25	0.4305	235.486	1264.51	0.185	104.386	1395.61	0.1798	104.442	1395.56	0.1735	99.7126	1400.29	0.1688	100.488	1399.51	0.1639	97.2546	1402.75	0.1775	98.041	1401.96
			107.717	2.7724	1494.07	5.928	0.3239	179.838	1320.16	0.2029	112.802	1387.2	0.4008	219.24	1280.76	0.1829	103.201	1396.8	0.1795	104.268	1395.73	0.1734	99.6552	1400.34	0.1687	100.429	1399.57	0.1641	97.3733	1402.63	0.1775	98.041	1401.96
			109.017	2.7671	1491.22	8.78422	0.2958	164.236	1335.76	0.1964	109.188	1390.81	0.3734	204.252	1295.75	0.181	102.129	1397.87	0.1791	104.035	1395.96	0.1732	99.5402	1400.46	0.1685	100.31	1399.69	0.164	97.314	1402.69	0.1771	97.8201	1402.18
			110.317	2.7644	1489.76	10.2393	0.2691	149.411	1350.59	0.192	106.742	1393.26	0.3446	188.498	1311.5	0.1802	101.678	1398.32	0.179	103.977	1396.02	0.1733	99.5977	1400.4	0.1686	100.369	1399.63	0.1642	97.4327	1402.57	0.177	97.7648	1402.24
			111.617	2.7716	1493.64	6.35913	0.2442	135.586	1364.41	0.1894	105.296	1394.7	0.3178	173.839	1326.16	0.1794	101.226	1398.77	0.1786	103.745	1396.26	0.173	99.4253	1400.57	0.1683	100.19	1399.81	0.1642	97.4327	1402.57	0.1769	97.7096	1402.29
			112.917	2.7659	1490.57	9.43091	0.2227	123.649	1376.35	0.1877	104.351	1395.65	0.2913	159.343	1340.66	0.1789	100.944	1399.06	0.1786	103.745	1396.26	0.1732	99.5402	1400.46	0.1684	100.25	1399.75	0.1644	97.5513	1402.45	0.1768	97.6544	1402.35
			114.217	2.7675	1491.43	8.56866	0.2063	114.543	1385.46	0.1863	103.573	1396.43	0.2676	146.379	1353.62	0.1781	100.493	1399.51	0.1782	103.512	1396.49	0.1728	99.3103	1400.69	0.1683	100.19	1399.81	0.1643	97.492	1402.51	0.1766	97.5439	1402.46
			115.517	2.7675	1491.43	8.56866	0.1957	108.658	1391.34	0.1857	103.239	1396.76	0.2477	135.493	1364.51	0.1776	100.211	1399.79	0.1778	103.28	1396.72	0.1728	99.3103	1400.69	0.1684	100.25	1399.75	0.1645	97.6107	1402.39	0.1763	97.3782	1402.62
			116.817	2.7639	1489.49	10.5087	0.1895	105.215	1394.78	0.185	102.85	1397.15	0.2326	127.234	1372.77	0.1774	100.098	1399.9	0.1777	103.222	1396.78	0.1726	99.1954	1400.8	0.1682	100.131	1399.87	0.1644	97.5513	1402.45	0.1762	97.323	1402.68
			118.1	2.7638	1489.44	10.5626	0.1854	102.939	1397.06	0.1844	102.517	1397.48	0.2237	122.365	1377.63	0.1769	99.8157	1400.18	0.1775	103.106	1396.89	0.1724	99.0805	1400.92	0.168	100.012	1399.99	0.1645	97.6107	1402.39	0.176	97.2125	1402.79
			initial reaction rate V			0.225424			13.0405			13.8437			12.6759			14.244			15.519			18.3958			17.6117			31.6795			43.5762	μM of oxidated NADH/min
			M/6.23			0.0361837			2.09318			2.2221			2.03465			2.28636			2.49101			2.95278			2.82692			5.085			6.99457
			specific activity			0.452296			26.1648			27.7763			25.4331			28.5794			31.1377			36.9097			35.3365			63.5624			87.4322
																									oxidation of NADH kinetics
		SspB concentration in μM		specific activity		average specific activity																					SspB concentration in μM	initial reaction rate V		average V
			1	26.1648		26.1648																					1	13.0405		13.0405
			1.5	27.7763	25.4331	26.6047																					1.5	13.8437	12.6759	13.2598
			2.5	28.5794	31.1377	29.8586																					2.5	14.244	15.519	14.8815
			5	36.9097	35.3365	36.1231																					5	18.3958	17.6117	18.0038
			30	63.5624		63.5624																					30	31.6795		31.6795
			55	87.4322		87.4322																					55	43.5762		43.5762
																								Lineweaver–Burk plot for the determination of Michaelis-Menten constant
																										1 / (SspB concentration)		1 / (initial reaction rate)
																											1	0.0766841
																											0.666667	0.075416
																											0.4	0.0671975
																											0.2	0.0555439
																											0.0333333	0.0315661
																											0.0181818	0.0229483
																										Michaelis-Menten constant, Vmax and Km
																											1/Vmax	0.0347
																											Vmax=	28.8184	μM of oxidated NADH۰min¯¹
																										slope=	Km/Vmax=	0.0522
																											Km=	1.50432	μM
																								Hanes–Woolf plot for the determination of Michaelis-Menten constant
																										SspB concentration in μM		SspB conc. / initial reaction rate
																											1	0.0766841
																											1.5	0.113124
																											2.5	0.167994
																											5	0.27772
																											30	0.946984
																											55	1.26216
																										Michaelis-Menten constant, Vmax and Km
																											slope=	0.0223
																											Vmax=	44.843	μM of oxidated NADH۰min¯¹
																											Km/Vmax=	0.1205
																											Km=	5.40359	μM

## Sheet: Arkusz1
SspB concentration in μM
0
0.1
0.2
0.4
0.6
1	26.1648
1.5	27.7763
2.5	28.5794
5	36.9097
10
13
15
17
20
25
30	63.5624
40
50
55	87.4322
