# Supplementary material for: Targeted protein degradation in Escherichia coli using CLIPPERs
Source: EMBO Rep. 2025 Jun 25;26(16):3994–4016. doi: 10.1038/s44319-025-00510-9 (PMC12373786; doi:10.1038/s44319-025-00510-9)
Supplement: Supplementary file 7 — Source data Fig. 4 [file 44319_2025_510_MOESM7_ESM.zip › Fig4/Fig4D/Octet_Linker-Bait_GroEL.xlsx]

## Sheet: Kinetic Data_2023_08_04 15_ (2
Conc1	5.000E-06		Conc1	2.500E-06		Conc1	1.250E-06		Conc1	6.250E-07		Conc1	3.125E-07		Conc1	1.563E-07		Conc1	7.813E-08
Start1	660		Start1	660		Start1	660		Start1	660		Start1	660		Start1	660		Start1	660.01
Stop1	1019.8		Stop1	1019.8		Stop1	1019.8		Stop1	1019.8		Stop1	1019.81		Stop1	1019.81		Stop1	1019.8
KObs	NaN		KObs	0.254585449407113		KObs	0.131887613255554		KObs	0.0705386951797739		KObs	0.0398642361418839		KObs	0.024531914536385		KObs	0.0168588826548111
Error KObs	NaN		Error KObs	0.00344575754163177		Error KObs	0.00174342088537623		Error KObs	0.000892252557248465		Error KObs	0.000466668393184581		Error KObs	0.000253944404618889		Error KObs	0.000147487079483293
KOff	NaN		KOff	0.009189777103994		KOff	0.009189777103994		KOff	0.009189777103994		KOff	0.009189777103994		KOff	0.009189777103994		KOff	0.009189777103994
Error KOff	NaN		Error KOff	4.10842291206967E-05		Error KOff	4.10842291206967E-05		Error KOff	4.10842291206967E-05		Error KOff	4.10842291206967E-05		Error KOff	4.10842291206967E-05		Error KOff	4.10842291206967E-05
t1A10	t1A10	t1A10	t1B10	t1B10	t1B10	t1C10	t1C10	t1C10	t1D10	t1D10	t1D10	t1E10	t1E10	t1E10	t1F10	t1F10	t1F10	t1G10	t1G10	t1G10
Time1	Data1	Fit1	Time2	Data2	Fit2	Time3	Data3	Fit3	Time4	Data4	Fit4	Time5	Data5	Fit5	Time6	Data6	Fit6	Time7	Data7	Fit7
660	0.23404899	0	660	0.16357899	0	660	0.14193769	0	660	0.09850836	0	660	0.05706772	0	660	0.03943694	0	660.01	0.02312435	0
660.2	0.26746455	0	660.2	0.1826235	0.04494961	660.2	0.15372702	0.02294779	660.2	0.10451788	0.01033661	660.2	0.06063083	0.00520619	660.2	0.04057449	0.00246835	660.21	0.02439099	0.00150099
660.4	0.30519132	0	660.4	0.20475125	0.0876678	660.4	0.16740345	0.04529818	660.4	0.11137107	0.02052842	660.4	0.06471529	0.01037103	660.4	0.04170007	0.00492462	660.41	0.02576257	0.00299692
660.6	0.34678298	0	660.6	0.23024269	0.12826536	660.6	0.18288932	0.06706673	660.6	0.11944703	0.03057746	660.6	0.0693107	0.01549485	660.6	0.04352233	0.00736886	660.61	0.02721196	0.00448782
660.8	0.39163848	0	660.8	0.25765484	0.16684755	660.8	0.20026524	0.08826859	660.8	0.12859669	0.04048572	660.8	0.07426229	0.02057799	660.8	0.04593633	0.00980115	660.81	0.02883878	0.0059737
661	0.43756524	0	661	0.2866706	0.20351442	661	0.21877631	0.10891851	661	0.13846951	0.05025518	661	0.07981952	0.02562077	661	0.04818568	0.01222152	661.01	0.03034345	0.00745458
661.2	0.48374747	0	661.2	0.31649688	0.23836105	661.2	0.23799019	0.12903086	661.2	0.14875769	0.05988778	661.2	0.08544866	0.03062349	661.2	0.05064962	0.01463006	661.21	0.03219421	0.00893048
661.4	0.52932677	0	661.4	0.3464803	0.27147781	661.4	0.25785535	0.14861963	661.4	0.15990011	0.06938545	661.4	0.09132051	0.03558649	661.4	0.05362557	0.0170268	661.41	0.03399183	0.01040141
661.6	0.57248777	0	661.6	0.37547212	0.30295057	661.6	0.27740408	0.16769845	661.6	0.17076661	0.07875006	661.6	0.09726176	0.04051008	661.6	0.05652059	0.01941181	661.61	0.03542404	0.01186738
661.8	0.61147096	0	661.8	0.40298456	0.33286095	661.8	0.29613852	0.18628059	661.8	0.18135671	0.08798349	661.8	0.10293791	0.04539457	661.8	0.05976924	0.02178515	661.81	0.03706023	0.01332842
662	0.64525143	0	662	0.42796501	0.36128649	662	0.31362936	0.204379	662	0.19151252	0.09708756	662	0.10853128	0.05024027	662	0.06303041	0.02414688	662.01	0.03860294	0.01478455
662.2	0.67201759	0	662.2	0.44906531	0.38830092	662.2	0.32881427	0.22200625	662.2	0.20074958	0.10606411	662.2	0.11363261	0.05504749	662.2	0.06628445	0.02649704	662.21	0.0398115	0.01623577
662.4	0.69522107	0	662.4	0.46748442	0.41397428	662.4	0.3434653	0.23917462	662.4	0.20963334	0.1149149	662.4	0.1185032	0.05981653	662.4	0.06905117	0.02883571	662.41	0.04118088	0.01768211
662.6	0.71668056	0	662.6	0.48496144	0.43837316	662.6	0.35784023	0.25589605	662.6	0.21887317	0.1236417	662.6	0.1238228	0.06454771	662.6	0.07256064	0.03116292	662.61	0.04344105	0.01912357
662.8	0.73535655	0	662.8	0.50055537	0.46156081	662.8	0.37051174	0.27218218	662.8	0.22664272	0.13224626	662.8	0.12802192	0.06924131	662.8	0.07460525	0.03347875	662.81	0.04454614	0.02056019
663	0.7532864	0	663	0.51540137	0.48359736	663	0.38295631	0.28804434	663	0.23510583	0.14073027	663	0.13249102	0.07389764	663	0.0777098	0.03578324	663.01	0.04592749	0.02199197
663.2	0.76915204	0	663.2	0.52891735	0.50453997	663.2	0.39503552	0.30349356	663.2	0.24310124	0.14909544	663.2	0.13691971	0.07851699	663.2	0.08057081	0.03807645	663.21	0.04720508	0.02341893
663.4	0.78416823	0	663.4	0.54189151	0.52444293	663.4	0.40646281	0.3185406	663.4	0.25105339	0.15734342	663.4	0.14192557	0.08309966	663.4	0.08356958	0.04035844	663.41	0.04889421	0.02484109
663.6	0.79772791	0	663.6	0.55382388	0.54335786	663.6	0.4174489	0.33319592	663.6	0.25866048	0.16547586	663.6	0.1463736	0.08764594	663.6	0.0866949	0.04262926	663.61	0.05040825	0.02625846
663.8	0.81029101	0	663.8	0.56483137	0.56133381	663.8	0.42785253	0.34746972	663.8	0.26638045	0.17349437	663.8	0.15110195	0.09215612	663.8	0.08944865	0.04488897	663.81	0.05217854	0.02767106
664	0.8225976	0	664	0.57568002	0.57841738	664	0.43878186	0.36137194	664	0.2744303	0.18140055	664	0.15586171	0.09663048	664	0.0927521	0.04713761	664.01	0.05422359	0.0290789
664.2	0.83380074	0	664.2	0.58587264	0.59465288	664.2	0.44842289	0.37491225	664.2	0.28157553	0.18919598	664.2	0.16045252	0.1010693	664.2	0.09531482	0.04937525	664.21	0.05588434	0.03048201
664.4	0.84415029	0	664.4	0.59551719	0.61008241	664.4	0.45787305	0.38810007	664.4	0.28827083	0.1968822	664.4	0.16492619	0.10547288	664.4	0.09802382	0.05160194	664.41	0.05744894	0.03188039
664.6	0.85450174	0	664.6	0.60535477	0.62474597	664.6	0.46735497	0.40094457	664.6	0.29566528	0.20446075	664.6	0.16938012	0.10984149	664.6	0.10107976	0.05381773	664.61	0.05930967	0.03327407
664.8	0.86413225	0	664.8	0.61365771	0.63868161	664.8	0.47670108	0.4134547	664.8	0.30239689	0.21193314	664.8	0.17372663	0.11417541	664.8	0.10370728	0.05602268	664.81	0.06106538	0.03466305
665	0.87233035	0	665	0.6215567	0.65192544	665	0.48537901	0.42563915	665	0.30877234	0.21930084	665	0.17779596	0.11847491	665	0.10588096	0.05821683	665.01	0.06242518	0.03604736
665.2	0.88032109	0	665.2	0.62892668	0.66451181	665.2	0.49353722	0.43750641	665.2	0.3150695	0.22656534	665.2	0.1815396	0.12274027	665.2	0.10817751	0.06040025	665.21	0.06398415	0.03742701
665.4	0.88809193	0	665.4	0.63623196	0.67647336	665.4	0.50149618	0.44906474	665.4	0.32153661	0.23372807	665.4	0.18563448	0.12697176	665.4	0.11066122	0.06257297	665.41	0.06512932	0.03880201
665.6	0.89540553	0	665.6	0.64327759	0.68784112	665.6	0.50916677	0.46032217	665.6	0.32732067	0.24079045	665.6	0.18970187	0.13116964	665.6	0.11279775	0.06473507	665.61	0.06643903	0.04017239
665.8	0.90236995	0	665.8	0.65024101	0.69864454	665.8	0.51659906	0.47128654	665.8	0.33345903	0.24775391	665.8	0.193777	0.13533419	665.8	0.11540374	0.06688658	665.81	0.06817218	0.04153815
666	0.90886169	0	666	0.65673222	0.70891166	666	0.52338476	0.48196547	666	0.3388287	0.25461981	666	0.1976426	0.13946566	666	0.11676484	0.06902756	666.01	0.06919825	0.04289932
666.2	0.91512817	0	666.2	0.66257911	0.7186691	666.2	0.52995318	0.49236641	666.2	0.34395481	0.26138953	666.2	0.20150131	0.14356433	666.2	0.11890417	0.07115806	666.21	0.07047187	0.0442559
666.4	0.92100207	0	666.4	0.66841268	0.72794214	666.4	0.53655322	0.50249658	666.4	0.3488489	0.26806442	666.4	0.20490502	0.14763045	666.4	0.12074743	0.07327814	666.41	0.07190407	0.04560792
666.6	0.92733992	0	666.6	0.67436537	0.73675486	666.6	0.54307166	0.51236304	666.6	0.35403104	0.2746458	666.6	0.20892116	0.15166428	666.6	0.12311864	0.07538784	666.61	0.07327607	0.04695539
666.8	0.93343879	0	666.8	0.67939815	0.74513008	666.8	0.54880749	0.52197264	666.8	0.35885916	0.28113499	666.8	0.21258061	0.15566608	666.8	0.12505577	0.07748721	666.81	0.07429979	0.04829832
667	0.93932183	0	667	0.68487817	0.75308954	667	0.5549706	0.53133209	667	0.36392705	0.28753326	667	0.21692034	0.15963609	667	0.12783995	0.07957631	667.01	0.07567515	0.04963673
667.2	0.94491935	0	667.2	0.69023567	0.76065387	667.2	0.56136701	0.54044788	667.2	0.36861327	0.29384191	667.2	0.22093167	0.16357459	667.2	0.13043447	0.08165518	667.21	0.07694323	0.05097064
667.4	0.94995011	0	667.4	0.69504297	0.76784269	667.4	0.56702982	0.54932636	667.4	0.37315763	0.30006218	667.4	0.2248609	0.1674818	667.4	0.13277565	0.08372388	667.41	0.07845441	0.05230005
667.6	0.9543668	0	667.6	0.69933324	0.77467463	667.6	0.57256078	0.55797371	667.6	0.37788278	0.30619532	667.6	0.22802321	0.17135799	667.6	0.13481725	0.08578246	667.61	0.07955353	0.05362499
667.8	0.95866545	0	667.8	0.70352962	0.78116743	667.8	0.57780578	0.56639595	667.8	0.38276834	0.31224253	667.8	0.23123592	0.17520339	667.8	0.13690332	0.08783095	667.81	0.08079788	0.05494548
668	0.9626734	0	668	0.70798572	0.7873379	668	0.5828052	0.57459893	668	0.38737227	0.31820504	668	0.23471492	0.17901826	668	0.13906187	0.08986943	668.01	0.08238864	0.05626151
668.2	0.96714777	0	668.2	0.71226487	0.79320205	668.2	0.58828857	0.58258837	668.2	0.39220761	0.32408401	668.2	0.23862505	0.18280284	668.2	0.14125932	0.09189792	668.21	0.08409051	0.05757312
668.4	0.97079962	0	668.4	0.716305	0.7987751	668.4	0.59319115	0.59036983	668.4	0.39639693	0.32988063	668.4	0.2416678	0.18655736	668.4	0.14334988	0.09391649	668.41	0.08550075	0.05888031
668.6	0.9746262	0	668.6	0.7200741	0.80407148	668.6	0.59818102	0.59794871	668.6	0.40103624	0.33559605	668.6	0.24467506	0.19028206	668.6	0.14572661	0.09592517	668.61	0.08699966	0.0601831
668.8	0.97783629	0	668.8	0.72376823	0.80910494	668.8	0.60285989	0.60533029	668.8	0.40529859	0.3412314	668.8	0.24782319	0.19397719	668.8	0.14762459	0.09792403	668.81	0.08816251	0.06148151
669	0.98133783	0	669	0.7271468	0.81388852	669	0.6072385	0.61251971	669	0.40913297	0.34678781	669	0.25053072	0.19764298	669	0.14933301	0.0999131	669.01	0.08910733	0.06277554
669.2	0.98455372	0	669.2	0.73102908	0.81843464	669.2	0.61184804	0.61952197	669.2	0.41309214	0.35226637	669.2	0.25356631	0.20127965	669.2	0.15178524	0.10189244	669.21	0.09043759	0.06406522
669.4	0.98769686	0	669.4	0.73503265	0.82275507	669.4	0.61633624	0.62634194	669.4	0.41706934	0.3576682	669.4	0.25672662	0.20488744	669.4	0.15422494	0.10386209	669.41	0.09177875	0.06535056
669.6	0.99141861	0	669.6	0.73902859	0.82686103	669.6	0.62106283	0.63298437	669.6	0.42141804	0.36299434	669.6	0.26019179	0.20846659	669.6	0.15620173	0.1058221	669.61	0.09348043	0.06663157
669.8	0.99454166	0	669.8	0.74249436	0.83076316	669.8	0.62555853	0.63945388	669.8	0.42536179	0.36824588	669.8	0.26354685	0.21201731	669.8	0.15845404	0.10777252	669.81	0.09474835	0.06790827
670	0.99734345	0	670	0.74567477	0.83447157	670	0.62968143	0.64575497	670	0.42884476	0.37342385	670	0.26641124	0.21553983	670	0.1602746	0.10971339	670.01	0.09593798	0.06918067
670.2	1.00025728	0	670.2	0.7484335	0.83799589	670.2	0.63337564	0.65189203	670.2	0.43210614	0.37852928	670.2	0.26938354	0.21903438	670.2	0.1620388	0.11164476	670.21	0.09703239	0.07044879
670.4	1.00311649	0	670.4	0.75128569	0.84134525	670.4	0.63744551	0.65786932	670.4	0.43571587	0.3835632	670.4	0.2724167	0.22250118	670.4	0.16399991	0.11356668	670.41	0.09822497	0.07171264
670.6	1.00602502	0	670.6	0.75397383	0.84452835	670.6	0.64078211	0.66369101	670.6	0.43901447	0.38852659	670.6	0.27570341	0.22594045	670.6	0.16608366	0.11547919	670.61	0.09923866	0.07297224
670.8	1.0093747	0	670.8	0.75689257	0.84755342	670.8	0.6450519	0.66936114	670.8	0.44289184	0.39342045	670.8	0.27906307	0.22935241	670.8	0.16858496	0.11738234	670.81	0.10053197	0.07422759
671	1.01195451	0	671	0.7597517	0.85042833	671	0.64899876	0.67488367	671	0.44635258	0.39824576	671	0.28262494	0.23273728	671	0.17070086	0.11927618	671.01	0.10171067	0.07547872
671.2	1.01451078	0	671.2	0.76201298	0.85316051	671.2	0.6522779	0.68026243	671.2	0.44918057	0.40300347	671.2	0.28539364	0.23609526	671.2	0.17254003	0.12116075	671.21	0.10252589	0.07672564
671.4	1.01668803	0	671.4	0.76407167	0.85575707	671.4	0.65558519	0.68550116	671.4	0.45242428	0.40769453	671.4	0.28792285	0.23942658	671.4	0.1742155	0.12303609	671.41	0.10352669	0.07796836
671.6	1.01864754	0	671.6	0.76610994	0.85822472	671.6	0.6589727	0.69060352	671.6	0.45567082	0.41231988	671.6	0.28995878	0.24273144	671.6	0.17562357	0.12490226	671.61	0.10453443	0.0792069
671.8	1.02092856	0	671.8	0.76810519	0.86056987	671.8	0.66220522	0.69557305	671.8	0.45891123	0.41688043	671.8	0.29221154	0.24601006	671.8	0.17724941	0.12675929	671.81	0.10592674	0.08044127
672	1.02332809	0	672	0.77063049	0.86279861	672	0.66560198	0.70041321	672	0.46241824	0.42137709	672	0.29573871	0.24926264	672	0.1789993	0.12860723	672.01	0.10759095	0.08167149
672.2	1.02620687	0	672.2	0.77277994	0.8649167	672.2	0.66881587	0.70512737	672.2	0.46618144	0.42581076	672.2	0.29869659	0.2524894	672.2	0.18099359	0.13044613	672.21	0.1091347	0.08289756
672.4	1.02816194	0	672.4	0.77464218	0.86692965	672.4	0.6713029	0.7097188	672.4	0.46894136	0.43018232	672.4	0.30093665	0.25569052	672.4	0.18260393	0.13227603	672.41	0.11003296	0.08411951
672.6	1.03047728	0	672.6	0.77664048	0.86884267	672.6	0.674051	0.71419071	672.6	0.47172953	0.43449264	672.6	0.30344868	0.25886623	672.6	0.18436233	0.13409697	672.61	0.11092816	0.08533734
672.8	1.03248411	0	672.8	0.77890241	0.87066072	672.8	0.67688666	0.7185462	672.8	0.47468942	0.43874258	672.8	0.30580481	0.26201672	672.8	0.1857123	0.135909	672.81	0.11226367	0.08655108
673	1.03481052	0	673	0.78068221	0.87238852	673	0.67962849	0.72278831	673	0.4766579	0.44293298	673	0.30797798	0.26514219	673	0.18710995	0.13771216	673.01	0.11330488	0.08776072
673.2	1.03660447	0	673.2	0.78284727	0.87403054	673.2	0.68244184	0.72691998	673.2	0.47913365	0.44706468	673.2	0.31026902	0.26824285	673.2	0.18894409	0.13950649	673.21	0.11462308	0.0889663
673.4	1.03873593	0	673.4	0.78482667	0.87559105	673.4	0.68501046	0.7309441	673.4	0.48195552	0.4511385	673.4	0.31285042	0.27131888	673.4	0.19024726	0.14129205	673.41	0.1158568	0.09016782
673.6	1.04109842	0	673.6	0.78706025	0.8770741	673.6	0.68766876	0.73486345	673.6	0.48469254	0.45515526	673.6	0.3155073	0.27437048	673.6	0.19194615	0.14306886	673.61	0.11723706	0.09136529
673.8	1.04256503	0	673.8	0.78858684	0.87848352	673.8	0.68973395	0.73868078	673.8	0.48690175	0.45911574	673.8	0.31759927	0.27739785	673.8	0.19340914	0.14483698	673.81	0.1181431	0.09255874
674	1.04446667	0	674	0.79022292	0.87982298	674	0.69153148	0.74239873	674	0.48929639	0.46302074	674	0.31977265	0.28040117	674	0.19424658	0.14659644	674.01	0.11891787	0.09374816
674.2	1.04623706	0	674.2	0.79241421	0.88109594	674.2	0.69353978	0.74601989	674.2	0.49131198	0.46687104	674.2	0.3220481	0.28338065	674.2	0.19499825	0.14834729	674.21	0.11960647	0.09493358
674.4	1.04842109	0	674.4	0.7946046	0.88230571	674.4	0.69601549	0.74954678	674.4	0.49427389	0.4706674	674.4	0.32451866	0.28633647	674.4	0.19739725	0.15008958	674.41	0.12065764	0.09611502
674.6	1.05016005	0	674.6	0.79712243	0.88345542	674.6	0.69802794	0.75298186	674.6	0.49703467	0.47441058	674.6	0.32650189	0.28926881	674.6	0.19929319	0.15182333	674.61	0.12164357	0.09729247
674.8	1.05200407	0	674.8	0.79891777	0.88454805	674.8	0.70072383	0.75632751	674.8	0.49997864	0.47810132	674.8	0.32905621	0.29217787	674.8	0.20114325	0.1535486	674.81	0.12277336	0.09846596
675	1.05341753	0	675	0.80099182	0.88558645	675	0.70302915	0.75958607	675	0.5023316	0.48174036	675	0.33146337	0.29506383	675	0.20308899	0.15526543	675.01	0.12386016	0.09963551
675.2	1.0548808	0	675.2	0.80255312	0.8865733	675.2	0.70505994	0.7627598	675.2	0.50446483	0.48532842	675.2	0.33316156	0.29792687	675.2	0.20474613	0.15697385	675.21	0.1250179	0.10080111
675.4	1.05631238	0	675.4	0.80414085	0.88751116	675.4	0.70744413	0.76585091	675.4	0.50754179	0.48886621	675.4	0.33483732	0.30076717	675.4	0.20651331	0.15867391	675.41	0.12603825	0.10196279
675.6	1.05721754	0	675.6	0.80527646	0.88840246	675.6	0.70998059	0.76886155	675.6	0.50980957	0.49235445	675.6	0.33694713	0.30358492	675.6	0.20770518	0.16036565	675.61	0.12729326	0.10312056
675.8	1.05907435	0	675.8	0.80703284	0.88924951	675.8	0.71264613	0.77179381	675.8	0.5123889	0.49579382	675.8	0.33965122	0.30638029	675.8	0.20979091	0.16204911	675.81	0.12869666	0.10427444
676	1.0610255	0	676	0.80901026	0.89005451	676	0.71530444	0.77464974	676	0.51496464	0.49918501	676	0.34293692	0.30915347	676	0.21194906	0.16372433	676.01	0.13005124	0.10542443
676.2	1.06253672	0	676.2	0.81055799	0.89081956	676.2	0.71784618	0.77743132	676.2	0.51748388	0.50252869	676.2	0.34519924	0.31190462	676.2	0.21398042	0.16539136	676.21	0.13120747	0.10657055
676.4	1.06411094	0	676.4	0.81269397	0.89154662	676.4	0.72043791	0.78014049	676.4	0.51979738	0.50582553	676.4	0.34738112	0.31463392	676.4	0.21599806	0.16705022	676.41	0.13267378	0.10771281
676.6	1.06542145	0	676.6	0.81395144	0.89223759	676.6	0.72287085	0.78277913	676.6	0.5216575	0.50907619	676.6	0.34904818	0.31734155	676.6	0.21741528	0.16870096	676.61	0.13374061	0.10885122
676.8	1.06666237	0	676.8	0.81513516	0.89289426	676.8	0.72526812	0.78534909	676.8	0.52382593	0.51228131	676.8	0.35116621	0.32002768	676.8	0.21909933	0.17034363	676.81	0.1353461	0.10998581
677	1.06860522	0	677	0.81687397	0.89351833	677	0.72777064	0.78785213	677	0.5263722	0.51544154	677	0.35426513	0.32269248	677	0.22096404	0.17197825	677.01	0.13696217	0.11111657
677.2	1.07027204	0	677.2	0.81805476	0.89411141	677.2	0.73005927	0.79029002	677.2	0.52878627	0.51855749	677.2	0.35649503	0.32533612	677.2	0.22251512	0.17360488	677.21	0.1381046	0.11224353
677.4	1.07186558	0	677.4	0.81915837	0.89467506	677.4	0.73212767	0.79266445	677.4	0.53098054	0.52162979	677.4	0.35874898	0.32795876	677.4	0.22457374	0.17522354	677.41	0.13929605	0.1133667
677.6	1.07331213	0	677.6	0.82038479	0.89521073	677.6	0.73385974	0.79497706	677.6	0.53294639	0.52465905	677.6	0.36068041	0.33056058	677.6	0.22595413	0.17683428	677.61	0.1402641	0.11448608
677.8	1.07485051	0	677.8	0.82217112	0.8957198	677.8	0.73532343	0.79722946	677.8	0.53525209	0.52764587	677.8	0.36309794	0.33314173	677.8	0.22709271	0.17843714	677.81	0.14102004	0.1156017
678	1.07689083	0	678	0.82413507	0.8962036	678	0.73745793	0.79942323	678	0.53760903	0.53059086	678	0.3653565	0.33570239	678	0.22852438	0.18003215	678.01	0.14191643	0.11671356
678.2	1.07807067	0	678.2	0.82591569	0.89666339	678.2	0.73900183	0.80155989	678.2	0.53953119	0.53349459	678.2	0.36703714	0.33824271	678.2	0.22976914	0.18161936	678.21	0.14259569	0.11782168
678.4	1.07966659	0	678.4	0.82749637	0.89710035	678.4	0.74053262	0.80364093	678.4	0.54178183	0.53635764	678.4	0.36883014	0.34076286	678.4	0.23167717	0.18319879	678.41	0.1434274	0.11892607
678.6	1.08085902	0	678.6	0.82904957	0.89751562	678.6	0.74202639	0.8056678	678.6	0.54416262	0.53918058	678.6	0.37041391	0.343263	678.6	0.23276047	0.1847705	678.61	0.14444386	0.12002674
678.8	1.08169557	0	678.8	0.82953006	0.89791027	678.8	0.74323262	0.80764189	678.8	0.54581852	0.54196398	678.8	0.37202451	0.34574328	678.8	0.2336419	0.18633451	678.81	0.14460643	0.1211237
679	1.08263995	0	679	0.83062561	0.89828533	679	0.7444849	0.8095646	679	0.54742516	0.54470839	679	0.37397528	0.34820387	679	0.23534468	0.18789087	679.01	0.1454484	0.12221698
679.2	1.08285845	0	679.2	0.83114019	0.89864178	679.2	0.74485747	0.81143726	679.2	0.54849084	0.54741435	679.2	0.37515513	0.35064491	679.2	0.23579993	0.18943962	679.21	0.14595138	0.12330657
679.4	1.08341218	0	679.4	0.83177941	0.89898052	679.4	0.74615603	0.81326116	679.4	0.55031137	0.5500824	679.4	0.37704954	0.35306657	679.4	0.23662699	0.19098078	679.41	0.14616989	0.1243925
679.6	1.0838393	0	679.6	0.83227556	0.89930245	679.6	0.74724207	0.81503758	679.6	0.55150189	0.55271308	679.6	0.37900905	0.35546901	679.6	0.23724814	0.1925144	679.61	0.14668407	0.12547477
679.8	1.08512422	0	679.8	0.83356956	0.89960841	679.8	0.74844866	0.81676776	679.8	0.55312003	0.5553069	679.8	0.38073856	0.35785236	679.8	0.23879716	0.19404051	679.81	0.14738815	0.12655339
680	1.08625375	0	680	0.83459983	0.89989917	680	0.749779	0.8184529	680	0.55457338	0.55786439	680	0.38248211	0.36021678	680	0.24006038	0.19555915	680.01	0.14834766	0.12762839
680.2	1.08724168	0	680.2	0.83608521	0.9001755	680.2	0.75172155	0.82009417	680.2	0.55674344	0.56038605	680.2	0.38438014	0.36256244	680.2	0.24167794	0.19707036	680.21	0.14956838	0.12869977
680.4	1.08891345	0	680.4	0.83731166	0.90043811	680.4	0.75332306	0.82169271	680.4	0.55883618	0.56287239	680.4	0.38642235	0.36488946	680.4	0.24332938	0.19857418	680.41	0.15132113	0.12976754
680.6	1.09046879	0	680.6	0.83764223	0.90068768	680.6	0.75485456	0.82324963	680.6	0.56051508	0.5653239	680.6	0.38852135	0.367198	680.6	0.24485559	0.20007063	680.61	0.15242896	0.13083172
680.8	1.09165398	0	680.8	0.83896704	0.90092486	680.8	0.75643552	0.82476603	680.8	0.56251148	0.56774106	680.8	0.39087	0.36948821	680.8	0.24681588	0.20155976	680.81	0.15400206	0.13189231
681	1.09355576	0	681	0.84055774	0.90115027	681	0.75858784	0.82624295	681	0.56493319	0.57012436	681	0.3934954	0.37176024	681	0.24889334	0.2030416	681.01	0.15546289	0.13294934
681.2	1.094836	0	681.2	0.84147405	0.90136449	681.2	0.76027512	0.82768142	681.2	0.56656789	0.57247428	681.2	0.39502275	0.37401422	681.2	0.25026371	0.20451619	681.21	0.15643327	0.13400281
681.4	1.0960431	0	681.4	0.84242454	0.90156808	681.4	0.7620015	0.82908245	681.4	0.56806235	0.57479128	681.4	0.39702991	0.3762503	681.4	0.25194952	0.20598357	681.41	0.15770651	0.13505273
681.6	1.09704513	0	681.6	0.84367576	0.90176156	681.6	0.76347528	0.830447	681.6	0.56979895	0.57707582	681.6	0.39862719	0.37846863	681.6	0.25277894	0.20744376	681.61	0.15866579	0.13609911
681.8	1.09844767	0	681.8	0.84520918	0.90194543	681.8	0.76476476	0.83177603	681.8	0.57144443	0.57932835	681.8	0.40085926	0.38066934	681.8	0.25437125	0.2088968	681.81	0.1595931	0.13714198
682	1.09948169	0	682	0.84675116	0.90212018	682	0.76636681	0.83307046	682	0.57305649	0.58154933	682	0.40242337	0.38285257	682	0.25575074	0.21034273	682.01	0.16089246	0.13818133
682.2	1.10021541	0	682.2	0.84778754	0.90228625	682.2	0.76760111	0.8343312	682.2	0.57454097	0.5837392	682.2	0.4040421	0.38501847	682.2	0.25689931	0.21178158	682.21	0.1618295	0.13921719
682.4	1.10195256	0	682.4	0.84940219	0.90244408	682.4	0.76942378	0.83555911	682.4	0.57629581	0.58589839	682.4	0.40632962	0.38716716	682.4	0.25850987	0.2132134	682.41	0.16318954	0.14024956
682.6	1.10268735	0	682.6	0.85011853	0.90259407	682.6	0.77009948	0.83675506	682.6	0.57770888	0.58802733	682.6	0.40764468	0.3892988	682.6	0.25930319	0.2146382	682.61	0.16358544	0.14127845
682.8	1.10297718	0	682.8	0.8507446	0.90273661	682.8	0.77113592	0.83791987	682.8	0.57847521	0.59012645	682.8	0.40930786	0.3914135	682.8	0.26028932	0.21605603	682.81	0.16425046	0.14230388
683	1.10374955	0	683	0.85172477	0.90287208	683	0.77214588	0.83905436	683	0.57969293	0.59219616	683	0.4113321	0.39351142	683	0.26170682	0.21746692	683.01	0.16577485	0.14332586
683.2	1.10431277	0	683.2	0.85242964	0.90300083	683.2	0.77316426	0.84015932	683.2	0.58078136	0.59423688	683.2	0.4127148	0.39559267	683.2	0.26246139	0.21887091	683.21	0.16663494	0.1443444
683.4	1.10504327	0	683.4	0.85313307	0.90312318	683.4	0.77471874	0.84123551	683.4	0.58222383	0.59624901	683.4	0.41433963	0.39765739	683.4	0.2637816	0.22026802	683.41	0.16743658	0.14535951
683.6	1.10590938	0	683.6	0.85403536	0.90323946	683.6	0.77600982	0.84228369	683.6	0.58351298	0.59823296	683.6	0.41566569	0.39970572	683.6	0.26508613	0.2216583	683.61	0.16845263	0.14637121
683.8	1.10700281	0	683.8	0.85555287	0.90334997	683.8	0.77794164	0.84330457	683.8	0.58489725	0.60018911	683.8	0.4171858	0.40173778	683.8	0.26690501	0.22304177	683.81	0.16984482	0.14737949
684	1.10771851	0	684	0.85618606	0.90345499	684	0.77916892	0.84429889	684	0.58645333	0.60211786	684	0.41845632	0.40375371	684	0.26792028	0.22441847	684.01	0.17069593	0.14838439
684.2	1.10874538	0	684.2	0.85709615	0.9035548	684.2	0.78042907	0.84526731	684.2	0.58814839	0.60401958	684.2	0.42019125	0.40575363	684.2	0.26942756	0.22578844	684.21	0.17200173	0.1493859
684.4	1.1093345	0	684.4	0.85741542	0.90364965	684.4	0.78165924	0.84621053	684.4	0.58902655	0.60589467	684.4	0.42135097	0.40773766	684.4	0.27044336	0.22715169	684.41	0.17246807	0.15038404
684.6	1.10995123	0	684.6	0.85798494	0.9037398	684.6	0.78259514	0.84712919	684.6	0.59005115	0.60774349	684.6	0.42260855	0.40970594	684.6	0.27175572	0.22850828	684.61	0.17283469	0.15137882
684.8	1.11042996	0	684.8	0.85854173	0.90382547	684.8	0.7838757	0.84802394	684.8	0.59101581	0.60956641	684.8	0.42332771	0.41165859	684.8	0.27264883	0.22985823	684.81	0.17355821	0.15237025
685	1.11187257	0	685	0.85919001	0.90390688	685	0.7851885	0.8488954	685	0.59235941	0.6113638	685	0.42453208	0.41359574	685	0.2737468	0.23120156	685.01	0.17415466	0.15335835
685.2	1.11266075	0	685.2	0.85994121	0.90398426	685.2	0.7865277	0.84974416	685.2	0.5936508	0.613136	685.2	0.42592273	0.4155175	685.2	0.27493306	0.23253833	685.21	0.17493991	0.15434312
685.4	1.11366691	0	685.4	0.86073727	0.90405779	685.4	0.78792212	0.85057084	685.4	0.59462741	0.61488338	685.4	0.42751166	0.41742399	685.4	0.27652335	0.23386855	685.41	0.17571362	0.15532457
685.6	1.11448617	0	685.6	0.8613207	0.90412767	685.6	0.78893564	0.85137599	685.6	0.59590645	0.61660628	685.6	0.42840919	0.41931535	685.6	0.27739306	0.23519226	685.61	0.175851	0.15630272
685.8	1.1160796	0	685.8	0.86292057	0.90419409	685.8	0.79056983	0.85216018	685.8	0.59801259	0.61830505	685.8	0.43104645	0.42119169	685.8	0.27965186	0.23650949	685.81	0.17719012	0.15727758
686	1.11713959	0	686	0.86404961	0.9042572	686	0.79229762	0.85292396	686	0.59971007	0.61998002	686	0.43274647	0.42305313	686	0.28087695	0.23782028	686.01	0.17832931	0.15824915
686.2	1.11801431	0	686.2	0.86459125	0.90431719	686.2	0.79334478	0.85366785	686.2	0.6012817	0.62163152	686.2	0.43414135	0.42489979	686.2	0.28210752	0.23912465	686.21	0.17906813	0.15921746
686.4	1.11889905	0	686.4	0.86527323	0.90437419	686.4	0.79448166	0.85439238	686.4	0.60231558	0.62325989	686.4	0.43568981	0.42673178	686.4	0.28273662	0.24042263	686.41	0.18005466	0.16018251
686.6	1.11967846	0	686.6	0.86585929	0.90442837	686.6	0.79546893	0.85509805	686.6	0.60376518	0.62486545	686.6	0.43715778	0.42854923	686.6	0.2840054	0.24171426	686.61	0.1807008	0.1611443
686.8	1.12080008	0	686.8	0.86691818	0.90447986	686.8	0.79675388	0.85578535	686.8	0.60524038	0.62644851	686.8	0.43912216	0.43035224	686.8	0.28499586	0.24299957	686.81	0.18221335	0.16210286
687	1.12142475	0	687	0.86756485	0.90452879	687	0.79741219	0.85645475	687	0.60641192	0.6280094	687	0.43996213	0.43214093	687	0.28595741	0.24427859	687.01	0.18303844	0.1630582
687.2	1.12197784	0	687.2	0.86772851	0.90457529	687.2	0.79807963	0.85710673	687.2	0.60743556	0.62954842	687.2	0.44056438	0.43391542	687.2	0.28652572	0.24555135	687.21	0.18360543	0.16401032
687.4	1.12276039	0	687.4	0.86882542	0.90461948	687.4	0.79897019	0.85774173	687.4	0.60847835	0.63106588	687.4	0.44217808	0.43567582	687.4	0.2878818	0.24681788	687.41	0.18477436	0.16495923
687.6	1.12372886	0	687.6	0.86961858	0.90466148	687.6	0.79974633	0.85836021	687.6	0.60930124	0.63256209	687.6	0.44369048	0.43742224	687.6	0.28863022	0.24807822	687.61	0.18584623	0.16590495
687.8	1.12448207	0	687.8	0.87102609	0.9047014	687.8	0.80075022	0.85896258	687.8	0.61032642	0.63403733	687.8	0.44493056	0.43915479	687.8	0.28950308	0.24933238	687.81	0.1870604	0.16684748
688	1.12464181	0	688	0.87133759	0.90473933	688	0.8007844	0.85954928	688	0.61106177	0.63549191	688	0.44548671	0.44087358	688	0.28996574	0.2505804	688.01	0.18763173	0.16778685
688.2	1.12551663	0	688.2	0.87227074	0.90477538	688.2	0.80166601	0.86012069	688.2	0.61151372	0.63692611	688.2	0.44681788	0.44257873	688.2	0.29035394	0.25182232	688.21	0.18878006	0.16872305
688.4	1.12587915	0	688.4	0.87258946	0.90480964	688.4	0.80233397	0.86067724	688.4	0.61192746	0.63834023	688.4	0.44745868	0.44427033	688.4	0.29059897	0.25305816	688.41	0.1890652	0.1696561
688.6	1.12667072	0	688.6	0.87319346	0.9048422	688.6	0.80319367	0.86121929	688.6	0.61280268	0.63973453	688.6	0.44871703	0.4459485	688.6	0.2915964	0.25428795	688.61	0.19029504	0.17058601
688.8	1.12762872	0	688.8	0.87409546	0.90487314	688.8	0.80451014	0.86174724	688.8	0.61377654	0.6411093	688.8	0.44970016	0.44761334	688.8	0.29228269	0.25551172	688.81	0.19140289	0.17151278
689	1.1284053	0	689	0.87493406	0.90490255	689	0.80512794	0.86226144	689	0.61447259	0.64246481	689	0.45109909	0.44926496	689	0.29317247	0.2567295	689.01	0.19227678	0.17243644
689.2	1.12894063	0	689.2	0.87582685	0.9049305	689.2	0.806131	0.86276225	689.2	0.61533686	0.64380133	689.2	0.45255874	0.45090347	689.2	0.29450647	0.25794132	689.21	0.1933064	0.17335699
689.4	1.12991179	0	689.4	0.87657318	0.90495706	689.4	0.80747475	0.86325003	689.4	0.61669515	0.64511912	689.4	0.45434435	0.45252896	689.4	0.2963945	0.25914721	689.41	0.19460124	0.17427444
689.6	1.13110263	0	689.6	0.87721809	0.9049823	689.6	0.80880459	0.86372511	689.6	0.61871117	0.64641846	689.6	0.45601559	0.45414154	689.6	0.29744923	0.2603472	689.61	0.19540249	0.17518881
689.8	1.13236883	0	689.8	0.87791432	0.90500629	689.8	0.81029647	0.86418782	689.8	0.62021646	0.6476996	689.8	0.45820417	0.45574132	689.8	0.29883759	0.26154131	689.81	0.19684004	0.17610009
690	1.13306811	0	690	0.87763949	0.90502908	690	0.81138094	0.86463849	690	0.6212615	0.64896279	690	0.45901752	0.4573284	690	0.29961845	0.26272958	690.01	0.1973393	0.17700831
690.2	1.13358624	0	690.2	0.87803034	0.90505075	690.2	0.8118373	0.86507742	690.2	0.62231284	0.65020828	690.2	0.4602973	0.45890287	690.2	0.30115312	0.26391204	690.21	0.19817332	0.17791347
690.4	1.13422697	0	690.4	0.87826777	0.90507134	690.4	0.81261854	0.86550493	690.4	0.62323292	0.65143632	690.4	0.46171877	0.46046484	690.4	0.30196307	0.2650887	690.41	0.19868377	0.17881558
690.6	1.13530083	0	690.6	0.87878976	0.90509091	690.6	0.81355865	0.86592131	690.6	0.6246152	0.65264717	690.6	0.46322432	0.46201441	690.6	0.30359253	0.26625961	690.61	0.19905467	0.17971466
690.8	1.13557375	0	690.8	0.87902617	0.90510951	690.8	0.8137076	0.86632684	690.8	0.6256474	0.65384104	690.8	0.46429912	0.46355167	690.8	0.30435339	0.26742479	690.81	0.19964111	0.18061071
691	1.13535542	0	691	0.87934065	0.90512718	691	0.81425744	0.86672183	691	0.62660858	0.6550182	691	0.46509808	0.46507672	691	0.30533711	0.26858426	691.01	0.20001719	0.18150375
691.2	1.13612644	0	691.2	0.87946468	0.90514398	691.2	0.81496068	0.86710652	691.2	0.62744313	0.65617886	691.2	0.46656696	0.46658966	691.2	0.30628669	0.26973806	691.21	0.20056268	0.18239377
691.4	1.13690088	0	691.4	0.88048546	0.90515994	691.4	0.81600829	0.86748121	691.4	0.62859916	0.65732327	691.4	0.46843617	0.46809059	691.4	0.30750045	0.27088621	691.41	0.20155522	0.18328081
691.6	1.13791156	0	691.6	0.88148248	0.90517511	691.6	0.81704356	0.86784614	691.6	0.63014613	0.65845164	691.6	0.47000811	0.4695796	691.6	0.30844888	0.27202875	691.61	0.20276712	0.18416485
691.8	1.13825122	0	691.8	0.88256219	0.90518952	691.8	0.81808142	0.86820157	691.8	0.63110749	0.65956421	691.8	0.47108418	0.47105678	691.8	0.30919847	0.27316569	691.81	0.20346231	0.18504592
692	1.13915839	0	692	0.88331346	0.90520323	692	0.81909507	0.86854774	692	0.632248	0.66066119	692	0.47237231	0.47252223	692	0.31009033	0.27429706	692.01	0.2044122	0.18592403
692.2	1.13973789	0	692.2	0.88429746	0.90521625	692.2	0.81967628	0.86888491	692.2	0.6327687	0.6617428	692.2	0.47371534	0.47397605	692.2	0.31029127	0.2754229	692.21	0.20509221	0.18679918
692.4	1.13988383	0	692.4	0.88514153	0.90522862	692.4	0.82035063	0.8692133	692.4	0.63366348	0.66280926	692.4	0.47484655	0.47541832	692.4	0.31112492	0.27654323	692.41	0.20569946	0.18767138
692.6	1.14015771	0	692.6	0.88607105	0.90524038	692.6	0.82148119	0.86953314	692.6	0.63460773	0.66386079	692.6	0.47609703	0.47684914	692.6	0.31197468	0.27765807	692.61	0.20667049	0.18854065
692.8	1.1404248	0	692.8	0.88656967	0.90525156	692.8	0.82196364	0.86984465	692.8	0.63526987	0.66489758	692.8	0.47685668	0.47826859	692.8	0.31238791	0.27876746	692.81	0.20748006	0.18940699
693	1.14082687	0	693	0.88705759	0.90526218	693	0.82218975	0.87014805	693	0.63546705	0.66591984	693	0.47756534	0.47967678	693	0.31313043	0.27987142	693.01	0.20819509	0.19027042
693.2	1.14160265	0	693.2	0.88774002	0.90527227	693.2	0.82292173	0.87044356	693.2	0.63664954	0.66692779	693.2	0.47818366	0.48107378	693.2	0.31440756	0.28096998	693.21	0.20938477	0.19113094
693.4	1.14242824	0	693.4	0.88882807	0.90528187	693.4	0.82414489	0.87073137	693.4	0.63793804	0.66792162	693.4	0.4793561	0.48245969	693.4	0.31573176	0.28206316	693.41	0.21049428	0.19198856
693.6	1.1433531	0	693.6	0.88932686	0.90529098	693.6	0.82473474	0.87101169	693.6	0.63850715	0.66890152	693.6	0.47968143	0.48383459	693.6	0.31643706	0.28315099	693.61	0.21111	0.19284329
693.8	1.14412396	0	693.8	0.88968044	0.90529965	693.8	0.82521208	0.87128471	693.8	0.638797	0.6698677	693.8	0.48016683	0.48519857	693.8	0.31738471	0.28423349	693.81	0.21180305	0.19369515
694	1.14477744	0	694	0.89050073	0.90530788	694	0.82537297	0.87155063	694	0.63976373	0.67082034	694	0.48082608	0.48655172	694	0.31869863	0.2853107	694.01	0.21221598	0.19454414
694.2	1.14537701	0	694.2	0.89138952	0.90531571	694.2	0.82540231	0.87180962	694.2	0.63999458	0.67175964	694.2	0.4815357	0.48789413	694.2	0.31955818	0.28638263	694.21	0.21288319	0.19539028
694.4	1.14607568	0	694.4	0.89201257	0.90532315	694.4	0.82615167	0.87206187	694.4	0.64110739	0.67268578	694.4	0.48212757	0.48922587	694.4	0.32048376	0.28744932	694.41	0.21345123	0.19623356
694.6	1.14671203	0	694.6	0.89245279	0.90533021	694.6	0.82681089	0.87230755	694.6	0.6420623	0.67359894	694.6	0.48284049	0.49054704	694.6	0.3216731	0.28851078	694.61	0.21404304	0.19707401
694.8	1.14715547	0	694.8	0.89316854	0.90533693	694.8	0.82768338	0.87254684	694.8	0.64303718	0.67449932	694.8	0.48416047	0.49185772	694.8	0.32248879	0.28956706	694.81	0.214829	0.19791163
695	1.14809862	0	695	0.89434917	0.90534331	695	0.8287659	0.8727799	695	0.64404768	0.67538707	695	0.48537861	0.49315799	695	0.32365929	0.29061816	695.01	0.21574212	0.19874642
695.2	1.14890996	0	695.2	0.89463228	0.90534938	695.2	0.82969607	0.87300689	695.2	0.64489285	0.6762624	695.2	0.48636136	0.49444794	695.2	0.32431172	0.29166411	695.21	0.21644282	0.19957841
695.4	1.14921701	0	695.4	0.89553246	0.90535515	695.4	0.830221	0.87322797	695.4	0.6460528	0.67712546	695.4	0.48732197	0.49572764	695.4	0.32524809	0.29270495	695.41	0.21735485	0.2004076
695.6	1.15012895	0	695.6	0.89618805	0.90536063	695.6	0.83116112	0.8734433	695.6	0.64703413	0.67797643	695.6	0.48853772	0.49699717	695.6	0.32619475	0.2937407	695.61	0.2182152	0.20123399
695.8	1.15051012	0	695.8	0.89672832	0.90536583	695.8	0.83191221	0.87365302	695.8	0.64733319	0.67881548	695.8	0.48965021	0.49825663	695.8	0.32698645	0.29477137	695.81	0.21882923	0.20205761
696	1.15168479	0	696	0.89742138	0.90537078	696	0.83283984	0.87385728	696	0.64824585	0.67964277	696	0.49112279	0.49950609	696	0.32791653	0.295797	696.01	0.21986213	0.20287845
696.2	1.15194167	0	696.2	0.89772936	0.90537548	696.2	0.8333088	0.87405622	696.2	0.64884159	0.68045848	696.2	0.49235469	0.50074562	696.2	0.3289391	0.29681761	696.21	0.22062492	0.20369653
696.4	1.15235156	0	696.4	0.89781572	0.90537995	696.4	0.83444266	0.87424999	696.4	0.64983951	0.68126276	696.4	0.49362467	0.50197531	696.4	0.32987899	0.29783322	696.41	0.2213776	0.20451186
696.6	1.15314284	0	696.6	0.89792743	0.9053842	696.6	0.8350898	0.87443871	696.6	0.65039597	0.68205577	696.6	0.49479834	0.50319523	696.6	0.33014658	0.29884387	696.61	0.22217047	0.20532444
696.8	1.15345263	0	696.8	0.89777948	0.90538824	696.8	0.83545779	0.87462252	696.8	0.65100829	0.68283768	696.8	0.49590795	0.50440547	696.8	0.33106788	0.29984957	696.81	0.2229774	0.20613428
697	1.15354885	0	697	0.89803611	0.90539208	697	0.83539981	0.87480154	697	0.65148147	0.68360863	697	0.49652103	0.5056061	697	0.33167186	0.30085034	697.01	0.22340225	0.2069414
697.2	1.15403594	0	697.2	0.89853078	0.90539572	697.2	0.83603576	0.8749759	697.2	0.65202349	0.68436878	697.2	0.49736161	0.50679719	697.2	0.33265656	0.30184622	697.21	0.2244616	0.2077458
697.4	1.15447477	0	697.4	0.89857596	0.90539919	697.4	0.83642671	0.87514572	697.4	0.65233115	0.68511828	697.4	0.49811133	0.50797882	697.4	0.33311307	0.30283722	697.41	0.22509056	0.2085475
697.6	1.15532792	0	697.6	0.89846435	0.90540248	697.6	0.83655853	0.87531113	697.6	0.65281797	0.68585728	697.6	0.49887597	0.50915107	697.6	0.33374813	0.30382337	697.61	0.22585958	0.2093465
697.8	1.15623777	0	697.8	0.89918658	0.90540561	697.8	0.83697988	0.87547222	697.8	0.6538537	0.68658593	697.8	0.50009724	0.51031401	697.8	0.33440966	0.3048047	697.81	0.22655722	0.2101428
698	1.15640745	0	698	0.89951624	0.90540858	698	0.83697269	0.87562912	698	0.65438412	0.68730437	698	0.50080478	0.51146772	698	0.3347689	0.30578122	698.01	0.22696615	0.21093643
698.2	1.1566913	0	698.2	0.89965828	0.90541141	698.2	0.83723698	0.87578194	698.2	0.65491162	0.68801275	698.2	0.50142141	0.51261226	698.2	0.33475002	0.30675297	698.21	0.22750062	0.21172739
698.4	1.15711491	0	698.4	0.90007583	0.9054141	698.4	0.83769275	0.87593078	698.4	0.65612859	0.6887112	698.4	0.502449	0.51374772	698.4	0.33530762	0.30771995	698.41	0.22779972	0.21251568
698.6	1.15710642	0	698.6	0.90055173	0.90541665	698.6	0.83795116	0.87607575	698.6	0.65615269	0.68939987	698.6	0.50331728	0.51487416	698.6	0.33551102	0.30868221	698.61	0.2280181	0.21330132
698.8	1.15802673	0	698.8	0.90167562	0.90541907	698.8	0.83907072	0.87621694	698.8	0.65719184	0.69007889	698.8	0.50461816	0.51599165	698.8	0.3362222	0.30963975	698.81	0.22898318	0.21408431
699	1.15833903	0	699	0.90229555	0.90542138	699	0.83975804	0.87635445	699	0.65776846	0.6907484	699	0.50509298	0.51710027	699	0.33698236	0.31059261	699.01	0.22965847	0.21486467
699.2	1.15851175	0	699.2	0.90261137	0.90542357	699.2	0.84041551	0.87648839	699.2	0.65862663	0.69140853	699.2	0.50570527	0.51820008	699.2	0.33758998	0.31154081	699.21	0.23008138	0.2156424
699.4	1.1586172	0	699.4	0.90292999	0.90542565	699.4	0.84054364	0.87661884	699.4	0.65879286	0.69205942	699.4	0.50607833	0.51929117	699.4	0.33812713	0.31248436	699.41	0.23047496	0.21641752
699.6	1.15928896	0	699.6	0.9036665	0.90542763	699.6	0.84175413	0.87674589	699.6	0.65959419	0.69270118	699.6	0.50716228	0.52037358	699.6	0.33901656	0.3134233	699.61	0.23103477	0.21719002
699.8	1.15973156	0	699.8	0.9046828	0.90542951	699.8	0.84258374	0.87686964	699.8	0.66033605	0.69333396	699.8	0.5083091	0.5214474	699.8	0.33993966	0.31435764	699.81	0.23184634	0.21795993
700	1.16044217	0	700	0.90516697	0.9054313	700	0.84310226	0.87699016	700	0.66070532	0.69395787	700	0.50936066	0.5225127	700	0.34118378	0.31528741	700.01	0.23213534	0.21872724
700.2	1.16010907	0	700.2	0.90528578	0.905433	700.2	0.84339907	0.87710755	700.2	0.66081195	0.69457304	700.2	0.50997057	0.52356953	700.2	0.34184839	0.31621262	700.21	0.23222123	0.21949197
700.4	1.16059511	0	700.4	0.90597074	0.90543461	700.4	0.84392012	0.87722188	700.4	0.66116771	0.69517959	700.4	0.51089457	0.52461797	700.4	0.34258368	0.31713331	700.41	0.23198067	0.22025413
700.6	1.16117333	0	700.6	0.90659677	0.90543615	700.6	0.84480278	0.87733323	700.6	0.66201216	0.69577765	700.6	0.51252552	0.52565809	700.6	0.34362191	0.31804949	700.61	0.23276251	0.22101372
700.8	1.16056288	0	700.8	0.9062635	0.90543761	700.8	0.84441922	0.87744169	700.8	0.66261916	0.69636733	700.8	0.51284875	0.52668995	700.8	0.34510263	0.31896119	700.81	0.23281188	0.22177075
701	1.16094296	0	701	0.90703064	0.90543899	701	0.84496387	0.87754732	701	0.66316854	0.69694874	701	0.51363549	0.52771361	701	0.34609165	0.31986843	701.01	0.23376592	0.22252524
701.2	1.1618695	0	701.2	0.90746554	0.90544031	701.2	0.84597225	0.8776502	701.2	0.66396914	0.69752202	701.2	0.51481417	0.52872914	701.2	0.34737422	0.32077122	701.21	0.23497264	0.22327718
701.4	1.16246928	0	701.4	0.90766911	0.90544156	701.4	0.8465216	0.87775041	701.4	0.66515229	0.69808726	701.4	0.51576275	0.52973661	701.4	0.34862743	0.3216696	701.41	0.23581856	0.2240266
701.6	1.16335137	0	701.6	0.90846169	0.90544275	701.6	0.84699489	0.877848	701.6	0.66627899	0.69864458	701.6	0.51686361	0.53073608	701.6	0.34951081	0.32256358	701.61	0.23672804	0.22477349
701.8	1.1640547	0	701.8	0.9092763	0.90544388	701.8	0.84751231	0.87794306	701.8	0.66739874	0.6991941	701.8	0.5178273	0.53172761	701.8	0.35054095	0.32345319	701.81	0.23773814	0.22551787
702	1.16452168	0	702	0.91002001	0.90544496	702	0.84816487	0.87803564	702	0.66786096	0.69973591	702	0.51847709	0.53271127	702	0.35132343	0.32433844	702.01	0.23886433	0.22625974
702.2	1.16497626	0	702.2	0.91040926	0.90544598	702.2	0.8486663	0.87812581	702.2	0.66833066	0.70027014	702.2	0.51917888	0.53368711	702.2	0.3516612	0.32521935	702.21	0.23956736	0.22699912
702.4	1.16550208	0	702.4	0.91140353	0.90544695	702.4	0.84953916	0.87821363	702.4	0.66889403	0.70079689	702.4	0.52001484	0.53465521	702.4	0.35244273	0.32609596	702.41	0.24018483	0.227736
702.6	1.16611196	0	702.6	0.91199692	0.90544787	702.6	0.85037085	0.87829917	702.6	0.66928767	0.70131625	702.6	0.52061488	0.53561562	702.6	0.35300814	0.32696828	702.61	0.2412804	0.22847041
702.8	1.16725819	0	702.8	0.9127021	0.90544874	702.8	0.85146219	0.87838248	702.8	0.67048474	0.70182834	702.8	0.52135626	0.5365684	702.8	0.35376439	0.32783632	702.81	0.24221938	0.22920234
703	1.16751292	0	703	0.91322606	0.90544958	703	0.85226584	0.87846362	703	0.67055329	0.70233326	703	0.52162967	0.53751362	703	0.3543881	0.32870012	703.01	0.24262492	0.22993181
703.2	1.16780157	0	703.2	0.91383327	0.90545037	703.2	0.85275426	0.87854264	703.2	0.67142028	0.7028311	703.2	0.52191438	0.53845133	703.2	0.35481328	0.32955969	703.21	0.24318191	0.23065883
703.4	1.16807927	0	703.4	0.91400218	0.90545112	703.4	0.85311402	0.87861962	703.4	0.6716181	0.70332197	703.4	0.52260307	0.53938159	703.4	0.35503556	0.33041505	703.41	0.24387548	0.2313834
703.6	1.16846152	0	703.6	0.91474116	0.90545184	703.6	0.85413885	0.87869458	703.6	0.67206341	0.70380596	703.6	0.52355484	0.54030447	703.6	0.35572734	0.33126623	703.61	0.24419628	0.23210553
703.8	1.16866413	0	703.8	0.91475277	0.90545252	703.8	0.85427631	0.8787676	703.8	0.67187818	0.70428317	703.8	0.52380647	0.54122001	703.8	0.35573046	0.33211324	703.81	0.24426075	0.23282522
704	1.16893489	0	704	0.9144749	0.90545316	704	0.85411395	0.87883871	704	0.67170365	0.7047537	704	0.52407712	0.54212829	704	0.35598141	0.33295611	704.01	0.24411111	0.2335425
704.2	1.16879851	0	704.2	0.91416163	0.90545377	704.2	0.85410318	0.87890798	704.2	0.67176438	0.70521763	704.2	0.52432247	0.54302935	704.2	0.35552436	0.33379485	704.21	0.24423725	0.23425736
704.4	1.16969789	0	704.4	0.91456508	0.90545436	704.4	0.85504397	0.87897544	704.4	0.67262425	0.70567507	704.4	0.52526241	0.54392326	704.4	0.35638426	0.33462948	704.41	0.24470465	0.23496981
704.6	1.16999046	0	704.6	0.91472719	0.90545491	704.6	0.85556422	0.87904114	704.6	0.67339417	0.7061261	704.6	0.52601288	0.54481007	704.6	0.35689713	0.33546003	704.61	0.24536904	0.23567987
704.8	1.16979362	0	704.8	0.91411701	0.90545544	704.8	0.85527659	0.87910514	704.8	0.67349641	0.70657081	704.8	0.52608534	0.54568984	704.8	0.35657144	0.33628651	704.81	0.24562311	0.23638754
705	1.17014023	0	705	0.91449344	0.90545594	705	0.85589585	0.87916747	705	0.67443202	0.70700928	705	0.52723363	0.54656262	705	0.35692013	0.33710895	705.01	0.24671952	0.23709282
705.2	1.17066778	0	705.2	0.9144458	0.90545641	705.2	0.85613707	0.87922817	705.2	0.67527536	0.70744162	705.2	0.52796583	0.54742847	705.2	0.35779231	0.33792737	705.21	0.24736689	0.23779573
705.4	1.17072137	0	705.4	0.91474714	0.90545687	705.4	0.85624879	0.8792873	705.4	0.67606342	0.7078679	705.4	0.52833259	0.54828744	705.4	0.35822987	0.33874178	705.41	0.24766957	0.23849628
705.6	1.17138999	0	705.6	0.91503778	0.9054573	705.6	0.85603909	0.87934488	705.6	0.67687471	0.70828821	705.6	0.52890688	0.5491396	705.6	0.35836792	0.3395522	705.61	0.24873133	0.23919446
705.8	1.17201506	0	705.8	0.91565664	0.9054577	705.8	0.85644055	0.87940097	705.8	0.67750004	0.70870263	705.8	0.53034519	0.54998498	705.8	0.35922032	0.34035866	705.81	0.24981549	0.2398903
706	1.17215442	0	706	0.91643118	0.90545809	706	0.8569155	0.8794556	706	0.67791689	0.70911125	706	0.53114682	0.55082366	706	0.35975636	0.34116116	706.01	0.25073437	0.24058379
706.2	1.17254084	0	706.2	0.91656475	0.90545846	706.2	0.85719452	0.8795088	706.2	0.67859877	0.70951414	706.2	0.53203443	0.55165567	706.2	0.36031347	0.34195975	706.21	0.25135556	0.24127495
706.4	1.17309818	0	706.4	0.9176361	0.90545881	706.4	0.858017	0.87956062	706.4	0.67951629	0.70991139	706.4	0.53337518	0.55248108	706.4	0.36127961	0.34275442	706.41	0.2522217	0.24196378
706.6	1.17345813	0	706.6	0.91813027	0.90545914	706.6	0.85829692	0.87961109	706.6	0.67996606	0.71030307	706.6	0.53429049	0.55329993	706.6	0.36179804	0.3435452	706.61	0.25305572	0.2426503
706.8	1.17348988	0	706.8	0.91849902	0.90545946	706.8	0.85843936	0.87966025	706.8	0.6801701	0.71068927	706.8	0.53529232	0.55411227	706.8	0.3626207	0.34433211	706.81	0.25313837	0.2433345
707	1.17371921	0	707	0.91906287	0.90545976	707	0.8587239	0.87970812	707	0.68044989	0.71107005	707	0.5358476	0.55491817	707	0.36390387	0.34511518	707.01	0.25349676	0.2440164
707.2	1.17368113	0	707.2	0.91864615	0.90546005	707.2	0.8583065	0.87975476	707.2	0.68055568	0.7114455	707.2	0.53603292	0.55571767	707.2	0.36458098	0.3458944	707.21	0.25357946	0.244696
707.4	1.17446293	0	707.4	0.9188827	0.90546032	707.4	0.85876225	0.87980017	707.4	0.68069826	0.7118157	707.4	0.53710227	0.55651082	707.4	0.36523511	0.34666982	707.41	0.25443684	0.24537332
707.6	1.17491855	0	707.6	0.91920289	0.90546058	707.6	0.85904552	0.87984441	707.6	0.68060722	0.7121807	707.6	0.53706383	0.55729767	707.6	0.36584765	0.34744144	707.61	0.25472933	0.24604836
707.8	1.17535451	0	707.8	0.91960853	0.90546082	707.8	0.85902886	0.87988749	707.8	0.68067017	0.71254059	707.8	0.5372701	0.55807827	707.8	0.3658079	0.34820928	707.81	0.25540443	0.24672112
708	1.17592168	0	708	0.92002215	0.90546106	708	0.85961347	0.87992945	708	0.68087939	0.71289544	708	0.53740909	0.55885267	708	0.36643472	0.34897337	708.01	0.25624957	0.24739162
708.2	1.17680818	0	708.2	0.92047165	0.90546128	708.2	0.86041855	0.87997032	708.2	0.68112448	0.71324532	708.2	0.53780121	0.55962093	708.2	0.36698989	0.34973371	708.21	0.25721463	0.24805987
708.4	1.17717324	0	708.4	0.92081748	0.90546149	708.4	0.86162685	0.88001012	708.4	0.68140639	0.7135903	708.4	0.5383537	0.56038308	708.4	0.36760429	0.35049034	708.41	0.25749754	0.24872586
708.6	1.17742037	0	708.6	0.92123523	0.90546169	708.6	0.86241687	0.88004889	708.6	0.68162323	0.71393045	708.6	0.53881685	0.56113918	708.6	0.36779206	0.35124326	708.61	0.25783769	0.24938961
708.8	1.177648	0	708.8	0.92150247	0.90546188	708.8	0.86338732	0.88008665	708.8	0.68217415	0.71426583	708.8	0.53943724	0.56188927	708.8	0.36814466	0.35199249	708.81	0.25838403	0.25005113
709	1.1787038	0	709	0.92231174	0.90546206	709	0.86466072	0.88012343	709	0.68314786	0.71459651	709	0.5404482	0.56263341	709	0.36935901	0.35273806	709.01	0.25929958	0.25071042
709.2	1.17958538	0	709.2	0.9233131	0.90546223	709.2	0.86590254	0.88015925	709.2	0.683937	0.71492256	709.2	0.54095736	0.56337164	709.2	0.37030231	0.35347998	709.21	0.26037973	0.25136749
709.4	1.18078761	0	709.4	0.92420098	0.90546239	709.4	0.86690002	0.88019414	709.4	0.68534125	0.71524405	709.4	0.54207096	0.56410401	709.4	0.37103579	0.35421827	709.41	0.26130766	0.25202236
709.6	1.18184304	0	709.6	0.92482647	0.90546255	709.6	0.86733181	0.88022811	709.6	0.68589642	0.71556102	709.6	0.54291413	0.56483056	709.6	0.37189453	0.35495295	709.61	0.26240523	0.25267501
709.8	1.18276722	0	709.8	0.92569069	0.9054627	709.8	0.86855503	0.88026121	709.8	0.6869578	0.71587356	709.8	0.5444746	0.56555134	709.8	0.37299861	0.35568403	709.81	0.2630916	0.25332547
710	1.18339746	0	710	0.92667578	0.90546284	710	0.86965558	0.88029344	710	0.68805713	0.71618172	710	0.5452117	0.5662664	710	0.37414526	0.35641153	710.01	0.26397183	0.25397374
710.2	1.18448481	0	710.2	0.92709889	0.90546297	710.2	0.87057939	0.88032483	710.2	0.68889726	0.71648557	710.2	0.54637759	0.56697578	710.2	0.37526884	0.35713547	710.21	0.26495446	0.25461983
710.4	1.18520414	0	710.4	0.92795608	0.9054631	710.4	0.87147057	0.88035541	710.4	0.68976718	0.71678515	710.4	0.54770173	0.56767953	710.4	0.37603167	0.35785586	710.41	0.26593878	0.25526374
710.6	1.18577298	0	710.6	0.92842531	0.90546322	710.6	0.87169158	0.88038519	710.6	0.69062898	0.71708054	710.6	0.54869012	0.56837769	710.6	0.37654899	0.35857273	710.61	0.26641966	0.25590548
710.8	1.18593944	0	710.8	0.92811628	0.90546333	710.8	0.87170547	0.88041419	710.8	0.69149726	0.7173718	710.8	0.54908842	0.5690703	710.8	0.37704602	0.3592861	710.81	0.26641999	0.25654507
711	1.18679138	0	711	0.92801453	0.90546344	711	0.87189087	0.88044244	711	0.69222579	0.71765897	711	0.54970839	0.56975741	711	0.37741544	0.35999597	711.01	0.26697045	0.2571825
711.2	1.18697794	0	711.2	0.92781691	0.90546354	711.2	0.87112301	0.88046996	711.2	0.69258591	0.71794212	711.2	0.54982542	0.57043907	711.2	0.37717629	0.36070237	711.21	0.26722864	0.25781779
711.4	1.18744407	0	711.4	0.92885426	0.90546364	711.4	0.87178246	0.88049676	711.4	0.69320933	0.7182213	711.4	0.55034674	0.57111531	711.4	0.37732084	0.3614053	711.41	0.26819494	0.25845094
711.6	1.18781104	0	711.6	0.92906615	0.90546374	711.6	0.87191149	0.88052286	711.6	0.693528	0.71849657	711.6	0.55064294	0.57178619	711.6	0.37737653	0.3621048	711.61	0.26854264	0.25908195
711.8	1.18790321	0	711.8	0.92946524	0.90546382	711.8	0.87179172	0.88054828	711.8	0.6934572	0.71876799	711.8	0.55130345	0.57245173	711.8	0.37689135	0.36280088	711.81	0.26882318	0.25971084
712	1.1883989	0	712	0.9293172	0.90546391	712	0.87188367	0.88057304	712	0.69365546	0.7190356	712	0.55168981	0.57311199	712	0.3773725	0.36349355	712.01	0.26935371	0.26033762
712.2	1.1882856	0	712.2	0.92923758	0.90546399	712.2	0.8722484	0.88059715	712.2	0.69365989	0.71929947	712.2	0.55202028	0.57376701	712.2	0.37762267	0.36418283	712.21	0.26970806	0.26096229
712.4	1.18767932	0	712.4	0.92928563	0.90546406	712.4	0.87255411	0.88062064	712.4	0.69353161	0.71955963	712.4	0.55272704	0.57441683	712.4	0.37787158	0.36486873	712.41	0.26960619	0.26158485
712.6	1.18790288	0	712.6	0.92970483	0.90546414	712.6	0.8726595	0.88064351	712.6	0.69361903	0.71981616	712.6	0.55368236	0.57506148	712.6	0.3782362	0.36555128	712.61	0.2699651	0.26220532
712.8	1.1880258	0	712.8	0.93006267	0.90546421	712.8	0.87352584	0.88066579	712.8	0.69395285	0.72006909	712.8	0.55444942	0.57570102	712.8	0.37887354	0.36623049	712.81	0.27031986	0.2628237
713	1.18851534	0	713	0.93009383	0.90546427	713	0.87421616	0.88068749	713	0.69417201	0.72031847	713	0.55505821	0.57633548	713	0.37924807	0.36690637	713.01	0.2708707	0.26343999
713.2	1.18877027	0	713.2	0.93051832	0.90546433	713.2	0.87456428	0.88070863	713.2	0.69448602	0.72056437	713.2	0.55547706	0.5769649	713.2	0.37998114	0.36757894	713.21	0.27132696	0.26405422
713.4	1.189459	0	713.4	0.93085871	0.90546439	713.4	0.87475556	0.88072921	713.4	0.6947053	0.72080681	713.4	0.55597831	0.57758932	713.4	0.3807672	0.36824823	713.41	0.27140229	0.26466637
713.6	1.18959143	0	713.6	0.93115473	0.90546445	713.6	0.87462241	0.88074926	713.6	0.69471503	0.72104587	713.6	0.55583762	0.57820878	713.6	0.38151795	0.36891423	713.61	0.27141761	0.26527647
713.8	1.18947858	0	713.8	0.93166939	0.9054645	713.8	0.87527208	0.88076879	713.8	0.69518566	0.72128157	713.8	0.55664904	0.57882333	713.8	0.38257177	0.36957698	713.81	0.27158635	0.26588451
714	1.18936859	0	714	0.93186244	0.90546455	714	0.87532657	0.88078781	714	0.69513744	0.72151397	714	0.55664153	0.57943299	714	0.38295444	0.37023648	714.01	0.27221442	0.2664905
714.2	1.18964413	0	714.2	0.93165644	0.9054646	714.2	0.87555085	0.88080633	714.2	0.69517169	0.72174312	714.2	0.5569189	0.58003781	714.2	0.38293629	0.37089276	714.21	0.27279402	0.26709446
714.4	1.19007704	0	714.4	0.93235717	0.90546465	714.4	0.87573939	0.88082437	714.4	0.69624081	0.72196905	714.4	0.55726406	0.58063783	714.4	0.38332068	0.37154582	714.41	0.2732013	0.26769638
714.6	1.19029503	0	714.6	0.93232006	0.90546469	714.6	0.87567969	0.88084195	714.6	0.69703552	0.72219182	714.6	0.55756738	0.58123308	714.6	0.38347398	0.37219569	714.61	0.27306884	0.26829627
714.8	1.19093926	0	714.8	0.93278505	0.90546473	714.8	0.87595636	0.88085906	714.8	0.69825341	0.72241147	714.8	0.55787328	0.58182361	714.8	0.383828	0.37284238	714.81	0.2736791	0.26889415
715	1.19148024	0	715	0.933197	0.90546477	715	0.87598201	0.88087573	715	0.69892687	0.72262805	715	0.55798115	0.58240945	715	0.38400353	0.3734859	715.01	0.27375993	0.26949001
715.2	1.1917689	0	715.2	0.93382034	0.90546481	715.2	0.87588157	0.88089196	715.2	0.699432	0.72284158	715.2	0.55756081	0.58299063	715.2	0.38404746	0.37412627	715.21	0.27384799	0.27008387
715.4	1.19243258	0	715.4	0.93488145	0.90546484	715.4	0.8767321	0.88090778	715.4	0.69979049	0.72305213	715.4	0.55821769	0.5835672	715.4	0.3848913	0.37476351	715.41	0.27458467	0.27067573
715.6	1.19316011	0	715.6	0.93474853	0.90546488	715.6	0.87703024	0.88092318	715.6	0.70010218	0.72325973	715.6	0.55903524	0.58413919	715.6	0.38510551	0.37539763	715.61	0.27493818	0.2712656
715.8	1.19391395	0	715.8	0.93498301	0.90546491	715.8	0.87675822	0.88093818	715.8	0.70012704	0.72346442	715.8	0.5594126	0.58470664	715.8	0.38586356	0.37602865	715.81	0.275528	0.27185348
716	1.19490136	0	716	0.93522844	0.90546494	716	0.87754417	0.88095279	716	0.70070818	0.72366624	716	0.56033584	0.58526959	716	0.38681406	0.37665657	716.01	0.27655651	0.27243938
716.2	1.19493264	0	716.2	0.93508736	0.90546497	716.2	0.8779633	0.88096701	716.2	0.70065746	0.72386524	716.2	0.56082677	0.58582806	716.2	0.38742878	0.37728143	716.21	0.27736692	0.27302331
716.4	1.19557889	0	716.4	0.93497751	0.90546499	716.4	0.87837439	0.88098087	716.4	0.70100731	0.72406144	716.4	0.56206291	0.5863821	716.4	0.38833954	0.37790322	716.41	0.27821066	0.27360528
716.6	1.19646728	0	716.6	0.93530194	0.90546502	716.6	0.87904155	0.88099437	716.6	0.70159932	0.7242549	716.6	0.56314074	0.58693173	716.6	0.38909918	0.37852197	716.61	0.27892249	0.27418528
716.8	1.19651848	0	716.8	0.93506009	0.90546505	716.8	0.87987473	0.88100752	716.8	0.70152796	0.72444565	716.8	0.56341333	0.58747701	716.8	0.38929451	0.3791377	716.81	0.2794395	0.27476333
717	1.1970597	0	717	0.93570987	0.90546507	717	0.88015402	0.88102032	717	0.70203413	0.72463373	717	0.56409923	0.58801795	717	0.38984799	0.37975041	717.01	0.28002063	0.27533944
717.2	1.19743614	0	717.2	0.93654403	0.90546509	717.2	0.88058248	0.88103279	717.2	0.70241363	0.72481917	717.2	0.56476498	0.5885546	717.2	0.39088199	0.38036012	717.21	0.28077946	0.27591361
717.4	1.19810309	0	717.4	0.93739799	0.90546511	717.4	0.88108958	0.88104494	717.4	0.7026399	0.72500201	717.4	0.56569047	0.58908698	717.4	0.39192748	0.38096685	717.41	0.28186126	0.27648585
717.6	1.19833708	0	717.6	0.93787181	0.90546513	717.6	0.88152144	0.88105677	717.6	0.70309298	0.7251823	717.6	0.56652947	0.58961514	717.6	0.39287007	0.3815706	717.61	0.28302069	0.27705616
717.8	1.19811226	0	717.8	0.93778309	0.90546515	717.8	0.88194646	0.88106829	717.8	0.70287047	0.72536005	717.8	0.5675099	0.59013911	717.8	0.39338405	0.38217141	717.81	0.28386894	0.27762455
718	1.19797828	0	718	0.93760511	0.90546517	718	0.88176942	0.88107951	718	0.70255202	0.72553532	718	0.56774403	0.59065891	718	0.39334176	0.38276927	718.01	0.2845662	0.27819102
718.2	1.19807956	0	718.2	0.93831532	0.90546519	718.2	0.88212686	0.88109044	718.2	0.7027962	0.72570813	718.2	0.5685787	0.59117458	718.2	0.39386045	0.3833642	718.21	0.28483943	0.27875559
718.4	1.19834037	0	718.4	0.93899632	0.9054652	718.4	0.88207666	0.88110109	718.4	0.70337986	0.72587852	718.4	0.56944455	0.59168616	718.4	0.3943156	0.38395623	718.41	0.28488921	0.27931826
718.6	1.19866676	0	718.6	0.93929116	0.90546522	718.6	0.88264271	0.88111145	718.6	0.70390341	0.72604653	718.6	0.5701421	0.59219368	718.6	0.39477669	0.38454535	718.61	0.28524536	0.27987904
718.8	1.19934257	0	718.8	0.94053382	0.90546524	718.8	0.88361266	0.88112155	718.8	0.70490341	0.72621218	718.8	0.57105515	0.59269717	718.8	0.39529954	0.3851316	718.81	0.28592477	0.28043792
719	1.1988158	0	719	0.94047132	0.90546525	719	0.88344948	0.88113139	719	0.70467907	0.72637551	719	0.57100578	0.59319666	719	0.39506475	0.38571497	719.01	0.28559577	0.28099493
719.2	1.19966034	0	719.2	0.9411957	0.90546526	719.2	0.8837869	0.88114097	719.2	0.70471364	0.72653655	719.2	0.57158456	0.59369218	719.2	0.39511898	0.38629549	719.21	0.28624482	0.28155006
719.4	1.19942325	0	719.4	0.9417066	0.90546528	719.4	0.88418844	0.8811503	719.4	0.70484234	0.72669534	719.4	0.57236802	0.59418377	719.4	0.39543707	0.38687317	719.41	0.28670881	0.28210332
719.6	1.19969754	0	719.6	0.94113972	0.90546529	719.6	0.88417629	0.88115938	719.6	0.70562001	0.7268519	719.6	0.57282654	0.59467145	719.6	0.39536196	0.38744802	719.61	0.28681392	0.28265472
719.8	1.2004334	0	719.8	0.94145525	0.9054653	719.8	0.88456025	0.88116823	719.8	0.70644612	0.72700627	719.8	0.57297478	0.59515526	719.8	0.3956797	0.38802005	719.81	0.28703327	0.28320427
720	1.20060165	0	720	0.94135502	0.90546531	720	0.88524264	0.88117685	720	0.70665712	0.72715847	720	0.5731413	0.59563523	720	0.39537572	0.38858929	720.01	0.2869146	0.28375196
720.2	1.20051544	0	720.2	0.94120964	0.90546532	720.2	0.88545953	0.88118525	720.2	0.70716111	0.72730855	720.2	0.57294611	0.59611139	720.2	0.3961128	0.38915574	720.21	0.28754979	0.28429781
720.4	1.20071557	0	720.4	0.94133105	0.90546533	720.4	0.88569523	0.88119343	720.4	0.70816761	0.72745652	720.4	0.57291253	0.59658376	720.4	0.39641024	0.38971942	720.41	0.28790305	0.28484183
720.6	1.20139825	0	720.6	0.94201028	0.90546534	720.6	0.88618149	0.88120139	720.6	0.70914623	0.72760242	720.6	0.57334661	0.59705239	720.6	0.39695853	0.39028034	720.61	0.28849571	0.28538401
720.8	1.20172893	0	720.8	0.94239122	0.90546535	720.8	0.88614888	0.88120915	720.8	0.70973235	0.72774627	720.8	0.57353296	0.59751729	720.8	0.397433	0.39083851	720.81	0.28887402	0.28592437
721	1.20214909	0	721	0.94348072	0.90546536	721	0.88658841	0.8812167	721	0.71060836	0.72788811	721	0.57423753	0.5979785	721	0.39838975	0.39139395	721.01	0.28931115	0.2864629
721.2	1.20231467	0	721.2	0.94421524	0.90546537	721.2	0.88738819	0.88122406	721.2	0.71122468	0.72802796	721.2	0.57456857	0.59843605	721.2	0.39940221	0.39194668	721.21	0.29019457	0.28699963
721.4	1.20303213	0	721.4	0.94499271	0.90546537	721.4	0.88803028	0.88123123	721.4	0.71195482	0.72816585	721.4	0.57532526	0.59888997	721.4	0.40081846	0.3924967	721.41	0.29137687	0.28753455
721.6	1.20341209	0	721.6	0.94506676	0.90546538	721.6	0.88835872	0.88123821	721.6	0.71234725	0.72830182	721.6	0.57576587	0.59934028	721.6	0.40122459	0.39304402	721.61	0.29218069	0.28806767
721.8	1.20380013	0	721.8	0.94542823	0.90546539	721.8	0.88878226	0.88124501	721.8	0.71269589	0.72843587	721.8	0.57638856	0.59978702	721.8	0.40176615	0.39358867	721.81	0.29304036	0.28859899
722	1.20355954	0	722	0.94576341	0.90546539	722	0.88867394	0.88125163	722	0.71256628	0.72856805	722	0.57683565	0.6002302	722	0.40219537	0.39413065	722.01	0.29332474	0.28912853
722.2	1.20398732	0	722.2	0.94609689	0.9054654	722.2	0.88881536	0.88125808	722.2	0.71262856	0.72869838	722.2	0.57727013	0.60066987	722.2	0.40249922	0.39466998	722.21	0.29338172	0.28965628
722.4	1.20430276	0	722.4	0.94600936	0.90546541	722.4	0.88862727	0.88126436	722.4	0.71263887	0.72882688	722.4	0.57749747	0.60110605	722.4	0.40238822	0.39520667	722.41	0.29357927	0.29018226
722.6	1.20460113	0	722.6	0.94593831	0.90546541	722.6	0.88892767	0.88127048	722.6	0.71265561	0.72895358	722.6	0.57787518	0.60153876	722.6	0.40303567	0.39574073	722.61	0.29405529	0.29070646
722.8	1.20501013	0	722.8	0.94633411	0.90546542	722.8	0.8893023	0.88127644	722.8	0.71253672	0.72907851	722.8	0.57857827	0.60196804	722.8	0.40347113	0.39627218	722.81	0.29436147	0.2912289
723	1.20480748	0	723	0.94633971	0.90546542	723	0.88898024	0.88128224	723	0.71243255	0.72920168	723	0.5787662	0.6023939	723	0.40368196	0.39680103	723.01	0.29469975	0.29174959
723.2	1.2050822	0	723.2	0.94644055	0.90546543	723.2	0.88903103	0.88128789	723.2	0.71226	0.72932314	723.2	0.57888219	0.60281639	723.2	0.40357773	0.39732729	723.21	0.29457512	0.29226852
723.4	1.20472066	0	723.4	0.94629806	0.90546543	723.4	0.88916337	0.8812934	723.4	0.71224215	0.72944289	723.4	0.57927809	0.60323552	723.4	0.40375171	0.39785097	723.41	0.29508534	0.2927857
723.6	1.20568496	0	723.6	0.94639863	0.90546544	723.6	0.88960525	0.88129876	723.6	0.71299495	0.72956096	723.6	0.5797684	0.60365132	723.6	0.40411183	0.39837209	723.61	0.29562806	0.29330114
723.8	1.2063025	0	723.8	0.94707469	0.90546544	723.8	0.89053016	0.88130398	723.8	0.71335358	0.72967737	723.8	0.58007801	0.60406382	723.8	0.40431942	0.39889066	723.81	0.29603142	0.29381485
724	1.20631946	0	724	0.94647004	0.90546544	724	0.89078604	0.88130907	724	0.71291608	0.72979216	724	0.58006201	0.60447305	724	0.40438494	0.3994067	724.01	0.29595102	0.29432683
724.2	1.2063435	0	724.2	0.9468331	0.90546545	724.2	0.89141079	0.88131402	724.2	0.71367732	0.72990534	724.2	0.5805246	0.60487902	724.2	0.40557716	0.3999202	724.21	0.29680096	0.29483708
724.4	1.20715391	0	724.4	0.94694326	0.90546545	724.4	0.89190687	0.88131885	724.4	0.71431672	0.73001693	724.4	0.58135372	0.60528177	724.4	0.4057034	0.40043119	724.41	0.29752138	0.29534562
724.6	1.20818295	0	724.6	0.94765832	0.90546546	724.6	0.89280353	0.88132354	724.6	0.71489167	0.73012696	724.6	0.58254909	0.60568133	724.6	0.40657567	0.40093969	724.61	0.29846283	0.29585244
724.8	1.20862592	0	724.8	0.948395	0.90546546	724.8	0.8931586	0.88132812	724.8	0.71537551	0.73023545	724.8	0.58314005	0.60607771	724.8	0.40709977	0.40144569	724.81	0.29862888	0.29635756
725	1.20875818	0	725	0.94883751	0.90546546	725	0.89387414	0.88133258	725	0.71560707	0.73034242	725	0.58386128	0.60647094	725	0.40746742	0.40194922	725.01	0.2993248	0.29686098
725.2	1.20900915	0	725.2	0.94954332	0.90546546	725.2	0.89476089	0.88133692	725.2	0.7162592	0.73044789	725.2	0.58465378	0.60686105	725.2	0.40812414	0.40245028	725.21	0.30004416	0.29736271
725.4	1.20952874	0	725.4	0.94980903	0.90546547	725.4	0.89490432	0.88134115	725.4	0.7164289	0.73055189	725.4	0.58499794	0.60724806	725.4	0.40851664	0.40294889	725.41	0.30063748	0.29786274
725.6	1.21005975	0	725.6	0.94963863	0.90546547	725.6	0.89491436	0.88134527	725.6	0.71641957	0.73065442	725.6	0.58551777	0.607632	725.6	0.40813463	0.40344506	725.61	0.30101119	0.2983611
725.8	1.21034673	0	725.8	0.94974289	0.90546547	725.8	0.89540017	0.88134928	725.8	0.71673409	0.73075552	725.8	0.58610074	0.60801289	725.8	0.40811383	0.4039388	725.81	0.30131154	0.29885777
726	1.21044061	0	726	0.95028051	0.90546547	726	0.89542186	0.88135319	726	0.71680556	0.73085521	726	0.58674155	0.60839075	726	0.40823819	0.40443012	726.01	0.30124438	0.29935277
726.2	1.21052908	0	726.2	0.94976997	0.90546548	726.2	0.89501419	0.88135699	726.2	0.71689672	0.73095349	726.2	0.58623743	0.60876562	726.2	0.40812849	0.40491904	726.21	0.30093169	0.29984611
726.4	1.21029206	0	726.4	0.9496968	0.90546548	726.4	0.89458906	0.8813607	726.4	0.71692177	0.7310504	726.4	0.58583329	0.6091375	726.4	0.40816369	0.40540557	726.41	0.30097454	0.30033779
726.6	1.21019675	0	726.6	0.9494875	0.90546548	726.6	0.89419147	0.88136431	726.6	0.71681505	0.73114596	726.6	0.58560084	0.60950644	726.6	0.40881267	0.40588972	726.61	0.30104705	0.30082781
726.8	1.21017655	0	726.8	0.95000986	0.90546548	726.8	0.89376525	0.88136782	726.8	0.71675123	0.73124017	726.8	0.58558961	0.60987244	726.8	0.4089317	0.40637149	726.81	0.30094028	0.30131618
727	1.2101934	0	727	0.95030919	0.90546549	727	0.89378591	0.88137125	727	0.71724973	0.73133306	727	0.58571648	0.61023554	727	0.40895251	0.40685091	727.01	0.30096086	0.30180291
727.2	1.21049492	0	727.2	0.95045878	0.90546549	727.2	0.89429714	0.88137458	727.2	0.71752434	0.73142466	727.2	0.58588512	0.61059575	727.2	0.40915307	0.40732798	727.21	0.30139478	0.302288
727.4	1.21083386	0	727.4	0.95107391	0.90546549	727.4	0.89469754	0.88137783	727.4	0.71778455	0.73151497	727.4	0.58653718	0.61095311	727.4	0.40972057	0.40780272	727.41	0.30249789	0.30277146
727.6	1.21110793	0	727.6	0.95146534	0.90546549	727.6	0.89519	0.881381	727.6	0.71826681	0.73160401	727.6	0.58661477	0.61130762	727.6	0.40994489	0.40827513	727.61	0.30242607	0.30325329
727.8	1.21151946	0	727.8	0.95171016	0.90546549	727.8	0.89537217	0.88138408	727.8	0.71889594	0.73169181	727.8	0.58735916	0.61165932	727.8	0.41033693	0.40874523	727.81	0.30298789	0.30373349
728	1.21174371	0	728	0.9516786	0.90546549	728	0.89569675	0.88138708	728	0.71893538	0.73177838	728	0.58757619	0.61200823	728	0.41076832	0.40921303	728.01	0.30296637	0.30421208
728.2	1.21218114	0	728.2	0.95265352	0.90546549	728.2	0.8968066	0.88139	728.2	0.71989528	0.73186373	728.2	0.58819674	0.61235437	728.2	0.41185609	0.40967854	728.21	0.30384409	0.30468906
728.4	1.2134171	0	728.4	0.95314687	0.9054655	728.4	0.89711473	0.88139285	728.4	0.7205915	0.73194789	728.4	0.58913185	0.61269776	728.4	0.41223602	0.41014177	728.41	0.30487486	0.30516444
728.6	1.21401686	0	728.6	0.95392597	0.9054655	728.6	0.8972399	0.88139562	728.6	0.72112792	0.73203087	728.6	0.58971673	0.61303842	728.6	0.41264923	0.41060274	728.61	0.30541583	0.30563821
728.8	1.21463251	0	728.8	0.95448613	0.9054655	728.8	0.89773466	0.88139832	728.8	0.72206542	0.73211269	728.8	0.59097133	0.61337637	728.8	0.4137973	0.41106145	728.81	0.30571706	0.30611039
729	1.2153155	0	729	0.95484282	0.9054655	729	0.89834172	0.88140095	729	0.72287258	0.73219336	729	0.59193502	0.61371165	729	0.41429477	0.41151791	729.01	0.30658982	0.30658098
729.2	1.21564196	0	729.2	0.95523402	0.9054655	729.2	0.89887235	0.88140351	729.2	0.72339603	0.7322729	729.2	0.59292483	0.61404426	729.2	0.41491344	0.41197214	729.21	0.30689441	0.30704999
729.4	1.21584111	0	729.4	0.95499211	0.9054655	729.4	0.89879835	0.88140601	729.4	0.72362126	0.73235133	729.4	0.59337282	0.61437422	729.4	0.4149339	0.41242415	729.41	0.30718125	0.30751742
729.6	1.21635639	0	729.6	0.95557733	0.9054655	729.6	0.89961979	0.88140844	729.6	0.72454463	0.73242866	729.6	0.59445009	0.61470157	729.6	0.41540617	0.41287394	729.61	0.30725732	0.30798327
729.8	1.2166662	0	729.8	0.95625331	0.9054655	729.8	0.9007004	0.88141081	729.8	0.72512532	0.7325049	729.8	0.59527412	0.61502632	729.8	0.41576507	0.41332153	729.81	0.30779096	0.30844756
730	1.21649101	0	730	0.95666349	0.9054655	730	0.90089774	0.88141311	730	0.72522233	0.73258008	730	0.59553983	0.61534849	730	0.41624759	0.41376694	730.01	0.3082931	0.30891028
730.2	1.21623608	0	730.2	0.95591195	0.9054655	730.2	0.90058419	0.88141536	730.2	0.72524316	0.7326542	730.2	0.59502678	0.6156681	730.2	0.41657304	0.41421016	730.21	0.3085542	0.30937144
730.4	1.21611079	0	730.4	0.95605115	0.90546551	730.4	0.90044812	0.88141754	730.4	0.72487266	0.73272729	730.4	0.5950972	0.61598518	730.4	0.41669254	0.41465121	730.41	0.30881335	0.30983106
730.6	1.21606318	0	730.6	0.95622474	0.90546551	730.6	0.90017233	0.88141967	730.6	0.7245117	0.73279935	730.6	0.59533915	0.61629973	730.6	0.41688836	0.4150901	730.61	0.30894188	0.31028912
730.8	1.21586121	0	730.8	0.95615567	0.90546551	730.8	0.900035	0.88142175	730.8	0.72412465	0.7328704	730.8	0.59540308	0.61661179	730.8	0.41691139	0.41552685	730.81	0.30887013	0.31074565
731	1.21579525	0	731	0.95571845	0.90546551	731	0.90004947	0.88142377	731	0.72408318	0.73294046	731	0.59525321	0.61692137	731	0.41682194	0.41596146	731.01	0.30900417	0.31120064
731.2	1.21553048	0	731.2	0.9559658	0.90546551	731.2	0.90037408	0.88142574	731.2	0.72391147	0.73300954	731.2	0.59515682	0.61722849	731.2	0.41704437	0.41639394	731.21	0.30943948	0.31165409
731.4	1.21539312	0	731.4	0.95606094	0.90546551	731.4	0.90030557	0.88142765	731.4	0.72344669	0.73307764	731.4	0.59496013	0.61753317	731.4	0.41716274	0.4168243	731.41	0.30931707	0.31210602
731.6	1.21564314	0	731.6	0.95631503	0.90546551	731.6	0.90044956	0.88142952	731.6	0.72376439	0.7331448	731.6	0.59503929	0.61783543	731.6	0.41696707	0.41725256	731.61	0.30972465	0.31255643
731.8	1.2163025	0	731.8	0.95658124	0.90546551	731.8	0.9009165	0.88143134	731.8	0.72401567	0.73321101	731.8	0.59546728	0.6181353	731.8	0.41737257	0.41767872	731.81	0.31048737	0.31300532
732	1.21649408	0	732	0.95707528	0.90546551	732	0.90138584	0.88143311	732	0.72386779	0.7332763	732	0.59518358	0.61843278	732	0.41754859	0.4181028	732.01	0.31058492	0.3134527
732.2	1.21732495	0	732.2	0.95742935	0.90546551	732.2	0.9016752	0.88143483	732.2	0.72369895	0.73334067	732.2	0.59528261	0.6187279	732.2	0.41788281	0.4185248	732.21	0.31127033	0.31389858
732.4	1.21838363	0	732.4	0.95765525	0.90546551	732.4	0.90175359	0.88143651	732.4	0.72391551	0.73340414	732.4	0.59563122	0.61902067	732.4	0.41849042	0.41894474	732.41	0.3122154	0.31434295
732.6	1.21895116	0	732.6	0.95801973	0.90546551	732.6	0.90214454	0.88143815	732.6	0.72437159	0.73346672	732.6	0.59603834	0.61931112	732.6	0.4185458	0.41936262	732.61	0.31233639	0.31478583
732.8	1.22015164	0	732.8	0.95852911	0.90546551	732.8	0.90322846	0.88143974	732.8	0.72553004	0.73352842	732.8	0.59641942	0.61959926	732.8	0.41956	0.41977845	732.81	0.31264695	0.31522722
733	1.22056949	0	733	0.9591087	0.90546551	733	0.90345753	0.8814413	733	0.72598079	0.73358926	733	0.59623976	0.61988512	733	0.41934849	0.42019225	733.01	0.3128744	0.31566712
733.2	1.22087469	0	733.2	0.95932636	0.90546551	733.2	0.90410512	0.88144281	733.2	0.72633452	0.73364924	733.2	0.59670111	0.62016871	733.2	0.41991688	0.42060402	733.21	0.31310195	0.31610554
733.4	1.22149271	0	733.4	0.95975319	0.90546551	733.4	0.90459606	0.88144428	733.4	0.72690062	0.73370839	733.4	0.5968972	0.62045004	733.4	0.42017593	0.42101378	733.41	0.31362113	0.31654249
733.6	1.22135981	0	733.6	0.96056054	0.90546551	733.6	0.90523026	0.88144571	733.6	0.7271012	0.73376671	733.6	0.59717963	0.62072914	733.6	0.42034745	0.42142154	733.61	0.31367045	0.31697796
733.8	1.22152581	0	733.8	0.96082062	0.90546551	733.8	0.9060259	0.88144711	733.8	0.72732812	0.73382421	733.8	0.59767607	0.62100602	733.8	0.42071969	0.42182729	733.81	0.31443709	0.31741197
734	1.22130746	0	734	0.960572	0.90546551	734	0.90611968	0.88144847	734	0.72736488	0.7338809	734	0.59775192	0.62128071	734	0.42115258	0.42223107	734.01	0.31490915	0.31784452
734.2	1.22168299	0	734.2	0.96059997	0.90546551	734.2	0.90647589	0.88144979	734.2	0.7277938	0.73393681	734.2	0.59817263	0.62155321	734.2	0.42181236	0.42263286	734.21	0.31519028	0.31827561
734.4	1.22179824	0	734.4	0.9608253	0.90546552	734.4	0.90659062	0.88145108	734.4	0.72790421	0.73399192	734.4	0.59841406	0.62182355	734.4	0.4216568	0.42303269	734.41	0.31534558	0.31870525
734.6	1.22121629	0	734.6	0.96081779	0.90546552	734.6	0.90672	0.88145234	734.6	0.72794986	0.73404627	734.6	0.59848095	0.62209174	734.6	0.42160031	0.42343056	734.61	0.31529505	0.31913345
734.8	1.22083173	0	734.8	0.96056411	0.90546552	734.8	0.9064974	0.88145357	734.8	0.72825527	0.73409985	734.8	0.59827321	0.6223578	734.8	0.42152348	0.42382649	734.81	0.3152969	0.3195602
735	1.22119551	0	735	0.96077527	0.90546552	735	0.90636019	0.88145476	735	0.72865128	0.73415269	735	0.59850528	0.62262175	735	0.42150108	0.42422047	735.01	0.31551261	0.31998552
735.2	1.2217308	0	735.2	0.96142708	0.90546552	735.2	0.90725161	0.88145592	735.2	0.72918205	0.73420478	735.2	0.59919019	0.6228836	735.2	0.42252059	0.42461253	735.21	0.31598918	0.3204094
735.4	1.22203686	0	735.4	0.96148301	0.90546552	735.4	0.90727425	0.88145705	735.4	0.72948781	0.73425615	735.4	0.59953351	0.62314338	735.4	0.42303822	0.42500267	735.41	0.31605326	0.32083186
735.6	1.22232715	0	735.6	0.96159306	0.90546552	735.6	0.90699441	0.88145815	735.6	0.72968112	0.73430679	735.6	0.59982611	0.62340109	735.6	0.42316515	0.4253909	735.61	0.31662465	0.3212529
735.8	1.22282156	0	735.8	0.96159261	0.90546552	735.8	0.90711531	0.88145922	735.8	0.72957154	0.73435673	735.8	0.59997732	0.62365675	735.8	0.42357383	0.42577723	735.81	0.31637563	0.32167252
736	1.22333019	0	736	0.96169364	0.90546552	736	0.90669043	0.88146027	736	0.72920103	0.73440596	736	0.60029484	0.62391039	736	0.42390994	0.42616167	736.01	0.31653449	0.32209072
736.2	1.22442644	0	736.2	0.9618914	0.90546552	736.2	0.9071055	0.88146129	736.2	0.72936131	0.73445451	736.2	0.600862	0.62416201	736.2	0.42469263	0.42654423	736.21	0.31765551	0.32250752
736.4	1.22474535	0	736.4	0.9617868	0.90546552	736.4	0.90698463	0.88146228	736.4	0.72955211	0.73450237	736.4	0.6009111	0.62441163	736.4	0.42507201	0.42692491	736.41	0.31776758	0.32292292
736.6	1.22535251	0	736.6	0.96184723	0.90546552	736.6	0.90706921	0.88146324	736.6	0.73004359	0.73454957	736.6	0.60099642	0.62465927	736.6	0.42481378	0.42730374	736.61	0.31754072	0.32333691
736.8	1.22636519	0	736.8	0.96249756	0.90546552	736.8	0.90736214	0.88146418	736.8	0.73045197	0.7345961	736.8	0.60092884	0.62490494	736.8	0.42553952	0.4276807	736.81	0.31785715	0.32374952
737	1.22654235	0	737	0.96323603	0.90546552	737	0.90731155	0.8814651	737	0.73082401	0.73464198	737	0.60169	0.62514867	737	0.42600621	0.42805583	737.01	0.31834729	0.32416073
737.2	1.22697618	0	737.2	0.9631966	0.90546552	737.2	0.90781363	0.88146599	737.2	0.73070902	0.73468722	737.2	0.60207707	0.62539045	737.2	0.42621646	0.42842911	737.21	0.3189899	0.32457056
737.4	1.22661534	0	737.4	0.96327352	0.90546552	737.4	0.90776928	0.88146686	737.4	0.73052566	0.73473183	737.4	0.60192517	0.62563032	737.4	0.4257643	0.42880057	737.41	0.31923472	0.32497902
737.6	1.22614426	0	737.6	0.9634928	0.90546552	737.6	0.90806527	0.88146771	737.6	0.73060618	0.73477581	737.6	0.60249277	0.62586828	737.6	0.42560859	0.42917022	737.61	0.3195018	0.32538609
737.8	1.22645669	0	737.8	0.96329702	0.90546552	737.8	0.90869175	0.88146853	737.8	0.73095662	0.73481917	737.8	0.60298266	0.62610435	737.8	0.42601754	0.42953805	737.81	0.32024997	0.3257918
738	1.22610671	0	738	0.96321469	0.90546552	738	0.90867453	0.88146933	738	0.73092265	0.73486193	738	0.60275407	0.62633855	738	0.42616022	0.42990408	738.01	0.32086434	0.32619614
738.2	1.22650641	0	738.2	0.96397618	0.90546552	738.2	0.909738	0.88147011	738.2	0.73165103	0.73490409	738.2	0.60350807	0.62657089	738.2	0.42650462	0.43026832	738.21	0.32186034	0.32659912
738.4	1.22647164	0	738.4	0.96456762	0.90546552	738.4	0.91004606	0.88147088	738.4	0.73201921	0.73494566	738.4	0.60400465	0.62680138	738.4	0.42641845	0.43063078	738.41	0.32276266	0.32700074
738.6	1.22625992	0	738.6	0.96493246	0.90546552	738.6	0.91047364	0.88147162	738.6	0.73211513	0.73498664	738.6	0.6042417	0.62703004	738.6	0.42685902	0.43099146	738.61	0.32348022	0.32740101
738.8	1.2268495	0	738.8	0.96569137	0.90546552	738.8	0.91069574	0.88147234	738.8	0.73264409	0.73502705	738.8	0.60487466	0.62725689	738.8	0.42747446	0.43135038	738.81	0.32427953	0.32779994
739	1.22794803	0	739	0.96635313	0.90546552	739	0.91133455	0.88147304	739	0.73350518	0.7350669	739	0.60556231	0.62748194	739	0.42851006	0.43170754	739.01	0.32539881	0.32819752
739.2	1.22847865	0	739.2	0.96680214	0.90546552	739.2	0.91151255	0.88147373	739.2	0.73384939	0.73510619	739.2	0.60603807	0.62770519	739.2	0.42943206	0.43206296	739.21	0.32590963	0.32859376
739.4	1.22837808	0	739.4	0.96689913	0.90546552	739.4	0.91097689	0.8814744	739.4	0.73379988	0.73514492	739.4	0.60600965	0.62792668	739.4	0.42961754	0.43241663	739.41	0.32578919	0.32898867
739.6	1.22885663	0	739.6	0.96714475	0.90546552	739.6	0.91075794	0.88147505	739.6	0.73414561	0.73518312	739.6	0.60645018	0.62814641	739.6	0.43002657	0.43276858	739.61	0.32654861	0.32938225
739.8	1.22950872	0	739.8	0.96759425	0.90546552	739.8	0.91110655	0.88147568	739.8	0.73518701	0.73522077	739.8	0.60739332	0.62836439	739.8	0.43024893	0.4331188	739.81	0.32693056	0.3297745
740	1.23013555	0	740	0.96790463	0.90546552	740	0.91136729	0.8814763	740	0.7355957	0.73525791	740	0.60783864	0.62858064	740	0.43106911	0.4334673	740.01	0.32758171	0.33016544
740.2	1.23063013	0	740.2	0.96836597	0.90546552	740.2	0.91199588	0.8814769	740.2	0.73643382	0.73529452	740.2	0.60831431	0.62879517	740.2	0.43184038	0.43381411	740.21	0.32818102	0.33055506
740.4	1.23061245	0	740.4	0.96817567	0.90546552	740.4	0.91154945	0.88147748	740.4	0.73662739	0.73533062	740.4	0.60867214	0.629008	740.4	0.43215199	0.43415921	740.41	0.32783165	0.33094336
740.6	1.23132828	0	740.6	0.9686797	0.90546552	740.6	0.91196208	0.88147805	740.6	0.73762369	0.73536621	740.6	0.60927299	0.62921914	740.6	0.43223477	0.43450262	740.61	0.32836215	0.33133036
740.8	1.23219517	0	740.8	0.9696252	0.90546552	740.8	0.91202123	0.8814786	740.8	0.7382451	0.7354013	740.8	0.60983914	0.6294286	740.8	0.43310541	0.43484436	740.81	0.32899054	0.33171606
741	1.23299819	0	741	0.97019389	0.90546552	741	0.91224969	0.88147915	741	0.73890738	0.7354359	741	0.61088669	0.6296364	741	0.43346367	0.43518442	741.01	0.32963042	0.33210046
741.2	1.23293558	0	741.2	0.96997607	0.90546552	741.2	0.91267892	0.88147967	741.2	0.73856494	0.73547002	741.2	0.61115914	0.62984255	741.2	0.43317974	0.43552282	741.21	0.32967445	0.33248357
741.4	1.23291151	0	741.4	0.96981586	0.90546552	741.4	0.91284237	0.88148018	741.4	0.73881571	0.73550366	741.4	0.61112864	0.63004706	741.4	0.43319855	0.43585956	741.41	0.32921367	0.33286538
741.6	1.23344854	0	741.6	0.97025513	0.90546552	741.6	0.91324707	0.88148068	741.6	0.73953079	0.73553683	741.6	0.61204652	0.63024995	741.6	0.43346729	0.43619465	741.61	0.32963051	0.33324591
741.8	1.23326125	0	741.8	0.97007732	0.90546552	741.8	0.9133823	0.88148117	741.8	0.73967719	0.73556953	741.8	0.61197904	0.63045123	741.8	0.43351343	0.4365281	741.81	0.32964332	0.33362516
742	1.23300508	0	742	0.97015214	0.90546552	742	0.91373644	0.88148164	742	0.73986502	0.73560178	742	0.61180303	0.6306509	742	0.43331412	0.43685992	742.01	0.32955472	0.33400313
742.2	1.23316227	0	742.2	0.97067194	0.90546552	742.2	0.91445764	0.8814821	742.2	0.74029826	0.73563357	742.2	0.61228858	0.630849	742.2	0.43357582	0.43719012	742.21	0.3301885	0.33437983
742.4	1.23337621	0	742.4	0.97133156	0.90546552	742.4	0.91464265	0.88148255	742.4	0.74048585	0.73566492	742.4	0.61260631	0.63104552	742.4	0.43394756	0.4375187	742.41	0.33017376	0.33475527
742.6	1.23301964	0	742.6	0.97158474	0.90546552	742.6	0.91485181	0.88148299	742.6	0.74058635	0.73569583	742.6	0.61199688	0.63124048	742.6	0.43405326	0.43784567	742.61	0.32991761	0.33512944
742.8	1.23360702	0	742.8	0.97215719	0.90546552	742.8	0.91536578	0.88148342	742.8	0.74107142	0.73572631	742.8	0.61254684	0.63143389	742.8	0.43449028	0.43817104	742.81	0.3306291	0.33550235
743	1.23398106	0	743	0.97242999	0.90546552	743	0.91548306	0.88148383	743	0.74098996	0.73575636	743	0.61232144	0.63162576	743	0.43443729	0.43849482	743.01	0.33111533	0.335874
743.2	1.23377183	0	743.2	0.97234232	0.90546552	743.2	0.91527167	0.88148424	743.2	0.74064248	0.73578599	743.2	0.61204244	0.63181611	743.2	0.43447215	0.43881702	743.21	0.3308563	0.3362444
743.4	1.23373002	0	743.4	0.97268631	0.90546552	743.4	0.91575985	0.88148463	743.4	0.74079999	0.7358152	743.4	0.6120417	0.63200495	743.4	0.43454739	0.43913764	743.41	0.33153752	0.33661356
743.6	1.23370272	0	743.6	0.97236865	0.90546552	743.6	0.91622503	0.88148501	743.6	0.74077482	0.735844	743.6	0.61215385	0.63219229	743.6	0.43442721	0.43945668	743.61	0.3319892	0.33698147
743.8	1.23410654	0	743.8	0.97241872	0.90546552	743.8	0.91682419	0.88148539	743.8	0.74142096	0.7358724	743.8	0.61266456	0.63237814	743.8	0.43462231	0.43977417	743.81	0.33242185	0.33734815
744	1.23421233	0	744	0.97249107	0.90546552	744	0.91727842	0.88148575	744	0.74154226	0.73590041	744	0.61260212	0.63256252	744	0.43521243	0.4400901	744.01	0.33278026	0.33771359
744.2	1.23435207	0	744.2	0.97275464	0.90546552	744.2	0.91754354	0.88148611	744.2	0.74173205	0.73592802	744.2	0.61305556	0.63274543	744.2	0.43549834	0.44040449	744.21	0.33302554	0.3380778
744.4	1.23441533	0	744.4	0.97238566	0.90546552	744.4	0.91788182	0.88148645	744.4	0.74177832	0.73595524	744.4	0.61380556	0.63292689	744.4	0.43579178	0.44071734	744.41	0.33302894	0.33844078
744.6	1.23481818	0	744.6	0.97277188	0.90546552	744.6	0.91812506	0.88148679	744.6	0.74187986	0.73598208	744.6	0.61392907	0.63310691	744.6	0.43565226	0.44102866	744.61	0.33373407	0.33880255
744.8	1.23552138	0	744.8	0.97330719	0.90546552	744.8	0.91828122	0.88148711	744.8	0.742109	0.73600855	744.8	0.61468882	0.6332855	744.8	0.43666063	0.44133845	744.81	0.33419719	0.33916309
745	1.23586193	0	745	0.97351017	0.90546552	745	0.91853472	0.88148743	745	0.74219652	0.73603464	745	0.61556398	0.63346267	745	0.43708467	0.44164673	745.01	0.33456237	0.33952242
745.2	1.23565205	0	745.2	0.97337382	0.90546552	745.2	0.91874578	0.88148774	745.2	0.74253422	0.73606037	745.2	0.6162832	0.63363844	745.2	0.43760154	0.44195349	745.21	0.33471801	0.33988054
745.4	1.23660944	0	745.4	0.97351077	0.90546552	745.4	0.91908372	0.88148805	745.4	0.74312759	0.73608574	745.4	0.61671547	0.6338128	745.4	0.43809362	0.44225876	745.41	0.33466206	0.34023746
745.6	1.23681979	0	745.6	0.9742464	0.90546552	745.6	0.91917474	0.88148834	745.6	0.74356678	0.73611076	745.6	0.61750813	0.63398579	745.6	0.43860523	0.44256253	745.61	0.33518264	0.34059318
745.8	1.23702975	0	745.8	0.97432602	0.90546552	745.8	0.91932916	0.88148863	745.8	0.74405063	0.73613542	745.8	0.61746268	0.6341574	745.8	0.43936419	0.44286482	745.81	0.33539853	0.34094769
746	1.23748808	0	746	0.97495792	0.90546552	746	0.91994912	0.88148891	746	0.74423013	0.73615974	746	0.61755857	0.63432765	746	0.43997993	0.44316562	746.01	0.33613199	0.34130102
746.2	1.23753679	0	746.2	0.97553547	0.90546552	746.2	0.91999173	0.88148918	746.2	0.74470033	0.73618372	746.2	0.61776327	0.63449654	746.2	0.44054327	0.44346496	746.21	0.33673357	0.34165315
746.4	1.23750341	0	746.4	0.97580453	0.90546552	746.4	0.91978578	0.88148944	746.4	0.74488889	0.73620736	746.4	0.61772704	0.63466409	746.4	0.44065053	0.44376283	746.41	0.33646785	0.3420041
746.6	1.23736823	0	746.6	0.97533843	0.90546552	746.6	0.91936858	0.8814897	746.6	0.74435073	0.73623067	746.6	0.61748348	0.63483032	746.6	0.44058817	0.44405924	746.61	0.3362953	0.34235387
746.8	1.23790771	0	746.8	0.97579658	0.90546552	746.8	0.91936867	0.88148995	746.8	0.74431246	0.73625365	746.8	0.61789552	0.63499522	746.8	0.44064619	0.4443542	746.81	0.33687249	0.34270246
747	1.23772	0	747	0.97548385	0.90546552	747	0.91930032	0.8814902	747	0.74399316	0.73627632	747	0.61739193	0.63515882	747	0.44001739	0.44464772	747.01	0.33662068	0.34304988
747.2	1.23827882	0	747.2	0.97586984	0.90546552	747.2	0.91971586	0.88149044	747.2	0.74424775	0.73629866	747.2	0.6175527	0.63532111	747.2	0.44021139	0.4449398	747.21	0.33721346	0.34339613
747.4	1.2386321	0	747.4	0.97631933	0.90546552	747.4	0.91995407	0.88149067	747.4	0.74426673	0.73632069	747.4	0.61818654	0.63548212	747.4	0.43971523	0.44523045	747.41	0.33800128	0.34374121
747.6	1.23848788	0	747.6	0.97557988	0.90546552	747.6	0.91952908	0.8814909	747.6	0.74373365	0.73634242	747.6	0.61817421	0.63564184	747.6	0.43898354	0.44551967	747.61	0.33759445	0.34408513
747.8	1.23911448	0	747.8	0.97604972	0.90546552	747.8	0.91976789	0.88149112	747.8	0.74419402	0.73636383	747.8	0.61874141	0.6358003	747.8	0.43899855	0.44580749	747.81	0.3382698	0.3444279
748	1.23924233	0	748	0.97646967	0.90546552	748	0.92026833	0.88149133	748	0.7441932	0.73638495	748	0.61912729	0.6359575	748	0.43890693	0.44609389	748.01	0.33837049	0.34476951
748.2	1.23962211	0	748.2	0.97668611	0.90546552	748.2	0.92059046	0.88149154	748.2	0.74420106	0.73640577	748.2	0.61978083	0.63611346	748.2	0.43894589	0.44637889	748.21	0.33851579	0.34510997
748.4	1.23941115	0	748.4	0.97627168	0.90546552	748.4	0.92110025	0.88149174	748.4	0.7439685	0.73642631	748.4	0.6198552	0.63626817	748.4	0.43859259	0.4466625	748.41	0.33799121	0.34544928
748.6	1.23950142	0	748.6	0.97683508	0.90546552	748.6	0.92110815	0.88149194	748.6	0.74440662	0.73644655	748.6	0.62011663	0.63642165	748.6	0.43868171	0.44694472	748.61	0.33866149	0.34578745
748.8	1.23982775	0	748.8	0.97694501	0.90546552	748.8	0.92148314	0.88149213	748.8	0.7446762	0.73646651	748.8	0.62048729	0.63657392	748.8	0.43941532	0.44722556	748.81	0.33894741	0.34612448
749	1.24008389	0	749	0.97692476	0.90546552	749	0.92179449	0.88149232	749	0.7450015	0.73648619	749	0.6206715	0.63672498	749	0.43972793	0.44750502	749.01	0.33930953	0.34646038
749.2	1.24039496	0	749.2	0.9770097	0.90546552	749.2	0.9213272	0.88149251	749.2	0.74513808	0.73650559	749.2	0.62088114	0.63687484	749.2	0.43997323	0.44778312	749.21	0.33968932	0.34679515
749.4	1.24078893	0	749.4	0.9773768	0.90546552	749.4	0.92174477	0.88149268	749.4	0.74502861	0.73652473	749.4	0.62095543	0.6370235	749.4	0.44051354	0.44805985	749.41	0.34011589	0.34712879
749.6	1.24065872	0	749.6	0.97797532	0.90546552	749.6	0.92193843	0.88149286	749.6	0.74545718	0.73654359	749.6	0.62130427	0.63717099	749.6	0.44105127	0.44833523	749.61	0.34039099	0.34746131
749.8	1.24109317	0	749.8	0.97823583	0.90546552	749.8	0.92284209	0.88149303	749.8	0.74594089	0.73656219	749.8	0.62152813	0.63731731	749.8	0.44194493	0.44860926	749.81	0.34111869	0.34779271
750	1.24091553	0	750	0.97868587	0.90546552	750	0.92351073	0.88149319	750	0.74596747	0.73658053	750	0.62171908	0.63746246	750	0.44237609	0.44888195	750.01	0.34198571	0.34812299
750.2	1.2401192	0	750.2	0.97799933	0.90546552	750.2	0.92325024	0.88149335	750.2	0.74591715	0.73659861	750.2	0.6210694	0.63760646	750.2	0.44205402	0.44915331	750.21	0.34154052	0.34845217
750.4	1.2403532	0	750.4	0.97803735	0.90546552	750.4	0.9234638	0.88149351	750.4	0.74593753	0.73661644	750.4	0.62083444	0.63774932	750.4	0.44224241	0.44942334	750.41	0.34131527	0.34878023
750.6	1.24044923	0	750.6	0.97797537	0.90546552	750.6	0.92348865	0.88149366	750.6	0.74566156	0.73663402	750.6	0.62105717	0.63789104	750.6	0.44238117	0.44969204	750.61	0.34098663	0.34910719
750.8	1.24076076	0	750.8	0.97848057	0.90546552	750.8	0.92370743	0.88149381	750.8	0.74644214	0.73665136	750.8	0.62125485	0.63803164	750.8	0.4424228	0.44995943	750.81	0.34106008	0.34943305
751	1.24166838	0	751	0.97910865	0.90546552	751	0.92422116	0.88149395	751	0.74719039	0.73666845	751	0.62168746	0.63817112	751	0.44289442	0.45022552	751.01	0.34148582	0.34975781
751.2	1.24263839	0	751.2	0.97996382	0.90546552	751.2	0.92460215	0.8814941	751.2	0.74770874	0.7366853	751.2	0.62209004	0.63830949	751.2	0.44314445	0.4504903	751.21	0.34222822	0.35008148
751.4	1.24245544	0	751.4	0.97988734	0.90546552	751.4	0.92465149	0.88149423	751.4	0.74802748	0.73670191	751.4	0.62238671	0.63844677	751.4	0.44313175	0.45075378	751.41	0.34216163	0.35040406
751.6	1.24298735	0	751.6	0.97972836	0.90546552	751.6	0.92501038	0.88149437	751.6	0.74851987	0.7367183	751.6	0.62246514	0.63858295	751.6	0.44323448	0.45101598	751.61	0.34221985	0.35072555
751.8	1.24339157	0	751.8	0.98034878	0.90546552	751.8	0.92554033	0.8814945	751.8	0.74924946	0.73673445	751.8	0.62332707	0.63871806	751.8	0.44374409	0.45127689	751.81	0.34305658	0.35104596
752	1.24368773	0	752	0.98091555	0.90546552	752	0.92586295	0.88149462	752	0.74962512	0.73675038	752	0.62397742	0.63885209	752	0.44419567	0.45153652	752.01	0.34367678	0.35136529
752.2	1.24351589	0	752.2	0.98044209	0.90546552	752.2	0.92565182	0.88149475	752.2	0.74987427	0.73676608	752.2	0.62391012	0.63898505	752.2	0.44434549	0.45179489	752.21	0.34366477	0.35168355
752.4	1.24335613	0	752.4	0.98022353	0.90546552	752.4	0.92573836	0.88149487	752.4	0.7501256	0.73678156	752.4	0.62399718	0.63911696	752.4	0.44438204	0.45205199	752.41	0.34387304	0.35200074
752.6	1.24380228	0	752.6	0.98037566	0.90546552	752.6	0.92604085	0.88149498	752.6	0.75094625	0.73679683	752.6	0.62438636	0.63924783	752.6	0.4448779	0.45230783	752.61	0.34499228	0.35231686
752.8	1.24370946	0	752.8	0.97968516	0.90546552	752.8	0.92573099	0.8814951	752.8	0.75040063	0.73681188	752.8	0.62390994	0.63937765	752.8	0.44468282	0.45256242	752.81	0.34455364	0.35263191
753	1.24397937	0	753	0.97999269	0.90546552	753	0.92581135	0.88149521	753	0.75034439	0.73682672	753	0.62431874	0.63950644	753	0.44509181	0.45281576	753.01	0.34498672	0.35294591
753.2	1.24388168	0	753.2	0.9798915	0.90546552	753.2	0.92501635	0.88149532	753.2	0.7498697	0.73684136	753.2	0.62427669	0.63963421	753.2	0.44523516	0.45306786	753.21	0.34487326	0.35325884
753.4	1.24331448	0	753.4	0.97979288	0.90546552	753.4	0.92553078	0.88149542	753.4	0.74969692	0.73685579	753.4	0.62431641	0.63976097	753.4	0.44520817	0.45331873	753.41	0.3446633	0.35357073
753.6	1.24335283	0	753.6	0.97980374	0.90546552	753.6	0.92606939	0.88149552	753.6	0.74946405	0.73687001	753.6	0.62472956	0.63988671	753.6	0.44536026	0.45356837	753.61	0.34455088	0.35388156
753.8	1.24352039	0	753.8	0.98008513	0.90546552	753.8	0.92643817	0.88149562	753.8	0.74915314	0.73688404	753.8	0.62501883	0.64001146	753.8	0.44587141	0.45381679	753.81	0.34445768	0.35419135
754	1.24387124	0	754	0.98043474	0.90546552	754	0.92645376	0.88149572	754	0.7491649	0.73689787	754	0.62534685	0.64013522	754	0.44622046	0.45406399	754.01	0.34468899	0.35450009
754.2	1.24431758	0	754.2	0.98068304	0.90546552	754.2	0.9268426	0.88149582	754.2	0.74900107	0.73691151	754.2	0.62525446	0.640258	754.2	0.44616109	0.45430999	754.21	0.34459791	0.3548078
754.4	1.24503271	0	754.4	0.9815688	0.90546552	754.4	0.9270728	0.88149591	754.4	0.7492101	0.73692496	754.4	0.62569798	0.6403798	754.4	0.44643561	0.45455478	754.41	0.34529463	0.35511447
754.6	1.24550496	0	754.6	0.98157913	0.90546552	754.6	0.92708995	0.881496	754.6	0.74895831	0.73693821	754.6	0.62602959	0.64050063	754.6	0.44705227	0.45479837	754.61	0.34557598	0.35542011
754.8	1.24668518	0	754.8	0.98229196	0.90546552	754.8	0.92761704	0.88149609	754.8	0.74956403	0.73695129	754.8	0.62635598	0.64062051	754.8	0.44769812	0.45504077	754.81	0.34603713	0.35572472
755	1.24771287	0	755	0.98350757	0.90546552	755	0.9282917	0.88149617	755	0.75005739	0.73696418	755	0.62662436	0.64073943	755	0.44843315	0.45528198	755.01	0.34654271	0.3560283
755.2	1.24823486	0	755.2	0.9835653	0.90546552	755.2	0.92851149	0.88149625	755.2	0.75007165	0.73697688	755.2	0.62687099	0.64085741	755.2	0.44887675	0.45552201	755.21	0.34669896	0.35633086
755.4	1.24891574	0	755.4	0.98378932	0.90546552	755.4	0.92875835	0.88149634	755.4	0.75092473	0.73698941	755.4	0.62740895	0.64097445	755.4	0.45000952	0.45576087	755.41	0.34701493	0.3566324
755.6	1.24955449	0	755.6	0.98390164	0.90546552	755.6	0.9290113	0.88149641	755.6	0.75158148	0.73700177	755.6	0.62807757	0.64109056	755.6	0.45039599	0.45599856	755.61	0.34785526	0.35693293
755.8	1.24964366	0	755.8	0.98492498	0.90546552	755.8	0.9292956	0.88149649	755.8	0.75239564	0.73701395	755.8	0.6287356	0.64120575	755.8	0.45091416	0.45623508	755.81	0.34848176	0.35723245
756	1.24951983	0	756	0.98457488	0.90546552	756	0.929081	0.88149657	756	0.75245512	0.73702596	756	0.6286647	0.64132003	756	0.45057992	0.45647045	756.01	0.34845479	0.35753096
756.2	1.24976039	0	756.2	0.98381207	0.90546552	756.2	0.92913363	0.88149664	756.2	0.75271205	0.73703781	756.2	0.62885447	0.6414334	756.2	0.4504	0.45670466	756.21	0.34846224	0.35782846
756.4	1.25014476	0	756.4	0.98393321	0.90546552	756.4	0.92930162	0.88149671	756.4	0.75392537	0.73704948	756.4	0.62917583	0.64154586	756.4	0.45034704	0.45693773	756.41	0.34919921	0.35812496
756.6	1.2503209	0	756.6	0.98397134	0.90546552	756.6	0.92957823	0.88149678	756.6	0.75427596	0.737061	756.6	0.62912404	0.64165744	756.6	0.45004136	0.45716966	756.61	0.34926856	0.35842047
756.8	1.25019793	0	756.8	0.983764	0.90546552	756.8	0.92957097	0.88149685	756.8	0.75411611	0.73707235	756.8	0.62913802	0.64176813	756.8	0.44962633	0.45740045	756.81	0.34903543	0.35871498
757	1.25062559	0	757	0.98420741	0.90546552	757	0.92998204	0.88149691	757	0.75454203	0.73708354	757	0.62932629	0.64187793	757	0.45017175	0.45763012	757.01	0.34984225	0.35900849
757.2	1.25036802	0	757.2	0.98403356	0.90546552	757.2	0.92961241	0.88149697	757.2	0.75457564	0.73709458	757.2	0.62888143	0.64198687	757.2	0.44960379	0.45785866	757.21	0.34963463	0.35930102
757.4	1.25009389	0	757.4	0.98426316	0.90546552	757.4	0.93020592	0.88149704	757.4	0.7546379	0.73710546	757.4	0.62916158	0.64209494	757.4	0.44915694	0.45808608	757.41	0.34984896	0.35959257
757.6	1.25065809	0	757.6	0.98480773	0.90546552	757.6	0.93056496	0.8814971	757.6	0.75466103	0.73711619	757.6	0.62990299	0.64220216	757.6	0.44969886	0.45831239	757.61	0.35044409	0.35988313
757.8	1.2512328	0	757.8	0.98557982	0.90546552	757.8	0.93055944	0.88149716	757.8	0.75479116	0.73712677	757.8	0.63042038	0.64230852	757.8	0.45003675	0.45853759	757.81	0.35096568	0.36017272
758	1.2512395	0	758	0.98553833	0.90546552	758	0.93036948	0.88149721	758	0.75451388	0.7371372	758	0.6305088	0.64241404	758	0.45019229	0.45876169	758.01	0.35177857	0.36046133
758.2	1.25087384	0	758.2	0.98511314	0.90546552	758.2	0.93030661	0.88149727	758.2	0.75333911	0.73714748	758.2	0.63016968	0.64251872	758.2	0.44965196	0.45898469	758.21	0.35207276	0.36074897
758.4	1.25098161	0	758.4	0.9854203	0.90546552	758.4	0.92987363	0.88149732	758.4	0.75279387	0.73715762	758.4	0.63023148	0.64262257	758.4	0.44992858	0.4592066	758.41	0.35265168	0.36103564
758.6	1.25090481	0	758.6	0.98524734	0.90546552	758.6	0.92959337	0.88149738	758.6	0.75217958	0.73716762	758.6	0.63022357	0.64272559	758.6	0.45007175	0.45942742	758.61	0.35258924	0.36132135
758.8	1.25098897	0	758.8	0.98553576	0.90546552	758.8	0.92940645	0.88149743	758.8	0.75203743	0.73717748	758.8	0.62993946	0.6428278	758.8	0.4500371	0.45964716	758.81	0.35237338	0.36160609
759	1.25128732	0	759	0.98615235	0.90546552	759	0.92966812	0.88149748	759	0.751881	0.7371872	759	0.63046956	0.64292919	759	0.45058805	0.45986583	759.01	0.35261562	0.36188988
759.2	1.25159349	0	759.2	0.98596063	0.90546552	759.2	0.92955485	0.88149753	759.2	0.75157477	0.73719679	759.2	0.6308061	0.64302978	759.2	0.45107639	0.46008343	759.21	0.35249108	0.36217271
759.4	1.25177574	0	759.4	0.98560449	0.90546552	759.4	0.92970011	0.88149758	759.4	0.75181904	0.73720624	759.4	0.63088975	0.64312957	759.4	0.45118214	0.46029996	759.41	0.35235511	0.36245459
759.6	1.25107987	0	759.6	0.9853427	0.90546552	759.6	0.92952983	0.88149762	759.6	0.75174313	0.73721555	759.6	0.63068145	0.64322857	759.6	0.45060409	0.46051543	759.61	0.35213358	0.36273552
759.8	1.25114005	0	759.8	0.98588174	0.90546552	759.8	0.92990909	0.88149767	759.8	0.75221249	0.73722474	759.8	0.63095792	0.64332678	759.8	0.45061414	0.46072985	759.81	0.35153545	0.3630155
760	1.25090871	0	760	0.98534594	0.90546552	760	0.92969655	0.88149771	760	0.75188527	0.7372338	760	0.63083779	0.64342421	760	0.45045543	0.46094322	760.01	0.35154929	0.36329454
760.2	1.251493	0	760.2	0.9856506	0.90546552	760.2	0.93011378	0.88149775	760.2	0.75251872	0.73724273	760.2	0.63135069	0.64352087	760.2	0.45057054	0.46115554	760.21	0.35167554	0.36357265
760.4	1.25196379	0	760.4	0.98669578	0.90546552	760.4	0.93084568	0.8814978	760.4	0.75368986	0.73725154	760.4	0.63180806	0.64361676	760.4	0.45084808	0.46136683	760.41	0.35210947	0.36384981
760.6	1.25238734	0	760.6	0.98740747	0.90546552	760.6	0.93207818	0.88149784	760.6	0.7538627	0.73726022	760.6	0.6326908	0.64371189	760.6	0.45116465	0.46157708	760.61	0.35232144	0.36412605
760.8	1.25298594	0	760.8	0.98800523	0.90546552	760.8	0.93279774	0.88149788	760.8	0.75428373	0.73726878	760.8	0.63327868	0.64380626	760.8	0.45156999	0.4617863	760.81	0.35325868	0.36440135
761	1.25350078	0	761	0.98846226	0.90546552	761	0.9331124	0.88149792	761	0.75485164	0.73727722	761	0.63304726	0.64389989	761	0.45219418	0.4619945	761.01	0.35373543	0.36467573
761.2	1.25387567	0	761.2	0.98926459	0.90546552	761.2	0.93392282	0.88149795	761.2	0.75542209	0.73728554	761.2	0.63364062	0.64399277	761.2	0.45233935	0.46220167	761.21	0.35439837	0.36494918
761.4	1.25371996	0	761.4	0.98962072	0.90546552	761.4	0.93446708	0.88149799	761.4	0.75570436	0.73729375	761.4	0.6338647	0.64408491	761.4	0.45289397	0.46240784	761.41	0.3552592	0.36522171
761.6	1.25399864	0	761.6	0.98990649	0.90546552	761.6	0.93440479	0.88149803	761.6	0.75594791	0.73730184	761.6	0.63365227	0.64417632	761.6	0.45358882	0.46261299	761.61	0.35537487	0.36549333
761.8	1.25402069	0	761.8	0.98975121	0.90546552	761.8	0.93426142	0.88149806	761.8	0.7554925	0.73730982	761.8	0.63357102	0.64426701	761.8	0.45369072	0.46281715	761.81	0.35557835	0.36576403
762	1.25399183	0	762	0.9895634	0.90546552	762	0.93404615	0.88149809	762	0.75542694	0.73731769	762	0.63362953	0.64435697	762	0.45369418	0.4630203	762.01	0.35559922	0.36603382
762.2	1.25455357	0	762.2	0.9895897	0.90546552	762.2	0.93426997	0.88149813	762.2	0.75544756	0.73732544	762.2	0.63350582	0.64444622	762.2	0.45345077	0.46322246	762.21	0.35560334	0.3663027
762.4	1.25517522	0	762.4	0.99027452	0.90546552	762.4	0.9345911	0.88149816	762.4	0.75621842	0.73733309	762.4	0.63386011	0.64453476	762.4	0.4538911	0.46342363	762.41	0.35594861	0.36657068
762.6	1.25524359	0	762.6	0.99050109	0.90546552	762.6	0.93478127	0.88149819	762.6	0.75644633	0.73734063	762.6	0.63415014	0.6446226	762.6	0.45400619	0.46362381	762.61	0.35615332	0.36683776
762.8	1.25540247	0	762.8	0.98995557	0.90546552	762.8	0.93485559	0.88149822	762.8	0.75664037	0.73734807	762.8	0.63390544	0.64470975	762.8	0.45390883	0.46382301	762.81	0.35592167	0.36710393
763	1.25597204	0	763	0.98976414	0.90546552	763	0.93523905	0.88149825	763	0.75702641	0.7373554	763	0.63476648	0.64479619	763	0.45418378	0.46402124	763.01	0.35643711	0.36736921
763.2	1.25581725	0	763.2	0.98914713	0.90546552	763.2	0.93501384	0.88149828	763.2	0.75708464	0.73736263	763.2	0.63420624	0.64488196	763.2	0.45384428	0.4642185	763.21	0.35650337	0.3676336
763.4	1.25578052	0	763.4	0.98906889	0.90546552	763.4	0.93504586	0.88149831	763.4	0.75732937	0.73736975	763.4	0.63404204	0.64496704	763.4	0.45418558	0.46441479	763.41	0.35644144	0.3678971
763.6	1.25562593	0	763.6	0.98905896	0.90546552	763.6	0.9346196	0.88149834	763.6	0.7575453	0.73737678	763.6	0.63398029	0.64505145	763.6	0.45424358	0.46461013	763.61	0.35652922	0.36815971
763.8	1.25580644	0	763.8	0.9892612	0.90546552	763.8	0.93466993	0.88149836	763.8	0.75745975	0.73738371	763.8	0.63427041	0.64513518	763.8	0.45440522	0.4648045	763.81	0.35666216	0.36842143
764	1.25575557	0	764	0.98935655	0.90546552	764	0.93477126	0.88149839	764	0.7575167	0.73739054	764	0.63478458	0.64521825	764	0.45467544	0.46499793	764.01	0.35694486	0.36868228
764.2	1.25635294	0	764.2	0.98972133	0.90546552	764.2	0.9353801	0.88149841	764.2	0.75814035	0.73739727	764.2	0.63560398	0.64530066	764.2	0.45468482	0.46519041	764.21	0.35707942	0.36894224
764.4	1.25662234	0	764.4	0.99025918	0.90546552	764.4	0.93617705	0.88149844	764.4	0.75868152	0.73740392	764.4	0.63608022	0.64538242	764.4	0.45509518	0.46538195	764.41	0.35763208	0.36920134
764.6	1.25638139	0	764.6	0.99075738	0.90546552	764.6	0.93642827	0.88149846	764.6	0.75835659	0.73741046	764.6	0.63628402	0.64546353	764.6	0.45543441	0.46557254	764.61	0.35767698	0.36945956
764.8	1.2565697	0	764.8	0.99121905	0.90546552	764.8	0.93667803	0.88149849	764.8	0.75888551	0.73741692	764.8	0.63638961	0.64554399	764.8	0.45565898	0.46576221	764.81	0.357889	0.36971691
765	1.25620935	0	765	0.99081264	0.90546552	765	0.93624429	0.88149851	765	0.75860169	0.73742329	765	0.63583871	0.64562382	765	0.45559874	0.46595095	765.01	0.35732161	0.36997339
765.2	1.25615395	0	765.2	0.99101128	0.90546552	765.2	0.93652422	0.88149853	765.2	0.75868994	0.73742956	765.2	0.63627568	0.64570301	765.2	0.4555749	0.46613876	765.21	0.35743038	0.37022901
765.4	1.25579137	0	765.4	0.99125626	0.90546552	765.4	0.93637605	0.88149855	765.4	0.75874679	0.73743575	765.4	0.63653757	0.64578157	765.4	0.45636684	0.46632566	765.41	0.35753377	0.37048377
765.6	1.25649845	0	765.6	0.99160915	0.90546552	765.6	0.93633666	0.88149857	765.6	0.75907521	0.73744186	765.6	0.63674876	0.64585951	765.6	0.45659028	0.46651164	765.61	0.35717228	0.37073768
765.8	1.25698557	0	765.8	0.99209199	0.90546552	765.8	0.93686117	0.88149859	765.8	0.75950195	0.73744787	765.8	0.63758502	0.64593683	765.8	0.45682172	0.46669671	765.81	0.35777061	0.37099072
766	1.25740792	0	766	0.99259442	0.90546552	766	0.93764144	0.88149861	766	0.76021514	0.7374538	766	0.63835914	0.64601353	766	0.45764291	0.46688087	766.01	0.3580111	0.37124292
766.2	1.25778695	0	766.2	0.99265103	0.90546552	766.2	0.93796869	0.88149863	766.2	0.76068624	0.73745965	766.2	0.63848097	0.64608963	766.2	0.45765873	0.46706414	766.21	0.35807007	0.37149427
766.4	1.25806043	0	766.4	0.99341459	0.90546552	766.4	0.93876971	0.88149865	766.4	0.76115403	0.73746542	766.4	0.63934818	0.64616512	766.4	0.45838259	0.4672465	766.41	0.35863749	0.37174477
766.6	1.25805131	0	766.6	0.99340677	0.90546552	766.6	0.93872793	0.88149867	766.6	0.7609183	0.73747111	766.6	0.63934722	0.64624001	766.6	0.45855734	0.46742798	766.61	0.35900039	0.37199443
766.8	1.25776574	0	766.8	0.9927606	0.90546552	766.8	0.93823993	0.88149869	766.8	0.76117414	0.73747672	766.8	0.63908699	0.64631431	766.8	0.45837829	0.46760856	766.81	0.35881429	0.37224325
767	1.25772671	0	767	0.99282862	0.90546552	767	0.93817102	0.88149871	767	0.7610709	0.73748224	767	0.63909652	0.64638801	767	0.45873382	0.46778826	767.01	0.35954754	0.37249123
767.2	1.25800061	0	767.2	0.99291004	0.90546552	767.2	0.93775384	0.88149872	767.2	0.76076041	0.7374877	767.2	0.63860156	0.64646114	767.2	0.45882571	0.46796708	767.21	0.36003995	0.37273837
767.4	1.258753	0	767.4	0.99304704	0.90546552	767.4	0.93792921	0.88149874	767.4	0.76082195	0.73749307	767.4	0.63880227	0.64653368	767.4	0.45954077	0.46814503	767.41	0.36022397	0.37298469
767.6	1.25899743	0	767.6	0.99268787	0.90546552	767.6	0.93781553	0.88149876	767.6	0.76081997	0.73749837	767.6	0.63859401	0.64660564	767.6	0.45937075	0.46832211	767.61	0.36038081	0.37323017
767.8	1.25881489	0	767.8	0.99267238	0.90546552	767.8	0.9374661	0.88149877	767.8	0.76064241	0.73750359	767.8	0.63838742	0.64667704	767.8	0.45932422	0.46849831	767.81	0.36049032	0.37347483
768	1.25929007	0	768	0.99273038	0.90546552	768	0.93765423	0.88149879	768	0.76091148	0.73750875	768	0.63878814	0.64674786	768	0.45959118	0.46867366	768.01	0.36073103	0.37371866
768.2	1.25958981	0	768.2	0.99285091	0.90546552	768.2	0.93787034	0.8814988	768.2	0.76111205	0.73751383	768.2	0.63837206	0.64681813	768.2	0.45949425	0.46884815	768.21	0.36131148	0.37396168
768.4	1.25983245	0	768.4	0.99346531	0.90546552	768.4	0.93814912	0.88149882	768.4	0.76148253	0.73751883	768.4	0.63868912	0.64688783	768.4	0.45985088	0.46902178	768.41	0.36162653	0.37420388
768.6	1.26052343	0	768.6	0.99425533	0.90546552	768.6	0.93875856	0.88149883	768.6	0.76161533	0.73752377	768.6	0.63909557	0.64695699	768.6	0.46036812	0.46919457	768.61	0.36197769	0.37444526
768.8	1.26074616	0	768.8	0.99425654	0.90546552	768.8	0.93883965	0.88149884	768.8	0.76189602	0.73752864	768.8	0.6394154	0.64702559	768.8	0.46046022	0.46936651	768.81	0.36195436	0.37468582
769	1.26067437	0	769	0.99406545	0.90546552	769	0.93840055	0.88149886	769	0.7616015	0.73753344	769	0.63926962	0.64709365	769	0.46043379	0.4695376	769.01	0.36213782	0.37492558
769.2	1.26124195	0	769.2	0.99446944	0.90546552	769.2	0.9386576	0.88149887	769.2	0.76203057	0.73753818	769.2	0.63972309	0.64716117	769.2	0.46051242	0.46970786	769.21	0.36267858	0.37516453
769.4	1.26152819	0	769.4	0.99541273	0.90546552	769.4	0.93890741	0.88149888	769.4	0.76250835	0.73754284	769.4	0.64039176	0.64722815	769.4	0.46103084	0.46987729	769.41	0.36338249	0.37540268
769.6	1.26251546	0	769.6	0.99607872	0.90546552	769.6	0.93952047	0.8814989	769.6	0.76318978	0.73754745	769.6	0.64088172	0.6472946	769.6	0.46127247	0.47004589	769.61	0.36409439	0.37564003
769.8	1.26273996	0	769.8	0.99663786	0.90546552	769.8	0.93994833	0.88149891	769.8	0.76358132	0.73755198	769.8	0.64164113	0.64736052	769.8	0.46119517	0.47021366	769.81	0.36449263	0.37587657
770	1.26268383	0	770	0.99660161	0.90546552	770	0.94033821	0.88149892	770	0.76318543	0.73755646	770	0.64193418	0.64742592	770	0.46118619	0.47038061	770.01	0.36440031	0.37611232
770.2	1.26252554	0	770.2	0.99683784	0.90546552	770.2	0.94008833	0.88149893	770.2	0.76299684	0.73756087	770.2	0.64200026	0.6474908	770.2	0.46072031	0.47054675	770.21	0.36466098	0.37634728
770.4	1.26270151	0	770.4	0.99728669	0.90546552	770.4	0.94036629	0.88149894	770.4	0.76340354	0.73756522	770.4	0.64230991	0.64755517	770.4	0.46104738	0.47071207	770.41	0.36529706	0.37658145
770.6	1.26239504	0	770.6	0.99724272	0.90546552	770.6	0.93986614	0.88149895	770.6	0.76313822	0.73756951	770.6	0.64218696	0.64761902	770.6	0.46063829	0.47087658	770.61	0.36545738	0.37681482
770.8	1.2622722	0	770.8	0.99733167	0.90546552	770.8	0.93983498	0.88149896	770.8	0.7635726	0.73757374	770.8	0.64234634	0.64768237	770.8	0.46056769	0.47104028	770.81	0.36538541	0.37704742
771	1.26273173	0	771	0.99781442	0.90546552	771	0.94018285	0.88149897	771	0.76368244	0.73757791	771	0.64273417	0.64774521	771	0.46085857	0.47120319	771.01	0.36598389	0.37727923
771.2	1.26351782	0	771.2	0.99828235	0.90546552	771.2	0.94030083	0.88149898	771.2	0.76433736	0.73758202	771.2	0.64325146	0.64780755	771.2	0.46092884	0.4713653	771.21	0.36627156	0.37751025
771.4	1.26410568	0	771.4	0.99856643	0.90546552	771.4	0.9411805	0.88149899	771.4	0.76508893	0.73758607	771.4	0.64371428	0.6478694	771.4	0.46129183	0.47152661	771.41	0.36635705	0.37774051
771.6	1.26380233	0	771.6	0.99871646	0.90546552	771.6	0.94124935	0.881499	771.6	0.76542934	0.73759007	771.6	0.64383019	0.64793076	771.6	0.46139594	0.47168714	771.61	0.36623133	0.37796998
771.8	1.26396567	0	771.8	0.99893689	0.90546552	771.8	0.94084407	0.88149901	771.8	0.76533665	0.73759401	771.8	0.64429133	0.64799163	771.8	0.46142496	0.47184688	771.81	0.36630959	0.37819869
772	1.26447285	0	772	0.99914444	0.90546552	772	0.94138483	0.88149902	772	0.76589432	0.73759789	772	0.64503792	0.64805202	772	0.46179759	0.47200583	772.01	0.3665451	0.37842662
772.2	1.26461648	0	772.2	0.99947848	0.90546552	772.2	0.94182785	0.88149903	772.2	0.76633441	0.73760172	772.2	0.64535668	0.64811193	772.2	0.46212202	0.47216401	772.21	0.36663928	0.37865379
772.4	1.26497014	0	772.4	0.99965839	0.90546552	772.4	0.94238174	0.88149904	772.4	0.76595413	0.7376055	772.4	0.64601887	0.64817136	772.4	0.46246441	0.47232142	772.41	0.36664814	0.37888019
772.6	1.26489109	0	772.6	0.99954017	0.90546552	772.6	0.94233275	0.88149905	772.6	0.76578561	0.73760923	772.6	0.6457366	0.64823032	772.6	0.46275265	0.47247805	772.61	0.36700209	0.37910583
772.8	1.2643866	0	772.8	0.99933874	0.90546552	772.8	0.94194526	0.88149906	772.8	0.76562346	0.7376129	772.8	0.64560348	0.64828881	772.8	0.46280076	0.47263392	772.81	0.36683873	0.37933071
773	1.26464652	0	773	0.99936883	0.90546552	773	0.94229334	0.88149906	773	0.76625486	0.73761652	773	0.64525189	0.64834684	773	0.46320738	0.47278903	773.01	0.36692376	0.37955483
773.2	1.26473472	0	773.2	0.99909488	0.90546552	773.2	0.94228065	0.88149907	773.2	0.7660121	0.73762009	773.2	0.64503996	0.64840441	773.2	0.46307749	0.47294337	773.21	0.3667391	0.3797782
773.4	1.26496147	0	773.4	0.9996552	0.90546552	773.4	0.94284835	0.88149908	773.4	0.7662192	0.73762361	773.4	0.64519578	0.64846152	773.4	0.46343709	0.47309696	773.41	0.36680309	0.38000082
773.6	1.26559736	0	773.6	0.99966238	0.90546552	773.6	0.94336759	0.88149909	773.6	0.76631004	0.73762708	773.6	0.64514296	0.64851817	773.6	0.46394119	0.4732498	773.61	0.36686742	0.38022269
773.8	1.2652039	0	773.8	0.99931718	0.90546552	773.8	0.94316729	0.88149909	773.8	0.76585765	0.7376305	773.8	0.64477906	0.64857438	773.8	0.4635943	0.47340189	773.81	0.36672249	0.38044381
774	1.26523481	0	774	0.99928143	0.90546552	774	0.94341075	0.8814991	774	0.76602889	0.73763388	774	0.64452888	0.64863014	774	0.46379636	0.47355324	774.01	0.36662132	0.38066418
774.2	1.26545104	0	774.2	0.99972203	0.90546552	774.2	0.94369546	0.88149911	774.2	0.76667504	0.7376372	774.2	0.64512343	0.64868545	774.2	0.46443834	0.47370385	774.21	0.36748895	0.38088382
774.4	1.26604156	0	774.4	0.99977057	0.90546552	774.4	0.94438201	0.88149911	774.4	0.76772932	0.73764048	774.4	0.64526923	0.64874033	774.4	0.46460727	0.47385372	774.41	0.36799945	0.38110271
774.6	1.26581919	0	774.6	1.00016042	0.90546552	774.6	0.94441336	0.88149912	774.6	0.76782876	0.73764372	774.6	0.64561068	0.64879477	774.6	0.46452378	0.47400285	774.61	0.36783411	0.38132087
774.8	1.26647957	0	774.8	1.00031924	0.90546552	774.8	0.94480803	0.88149913	774.8	0.76824116	0.73764691	774.8	0.64580145	0.64884878	774.8	0.46476707	0.47415126	774.81	0.36808666	0.3815383
775	1.26740135	0	775	1.00108915	0.90546552	775	0.94528891	0.88149913	775	0.76884911	0.73765005	775	0.64667062	0.64890236	775	0.46514769	0.47429894	775.01	0.36857071	0.38175499
775.2	1.26782438	0	775.2	1.00153397	0.90546552	775.2	0.94565778	0.88149914	775.2	0.76933588	0.73765315	775.2	0.64688744	0.64895552	775.2	0.46492982	0.47444589	775.21	0.36883692	0.38197095
775.4	1.26824816	0	775.4	1.00182076	0.90546552	775.4	0.94641475	0.88149914	775.4	0.76986548	0.73765621	775.4	0.64749222	0.64900825	775.4	0.4653059	0.47459213	775.41	0.36913126	0.38218619
775.6	1.26795632	0	775.6	1.00200744	0.90546552	775.6	0.94613108	0.88149915	775.6	0.76983017	0.73765922	775.6	0.64764073	0.64906057	775.6	0.46500867	0.47473765	775.61	0.36909476	0.3824007
775.8	1.26869977	0	775.8	1.00223108	0.90546552	775.8	0.94585087	0.88149916	775.8	0.76973995	0.73766219	775.8	0.64809402	0.64911247	775.8	0.46538305	0.47488246	775.81	0.36928689	0.38261449
776	1.2687778	0	776	1.00236692	0.90546552	776	0.94589128	0.88149916	776	0.77028598	0.73766512	776	0.64861754	0.64916395	776	0.46544194	0.47502656	776.01	0.36944903	0.38282756
776.2	1.26931341	0	776.2	1.00258171	0.90546552	776.2	0.94599144	0.88149917	776.2	0.77012523	0.73766801	776.2	0.64892538	0.64921503	776.2	0.46564232	0.47516995	776.21	0.36967412	0.38303991
776.4	1.26959672	0	776.4	1.00267722	0.90546552	776.4	0.94591073	0.88149917	776.4	0.76978938	0.73767086	776.4	0.6487077	0.6492657	776.4	0.46566227	0.47531265	776.41	0.3701575	0.38325155
776.6	1.27013342	0	776.6	1.00353331	0.90546552	776.6	0.94574722	0.88149918	776.6	0.77029127	0.73767367	776.6	0.64894648	0.64931597	776.6	0.46598515	0.47545464	776.61	0.37116195	0.38346248
776.8	1.27081131	0	776.8	1.00434501	0.90546552	776.8	0.94663496	0.88149918	776.8	0.77077447	0.73767644	776.8	0.64942709	0.64936584	776.8	0.4668039	0.47559594	776.81	0.37186906	0.38367269
777	1.27062375	0	777	1.00426346	0.90546552	777	0.94642921	0.88149919	777	0.77066954	0.73767917	777	0.64903379	0.64941532	777	0.46659392	0.47573655	777.01	0.37194597	0.3838822
777.2	1.27052728	0	777.2	1.00456528	0.90546552	777.2	0.94649176	0.88149919	777.2	0.77042868	0.73768186	777.2	0.64919355	0.6494644	777.2	0.46659586	0.47587647	777.21	0.37185462	0.384091
777.4	1.27074177	0	777.4	1.00484202	0.90546552	777.4	0.94665938	0.88149919	777.4	0.7704095	0.73768452	777.4	0.64944356	0.64951309	777.4	0.46678435	0.4760157	777.41	0.37194412	0.3842991
777.6	1.27093645	0	777.6	1.00499252	0.90546552	777.6	0.9468119	0.8814992	777.6	0.77012205	0.73768713	777.6	0.64960451	0.6495614	777.6	0.46739599	0.47615426	777.61	0.37234273	0.3845065
777.8	1.2704939	0	777.8	1.00508094	0.90546552	777.8	0.94710945	0.8814992	777.8	0.76996232	0.73768972	777.8	0.64962994	0.64960932	777.8	0.46765176	0.47629213	777.81	0.37243843	0.3847132
778	1.27044715	0	778	1.00509043	0.90546552	778	0.94743517	0.88149921	778	0.77014763	0.73769226	778	0.64947648	0.64965686	778	0.46784811	0.47642933	778.01	0.37232177	0.38491921
778.2	1.27059356	0	778.2	1.00462175	0.90546552	778.2	0.94777581	0.88149921	778.2	0.77015175	0.73769477	778.2	0.64956536	0.64970402	778.2	0.46819662	0.47656586	778.21	0.3725016	0.38512452
778.4	1.27031256	0	778.4	1.00449758	0.90546552	778.4	0.94809039	0.88149922	778.4	0.76998554	0.73769724	778.4	0.64940006	0.64975081	778.4	0.46835824	0.47670172	778.41	0.37259282	0.38532914
778.6	1.27038028	0	778.6	1.00455455	0.90546552	778.6	0.94798377	0.88149922	778.6	0.76944674	0.73769968	778.6	0.64953699	0.64979723	778.6	0.46890817	0.47683692	778.61	0.37237078	0.38553307
778.8	1.27050016	0	778.8	1.00419475	0.90546552	778.8	0.94810382	0.88149922	778.8	0.76912698	0.73770209	778.8	0.64946209	0.64984328	778.8	0.46918051	0.47697146	778.81	0.37240726	0.38573632
779	1.27059787	0	779	1.00419709	0.90546552	779	0.94817076	0.88149923	779	0.76928926	0.73770446	779	0.64952536	0.64988896	779	0.4692147	0.47710533	779.01	0.37243766	0.38593888
779.2	1.27017828	0	779.2	1.00399574	0.90546552	779.2	0.9483239	0.88149923	779.2	0.76936159	0.7377068	779.2	0.64930287	0.64993428	779.2	0.46894036	0.47723855	779.21	0.37226494	0.38614076
779.4	1.27006096	0	779.4	1.00395595	0.90546552	779.4	0.94830419	0.88149923	779.4	0.76966436	0.7377091	779.4	0.64942539	0.64997924	779.4	0.46887885	0.47737112	779.41	0.37227611	0.38634196
779.6	1.26954082	0	779.6	1.0038471	0.90546552	779.6	0.94820775	0.88149924	779.6	0.7697449	0.73771138	779.6	0.64918707	0.65002385	779.6	0.4686111	0.47750304	779.61	0.37236649	0.38654248
779.8	1.26967541	0	779.8	1.00323852	0.90546552	779.8	0.94799533	0.88149924	779.8	0.76993538	0.73771362	779.8	0.64914303	0.6500681	779.8	0.4689075	0.47763431	779.81	0.37191146	0.38674233
780	1.2697263	0	780	1.00328294	0.90546552	780	0.94781314	0.88149924	780	0.77045577	0.73771583	780	0.64906827	0.65011199	780	0.46858843	0.47776495	780.01	0.37190566	0.3869415
780.2	1.27045362	0	780.2	1.00373841	0.90546552	780.2	0.94811175	0.88149925	780.2	0.77097128	0.737718	780.2	0.64926787	0.65015554	780.2	0.46918	0.47789494	780.21	0.37226877	0.38714001
780.4	1.27091456	0	780.4	1.00447926	0.90546552	780.4	0.94811938	0.88149925	780.4	0.77134831	0.73772015	780.4	0.64940652	0.65019875	780.4	0.46900326	0.47802429	780.41	0.37294348	0.38733785
780.6	1.27126726	0	780.6	1.00484055	0.90546552	780.6	0.9479857	0.88149925	780.6	0.77178742	0.73772227	780.6	0.64988458	0.65024161	780.6	0.46893581	0.47815302	780.61	0.37343483	0.38753502
780.8	1.27092986	0	780.8	1.00521147	0.90546552	780.8	0.94787573	0.88149926	780.8	0.7718914	0.73772436	780.8	0.65003476	0.65028413	780.8	0.46912461	0.47828111	780.81	0.37345616	0.38773152
781	1.27028808	0	781	1.00513024	0.90546552	781	0.94680269	0.88149926	781	0.77210821	0.73772642	781	0.64990981	0.65032631	781	0.46841083	0.47840858	781.01	0.3730931	0.38792737
781.2	1.27050519	0	781.2	1.00524124	0.90546552	781.2	0.94707176	0.88149926	781.2	0.77210779	0.73772845	781.2	0.65029698	0.65036816	781.2	0.4683694	0.47853542	781.21	0.37261975	0.38812255
781.4	1.27049102	0	781.4	1.00469183	0.90546552	781.4	0.94698866	0.88149926	781.4	0.7718375	0.73773045	781.4	0.65027593	0.65040967	781.4	0.46822854	0.47866164	781.41	0.37288434	0.38831708
781.6	1.27038126	0	781.6	1.00504737	0.90546552	781.6	0.94683868	0.88149927	781.6	0.77152275	0.73773243	781.6	0.6500949	0.65045086	781.6	0.46862355	0.47878724	781.61	0.37266589	0.38851096
781.8	1.27010357	0	781.8	1.00500165	0.90546552	781.8	0.946653	0.88149927	781.8	0.77133782	0.73773437	781.8	0.64966849	0.65049172	781.8	0.46836586	0.47891223	781.81	0.37254025	0.38870418
782	1.27071771	0	782	1.00495898	0.90546552	782	0.94671161	0.88149927	782	0.77148206	0.73773629	782	0.64958378	0.65053225	782	0.46824484	0.47903661	782.01	0.37266906	0.38889675
782.2	1.27149418	0	782.2	1.00508823	0.90546552	782.2	0.94699693	0.88149927	782.2	0.77145787	0.73773818	782.2	0.64975181	0.65057246	782.2	0.46860928	0.47916038	782.21	0.37302019	0.38908867
782.4	1.27175801	0	782.4	1.00591008	0.90546552	782.4	0.94726005	0.88149928	782.4	0.77153689	0.73774005	782.4	0.65009971	0.65061235	782.4	0.46918618	0.47928354	782.41	0.37361793	0.38927995
782.6	1.27265398	0	782.6	1.00598132	0.90546552	782.6	0.94704566	0.88149928	782.6	0.77210626	0.73774189	782.6	0.65036795	0.65065193	782.6	0.46960251	0.4794061	782.61	0.37384255	0.38947058
782.8	1.27267697	0	782.8	1.00621378	0.90546552	782.8	0.94708631	0.88149928	782.8	0.77201148	0.7377437	782.8	0.65064779	0.65069119	782.8	0.46947625	0.47952806	782.81	0.37394236	0.38966058
783	1.27307392	0	783	1.00682049	0.90546552	783	0.94764268	0.88149928	783	0.77212275	0.73774549	783	0.65106889	0.65073014	783	0.46927541	0.47964942	783.01	0.37454243	0.38984993
783.2	1.27346722	0	783.2	1.00764293	0.90546552	783.2	0.94800616	0.88149928	783.2	0.77215644	0.73774725	783.2	0.65172207	0.65076878	783.2	0.46939346	0.47977019	783.21	0.37486503	0.39003864
783.4	1.27388475	0	783.4	1.00759084	0.90546552	783.4	0.94833213	0.88149929	783.4	0.77215325	0.73774899	783.4	0.65174113	0.65080712	783.4	0.46939301	0.47989037	783.41	0.37530123	0.39022672
783.6	1.27412278	0	783.6	1.0078945	0.90546552	783.6	0.94897373	0.88149929	783.6	0.77240329	0.73775071	783.6	0.65186299	0.65084515	783.6	0.46959466	0.48000996	783.61	0.37569439	0.39041417
783.8	1.27433341	0	783.8	1.00787324	0.90546552	783.8	0.94929549	0.88149929	783.8	0.77240436	0.7377524	783.8	0.65192548	0.65088287	783.8	0.46973444	0.48012896	783.81	0.37549728	0.39060098
784	1.27486921	0	784	1.00820679	0.90546552	784	0.94975172	0.88149929	784	0.77250957	0.73775406	784	0.65194829	0.6509203	784	0.4701307	0.48024738	784.01	0.37595717	0.39078717
784.2	1.27520655	0	784.2	1.00850699	0.90546552	784.2	0.95036702	0.88149929	784.2	0.77273236	0.73775571	784.2	0.65261229	0.65095743	784.2	0.47050442	0.48036523	784.21	0.3763433	0.39097273
784.4	1.27546218	0	784.4	1.00855388	0.90546552	784.4	0.95028541	0.8814993	784.4	0.77225495	0.73775733	784.4	0.6530703	0.65099427	784.4	0.4703709	0.48048249	784.41	0.37687167	0.39115767
784.6	1.27526342	0	784.6	1.00817677	0.90546552	784.6	0.95033875	0.8814993	784.6	0.77264809	0.73775892	784.6	0.65325162	0.65103081	784.6	0.47087508	0.48059918	784.61	0.37684431	0.39134198
784.8	1.27518287	0	784.8	1.00880337	0.90546552	784.8	0.95037373	0.8814993	784.8	0.77270939	0.7377605	784.8	0.65330067	0.65106706	784.8	0.47113349	0.4807153	784.81	0.3767508	0.39152567
785	1.274672	0	785	1.00809728	0.90546552	785	0.94979682	0.8814993	785	0.77217766	0.73776205	785	0.65270512	0.65110303	785	0.47058685	0.48083086	785.01	0.37597634	0.39170874
785.2	1.27468759	0	785.2	1.00756341	0.90546552	785.2	0.95032136	0.8814993	785.2	0.77194496	0.73776358	785.2	0.65270297	0.65113871	785.2	0.47051996	0.48094584	785.21	0.37561534	0.3918912
785.4	1.27470908	0	785.4	1.00736321	0.90546552	785.4	0.95028555	0.8814993	785.4	0.77184857	0.73776509	785.4	0.65259847	0.6511741	785.4	0.47082663	0.48106027	785.41	0.3755656	0.39207305
785.6	1.27488872	0	785.6	1.00815098	0.90546552	785.6	0.95046482	0.8814993	785.6	0.77203266	0.73776658	785.6	0.65274109	0.65120922	785.6	0.471258	0.48117413	785.61	0.37549294	0.39225428
785.8	1.27514006	0	785.8	1.00759889	0.90546552	785.8	0.95059422	0.88149931	785.8	0.77227469	0.73776805	785.8	0.65274781	0.65124405	785.8	0.47135521	0.48128744	785.81	0.37576292	0.3924349
786	1.2754906	0	786	1.00778222	0.90546552	786	0.95121914	0.88149931	786	0.77288861	0.7377695	786	0.65307453	0.65127861	786	0.47193809	0.48140019	786.01	0.37606094	0.39261491
786.2	1.27566768	0	786.2	1.0079931	0.90546552	786.2	0.95200913	0.88149931	786.2	0.77336551	0.73777092	786.2	0.65351768	0.6513129	786.2	0.47249588	0.48151239	786.21	0.37692621	0.39279432
786.4	1.27603085	0	786.4	1.00832962	0.90546552	786.4	0.95233107	0.88149931	786.4	0.77422352	0.73777233	786.4	0.65397116	0.65134691	786.4	0.47310761	0.48162404	786.41	0.37720381	0.39297312
786.6	1.27595168	0	786.6	1.00771626	0.90546552	786.6	0.9522998	0.88149931	786.6	0.77491755	0.73777372	786.6	0.65429133	0.65138065	786.6	0.4735273	0.48173514	786.61	0.37748069	0.39315133
786.8	1.2759679	0	786.8	1.00794736	0.90546552	786.8	0.95272714	0.88149931	786.8	0.77473751	0.73777509	786.8	0.65474915	0.65141413	786.8	0.47396815	0.48184571	786.81	0.37759207	0.39332893
787	1.27579847	0	787	1.00802616	0.90546552	787	0.95261688	0.88149931	787	0.77482405	0.73777644	787	0.65474272	0.65144734	787	0.47389764	0.48195572	787.01	0.37802643	0.39350593
787.2	1.27616719	0	787.2	1.00826583	0.90546552	787.2	0.9530155	0.88149932	787.2	0.77490416	0.73777777	787.2	0.65527714	0.65148028	787.2	0.47442394	0.48206521	787.21	0.37828293	0.39368234
787.4	1.27585601	0	787.4	1.00836793	0.90546552	787.4	0.95348286	0.88149932	787.4	0.77509499	0.73777908	787.4	0.65519575	0.65151297	787.4	0.47427959	0.48217415	787.41	0.37860343	0.39385815
787.6	1.27628338	0	787.6	1.00962382	0.90546552	787.6	0.95430313	0.88149932	787.6	0.77569364	0.73778037	787.6	0.65583417	0.65154539	787.6	0.47480109	0.48228256	787.61	0.3794954	0.39403338
787.8	1.27642349	0	787.8	1.00968854	0.90546552	787.8	0.95502023	0.88149932	787.8	0.77564146	0.73778164	787.8	0.65622621	0.65157756	787.8	0.47486127	0.48239044	787.81	0.37983113	0.39420801
788	1.27675481	0	788	1.01006016	0.90546552	788	0.95534337	0.88149932	788	0.77556398	0.7377829	788	0.65628752	0.65160947	788	0.47504015	0.4824978	788.01	0.38029029	0.39438205
788.2	1.27673982	0	788.2	1.00993473	0.90546552	788.2	0.95520562	0.88149932	788.2	0.77568834	0.73778414	788.2	0.65650834	0.65164113	788.2	0.47474759	0.48260463	788.21	0.38026483	0.39455551
788.4	1.2773661	0	788.4	1.01060841	0.90546552	788.4	0.95532749	0.88149932	788.4	0.77596687	0.73778536	788.4	0.65702257	0.65167253	788.4	0.47487445	0.48271093	788.41	0.38093731	0.39472839
788.6	1.27743881	0	788.6	1.0107512	0.90546552	788.6	0.95535524	0.88149932	788.6	0.77603563	0.73778657	788.6	0.65686319	0.65170369	788.6	0.47447601	0.48281672	788.61	0.3802654	0.39490068
788.8	1.2779134	0	788.8	1.01127246	0.90546552	788.8	0.95525038	0.88149932	788.8	0.77622867	0.73778775	788.8	0.65674467	0.6517346	788.8	0.47404509	0.48292198	788.81	0.38019297	0.39507239
789	1.27776762	0	789	1.01065777	0.90546552	789	0.95486425	0.88149933	789	0.77580343	0.73778893	789	0.65598567	0.65176526	789	0.47337007	0.48302673	789.01	0.37965979	0.39524353
789.2	1.27856731	0	789.2	1.01178165	0.90546552	789.2	0.95559526	0.88149933	789.2	0.77686494	0.73779008	789.2	0.65641956	0.65179568	789.2	0.47381861	0.48313097	789.21	0.37999524	0.39541409
789.4	1.27905429	0	789.4	1.01195806	0.90546552	789.4	0.9556105	0.88149933	789.4	0.77705795	0.73779122	789.4	0.65649923	0.65182586	789.4	0.47398109	0.4832347	789.41	0.38024641	0.39558407
789.6	1.27939496	0	789.6	1.01260129	0.90546552	789.6	0.95597239	0.88149933	789.6	0.77798188	0.73779234	789.6	0.65657767	0.6518558	789.6	0.47434957	0.48333792	789.61	0.3810252	0.39575349
789.8	1.27962057	0	789.8	1.01234182	0.90546552	789.8	0.95586084	0.88149933	789.8	0.77837167	0.73779345	789.8	0.65664951	0.6518855	789.8	0.47422791	0.48344064	789.81	0.38127936	0.39592233
790	1.28033599	0	790	1.0131548	0.90546552	790	0.95679796	0.88149933	790	0.77929837	0.73779454	790	0.65725179	0.65191497	790	0.47480476	0.48354285	790.01	0.38213753	0.3960906
790.2	1.28140758	0	790.2	1.01339519	0.90546552	790.2	0.95713707	0.88149933	790.2	0.7799389	0.73779562	790.2	0.65797938	0.6519442	790.2	0.47530223	0.48364457	790.21	0.38292539	0.39625831
790.4	1.28148822	0	790.4	1.01313871	0.90546552	790.4	0.95663126	0.88149933	790.4	0.78015421	0.73779668	790.4	0.65789883	0.6519732	790.4	0.47541251	0.48374578	790.41	0.38220323	0.39642546
790.6	1.28125396	0	790.6	1.01256189	0.90546552	790.6	0.95613215	0.88149933	790.6	0.78001356	0.73779772	790.6	0.65755963	0.65200197	790.6	0.47523458	0.4838465	790.61	0.38189413	0.39659204
790.8	1.28149377	0	790.8	1.01244093	0.90546552	790.8	0.95596969	0.88149933	790.8	0.77963505	0.73779876	790.8	0.65766253	0.65203051	790.8	0.47522446	0.48394673	790.81	0.38165686	0.39675806
791	1.28145888	0	791	1.01285426	0.90546552	791	0.95626887	0.88149933	791	0.78003184	0.73779977	791	0.65789295	0.65205882	791	0.47533577	0.48404646	791.01	0.38180505	0.39692352
791.2	1.2813441	0	791.2	1.01316714	0.90546552	791.2	0.95680434	0.88149933	791.2	0.77982133	0.73780078	791.2	0.65838589	0.65208691	791.2	0.47556317	0.48414571	791.21	0.38190698	0.39708842
791.4	1.28138087	0	791.4	1.01379082	0.90546552	791.4	0.95694809	0.88149934	791.4	0.7799327	0.73780176	791.4	0.65864017	0.65211478	791.4	0.47594122	0.48424448	791.41	0.38252825	0.39725277
791.6	1.28150111	0	791.6	1.01338857	0.90546552	791.6	0.95698996	0.88149934	791.6	0.77976106	0.73780274	791.6	0.65858769	0.65214242	791.6	0.47588837	0.48434275	791.61	0.3827063	0.39741657
791.8	1.28149188	0	791.8	1.01352915	0.90546552	791.8	0.95721639	0.88149934	791.8	0.77960567	0.7378037	791.8	0.65881653	0.65216985	791.8	0.4760485	0.48444055	791.81	0.38292833	0.39757981
792	1.28119976	0	792	1.01357624	0.90546552	792	0.95706206	0.88149934	792	0.77946793	0.73780465	792	0.65873238	0.65219706	792	0.47645363	0.48453787	792.01	0.38305354	0.39774251
792.2	1.28120553	0	792.2	1.01310361	0.90546552	792.2	0.95700149	0.88149934	792.2	0.77948846	0.73780558	792.2	0.65878738	0.65222405	792.2	0.47646356	0.48463472	792.21	0.38288893	0.39790465
792.4	1.28134748	0	792.4	1.01391017	0.90546552	792.4	0.95712451	0.88149934	792.4	0.77941105	0.7378065	792.4	0.65946924	0.65225082	792.4	0.47668872	0.48473108	792.41	0.3831888	0.39806626
792.6	1.28097299	0	792.6	1.01352393	0.90546552	792.6	0.95713878	0.88149934	792.6	0.77888259	0.73780741	792.6	0.65931717	0.65227739	792.6	0.47688321	0.48482698	792.61	0.38268638	0.39822731
792.8	1.28082777	0	792.8	1.01362798	0.90546552	792.8	0.95739372	0.88149934	792.8	0.77933071	0.73780831	792.8	0.65919893	0.65230374	792.8	0.47720384	0.48492241	792.81	0.38317527	0.39838783
793	1.28055228	0	793	1.01361728	0.90546552	793	0.95724421	0.88149934	793	0.77930135	0.73780919	793	0.65903148	0.65232989	793	0.47731403	0.48501737	793.01	0.38316455	0.3985478
793.2	1.2806238	0	793.2	1.01465325	0.90546552	793.2	0.95712439	0.88149934	793.2	0.78004553	0.73781006	793.2	0.65955257	0.65235582	793.2	0.47775261	0.48511187	793.21	0.38343563	0.39870724
793.4	1.28030959	0	793.4	1.0142571	0.90546552	793.4	0.95670429	0.88149934	793.4	0.78022217	0.73781092	793.4	0.65917979	0.65238155	793.4	0.47766932	0.4852059	793.41	0.38332118	0.39886614
793.6	1.28025105	0	793.6	1.01461057	0.90546552	793.6	0.9567733	0.88149934	793.6	0.78036598	0.73781177	793.6	0.65929597	0.65240708	793.6	0.47790448	0.48529947	793.61	0.38351565	0.39902451
793.8	1.28043741	0	793.8	1.0143543	0.90546552	793.8	0.95660965	0.88149934	793.8	0.78034929	0.7378126	793.8	0.65913677	0.65243241	793.8	0.47784551	0.48539259	793.81	0.38307464	0.39918234
794	1.28102258	0	794	1.01478409	0.90546552	794	0.95740978	0.88149934	794	0.78091019	0.73781343	794	0.65940781	0.65245753	794	0.47809496	0.48548525	794.01	0.38327035	0.39933964
794.2	1.28094283	0	794.2	1.01491373	0.90546552	794.2	0.95694029	0.88149934	794.2	0.78067786	0.73781424	794.2	0.65945003	0.65248245	794.2	0.47790677	0.48557746	794.21	0.3830233	0.39949641
794.4	1.28077007	0	794.4	1.014748	0.90546552	794.4	0.95692997	0.88149934	794.4	0.78074019	0.73781504	794.4	0.65908865	0.65250718	794.4	0.47703974	0.48566921	794.41	0.38231728	0.39965266
794.6	1.28107227	0	794.6	1.01444545	0.90546552	794.6	0.95702647	0.88149934	794.6	0.78045148	0.73781583	794.6	0.65888912	0.6525317	794.6	0.47684839	0.48576052	794.61	0.38220273	0.39980837
794.8	1.28192341	0	794.8	1.01447667	0.90546552	794.8	0.95772527	0.88149934	794.8	0.78085422	0.73781661	794.8	0.65960548	0.65255604	794.8	0.47718674	0.48585138	794.81	0.3824435	0.39996357
795	1.28244774	0	795	1.01486097	0.90546552	795	0.95815393	0.88149934	795	0.78167339	0.73781737	795	0.6600086	0.65258018	795	0.47749248	0.48594179	795.01	0.38321174	0.40011824
795.2	1.2825353	0	795.2	1.01437933	0.90546552	795.2	0.95787795	0.88149935	795.2	0.78151055	0.73781813	795.2	0.6601531	0.65260413	795.2	0.4775559	0.48603176	795.21	0.38365247	0.40027239
795.4	1.28338067	0	795.4	1.01506686	0.90546552	795.4	0.95875214	0.88149935	795.4	0.78252444	0.73781887	795.4	0.66102899	0.65262789	795.4	0.47827378	0.48612129	795.41	0.38490264	0.40042602
795.6	1.28384582	0	795.6	1.0149261	0.90546552	795.6	0.95917504	0.88149935	795.6	0.78275786	0.73781961	795.6	0.66098879	0.65265146	795.6	0.47813307	0.48621039	795.61	0.38525536	0.40057913
795.8	1.28460693	0	795.8	1.01591503	0.90546552	795.8	0.95992386	0.88149935	795.8	0.78307877	0.73782033	795.8	0.66182531	0.65267484	795.8	0.47882609	0.48629904	795.81	0.38650398	0.40073173
796	1.28460751	0	796	1.01560354	0.90546552	796	0.96025171	0.88149935	796	0.78306044	0.73782105	796	0.66177414	0.65269804	796	0.47892218	0.48638727	796.01	0.38649796	0.40088382
796.2	1.28448485	0	796.2	1.01559405	0.90546552	796.2	0.96029679	0.88149935	796.2	0.78287432	0.73782175	796.2	0.6615057	0.65272105	796.2	0.47896927	0.48647506	796.21	0.38657042	0.40103539
796.4	1.2843494	0	796.4	1.01576796	0.90546552	796.4	0.96011505	0.88149935	796.4	0.78294611	0.73782245	796.4	0.6616829	0.65274388	796.4	0.47935865	0.48656242	796.41	0.38693951	0.40118646
796.6	1.28430396	0	796.6	1.01563426	0.90546552	796.6	0.96014808	0.88149935	796.6	0.78282071	0.73782313	796.6	0.66178977	0.65276653	796.6	0.47980428	0.48664935	796.61	0.38718512	0.40133701
796.8	1.28452879	0	796.8	1.01567146	0.90546552	796.8	0.96002793	0.88149935	796.8	0.7829318	0.73782381	796.8	0.66189645	0.652789	796.8	0.4796407	0.48673586	796.81	0.38750354	0.40148706
797	1.28444512	0	797	1.01603098	0.90546552	797	0.95937709	0.88149935	797	0.7830719	0.73782448	797	0.66197321	0.65281129	797	0.47977664	0.48682195	797.01	0.3874832	0.4016366
797.2	1.28447391	0	797.2	1.01633134	0.90546552	797.2	0.95917265	0.88149935	797.2	0.78344431	0.73782513	797.2	0.66212432	0.6528334	797.2	0.47994621	0.48690761	797.21	0.38740625	0.40178564
797.4	1.28437816	0	797.4	1.01645138	0.90546552	797.4	0.95906973	0.88149935	797.4	0.78348141	0.73782578	797.4	0.66203367	0.65285534	797.4	0.48020185	0.48699286	797.41	0.38711346	0.40193418
797.6	1.28469327	0	797.6	1.0165827	0.90546552	797.6	0.95913419	0.88149935	797.6	0.78374809	0.73782642	797.6	0.66226723	0.65287711	797.6	0.48030445	0.48707768	797.61	0.38691213	0.40208222
797.8	1.28462549	0	797.8	1.01671844	0.90546552	797.8	0.95858804	0.88149935	797.8	0.78352244	0.73782705	797.8	0.66188839	0.6528987	797.8	0.48005543	0.4871621	797.81	0.38630178	0.40222976
798	1.28482014	0	798	1.01713976	0.90546552	798	0.95930946	0.88149935	798	0.78386385	0.73782767	798	0.66221395	0.65292012	798	0.48001601	0.4872461	798.01	0.38674409	0.4023768
798.2	1.28450047	0	798.2	1.01737757	0.90546552	798.2	0.95905237	0.88149935	798.2	0.78365508	0.73782828	798.2	0.66192361	0.65294137	798.2	0.47994553	0.48732968	798.21	0.38637815	0.40252335
798.4	1.28501614	0	798.4	1.01765199	0.90546552	798.4	0.95956483	0.88149935	798.4	0.78412813	0.73782889	798.4	0.66245309	0.65296245	798.4	0.48009135	0.48741286	798.41	0.38686478	0.4026694
798.6	1.28539236	0	798.6	1.01763606	0.90546552	798.6	0.95993783	0.88149935	798.6	0.78421941	0.73782948	798.6	0.66246373	0.65298336	798.6	0.48053916	0.48749564	798.61	0.38709683	0.40281496
798.8	1.2861216	0	798.8	1.01818521	0.90546552	798.8	0.96059683	0.88149935	798.8	0.78494196	0.73783007	798.8	0.66310373	0.65300411	798.8	0.48072365	0.487578	798.81	0.38760696	0.40296004
799	1.28629865	0	799	1.01822159	0.90546552	799	0.96080285	0.88149935	799	0.78508906	0.73783065	799	0.66373469	0.65302469	799	0.48061844	0.48765997	799.01	0.3876826	0.40310462
799.2	1.28634123	0	799.2	1.01844571	0.90546552	799.2	0.96128333	0.88149935	799.2	0.78515592	0.73783122	799.2	0.66403801	0.65304511	799.2	0.48120192	0.48774153	799.21	0.38769205	0.40324872
799.4	1.28669948	0	799.4	1.01927169	0.90546552	799.4	0.96199851	0.88149935	799.4	0.78525531	0.73783178	799.4	0.66429509	0.65306537	799.4	0.48106984	0.48782269	799.41	0.38783459	0.40339233
799.6	1.28694245	0	799.6	1.01890137	0.90546552	799.6	0.96226994	0.88149935	799.6	0.78485178	0.73783233	799.6	0.66377222	0.65308546	799.6	0.48055238	0.48790346	799.61	0.3875078	0.40353546
799.8	1.28718318	0	799.8	1.01875679	0.90546552	799.8	0.96256839	0.88149935	799.8	0.78434157	0.73783288	799.8	0.66392945	0.6531054	799.8	0.48011484	0.48798383	799.81	0.38758858	0.40367811
800	1.28709915	0	800	1.01889327	0.90546552	800	0.96290403	0.88149935	800	0.78385014	0.73783342	800	0.66378839	0.65312518	800	0.48013997	0.4880638	800.01	0.38718864	0.40382028
800.2	1.28764568	0	800.2	1.01899791	0.90546552	800.2	0.96294389	0.88149935	800.2	0.78354512	0.73783395	800.2	0.66410535	0.6531448	800.2	0.48024553	0.48814339	800.21	0.38781317	0.40396197
800.4	1.28782618	0	800.4	1.01879495	0.90546552	800.4	0.96284427	0.88149935	800.4	0.78333347	0.73783447	800.4	0.66409241	0.65316427	800.4	0.47997121	0.48822259	800.41	0.38828874	0.40410318
800.6	1.28810894	0	800.6	1.01898781	0.90546552	800.6	0.96267561	0.88149935	800.6	0.78305033	0.73783499	800.6	0.66421744	0.65318358	800.6	0.47987145	0.4883014	800.61	0.38851262	0.40424392
800.8	1.2885676	0	800.8	1.0191764	0.90546552	800.8	0.962563	0.88149935	800.8	0.78309613	0.7378355	800.8	0.66418285	0.65320273	800.8	0.47978127	0.48837982	800.81	0.38843327	0.40438418
801	1.28838581	0	801	1.01947906	0.90546552	801	0.96217969	0.88149935	801	0.78308014	0.737836	801	0.66427011	0.65322174	801	0.47960627	0.48845786	801.01	0.38828744	0.40452397
801.2	1.28859754	0	801.2	1.01988826	0.90546552	801.2	0.96241604	0.88149935	801.2	0.78332192	0.7378365	801.2	0.66458067	0.65324059	801.2	0.47996027	0.48853552	801.21	0.38879908	0.40466329
801.4	1.28865909	0	801.4	1.02049086	0.90546552	801.4	0.9622148	0.88149935	801.4	0.78358285	0.73783699	801.4	0.66460736	0.6532593	801.4	0.48029651	0.48861279	801.41	0.38893918	0.40480214
801.6	1.28911081	0	801.6	1.02041017	0.90546552	801.6	0.96222686	0.88149935	801.6	0.78371862	0.73783747	801.6	0.66445741	0.65327785	801.6	0.48047697	0.48868969	801.61	0.38906109	0.40494053
801.8	1.28913277	0	801.8	1.02035574	0.90546552	801.8	0.9623185	0.88149935	801.8	0.78367832	0.73783794	801.8	0.66464938	0.65329626	801.8	0.48095696	0.48876621	801.81	0.38944032	0.40507845
802	1.2892982	0	802	1.02054091	0.90546552	802	0.96265908	0.88149935	802	0.78444814	0.73783841	802	0.66488593	0.65331453	802	0.48174177	0.48884236	802.01	0.38996518	0.4052159
802.2	1.2889858	0	802.2	1.02072521	0.90546552	802.2	0.96244791	0.88149935	802.2	0.78472489	0.73783887	802.2	0.66465651	0.65333264	802.2	0.48197883	0.48891814	802.21	0.39005151	0.40535289
802.4	1.2891333	0	802.4	1.02128507	0.90546552	802.4	0.96253025	0.88149936	802.4	0.78529511	0.73783933	802.4	0.66500042	0.65335062	802.4	0.48259414	0.48899354	802.41	0.39091151	0.40548942
802.6	1.28916577	0	802.6	1.02152188	0.90546552	802.6	0.96244201	0.88149936	802.6	0.78568063	0.73783978	802.6	0.66458925	0.65336845	802.6	0.48280218	0.48906858	802.61	0.39022269	0.40562549
802.8	1.28906246	0	802.8	1.02184198	0.90546552	802.8	0.96272292	0.88149936	802.8	0.78572297	0.73784022	802.8	0.6649556	0.65338614	802.8	0.48312	0.48914325	802.81	0.3899623	0.4057611
803	1.28881048	0	803	1.02168855	0.90546552	803	0.96271043	0.88149936	803	0.78563861	0.73784066	803	0.66507034	0.65340369	803	0.48312516	0.48921755	803.01	0.38952649	0.40589626
803.2	1.28883799	0	803.2	1.02187951	0.90546552	803.2	0.96247456	0.88149936	803.2	0.78598107	0.73784109	803.2	0.66471084	0.6534211	803.2	0.48364768	0.48929149	803.21	0.3894198	0.40603096
803.4	1.28914542	0	803.4	1.02227159	0.90546552	803.4	0.96275909	0.88149936	803.4	0.78658752	0.73784151	803.4	0.66471516	0.65343837	803.4	0.48394039	0.48936506	803.41	0.38958012	0.40616521
803.6	1.28976803	0	803.6	1.02201844	0.90546552	803.6	0.96333301	0.88149936	803.6	0.78687554	0.73784193	803.6	0.66488712	0.6534555	803.6	0.48436693	0.48943828	803.61	0.39024462	0.406299
803.8	1.29040507	0	803.8	1.02224102	0.90546552	803.8	0.96385532	0.88149936	803.8	0.78714969	0.73784234	803.8	0.66536585	0.6534725	803.8	0.48421897	0.48951114	803.81	0.39050388	0.40643235
804	1.29047467	0	804	1.02229251	0.90546552	804	0.96410498	0.88149936	804	0.78721143	0.73784275	804	0.6656629	0.65348936	804	0.48449074	0.48958364	804.01	0.39084184	0.40656525
804.2	1.29071778	0	804.2	1.02172299	0.90546552	804.2	0.9639355	0.88149936	804.2	0.78727483	0.73784315	804.2	0.66589173	0.65350609	804.2	0.4843607	0.48965579	804.21	0.39160041	0.4066977
804.4	1.29076376	0	804.4	1.02157293	0.90546552	804.4	0.96377091	0.88149936	804.4	0.78728734	0.73784354	804.4	0.66584944	0.65352269	804.4	0.48404844	0.48972758	804.41	0.39187121	0.4068297
804.6	1.29116578	0	804.6	1.02130893	0.90546552	804.6	0.96390039	0.88149936	804.6	0.7874387	0.73784393	804.6	0.66612156	0.65353915	804.6	0.48432397	0.48979903	804.61	0.39203794	0.40696126
804.8	1.29151157	0	804.8	1.02114105	0.90546552	804.8	0.96460849	0.88149936	804.8	0.78776664	0.73784432	804.8	0.6666694	0.65355549	804.8	0.48417028	0.48987012	804.81	0.39212781	0.40709237
805	1.29114191	0	805	1.02090875	0.90546552	805	0.96462573	0.88149936	805	0.78743581	0.7378447	805	0.66668047	0.65357169	805	0.48372616	0.48994086	805.01	0.39212326	0.40722305
805.2	1.2909642	0	805.2	1.02072152	0.90546552	805.2	0.96492019	0.88149936	805.2	0.78756368	0.73784507	805.2	0.66648686	0.65358776	805.2	0.48352331	0.49001126	805.21	0.39244649	0.40735328
805.4	1.29126476	0	805.4	1.02072968	0.90546552	805.4	0.96508123	0.88149936	805.4	0.78770982	0.73784544	805.4	0.6666802	0.65360371	805.4	0.48360311	0.49008132	805.41	0.39225079	0.40748308
805.6	1.29158568	0	805.6	1.02053376	0.90546552	805.6	0.9654431	0.88149936	805.6	0.78830318	0.7378458	805.6	0.66704935	0.65361953	805.6	0.48364032	0.49015103	805.61	0.39242587	0.40761244
805.8	1.2913816	0	805.8	1.0201552	0.90546552	805.8	0.9650954	0.88149936	805.8	0.78844768	0.73784616	805.8	0.66735047	0.65363523	805.8	0.48377699	0.4902204	805.81	0.39201217	0.40774137
806	1.29118407	0	806	1.02059134	0.90546552	806	0.96485341	0.88149936	806	0.78838429	0.73784651	806	0.66721278	0.6536508	806	0.48398508	0.49028943	806.01	0.39184291	0.40786986
806.2	1.29135234	0	806.2	1.02087839	0.90546552	806.2	0.96489041	0.88149936	806.2	0.78817329	0.73784686	806.2	0.66726877	0.65366625	806.2	0.48421266	0.49035812	806.21	0.39173663	0.40799791
806.4	1.29127318	0	806.4	1.02115939	0.90546552	806.4	0.96467396	0.88149936	806.4	0.78788182	0.7378472	806.4	0.66706968	0.65368157	806.4	0.48450281	0.49042648	806.41	0.39125144	0.40812554
806.6	1.29106011	0	806.6	1.02139482	0.90546552	806.6	0.96474719	0.88149936	806.6	0.78781267	0.73784754	806.6	0.6672789	0.65369677	806.6	0.48472207	0.4904945	806.61	0.39082424	0.40825274
806.8	1.29118564	0	806.8	1.02192357	0.90546552	806.8	0.96529155	0.88149936	806.8	0.7874678	0.73784788	806.8	0.66768647	0.65371186	806.8	0.48491175	0.49056219	806.81	0.39144067	0.40837951
807	1.29141039	0	807	1.02225086	0.90546552	807	0.96513981	0.88149936	807	0.78739274	0.7378482	807	0.66789857	0.65372682	807	0.48525119	0.49062955	807.01	0.39174252	0.40850585
807.2	1.29168376	0	807.2	1.02236537	0.90546552	807.2	0.96536895	0.88149936	807.2	0.78766083	0.73784853	807.2	0.66788852	0.65374166	807.2	0.48600896	0.49069658	807.21	0.39190149	0.40863177
807.4	1.29121779	0	807.4	1.02262292	0.90546552	807.4	0.96522652	0.88149936	807.4	0.78768769	0.73784885	807.4	0.66744739	0.65375639	807.4	0.48611238	0.49076328	807.41	0.39170132	0.40875726
807.6	1.29166278	0	807.6	1.0231205	0.90546552	807.6	0.96573217	0.88149936	807.6	0.78771236	0.73784916	807.6	0.66769665	0.653771	807.6	0.48651704	0.49082965	807.61	0.39216556	0.40888233
807.8	1.29169032	0	807.8	1.02296551	0.90546552	807.8	0.96575001	0.88149936	807.8	0.78787906	0.73784948	807.8	0.66780817	0.65378549	807.8	0.48631548	0.4908957	807.81	0.39244041	0.40900698
808	1.29127132	0	808	1.02241765	0.90546552	808	0.96542721	0.88149936	808	0.78754062	0.73784978	808	0.66767609	0.65379987	808	0.48665235	0.49096142	808.01	0.39271323	0.40913121
808.2	1.29146576	0	808.2	1.02286937	0.90546552	808.2	0.96551731	0.88149936	808.2	0.78769368	0.73785008	808.2	0.66783759	0.65381413	808.2	0.4865058	0.49102683	808.21	0.39347152	0.40925502
808.4	1.29206108	0	808.4	1.02349996	0.90546552	808.4	0.96574821	0.88149936	808.4	0.78800202	0.73785038	808.4	0.66860741	0.65382828	808.4	0.48640538	0.49109191	808.41	0.39398547	0.40937842
808.6	1.29243357	0	808.6	1.0234766	0.90546552	808.6	0.96616387	0.88149936	808.6	0.78811872	0.73785068	808.6	0.66860141	0.65384232	808.6	0.48609004	0.49115668	808.61	0.3937663	0.4095014
808.8	1.29237419	0	808.8	1.02378039	0.90546552	808.8	0.96654317	0.88149936	808.8	0.78880906	0.73785097	808.8	0.66873781	0.65385624	808.8	0.48543693	0.49122113	808.81	0.39391949	0.40962396
809	1.29202947	0	809	1.02379422	0.90546552	809	0.96651413	0.88149936	809	0.78899374	0.73785125	809	0.66858797	0.65387006	809	0.48500391	0.49128526	809.01	0.39345584	0.40974612
809.2	1.29193482	0	809.2	1.02382199	0.90546552	809.2	0.9664099	0.88149936	809.2	0.7896382	0.73785153	809.2	0.6682194	0.65388377	809.2	0.48452604	0.49134908	809.21	0.39344762	0.40986786
809.4	1.29254938	0	809.4	1.02414267	0.90546552	809.4	0.96624883	0.88149936	809.4	0.79031047	0.73785181	809.4	0.66821725	0.65389736	809.4	0.4846158	0.49141258	809.41	0.39322555	0.40998919
809.6	1.29298869	0	809.6	1.02426185	0.90546552	809.6	0.96664583	0.88149936	809.6	0.79130553	0.73785209	809.6	0.66840758	0.65391085	809.6	0.48460249	0.49147578	809.61	0.39360647	0.41011011
809.8	1.29320213	0	809.8	1.02459318	0.90546552	809.8	0.96663848	0.88149936	809.8	0.79113392	0.73785236	809.8	0.66860499	0.65392423	809.8	0.48467995	0.49153867	809.81	0.39344695	0.41023063
810	1.29418866	0	810	1.02535948	0.90546552	810	0.96726605	0.88149936	810	0.79174063	0.73785262	810	0.66930906	0.65393751	810	0.48514916	0.49160125	810.01	0.3937344	0.41035074
810.2	1.2948079	0	810.2	1.02537826	0.90546552	810.2	0.96718487	0.88149936	810.2	0.79200225	0.73785288	810.2	0.66936015	0.65395068	810.2	0.48521797	0.49166352	810.21	0.39371928	0.41047045
810.4	1.29513714	0	810.4	1.0254673	0.90546552	810.4	0.96730324	0.88149936	810.4	0.79230652	0.73785314	810.4	0.66955871	0.65396375	810.4	0.48484121	0.49172548	810.41	0.3935022	0.41058975
810.6	1.29566932	0	810.6	1.02600155	0.90546552	810.6	0.96774805	0.88149936	810.6	0.79270844	0.7378534	810.6	0.67024863	0.65397671	810.6	0.48514714	0.49178715	810.61	0.39412973	0.41070866
810.8	1.29560876	0	810.8	1.02609917	0.90546552	810.8	0.9679206	0.88149936	810.8	0.79272325	0.73785365	810.8	0.67029433	0.65398957	810.8	0.48501771	0.49184851	810.81	0.3945818	0.41082716
811	1.29536241	0	811	1.02533337	0.90546552	811	0.96715882	0.88149936	811	0.79240859	0.7378539	811	0.67008617	0.65400232	811	0.48479898	0.49190957	811.01	0.3937553	0.41094526
811.2	1.29509491	0	811.2	1.02512432	0.90546552	811.2	0.96725956	0.88149936	811.2	0.79276542	0.73785414	811.2	0.66983706	0.65401498	811.2	0.4849625	0.49197034	811.21	0.39346313	0.41106297
811.4	1.29543726	0	811.4	1.02564035	0.90546552	811.4	0.9676071	0.88149936	811.4	0.79272361	0.73785438	811.4	0.67025845	0.65402753	811.4	0.48511364	0.4920308	811.41	0.3935875	0.41118028
811.6	1.2960914	0	811.6	1.02587886	0.90546552	811.6	0.96833721	0.88149936	811.6	0.79260365	0.73785462	811.6	0.67088612	0.65403999	811.6	0.48615294	0.49209097	811.61	0.39424956	0.41129719
811.8	1.29597167	0	811.8	1.02555673	0.90546552	811.8	0.96814277	0.88149936	811.8	0.79229341	0.73785486	811.8	0.67106429	0.65405235	811.8	0.48611465	0.49215085	811.81	0.39443938	0.41141371
812	1.29622107	0	812	1.02591644	0.90546552	812	0.96849001	0.88149936	812	0.79252774	0.73785509	812	0.67139219	0.65406461	812	0.48661215	0.49221043	812.01	0.39485105	0.41152984
812.2	1.2966697	0	812.2	1.0267335	0.90546552	812.2	0.96906915	0.88149936	812.2	0.79269436	0.73785532	812.2	0.67174268	0.65407677	812.2	0.48662693	0.49226972	812.21	0.39539152	0.41164558
812.4	1.29672273	0	812.4	1.0268657	0.90546552	812.4	0.96896951	0.88149936	812.4	0.79224407	0.73785554	812.4	0.67217785	0.65408883	812.4	0.48745691	0.49232872	812.41	0.39551226	0.41176093
812.6	1.29686969	0	812.6	1.02679758	0.90546552	812.6	0.96902242	0.88149936	812.6	0.79175079	0.73785576	812.6	0.67207608	0.6541008	812.6	0.48768304	0.49238743	812.61	0.39530772	0.41187589
812.8	1.29657717	0	812.8	1.02695461	0.90546552	812.8	0.96909381	0.88149936	812.8	0.7919346	0.73785598	812.8	0.672104	0.65411267	812.8	0.48790423	0.49244586	812.81	0.39568732	0.41199046
813	1.29695981	0	813	1.02705402	0.90546552	813	0.96924658	0.88149936	813	0.7918708	0.7378562	813	0.67227923	0.65412445	813	0.4886481	0.492504	813.01	0.39613543	0.41210465
813.2	1.29701587	0	813.2	1.02733465	0.90546552	813.2	0.96913425	0.88149936	813.2	0.79151587	0.73785641	813.2	0.67214867	0.65413614	813.2	0.48871285	0.49256185	813.21	0.39651729	0.41221845
813.4	1.29735353	0	813.4	1.02741097	0.90546552	813.4	0.96939505	0.88149936	813.4	0.79157788	0.73785662	813.4	0.67254366	0.65414773	813.4	0.48940992	0.49261942	813.41	0.39716084	0.41233187
813.6	1.2973351	0	813.6	1.02773562	0.90546552	813.6	0.96987243	0.88149936	813.6	0.79135947	0.73785682	813.6	0.67270605	0.65415923	813.6	0.48953603	0.49267671	813.61	0.39751086	0.41244491
813.8	1.29718442	0	813.8	1.0282105	0.90546552	813.8	0.9702927	0.88149936	813.8	0.79093767	0.73785703	813.8	0.67291843	0.65417064	813.8	0.49005798	0.49273372	813.81	0.39778985	0.41255757
814	1.29742791	0	814	1.02800424	0.90546552	814	0.97077771	0.88149936	814	0.79113185	0.73785723	814	0.67323075	0.65418196	814	0.49075111	0.49279045	814.01	0.39789301	0.41266985
814.2	1.29676844	0	814.2	1.02761247	0.90546552	814.2	0.97042443	0.88149936	814.2	0.79070089	0.73785743	814.2	0.67292346	0.65419319	814.2	0.4904872	0.4928469	814.21	0.39800401	0.41278175
814.4	1.29649912	0	814.4	1.02719569	0.90546552	814.4	0.96992712	0.88149936	814.4	0.79058279	0.73785762	814.4	0.67259179	0.65420433	814.4	0.48995945	0.49290308	814.41	0.39766311	0.41289327
814.6	1.29616513	0	814.6	1.02699919	0.90546552	814.6	0.96995913	0.88149936	814.6	0.79056828	0.73785781	814.6	0.67241712	0.65421538	814.6	0.48988465	0.49295898	814.61	0.39786933	0.41300442
814.8	1.29557288	0	814.8	1.02686479	0.90546552	814.8	0.96987856	0.88149936	814.8	0.79014445	0.737858	814.8	0.6718209	0.65422634	814.8	0.48913398	0.4930146	814.81	0.39748923	0.41311519
815	1.29566328	0	815	1.02659917	0.90546552	815	0.9695784	0.88149936	815	0.7899945	0.73785819	815	0.67183802	0.65423722	815	0.48838155	0.49306996	815.01	0.39685751	0.41322559
815.2	1.29633334	0	815.2	1.02738292	0.90546552	815.2	0.97043683	0.88149936	815.2	0.79103087	0.73785838	815.2	0.67266622	0.65424801	815.2	0.48885894	0.49312504	815.21	0.39751701	0.41333562
815.4	1.2967939	0	815.4	1.02767831	0.90546552	815.4	0.97095202	0.88149936	815.4	0.79084836	0.73785856	815.4	0.67274457	0.65425872	815.4	0.48883896	0.49317986	815.41	0.39756059	0.41344528
815.6	1.29640466	0	815.6	1.02727566	0.90546552	815.6	0.97088615	0.88149936	815.6	0.79103368	0.73785874	815.6	0.67253479	0.65426934	815.6	0.48881935	0.4932344	815.61	0.39748355	0.41355457
815.8	1.29681181	0	815.8	1.02785084	0.90546552	815.8	0.97152263	0.88149936	815.8	0.79188065	0.73785891	815.8	0.67293501	0.65427987	815.8	0.4885097	0.49328868	815.81	0.39776506	0.4136635
816	1.29761442	0	816	1.02829135	0.90546552	816	0.97200618	0.88149936	816	0.79240838	0.73785909	816	0.67320294	0.65429032	816	0.48874147	0.4933427	816.01	0.39781384	0.41377205
816.2	1.29761677	0	816.2	1.02823454	0.90546552	816.2	0.9722986	0.88149936	816.2	0.79243151	0.73785926	816.2	0.67337002	0.65430069	816.2	0.48868591	0.49339644	816.21	0.39760047	0.41388024
816.4	1.29834343	0	816.4	1.02823883	0.90546552	816.4	0.97216204	0.88149936	816.4	0.79240319	0.73785943	816.4	0.67383017	0.65431098	816.4	0.48904386	0.49344993	816.41	0.39767318	0.41398807
816.6	1.29901402	0	816.6	1.02845336	0.90546552	816.6	0.97242527	0.88149936	816.6	0.79263967	0.7378596	816.6	0.67426351	0.65432118	816.6	0.48877401	0.49350316	816.61	0.3975328	0.41409553
816.8	1.29895712	0	816.8	1.02875284	0.90546552	816.8	0.97260835	0.88149936	816.8	0.79308206	0.73785976	816.8	0.67398332	0.65433131	816.8	0.4890714	0.49355612	816.81	0.39734291	0.41420263
817	1.29913857	0	817	1.02900337	0.90546552	817	0.97274753	0.88149936	817	0.79320377	0.73785992	817	0.67469091	0.65434135	817	0.48966772	0.49360882	817.01	0.39746563	0.41430938
817.2	1.29879591	0	817.2	1.02899214	0.90546552	817.2	0.97232363	0.88149936	817.2	0.7929715	0.73786008	817.2	0.67443795	0.65435131	817.2	0.48962403	0.49366127	817.21	0.3972927	0.41441576
817.4	1.29851681	0	817.4	1.02907395	0.90546552	817.4	0.97241667	0.88149936	817.4	0.79293161	0.73786024	817.4	0.67444984	0.6543612	817.4	0.49057988	0.49371346	817.41	0.39766382	0.41452178
817.6	1.29830529	0	817.6	1.02902552	0.90546552	817.6	0.9723765	0.88149936	817.6	0.79237664	0.7378604	817.6	0.67405464	0.654371	817.6	0.4909793	0.49376539	817.61	0.39723434	0.41462745
817.8	1.2982171	0	817.8	1.02939603	0.90546552	817.8	0.97233201	0.88149936	817.8	0.7927504	0.73786055	817.8	0.67411408	0.65438073	817.8	0.49184206	0.49381707	817.81	0.39761309	0.41473276
818	1.29830444	0	818	1.02900037	0.90546552	818	0.97217363	0.88149936	818	0.79274571	0.7378607	818	0.67413597	0.65439038	818	0.49223459	0.4938685	818.01	0.39769862	0.41483771
818.2	1.29794668	0	818.2	1.02904171	0.90546552	818.2	0.97138778	0.88149936	818.2	0.79263756	0.73786085	818.2	0.67386046	0.65439995	818.2	0.49206738	0.49391968	818.21	0.39763735	0.41494232
818.4	1.29825304	0	818.4	1.02884499	0.90546552	818.4	0.97062659	0.88149936	818.4	0.79267797	0.737861	818.4	0.67317865	0.65440945	818.4	0.49203761	0.4939706	818.41	0.39743627	0.41504657
818.6	1.29859066	0	818.6	1.02894539	0.90546552	818.6	0.97078944	0.88149936	818.6	0.79310488	0.73786115	818.6	0.6728953	0.65441888	818.6	0.49209081	0.49402128	818.61	0.39762564	0.41515047
818.8	1.29856645	0	818.8	1.02929922	0.90546552	818.8	0.97046027	0.88149936	818.8	0.79316136	0.73786129	818.8	0.67264522	0.65442822	818.8	0.49204601	0.49407171	818.81	0.39794	0.41525402
819	1.29846271	0	819	1.028885	0.90546552	819	0.96983484	0.88149936	819	0.79358436	0.73786143	819	0.67315435	0.6544375	819	0.49198421	0.49412189	819.01	0.39811239	0.41535722
819.2	1.29880348	0	819.2	1.02910598	0.90546552	819.2	0.97003953	0.88149936	819.2	0.79405243	0.73786157	819.2	0.67336047	0.6544467	819.2	0.49243538	0.49417182	819.21	0.39860863	0.41546008
819.4	1.2985261	0	819.4	1.02890773	0.90546552	819.4	0.97014384	0.88149936	819.4	0.79376454	0.73786171	819.4	0.67317299	0.65445582	819.4	0.49237441	0.49422151	819.41	0.39853876	0.41556259
819.6	1.29872816	0	819.6	1.02909008	0.90546552	819.6	0.97044058	0.88149936	819.6	0.79437977	0.73786184	819.6	0.6740995	0.65446488	819.6	0.49249623	0.49427096	819.61	0.39893746	0.41566475
819.8	1.29973744	0	819.8	1.02959514	0.90546552	819.8	0.97159929	0.88149936	819.8	0.794723	0.73786197	819.8	0.675069	0.65447386	819.8	0.49226096	0.49432017	819.81	0.39918836	0.41576657
820	1.30039457	0	820	1.02976516	0.90546552	820	0.97180323	0.88149936	820	0.79453395	0.73786211	820	0.67553563	0.65448277	820	0.49209896	0.49436913	820.01	0.39929827	0.41586804
820.2	1.30064474	0	820.2	1.02978382	0.90546552	820.2	0.9723429	0.88149936	820.2	0.79503536	0.73786224	820.2	0.67583591	0.65449161	820.2	0.49212166	0.49441786	820.21	0.39989738	0.41596918
820.4	1.30172377	0	820.4	1.03013702	0.90546552	820.4	0.97291753	0.88149936	820.4	0.7954903	0.73786236	820.4	0.67647725	0.65450038	820.4	0.49249681	0.49446634	820.41	0.40042107	0.41606997
820.6	1.30157616	0	820.6	1.0299701	0.90546552	820.6	0.97326484	0.88149936	820.6	0.79512764	0.73786249	820.6	0.67628001	0.65450908	820.6	0.49196254	0.49451459	820.61	0.40002748	0.41617043
820.8	1.30124603	0	820.8	1.02989591	0.90546552	820.8	0.97359228	0.88149936	820.8	0.79521823	0.73786261	820.8	0.67628687	0.65451771	820.8	0.49176016	0.49456261	820.81	0.40001443	0.41627055
821	1.30176513	0	821	1.03009879	0.90546552	821	0.97414075	0.88149936	821	0.79541449	0.73786274	821	0.67721516	0.65452628	821	0.49203244	0.49461039	821.01	0.40061974	0.41637033
821.2	1.30167049	0	821.2	1.03011419	0.90546552	821.2	0.97422586	0.88149936	821.2	0.79543583	0.73786286	821.2	0.67702955	0.65453477	821.2	0.49208317	0.49465793	821.21	0.40079322	0.41646977
821.4	1.30217844	0	821.4	1.03077346	0.90546552	821.4	0.97512303	0.88149936	821.4	0.79565034	0.73786298	821.4	0.67773195	0.6545432	821.4	0.49259327	0.49470524	821.41	0.40125802	0.41656888
821.6	1.3024575	0	821.6	1.03055864	0.90546552	821.6	0.97508679	0.88149936	821.6	0.79556421	0.73786309	821.6	0.67756205	0.65455156	821.6	0.49217443	0.49475232	821.61	0.40114194	0.41666766
821.8	1.30257776	0	821.8	1.03107809	0.90546552	821.8	0.97485911	0.88149936	821.8	0.79611216	0.73786321	821.8	0.67743682	0.65455985	821.8	0.49189404	0.49479917	821.81	0.40131157	0.4167661
822	1.30285172	0	822	1.03107502	0.90546552	822	0.97551243	0.88149936	822	0.79583054	0.73786332	822	0.67737043	0.65456808	822	0.49193494	0.49484579	822.01	0.40134319	0.41686421
822.2	1.30250435	0	822.2	1.0308741	0.90546552	822.2	0.97470446	0.88149936	822.2	0.79541845	0.73786344	822.2	0.67681718	0.65457624	822.2	0.49154744	0.49489218	822.21	0.40089353	0.416962
822.4	1.30263758	0	822.4	1.03090238	0.90546552	822.4	0.97471289	0.88149936	822.4	0.79548386	0.73786355	822.4	0.67629436	0.65458434	822.4	0.49149383	0.49493835	822.41	0.40075739	0.41705945
822.6	1.30255359	0	822.6	1.03087347	0.90546552	822.6	0.9747143	0.88149936	822.6	0.79589302	0.73786366	822.6	0.67601504	0.65459238	822.6	0.491532	0.49498429	822.61	0.40090767	0.41715657
822.8	1.3023261	0	822.8	1.0311949	0.90546552	822.8	0.97488157	0.88149936	822.8	0.79565554	0.73786377	822.8	0.67583168	0.65460035	822.8	0.49166755	0.49503	822.81	0.40085064	0.41725337
823	1.30225884	0	823	1.03108958	0.90546552	823	0.97468727	0.88149936	823	0.79572649	0.73786387	823	0.67601211	0.65460825	823	0.49194077	0.49507549	823.01	0.4001796	0.41734984
823.2	1.30194591	0	823.2	1.03186427	0.90546552	823.2	0.97492006	0.88149936	823.2	0.79586878	0.73786398	823.2	0.67574904	0.6546161	823.2	0.49202022	0.49512076	823.21	0.40012875	0.41744599
823.4	1.30186823	0	823.4	1.03198111	0.90546552	823.4	0.97524035	0.88149936	823.4	0.79592632	0.73786408	823.4	0.67612091	0.65462388	823.4	0.49207423	0.49516581	823.41	0.39977597	0.41754181
823.6	1.30183415	0	823.6	1.0323527	0.90546552	823.6	0.97520104	0.88149936	823.6	0.79608293	0.73786418	823.6	0.67644024	0.6546316	823.6	0.49256826	0.49521064	823.61	0.39969717	0.41763731
823.8	1.30197208	0	823.8	1.03255725	0.90546552	823.8	0.97569321	0.88149936	823.8	0.79582716	0.73786428	823.8	0.67664433	0.65463926	823.8	0.49254172	0.49525524	823.81	0.39934445	0.41773249
824	1.30189478	0	824	1.03286783	0.90546552	824	0.97515922	0.88149936	824	0.79578587	0.73786438	824	0.6762109	0.65464685	824	0.4924452	0.49529963	824.01	0.39951009	0.41782735
824.2	1.30161859	0	824.2	1.03274953	0.90546552	824.2	0.97480722	0.88149936	824.2	0.79637052	0.73786448	824.2	0.67608601	0.65465439	824.2	0.49244402	0.4953438	824.21	0.39937675	0.41792189
824.4	1.30154841	0	824.4	1.03242543	0.90546552	824.4	0.97494667	0.88149936	824.4	0.79658271	0.73786458	824.4	0.67639917	0.65466187	824.4	0.49234194	0.49538776	824.41	0.39954889	0.41801611
824.6	1.30154634	0	824.6	1.03202016	0.90546552	824.6	0.97526543	0.88149936	824.6	0.79647781	0.73786467	824.6	0.67643523	0.65466929	824.6	0.49174056	0.4954315	824.61	0.39947275	0.41811002
824.8	1.30154629	0	824.8	1.03193991	0.90546552	824.8	0.97567305	0.88149936	824.8	0.79677544	0.73786476	824.8	0.67731522	0.65467665	824.8	0.49175669	0.49547502	824.81	0.40006992	0.41820361
825	1.30177469	0	825	1.03232621	0.90546552	825	0.976144	0.88149936	825	0.79748842	0.73786486	825	0.6778294	0.65468395	825	0.4920587	0.49551833	825.01	0.40048199	0.41829688
825.2	1.30163562	0	825.2	1.03248042	0.90546552	825.2	0.97627204	0.88149936	825.2	0.79778413	0.73786495	825.2	0.67789565	0.65469119	825.2	0.49198231	0.49556143	825.21	0.40086755	0.41838984
825.4	1.30251201	0	825.4	1.03310803	0.90546552	825.4	0.97676471	0.88149936	825.4	0.79824829	0.73786504	825.4	0.67870974	0.65469838	825.4	0.49225513	0.49560432	825.41	0.40185648	0.41848249
825.6	1.30223168	0	825.6	1.03242109	0.90546552	825.6	0.97626333	0.88149936	825.6	0.79797985	0.73786513	825.6	0.67875569	0.6547055	825.6	0.49168946	0.495647	825.61	0.40234888	0.41857482
825.8	1.30243629	0	825.8	1.03260596	0.90546552	825.8	0.97618081	0.88149936	825.8	0.79798395	0.73786521	825.8	0.67893878	0.65471257	825.8	0.49145133	0.49568948	825.81	0.40280069	0.41866685
826	1.30288472	0	826	1.03266928	0.90546552	826	0.97668276	0.88149936	826	0.79780814	0.7378653	826	0.67924919	0.65471959	826	0.49181354	0.49573174	826.01	0.40313371	0.41875856
826.2	1.30271211	0	826.2	1.03211408	0.90546552	826.2	0.97594756	0.88149936	826.2	0.79736219	0.73786539	826.2	0.67872206	0.65472655	826.2	0.49125093	0.49577379	826.21	0.40268944	0.41884997
826.4	1.30315545	0	826.4	1.03289256	0.90546552	826.4	0.97676879	0.88149936	826.4	0.7977982	0.73786547	826.4	0.67866531	0.65473345	826.4	0.49146807	0.49581565	826.41	0.40283675	0.41894106
826.6	1.30384304	0	826.6	1.03328204	0.90546552	826.6	0.97689469	0.88149936	826.6	0.79811852	0.73786555	826.6	0.67914908	0.6547403	826.6	0.49181835	0.49585729	826.61	0.40337198	0.41903185
826.8	1.30461682	0	826.8	1.03397536	0.90546552	826.8	0.9773336	0.88149936	826.8	0.79823033	0.73786563	826.8	0.67931464	0.6547471	826.8	0.49218271	0.49589873	826.81	0.40364544	0.41912234
827	1.30529206	0	827	1.03453765	0.90546552	827	0.9774424	0.88149936	827	0.79843944	0.73786571	827	0.67960025	0.65475384	827	0.49284348	0.49593997	827.01	0.40397144	0.41921252
827.2	1.30558589	0	827.2	1.03477949	0.90546552	827.2	0.97753816	0.88149936	827.2	0.79825898	0.73786579	827.2	0.67960493	0.65476053	827.2	0.49296211	0.49598101	827.21	0.40425481	0.4193024
827.4	1.30588451	0	827.4	1.0346962	0.90546552	827.4	0.97790895	0.88149936	827.4	0.79829458	0.73786587	827.4	0.6798191	0.65476716	827.4	0.49340425	0.49602184	827.41	0.40377097	0.41939197
827.6	1.30585822	0	827.6	1.0350298	0.90546552	827.6	0.9778517	0.88149936	827.6	0.798465	0.73786595	827.6	0.67975933	0.65477374	827.6	0.49424901	0.49606248	827.61	0.403809	0.41948125
827.8	1.30580436	0	827.8	1.03546792	0.90546552	827.8	0.97811812	0.88149936	827.8	0.7986642	0.73786602	827.8	0.6799568	0.65478027	827.8	0.49456525	0.49610292	827.81	0.40367737	0.41957022
828	1.30556974	0	828	1.0353296	0.90546552	828	0.97743281	0.88149936	828	0.79889146	0.7378661	828	0.67959738	0.65478675	828	0.49480115	0.49614316	828.01	0.40375913	0.41965889
828.2	1.30523494	0	828.2	1.0349262	0.90546552	828.2	0.97678829	0.88149936	828.2	0.79870448	0.73786617	828.2	0.67926594	0.65479318	828.2	0.49471428	0.4961832	828.21	0.40305374	0.41974727
828.4	1.30493801	0	828.4	1.03463579	0.90546552	828.4	0.97725903	0.88149936	828.4	0.79881788	0.73786624	828.4	0.67951862	0.65479955	828.4	0.49483253	0.49622305	828.41	0.40285283	0.41983534
828.6	1.30508193	0	828.6	1.03504387	0.90546552	828.6	0.97770106	0.88149936	828.6	0.79921647	0.73786632	828.6	0.67976036	0.65480588	828.6	0.49532504	0.4962627	828.61	0.40284069	0.41992312
828.8	1.30451812	0	828.8	1.03510361	0.90546552	828.8	0.97784869	0.88149936	828.8	0.79940836	0.73786639	828.8	0.68000785	0.65481215	828.8	0.49527426	0.49630216	828.81	0.40259241	0.42001061
829	1.30452132	0	829	1.0353804	0.90546552	829	0.97828497	0.88149936	829	0.79986767	0.73786646	829	0.67992384	0.65481838	829	0.49545606	0.49634142	829.01	0.40224233	0.4200978
829.2	1.30450062	0	829.2	1.03504724	0.90546552	829.2	0.97811738	0.88149936	829.2	0.79962978	0.73786653	829.2	0.67977697	0.65482455	829.2	0.49530647	0.49638049	829.21	0.40232222	0.4201847
829.4	1.30460338	0	829.4	1.0353094	0.90546552	829.4	0.97822112	0.88149936	829.4	0.80001407	0.73786659	829.4	0.68027313	0.65483068	829.4	0.49537015	0.49641937	829.41	0.40257733	0.4202713
829.6	1.30443934	0	829.6	1.03507197	0.90546552	829.6	0.97765701	0.88149936	829.6	0.79978065	0.73786666	829.6	0.68008392	0.65483676	829.6	0.4948178	0.49645806	829.61	0.40233636	0.42035762
829.8	1.30426918	0	829.8	1.03497999	0.90546552	829.8	0.97752302	0.88149936	829.8	0.79929159	0.73786673	829.8	0.67959105	0.65484279	829.8	0.49470488	0.49649657	829.81	0.40216525	0.42044364
830	1.30443004	0	830	1.03492726	0.90546552	830	0.97772929	0.88149936	830	0.79907809	0.73786679	830	0.67939285	0.65484877	830	0.49474985	0.49653488	830.01	0.40201405	0.42052937
830.2	1.30473046	0	830.2	1.03459599	0.90546552	830.2	0.97801408	0.88149936	830.2	0.79896127	0.73786685	830.2	0.67900837	0.6548547	830.2	0.49422582	0.496573	830.21	0.40190689	0.42061482
830.4	1.3051038	0	830.4	1.03505683	0.90546552	830.4	0.97809652	0.88149936	830.4	0.79914414	0.73786692	830.4	0.67905224	0.65486059	830.4	0.49432277	0.49661094	830.41	0.40226663	0.42069997
830.6	1.30545166	0	830.6	1.03490153	0.90546552	830.6	0.97774038	0.88149936	830.6	0.79908104	0.73786698	830.6	0.67944256	0.65486643	830.6	0.49422853	0.4966487	830.61	0.40262828	0.42078484
830.8	1.30650591	0	830.8	1.03530569	0.90546552	830.8	0.97834539	0.88149936	830.8	0.7990693	0.73786704	830.8	0.67985534	0.65487222	830.8	0.49460908	0.49668626	830.81	0.40322875	0.42086943
831	1.30696138	0	831	1.03538323	0.90546552	831	0.97856556	0.88149936	831	0.79895746	0.7378671	831	0.68006258	0.65487797	831	0.49452348	0.49672365	831.01	0.40362265	0.42095373
831.2	1.30692495	0	831.2	1.03522045	0.90546552	831.2	0.9787268	0.88149936	831.2	0.79899808	0.73786716	831.2	0.68008389	0.65488367	831.2	0.49454665	0.49676085	831.21	0.40388269	0.42103775
831.4	1.30729213	0	831.4	1.0354419	0.90546552	831.4	0.97867102	0.88149936	831.4	0.79927466	0.73786722	831.4	0.68007299	0.65488933	831.4	0.49472845	0.49679787	831.41	0.40386791	0.42112148
831.6	1.30796338	0	831.6	1.03587904	0.90546552	831.6	0.9788859	0.88149936	831.6	0.79977659	0.73786728	831.6	0.68050997	0.65489494	831.6	0.49554543	0.49683471	831.61	0.40471339	0.42120493
831.8	1.30816812	0	831.8	1.03623127	0.90546552	831.8	0.97908946	0.88149936	831.8	0.79983092	0.73786734	831.8	0.68096453	0.65490051	831.8	0.49557253	0.49687136	831.81	0.40513124	0.4212881
832	1.30828978	0	832	1.03605565	0.90546552	832	0.97842932	0.88149936	832	0.79977924	0.73786739	832	0.68061734	0.65490603	832	0.49566869	0.49690784	832.01	0.40499616	0.42137099
832.2	1.3081716	0	832.2	1.03556008	0.90546552	832.2	0.97837408	0.88149936	832.2	0.79962742	0.73786745	832.2	0.68040235	0.65491151	832.2	0.4954292	0.49694414	832.21	0.40472306	0.4214536
832.4	1.30829491	0	832.4	1.03564771	0.90546552	832.4	0.97848602	0.88149936	832.4	0.80011802	0.7378675	832.4	0.68111824	0.65491695	832.4	0.49564454	0.49698027	832.41	0.40481325	0.42153594
832.6	1.30851387	0	832.6	1.03622755	0.90546552	832.6	0.97837897	0.88149936	832.6	0.80054073	0.73786756	832.6	0.68118909	0.65492234	832.6	0.49607294	0.49701621	832.61	0.40506967	0.42161799
832.8	1.30816131	0	832.8	1.03596054	0.90546552	832.8	0.97803956	0.88149936	832.8	0.80036624	0.73786761	832.8	0.68106684	0.65492769	832.8	0.49539526	0.49705198	832.81	0.40459326	0.42169977
833	1.3084903	0	833	1.03652262	0.90546552	833	0.97783602	0.88149936	833	0.80067205	0.73786766	833	0.68138279	0.65493299	833	0.49573797	0.49708757	833.01	0.4046078	0.42178128
833.2	1.30852053	0	833.2	1.0369614	0.90546552	833.2	0.97812483	0.88149936	833.2	0.80082383	0.73786771	833.2	0.68137491	0.65493826	833.2	0.49632426	0.497123	833.21	0.40500888	0.42186251
833.4	1.30873809	0	833.4	1.03781991	0.90546552	833.4	0.9785249	0.88149936	833.4	0.8011935	0.73786777	833.4	0.68167901	0.65494348	833.4	0.49684288	0.49715824	833.41	0.40540428	0.42194347
833.6	1.30890675	0	833.6	1.03790113	0.90546552	833.6	0.97835737	0.88149936	833.6	0.8009492	0.73786782	833.6	0.68187695	0.65494866	833.6	0.49705113	0.49719332	833.61	0.40543847	0.42202415
833.8	1.30892223	0	833.8	1.03768517	0.90546552	833.8	0.97892546	0.88149936	833.8	0.80106614	0.73786787	833.8	0.68220824	0.65495381	833.8	0.4974883	0.49722822	833.81	0.40582278	0.42210456
834	1.30896871	0	834	1.03761535	0.90546552	834	0.97914407	0.88149936	834	0.80054333	0.73786791	834	0.68210925	0.65495891	834	0.49722863	0.49726295	834.01	0.40546622	0.42218471
834.2	1.3093754	0	834.2	1.03774902	0.90546552	834.2	0.97941719	0.88149936	834.2	0.80066424	0.73786796	834.2	0.68229704	0.65496396	834.2	0.49749701	0.49729751	834.21	0.40539438	0.42226458
834.4	1.30918215	0	834.4	1.03815134	0.90546552	834.4	0.97871223	0.88149936	834.4	0.80034103	0.73786801	834.4	0.68200375	0.65496898	834.4	0.49717287	0.49733191	834.41	0.40473306	0.42234418
834.6	1.30929376	0	834.6	1.0384408	0.90546552	834.6	0.97889473	0.88149936	834.6	0.80022224	0.73786806	834.6	0.68231155	0.65497396	834.6	0.49709725	0.49736613	834.61	0.40461548	0.42242352
834.8	1.30976226	0	834.8	1.03891521	0.90546552	834.8	0.9793108	0.88149936	834.8	0.80064483	0.7378681	834.8	0.68310898	0.6549789	834.8	0.49734848	0.49740019	834.81	0.40490445	0.42250259
835	1.30951097	0	835	1.0393359	0.90546552	835	0.9793564	0.88149936	835	0.80073465	0.73786815	835	0.68313335	0.6549838	835	0.49675563	0.49743408	835.01	0.40512139	0.42258139
835.2	1.30926928	0	835.2	1.03919465	0.90546552	835.2	0.97951905	0.88149936	835.2	0.80062936	0.73786819	835.2	0.68275542	0.65498866	835.2	0.49658503	0.4974678	835.21	0.40497287	0.42265993
835.4	1.31003492	0	835.4	1.03970265	0.90546552	835.4	0.97951648	0.88149936	835.4	0.80092135	0.73786824	835.4	0.683024	0.65499349	835.4	0.49673534	0.49750136	835.41	0.40518826	0.4227382
835.6	1.31016331	0	835.6	1.04034612	0.90546552	835.6	0.98023769	0.88149936	835.6	0.80120043	0.73786828	835.6	0.68326053	0.65499827	835.6	0.49712738	0.49753476	835.61	0.40550855	0.42281621
835.8	1.309807	0	835.8	1.04066066	0.90546552	835.8	0.98019451	0.88149936	835.8	0.80126427	0.73786833	835.8	0.68322308	0.65500302	835.8	0.49690952	0.49756799	835.81	0.40589014	0.42289396
836	1.3097745	0	836	1.04026912	0.90546552	836	0.98008712	0.88149936	836	0.80135385	0.73786837	836	0.68257716	0.65500773	836	0.49695334	0.49760106	836.01	0.40580535	0.42297144
836.2	1.30992763	0	836.2	1.04004509	0.90546552	836.2	0.98014367	0.88149936	836.2	0.80121031	0.73786841	836.2	0.68255491	0.6550124	836.2	0.49698328	0.49763396	836.21	0.40611844	0.42304867
836.4	1.31006618	0	836.4	1.04006941	0.90546552	836.4	0.97986949	0.88149936	836.4	0.80124376	0.73786845	836.4	0.68255202	0.65501703	836.4	0.49720108	0.49766671	836.41	0.4060491	0.42312563
836.6	1.30965715	0	836.6	1.04028722	0.90546552	836.6	0.97998588	0.88149936	836.6	0.80143592	0.73786849	836.6	0.68205968	0.65502163	836.6	0.49766387	0.4976993	836.61	0.40658708	0.42320234
836.8	1.30955115	0	836.8	1.04001087	0.90546552	836.8	0.97968491	0.88149936	836.8	0.80119001	0.73786853	836.8	0.68193771	0.65502619	836.8	0.49757388	0.49773172	836.81	0.4069893	0.42327878
837	1.31004857	0	837	1.04029806	0.90546552	837	0.98004143	0.88149936	837	0.80171685	0.73786857	837	0.68241905	0.65503072	837	0.49852454	0.49776399	837.01	0.4074034	0.42335497
837.2	1.31018471	0	837.2	1.04040842	0.90546552	837.2	0.98064743	0.88149936	837.2	0.8016218	0.73786861	837.2	0.68260281	0.65503521	837.2	0.499142	0.4977961	837.21	0.40768593	0.42343091
837.4	1.31037073	0	837.4	1.04019555	0.90546552	837.4	0.98071576	0.88149936	837.4	0.8019437	0.73786865	837.4	0.68277742	0.65503966	837.4	0.49880459	0.49782805	837.41	0.4075725	0.42350658
837.6	1.31048721	0	837.6	1.03950875	0.90546552	837.6	0.98013098	0.88149936	837.6	0.80178361	0.73786869	837.6	0.68292072	0.65504408	837.6	0.4988631	0.49785985	837.61	0.40736905	0.42358201
837.8	1.31098956	0	837.8	1.03916769	0.90546552	837.8	0.98046981	0.88149936	837.8	0.80189174	0.73786873	837.8	0.6831605	0.65504846	837.8	0.4991208	0.49789149	837.81	0.4076364	0.42365718
838	1.31106027	0	838	1.03887739	0.90546552	838	0.98012495	0.88149936	838	0.8013598	0.73786876	838	0.68280361	0.65505281	838	0.49902168	0.49792297	838.01	0.40745632	0.42373209
838.2	1.31164222	0	838.2	1.03907925	0.90546552	838.2	0.98037948	0.88149936	838.2	0.80198375	0.7378688	838.2	0.68321762	0.65505712	838.2	0.49948681	0.4979543	838.21	0.40785018	0.42380676
838.4	1.31143295	0	838.4	1.03904969	0.90546552	838.4	0.98007061	0.88149936	838.4	0.80205438	0.73786883	838.4	0.68314186	0.6550614	838.4	0.49927773	0.49798548	838.41	0.40775169	0.42388117
838.6	1.31116113	0	838.6	1.03893501	0.90546552	838.6	0.98018862	0.88149936	838.6	0.80247028	0.73786887	838.6	0.68353972	0.65506565	838.6	0.49938944	0.49801651	838.61	0.40806596	0.42395533
838.8	1.31083405	0	838.8	1.03890957	0.90546552	838.8	0.98018586	0.88149936	838.8	0.80285569	0.73786891	838.8	0.68395223	0.65506986	838.8	0.49932719	0.49804738	838.81	0.40818219	0.42402924
839	1.31041019	0	839	1.03913752	0.90546552	839	0.98044659	0.88149936	839	0.8029573	0.73786894	839	0.68387926	0.65507404	839	0.49906393	0.4980781	839.01	0.40822054	0.42410291
839.2	1.31001942	0	839.2	1.03905181	0.90546552	839.2	0.98052783	0.88149936	839.2	0.80312421	0.73786897	839.2	0.68382249	0.65507818	839.2	0.49916977	0.49810868	839.21	0.40809739	0.42417632
839.4	1.30991853	0	839.4	1.03965374	0.90546552	839.4	0.98073232	0.88149936	839.4	0.80366798	0.73786901	839.4	0.68412333	0.65508229	839.4	0.49950524	0.4981391	839.41	0.4083825	0.42424949
839.6	1.30935589	0	839.6	1.03999799	0.90546552	839.6	0.98099695	0.88149936	839.6	0.80382392	0.73786904	839.6	0.68408785	0.65508637	839.6	0.49959439	0.49816937	839.61	0.40829407	0.42432241
839.8	1.30887566	0	839.8	1.04001915	0.90546552	839.8	0.98103542	0.88149936	839.8	0.8040596	0.73786907	839.8	0.68409728	0.65509042	839.8	0.49960242	0.4981995	839.81	0.40842664	0.42439509
840	1.30887566	0	840	1.04001915	0.90380284	840	0.98103542	0.8798723	840	0.8040596	0.73650716	840.01	0.68409728	0.65388564	840.01	0.49960242	0.49731013	840	0.40842664	0.42447133
840.2	1.28751389	0	840.2	1.02487436	0.90214322	840.2	0.96980979	0.87825662	840.2	0.79710638	0.73515473	840.21	0.68039802	0.65268493	840.21	0.49742681	0.49639694	840.2	0.40695241	0.42369189
840.4	1.26370476	0	840.4	1.00750698	0.90048664	840.4	0.95720242	0.87664391	840.4	0.78932105	0.73380479	840.41	0.67666517	0.65148643	840.41	0.49498913	0.49548542	840.4	0.40534254	0.42291388
840.6	1.23738458	0	840.6	0.98837031	0.89883311	840.6	0.94319962	0.87503416	840.6	0.780315	0.73245733	840.61	0.67205599	0.65029012	840.61	0.49211663	0.49457558	840.6	0.40334848	0.42213729
840.8	1.20961241	0	840.8	0.96845197	0.89718261	840.8	0.92843739	0.87342736	840.8	0.77082878	0.73111234	840.81	0.66669342	0.64909602	840.81	0.48893264	0.4936674	840.8	0.40151143	0.42136214
841	1.18065972	0	841	0.94737356	0.89553514	841	0.9128727	0.87182351	841	0.76075258	0.72976982	841.01	0.66123063	0.6479041	841.01	0.48581922	0.4927609	841	0.3994841	0.4205884
841.2	1.1516527	0	841.2	0.92620366	0.8938907	841.2	0.89701816	0.87022261	841.2	0.75085256	0.72842977	841.21	0.65507007	0.64671438	841.21	0.48243202	0.49185606	841.2	0.39733197	0.41981609
841.4	1.12334194	0	841.4	0.90587474	0.89224928	841.4	0.88204575	0.86862465	841.4	0.74137192	0.72709218	841.41	0.64953669	0.64552684	841.41	0.47947573	0.49095288	841.4	0.39578406	0.4190452
841.6	1.09617978	0	841.6	0.88631286	0.89061087	841.6	0.8675483	0.86702962	841.6	0.7319545	0.72575704	841.61	0.64389635	0.64434148	841.61	0.47618465	0.49005136	841.6	0.39362152	0.41827572
841.8	1.07158986	0	841.8	0.86829616	0.88897547	841.8	0.85409397	0.86543752	841.8	0.72299002	0.72442436	841.81	0.63844396	0.64315829	841.81	0.47290837	0.48915149	841.8	0.39148737	0.41750765
842	1.05062748	0	842	0.85318707	0.88734308	842	0.84287079	0.86384835	842	0.7157159	0.72309412	842.01	0.63389572	0.64197728	842.01	0.47048551	0.48825328	842	0.38997885	0.416741
842.2	1.03324612	0	842.2	0.84045509	0.88571368	842.2	0.83347897	0.86226209	842.2	0.70921301	0.72176633	842.21	0.62941941	0.64079844	842.21	0.46717649	0.48735671	842.2	0.38824756	0.41597575
842.4	1.01854088	0	842.4	0.82944958	0.88408727	842.4	0.82543919	0.86067875	842.4	0.70352963	0.72044097	842.41	0.62621056	0.63962176	842.41	0.46509791	0.4864618	842.4	0.38725086	0.4152119
842.6	1.00470965	0	842.6	0.81937584	0.88246385	842.6	0.81753816	0.85909831	842.6	0.69773103	0.71911805	842.61	0.62273411	0.63844725	842.61	0.46258502	0.48556852	842.6	0.3861457	0.41444946
842.8	0.99174514	0	842.8	0.80955822	0.88084341	842.8	0.8094112	0.85752078	842.8	0.692033	0.71779756	842.81	0.61911133	0.63727489	842.81	0.4601395	0.48467689	842.8	0.38486309	0.41368842
843	0.97962627	0	843	0.80050643	0.87922594	843	0.80260304	0.85594614	843	0.68692755	0.71647949	843.01	0.61556202	0.63610468	843.01	0.45796424	0.48378689	843	0.38394647	0.41292878
843.2	0.96806428	0	843.2	0.79178349	0.87761145	843.2	0.79561668	0.85437439	843.2	0.68184463	0.71516384	843.21	0.61206913	0.63493662	843.21	0.45553037	0.48289853	843.2	0.38262567	0.41217053
843.4	0.95702845	0	843.4	0.78329756	0.87599992	843.4	0.78889175	0.85280554	843.4	0.67758394	0.71385061	843.41	0.6089295	0.63377071	843.41	0.45324862	0.4820118	843.4	0.38159369	0.41141368
843.6	0.94603915	0	843.6	0.77483985	0.87439135	843.6	0.78234924	0.85123956	843.6	0.67334043	0.71253979	843.61	0.60608558	0.63260694	843.61	0.45122964	0.4811267	843.6	0.38061585	0.41065821
843.8	0.93618061	0	843.8	0.76645178	0.87278573	843.8	0.77640043	0.84967645	843.8	0.6691897	0.71123138	843.81	0.60337424	0.6314453	843.81	0.44943913	0.48024322	843.8	0.37980916	0.40990414
844	0.9264138	0	844	0.75941232	0.87118307	844	0.7707225	0.84811622	844	0.66484051	0.70992536	844.01	0.60064729	0.6302858	844.01	0.44729662	0.47936136	844	0.37837199	0.40915144
844.2	0.9169144	0	844.2	0.75172257	0.86958334	844.2	0.76445322	0.84655885	844.2	0.66087291	0.70862175	844.21	0.59797169	0.62912842	844.21	0.4450734	0.47848113	844.2	0.37721717	0.40840013
844.4	0.90844715	0	844.4	0.74439047	0.86798655	844.4	0.75874919	0.84500434	844.4	0.6563314	0.70732053	844.41	0.59549437	0.62797318	844.41	0.44337151	0.47760251	844.4	0.37592822	0.4076502
844.6	0.90018366	0	844.6	0.73775387	0.8663927	844.6	0.75370205	0.84345269	844.6	0.65232839	0.7060217	844.61	0.59243123	0.62682005	844.61	0.44155832	0.4767255	844.6	0.37506107	0.40690164
844.8	0.89227483	0	844.8	0.73136768	0.86480177	844.8	0.74842703	0.84190388	844.8	0.64862773	0.70472526	844.81	0.58928467	0.62566904	844.81	0.43962638	0.47585011	844.8	0.37396163	0.40615446
845	0.88473942	0	845	0.72530744	0.86321376	845	0.74341734	0.84035792	845	0.64518664	0.70343119	845.01	0.58685801	0.62452014	845.01	0.43839873	0.47497632	845	0.37322168	0.40540866
845.2	0.87762323	0	845.2	0.71933189	0.86162867	845.2	0.73839094	0.8388148	845.2	0.64176245	0.70213951	845.21	0.58380316	0.62337336	845.21	0.43662627	0.47410414	845.2	0.37236209	0.40466422
845.4	0.87093541	0	845.4	0.71437288	0.86004649	845.4	0.73447675	0.83727451	845.4	0.63850013	0.70085019	845.41	0.58177822	0.62222868	845.41	0.43532966	0.47323355	845.4	0.37172573	0.40392114
845.6	0.86405984	0	845.6	0.70907716	0.85846721	845.6	0.72955092	0.83573705	845.6	0.63498106	0.69956324	845.61	0.57929797	0.6210861	845.61	0.43333094	0.47236457	845.6	0.37039795	0.40317944
845.8	0.85786018	0	845.8	0.70403307	0.85689084	845.8	0.72519389	0.83420242	845.8	0.63170174	0.69827866	845.81	0.5769696	0.61994562	845.81	0.43217423	0.47149718	845.8	0.36963268	0.40243909
846	0.85141944	0	846	0.69912587	0.85531736	846	0.72115059	0.8326706	846	0.62906606	0.69699643	846.01	0.57492853	0.61880723	846.01	0.43062045	0.47063139	846	0.36877265	0.40170011
846.2	0.84469179	0	846.2	0.69404685	0.85374677	846.2	0.71662623	0.83114159	846.2	0.62572557	0.69571656	846.21	0.5721708	0.61767094	846.21	0.42856797	0.46976718	846.2	0.36720083	0.40096248
846.4	0.83898618	0	846.4	0.68982448	0.85217906	846.4	0.71268298	0.82961539	846.4	0.62266929	0.69443904	846.41	0.56986228	0.61653673	846.41	0.42750599	0.46890457	846.4	0.36589663	0.4002262
846.6	0.83380762	0	846.6	0.68577342	0.85061423	846.6	0.70893448	0.828092	846.6	0.619943	0.69316386	846.61	0.56768241	0.6154046	846.61	0.42633038	0.46804353	846.6	0.36508126	0.39949128
846.8	0.82876176	0	846.8	0.68180934	0.84905228	846.8	0.70572902	0.8265714	846.8	0.61774984	0.69189103	846.81	0.56608684	0.61427456	846.81	0.42542301	0.46718408	846.8	0.36459485	0.39875771
847	0.8234808	0	847	0.67754722	0.84749319	847	0.70238181	0.82505359	847	0.615083	0.69062053	847.01	0.56417494	0.61314658	847.01	0.42424654	0.4663262	847	0.36398392	0.39802548
847.2	0.81888628	0	847.2	0.67305608	0.84593696	847.2	0.69891833	0.82353857	847.2	0.61290588	0.68935237	847.21	0.56247849	0.61202068	847.21	0.42319435	0.4654699	847.2	0.36321824	0.3972946
847.4	0.81390159	0	847.4	0.6692197	0.8443836	847.4	0.69543701	0.82202634	847.4	0.61053241	0.68808653	847.41	0.5612359	0.61089685	847.41	0.4223696	0.46461518	847.4	0.36316272	0.39656506
847.6	0.80856459	0	847.6	0.66469022	0.84283308	847.6	0.69171236	0.82051688	847.6	0.6078647	0.68682302	847.61	0.55959602	0.60977508	847.61	0.42117735	0.46376202	847.6	0.36252578	0.39583686
847.8	0.80357064	0	847.8	0.66062633	0.84128542	847.8	0.68807388	0.81901019	847.8	0.60513464	0.68556183	847.81	0.55747681	0.60865537	847.81	0.42003448	0.46291043	847.8	0.36177154	0.39511
848	0.7984439	0	848	0.65667614	0.83974059	848	0.68428032	0.81750627	848	0.60238469	0.68430295	848.01	0.55576599	0.60753771	848.01	0.4183092	0.4620604	848	0.36030446	0.39438447
848.2	0.79387743	0	848.2	0.65262869	0.8381986	848.2	0.68083234	0.81600511	848.2	0.59936538	0.68304639	848.21	0.55418664	0.60642211	848.21	0.41719493	0.46121193	848.2	0.3592506	0.39366028
848.4	0.78934022	0	848.4	0.64880172	0.83665945	848.4	0.67761038	0.8145067	848.4	0.59626574	0.68179214	848.41	0.55264402	0.60530856	848.41	0.41608211	0.46036503	848.4	0.3580299	0.39293741
848.6	0.78513398	0	848.6	0.64504333	0.83512312	848.6	0.6748341	0.81301105	848.6	0.59403266	0.68054018	848.61	0.55093509	0.60419705	848.61	0.41460245	0.45951967	848.6	0.35736376	0.39221587
848.8	0.78053757	0	848.8	0.64151217	0.83358961	848.8	0.67150186	0.81151815	848.8	0.59122182	0.67929053	848.81	0.54892104	0.60308758	848.81	0.41275252	0.45867587	848.8	0.35611349	0.39149566
849	0.7768733	0	849	0.6389556	0.83205891	849	0.66915909	0.81002798	849	0.58893648	0.67804317	849.01	0.54804008	0.60198015	849.01	0.41184917	0.45783362	849	0.355679	0.39077677
849.2	0.77315354	0	849.2	0.63600578	0.83053103	849.2	0.66653514	0.80854055	849.2	0.58636228	0.6767981	849.21	0.54634085	0.60087476	849.21	0.41032605	0.45699291	849.2	0.35469535	0.3900592
849.4	0.76928366	0	849.4	0.63326002	0.82900595	849.4	0.66410334	0.80705586	849.4	0.583907	0.67555532	849.41	0.54521772	0.59977139	849.41	0.40850891	0.45615375	849.4	0.35359974	0.38934295
849.6	0.76520702	0	849.6	0.6298306	0.82748368	849.6	0.66102895	0.80557389	849.6	0.58138156	0.67431482	849.61	0.54345101	0.59867005	849.61	0.40686879	0.45531613	849.6	0.35270011	0.38862801
849.8	0.76134792	0	849.8	0.62687037	0.8259642	849.8	0.6583208	0.80409464	849.8	0.57927272	0.6730766	849.81	0.54172616	0.59757073	849.81	0.40588831	0.45448005	849.8	0.35179648	0.38791438
850	0.75724645	0	850	0.62387402	0.8244475	850	0.65583388	0.8026181	850	0.57710846	0.67184065	850.01	0.53939825	0.59647343	850.01	0.40408373	0.4536455	850	0.35064942	0.38720207
850.2	0.75347318	0	850.2	0.62136374	0.8229336	850.2	0.65320878	0.80114428	850.2	0.57491495	0.67060697	850.21	0.53732335	0.59537815	850.21	0.40309074	0.45281249	850.2	0.34901069	0.38649106
850.4	0.75003379	0	850.4	0.61887844	0.82142247	850.4	0.65079247	0.79967317	850.4	0.57267242	0.66937555	850.41	0.53539135	0.59428487	850.41	0.40183955	0.451981	850.4	0.34782415	0.38578136
850.6	0.74694701	0	850.6	0.61626076	0.81991412	850.6	0.64854219	0.79820475	850.6	0.57098112	0.6681464	850.61	0.53379667	0.59319361	850.61	0.40119491	0.45115105	850.6	0.34708054	0.38507296
850.8	0.74359056	0	850.8	0.61379223	0.81840854	850.8	0.64627458	0.79673904	850.8	0.56930965	0.66691951	850.81	0.53264584	0.59210434	850.81	0.40056048	0.45032261	850.8	0.34674388	0.38436587
851	0.74025278	0	851	0.61126891	0.81690572	851	0.64415328	0.79527601	851	0.56759428	0.66569486	851.01	0.53091747	0.59101708	851.01	0.39974744	0.4494957	851	0.34604331	0.38366007
851.2	0.73760912	0	851.2	0.60895801	0.81540567	851.2	0.64234378	0.79381567	851.2	0.56590847	0.66447247	851.21	0.5296379	0.58993182	851.21	0.39897261	0.44867031	851.2	0.34603908	0.38295557
851.4	0.73435135	0	851.4	0.60674226	0.81390836	851.4	0.63997957	0.79235801	851.4	0.56414877	0.66325232	851.41	0.52831295	0.58884854	851.41	0.39840105	0.44784643	851.4	0.34560574	0.38225236
851.6	0.73133992	0	851.6	0.60442857	0.81241381	851.6	0.63777636	0.79090303	851.6	0.56261202	0.66203441	851.61	0.52688462	0.58776726	851.61	0.39778813	0.44702406	851.6	0.34519894	0.38155044
851.8	0.72836453	0	851.8	0.60220886	0.810922	851.8	0.63539966	0.78945072	851.8	0.5608059	0.66081874	851.81	0.5257304	0.58668796	851.81	0.39718259	0.44620321	851.8	0.34457842	0.38084981
852	0.72520614	0	852	0.59943915	0.80943293	852	0.63276992	0.78800108	852	0.55877384	0.6596053	852.01	0.52447162	0.58561065	852.01	0.39606517	0.44538386	852	0.34383739	0.38015047
852.2	0.72197869	0	852.2	0.59664762	0.80794659	852.2	0.63003717	0.7865541	852.2	0.55668466	0.65839409	852.21	0.52278737	0.58453531	852.21	0.39510174	0.44456601	852.2	0.34302405	0.37945241
852.4	0.71882392	0	852.4	0.59356172	0.80646299	852.4	0.62723931	0.78510977	852.4	0.55455152	0.6571851	852.41	0.52122432	0.58346195	852.41	0.39395709	0.44374967	852.4	0.3418361	0.37875563
852.6	0.7162284	0	852.6	0.59101237	0.80498211	852.6	0.62480376	0.7836681	852.6	0.55270697	0.65597833	852.61	0.51951333	0.58239055	852.61	0.39288218	0.44293483	852.6	0.34158528	0.37806014
852.8	0.71325559	0	852.8	0.5894046	0.80350394	852.8	0.62304303	0.78222908	852.8	0.55077872	0.65477378	852.81	0.51801288	0.58132113	852.81	0.39160381	0.44212148	852.8	0.34086752	0.37736592
853	0.71082013	0	853	0.58721664	0.8020285	853	0.62134325	0.7807927	853	0.54948294	0.65357144	853.01	0.51757871	0.58025367	853.01	0.39096775	0.44130963	853	0.34034709	0.37667297
853.2	0.70825453	0	853.2	0.58509658	0.80055576	853.2	0.61978943	0.77935895	853.2	0.54815554	0.65237131	853.21	0.51609715	0.57918817	853.21	0.38978064	0.44049927	853.2	0.33995151	0.3759813
853.4	0.7052877	0	853.4	0.58267301	0.79908572	853.4	0.6182273	0.77792784	853.4	0.54664722	0.65117338	853.41	0.51522184	0.57812462	853.41	0.38857494	0.43969039	853.4	0.33961353	0.3752909
853.6	0.70255604	0	853.6	0.58009161	0.79761839	853.6	0.61638329	0.77649936	853.6	0.54517196	0.64997765	853.61	0.51344237	0.57706303	853.61	0.38776868	0.438883	853.6	0.33920746	0.37460176
853.8	0.70029986	0	853.8	0.57811011	0.79615375	853.8	0.61474143	0.7750735	853.8	0.54441332	0.64878412	853.81	0.51218811	0.57600339	853.81	0.38712381	0.4380771	853.8	0.33929839	0.37391389
854	0.69753754	0	854	0.5756674	0.7946918	854	0.61293662	0.77365026	854	0.54264587	0.64759278	854.01	0.51028821	0.57494569	854.01	0.38567598	0.43727267	854	0.33865218	0.37322729
854.2	0.69526956	0	854.2	0.57335082	0.79323253	854.2	0.61105186	0.77222963	854.2	0.54138259	0.64640363	854.21	0.50929878	0.57388994	854.21	0.38471723	0.43646972	854.2	0.3376778	0.37254194
854.4	0.69352173	0	854.4	0.57127136	0.79177594	854.4	0.61014976	0.77081161	854.4	0.53998483	0.64521666	854.41	0.50801173	0.57283612	854.41	0.38394067	0.43566824	854.4	0.33720741	0.37185786
854.6	0.69133113	0	854.6	0.56881873	0.79032203	854.6	0.60859991	0.76939619	854.6	0.53815123	0.64403187	854.61	0.50699716	0.57178424	854.61	0.3832912	0.43486824	854.6	0.33645838	0.37117503
854.8	0.68898629	0	854.8	0.5671626	0.78887079	854.8	0.60723701	0.76798337	854.8	0.53723464	0.64284925	854.81	0.50618961	0.57073429	854.81	0.38296558	0.43406971	854.8	0.33589472	0.37049345
855	0.6870954	0	855	0.56546479	0.78742221	855	0.60609808	0.76657315	855	0.53621301	0.64166881	855.01	0.50524857	0.56968627	855.01	0.38241143	0.43327264	855	0.33537199	0.36981313
855.2	0.68541512	0	855.2	0.56373457	0.78597629	855.2	0.60411249	0.76516552	855.2	0.53455621	0.64049053	855.21	0.50423361	0.56864018	855.21	0.38187911	0.43247703	855.2	0.33497242	0.36913405
855.4	0.68344538	0	855.4	0.5620498	0.78453303	855.4	0.60238508	0.76376047	855.4	0.53354817	0.63931442	855.41	0.50360194	0.567596	855.41	0.38131102	0.43168289	855.4	0.33450808	0.36845622
855.6	0.68094487	0	855.6	0.56016986	0.78309242	855.6	0.60042081	0.762358	855.6	0.53169752	0.63814047	855.61	0.50240847	0.56655374	855.61	0.38053961	0.4308902	855.6	0.33389151	0.36777964
855.8	0.67790737	0	855.8	0.55739818	0.78165445	855.8	0.59763734	0.76095811	855.8	0.52976088	0.63696867	855.81	0.50087872	0.5655134	855.81	0.37902538	0.43009897	855.8	0.3325067	0.36710429
856	0.67568776	0	856	0.55492337	0.78021912	856	0.59510931	0.75956078	856	0.52780955	0.63579903	856.01	0.49932959	0.56447497	856.01	0.37769305	0.4293092	856	0.33098714	0.36643019
856.2	0.67390827	0	856.2	0.55311536	0.77878643	856.2	0.59291045	0.75816603	856.2	0.52664188	0.63463153	856.21	0.49810458	0.56343844	856.21	0.37701548	0.42852087	856.2	0.33016535	0.36575733
856.4	0.67171106	0	856.4	0.5510268	0.77735637	856.4	0.59055713	0.75677383	856.4	0.52460505	0.63346618	856.41	0.49706351	0.56240382	856.41	0.37572746	0.42773399	856.4	0.32862846	0.3650857
856.6	0.66941137	0	856.6	0.54929762	0.77592894	856.6	0.5884819	0.75538419	856.6	0.52267498	0.63230296	856.61	0.49601484	0.56137109	856.61	0.37451569	0.42694856	856.6	0.32796517	0.36441531
856.8	0.66730296	0	856.8	0.54802272	0.77450412	856.8	0.58682533	0.75399711	856.8	0.52078353	0.63114189	856.81	0.49507784	0.56034026	856.81	0.3732143	0.42616457	856.8	0.32718481	0.36374614
857	0.66509913	0	857	0.54600882	0.77308193	857	0.58491015	0.75261256	857	0.51949685	0.62998294	857.01	0.49453505	0.55931133	857.01	0.3721825	0.42538201	857	0.32650569	0.36307821
857.2	0.66317518	0	857.2	0.5448227	0.77166234	857.2	0.58362693	0.75123057	857.2	0.51833788	0.62882612	857.21	0.49357717	0.55828428	857.21	0.37137142	0.4246009	857.2	0.3261718	0.3624115
857.4	0.66084537	0	857.4	0.54299983	0.77024536	857.4	0.58191759	0.74985111	857.4	0.51676752	0.62767143	857.41	0.49264628	0.55725913	857.41	0.37030954	0.42382122	857.4	0.32554747	0.36174601
857.6	0.65868306	0	857.6	0.54096757	0.76883099	857.6	0.58018713	0.74847418	857.6	0.51544638	0.62651886	857.61	0.49127816	0.55623585	857.61	0.36921934	0.42304297	857.6	0.32510632	0.36108175
857.8	0.65684816	0	857.8	0.53937926	0.76741921	857.8	0.57895722	0.74709978	857.8	0.51458546	0.6253684	857.81	0.48986222	0.55521445	857.81	0.36827202	0.42226615	857.8	0.32450692	0.36041871
858	0.65455073	0	858	0.53773061	0.76601002	858	0.577397	0.74572791	858	0.51246789	0.62422006	858.01	0.48849291	0.55419493	858.01	0.36696421	0.42149076	858	0.32368333	0.35975688
858.2	0.65311933	0	858.2	0.53652579	0.76460342	858.2	0.57667192	0.74435855	858.2	0.51185145	0.62307382	858.21	0.48782842	0.55317728	858.21	0.3666573	0.42071679	858.2	0.32361532	0.35909627
858.4	0.65135923	0	858.4	0.53497734	0.76319941	858.4	0.57538745	0.74299171	858.4	0.51015448	0.62192969	858.41	0.48677309	0.5521615	858.41	0.36607621	0.41994424	858.4	0.32277557	0.35843688
858.6	0.6490303	0	858.6	0.53311651	0.76179797	858.6	0.57388263	0.74162738	858.6	0.50847448	0.62078766	858.61	0.48583639	0.55114758	858.61	0.36558273	0.41917311	858.6	0.32230334	0.35777869
858.8	0.6468061	0	858.8	0.53164853	0.7603991	858.8	0.57248215	0.74026555	858.8	0.50796436	0.61964773	858.81	0.48439492	0.55013553	858.81	0.36519647	0.41840339	858.8	0.32149242	0.35712171
859	0.64535335	0	859	0.53058822	0.75900281	859	0.57109218	0.73890623	859	0.50706058	0.61850989	859.01	0.48327011	0.54912533	859.01	0.36477986	0.41763509	859	0.32174132	0.35646594
859.2	0.6431713	0	859.2	0.52938864	0.75760907	859.2	0.5697982	0.7375494	859.2	0.50600022	0.61737414	859.21	0.48214164	0.54811699	859.21	0.36427022	0.4168682	859.2	0.32183018	0.35581138
859.4	0.64117693	0	859.4	0.52781362	0.7562179	859.4	0.56852216	0.73619506	859.4	0.50512681	0.61624048	859.41	0.48107707	0.5471105	859.41	0.36397882	0.41610272	859.4	0.32191274	0.35515801
859.6	0.63938308	0	859.6	0.52628547	0.75482928	859.6	0.56735806	0.73484321	859.6	0.50416099	0.6151089	859.61	0.48006727	0.54610586	859.61	0.36357787	0.41533865	859.6	0.32171447	0.35450585
859.8	0.63799174	0	859.8	0.52493038	0.75344322	859.8	0.56617606	0.73349384	859.8	0.5036898	0.61397939	859.81	0.47916741	0.54510306	859.81	0.36301908	0.41457597	859.8	0.32145867	0.35385488
860	0.637726	0	860	0.52395308	0.75205969	860	0.56552974	0.73214695	860	0.50304532	0.61285196	860.01	0.47870206	0.54410211	860.01	0.36327567	0.4138147	860	0.32159958	0.35320511
860.2	0.636332	0	860.2	0.52240514	0.75067871	860.2	0.56401392	0.73080253	860.2	0.5021725	0.6117266	860.21	0.47763924	0.54310299	860.21	0.36297637	0.41305483	860.2	0.32144599	0.35255653
860.4	0.63491472	0	860.4	0.52118583	0.74930026	860.4	0.56283605	0.72946058	860.4	0.50057539	0.61060331	860.41	0.47691746	0.54210571	860.41	0.3626588	0.41229635	860.4	0.32089038	0.35190914
860.6	0.63344908	0	860.6	0.52040265	0.74792435	860.6	0.56143882	0.7281211	860.6	0.49924516	0.60948208	860.61	0.4757896	0.54111026	860.61	0.36213157	0.41153926	860.6	0.32049372	0.35126294
860.8	0.63173177	0	860.8	0.51914563	0.74655096	860.8	0.55985184	0.72678407	860.8	0.49788758	0.6083629	860.81	0.47461735	0.54011663	860.81	0.3614046	0.41078357	860.8	0.32019388	0.35061793
861	0.62996561	0	861	0.51736882	0.74518009	861	0.55804243	0.7254495	861	0.49685419	0.60724579	861.01	0.47372797	0.53912484	861.01	0.36089762	0.41002926	861	0.31937604	0.3499741
861.2	0.62831695	0	861.2	0.51592442	0.74381174	861.2	0.5565783	0.72411738	861.2	0.49509997	0.60613072	861.21	0.47241298	0.53813486	861.21	0.36000291	0.40927633	861.2	0.31875168	0.34933145
861.4	0.62659339	0	861.4	0.51436057	0.7424459	861.4	0.55510116	0.72278771	861.4	0.49394961	0.6050177	861.41	0.47149264	0.5371467	861.41	0.35877877	0.40852479	861.4	0.31812866	0.34868999
861.6	0.62482575	0	861.6	0.51249349	0.74108257	861.6	0.55355409	0.72146048	861.6	0.49312882	0.60390673	861.61	0.47035881	0.53616035	861.61	0.35778031	0.40777463	861.6	0.31734422	0.3480497
861.8	0.62335401	0	861.8	0.51140292	0.73972175	861.8	0.55192521	0.72013568	861.8	0.49186971	0.6027978	861.81	0.46921054	0.53517582	861.81	0.35674282	0.40702585	861.8	0.31626689	0.34741059
862	0.62142829	0	862	0.50937941	0.73836342	862	0.55023681	0.71881332	862	0.49005239	0.6016909	862.01	0.4685817	0.53419309	862.01	0.3557299	0.40627844	862	0.31556625	0.34677265
862.2	0.62016442	0	862.2	0.50811944	0.73700759	862.2	0.54924786	0.71749339	862.2	0.48951868	0.60058603	862.21	0.4679115	0.53321217	862.21	0.35515579	0.4055324	862.2	0.31486974	0.34613588
862.4	0.61819769	0	862.4	0.50611986	0.73565425	862.4	0.54743425	0.71617588	862.4	0.48742952	0.5994832	862.41	0.46652468	0.53223305	862.41	0.35359101	0.40478774	862.4	0.31332293	0.34550028
862.6	0.61593171	0	862.6	0.50480038	0.73430339	862.6	0.54616335	0.71486079	862.6	0.48643448	0.59838238	862.61	0.46523483	0.53125573	862.61	0.35273983	0.40404444	862.6	0.31279942	0.34486585
862.8	0.61383813	0	862.8	0.50375417	0.73295501	862.8	0.54488464	0.71354811	862.8	0.4851503	0.59728359	862.81	0.46407372	0.5302802	862.81	0.35155155	0.40330251	862.8	0.31162012	0.34423259
863	0.61265612	0	863	0.50276894	0.73160911	863	0.54388103	0.71223785	863	0.48402997	0.59618682	863.01	0.46334556	0.52930647	863.01	0.35075628	0.40256193	863	0.31155398	0.34360048
863.2	0.61032441	0	863.2	0.50135648	0.73026568	863.2	0.54254908	0.71092999	863.2	0.48258438	0.59509206	863.21	0.46236151	0.52833452	863.21	0.34996607	0.40182272	863.2	0.31086843	0.34296954
863.4	0.60966667	0	863.4	0.5001681	0.72892472	863.4	0.54175269	0.70962453	863.4	0.48181825	0.59399931	863.41	0.46172038	0.52736435	863.41	0.34936286	0.40108487	863.4	0.31093744	0.34233976
863.6	0.60873717	0	863.6	0.49923598	0.72758621	863.6	0.54086952	0.70832147	863.6	0.48126378	0.59290857	863.61	0.46092909	0.52639597	863.61	0.34860658	0.40034837	863.6	0.31045824	0.34171113
863.8	0.60770554	0	863.8	0.49847888	0.72625017	863.8	0.53993406	0.7070208	863.8	0.48051135	0.59181983	863.81	0.46007129	0.52542937	863.81	0.34795376	0.39961322	863.8	0.30998923	0.34108366
864	0.60653715	0	864	0.49778322	0.72491658	864	0.53929293	0.70572252	864	0.47976381	0.59073309	864.01	0.45948423	0.52446454	864.01	0.34763903	0.39887943	864	0.30965613	0.34045733
864.2	0.60508212	0	864.2	0.4967115	0.72358544	864.2	0.53810328	0.70442663	864.2	0.47872398	0.58964835	864.21	0.45806667	0.52350148	864.21	0.3473649	0.39814698	864.2	0.30894762	0.33983216
864.4	0.60358926	0	864.4	0.49630881	0.72225675	864.4	0.53723583	0.70313311	864.4	0.47775203	0.5885656	864.41	0.45730075	0.52254019	864.41	0.34703323	0.39741587	864.4	0.30874389	0.33920814
864.6	0.60174982	0	864.6	0.49536759	0.72093049	864.6	0.53580178	0.70184197	864.6	0.47667123	0.58748483	864.61	0.45615885	0.52158067	864.61	0.34648783	0.39668611	864.6	0.30805065	0.33858526
864.8	0.60053564	0	864.8	0.49422323	0.71960667	864.8	0.53484017	0.7005532	864.8	0.47594581	0.58640606	864.81	0.45557971	0.52062291	864.81	0.34637769	0.39595769	864.8	0.30810139	0.33796353
865	0.59954441	0	865	0.49299108	0.71828528	865	0.53384977	0.6992668	865	0.47527661	0.58532926	865.01	0.45498292	0.51966691	865.01	0.34624071	0.39523061	865	0.30809793	0.33734294
865.2	0.59845637	0	865.2	0.49205464	0.71696631	865.2	0.53296532	0.69798276	865.2	0.47429193	0.58425444	865.21	0.45440962	0.51871266	865.21	0.3451418	0.39450486	865.2	0.30801242	0.33672349
865.4	0.59732345	0	865.4	0.4909598	0.71564977	865.4	0.53209389	0.69670107	865.4	0.47456632	0.58318159	865.41	0.45442142	0.51776016	865.41	0.34482798	0.39378044	865.4	0.30809613	0.33610517
865.6	0.59653383	0	865.6	0.48995608	0.71433565	865.6	0.53101133	0.69542175	865.6	0.4740524	0.58211071	865.61	0.45384972	0.51680942	865.61	0.34461552	0.39305735	865.6	0.30810966	0.33548799
865.8	0.59540723	0	865.8	0.48877687	0.71302394	865.8	0.53018919	0.69414476	865.8	0.47313306	0.5810418	865.81	0.45340386	0.51586042	865.81	0.34440487	0.3923356	865.8	0.3079254	0.33487195
866	0.5938991	0	866	0.48680171	0.71171463	866	0.5290939	0.69287013	866	0.4721725	0.57997485	866.01	0.45244987	0.51491316	866.01	0.34343895	0.39161516	866	0.30719913	0.33425703
866.2	0.59310321	0	866.2	0.48660704	0.71040773	866.2	0.52864083	0.69159783	866.2	0.47179908	0.57890986	866.21	0.45208252	0.51396764	866.21	0.34323327	0.39089605	866.2	0.30739029	0.33364325
866.4	0.59073292	0	866.4	0.48477423	0.70910324	866.4	0.52659583	0.69032788	866.4	0.47002128	0.57784683	866.41	0.45087942	0.51302386	866.41	0.34206762	0.39017826	866.4	0.30610198	0.33303059
866.6	0.58889306	0	866.6	0.48365507	0.70780113	866.6	0.52526712	0.68906025	866.6	0.46917735	0.57678575	866.61	0.45035378	0.51208181	866.61	0.34140141	0.38946179	866.6	0.30506231	0.33241906
866.8	0.58761184	0	866.8	0.48251361	0.70650142	866.8	0.52454262	0.68779495	866.8	0.46765226	0.57572662	866.81	0.4496081	0.51114149	866.81	0.34028636	0.38874663	866.8	0.3040342	0.33180865
867	0.58674745	0	867	0.48097574	0.7052041	867	0.52327547	0.68653197	867	0.46654392	0.57466943	867.01	0.44827595	0.5102029	867.01	0.33981151	0.38803279	867	0.3034857	0.33119936
867.2	0.58490911	0	867.2	0.47950029	0.70390915	867.2	0.521703	0.68527132	867.2	0.46525429	0.57361418	867.21	0.4468105	0.50926603	867.21	0.33870075	0.38732026	867.2	0.30261617	0.33059119
867.4	0.58413234	0	867.4	0.47845697	0.70261659	867.4	0.52118136	0.68401298	867.4	0.46472734	0.57256087	867.41	0.44597844	0.50833088	867.41	0.33774913	0.38660904	867.4	0.30218061	0.32998413
867.6	0.5823807	0	867.6	0.47688286	0.70132639	867.6	0.51974057	0.68275695	867.6	0.46349245	0.5715095	867.61	0.44484768	0.50739745	867.61	0.33685967	0.38589912	867.6	0.30079889	0.32937819
867.8	0.5805441	0	867.8	0.47567961	0.70003857	867.8	0.51858336	0.68150322	867.8	0.46193227	0.57046005	867.81	0.44379231	0.50646573	867.81	0.33574943	0.3851905	867.8	0.29982333	0.32877337
868	0.57910747	0	868	0.47458166	0.69875311	868	0.51774892	0.6802518	868	0.46128778	0.56941254	868.01	0.44284801	0.50553573	868.01	0.33550608	0.38448319	868	0.29925047	0.32816965
868.2	0.57787473	0	868.2	0.4731811	0.69747002	868.2	0.51640264	0.67900268	868.2	0.46001207	0.56836694	868.21	0.44186035	0.50460743	868.21	0.3351828	0.38377718	868.2	0.29856758	0.32756704
868.4	0.57601331	0	868.4	0.47227034	0.69618927	868.4	0.51523333	0.67775585	868.4	0.45874824	0.56732327	868.41	0.44128005	0.50368083	868.41	0.33451656	0.38307246	868.4	0.29798139	0.32696554
868.6	0.57501745	0	868.6	0.47144007	0.69491088	868.6	0.51401749	0.6765113	868.6	0.45729141	0.56628151	868.61	0.44065028	0.50275594	868.61	0.33419054	0.38236904	868.6	0.29736566	0.32636515
868.8	0.57406688	0	868.8	0.47060239	0.69363484	868.8	0.51301435	0.67526905	868.8	0.45683896	0.56524167	868.81	0.43967324	0.50183275	868.81	0.33383178	0.38166691	868.8	0.29746878	0.32576585
869	0.57276374	0	869	0.46961494	0.69236114	869	0.51226331	0.67402907	869	0.45587178	0.56420373	869.01	0.43897408	0.50091125	869.01	0.33314693	0.38096606	869	0.29712815	0.32516766
869.2	0.57210702	0	869.2	0.46897997	0.69108978	869.2	0.51165932	0.67279138	869.2	0.45518842	0.5631677	869.21	0.43862814	0.49999144	869.21	0.33295272	0.38026651	869.2	0.29707732	0.32457057
869.4	0.57100494	0	869.4	0.46818787	0.68982076	869.4	0.5108139	0.67155595	869.4	0.45474084	0.56213358	869.41	0.43812812	0.49907332	869.41	0.33278414	0.37956824	869.4	0.29706517	0.32397457
869.6	0.57034003	0	869.6	0.46715833	0.68855406	869.6	0.51000905	0.6703228	869.6	0.45432374	0.56110135	869.61	0.43767561	0.49815689	869.61	0.33253709	0.37887125	869.6	0.29730682	0.32337966
869.8	0.56932525	0	869.8	0.46588589	0.68728969	869.8	0.50901845	0.6690919	869.8	0.45375462	0.56007102	869.81	0.43688339	0.49724214	869.81	0.33198676	0.37817554	869.8	0.29709553	0.32278585
870	0.56802601	0	870	0.46484085	0.68602765	870	0.50773825	0.66786327	870	0.45299995	0.55904258	870.01	0.43605076	0.49632907	870.01	0.33098236	0.37748111	870	0.29652467	0.32219313
870.2	0.56696112	0	870.2	0.46450123	0.68476792	870.2	0.50710682	0.6666369	870.2	0.45256112	0.55801602	870.21	0.43645637	0.49541768	870.21	0.33143113	0.37678795	870.2	0.29674531	0.3216015
870.4	0.56533174	0	870.4	0.46331992	0.6835105	870.4	0.50546382	0.66541277	870.4	0.45189784	0.55699136	870.41	0.43604866	0.49450796	870.41	0.33108628	0.37609607	870.4	0.29547168	0.32101095
870.6	0.56450747	0	870.6	0.46271331	0.68225539	870.6	0.50503892	0.6641909	870.6	0.45184765	0.55596857	870.61	0.43589578	0.49359991	870.61	0.3307577	0.37540545	870.6	0.29542422	0.32042149
870.8	0.56350802	0	870.8	0.46184836	0.68100259	870.8	0.50440797	0.66297126	870.8	0.45097135	0.55494767	870.81	0.43528973	0.49269353	870.81	0.33030901	0.37471611	870.8	0.29537035	0.31983311
871	0.56277762	0	871	0.46081618	0.67975208	871	0.50391573	0.66175387	871	0.45027105	0.55392863	871.01	0.43443069	0.49178881	871.01	0.33021635	0.37402803	871	0.29550046	0.31924581
871.2	0.56149045	0	871.2	0.4600108	0.67850388	871.2	0.50303187	0.66053871	871.2	0.4498152	0.55291147	871.21	0.43386305	0.49088575	871.21	0.32931365	0.37334122	871.2	0.29546496	0.31865959
871.4	0.56054838	0	871.4	0.45927099	0.67725796	871.4	0.50281561	0.65932579	871.4	0.44926403	0.55189618	871.41	0.43320364	0.48998436	871.41	0.32903644	0.37265566	871.4	0.29500087	0.31807445
871.6	0.55951105	0	871.6	0.45858148	0.67601434	871.6	0.50199156	0.65811509	871.6	0.44849861	0.55088275	871.61	0.43316168	0.48908461	871.61	0.32920107	0.37197137	871.6	0.294745	0.31749038
871.8	0.55859232	0	871.8	0.45817981	0.67477299	871.8	0.50167701	0.65690662	871.8	0.44751321	0.54987118	871.81	0.43252046	0.48818652	871.81	0.32917194	0.37128833	871.8	0.29443112	0.31690738
872	0.55768051	0	872	0.45773897	0.67353393	872	0.50105385	0.65570036	872	0.44684518	0.54886147	872.01	0.4320685	0.48729008	872.01	0.32896844	0.37060654	872	0.29451097	0.31632545
872.2	0.55698949	0	872.2	0.45695485	0.67229714	872.2	0.49995405	0.65449632	872.2	0.44529002	0.54785362	872.21	0.43169714	0.48639529	872.21	0.3283017	0.36992601	872.2	0.29419322	0.31574459
872.4	0.55573698	0	872.4	0.45622233	0.67106262	872.4	0.49881947	0.65329449	872.4	0.4434979	0.54684761	872.41	0.43084165	0.48550214	872.41	0.32751756	0.36924673	872.4	0.29353943	0.3151648
872.6	0.55501586	0	872.6	0.45510555	0.66983037	872.6	0.49764125	0.65209486	872.6	0.44156997	0.54584345	872.61	0.42994414	0.48461063	872.61	0.32651587	0.36856869	872.6	0.29319255	0.31458608
872.8	0.55415685	0	872.8	0.45413336	0.66860039	872.8	0.49701896	0.65089744	872.8	0.44085105	0.54484114	872.81	0.42890656	0.48372075	872.81	0.32568324	0.3678919	872.8	0.29289675	0.31400841
873	0.55371447	0	873	0.45343735	0.66737266	873	0.49656284	0.64970222	873	0.44031743	0.54384066	873.01	0.42858749	0.48283251	873.01	0.32520299	0.36721635	873	0.29240519	0.31343181
873.2	0.55305844	0	873.2	0.45225197	0.66614718	873.2	0.49551718	0.64850919	873.2	0.43970214	0.54284203	873.21	0.42760036	0.4819459	873.21	0.32482062	0.36654204	873.2	0.29187439	0.31285626
873.4	0.55189799	0	873.4	0.45061972	0.66492396	873.4	0.4941257	0.64731836	873.4	0.4390181	0.54184522	873.41	0.42655461	0.48106092	873.41	0.32338957	0.36586897	873.4	0.29086305	0.31228178
873.6	0.55109559	0	873.6	0.44950229	0.66370298	873.6	0.49303616	0.64612971	873.6	0.43869044	0.54085025	873.61	0.4257575	0.48017756	873.61	0.3228985	0.36519714	873.6	0.29051704	0.31170834
873.8	0.55005123	0	873.8	0.44863135	0.66248424	873.8	0.49206727	0.64494324	873.8	0.43821039	0.5398571	873.81	0.42456126	0.47929583	873.81	0.322387	0.36452654	873.8	0.28995259	0.31113596
874	0.54833372	0	874	0.44749451	0.66126774	874	0.49069705	0.64375895	874	0.43793352	0.53886578	874.01	0.42402943	0.47841571	874.01	0.32183955	0.36385717	874	0.28920038	0.31056463
874.2	0.54753111	0	874.2	0.44698668	0.66005348	874.2	0.49032335	0.64257684	874.2	0.43810268	0.53787628	874.21	0.42376595	0.47753721	874.21	0.32190351	0.36318903	874.2	0.28925389	0.30999436
874.4	0.54653221	0	874.4	0.44652034	0.65884145	874.4	0.4893936	0.6413969	874.4	0.4383315	0.5368886	874.41	0.42333562	0.47666033	874.41	0.32200931	0.36252212	874.4	0.2890151	0.30942512
874.6	0.54557509	0	874.6	0.44532642	0.65763164	874.6	0.48892896	0.64021912	874.6	0.43808134	0.53590272	874.61	0.42281383	0.47578505	874.61	0.32123309	0.36185643	874.6	0.28892499	0.30885694
874.8	0.54446316	0	874.8	0.44464427	0.65642405	874.8	0.4882202	0.63904351	874.8	0.43748365	0.53491866	874.81	0.42257814	0.47491138	874.81	0.32098697	0.36119197	874.8	0.28861771	0.30828979
875	0.54353041	0	875	0.44388565	0.65521868	875	0.48770566	0.63787005	875	0.43706523	0.53393641	875.01	0.42151391	0.47403932	875.01	0.32057241	0.36052872	875	0.28836672	0.30772369
875.2	0.54240925	0	875.2	0.44350969	0.65401552	875.2	0.48677985	0.63669875	875.2	0.4371657	0.53295596	875.21	0.42128212	0.47316886	875.21	0.32023608	0.3598667	875.2	0.28826229	0.30715863
875.4	0.54140569	0	875.4	0.44313583	0.65281457	875.4	0.48659125	0.6355296	875.4	0.43673715	0.53197731	875.41	0.4208021	0.47229999	875.41	0.32039223	0.35920589	875.4	0.28793221	0.3065946
875.6	0.5401052	0	875.6	0.44264911	0.65161583	875.6	0.48580711	0.6343626	875.6	0.4359903	0.53100046	875.61	0.42005525	0.47143272	875.61	0.31976237	0.35854629	875.6	0.28769361	0.30603161
875.8	0.53916637	0	875.8	0.44164374	0.65041929	875.8	0.48478077	0.63319774	875.8	0.43474016	0.5300254	875.81	0.419057	0.47056705	875.81	0.31883573	0.3578879	875.8	0.2871353	0.30546965
876	0.53820043	0	876	0.44092323	0.64922495	876	0.48350608	0.63203502	876	0.43352735	0.52905213	876.01	0.41839619	0.46970296	876.01	0.31810229	0.35723072	876	0.28704857	0.30490873
876.2	0.5373015	0	876.2	0.43966242	0.6480328	876.2	0.48217019	0.63087444	876.2	0.43172412	0.52808065	876.21	0.41773059	0.46884046	876.21	0.3172198	0.35657475	876.2	0.28622852	0.30434884
876.4	0.53617741	0	876.4	0.43850151	0.64684284	876.4	0.48124597	0.62971598	876.4	0.4305968	0.52711095	876.41	0.41717382	0.46797954	876.41	0.31639539	0.35591999	876.4	0.2855718	0.30378997
876.6	0.53503107	0	876.6	0.43740468	0.64565506	876.6	0.48040894	0.62855965	876.6	0.42935909	0.52614304	876.61	0.41627827	0.46712021	876.61	0.31533105	0.35526642	876.6	0.28509984	0.30323213
876.8	0.53414823	0	876.8	0.43625781	0.64446946	876.8	0.47948703	0.62740545	876.8	0.42814571	0.5251769	876.81	0.41551305	0.46626245	876.81	0.31424953	0.35461406	876.8	0.28440716	0.30267532
877	0.53339034	0	877	0.43517305	0.64328605	877	0.47864748	0.62625337	877	0.42740144	0.52421253	877.01	0.41492343	0.46540627	877.01	0.31400522	0.35396289	877	0.28391284	0.30211952
877.2	0.53200402	0	877.2	0.43370958	0.6421048	877.2	0.47768124	0.6251034	877.2	0.42559456	0.52324994	877.21	0.4138621	0.46455166	877.21	0.31296246	0.35331292	877.2	0.28303567	0.30156475
877.4	0.53156384	0	877.4	0.43290813	0.64092572	877.4	0.47704211	0.62395554	877.4	0.42540893	0.52228911	877.41	0.41352599	0.46369861	877.41	0.31243923	0.35266414	877.4	0.28289022	0.301011
877.6	0.5306334	0	877.6	0.43276645	0.63974881	877.6	0.47650826	0.62280979	877.6	0.42499805	0.52133005	877.61	0.4131975	0.46284714	877.61	0.31252449	0.35201656	877.6	0.28280482	0.30045826
877.8	0.5298038	0	877.8	0.43190888	0.63857406	877.8	0.47595542	0.62166615	877.8	0.4245263	0.52037275	877.81	0.41279965	0.46199723	877.81	0.31203092	0.35137016	877.8	0.28241643	0.29990654
878	0.5294379	0	878	0.4314157	0.63740147	878	0.47560463	0.6205246	878	0.42400333	0.5194172	878.01	0.41305351	0.46114888	878.01	0.31186157	0.35072495	878	0.28239606	0.29935583
878.2	0.5290728	0	878.2	0.43100297	0.63623103	878.2	0.47533901	0.61938515	878.2	0.42351497	0.51846341	878.21	0.4127195	0.46030209	878.21	0.31174247	0.35008093	878.2	0.28225991	0.29880613
878.4	0.52824256	0	878.4	0.43034314	0.63506274	878.4	0.47436228	0.6182478	878.4	0.42309129	0.51751138	878.41	0.41283363	0.45945685	878.41	0.31171896	0.34943808	878.4	0.28197205	0.29825745
878.6	0.52757621	0	878.6	0.42977885	0.6338966	878.6	0.47400629	0.61711253	878.6	0.4225025	0.51656109	878.61	0.41278132	0.45861316	878.61	0.31144974	0.34879642	878.6	0.28160721	0.29770976
878.8	0.52713298	0	878.8	0.42989985	0.63273259	878.8	0.47402156	0.61597934	878.8	0.42230395	0.51561254	878.81	0.41272137	0.45777103	878.81	0.31194785	0.34815594	878.8	0.28181394	0.29716309
879	0.52652555	0	879	0.42944921	0.63157073	879	0.47350346	0.61484824	879	0.42172244	0.51466574	879.01	0.41168956	0.45693044	879.01	0.31151202	0.34751663	879	0.28150536	0.29661742
879.2	0.52588552	0	879.2	0.42967219	0.63041099	879.2	0.47296407	0.61371921	879.2	0.42198192	0.51372068	879.21	0.41196419	0.45609139	879.21	0.31161113	0.3468785	879.2	0.28166974	0.29607275
879.4	0.52527354	0	879.4	0.42951051	0.62925339	879.4	0.47233603	0.61259226	879.4	0.42154089	0.51277735	879.41	0.41144916	0.45525388	879.41	0.31115334	0.34624154	879.4	0.28139227	0.29552908
879.6	0.52443294	0	879.6	0.42921725	0.62809791	879.6	0.47117643	0.61146738	879.6	0.42137504	0.51183575	879.61	0.41078136	0.45441792	879.61	0.31075096	0.34560574	879.6	0.28114005	0.29498641
879.8	0.52406584	0	879.8	0.42890855	0.62694456	879.8	0.47052516	0.61034456	879.8	0.4206584	0.51089588	879.81	0.41049005	0.45358348	879.81	0.3106671	0.34497112	879.8	0.28093392	0.29444474
880	0.52336328	0	880	0.42872043	0.62579332	880	0.46995627	0.60922381	880	0.42005192	0.50995774	880.01	0.40995826	0.45275058	880.01	0.31041939	0.34433766	880	0.28092609	0.29390406
880.2	0.52230066	0	880.2	0.427915	0.62464419	880.2	0.46908989	0.60810511	880.2	0.41917304	0.50902132	880.21	0.40910214	0.45191921	880.21	0.30972711	0.34370536	880.2	0.2803043	0.29336437
880.4	0.52149733	0	880.4	0.42761034	0.62349718	880.4	0.46843661	0.60698846	880.4	0.41900481	0.50808662	880.41	0.40839551	0.45108937	880.41	0.30898373	0.34307423	880.4	0.28022193	0.29282568
880.6	0.52042715	0	880.6	0.42647861	0.62235227	880.6	0.46760889	0.60587387	880.6	0.41769657	0.50715364	880.61	0.40747683	0.45026105	880.61	0.30779988	0.34244425	880.6	0.27983635	0.29228797
880.8	0.52012372	0	880.8	0.42569846	0.62120947	880.8	0.46687973	0.60476132	880.8	0.41656659	0.50622237	880.81	0.40712859	0.44943425	880.81	0.30701687	0.34181543	880.8	0.27959318	0.29175125
881	0.51912375	0	881	0.42502151	0.62006876	881	0.46600078	0.60365082	881	0.41624295	0.50529281	881.01	0.40659528	0.44860896	881.01	0.30652845	0.34118777	881	0.27909322	0.29121552
881.2	0.51816174	0	881.2	0.42400046	0.61893015	881.2	0.46495086	0.60254236	881.2	0.41551151	0.50436496	881.21	0.40583723	0.4477852	881.21	0.30562378	0.34056126	881.2	0.27878042	0.29068077
881.4	0.5175251	0	881.4	0.42323019	0.61779363	881.4	0.46419362	0.60143593	881.4	0.41574553	0.50343881	881.41	0.40549452	0.44696294	881.41	0.30529566	0.3399359	881.4	0.27846696	0.290147
881.6	0.51625108	0	881.6	0.42190371	0.61665919	881.6	0.46313991	0.60033153	881.6	0.41451022	0.50251436	881.61	0.40474672	0.4461422	881.61	0.30448014	0.33931168	881.6	0.27765781	0.28961421
881.8	0.51521098	0	881.8	0.42032693	0.61552684	881.8	0.46217029	0.59922916	881.8	0.4139218	0.50159161	881.81	0.40424635	0.44532297	881.81	0.30370754	0.33868862	881.8	0.27737474	0.2890824
882	0.51420907	0	882	0.41944098	0.61439657	882	0.46184836	0.59812882	882	0.41337685	0.50067055	882.01	0.4039153	0.44450523	882.01	0.30349294	0.33806669	882	0.27718828	0.28855157
882.2	0.51309683	0	882.2	0.41824237	0.61326837	882.2	0.46080317	0.59703049	882.2	0.41290745	0.49975119	882.21	0.40309465	0.443689	882.21	0.30307065	0.33744591	882.2	0.27651882	0.28802171
882.4	0.5125029	0	882.4	0.41742755	0.61214225	882.4	0.4601763	0.59593418	882.4	0.41248862	0.49883351	882.41	0.40295216	0.44287427	882.41	0.30290083	0.33682627	882.4	0.27610864	0.28749283
882.6	0.51219005	0	882.6	0.41717633	0.61101819	882.6	0.45994887	0.59483989	882.6	0.41232721	0.49791752	882.61	0.40246201	0.44206104	882.61	0.30326525	0.33620777	882.6	0.27603692	0.28696491
882.8	0.51202232	0	882.8	0.41692743	0.6098962	882.8	0.45978693	0.5937476	882.8	0.41235158	0.49700321	882.81	0.40175297	0.44124929	882.81	0.30358512	0.3355904	882.8	0.2759815	0.28643797
883	0.51122083	0	883	0.41627994	0.60877627	883	0.45887434	0.59265732	883	0.41175166	0.49609058	883.01	0.40120874	0.44043904	883.01	0.30349721	0.33497417	883	0.27555942	0.28591199
883.2	0.51041011	0	883.2	0.41640435	0.60765839	883.2	0.45821123	0.59156905	883.2	0.41156122	0.49517963	883.21	0.40087627	0.43963028	883.21	0.30348778	0.33435906	883.2	0.27532047	0.28538698
883.4	0.50945533	0	883.4	0.41539935	0.60654257	883.4	0.45749539	0.59048277	883.4	0.41069149	0.49427034	883.41	0.39998633	0.438823	883.41	0.30314465	0.33374509	883.4	0.27471642	0.28486294
883.6	0.50850384	0	883.6	0.41496309	0.60542879	883.6	0.45712603	0.58939848	883.6	0.41020639	0.49336273	883.61	0.39897663	0.4380172	883.61	0.30342525	0.33313225	883.6	0.27438099	0.28433985
883.8	0.50783185	0	883.8	0.4144244	0.60431706	883.8	0.45677198	0.58831619	883.8	0.40932536	0.49245678	883.81	0.39817773	0.43721289	883.81	0.30279874	0.33252053	883.8	0.27395633	0.28381773
884	0.50744938	0	884	0.413976	0.60320738	884	0.45624387	0.58723589	884	0.40874866	0.4915525	884.01	0.39748512	0.43641005	884.01	0.30249594	0.33190993	884	0.27411325	0.28329656
884.2	0.50677668	0	884.2	0.41345781	0.60209973	884.2	0.45568425	0.58615756	884.2	0.40803334	0.49064988	884.21	0.39661473	0.43560868	884.21	0.301819	0.33130046	884.2	0.27407793	0.28277635
884.4	0.50638641	0	884.4	0.41348193	0.60099411	884.4	0.45563455	0.58508122	884.4	0.40796081	0.48974892	884.41	0.39645405	0.43480879	884.41	0.30168967	0.3306921	884.4	0.27408185	0.2822571
884.6	0.5054629	0	884.6	0.41209983	0.59989052	884.6	0.45487378	0.58400686	884.6	0.40689103	0.48884961	884.61	0.39588702	0.43401036	884.61	0.30090939	0.33008486	884.6	0.27335347	0.2817388
884.8	0.50506646	0	884.8	0.41221008	0.59878896	884.8	0.4545757	0.58293446	884.8	0.40646619	0.48795195	884.81	0.39561849	0.4332134	884.81	0.30109818	0.32947874	884.8	0.27346646	0.28122145
885	0.50412241	0	885	0.41194512	0.59768943	885	0.45425613	0.58186404	885	0.40583356	0.48705594	885.01	0.39565802	0.43241791	885.01	0.3010776	0.32887372	885	0.2734282	0.28070506
885.2	0.50339425	0	885.2	0.41079544	0.59659191	885.2	0.4532818	0.58079558	885.2	0.404941	0.48616157	885.21	0.39495206	0.43162387	885.21	0.30031672	0.32826982	885.2	0.27264749	0.28018961
885.4	0.50255575	0	885.4	0.41009164	0.59549641	885.4	0.45261522	0.57972909	885.4	0.40426542	0.48526885	885.41	0.39487087	0.43083129	885.41	0.29976182	0.32766703	885.4	0.27187261	0.2796751
885.6	0.50149494	0	885.6	0.40914144	0.59440292	885.6	0.45178078	0.57866455	885.6	0.40331892	0.48437777	885.61	0.39469939	0.43004017	885.61	0.29870657	0.32706535	885.6	0.27151344	0.27916154
885.8	0.50063311	0	885.8	0.40854952	0.59331143	885.8	0.45127735	0.57760196	885.8	0.40309815	0.48348832	885.81	0.39453525	0.4292505	885.81	0.29820767	0.32646477	885.8	0.27128587	0.27864893
886	0.4996978	0	886	0.40773339	0.59222196	886	0.45022528	0.57654133	886	0.40187979	0.48260051	886.01	0.3940576	0.42846229	886.01	0.29713301	0.32586529	886	0.27054595	0.27813726
886.2	0.49934927	0	886.2	0.40689425	0.59113448	886.2	0.44924504	0.57548265	886.2	0.40098828	0.48171432	886.21	0.39381858	0.42767551	886.21	0.29643829	0.32526692	886.2	0.27044044	0.27762652
886.4	0.49878837	0	886.4	0.40606356	0.590049	886.4	0.44819463	0.57442591	886.4	0.40014132	0.48082977	886.41	0.39353538	0.42689019	886.41	0.29579479	0.32466964	886.4	0.26971558	0.27711672
886.6	0.49871709	0	886.6	0.40606327	0.58896551	886.6	0.4477523	0.57337111	886.6	0.40005418	0.47994683	886.61	0.39307148	0.4261063	886.61	0.29587845	0.32407346	886.6	0.26944193	0.27660786
886.8	0.49794044	0	886.8	0.40567711	0.58788401	886.8	0.44691247	0.57231825	886.8	0.39910735	0.47906552	886.81	0.39229739	0.42532386	886.81	0.29557925	0.32347837	886.8	0.26947665	0.27609994
887	0.4973778	0	887	0.40549239	0.5868045	887	0.44630548	0.57126732	887	0.39856357	0.47818583	887.01	0.39170999	0.42454285	887.01	0.29528432	0.32288438	887	0.26914956	0.27559294
887.2	0.49619528	0	887.2	0.40495362	0.58572697	887.2	0.44507163	0.57021832	887.2	0.39718293	0.47730775	887.21	0.39039687	0.42376328	887.21	0.29427843	0.32229148	887.2	0.26833191	0.27508688
887.4	0.49524504	0	887.4	0.40380986	0.58465142	887.4	0.44412947	0.56917124	887.4	0.39648322	0.47643129	887.41	0.3892835	0.42298513	887.41	0.29361578	0.32169967	887.4	0.26760527	0.27458175
887.6	0.49448973	0	887.6	0.40350786	0.58357784	887.6	0.44371477	0.56812609	887.6	0.39616338	0.47555643	887.61	0.38833323	0.42220842	887.61	0.29331369	0.32110894	887.6	0.2672639	0.27407754
887.8	0.49355998	0	887.8	0.40268018	0.58250624	887.8	0.44312078	0.56708286	887.8	0.39566935	0.47468318	887.81	0.38763307	0.42143313	887.81	0.29246726	0.3205193	887.8	0.26674055	0.27357426
888	0.49314961	0	888	0.4019002	0.5814366	888	0.4429603	0.56604155	888	0.39529504	0.47381154	888.01	0.38695097	0.42065927	888.01	0.2923339	0.31993074	888	0.26675677	0.27307191
888.2	0.49239824	0	888.2	0.40144652	0.58036893	888.2	0.44287088	0.56500214	888.2	0.39532537	0.47294149	888.21	0.38629162	0.41988682	888.21	0.29226529	0.31934326	888.2	0.26645706	0.27257048
888.4	0.49175263	0	888.4	0.40109238	0.57930321	888.4	0.44292709	0.56396465	888.4	0.39541344	0.47207305	888.41	0.38585584	0.4191158	888.41	0.29268167	0.31875686	888.4	0.26591697	0.27206996
888.6	0.49131405	0	888.6	0.40061352	0.57823946	888.6	0.44266686	0.56292906	888.6	0.39524761	0.47120619	888.61	0.38565988	0.41834619	888.61	0.29261718	0.31817154	888.6	0.26568473	0.27157037
888.8	0.49143514	0	888.8	0.40119285	0.57717766	888.8	0.44314431	0.56189537	888.8	0.39551698	0.47034093	888.81	0.38620095	0.417578	888.81	0.29367029	0.31758729	888.8	0.26646882	0.27107169
889	0.49113828	0	889	0.40121615	0.5761178	889	0.44313244	0.56086358	889	0.39574837	0.46947726	889.01	0.38629157	0.41681121	889.01	0.29340196	0.31700411	889	0.26632237	0.27057393
889.2	0.49028057	0	889.2	0.40017151	0.5750599	889.2	0.44219375	0.55983368	889.2	0.39535545	0.46861518	889.21	0.38546642	0.41604583	889.21	0.2926785	0.31642201	889.2	0.26525636	0.27007709
889.4	0.49002065	0	889.4	0.40052741	0.57400393	889.4	0.4424431	0.55880568	889.4	0.39563454	0.46775467	889.41	0.38587921	0.41528186	889.41	0.29281067	0.31584097	889.4	0.26570348	0.26958115
889.6	0.48888514	0	889.6	0.39980779	0.57294991	889.6	0.44184535	0.55777956	889.6	0.39538452	0.46689575	889.61	0.38548836	0.41451929	889.61	0.29232908	0.31526101	889.6	0.26555545	0.26908613
889.8	0.48780891	0	889.8	0.39912325	0.57189782	889.8	0.44085209	0.55675533	889.8	0.39482737	0.46603841	889.81	0.3847776	0.41375813	889.81	0.29180584	0.3146821	889.8	0.26494293	0.26859202
890	0.48706955	0	890	0.39809097	0.57084766	890	0.43995982	0.55573298	890	0.39382112	0.46518263	890.01	0.38399931	0.41299835	890.01	0.29112114	0.31410426	890	0.26493923	0.26809881
890.2	0.48652862	0	890.2	0.3975353	0.56979943	890.2	0.43889671	0.5547125	890.2	0.39335592	0.46432843	890.21	0.38372502	0.41223998	890.21	0.29087742	0.31352748	890.2	0.26465015	0.26760651
890.4	0.48585237	0	890.4	0.39713223	0.56875313	890.4	0.43777084	0.5536939	890.4	0.39277326	0.4634758	890.41	0.38327273	0.411483	890.41	0.29046153	0.31295176	890.4	0.2637899	0.26711511
890.6	0.48533877	0	890.6	0.39734078	0.56770875	890.6	0.43708885	0.55267717	890.6	0.39243194	0.46262474	890.61	0.38279205	0.4107274	890.61	0.29049597	0.3123771	890.6	0.26382805	0.26662462
890.8	0.48483749	0	890.8	0.39683413	0.56666628	890.8	0.43615005	0.55166231	890.8	0.39131788	0.46177524	890.81	0.38248561	0.4099732	890.81	0.29032266	0.31180349	890.8	0.26401564	0.26613502
891	0.48436517	0	891	0.39629542	0.56562573	891	0.43524289	0.55064931	891	0.39085076	0.46092729	891.01	0.38190915	0.40922038	891.01	0.29005053	0.31123094	891	0.2632704	0.26564633
891.2	0.48367985	0	891.2	0.39565883	0.56458709	891.2	0.43421562	0.54963817	891.2	0.38955064	0.46008091	891.21	0.38132844	0.40846894	891.21	0.28928117	0.31065943	891.2	0.26318342	0.26515853
891.4	0.48333456	0	891.4	0.39546595	0.56355036	891.4	0.43400449	0.54862889	891.4	0.38913984	0.45923608	891.41	0.38075431	0.40771888	891.41	0.28902127	0.31008898	891.4	0.26318832	0.26467163
891.6	0.48274583	0	891.6	0.3947469	0.56251553	891.6	0.43363239	0.54762146	891.6	0.38852468	0.45839279	891.61	0.38013751	0.4069702	891.61	0.28853813	0.30951957	891.6	0.26240801	0.26418562
891.8	0.48198289	0	891.8	0.39370697	0.5614826	891.8	0.43325013	0.54661588	891.8	0.38774866	0.45755106	891.81	0.37948516	0.40622289	891.81	0.28795056	0.30895121	891.8	0.26203222	0.26370051
892	0.48151106	0	892	0.39243435	0.56045157	892	0.43250995	0.54561215	892	0.38697307	0.45671088	892.01	0.37882804	0.40547696	892.01	0.28767183	0.3083839	892	0.26169841	0.26321628
892.2	0.48115149	0	892.2	0.39212585	0.55942243	892.2	0.43266617	0.54461026	892.2	0.38685572	0.45587223	892.21	0.37860769	0.4047324	892.21	0.2875826	0.30781762	892.2	0.26166068	0.26273294
892.4	0.48110239	0	892.4	0.3915512	0.55839518	892.4	0.43260757	0.54361021	892.4	0.38682707	0.45503513	892.41	0.37883552	0.4039892	892.41	0.28764388	0.30725238	892.4	0.26133239	0.2622505
892.6	0.48079778	0	892.6	0.3914393	0.55736982	892.6	0.43258466	0.54261199	892.6	0.38724294	0.45419956	892.61	0.37911444	0.40324737	892.61	0.28778923	0.30668819	892.6	0.26152796	0.26176893
892.8	0.48014439	0	892.8	0.39058855	0.55634634	892.8	0.43228278	0.54161561	892.8	0.38663032	0.45336553	892.81	0.37818375	0.4025069	892.81	0.28767369	0.30612503	892.8	0.26136796	0.26128826
893	0.4794727	0	893	0.38950271	0.55532473	893	0.43204043	0.54062106	893	0.38604653	0.45253303	893.01	0.37737712	0.40176779	893.01	0.28681587	0.3055629	893	0.2609935	0.26080846
893.2	0.47857376	0	893.2	0.38864956	0.55430501	893.2	0.43175567	0.53962834	893.2	0.38541593	0.45170206	893.21	0.37693685	0.40103003	893.21	0.28621368	0.3050018	893.2	0.2602936	0.26032955
893.4	0.47776163	0	893.4	0.38806623	0.55328716	893.4	0.43115957	0.53863743	893.4	0.38500705	0.45087261	893.41	0.37611652	0.40029364	893.41	0.28577204	0.30444174	893.4	0.26027572	0.25985151
893.6	0.47617882	0	893.6	0.38711322	0.55227117	893.6	0.43015726	0.53764835	893.6	0.38437403	0.45004469	893.61	0.37522603	0.39955859	893.61	0.28509303	0.3038827	893.6	0.25936898	0.25937436
893.8	0.47519356	0	893.8	0.3864124	0.55125706	893.8	0.42947423	0.53666109	893.8	0.38335572	0.44921829	893.81	0.37409477	0.39882489	893.81	0.2842756	0.30332469	893.8	0.25845515	0.25889808
894	0.47494237	0	894	0.38617185	0.5502448	894	0.42894053	0.53567563	894	0.38312264	0.4483934	894.01	0.37354954	0.39809254	894.01	0.28407445	0.30276771	894	0.25835473	0.25842267
894.2	0.47408091	0	894.2	0.38552799	0.5492344	894.2	0.42736723	0.53469199	894.2	0.38250536	0.44757003	894.21	0.37310119	0.39736154	894.21	0.28316084	0.30221174	894.2	0.25758795	0.25794814
894.4	0.47289972	0	894.4	0.38503228	0.54822586	894.4	0.42644155	0.53371015	894.4	0.38170819	0.44674818	894.41	0.37236296	0.39663188	894.41	0.28240417	0.3016568	894.4	0.25737016	0.25747447
894.6	0.47214998	0	894.6	0.38454704	0.54721917	894.6	0.42548151	0.53273012	894.6	0.38128307	0.44592783	894.61	0.37180023	0.39590356	894.61	0.28222088	0.30110288	894.6	0.25724486	0.25700168
894.8	0.47191395	0	894.8	0.38434872	0.54621433	894.8	0.42534397	0.53175188	894.8	0.3806614	0.44510898	894.81	0.37169382	0.39517657	894.81	0.28240977	0.30054997	894.8	0.25732665	0.25652976
895	0.47137244	0	895	0.38413214	0.54521134	895	0.42525675	0.53077544	895	0.38077355	0.44429164	895.01	0.37131572	0.39445092	895.01	0.28214853	0.29999808	895	0.25765736	0.2560587
895.2	0.47102947	0	895.2	0.38408568	0.54421018	895.2	0.42502905	0.5298008	895.2	0.38016231	0.44347581	895.21	0.37098991	0.3937266	895.21	0.28184679	0.29944721	895.2	0.2579203	0.25558851
895.4	0.47033325	0	895.4	0.38366136	0.54321087	895.4	0.42433814	0.52882794	895.4	0.37952974	0.44266147	895.41	0.37027999	0.39300362	895.41	0.28166616	0.29889734	895.4	0.2573168	0.25511918
895.6	0.46927113	0	895.6	0.38296117	0.54221339	895.6	0.42353499	0.52785687	895.6	0.37873624	0.44184862	895.61	0.36968047	0.39228196	895.61	0.28080858	0.29834849	895.6	0.25633691	0.25465071
895.8	0.46831432	0	895.8	0.38253694	0.54121774	895.8	0.42296658	0.52688759	895.8	0.3782445	0.44103727	895.81	0.36920945	0.39156162	895.81	0.28018299	0.29780064	895.8	0.2566556	0.25418311
896	0.4681186	0	896	0.38199318	0.54022392	896	0.42237939	0.52592008	896	0.37808857	0.44022741	896.01	0.36953057	0.39084261	896.01	0.27997532	0.2972538	896	0.25641349	0.25371636
896.2	0.46759607	0	896.2	0.38198999	0.53923192	896.2	0.42296816	0.52495435	896.2	0.37824659	0.43941903	896.21	0.36998426	0.39012492	896.21	0.28019934	0.29670796	896.2	0.25654867	0.25325047
896.4	0.46685622	0	896.4	0.38149078	0.53824175	896.4	0.42224438	0.52399039	896.4	0.37776072	0.43861214	896.41	0.36982086	0.38940854	896.41	0.27993032	0.29616313	896.4	0.25570888	0.25278543
896.6	0.46610495	0	896.6	0.38081376	0.53725339	896.6	0.421773	0.52302821	896.6	0.37738768	0.43780673	896.61	0.36948102	0.38869349	896.61	0.28007925	0.29561929	896.6	0.2552427	0.25232125
896.8	0.4660496	0	896.8	0.37979611	0.53626685	896.8	0.42139403	0.52206779	896.8	0.37618468	0.4370028	896.81	0.36923646	0.38797974	896.81	0.27989255	0.29507645	896.8	0.25501701	0.25185792
897	0.46562403	0	897	0.37914505	0.53528212	897	0.42090625	0.52110913	897	0.37532882	0.43620035	897.01	0.36926916	0.38726731	897.01	0.27923478	0.29453461	897	0.25475892	0.25139544
897.2	0.46497089	0	897.2	0.37880701	0.5342992	897.2	0.42024639	0.52015223	897.2	0.37509994	0.43539937	897.21	0.36891022	0.38655618	897.21	0.27874967	0.29399377	897.2	0.25430774	0.25093381
897.4	0.46438187	0	897.4	0.37809913	0.53331809	897.4	0.41964104	0.5191971	897.4	0.37448224	0.43459986	897.41	0.36809726	0.38584636	897.41	0.27857418	0.29345392	897.4	0.25414328	0.25047303
897.6	0.46378871	0	897.6	0.37768857	0.53233877	897.6	0.41923104	0.51824371	897.6	0.37406354	0.43380182	897.61	0.36779225	0.38513784	897.61	0.27801797	0.29291506	897.6	0.2534301	0.2500131
897.8	0.46388397	0	897.8	0.377059	0.53136125	897.8	0.41839421	0.51729208	897.8	0.37321275	0.43300524	897.81	0.36704288	0.38443063	897.81	0.27763689	0.29237719	897.8	0.25285683	0.24955401
898	0.46397658	0	898	0.37709963	0.53038553	898	0.41785154	0.51634219	898	0.37366676	0.43221013	898.01	0.3671531	0.38372471	898.01	0.277752	0.29184031	898	0.25328435	0.24909576
898.2	0.46320599	0	898.2	0.37654891	0.5294116	898.2	0.41697521	0.51539405	898.2	0.37315817	0.43141647	898.21	0.36645115	0.38302009	898.21	0.27708399	0.29130441	898.2	0.25321077	0.24863835
898.4	0.46304366	0	898.4	0.37616595	0.52843946	898.4	0.41634169	0.51444765	898.4	0.37263431	0.43062428	898.41	0.36596686	0.38231676	898.41	0.27717894	0.2907695	898.4	0.25316485	0.24818178
898.6	0.46318252	0	898.6	0.37585066	0.52746911	898.6	0.41588292	0.51350298	898.6	0.37288235	0.42983354	898.61	0.36574415	0.38161472	898.61	0.27748259	0.29023557	898.6	0.2531601	0.24772606
898.8	0.46326281	0	898.8	0.37549522	0.52650053	898.8	0.41599615	0.51256006	898.8	0.37229285	0.42904425	898.81	0.3656634	0.38091398	898.81	0.27758076	0.28970262	898.8	0.25351193	0.24727116
899	0.46319794	0	899	0.37528021	0.52553374	899	0.41539001	0.51161886	899	0.37249077	0.42825641	899.01	0.36536803	0.38021452	899.01	0.27736699	0.28917064	899	0.2536831	0.24681711
899.2	0.46254827	0	899.2	0.37438874	0.52456872	899.2	0.41418461	0.51067939	899.2	0.3718785	0.42747001	899.21	0.36469904	0.37951634	899.21	0.2769542	0.28863965	899.2	0.25302492	0.24636389
899.4	0.46186154	0	899.4	0.37391966	0.52360547	899.4	0.41361319	0.50974164	899.4	0.37189883	0.42668506	899.41	0.36435853	0.37881945	899.41	0.27670557	0.28810963	899.4	0.25268976	0.2459115
899.6	0.46123213	0	899.6	0.37414236	0.52264399	899.6	0.41371442	0.50880562	899.6	0.37187037	0.42590156	899.61	0.36437595	0.37812384	899.61	0.27618311	0.28758058	899.6	0.25270765	0.24545994
899.8	0.46103003	0	899.8	0.37398602	0.52168427	899.8	0.41347355	0.50787132	899.8	0.37199006	0.42511949	899.81	0.3642567	0.3774295	899.81	0.27592045	0.28705251	899.8	0.25312663	0.24500921
900	0.46032288	0	900	0.37329501	0.52072632	900	0.41310475	0.50693873	900	0.37158153	0.42433885	900.01	0.36453626	0.37673644	900.01	0.275761	0.2865254	900	0.25256883	0.2445593
900.2	0.45910839	0	900.2	0.37246081	0.51977013	900.2	0.41292008	0.50600786	900.2	0.3707982	0.42355965	900.21	0.36403876	0.37604465	900.21	0.27527546	0.28599927	900.2	0.25222849	0.24411023
900.4	0.45860723	0	900.4	0.37183054	0.51881569	900.4	0.41244201	0.50507869	900.4	0.37062581	0.42278188	900.41	0.36347638	0.37535413	900.41	0.27465382	0.2854741	900.4	0.25152825	0.24366198
900.6	0.45825359	0	900.6	0.37113678	0.51786301	900.6	0.41242931	0.50415123	900.6	0.37012718	0.42200554	900.61	0.36328172	0.37466488	900.61	0.27442673	0.28494989	900.6	0.25123521	0.24321455
900.8	0.45822434	0	900.8	0.37093701	0.51691207	900.8	0.41227372	0.50322548	900.8	0.369448	0.42123063	900.81	0.36330908	0.37397689	900.81	0.27409416	0.28442664	900.8	0.25156426	0.24276794
901	0.45714544	0	901	0.37048007	0.51596288	901	0.41180852	0.50230142	901	0.36896285	0.42045714	901.01	0.36268296	0.37329017	901.01	0.27308595	0.28390436	901	0.25113944	0.24232215
901.2	0.45636577	0	901.2	0.37027238	0.51501544	901.2	0.41194147	0.50137906	901.2	0.36897441	0.41968507	901.21	0.36229433	0.37260471	901.21	0.27246345	0.28338304	901.2	0.25086176	0.24187719
901.4	0.45571565	0	901.4	0.36934174	0.51406973	901.4	0.41159906	0.50045839	901.4	0.36834305	0.41891441	901.41	0.36130681	0.37192051	901.41	0.27200825	0.28286267	901.4	0.25024312	0.24143304
901.6	0.45561264	0	901.6	0.36887822	0.51312576	901.6	0.4112713	0.49953942	901.6	0.36804708	0.41814517	901.61	0.36075937	0.37123756	901.61	0.27149493	0.28234326	901.6	0.24986185	0.2409897
901.8	0.45532057	0	901.8	0.36837744	0.51218353	901.8	0.41070769	0.49862213	901.8	0.36727582	0.41737735	901.81	0.36006588	0.37055587	901.81	0.27155406	0.2818248	901.8	0.2494001	0.24054718
902	0.45434234	0	902	0.36791357	0.51124302	902	0.40994531	0.49770653	902	0.36682057	0.41661093	902.01	0.3596303	0.36987543	902.01	0.27140289	0.28130729	902	0.24908847	0.24010547
902.2	0.45397863	0	902.2	0.36774894	0.51030424	902.2	0.40960231	0.4967926	902.2	0.36640631	0.41584592	902.21	0.35953534	0.36919624	902.21	0.27130352	0.28079074	902.2	0.24876602	0.23966457
902.4	0.45392188	0	902.4	0.36745832	0.50936719	902.4	0.40891278	0.49588036	902.4	0.36595647	0.41508232	902.41	0.35928438	0.3685183	902.41	0.2712801	0.28027513	902.4	0.24847723	0.23922448
902.6	0.45337962	0	902.6	0.3672018	0.50843185	902.6	0.40880741	0.49496979	902.6	0.36561332	0.41432011	902.61	0.35906412	0.3678416	902.61	0.27122744	0.27976047	902.6	0.24885355	0.2387852
902.8	0.45304973	0	902.8	0.36704696	0.50749823	902.8	0.40812318	0.49406089	902.8	0.36511409	0.41355931	902.81	0.35874554	0.36716615	902.81	0.27132881	0.27924676	902.8	0.24860556	0.23834673
903	0.45262641	0	903	0.36717243	0.50656633	903	0.40820824	0.49315367	903	0.36519948	0.41279991	903.01	0.35873475	0.36649193	903.01	0.27121111	0.27873399	903	0.24859789	0.23790906
903.2	0.45180626	0	903.2	0.36677961	0.50563614	903.2	0.40797796	0.4922481	903.2	0.36493445	0.4120419	903.21	0.3585147	0.36581895	903.21	0.27083058	0.27822216	903.2	0.24832566	0.2374722
903.4	0.45120137	0	903.4	0.36653266	0.50470766	903.4	0.40773499	0.4913442	903.4	0.36419367	0.41128528	903.41	0.35812481	0.36514721	903.41	0.27048005	0.27771127	903.4	0.24779068	0.23703613
903.6	0.45068139	0	903.6	0.36605648	0.50378088	903.6	0.40731265	0.49044196	903.6	0.36317383	0.41053005	903.61	0.35746467	0.3644767	903.61	0.26985176	0.27720131	903.6	0.2474628	0.23660087
903.8	0.45013801	0	903.8	0.36550988	0.5028558	903.8	0.406438	0.48954138	903.8	0.36232968	0.4097762	903.81	0.35686212	0.36380743	903.81	0.26946015	0.2766923	903.8	0.24745632	0.23616641
904	0.4488406	0	904	0.36479834	0.50193243	904	0.4057375	0.48864245	904	0.36167817	0.40902374	904.01	0.3562962	0.36313938	904.01	0.26896335	0.27618422	904	0.24704819	0.23573274
904.2	0.44832891	0	904.2	0.36433072	0.50101074	904.2	0.40520706	0.48774518	904.2	0.36116604	0.40827267	904.21	0.35556642	0.36247256	904.21	0.2684535	0.27567707	904.2	0.246988	0.23529988
904.4	0.44782924	0	904.4	0.36370024	0.50009075	904.4	0.4047842	0.48684954	904.4	0.36060568	0.40752297	904.41	0.35462185	0.36180696	904.41	0.26773113	0.27517085	904.4	0.24649839	0.2348678
904.6	0.44749474	0	904.6	0.36328977	0.49917245	904.6	0.40446662	0.48595556	904.6	0.35952624	0.40677465	904.61	0.35455111	0.36114259	904.61	0.26776467	0.27466556	904.6	0.2465261	0.23443652
904.8	0.44745824	0	904.8	0.36327441	0.49825584	904.8	0.40388028	0.48506321	904.8	0.35947515	0.4060277	904.81	0.35448696	0.36047943	904.81	0.26791692	0.2741612	904.8	0.24667512	0.23400603
905	0.446759	0	905	0.36290046	0.49734091	905	0.4036873	0.48417251	905	0.35962292	0.40528213	905.01	0.35407924	0.3598175	905.01	0.26767691	0.27365777	905	0.24670799	0.23357634
905.2	0.44669922	0	905.2	0.36266371	0.49642766	905.2	0.40341065	0.48328344	905.2	0.35946336	0.40453792	905.21	0.35361411	0.35915678	905.21	0.26785311	0.27315526	905.2	0.24677098	0.23314743
905.4	0.44640208	0	905.4	0.3614855	0.49551608	905.4	0.40242918	0.482396	905.4	0.35854946	0.40379508	905.41	0.3528507	0.35849727	905.41	0.26781135	0.27265368	905.4	0.24620324	0.23271931
905.6	0.44667627	0	905.6	0.36092365	0.49460618	905.6	0.40204859	0.48151019	905.6	0.35815647	0.4030536	905.61	0.35280327	0.35783897	905.61	0.26793128	0.27215301	905.6	0.246085	0.23229197
905.8	0.44602582	0	905.8	0.36050179	0.49369795	905.8	0.4013845	0.48062601	905.8	0.3577924	0.40231349	905.81	0.35307467	0.35718188	905.81	0.26818302	0.27165327	905.8	0.24578923	0.23186542
906	0.44599753	0	906	0.36066293	0.49279139	906	0.40108653	0.47974345	906	0.35792617	0.40157473	906.01	0.35374369	0.356526	906.01	0.26842816	0.27115444	906	0.24543117	0.23143966
906.2	0.44600082	0	906.2	0.36092362	0.4918865	906.2	0.40097366	0.47886252	906.2	0.35813373	0.40083734	906.21	0.35413392	0.35587132	906.21	0.2684702	0.27065653	906.2	0.2454852	0.23101467
906.4	0.44597073	0	906.4	0.36113439	0.49098326	906.4	0.40063777	0.4779832	906.4	0.35768287	0.40010129	906.41	0.35395459	0.35521785	906.41	0.26851723	0.27015953	906.4	0.24562805	0.23059047
906.6	0.44551478	0	906.6	0.36082157	0.49008168	906.6	0.40043605	0.47710549	906.6	0.35720032	0.3993666	906.61	0.35345505	0.35456557	906.61	0.26829834	0.26966344	906.6	0.24534761	0.23016704
906.8	0.44455254	0	906.8	0.36047261	0.48918176	906.8	0.39985626	0.4762294	906.8	0.35658717	0.39863325	906.81	0.35300583	0.3539145	906.81	0.26755964	0.26916827	906.8	0.24426711	0.22974439
907	0.44444497	0	907	0.36026671	0.48828349	907	0.39991294	0.47535491	907	0.35597348	0.39790126	907.01	0.35270241	0.35326462	907.01	0.2672462	0.268674	907	0.24417733	0.22932252
907.2	0.44395628	0	907.2	0.35995931	0.48738688	907.2	0.39898141	0.47448203	907.2	0.35510415	0.3971706	907.21	0.35173961	0.35261593	907.21	0.26664343	0.26818065	907.2	0.24348682	0.22890142
907.4	0.44335414	0	907.4	0.35945313	0.4864919	907.4	0.39816971	0.47361076	907.4	0.35418996	0.39644129	907.41	0.35096247	0.35196843	907.41	0.26598231	0.26768819	907.4	0.24278776	0.2284811
907.6	0.44257885	0	907.6	0.35906054	0.48559857	907.6	0.39745846	0.47274108	907.6	0.35375402	0.39571332	907.61	0.35015503	0.35132212	907.61	0.26535391	0.26719665	907.6	0.24262577	0.22806155
907.8	0.44246062	0	907.8	0.35932044	0.48470688	907.8	0.39766745	0.471873	907.8	0.35385645	0.39498669	907.81	0.35032101	0.350677	907.81	0.26557678	0.266706	907.8	0.2430173	0.22764276
908	0.44150483	0	908	0.35892448	0.48381683	908	0.39732718	0.47100652	908	0.35368457	0.39426138	908.01	0.349729	0.35003306	908.01	0.26512525	0.26621626	908	0.24263715	0.22722475
908.2	0.44077183	0	908.2	0.35874743	0.48292842	908.2	0.39674223	0.47014162	908.2	0.35358979	0.39353741	908.21	0.34958956	0.34939031	908.21	0.26482812	0.26572742	908.2	0.24227197	0.2268075
908.4	0.43968606	0	908.4	0.35771492	0.48204163	908.4	0.39608786	0.46927832	908.4	0.35245453	0.39281477	908.41	0.34871129	0.34874874	908.41	0.26388278	0.26523947	908.4	0.24151802	0.22639103
908.6	0.43892843	0	908.6	0.35718835	0.48115647	908.6	0.39517185	0.4684166	908.6	0.35211224	0.39209346	908.61	0.34806721	0.34810834	908.61	0.26389291	0.26475242	908.6	0.24147116	0.22597531
908.8	0.43793463	0	908.8	0.35689522	0.48027294	908.8	0.39446055	0.46755646	908.8	0.35245133	0.39137347	908.81	0.34770298	0.34746912	908.81	0.26346181	0.26426626	908.8	0.24145258	0.22556036
909	0.43705449	0	909	0.35590427	0.47939103	909	0.39410123	0.4666979	909	0.35251656	0.39065481	909.01	0.34746306	0.34683107	909.01	0.26320812	0.263781	909	0.24160046	0.22514617
909.2	0.43650541	0	909.2	0.35535193	0.47851074	909.2	0.39366237	0.46584092	909.2	0.35218214	0.38993746	909.21	0.34714353	0.3461942	909.21	0.26294074	0.26329663	909.2	0.2410948	0.22473274
909.4	0.43593712	0	909.4	0.35435672	0.47763207	909.4	0.39333929	0.46498551	909.4	0.35178238	0.38922143	909.41	0.34671666	0.34555849	909.41	0.26283702	0.26281314	909.4	0.24059027	0.22432007
909.6	0.43580097	0	909.6	0.35373867	0.47675501	909.6	0.39325048	0.46413167	909.6	0.35197123	0.38850672	909.61	0.34679774	0.34492396	909.61	0.2629032	0.26233055	909.6	0.24061667	0.22390816
909.8	0.43538656	0	909.8	0.35359529	0.47587956	909.8	0.39295396	0.4632794	909.8	0.35202185	0.38779331	909.81	0.34679753	0.34429058	909.81	0.26269953	0.26184884	909.8	0.24066229	0.22349701
910	0.4351855	0	910	0.35343913	0.47500572	910	0.39256	0.4624287	910	0.35150381	0.38708122	910.01	0.34598262	0.34365837	910.01	0.26201623	0.26136801	910	0.23974105	0.22308661
910.2	0.4344687	0	910.2	0.35299277	0.47413348	910.2	0.39154244	0.46157956	910.2	0.35102137	0.38637044	910.21	0.34522513	0.34302733	910.21	0.2615045	0.26088807	910.2	0.23961139	0.22267696
910.4	0.43410025	0	910.4	0.35261289	0.47326284	910.4	0.39100889	0.46073197	910.4	0.35072512	0.38566096	910.41	0.34469064	0.34239744	910.41	0.26149514	0.26040901	910.4	0.23940084	0.22226806
910.6	0.43313719	0	910.6	0.35157145	0.4723938	910.6	0.39063651	0.45988595	910.6	0.35012353	0.38495278	910.61	0.34355851	0.3417687	910.61	0.26048186	0.25993083	910.6	0.23863193	0.22185992
910.8	0.4328748	0	910.8	0.35127611	0.47152636	910.8	0.39046287	0.45904147	910.8	0.34981131	0.3842459	910.81	0.34330261	0.34114112	910.81	0.26033684	0.25945353	910.8	0.2385729	0.22145253
911	0.43363845	0	911	0.35140564	0.47066052	911	0.39040696	0.45819855	911	0.34992908	0.38354033	911.01	0.34344734	0.3405147	911.01	0.26052635	0.2589771	911	0.23882218	0.22104588
911.2	0.43356869	0	911.2	0.35109944	0.46979626	911.2	0.38990069	0.45735717	911.2	0.34943299	0.38283604	911.21	0.34333014	0.33988942	911.21	0.25990712	0.25850155	911.2	0.2384109	0.22063998
911.4	0.43362197	0	911.4	0.35074355	0.46893358	911.4	0.38978482	0.45651734	911.4	0.34924245	0.38213305	911.41	0.34356491	0.33926529	911.41	0.25963065	0.25802687	911.4	0.23824821	0.22023483
911.6	0.43392299	0	911.6	0.35060025	0.4680725	911.6	0.38978425	0.45567906	911.6	0.34907885	0.38143136	911.61	0.34376918	0.33864231	911.61	0.25950488	0.25755307	911.6	0.23834108	0.21983042
911.8	0.43398596	0	911.8	0.3505901	0.46721299	911.8	0.38981908	0.45484231	911.8	0.34904275	0.38073095	911.81	0.34419749	0.33802047	911.81	0.26005614	0.25708013	911.8	0.23843243	0.21942675
912	0.43297362	0	912	0.34996951	0.46635506	912	0.38885319	0.45400709	912	0.34838824	0.38003182	912.01	0.34359775	0.33739978	912.01	0.25924091	0.25660806	912	0.23775133	0.21902382
912.2	0.43219072	0	912.2	0.34932127	0.46549871	912.2	0.38778458	0.45317342	912.2	0.34799406	0.37933398	912.21	0.34321551	0.33678022	912.21	0.25892972	0.25613686	912.2	0.23726509	0.21862164
912.4	0.43146675	0	912.4	0.34812847	0.46464393	912.4	0.3869725	0.45234127	912.4	0.3471298	0.37863742	912.41	0.34216985	0.3361618	912.41	0.25792201	0.25566653	912.4	0.23656737	0.21822019
912.6	0.43115178	0	912.6	0.34771691	0.46379072	912.6	0.3863689	0.45151065	912.6	0.34703159	0.37794214	912.61	0.34175736	0.33554452	912.61	0.25774163	0.25519705	912.6	0.23660347	0.21781948
912.8	0.43109951	0	912.8	0.34741402	0.46293908	912.8	0.38632786	0.45068155	912.8	0.3469796	0.37724814	912.81	0.34231105	0.33492837	912.81	0.25759701	0.25472844	912.8	0.23681787	0.2174195
913	0.43041235	0	913	0.34674964	0.462089	913	0.38604898	0.44985398	913	0.34641076	0.37655541	913.01	0.34186784	0.33431335	913.01	0.25745023	0.25426069	913	0.23651145	0.21702026
913.2	0.43024928	0	913.2	0.34649665	0.46124048	913.2	0.38566273	0.44902793	913.2	0.34552002	0.37586396	913.21	0.34143261	0.33369946	913.21	0.25733689	0.2537938	913.2	0.23614509	0.21662176
913.4	0.43030539	0	913.4	0.3461941	0.46039352	913.4	0.38570954	0.4482034	913.4	0.34514509	0.37517377	913.41	0.3411979	0.3330867	913.41	0.25765308	0.25332777	913.4	0.23649237	0.21622398
913.6	0.42996357	0	913.6	0.34587564	0.45954811	913.6	0.38524526	0.44738037	913.6	0.34484787	0.37448485	913.61	0.34057319	0.33247507	913.61	0.25706656	0.25286259	913.6	0.236549	0.21582694
913.8	0.42955798	0	913.8	0.34593164	0.45870426	913.8	0.38494517	0.44655886	913.8	0.34465001	0.3737972	913.81	0.34007534	0.33186455	913.81	0.25675927	0.25239827	913.8	0.23666641	0.21543062
914	0.42869005	0	914	0.34553768	0.45786195	914	0.38463282	0.44573886	914	0.34434133	0.3731108	914.01	0.33921405	0.33125516	914.01	0.2564975	0.2519348	914	0.23614447	0.21503503
914.2	0.42794297	0	914.2	0.34486196	0.4570212	914.2	0.38430281	0.44492037	914.2	0.3438969	0.37242567	914.21	0.33911093	0.33064689	914.21	0.25639178	0.25147218	914.2	0.23663912	0.21464017
914.4	0.42735987	0	914.4	0.34461978	0.45618198	914.4	0.38435	0.44410337	914.4	0.3436021	0.3717418	914.41	0.33894287	0.33003973	914.41	0.25648152	0.25101041	914.4	0.23671453	0.21424603
914.6	0.42723419	0	914.6	0.34434552	0.45534431	914.6	0.38448454	0.44328788	914.6	0.34344684	0.37105918	914.61	0.33863657	0.32943369	914.61	0.25640833	0.25054949	914.6	0.23660062	0.21385262
914.8	0.42711287	0	914.8	0.34463988	0.45450818	914.8	0.3845319	0.44247389	914.8	0.34337126	0.37037782	914.81	0.33878031	0.32882876	914.81	0.25656089	0.25008941	914.8	0.23629358	0.21345993
915	0.42681678	0	915	0.34426947	0.45367358	915	0.38462452	0.44166139	915	0.34312539	0.36969771	915.01	0.33892341	0.32822494	915.01	0.25640725	0.24963018	915	0.23605309	0.21306796
915.2	0.42624067	0	915.2	0.34372892	0.45284051	915.2	0.38428222	0.44085038	915.2	0.34293741	0.36901884	915.21	0.33855169	0.32762224	915.21	0.25615345	0.24917179	915.2	0.23558129	0.21267671
915.4	0.42551136	0	915.4	0.34317884	0.45200898	915.4	0.3833729	0.44004086	915.4	0.3421754	0.36834122	915.41	0.33775399	0.32702063	915.41	0.25590327	0.24871425	915.4	0.2350457	0.21228618
915.6	0.42439477	0	915.6	0.34252756	0.45117897	915.6	0.38258912	0.43923283	915.6	0.34184507	0.36766485	915.61	0.33696623	0.32642014	915.61	0.25558228	0.24825754	915.6	0.23463888	0.21189636
915.8	0.4237196	0	915.8	0.34270835	0.45035048	915.8	0.38251935	0.43842628	915.8	0.34200165	0.36698972	915.81	0.33687429	0.32582074	915.81	0.25622192	0.24780167	915.8	0.23445705	0.21150727
916	0.422622	0	916	0.3423317	0.44952352	916	0.38186933	0.43762121	916	0.34173169	0.36631583	916.01	0.33628171	0.32522245	916.01	0.25571447	0.24734664	916	0.23407352	0.21111888
916.2	0.42203683	0	916.2	0.34213398	0.44869807	916.2	0.38141482	0.43681762	916.2	0.34150355	0.36564318	916.21	0.33598578	0.32462525	916.21	0.25552044	0.24689245	916.2	0.23334343	0.21073121
916.4	0.42157132	0	916.4	0.34214098	0.44787414	916.4	0.38127915	0.43601551	916.4	0.3414316	0.36497176	916.41	0.33576748	0.32402915	916.41	0.25502262	0.24643909	916.4	0.23298875	0.21034425
916.6	0.42113792	0	916.6	0.34227943	0.44705173	916.6	0.38072418	0.43521486	916.6	0.3406868	0.36430157	916.61	0.33542494	0.32343415	916.61	0.25485075	0.24598656	916.6	0.23284591	0.209958
916.8	0.42124259	0	916.8	0.34197183	0.44623082	916.8	0.37990443	0.43441569	916.8	0.34017547	0.36363262	916.81	0.33516868	0.32284024	916.81	0.25455958	0.24553486	916.8	0.23276203	0.20957247
917	0.42057843	0	917	0.34195429	0.44541142	917	0.37930822	0.43361799	917	0.33954796	0.36296489	917.01	0.33456736	0.32224742	917.01	0.25404536	0.245084	917	0.23216723	0.20918763
917.2	0.42102955	0	917.2	0.34197294	0.44459353	917.2	0.37922121	0.43282175	917.2	0.33929399	0.36229839	917.21	0.33444551	0.32165568	917.21	0.25375199	0.24463396	917.2	0.23190429	0.20880351
917.4	0.42104252	0	917.4	0.3423265	0.44377713	917.4	0.37917903	0.43202697	917.4	0.33964906	0.36163311	917.41	0.33470524	0.32106504	917.41	0.25370665	0.24418474	917.4	0.23207215	0.20842009
917.6	0.42094358	0	917.6	0.34224675	0.44296224	917.6	0.37888653	0.43123366	917.6	0.3394639	0.36096906	917.61	0.33411043	0.32047548	917.61	0.25318973	0.24373635	917.6	0.231776	0.20803738
917.8	0.42063745	0	917.8	0.34191601	0.44214884	917.8	0.37859759	0.4304418	917.8	0.33920596	0.36030622	917.81	0.3333639	0.319887	917.81	0.25301423	0.24328879	917.8	0.2315982	0.20765536
918	0.42014473	0	918	0.34103976	0.44133694	918	0.37760762	0.42965139	918	0.33839365	0.3596446	918.01	0.33271907	0.3192996	918.01	0.25231934	0.24284205	918	0.23097478	0.20727405
918.2	0.42024435	0	918.2	0.34039128	0.44052653	918.2	0.37711895	0.42886244	918.2	0.3377197	0.3589842	918.21	0.33266994	0.31871328	918.21	0.25176095	0.24239612	918.2	0.23074487	0.20689344
918.4	0.41993773	0	918.4	0.34041195	0.4397176	918.4	0.37685559	0.42807493	918.4	0.33746535	0.35832501	918.41	0.33215811	0.31812804	918.41	0.25166892	0.24195102	918.4	0.23046392	0.20651353
918.6	0.42007622	0	918.6	0.33994375	0.43891016	918.6	0.37639026	0.42728887	918.6	0.33707564	0.35766703	918.61	0.33169056	0.31754387	918.61	0.25164581	0.24150673	918.6	0.23009815	0.20613432
918.8	0.4200698	0	918.8	0.33913915	0.43810421	918.8	0.37655739	0.42650425	918.8	0.33651738	0.35701025	918.81	0.33127075	0.31696077	918.81	0.25106525	0.24106326	918.8	0.23006837	0.2057558
919	0.42009726	0	919	0.33856645	0.43729973	919	0.37669158	0.42572108	919	0.33631421	0.35635469	919.01	0.33096689	0.31637875	919.01	0.25110182	0.2406206	919	0.23029958	0.20537798
919.2	0.42014545	0	919.2	0.33831125	0.43649673	919.2	0.37660018	0.42493934	919.2	0.3358552	0.35570033	919.21	0.3305677	0.31579779	919.21	0.25088094	0.24017876	919.2	0.2306222	0.20500085
919.4	0.42017634	0	919.4	0.33820513	0.43569521	919.4	0.37605283	0.42415904	919.4	0.33517902	0.35504717	919.41	0.32997153	0.3152179	919.41	0.25091618	0.23973773	919.4	0.2304434	0.20462441
919.6	0.41968651	0	919.6	0.33792677	0.43489515	919.6	0.37589461	0.42338017	919.6	0.33509772	0.3543952	919.61	0.3302628	0.31463908	919.61	0.2508128	0.2392975	919.6	0.23055463	0.20424867
919.8	0.41957079	0	919.8	0.33794478	0.43409657	919.8	0.37603527	0.42260273	919.8	0.33529165	0.35374444	919.81	0.33028307	0.31406132	919.81	0.25089071	0.23885809	919.8	0.23063955	0.20387361
920	0.4187296	0	920	0.33731942	0.43329945	920	0.37547532	0.42182672	920	0.33481553	0.35309487	920.01	0.32987861	0.31348462	920.01	0.25061305	0.23841948	920	0.23053762	0.20349924
920.2	0.41842118	0	920.2	0.33689017	0.4325038	920.2	0.37522227	0.42105213	920.2	0.33444031	0.35244649	920.21	0.32943727	0.31290898	920.21	0.25022418	0.23798168	920.2	0.23014499	0.20312557
920.4	0.41835638	0	920.4	0.33712769	0.43170961	920.4	0.3749084	0.42027897	920.4	0.33486496	0.35179931	920.41	0.32947186	0.31233439	920.41	0.25066588	0.23754468	920.4	0.23072008	0.20275257
920.6	0.41787106	0	920.6	0.33666675	0.43091687	920.6	0.37437464	0.41950722	920.6	0.33420966	0.35115331	920.61	0.32962044	0.31176086	920.61	0.2504061	0.23710849	920.6	0.23057259	0.20238026
920.8	0.41794413	0	920.8	0.33634658	0.43012559	920.8	0.37422784	0.41873689	920.8	0.33472167	0.3505085	920.81	0.33000834	0.31118839	920.81	0.25046687	0.23667309	920.8	0.23053737	0.20200864
921	0.41721636	0	921	0.336392	0.42933577	921	0.37419095	0.41796798	921	0.33466286	0.34986487	921.01	0.32990417	0.31061696	921.01	0.25047117	0.2362385	921	0.23027906	0.2016377
921.2	0.41677976	0	921.2	0.3359387	0.42854739	921.2	0.37396658	0.41720048	921.2	0.33514651	0.34922243	921.21	0.3299488	0.31004658	921.21	0.25053233	0.2358047	921.2	0.23001123	0.20126744
921.4	0.41612871	0	921.4	0.33596363	0.42776046	921.4	0.37360028	0.41643439	921.4	0.33515299	0.34858116	921.41	0.32989906	0.30947726	921.41	0.25013081	0.2353717	921.4	0.22962164	0.20089786
921.6	0.41550019	0	921.6	0.33571607	0.42697498	921.6	0.37346448	0.4156697	921.6	0.33475635	0.34794107	921.61	0.32934146	0.30890897	921.61	0.24995719	0.2349395	921.6	0.22887708	0.20052895
921.8	0.41481882	0	921.8	0.33506083	0.42619094	921.8	0.37270791	0.41490642	921.8	0.33491862	0.34730216	921.81	0.32885867	0.30834173	921.81	0.24948553	0.23450808	921.8	0.22842796	0.20016073
922	0.41408405	0	922	0.33449835	0.42540834	922	0.37188163	0.41414454	922	0.3344413	0.34666442	922.01	0.32884556	0.30777554	922.01	0.24918642	0.23407746	922	0.22773655	0.19979318
922.2	0.41391113	0	922.2	0.33429365	0.42462718	922.2	0.37168541	0.41338406	922.2	0.3342198	0.34602785	922.21	0.32862308	0.30721038	922.21	0.24877343	0.23364764	922.2	0.22732573	0.19942631
922.4	0.41306844	0	922.4	0.33435403	0.42384745	922.4	0.37119139	0.41262498	922.4	0.33352443	0.34539245	922.41	0.32786365	0.30664626	922.41	0.24864853	0.2332186	922.4	0.22728412	0.19906011
922.6	0.41293387	0	922.6	0.33401952	0.42306915	922.6	0.37096108	0.41186729	922.6	0.33270819	0.34475822	922.61	0.32763236	0.30608317	922.61	0.24821659	0.23279034	922.6	0.22722535	0.19869458
922.8	0.41276813	0	922.8	0.3337091	0.42229228	922.8	0.37114758	0.41111099	922.8	0.3321774	0.34412515	922.81	0.32711249	0.30552112	922.81	0.2477444	0.23236288	922.8	0.22734761	0.19832972
923	0.41231171	0	923	0.33385111	0.42151684	923	0.3710473	0.41035608	923	0.3311614	0.34349324	923.01	0.32668539	0.3049601	923.01	0.24708767	0.2319362	923	0.22710039	0.19796554
923.2	0.4119041	0	923.2	0.33331942	0.42074282	923.2	0.37063984	0.40960256	923.2	0.33001594	0.3428625	923.21	0.32628557	0.30440012	923.21	0.24648954	0.2315103	923.2	0.22698186	0.19760202
923.4	0.41166204	0	923.4	0.33280184	0.41997023	923.4	0.37015076	0.40885042	923.4	0.32935251	0.34223291	923.41	0.32574376	0.30384116	923.41	0.24559038	0.23108519	923.4	0.22584522	0.19723917
923.6	0.41083537	0	923.6	0.33180851	0.41919905	923.6	0.36929451	0.40809966	923.6	0.32824117	0.34160448	923.61	0.32516826	0.30328322	923.61	0.2447384	0.23066085	923.6	0.22578255	0.19687699
923.8	0.41038693	0	923.8	0.33087799	0.41842929	923.8	0.36887618	0.40735028	923.8	0.32752858	0.3409772	923.81	0.32440588	0.30272631	923.81	0.24372724	0.2302373	923.8	0.22515497	0.19651547
924	0.40998568	0	924	0.33032511	0.41766094	924	0.36870806	0.40660228	924	0.32713751	0.34035108	924.01	0.32425652	0.30217043	924.01	0.24374959	0.22981452	924	0.22527794	0.19615461
924.2	0.40954087	0	924.2	0.33017582	0.416894	924.2	0.36829011	0.40585565	924.2	0.32669621	0.3397261	924.21	0.32379877	0.30161556	924.21	0.243197	0.22939252	924.2	0.22525493	0.19579442
924.4	0.40917483	0	924.4	0.3303742	0.41612847	924.4	0.36754563	0.40511039	924.4	0.32674671	0.33910227	924.41	0.32429763	0.30106171	924.41	0.24315201	0.22897129	924.4	0.22550356	0.19543489
924.6	0.40836836	0	924.6	0.32968659	0.41536435	924.6	0.36721086	0.40436649	924.6	0.32646427	0.33847959	924.61	0.32406926	0.30050888	924.61	0.24269963	0.22855084	924.6	0.22551215	0.19507602
924.8	0.4083404	0	924.8	0.32936029	0.41460163	924.8	0.36674859	0.40362397	924.8	0.3270088	0.33785805	924.81	0.32400454	0.29995707	924.81	0.24305439	0.22813116	924.8	0.22567476	0.19471781
925	0.40798354	0	925	0.32952963	0.41384031	925	0.3662298	0.40288281	925	0.3272546	0.33723765	925.01	0.32369311	0.29940627	925.01	0.2431545	0.22771225	925	0.22572149	0.19436025
925.2	0.40745064	0	925.2	0.32948264	0.41308039	925.2	0.36615272	0.40214301	925.2	0.32779183	0.3366184	925.21	0.323697	0.29885648	925.21	0.24295602	0.22729411	925.2	0.22531247	0.19400335
925.4	0.40742839	0	925.4	0.32950628	0.41232186	925.4	0.36580235	0.40140457	925.4	0.32734919	0.33600027	925.41	0.32365459	0.2983077	925.41	0.24279143	0.22687674	925.4	0.22482206	0.19364711
925.6	0.40719961	0	925.6	0.3294306	0.41156473	925.6	0.36558309	0.40066748	925.6	0.32782329	0.33538329	925.61	0.32398942	0.29775992	925.61	0.24321794	0.22646013	925.6	0.22472572	0.19329152
925.8	0.4072284	0	925.8	0.32944557	0.41080899	925.8	0.3658807	0.39993175	925.8	0.32857377	0.33476743	925.81	0.32440559	0.29721316	925.81	0.24348135	0.22604429	925.8	0.22491571	0.19293659
926	0.40718149	0	926	0.32981132	0.41005463	926	0.3655881	0.39919737	926	0.32869515	0.33415271	926.01	0.32416038	0.29666739	926.01	0.24354103	0.22562921	926	0.22470449	0.19258231
926.2	0.40685599	0	926.2	0.3295266	0.40930166	926.2	0.36543537	0.39846433	926.2	0.3285888	0.33353912	926.21	0.32395196	0.29612263	926.21	0.24298822	0.2252149	926.2	0.22441872	0.19222867
926.4	0.40622353	0	926.4	0.32952828	0.40855008	926.4	0.36517499	0.39773264	926.4	0.3284195	0.33292665	926.41	0.32383658	0.29557887	926.41	0.2430091	0.22480134	926.4	0.22445592	0.19187569
926.6	0.40541951	0	926.6	0.32859457	0.40779987	926.6	0.36525115	0.3970023	926.6	0.32819885	0.33231531	926.61	0.32334121	0.29503611	926.61	0.2424031	0.22438855	926.6	0.22435238	0.19152336
926.8	0.40542148	0	926.8	0.32859012	0.40705104	926.8	0.36547622	0.3962733	926.8	0.32817261	0.33170509	926.81	0.32345144	0.29449435	926.81	0.24296201	0.22397651	926.8	0.22447701	0.19117167
927	0.40494792	0	927	0.32783974	0.40630358	927	0.36500667	0.39554564	927	0.32702138	0.33109599	927.01	0.32322771	0.29395358	927.01	0.242522	0.22356523	927	0.22425549	0.19082062
927.2	0.40432358	0	927.2	0.32669052	0.4055575	927.2	0.36422256	0.39481931	927.2	0.32594851	0.33048801	927.21	0.32250622	0.2934138	927.21	0.24229752	0.2231547	927.2	0.2236742	0.19047023
927.4	0.40387876	0	927.4	0.32616252	0.40481279	927.4	0.36390644	0.39409431	927.4	0.32520253	0.32988114	927.41	0.32219046	0.29287501	927.41	0.24207206	0.22274493	927.4	0.22365077	0.19012047
927.6	0.40279547	0	927.6	0.32516648	0.40406945	927.6	0.36312168	0.39337065	927.6	0.3240533	0.32927539	927.61	0.32140314	0.29233722	927.61	0.24186945	0.22233591	927.6	0.22366201	0.18977136
927.8	0.40207331	0	927.8	0.32454134	0.40332747	927.8	0.36249031	0.39264832	927.8	0.32336612	0.32867076	927.81	0.32094888	0.29180041	927.81	0.24157915	0.22192764	927.8	0.22349872	0.18942289
928	0.40193756	0	928	0.32439157	0.40258685	928	0.36234734	0.39192731	928	0.32322476	0.32806723	928.01	0.32059249	0.29126458	928.01	0.24174756	0.22152012	928	0.22401441	0.18907506
928.2	0.40150298	0	928.2	0.32411925	0.40184759	928.2	0.36207815	0.39120763	928.2	0.32275276	0.32746481	928.21	0.32002006	0.29072974	928.21	0.24142335	0.22111335	928.2	0.224291	0.18872787
928.4	0.40146551	0	928.4	0.32386821	0.40110969	928.4	0.3614181	0.39048926	928.4	0.32236463	0.3268635	928.41	0.31968546	0.29019589	928.41	0.24157257	0.22070733	928.4	0.22443657	0.18838131
928.6	0.40093668	0	928.6	0.32353659	0.40037315	928.6	0.3613549	0.38977222	928.6	0.32185074	0.32626329	928.61	0.31899395	0.28966301	928.61	0.24162883	0.22030205	928.6	0.22422896	0.18803539
928.8	0.40142765	0	928.8	0.32391106	0.39963795	928.8	0.36120048	0.3890565	928.8	0.32192104	0.32566418	928.81	0.31943472	0.28913111	928.81	0.24185515	0.21989752	928.8	0.22441246	0.18769011
929	0.40146068	0	929	0.32448508	0.39890411	929	0.36144289	0.38834208	929	0.32176652	0.32506618	929.01	0.31976183	0.28860019	929.01	0.24221784	0.21949373	929	0.22437422	0.18734546
929.2	0.4011849	0	929.2	0.32411905	0.39817162	929.2	0.36119554	0.38762898	929.2	0.32103189	0.32446927	929.21	0.31944003	0.28807024	929.21	0.24157677	0.21909068	929.2	0.22392816	0.18700144
929.4	0.4016406	0	929.4	0.32400074	0.39744047	929.4	0.36108456	0.38691719	929.4	0.32078841	0.32387345	929.41	0.31968909	0.28754127	929.41	0.24170311	0.21868837	929.4	0.22386805	0.18665806
929.6	0.40144441	0	929.6	0.32428458	0.39671066	929.6	0.36139396	0.38620671	929.6	0.32129836	0.32327874	929.61	0.3197862	0.28701326	929.61	0.24192971	0.2182868	929.6	0.22418962	0.18631531
929.8	0.40160146	0	929.8	0.32432525	0.39598219	929.8	0.3613768	0.38549753	929.8	0.32136895	0.32268511	929.81	0.31971623	0.28648623	929.81	0.24159485	0.21788597	929.8	0.22415322	0.18597318
930	0.40186947	0	930	0.32469479	0.39525507	930	0.36134673	0.38478966	930	0.32177575	0.32209257	930.01	0.31957097	0.28596017	930.01	0.2414511	0.21748587	930	0.2239082	0.18563168
930.2	0.401674	0	930.2	0.32427972	0.39452927	930.2	0.36177659	0.38408308	930.2	0.32173051	0.32150113	930.21	0.31943646	0.28543507	930.21	0.2410417	0.21708651	930.2	0.2234049	0.18529081
930.4	0.40145266	0	930.4	0.32405825	0.39380481	930.4	0.36126549	0.3833778	930.4	0.32193163	0.32091076	930.41	0.31935225	0.28491093	930.41	0.24075055	0.21668788	930.4	0.22305502	0.18495057
930.6	0.40108326	0	930.6	0.32357677	0.39308168	930.6	0.36086548	0.38267382	930.6	0.32182973	0.32032149	930.61	0.31893585	0.28438776	930.61	0.24044941	0.21628998	930.6	0.22284534	0.18461095
930.8	0.40134115	0	930.8	0.32403241	0.39235988	930.8	0.3604096	0.38197112	930.8	0.32173266	0.31973329	930.81	0.31919081	0.28386555	930.81	0.24095426	0.21589282	930.8	0.22269174	0.18427196
931	0.40036468	0	931	0.32312126	0.3916394	931	0.35916666	0.38126972	931	0.32083537	0.31914617	931.01	0.31813406	0.28334429	931.01	0.24012494	0.21549638	931	0.22244886	0.18393358
931.2	0.39983338	0	931.2	0.32291516	0.39092024	931.2	0.35899901	0.38056961	931.2	0.32028518	0.31856014	931.21	0.31787744	0.282824	931.21	0.2400838	0.21510067	931.2	0.22222469	0.18359583
931.4	0.39881783	0	931.4	0.32284318	0.39020241	931.4	0.35856017	0.37987078	931.4	0.31984906	0.31797517	931.41	0.31739963	0.28230466	931.41	0.23960048	0.21470569	931.4	0.22240602	0.1832587
931.6	0.39798273	0	931.6	0.32254912	0.38948589	931.6	0.35821284	0.37917324	931.6	0.31972575	0.31739129	931.61	0.31683194	0.28178627	931.61	0.23883591	0.21431143	931.6	0.22188308	0.18292219
931.8	0.3980097	0	931.8	0.32264515	0.38877069	931.8	0.35805911	0.37847697	931.8	0.31972294	0.31680847	931.81	0.31659723	0.28126884	931.81	0.23862038	0.2139179	931.8	0.22198876	0.1825863
932	0.39783291	0	932	0.32242353	0.38805681	932	0.35807498	0.37778199	932	0.31998573	0.31622673	932.01	0.31639424	0.28075235	932.01	0.23803097	0.21352509	932	0.22178746	0.18225102
932.2	0.39719429	0	932.2	0.32175354	0.38734423	932.2	0.35788602	0.37708828	932.2	0.31956045	0.31564605	932.21	0.3161273	0.28023681	932.21	0.23760356	0.213133	932.2	0.2215697	0.18191636
932.4	0.39710307	0	932.4	0.32163399	0.38663296	932.4	0.35764821	0.37639585	932.4	0.31926081	0.31506644	932.41	0.31603305	0.27972222	932.41	0.23749221	0.21274163	932.4	0.22148646	0.18158231
932.6	0.39613998	0	932.6	0.32146806	0.385923	932.6	0.35735822	0.37570468	932.6	0.31889726	0.31448789	932.61	0.31569402	0.27920858	932.61	0.23671704	0.21235098	932.6	0.22088561	0.18124888
932.8	0.39582301	0	932.8	0.32135666	0.38521434	932.8	0.35727115	0.37501479	932.8	0.31831314	0.31391041	932.81	0.31583065	0.27869588	932.81	0.23653433	0.21196105	932.8	0.22056788	0.18091606
933	0.3957534	0	933	0.32104994	0.38450699	933	0.35721834	0.37432616	933	0.31755894	0.31333399	933.01	0.31595173	0.27818412	933.01	0.23650526	0.21157183	933	0.22042083	0.18058385
933.2	0.39535519	0	933.2	0.32056925	0.38380093	933.2	0.35683396	0.3736388	933.2	0.31702605	0.31275862	933.21	0.31541942	0.2776733	933.21	0.23611993	0.21118333	933.2	0.21993679	0.18025224
933.4	0.39489968	0	933.4	0.3201996	0.38309617	933.4	0.35676132	0.3729527	933.4	0.31735388	0.31218431	933.41	0.31542613	0.27716341	933.41	0.23633557	0.21079554	933.4	0.21954262	0.17992125
933.6	0.39477786	0	933.6	0.31977872	0.3823927	933.6	0.35651336	0.37226786	933.6	0.31737635	0.31161106	933.61	0.31473482	0.27665447	933.61	0.23628285	0.21040846	933.6	0.219651	0.17959087
933.8	0.39496716	0	933.8	0.3190794	0.38169053	933.8	0.35572258	0.37158427	933.8	0.31745149	0.31103886	933.81	0.31430669	0.27614646	933.81	0.23583262	0.21002209	933.8	0.21928647	0.17926109
934	0.39511705	0	934	0.31898487	0.38098964	934	0.35559969	0.37090194	934	0.31737093	0.31046771	934.01	0.31462521	0.27563938	934.01	0.23591098	0.20963644	934	0.21901611	0.17893192
934.2	0.39528856	0	934.2	0.31831423	0.38029004	934.2	0.35494246	0.37022087	934.2	0.31712821	0.30989761	934.21	0.31439571	0.27513323	934.21	0.23585049	0.20925149	934.2	0.2184709	0.17860336
934.4	0.39516542	0	934.4	0.31786323	0.37959173	934.4	0.35403253	0.36954104	934.4	0.3171378	0.30932855	934.41	0.3141825	0.27462801	934.41	0.2358261	0.20886725	934.4	0.21807059	0.17827539
934.6	0.39548123	0	934.6	0.31785995	0.37889469	934.6	0.35351932	0.36886247	934.6	0.31713678	0.30876054	934.61	0.31421633	0.27412372	934.61	0.23615394	0.20848371	934.6	0.21797094	0.17794803
934.8	0.39546226	0	934.8	0.31755259	0.37819894	934.8	0.35352882	0.36818514	934.8	0.31723309	0.30819357	934.81	0.31402943	0.27362036	934.81	0.23616912	0.20810088	934.8	0.21787121	0.17762127
935	0.39513452	0	935	0.31714143	0.37750447	935	0.3530704	0.36750905	935	0.31663592	0.30762765	935.01	0.31363203	0.27311792	935.01	0.23545908	0.20771875	935	0.21763916	0.17729511
935.2	0.39486919	0	935.2	0.31703262	0.37681127	935.2	0.35297698	0.36683421	935.2	0.31626313	0.30706276	935.21	0.3135491	0.2726164	935.21	0.23518871	0.20733732	935.2	0.21685292	0.17696955
935.4	0.3936892	0	935.4	0.31664526	0.37611934	935.4	0.3517404	0.3661606	935.4	0.31545337	0.30649891	935.41	0.31253734	0.2721158	935.41	0.23419286	0.2069566	935.4	0.2158897	0.17664459
935.6	0.39349229	0	935.6	0.31632404	0.37542869	935.6	0.35102053	0.36548823	935.6	0.31514095	0.3059361	935.61	0.31266277	0.27161613	935.61	0.23352042	0.20657657	935.6	0.21503689	0.17632022
935.8	0.39364473	0	935.8	0.31653617	0.3747393	935.8	0.35090148	0.3648171	935.8	0.31517816	0.30537432	935.81	0.3131064	0.27111737	935.81	0.23399901	0.20619724	935.8	0.21511684	0.17599645
936	0.39312667	0	936	0.31632004	0.37405118	936	0.35082086	0.3641472	936	0.31530168	0.30481357	936.01	0.31347385	0.27061952	936.01	0.23401926	0.2058186	936	0.21516702	0.17567327
936.2	0.39256051	0	936.2	0.31629575	0.37336432	936.2	0.35059102	0.36347852	936.2	0.31461528	0.30425385	936.21	0.31289441	0.27012259	936.21	0.23386437	0.20544067	936.2	0.21485547	0.17535069
936.4	0.39254552	0	936.4	0.31628711	0.37267872	936.4	0.35051964	0.36281108	936.4	0.31442966	0.30369516	936.41	0.31267558	0.26962657	936.41	0.23384284	0.20506342	936.4	0.21482842	0.1750287
936.6	0.39150507	0	936.6	0.31609217	0.37199439	936.6	0.35044148	0.36214486	936.6	0.31341376	0.30313749	936.61	0.31190916	0.26913147	936.61	0.2333988	0.20468687	936.6	0.21398884	0.1747073
936.8	0.39112005	0	936.8	0.31632787	0.3713113	936.8	0.35073356	0.36147987	936.8	0.31265396	0.30258085	936.81	0.31190764	0.26863727	936.81	0.23402034	0.20431101	936.8	0.21386165	0.17438649
937	0.39095385	0	937	0.31632047	0.37062948	937	0.35077447	0.36081609	937	0.31265612	0.30202523	937.01	0.31146678	0.26814398	937.01	0.23400565	0.20393584	937	0.21402347	0.17406627
937.2	0.38986327	0	937.2	0.31582625	0.3699489	937.2	0.35036804	0.36015354	937.2	0.31245747	0.30147063	937.21	0.31084927	0.2676516	937.21	0.23358352	0.20356136	937.2	0.21349019	0.17374664
937.4	0.38912861	0	937.4	0.31543799	0.36926958	937.4	0.35041268	0.3594922	937.4	0.31240858	0.30091705	937.41	0.30996251	0.26716012	937.41	0.23323759	0.20318757	937.4	0.21351124	0.17342759
937.6	0.38911433	0	937.6	0.31506441	0.3685915	937.6	0.35004192	0.35883208	937.6	0.31238977	0.30036449	937.61	0.30925772	0.26666954	937.61	0.23276655	0.20281446	937.6	0.21436857	0.17310913
937.8	0.38913558	0	937.8	0.31490708	0.36791467	937.8	0.34971509	0.35817317	937.8	0.31239092	0.29981294	937.81	0.30937212	0.26617986	937.81	0.23301747	0.20244204	937.8	0.21457227	0.17279126
938	0.38858626	0	938	0.31445302	0.36723908	938	0.34919992	0.35751546	938	0.31223	0.2992624	938.01	0.30911505	0.26569109	938.01	0.23278339	0.2020703	938	0.21430092	0.17247397
938.2	0.38873843	0	938.2	0.31411262	0.36656473	938.2	0.34865616	0.35685897	938.2	0.312312	0.29871288	938.21	0.30848384	0.26520321	938.21	0.23280552	0.20169925	938.2	0.21435714	0.17215726
938.4	0.38847588	0	938.4	0.31396514	0.36589162	938.4	0.34869587	0.35620368	938.4	0.3124554	0.29816436	938.41	0.30827817	0.26471622	938.41	0.23255894	0.20132887	938.4	0.21462766	0.17184113
938.6	0.38883304	0	938.6	0.31388753	0.36521974	938.6	0.34869972	0.3555496	938.6	0.31235938	0.29761685	938.61	0.30824845	0.26423013	938.61	0.23205001	0.20095918	938.6	0.21496767	0.17152558
938.8	0.38871294	0	938.8	0.31330969	0.3645491	938.8	0.34870947	0.35489671	938.8	0.31251316	0.29707034	938.81	0.30789999	0.26374493	938.81	0.23129512	0.20059016	938.8	0.21513752	0.17121062
939	0.38845893	0	939	0.31303704	0.36387969	939	0.34775106	0.35424503	939	0.31174227	0.29652484	939.01	0.30741171	0.26326063	939.01	0.23031488	0.20022183	939	0.21431267	0.17089623
939.2	0.38821541	0	939.2	0.31277619	0.36321151	939.2	0.34715677	0.35359454	939.2	0.31169869	0.29598035	939.21	0.30731722	0.26277721	939.21	0.22990832	0.19985417	939.2	0.21403782	0.17058242
939.4	0.38770204	0	939.4	0.3124156	0.36254456	939.4	0.34651503	0.35294524	939.4	0.31152921	0.29543685	939.41	0.30759713	0.26229468	939.41	0.22978518	0.19948718	939.4	0.21403162	0.17026918
939.6	0.38744071	0	939.6	0.31131822	0.36187883	939.6	0.34589655	0.35229714	939.6	0.31138894	0.29489435	939.61	0.30795213	0.26181304	939.61	0.22943267	0.19912087	939.6	0.21373792	0.16995652
939.8	0.38759319	0	939.8	0.31119183	0.36121432	939.8	0.34597975	0.35165023	939.8	0.31141635	0.29435284	939.81	0.30844588	0.26133228	939.81	0.23000864	0.19875523	939.8	0.21393926	0.16964444
940	0.38730317	0	940	0.31041247	0.36055104	940	0.34550527	0.35100451	940	0.31090303	0.29381233	940.01	0.30782802	0.2608524	940.01	0.22970663	0.19839026	940	0.2133751	0.16933292
940.2	0.38747776	0	940.2	0.31052917	0.35988897	940.2	0.34557134	0.35035997	940.2	0.31018598	0.29327281	940.21	0.30756121	0.26037341	940.21	0.22933137	0.19802596	940.2	0.21311314	0.16902198
940.4	0.38742416	0	940.4	0.30993789	0.35922812	940.4	0.34531622	0.34971661	940.4	0.31001154	0.29273428	940.41	0.30762392	0.25989529	940.41	0.2291188	0.19766234	940.4	0.21298616	0.16871161
940.6	0.38665031	0	940.6	0.30987808	0.35856848	940.6	0.34518063	0.34907444	940.6	0.30890478	0.29219675	940.61	0.30702857	0.25941806	940.61	0.2287983	0.19729938	940.6	0.21255543	0.16840181
940.8	0.3859154	0	940.8	0.30966694	0.35791005	940.8	0.34485897	0.34843345	940.8	0.30789182	0.29166019	940.81	0.30654519	0.2589417	940.81	0.22886795	0.19693708	940.8	0.21233418	0.16809258
941	0.3850506	0	941	0.30883478	0.35725283	941	0.34431667	0.34779363	941	0.30659372	0.29112463	941.01	0.3057691	0.25846621	941.01	0.22797128	0.19657545	941	0.21149456	0.16778392
941.2	0.38474287	0	941.2	0.30846744	0.35659682	941.2	0.34443985	0.34715499	941.2	0.30591791	0.29059005	941.21	0.30549791	0.2579916	941.21	0.22787798	0.19621449	941.2	0.21135824	0.16747583
941.4	0.38481131	0	941.4	0.30858896	0.35594201	941.4	0.34464416	0.34651752	941.4	0.30539499	0.29005644	941.41	0.30491285	0.25751786	941.41	0.22810671	0.19585418	941.4	0.21162989	0.16716829
941.6	0.38464152	0	941.6	0.3082562	0.35528841	941.6	0.34425668	0.34588122	941.6	0.30547204	0.28952382	941.61	0.30470388	0.25704498	941.61	0.22800345	0.19549454	941.6	0.21169748	0.16686133
941.8	0.38442427	0	941.8	0.30838031	0.354636	941.8	0.34380817	0.34524609	941.8	0.3051053	0.28899218	941.81	0.30438732	0.25657298	941.81	0.22825643	0.19513556	941.8	0.21160939	0.16655493
942	0.38367027	0	942	0.30781291	0.3539848	942	0.34278054	0.34461212	942	0.30465822	0.28846151	942.01	0.30330182	0.25610184	942.01	0.22789478	0.19477724	942	0.21132391	0.16624909
942.2	0.38427347	0	942.2	0.30828996	0.35333479	942.2	0.34274285	0.34397932	942.2	0.30493154	0.28793182	942.21	0.30347785	0.25563157	942.21	0.22845225	0.19441958	942.2	0.2121617	0.16594381
942.4	0.38475341	0	942.4	0.30873425	0.35268597	942.4	0.34307527	0.34334769	942.4	0.30515626	0.2874031	942.41	0.30384024	0.25516216	942.41	0.22898476	0.19406257	942.4	0.21272567	0.16563909
942.6	0.3850256	0	942.6	0.30854617	0.35203834	942.6	0.34282648	0.34271721	942.6	0.30533103	0.28687535	942.61	0.30339863	0.25469362	942.61	0.22861711	0.19370622	942.6	0.21241247	0.16533493
942.8	0.38480263	0	942.8	0.30862287	0.35139191	942.8	0.34276933	0.34208789	942.8	0.30591286	0.28634857	942.81	0.30314416	0.25422593	942.81	0.22855568	0.19335053	942.8	0.2127796	0.16503134
943	0.38423628	0	943	0.30848992	0.35074666	943	0.34270063	0.34145972	943	0.30562492	0.28582276	943.01	0.30287063	0.25375911	943.01	0.22826087	0.19299548	943	0.21238749	0.16472829
943.2	0.38388937	0	943.2	0.30840914	0.35010259	943.2	0.34226737	0.34083271	943.2	0.30605148	0.28529791	943.21	0.3028646	0.25329314	943.21	0.22850025	0.19264109	943.2	0.21259582	0.16442581
943.4	0.382961	0	943.4	0.30709043	0.34945971	943.4	0.34175664	0.34020685	943.4	0.30568348	0.28477403	943.41	0.30239938	0.25282802	943.41	0.22835222	0.19228735	943.4	0.21213204	0.16412388
943.6	0.38217619	0	943.6	0.30608231	0.34881801	943.6	0.34109744	0.33958214	943.6	0.30521868	0.28425111	943.61	0.30167479	0.25236376	943.61	0.2279728	0.19193426	943.6	0.21124244	0.1638225
943.8	0.38181959	0	943.8	0.30618937	0.34817749	943.8	0.34076915	0.33895858	943.8	0.3051743	0.28372915	943.81	0.30142843	0.25190036	943.81	0.22756943	0.19158182	943.8	0.21101366	0.16352168
944	0.38144199	0	944	0.30599635	0.34753814	944	0.3406792	0.33833616	944	0.30535408	0.28320814	944.01	0.3013784	0.2514378	944.01	0.22736417	0.19123002	944	0.21082761	0.16322141
944.2	0.38106993	0	944.2	0.30637659	0.34689997	944.2	0.34084127	0.33771488	944.2	0.30510522	0.2826881	944.21	0.30181097	0.25097609	944.21	0.22714941	0.19087887	944.2	0.21070715	0.16292169
944.4	0.38018547	0	944.4	0.30608885	0.34626296	944.4	0.34036558	0.33709475	944.4	0.30478771	0.28216901	944.41	0.30147665	0.25051523	944.41	0.22696328	0.19052837	944.4	0.2101997	0.16262253
944.6	0.37951158	0	944.6	0.30582056	0.34562713	944.6	0.33997632	0.33647575	944.6	0.30370625	0.28165087	944.61	0.30109804	0.25005522	944.61	0.22671828	0.19017851	944.6	0.20927366	0.16232391
944.8	0.3790602	0	944.8	0.30525967	0.34499247	944.8	0.33985261	0.33585789	944.8	0.30296103	0.28113368	944.81	0.3012056	0.24959605	944.81	0.22646169	0.18982929	944.8	0.20870091	0.16202584
945	0.37911726	0	945	0.30508614	0.34435897	945	0.33985913	0.33524117	945	0.3027974	0.28061745	945.01	0.30188596	0.24913773	945.01	0.22610967	0.18948071	945	0.20843554	0.16172831
945.2	0.37873958	0	945.2	0.30478222	0.34372664	945.2	0.3398038	0.33462558	945.2	0.30314219	0.28010216	945.21	0.30149873	0.24868024	945.21	0.22602183	0.18913277	945.2	0.20825983	0.16143134
945.4	0.37841902	0	945.4	0.30498195	0.34309546	945.4	0.33962593	0.33401111	945.4	0.30280948	0.27958782	945.41	0.30145169	0.2482236	945.41	0.22600236	0.18878547	945.4	0.20802232	0.16113491
945.6	0.3783257	0	945.6	0.3051906	0.34246545	945.6	0.33909206	0.33339778	945.6	0.30299467	0.27907442	945.61	0.30177928	0.24776779	945.61	0.22638704	0.18843881	945.6	0.20799444	0.16083902
945.8	0.37875948	0	945.8	0.30581826	0.34183659	945.8	0.33903979	0.33278557	945.8	0.30317776	0.27856196	945.81	0.30214428	0.24731283	945.81	0.22650298	0.18809279	945.8	0.2085577	0.16054368
946	0.37904086	0	946	0.30565928	0.34120889	946	0.33884075	0.33217449	946	0.3030602	0.27805045	946.01	0.30208111	0.24685869	946.01	0.22663416	0.1877474	946	0.20860361	0.16024888
946.2	0.37957407	0	946.2	0.30576682	0.34058233	946.2	0.33910946	0.33156453	946.2	0.30336085	0.27753987	946.21	0.3022335	0.2464054	946.21	0.22688452	0.18740265	946.2	0.20881537	0.15995462
946.4	0.37975077	0	946.4	0.30562632	0.33995693	946.4	0.3390216	0.33095569	946.4	0.30295882	0.27703024	946.41	0.30212515	0.24595293	946.41	0.22659564	0.18705853	946.4	0.20879393	0.1596609
946.6	0.37946866	0	946.6	0.30511446	0.33933268	946.6	0.33892583	0.33034796	946.6	0.30295596	0.27652153	946.61	0.30151213	0.24550129	946.61	0.22634979	0.18671504	946.6	0.20840955	0.15936772
946.8	0.37941388	0	946.8	0.30495668	0.33870958	946.8	0.33896569	0.32974136	946.8	0.30276709	0.27601377	946.81	0.30115874	0.24505049	946.81	0.22596033	0.18637218	946.8	0.20858531	0.15907507
947	0.3792884	0	947	0.30498338	0.33808762	947	0.3392254	0.32913586	947	0.30251151	0.27550693	947.01	0.30108787	0.24460051	947.01	0.22608702	0.18602995	947	0.20874947	0.15878297
947.2	0.37862762	0	947.2	0.30489238	0.3374668	947.2	0.33885597	0.32853148	947.2	0.30207684	0.27500103	947.21	0.30011316	0.24415136	947.21	0.22578403	0.18568835	947.2	0.20857059	0.1584914
947.4	0.37782223	0	947.4	0.30424837	0.33684712	947.4	0.33854434	0.32792821	947.4	0.3016246	0.27449605	947.41	0.29975637	0.24370303	947.41	0.22509271	0.18534737	947.4	0.20849432	0.15820037
947.6	0.3774194	0	947.6	0.30460052	0.33622858	947.6	0.33855762	0.32732605	947.6	0.3016457	0.273992	947.61	0.29944889	0.24325553	947.61	0.22495665	0.18500703	947.6	0.2083632	0.15790987
947.8	0.37703596	0	947.8	0.30489185	0.33561117	947.8	0.33813699	0.32672499	947.8	0.3015414	0.27348888	947.81	0.2994845	0.24280884	947.81	0.22470686	0.1846673	947.8	0.20855818	0.15761991
948	0.37715324	0	948	0.30478786	0.3349949	948	0.33809613	0.32612503	948	0.30146017	0.27298668	948.01	0.29949655	0.24236298	948.01	0.2250427	0.18432821	948	0.208541	0.15733047
948.2	0.37666978	0	948.2	0.30492249	0.33437976	948.2	0.33790712	0.32552618	948.2	0.30085387	0.27248541	948.21	0.29967282	0.24191794	948.21	0.22490632	0.18398973	948.2	0.20831459	0.15704157
948.4	0.37618721	0	948.4	0.30410162	0.33376575	948.4	0.33718441	0.32492843	948.4	0.30026173	0.27198505	948.41	0.29913918	0.24147371	948.41	0.22462396	0.18365188	948.4	0.20763889	0.1567532
948.6	0.37551132	0	948.6	0.30314631	0.33315286	948.6	0.33625895	0.32433177	948.6	0.29984116	0.27148561	948.61	0.29847698	0.2410303	948.61	0.22360863	0.18331464	948.6	0.20680945	0.15646536
948.8	0.37517684	0	948.8	0.30272052	0.33254111	948.8	0.33586307	0.32373621	948.8	0.29963263	0.27098709	948.81	0.29836966	0.24058771	948.81	0.22330594	0.18297803	948.8	0.20691127	0.15617805
949	0.37460087	0	949	0.30239429	0.33193047	949	0.33524393	0.32314175	949	0.29906927	0.27048949	949.01	0.29773776	0.24014592	949.01	0.22243709	0.18264203	949	0.20637918	0.15589127
949.2	0.3737259	0	949.2	0.30176129	0.33132096	949.2	0.33501794	0.32254837	949.2	0.29856269	0.2699928	949.21	0.29675118	0.23970495	949.21	0.22220495	0.18230665	949.2	0.20559672	0.15560501
949.4	0.37311608	0	949.4	0.3013053	0.33071256	949.4	0.33462418	0.32195609	949.4	0.29749265	0.26949702	949.41	0.29612985	0.23926479	949.41	0.22211029	0.18197189	949.4	0.20508161	0.15531928
949.6	0.37305209	0	949.6	0.30097212	0.33010529	949.6	0.3341737	0.32136489	949.6	0.2973115	0.26900215	949.61	0.29611704	0.23882543	949.61	0.2221455	0.18163774	949.6	0.20521489	0.15503407
949.8	0.37229538	0	949.8	0.30002062	0.32949913	949.8	0.33404134	0.32077478	949.8	0.29678842	0.26850819	949.81	0.29531127	0.23838689	949.81	0.2215275	0.1813042	949.8	0.20480964	0.15474938
950	0.37167086	0	950	0.29918188	0.32889408	950	0.33348348	0.32018575	950	0.29637572	0.26801514	950.01	0.29466496	0.23794915	950.01	0.2208438	0.18097128	950	0.20419554	0.15446522
950.2	0.37166964	0	950.2	0.29855274	0.32829014	950.2	0.33345887	0.3195978	950.2	0.29632865	0.26752299	950.21	0.29406359	0.23751221	950.21	0.22039591	0.18063897	950.2	0.20369878	0.15418158
950.4	0.37156878	0	950.4	0.29799417	0.32768731	950.4	0.33306241	0.31901093	950.4	0.29593495	0.26703174	950.41	0.293925	0.23707607	950.41	0.22000154	0.18030727	950.4	0.20342262	0.15389846
950.6	0.37172172	0	950.6	0.29811411	0.32708559	950.6	0.33360344	0.31842514	950.6	0.29583323	0.2665414	950.61	0.29402809	0.23664074	950.61	0.22029272	0.17997617	950.6	0.2034618	0.15361587
950.8	0.37187006	0	950.8	0.29829875	0.32648497	950.8	0.33394388	0.31784043	950.8	0.29590841	0.26605196	950.81	0.29384022	0.2362062	950.81	0.22002116	0.17964569	950.8	0.20337612	0.15333379
951	0.37167895	0	951	0.29866847	0.32588546	951	0.33432379	0.31725679	951	0.29601276	0.26556342	951.01	0.29425806	0.23577246	951.01	0.22065468	0.17931581	951	0.20421777	0.15305222
951.2	0.3710095	0	951.2	0.29865143	0.32528705	951.2	0.33419395	0.31667422	951.2	0.2954767	0.26507577	951.21	0.29337965	0.23533952	951.21	0.22045331	0.17898654	951.2	0.20397968	0.15277118
951.4	0.37108505	0	951.4	0.29853424	0.32468973	951.4	0.33396028	0.31609272	951.4	0.29570449	0.26458902	951.41	0.29376888	0.23490737	951.41	0.22022586	0.17865787	951.4	0.20398999	0.15249065
951.6	0.37118979	0	951.6	0.2988573	0.32409352	951.6	0.33393113	0.31551229	951.6	0.29604986	0.26410317	951.61	0.29385134	0.23447602	951.61	0.22076017	0.17832981	951.6	0.20405573	0.15221064
951.8	0.3711833	0	951.8	0.2986743	0.32349839	951.8	0.33382871	0.31493293	951.8	0.29616797	0.2636182	951.81	0.29439146	0.23404546	951.81	0.22069392	0.17800235	951.8	0.20422187	0.15193114
952	0.37152444	0	952	0.29880496	0.32290436	952	0.33394217	0.31435463	952	0.29662975	0.26313413	952.01	0.29482925	0.23361569	952.01	0.22097587	0.17767549	952	0.20441127	0.15165215
952.2	0.37149171	0	952.2	0.29904941	0.32231143	952.2	0.33356264	0.31377739	952.2	0.29631552	0.26265095	952.21	0.2951992	0.23318671	952.21	0.22131715	0.17734923	952.2	0.20446607	0.15137368
952.4	0.37113062	0	952.4	0.29885587	0.32171958	952.4	0.33325321	0.31320121	952.4	0.29626598	0.26216865	952.41	0.29483461	0.23275852	952.41	0.22142732	0.17702357	952.4	0.20437533	0.15109571
952.6	0.37114507	0	952.6	0.29878573	0.32112881	952.6	0.33262937	0.31262609	952.6	0.29619216	0.26168724	952.61	0.29472023	0.23233111	952.61	0.22126607	0.17669851	952.6	0.20429197	0.15081826
952.8	0.37124073	0	952.8	0.29874092	0.32053913	952.8	0.33246045	0.31205202	952.8	0.29599224	0.26120671	952.81	0.29490434	0.23190449	952.81	0.22179626	0.17637404	952.8	0.20427668	0.15054132
953	0.37116078	0	953	0.29870836	0.31995054	953	0.33204014	0.31147901	953	0.29562107	0.26072706	953.01	0.29493729	0.23147865	953.01	0.22169593	0.17605017	953	0.20431799	0.15026489
953.2	0.37058525	0	953.2	0.29821515	0.31936302	953.2	0.33181662	0.31090705	953.2	0.295355	0.2602483	953.21	0.29524293	0.23105359	953.21	0.22172272	0.17572689	953.2	0.20416374	0.14998896
953.4	0.36988421	0	953.4	0.29735785	0.31877659	953.4	0.33097425	0.31033614	953.4	0.29489056	0.25977041	953.41	0.29432501	0.23062932	953.41	0.22119	0.17540421	953.4	0.20405566	0.14971354
953.6	0.3694314	0	953.6	0.29705952	0.31819123	953.6	0.3307348	0.30976628	953.6	0.29511813	0.25929341	953.61	0.29427719	0.23020582	953.61	0.22097933	0.17508212	953.6	0.20373995	0.14943863
953.8	0.36878221	0	953.8	0.2963919	0.31760694	953.8	0.33023094	0.30919747	953.8	0.29507236	0.25881727	953.81	0.29366267	0.2297831	953.81	0.2203886	0.17476063	953.8	0.20332384	0.14916422
954	0.36872673	0	954	0.29599178	0.31702373	954	0.32967591	0.3086297	954	0.29504164	0.25834202	954.01	0.29332807	0.22936116	954.01	0.219508	0.17443972	954	0.2031134	0.14889031
954.2	0.36863247	0	954.2	0.29549468	0.31644159	954.2	0.32906493	0.30806297	954.2	0.29485565	0.25786763	954.21	0.29291705	0.22893999	954.21	0.21907347	0.1741194	954.2	0.20286296	0.14861691
954.4	0.36808205	0	954.4	0.29523563	0.31586052	954.4	0.32865126	0.30749729	954.4	0.29430212	0.25739412	954.41	0.29262424	0.22851959	954.41	0.21871855	0.17379967	954.4	0.20280769	0.14834401
954.6	0.36793557	0	954.6	0.29544684	0.31528052	954.6	0.32874552	0.30693264	954.6	0.29408913	0.25692147	954.61	0.29207672	0.22809997	954.61	0.21847015	0.17348053	954.6	0.20271959	0.14807161
954.8	0.36778726	0	954.8	0.29489483	0.31470158	954.8	0.3281642	0.30636903	954.8	0.29394175	0.2564497	954.81	0.29135242	0.22768112	954.81	0.21771691	0.17316197	954.8	0.20232316	0.14779971
955	0.3676299	0	955	0.29454977	0.3141237	955	0.32778643	0.30580646	955	0.29341522	0.25597879	955.01	0.29081532	0.22726303	955.01	0.2176066	0.172844	955	0.2025061	0.14752831
955.2	0.36720124	0	955.2	0.29415184	0.31354689	955.2	0.32693153	0.30524491	955.2	0.29287845	0.25550874	955.21	0.28949268	0.22684572	955.21	0.21705757	0.17252661	955.2	0.20164992	0.14725741
955.4	0.3673394	0	955.4	0.29374048	0.31297113	955.4	0.32647103	0.3046844	955.4	0.29321469	0.25503956	955.41	0.28928594	0.22642917	955.41	0.21654159	0.17220981	955.4	0.20143287	0.146987
955.6	0.36724827	0	955.6	0.29392554	0.31239643	955.6	0.32693712	0.30412492	955.6	0.29309119	0.25457124	955.61	0.28929751	0.22601338	955.61	0.2168368	0.17189358	955.6	0.20173362	0.1467171
955.8	0.36705781	0	955.8	0.29372085	0.31182279	955.8	0.32687879	0.30356647	955.8	0.29225713	0.25410378	955.81	0.2891915	0.22559836	955.81	0.21606746	0.17157794	955.8	0.20136647	0.14644768
956	0.36709585	0	956	0.29410102	0.3112502	956	0.32699494	0.30300904	956	0.29226864	0.25363717	956.01	0.28912146	0.2251841	956.01	0.21657509	0.17126288	956	0.20168188	0.14617877
956.2	0.36758829	0	956.2	0.29462635	0.31067866	956.2	0.32691748	0.30245263	956.2	0.29210847	0.25317143	956.21	0.28941521	0.22477061	956.21	0.21732734	0.17094839	956.2	0.20225159	0.14591034
956.4	0.36696273	0	956.4	0.29443068	0.31010817	956.4	0.32700622	0.30189725	956.4	0.29142469	0.25270654	956.41	0.28932156	0.22435787	956.41	0.2172611	0.17063449	956.4	0.20215962	0.14564241
956.6	0.36713315	0	956.6	0.29453313	0.30953873	956.6	0.32690089	0.30134288	956.6	0.29088224	0.2522425	956.61	0.2896702	0.22394589	956.61	0.21748945	0.17032116	956.6	0.20183809	0.14537498
956.8	0.36689001	0	956.8	0.29456342	0.30897033	956.8	0.32703127	0.30078954	956.8	0.29090436	0.25177932	956.81	0.28983073	0.22353466	956.81	0.21785865	0.1700084	956.8	0.20166427	0.14510803
957	0.36671982	0	957	0.294607	0.30840298	957	0.32711442	0.30023721	957	0.29061785	0.25131698	957.01	0.29038399	0.22312419	957.01	0.21803151	0.16969622	957	0.20190947	0.14484157
957.2	0.36639273	0	957.2	0.2945278	0.30783667	957.2	0.32727449	0.29968589	957.2	0.29040697	0.2508555	957.21	0.29027808	0.22271448	957.21	0.21782753	0.16938461	957.2	0.20169781	0.1445756
957.4	0.36589091	0	957.4	0.29444038	0.3072714	957.4	0.3273378	0.29913559	957.4	0.29054315	0.25039486	957.41	0.28959413	0.22230551	957.41	0.21780536	0.16907358	957.4	0.2019129	0.14431012
957.6	0.36529205	0	957.6	0.29401567	0.30670717	957.6	0.32736293	0.29858629	957.6	0.2901456	0.24993507	957.61	0.2894334	0.2218973	957.61	0.21738165	0.16876311	957.6	0.20131434	0.14404513
957.8	0.36495618	0	957.8	0.29382382	0.30614397	957.8	0.32711331	0.29803801	957.8	0.29005952	0.24947612	957.81	0.28946495	0.22148984	957.81	0.21718426	0.16845322	957.8	0.2014436	0.14378063
958	0.36405675	0	958	0.29295619	0.30558181	958	0.32656111	0.29749073	958	0.28968941	0.24901801	958.01	0.28915964	0.22108312	958.01	0.21645592	0.16814389	958	0.20085761	0.14351661
958.2	0.36340097	0	958.2	0.2927265	0.30502068	958.2	0.32624929	0.29694446	958.2	0.28970248	0.24856075	958.21	0.28888654	0.22067716	958.21	0.21592464	0.16783514	958.2	0.20072887	0.14325307
958.4	0.36260694	0	958.4	0.29235972	0.30446058	958.4	0.32597277	0.29639919	958.4	0.28965988	0.24810433	958.41	0.28833517	0.22027193	958.41	0.21509696	0.16752695	958.4	0.20026621	0.14299002
958.6	0.36242178	0	958.6	0.2916121	0.30390151	958.6	0.32610154	0.29585492	958.6	0.28961277	0.24764874	958.61	0.28820975	0.21986746	958.61	0.21483121	0.16721932	958.6	0.19989039	0.14272745
958.8	0.36204993	0	958.8	0.2909921	0.30334346	958.8	0.32557249	0.29531165	958.8	0.28953307	0.24719399	958.81	0.28810566	0.21946372	958.81	0.21433769	0.16691226	958.8	0.19957233	0.14246537
959	0.36139067	0	959	0.29059528	0.30278644	959	0.32492562	0.29476938	959	0.28940647	0.24674008	959.01	0.28762849	0.21906073	959.01	0.21436503	0.16660577	959	0.19933233	0.14220376
959.2	0.36089288	0	959.2	0.28999946	0.30223045	959.2	0.32400146	0.29422811	959.2	0.28902422	0.246287	959.21	0.28684212	0.21865847	959.21	0.21376265	0.16629983	959.2	0.19871205	0.14194264
959.4	0.36084	0	959.4	0.29016003	0.30167547	959.4	0.32442659	0.29368783	959.4	0.28892179	0.24583475	959.41	0.28660194	0.21825696	959.41	0.21410272	0.16599446	959.4	0.19896873	0.14168199
959.6	0.36022518	0	959.6	0.29005292	0.30112151	959.6	0.3241624	0.29314854	959.6	0.28840949	0.24538333	959.61	0.28644365	0.21785618	959.61	0.21398963	0.16568965	959.6	0.19882389	0.14142183
959.8	0.36002218	0	959.8	0.29029653	0.30056857	959.8	0.32353992	0.29261024	959.8	0.28801512	0.24493274	959.81	0.28627516	0.21745614	959.81	0.21365626	0.1653854	959.8	0.19858646	0.14116214
960	0.36012229	0	960	0.29054826	0.30001665	960	0.32365206	0.29207293	960	0.28811779	0.24448298	960.01	0.2860606	0.21705683	960.01	0.21344989	0.16508171	960	0.19857693	0.14090293
960.2	0.36043518	0	960.2	0.2910985	0.29946574	960.2	0.32323784	0.2915366	960.2	0.28796857	0.24403404	960.21	0.28613522	0.21665825	960.21	0.21354352	0.16477858	960.2	0.19880026	0.14064419
960.4	0.35996403	0	960.4	0.29078602	0.29891584	960.4	0.32298529	0.29100126	960.4	0.28696904	0.24358593	960.41	0.28596847	0.21626041	960.41	0.2131079	0.164476	960.4	0.19830315	0.14038593
960.6	0.36042551	0	960.6	0.2911096	0.29836695	960.6	0.32309223	0.29046691	960.6	0.2870912	0.24313864	960.61	0.28627753	0.2158633	960.61	0.21321764	0.16417398	960.6	0.19821222	0.14012815
960.8	0.36023441	0	960.8	0.29101389	0.29781907	960.8	0.32314131	0.28993353	960.8	0.28713263	0.24269217	960.81	0.28587453	0.21546692	960.81	0.21344278	0.16387251	960.8	0.19835585	0.13987083
961	0.36070029	0	961	0.29113747	0.29727219	961	0.32293404	0.28940114	961	0.28703401	0.24224653	961.01	0.28607573	0.21507126	961.01	0.2136749	0.1635716	961	0.19838086	0.13961399
961.2	0.36135034	0	961.2	0.29197973	0.29672632	961.2	0.32312182	0.28886972	961.2	0.28725468	0.2418017	961.21	0.28624278	0.21467633	961.21	0.21392289	0.16327123	961.2	0.19895751	0.13935762
961.4	0.36122203	0	961.4	0.29197372	0.29618145	961.4	0.3228156	0.28833928	961.4	0.28694625	0.24135768	961.41	0.28592814	0.21428213	961.41	0.21352631	0.16297143	961.4	0.19895742	0.13910173
961.6	0.36150802	0	961.6	0.2919866	0.29563759	961.6	0.32283677	0.28780981	961.6	0.2870798	0.24091449	961.61	0.28637406	0.21388865	961.61	0.2132417	0.16267217	961.6	0.19889658	0.1388463
961.8	0.36164801	0	961.8	0.29242047	0.29509472	961.8	0.32318518	0.28728131	961.8	0.28772251	0.2404721	961.81	0.28714811	0.21349589	961.81	0.21364161	0.16237346	961.8	0.19928126	0.13859134
962	0.36127115	0	962	0.29182155	0.29455284	962	0.3228658	0.28675379	962	0.28737338	0.24003053	962.01	0.28727024	0.21310386	962.01	0.21343134	0.1620753	962	0.19889378	0.13833685
962.2	0.36130116	0	962.2	0.29171613	0.29401197	962.2	0.32270758	0.28622723	962.2	0.28742909	0.23958977	962.21	0.28689105	0.21271254	962.21	0.21301282	0.16177768	962.2	0.19880593	0.13808283
962.4	0.36107062	0	962.4	0.29115789	0.29347208	962.4	0.32262444	0.28570164	962.4	0.28754404	0.23914982	962.41	0.28653935	0.21232195	962.41	0.21304745	0.16148061	962.4	0.19896794	0.13782927
962.6	0.36069096	0	962.6	0.29016032	0.29293319	962.6	0.32216546	0.28517702	962.6	0.28715738	0.23871068	962.61	0.28661138	0.21193207	962.61	0.21334656	0.16118409	962.6	0.19878739	0.13757618
962.8	0.36022241	0	962.8	0.28972135	0.29239528	962.8	0.32152976	0.28465335	962.8	0.28693289	0.23827234	962.81	0.2859232	0.2115429	962.81	0.21315637	0.16088812	962.8	0.19858998	0.13732355
963	0.35968056	0	963	0.28931745	0.29185837	963	0.32117564	0.28413066	963	0.28667438	0.23783481	963.01	0.28557398	0.21115445	963.01	0.21318013	0.16059268	963	0.1985376	0.13707139
963.2	0.35925619	0	963.2	0.28869748	0.29132244	963.2	0.32094372	0.28360892	963.2	0.28574587	0.23739808	963.21	0.28489002	0.21076672	963.21	0.21290209	0.16029779	963.2	0.19793089	0.13681969
963.4	0.35879948	0	963.4	0.28872829	0.29078749	963.4	0.32099796	0.28308813	963.4	0.28557155	0.23696215	963.41	0.28484842	0.21037969	963.41	0.21321805	0.16000344	963.4	0.1978631	0.13656845
963.6	0.35824616	0	963.6	0.28837424	0.29025353	963.6	0.32065568	0.28256831	963.6	0.28508192	0.23652703	963.61	0.28502425	0.20999338	963.61	0.21292754	0.15970963	963.6	0.19762895	0.13631767
963.8	0.35845645	0	963.8	0.28863527	0.28972055	963.8	0.32100404	0.28204944	963.8	0.28477726	0.2360927	963.81	0.28480059	0.20960778	963.81	0.21296823	0.15941636	963.8	0.19782468	0.13606736
964	0.35832259	0	964	0.2880706	0.28918854	964	0.32036138	0.28153152	964	0.28432115	0.23565917	964.01	0.28413929	0.20922288	964.01	0.21207181	0.15912363	964	0.19742889	0.1358175
964.2	0.35792285	0	964.2	0.28785197	0.28865751	964.2	0.3200519	0.28101455	964.2	0.28430661	0.23522644	964.21	0.28394072	0.20883869	964.21	0.21203899	0.15883144	964.2	0.19775945	0.13556811
964.4	0.3577404	0	964.4	0.28732726	0.28812746	964.4	0.31977633	0.28049853	964.4	0.28375006	0.2347945	964.41	0.28379253	0.20845521	964.41	0.21183259	0.15853978	964.4	0.19719015	0.13531917
964.6	0.3574444	0	964.6	0.28675213	0.28759838	964.6	0.319383	0.27998346	964.6	0.28333946	0.23436335	964.61	0.28276504	0.20807243	964.61	0.21141143	0.15824866	964.6	0.19679786	0.13507068
964.8	0.35702575	0	964.8	0.28667797	0.28707027	964.8	0.31914589	0.27946934	964.8	0.28333447	0.233933	964.81	0.28202166	0.20769035	964.81	0.21139298	0.15795807	964.8	0.19626366	0.13482266
965	0.35756289	0	965	0.2869448	0.28654314	965	0.31889657	0.27895616	965	0.28339791	0.23350344	965.01	0.28232819	0.20730898	965.01	0.21114199	0.15766802	965	0.19627433	0.13457509
965.2	0.35764512	0	965.2	0.28703096	0.28601697	965.2	0.31873661	0.27844392	965.2	0.28336942	0.23307466	965.21	0.28245137	0.2069283	965.21	0.21082989	0.1573785	965.2	0.19597094	0.13432797
965.4	0.35729809	0	965.4	0.28698482	0.28549176	965.4	0.31828061	0.27793262	965.4	0.28333016	0.23264668	965.41	0.2822026	0.20654833	965.41	0.21018413	0.15708951	965.4	0.19543959	0.13408131
965.6	0.35798972	0	965.6	0.28763069	0.28496752	965.6	0.3186662	0.27742226	965.6	0.28381071	0.23221947	965.61	0.28295248	0.20616905	965.61	0.21051875	0.15680105	965.6	0.19565774	0.1338351
965.8	0.35804076	0	965.8	0.28768258	0.28444425	965.8	0.31854881	0.27691284	965.8	0.28392559	0.23179306	965.81	0.28324136	0.20579047	965.81	0.21065495	0.15651312	965.8	0.19576322	0.13358934
966	0.35769657	0	966	0.28694165	0.28392193	966	0.31785266	0.27640436	966	0.28334659	0.23136742	966.01	0.28290867	0.20541258	966.01	0.21036711	0.15622572	966	0.1951069	0.13334404
966.2	0.35821828	0	966.2	0.28737016	0.28340057	966.2	0.31816757	0.2758968	966.2	0.28418422	0.23094257	966.21	0.28254843	0.20503539	966.21	0.21039773	0.15593885	966.2	0.19514389	0.13309918
966.4	0.35763063	0	966.4	0.28701066	0.28288018	966.4	0.31789789	0.27539018	966.4	0.2843352	0.2305185	966.41	0.28229171	0.20465889	966.41	0.2104928	0.15565251	966.4	0.19514118	0.13285478
966.6	0.35709428	0	966.6	0.28659306	0.28236073	966.6	0.31764624	0.27488449	966.6	0.28389394	0.2300952	966.61	0.28214141	0.20428308	966.61	0.20996863	0.15536669	966.6	0.19449349	0.13261082
966.8	0.35661819	0	966.8	0.28629218	0.28184224	966.8	0.31777001	0.27437973	966.8	0.28352154	0.22967269	966.81	0.28170589	0.20390796	966.81	0.20958326	0.15508139	966.8	0.19410361	0.13236731
967	0.35635996	0	967	0.28607739	0.2813247	967	0.31773133	0.2738759	967	0.2834844	0.22925095	967.01	0.28184137	0.20353353	967.01	0.20972001	0.15479662	967	0.19384428	0.13212425
967.2	0.35562387	0	967.2	0.28560742	0.28080812	967.2	0.31787393	0.27337299	967.2	0.28280307	0.22882998	967.21	0.28144878	0.20315979	967.21	0.20965923	0.15451237	967.2	0.19332026	0.13188163
967.4	0.3552319	0	967.4	0.28562019	0.28029248	967.4	0.31826999	0.272871	967.4	0.28346363	0.22840979	967.41	0.28214694	0.20278673	967.41	0.21032451	0.15422865	967.4	0.1935117	0.13163946
967.6	0.35498388	0	967.6	0.28534944	0.27977779	967.6	0.31820524	0.27236994	967.6	0.28319875	0.22799037	967.61	0.28215834	0.20241436	967.61	0.21052949	0.15394544	967.6	0.19393148	0.13139774
967.8	0.35503032	0	967.8	0.28530715	0.27926404	967.8	0.318055	0.27186979	967.8	0.28340929	0.22757172	967.81	0.28179052	0.20204268	967.81	0.21071159	0.15366276	967.8	0.19443912	0.13115646
968	0.35435468	0	968	0.28480493	0.27875124	968	0.31754211	0.27137057	968	0.28324123	0.22715383	968.01	0.28111706	0.20167167	968.01	0.21048196	0.15338059	968	0.19430005	0.13091562
968.2	0.35360077	0	968.2	0.28413651	0.27823937	968.2	0.31731159	0.27087226	968.2	0.28266568	0.22673672	968.21	0.28029073	0.20130135	968.21	0.21015657	0.15309894	968.2	0.19411778	0.13067522
968.4	0.35331919	0	968.4	0.2832798	0.27772845	968.4	0.31655845	0.27037487	968.4	0.28188762	0.22632037	968.41	0.2794779	0.2009317	968.41	0.20967067	0.15281781	968.4	0.19380559	0.13043527
968.6	0.35255034	0	968.6	0.28292283	0.27721847	968.6	0.31595888	0.26987839	968.6	0.28147948	0.22590478	968.61	0.27866941	0.20056274	968.61	0.2092613	0.1525372	968.6	0.1939225	0.13019575
968.8	0.352212	0	968.8	0.28285848	0.27670942	968.8	0.3158486	0.26938282	968.8	0.28150551	0.22548996	968.81	0.2784468	0.20019445	968.81	0.20929381	0.1522571	968.8	0.19385068	0.12995668
969	0.3518886	0	969	0.28290878	0.27620131	969	0.31545795	0.26888816	969	0.2809155	0.2250759	969.01	0.27819859	0.19982684	969.01	0.20891162	0.15197751	969	0.1941679	0.12971804
969.2	0.35172789	0	969.2	0.28280849	0.27569413	969.2	0.31475002	0.26839441	969.2	0.28079248	0.2246626	969.21	0.27772411	0.19945991	969.21	0.20849362	0.15169844	969.2	0.19338455	0.12947985
969.4	0.35196138	0	969.4	0.28341801	0.27518788	969.4	0.31473844	0.26790156	969.4	0.28076391	0.22425006	969.41	0.27750382	0.19909365	969.41	0.20850315	0.15141988	969.4	0.19378653	0.12924209
969.6	0.35238441	0	969.6	0.28346926	0.27468256	969.6	0.31476276	0.26740962	969.6	0.28029648	0.22383828	969.61	0.27757869	0.19872806	969.61	0.20873777	0.15114184	969.6	0.19382719	0.12900476
969.8	0.35173496	0	969.8	0.28292539	0.27417817	969.8	0.31352617	0.26691859	969.8	0.27954915	0.22342725	969.81	0.27699067	0.19836314	969.81	0.20780743	0.1508643	969.8	0.19333198	0.12876788
970	0.35188236	0	970	0.28267433	0.27367471	970	0.31359752	0.26642845	970	0.27937138	0.22301698	970.01	0.27682927	0.19799889	970.01	0.20753237	0.15058727	970	0.19294763	0.12853143
970.2	0.35193928	0	970.2	0.28255871	0.27317217	970.2	0.31354124	0.26593922	970.2	0.27916091	0.22260746	970.21	0.27650156	0.19763531	970.21	0.20738439	0.15031075	970.2	0.1926146	0.12829541
970.4	0.35105457	0	970.4	0.28187764	0.27267055	970.4	0.31256888	0.26545089	970.4	0.27790693	0.22219869	970.41	0.27591636	0.1972724	970.41	0.20633196	0.15003474	970.4	0.19186231	0.12805982
970.6	0.35119462	0	970.6	0.28142541	0.27216985	970.6	0.31245595	0.26496345	970.6	0.27704701	0.22179068	970.61	0.27574005	0.19691016	970.61	0.20602371	0.14975924	970.6	0.19135744	0.12782467
970.8	0.35081934	0	970.8	0.28118591	0.27167008	970.8	0.31177424	0.2644769	970.8	0.27716668	0.22138341	970.81	0.27575171	0.19654858	970.81	0.2060281	0.14948424	970.8	0.19095156	0.12758995
971	0.35133578	0	971	0.28079086	0.27117122	971	0.31173912	0.26399125	971	0.27741885	0.22097689	971.01	0.27592113	0.19618766	971.01	0.20631598	0.14920975	971	0.19102185	0.12735566
971.2	0.35124598	0	971.2	0.28055137	0.27067328	971.2	0.31191204	0.26350649	971.2	0.27737433	0.22057112	971.21	0.27597508	0.19582741	971.21	0.20635294	0.14893576	971.2	0.19091956	0.1271218
971.4	0.35115626	0	971.4	0.28042219	0.27017625	971.4	0.31147194	0.26302263	971.4	0.27789787	0.22016609	971.41	0.27665177	0.19546782	971.41	0.20658913	0.14866227	971.4	0.19091487	0.12688837
971.6	0.35128457	0	971.6	0.28042843	0.26968013	971.6	0.31052722	0.26253965	971.6	0.27757185	0.21976181	971.61	0.27628389	0.19510888	971.61	0.20618179	0.14838929	971.6	0.19132172	0.12665537
971.8	0.35122651	0	971.8	0.28060229	0.26918493	971.8	0.31035487	0.26205755	971.8	0.27779097	0.21935827	971.81	0.2762643	0.19475061	971.81	0.2063682	0.14811681	971.8	0.19129157	0.1264228
972	0.35048832	0	972	0.28031477	0.26869063	972	0.31033899	0.26157634	972	0.27790945	0.21895547	972.01	0.27610077	0.194393	972.01	0.20610431	0.14784482	972	0.19137406	0.12619065
972.2	0.34965011	0	972.2	0.27992635	0.26819724	972.2	0.30961697	0.26109602	972.2	0.27755469	0.21855341	972.21	0.27592867	0.19403604	972.21	0.20513347	0.14757334	972.2	0.1909729	0.12595893
972.4	0.34940818	0	972.4	0.28018278	0.26770476	972.4	0.30926135	0.26061658	972.4	0.27770447	0.21815208	972.41	0.27613048	0.19367974	972.41	0.20500358	0.14730236	972.4	0.19105608	0.12572764
972.6	0.34891805	0	972.6	0.28048708	0.26721318	972.6	0.30945451	0.26013802	972.6	0.27784845	0.2177515	972.61	0.27647185	0.19332409	972.61	0.20529503	0.14703187	972.6	0.19120629	0.12549677
972.8	0.34877548	0	972.8	0.28059626	0.26672251	972.8	0.31011739	0.25966033	972.8	0.27818506	0.21735165	972.81	0.27631438	0.1929691	972.81	0.2053423	0.14676188	972.8	0.19148554	0.12526632
973	0.34811727	0	973	0.28090537	0.26623274	973	0.31012945	0.25918353	973	0.27779532	0.21695253	973.01	0.27613611	0.19261475	973.01	0.20499148	0.14649239	973	0.19145935	0.1250363
973.2	0.34810686	0	973.2	0.28074906	0.26574386	973.2	0.31015952	0.2587076	973.2	0.27810768	0.21655415	973.21	0.27586351	0.19226106	973.21	0.20474857	0.14622339	973.2	0.19131393	0.1248067
973.4	0.34790446	0	973.4	0.28046782	0.26525588	973.4	0.31007471	0.25823254	973.4	0.27774377	0.2161565	973.41	0.27559888	0.19190802	973.41	0.20465653	0.14595488	973.4	0.19154163	0.12457752
973.6	0.34682941	0	973.6	0.27944972	0.2647688	973.6	0.30937112	0.25775836	973.6	0.276829	0.21575958	973.61	0.27460732	0.19155562	973.61	0.20386536	0.14568687	973.6	0.19052146	0.12434876
973.8	0.3462536	0	973.8	0.27867652	0.26428262	973.8	0.30867675	0.25728504	973.8	0.27595618	0.21536338	973.81	0.27398966	0.19120388	973.81	0.20351576	0.14541935	973.8	0.19004689	0.12412043
974	0.3466479	0	974	0.27870037	0.26379732	974	0.30952973	0.2568126	974	0.27622438	0.21496792	974.01	0.27440489	0.19085278	974.01	0.20396952	0.14515232	974	0.19013024	0.12389251
974.2	0.3462623	0	974.2	0.27814609	0.26331292	974.2	0.30964374	0.25634102	974.2	0.27573586	0.21457318	974.21	0.27416179	0.19050232	974.21	0.20385669	0.14488578	974.2	0.18981776	0.12366501
974.4	0.34656815	0	974.4	0.2783138	0.26282941	974.4	0.30987683	0.25587031	974.4	0.27569047	0.21417917	974.41	0.27413536	0.19015251	974.41	0.20386987	0.14461973	974.4	0.19019663	0.12343793
974.6	0.34666915	0	974.6	0.27752872	0.26234678	974.6	0.30966122	0.25540047	974.6	0.27529934	0.21378588	974.61	0.27382684	0.18980333	974.61	0.20358646	0.14435417	974.6	0.1899569	0.12321126
974.8	0.34638888	0	974.8	0.27712944	0.26186504	974.8	0.30944766	0.25493148	974.8	0.27521466	0.21339331	974.81	0.27370923	0.1894548	974.81	0.20335952	0.1440891	974.8	0.18978123	0.12298501
975	0.34693917	0	975	0.2768291	0.26138419	975	0.30963974	0.25446336	975	0.27485085	0.21300146	975.01	0.27333232	0.18910692	975.01	0.20376235	0.14382451	975	0.18988322	0.12275918
975.2	0.34692539	0	975.2	0.27738658	0.26090422	975.2	0.30972305	0.2539961	975.2	0.27497971	0.21261033	975.21	0.27367581	0.18875966	975.21	0.20393639	0.14356041	975.2	0.18977169	0.12253376
975.4	0.34613127	0	975.4	0.27703462	0.26042513	975.4	0.30875235	0.25352969	975.4	0.27458518	0.21221992	975.41	0.27363071	0.18841305	975.41	0.20368762	0.1432968	975.4	0.18917918	0.12230876
975.6	0.34653409	0	975.6	0.27777785	0.25994692	975.6	0.30842815	0.25306414	975.6	0.27467816	0.21183023	975.61	0.27377899	0.18806707	975.61	0.20371335	0.14303367	975.6	0.18926331	0.12208416
975.8	0.34607335	0	975.8	0.27813753	0.25946959	975.8	0.30848515	0.25259945	975.8	0.27447021	0.21144125	975.81	0.27360226	0.18772173	975.81	0.20355478	0.14277102	975.8	0.18887155	0.12185998
976	0.34607366	0	976	0.27848418	0.25899313	976	0.30866007	0.25213561	976	0.27493057	0.21105299	976.01	0.27392435	0.18737703	976.01	0.20380174	0.14250885	976	0.18914943	0.12163622
976.2	0.3459509	0	976.2	0.27886748	0.25851755	976.2	0.30798407	0.25167262	976.2	0.27427209	0.21066544	976.21	0.2741502	0.18703295	976.21	0.20364438	0.14224717	976.2	0.18868581	0.12141286
976.4	0.34601665	0	976.4	0.27877068	0.25804284	976.4	0.30786148	0.25121048	976.4	0.27370509	0.2102786	976.41	0.27440538	0.18668951	976.41	0.204117	0.14198597	976.4	0.18860793	0.12118991
976.6	0.34585717	0	976.6	0.27875498	0.25756901	976.6	0.30792195	0.25074919	976.6	0.27371467	0.20989248	976.61	0.27421327	0.1863467	976.61	0.20412311	0.14172524	976.6	0.18879853	0.12096738
976.8	0.34594597	0	976.8	0.27898551	0.25709604	976.8	0.30817239	0.25028875	976.8	0.2737819	0.20950706	976.81	0.27370576	0.18600451	976.81	0.20427291	0.141465	976.8	0.18848392	0.12074525
977	0.34563595	0	977	0.27885852	0.25662394	977	0.30751437	0.24982916	977	0.27354384	0.20912235	977.01	0.27348171	0.18566296	977.01	0.20399081	0.14120523	977	0.18820446	0.12052353
977.2	0.34536417	0	977.2	0.27818239	0.25615271	977.2	0.30691098	0.2493704	977.2	0.27345651	0.20873834	977.21	0.27280943	0.18532203	977.21	0.20396255	0.14094594	977.2	0.18805917	0.12030221
977.4	0.34502625	0	977.4	0.27801757	0.25568235	977.4	0.30679397	0.24891249	977.4	0.27339378	0.20835504	977.41	0.27270661	0.18498173	977.41	0.20393405	0.14068712	977.4	0.18790832	0.12008131
977.6	0.34439404	0	977.6	0.27710382	0.25521285	977.6	0.30641591	0.24845542	977.6	0.27312789	0.20797245	977.61	0.27219821	0.18464206	977.61	0.20381293	0.14042878	977.6	0.18731578	0.11986081
977.8	0.34458668	0	977.8	0.27691733	0.25474421	977.8	0.30664529	0.24799919	977.8	0.27301266	0.20759055	977.81	0.27263537	0.184303	977.81	0.20403015	0.14017092	977.8	0.18729937	0.11964071
978	0.34498231	0	978	0.27731571	0.25427643	978	0.30716707	0.2475438	978	0.2735696	0.20720936	978.01	0.2732104	0.18396458	978.01	0.20417384	0.13991353	978	0.18753169	0.11942102
978.2	0.34487721	0	978.2	0.2767971	0.25380951	978.2	0.30719905	0.24708924	978.2	0.27354646	0.20682887	978.21	0.27275894	0.18362677	978.21	0.2036619	0.13965661	978.2	0.18789915	0.11920173
978.4	0.34479656	0	978.4	0.27611047	0.25334345	978.4	0.30695798	0.24663552	978.4	0.27308914	0.20644908	978.41	0.27250886	0.18328958	978.41	0.2033091	0.13940016	978.4	0.1880539	0.11898284
978.6	0.34414375	0	978.6	0.2752047	0.25287824	978.6	0.30649789	0.24618263	978.6	0.27254696	0.20606998	978.61	0.272008	0.18295301	978.61	0.20264749	0.13914419	978.6	0.18755312	0.11876436
978.8	0.34390528	0	978.8	0.27494261	0.25241389	978.8	0.30647074	0.24573057	978.8	0.27231387	0.20569158	978.81	0.2720756	0.18261706	978.81	0.20272695	0.13888868	978.8	0.18754791	0.11854627
979	0.34386604	0	979	0.27514826	0.25195039	979	0.30626369	0.24527935	979	0.27234987	0.20531388	979.01	0.27180963	0.18228173	979.01	0.20269499	0.13863364	979	0.18793187	0.11832859
979.2	0.34358194	0	979.2	0.27473937	0.25148774	979.2	0.30619844	0.24482895	979.2	0.27252467	0.20493687	979.21	0.27213455	0.18194701	979.21	0.20234521	0.13837908	979.2	0.18803896	0.11811131
979.4	0.34355228	0	979.4	0.27435652	0.25102594	979.4	0.30586575	0.24437938	979.4	0.27220425	0.20456055	979.41	0.27169256	0.1816129	979.41	0.20209318	0.13812497	979.4	0.18824716	0.11789443
979.6	0.34429833	0	979.6	0.27497821	0.25056499	979.6	0.30605659	0.24393063	979.6	0.27235932	0.20418492	979.61	0.27187908	0.18127941	979.61	0.20200153	0.13787134	979.6	0.18875191	0.11767794
979.8	0.34414977	0	979.8	0.27490343	0.25010489	979.8	0.30633251	0.24348271	979.8	0.272373	0.20380998	979.81	0.27144746	0.18094654	979.81	0.20194621	0.13761817	979.8	0.1888805	0.11746185
980	0.34436448	0	980	0.27480877	0.24964563	980	0.30607543	0.24303561	980	0.27273599	0.20343573	980.01	0.27125432	0.18061427	980.01	0.20197786	0.13736547	980	0.18907719	0.11724616
980.2	0.34392148	0	980.2	0.27429965	0.24918721	980.2	0.30551181	0.24258933	980.2	0.27194005	0.20306217	980.21	0.27066956	0.18028261	980.21	0.20193709	0.13711323	980.2	0.18869919	0.11703086
980.4	0.34352065	0	980.4	0.27411908	0.24872964	980.4	0.30525647	0.24214387	980.4	0.27161935	0.20268929	980.41	0.27005608	0.17995157	980.41	0.20182478	0.13686145	980.4	0.18789172	0.11681596
980.6	0.34315017	0	980.6	0.27411764	0.2482729	980.6	0.30463029	0.24169923	980.6	0.27151571	0.2023171	980.61	0.26903116	0.17962113	980.61	0.20120327	0.13661014	980.6	0.18724601	0.11660146
980.8	0.3433427	0	980.8	0.27385502	0.24781701	980.8	0.30447533	0.24125541	980.8	0.2713574	0.20194559	980.81	0.26872187	0.1792913	980.81	0.20112164	0.13635928	980.8	0.18673852	0.11638735
981	0.34284093	0	981	0.27361651	0.24736195	981	0.30383713	0.2408124	981	0.2714141	0.20157477	981.01	0.26854681	0.17896207	981.01	0.20065161	0.13610889	981	0.18663207	0.11617363
981.2	0.34195434	0	981.2	0.27316116	0.24690773	981.2	0.3033334	0.2403702	981.2	0.2708901	0.20120462	981.21	0.26805317	0.17863345	981.21	0.20042975	0.13585896	981.2	0.18614989	0.1159603
981.4	0.3417334	0	981.4	0.2731225	0.24645434	981.4	0.30362005	0.23992882	981.4	0.27130732	0.20083516	981.41	0.26801768	0.17830543	981.41	0.20033372	0.13560949	981.4	0.18586982	0.11574737
981.6	0.34126818	0	981.6	0.27264834	0.24600178	981.6	0.30306764	0.23948824	981.6	0.27105955	0.20046637	981.61	0.26751186	0.17797801	981.61	0.1997855	0.13536047	981.6	0.18520845	0.11553483
981.8	0.34097366	0	981.8	0.27292361	0.24555006	981.8	0.30299483	0.23904848	981.8	0.27062374	0.20009826	981.81	0.26726167	0.1776512	981.81	0.19966559	0.13511191	981.8	0.18500309	0.11532267
982	0.34076847	0	982	0.27312621	0.24509916	982	0.30276408	0.23860952	982	0.27065204	0.19973082	982.01	0.26705337	0.17732498	982.01	0.19967452	0.13486381	982	0.18504657	0.11511091
982.2	0.34036966	0	982.2	0.27308243	0.2446491	982.2	0.30256258	0.23817137	982.2	0.27040162	0.19936407	982.21	0.2667143	0.17699937	982.21	0.19950032	0.13461617	982.2	0.18544036	0.11489954
982.4	0.33983827	0	982.4	0.27263377	0.24419985	982.4	0.30238815	0.23773403	982.4	0.26989184	0.19899798	982.41	0.26649931	0.17667435	982.41	0.19934907	0.13436897	982.4	0.18509821	0.11468855
982.6	0.3396315	0	982.6	0.27265938	0.24375144	982.6	0.30206975	0.23729748	982.6	0.26975712	0.19863257	982.61	0.26628697	0.17634993	982.61	0.19914562	0.13412224	982.6	0.18511407	0.11447795
982.8	0.33957759	0	982.8	0.27268236	0.24330385	982.8	0.30173485	0.23686174	982.8	0.26897721	0.19826782	982.81	0.26609131	0.1760261	982.81	0.19904492	0.13387595	982.8	0.18518938	0.11426774
983	0.33953675	0	983	0.27275337	0.24285707	983	0.30218265	0.2364268	983	0.26868297	0.19790375	983.01	0.26576634	0.17570287	983.01	0.19910136	0.13363012	983	0.18561352	0.11405791
983.2	0.33971418	0	983.2	0.27266848	0.24241112	983.2	0.30238378	0.23599266	983.2	0.26823555	0.19754035	983.21	0.2657619	0.17538023	983.21	0.19886329	0.13338474	983.2	0.18583853	0.11384847
983.4	0.34005696	0	983.4	0.27306986	0.24196599	983.4	0.30272942	0.23555931	983.4	0.26793262	0.19717761	983.41	0.26603509	0.17505819	983.41	0.19909891	0.13313981	983.4	0.18623843	0.11363942
983.6	0.33961851	0	983.6	0.27285678	0.24152168	983.6	0.30258773	0.23512676	983.6	0.26814117	0.19681554	983.61	0.26611546	0.17473673	983.61	0.19907746	0.13289533	983.6	0.18637943	0.11343074
983.8	0.33967737	0	983.8	0.27288426	0.24107818	983.8	0.30257989	0.234695	983.8	0.26840359	0.19645413	983.81	0.26579358	0.17441587	983.81	0.19905494	0.1326513	983.8	0.18652317	0.11322245
984	0.33949376	0	984	0.27258259	0.2406355	984	0.30223593	0.23426404	984	0.2682262	0.19609339	984.01	0.2655056	0.1740956	984.01	0.19897847	0.13240772	984	0.1862311	0.11301455
984.2	0.33987902	0	984.2	0.27249965	0.24019362	984.2	0.302361	0.23383387	984.2	0.26819589	0.19573331	984.21	0.26575461	0.17377591	984.21	0.19931699	0.13216458	984.2	0.18623391	0.11280702
984.4	0.3396741	0	984.4	0.27247678	0.23975256	984.4	0.30214147	0.23340449	984.4	0.26799941	0.19537389	984.41	0.26592447	0.17345681	984.41	0.19904892	0.13192189	984.4	0.18539321	0.11259988
984.6	0.3397736	0	984.6	0.27202097	0.23931231	984.6	0.30188061	0.2329759	984.6	0.26807631	0.19501513	984.61	0.26575666	0.1731383	984.61	0.19902949	0.13167965	984.6	0.18541962	0.11239311
984.8	0.33977785	0	984.8	0.27169071	0.23887287	984.8	0.30144748	0.23254809	984.8	0.26822984	0.19465703	984.81	0.26592537	0.17282037	984.81	0.19891356	0.13143785	984.8	0.18517033	0.11218673
985	0.33944929	0	985	0.27158756	0.23843424	985	0.30117631	0.23212107	985	0.26835074	0.19429959	985.01	0.26596032	0.17250302	985.01	0.19890823	0.13119649	985	0.18469656	0.11198073
985.2	0.33939624	0	985.2	0.27130756	0.23799641	985.2	0.30078029	0.23169483	985.2	0.26817698	0.19394281	985.21	0.26593754	0.17218626	985.21	0.19902777	0.13095558	985.2	0.18431702	0.1117751
985.4	0.33931833	0	985.4	0.27089113	0.23755938	985.4	0.30069846	0.23126938	985.4	0.26805272	0.19358667	985.41	0.26559311	0.17187008	985.41	0.19886173	0.13071511	985.4	0.18399234	0.11156985
985.6	0.33933336	0	985.6	0.27076706	0.23712316	985.6	0.30057278	0.23084471	985.6	0.26799239	0.1932312	985.61	0.26549515	0.17155448	985.61	0.19882536	0.13047508	985.6	0.18391374	0.11136498
985.8	0.33923447	0	985.8	0.27063475	0.23668774	985.8	0.3005233	0.23042081	985.8	0.26776711	0.19287637	985.81	0.26549289	0.17123946	985.81	0.19905862	0.1302355	985.8	0.18440728	0.11116048
986	0.33908049	0	986	0.2704645	0.23625312	986	0.30037891	0.2299977	986	0.268069	0.1925222	986.01	0.26542146	0.17092502	986.01	0.1990081	0.12999635	986	0.18436674	0.11095636
986.2	0.33887042	0	986.2	0.27047885	0.23581929	986.2	0.29996721	0.22957536	986.2	0.26780791	0.19216868	986.21	0.26527634	0.17061116	986.21	0.19859858	0.12975764	986.2	0.18423692	0.11075262
986.4	0.33852337	0	986.4	0.27027886	0.23538627	986.4	0.29954859	0.2291538	986.4	0.2676428	0.19181581	986.41	0.26511601	0.17029787	986.41	0.1982532	0.12951937	986.4	0.18354169	0.11054925
986.6	0.33863745	0	986.6	0.27047835	0.23495404	986.6	0.2997066	0.22873301	986.6	0.26764179	0.19146358	986.61	0.26487702	0.16998516	986.61	0.19829549	0.12928154	986.6	0.18363754	0.11034625
986.8	0.33793213	0	986.8	0.27044861	0.2345226	986.8	0.29963402	0.228313	986.8	0.26673976	0.191112	986.81	0.26431068	0.16967302	986.81	0.19779812	0.12904414	986.8	0.18328218	0.11014362
987	0.33749573	0	987	0.2705272	0.23409195	987	0.29988921	0.22789375	987	0.2663293	0.19076107	987.01	0.26383672	0.16936145	987.01	0.19762119	0.12880718	987	0.183303	0.10994137
987.2	0.3368654	0	987.2	0.27036764	0.2336621	987.2	0.29929351	0.22747528	987.2	0.2658584	0.19041078	987.21	0.26383577	0.16905046	987.21	0.19727245	0.12857066	987.2	0.18292586	0.10973949
987.4	0.33631506	0	987.4	0.2701193	0.23323303	987.4	0.29899971	0.22705758	987.4	0.26548114	0.19006114	987.41	0.26363305	0.16874004	987.41	0.19700015	0.12833457	987.4	0.18261456	0.10953798
987.6	0.33603833	0	987.6	0.27011485	0.23280475	987.6	0.29882994	0.22664064	987.6	0.26575773	0.18971213	987.61	0.26318845	0.16843019	987.61	0.19677147	0.12809891	987.6	0.18234432	0.10933684
987.8	0.3361202	0	987.8	0.27025875	0.23237726	987.8	0.29899156	0.22622446	987.8	0.26549659	0.18936377	987.81	0.26281598	0.16812091	987.81	0.1963486	0.12786369	987.8	0.18214237	0.10913606
988	0.33583019	0	988	0.27014621	0.23195055	988	0.29922785	0.22580906	988	0.26533498	0.18901605	988.01	0.26284406	0.16781219	988.01	0.19651997	0.1276289	988	0.18156991	0.10893566
988.2	0.33641779	0	988.2	0.27019085	0.23152463	988.2	0.29923263	0.22539441	988.2	0.26555363	0.18866896	988.21	0.26279119	0.16750404	988.21	0.19673211	0.12739454	988.2	0.18126722	0.10873563
988.4	0.33591896	0	988.4	0.26981174	0.23109949	988.4	0.29923955	0.22498053	988.4	0.26537532	0.18832252	988.41	0.26260648	0.16719646	988.41	0.19683465	0.12716061	988.4	0.18093202	0.10853596
988.6	0.33589014	0	988.6	0.26952903	0.23067513	988.6	0.29877212	0.2245674	988.6	0.26510853	0.18797671	988.61	0.26191639	0.16688944	988.61	0.19684802	0.1269271	988.6	0.1806328	0.10833666
988.8	0.33568384	0	988.8	0.2693602	0.23025155	988.8	0.29818388	0.22415504	988.8	0.2647715	0.18763153	988.81	0.26162712	0.16658299	988.81	0.1962834	0.12669403	988.8	0.18012324	0.10813772
989	0.33607005	0	989	0.26900984	0.22982874	989	0.29822764	0.22374343	989	0.26465768	0.18728699	989.01	0.26186752	0.1662771	989.01	0.19641177	0.12646139	989	0.18032979	0.10793915
989.2	0.33607306	0	989.2	0.26853597	0.22940672	989.2	0.29762402	0.22333257	989.2	0.26366084	0.18694308	989.21	0.26131161	0.16597177	989.21	0.19606911	0.12622917	989.2	0.18031393	0.10774095
989.4	0.33607847	0	989.4	0.26804404	0.22898546	989.4	0.29776761	0.22292248	989.4	0.26348188	0.1865998	989.41	0.26138621	0.165667	989.41	0.19595533	0.12599738	989.4	0.18040198	0.10754311
989.6	0.33670463	0	989.6	0.26786993	0.22856498	989.6	0.2977366	0.22251313	989.6	0.26375296	0.18625716	989.61	0.2619146	0.16536279	989.61	0.19635473	0.12576602	989.6	0.18097218	0.10734563
989.8	0.3370485	0	989.8	0.26808047	0.22814528	989.8	0.29724464	0.22210454	989.8	0.26357717	0.18591514	989.81	0.26219558	0.16505914	989.81	0.19608731	0.12553508	989.8	0.18154314	0.10714851
990	0.33717651	0	990	0.26804777	0.22772634	990	0.29699654	0.22169669	990	0.26342623	0.18557375	990.01	0.26235421	0.16475605	990.01	0.19574263	0.12530456	990	0.18124675	0.10695176
990.2	0.33729443	0	990.2	0.26805375	0.22730818	990.2	0.2963823	0.2212896	990.2	0.26319593	0.18523299	990.21	0.26249795	0.16445351	990.21	0.19553018	0.12507447	990.2	0.18132937	0.10675537
990.4	0.33714114	0	990.4	0.26838103	0.22689078	990.4	0.29656659	0.22088325	990.4	0.26346971	0.18489285	990.41	0.26285872	0.16415153	990.41	0.19576247	0.1248448	990.4	0.18155002	0.10655934
990.6	0.33729103	0	990.6	0.26836415	0.22647415	990.6	0.29695365	0.22047765	990.6	0.26354327	0.18455334	990.61	0.26304623	0.16385011	990.61	0.19601257	0.12461555	990.6	0.18174974	0.10636366
990.8	0.3367258	0	990.8	0.26818358	0.22605828	990.8	0.29654047	0.2200728	990.8	0.26333709	0.18421445	990.81	0.26324894	0.16354923	990.81	0.19587869	0.12438672	990.8	0.18177952	0.10616835
991	0.33660553	0	991	0.26773993	0.22564318	991	0.29629718	0.21966868	991	0.2631916	0.18387618	991.01	0.26323759	0.16324891	991.01	0.19609901	0.12415831	991	0.18204874	0.1059734
991.2	0.33625843	0	991.2	0.26734505	0.22522883	991.2	0.29608199	0.21926531	991.2	0.26331767	0.18353853	991.21	0.26356598	0.16294914	991.21	0.19570628	0.12393033	991.2	0.18183064	0.1057788
991.4	0.33597201	0	991.4	0.26748346	0.22481525	991.4	0.29605489	0.21886268	991.4	0.26333333	0.18320151	991.41	0.26326002	0.16264993	991.41	0.19515557	0.12370276	991.4	0.18171541	0.10558456
991.6	0.33566163	0	991.6	0.26742105	0.22440243	991.6	0.29617443	0.21846079	991.6	0.26343038	0.1828651	991.61	0.26333057	0.16235126	991.61	0.19522443	0.12347561	991.6	0.18150858	0.10539068
991.8	0.33532399	0	991.8	0.267457	0.22399037	991.8	0.29656633	0.21805964	991.8	0.26372495	0.18252931	991.81	0.26327052	0.16205314	991.81	0.19552299	0.12324887	991.8	0.18153826	0.10519716
992	0.33485287	0	992	0.26680903	0.22357906	992	0.29611129	0.21765922	992	0.26384828	0.18219414	992.01	0.26298432	0.16175556	992.01	0.19533087	0.12302255	992	0.18069349	0.10500399
992.2	0.33439135	0	992.2	0.26621308	0.22316851	992.2	0.29528651	0.21725954	992.2	0.26365107	0.18185958	992.21	0.26230014	0.16145854	992.21	0.19512166	0.12279665	992.2	0.17995321	0.10481117
992.4	0.33374008	0	992.4	0.26604248	0.22275872	992.4	0.2949243	0.2168606	992.4	0.26329005	0.18152564	992.41	0.26165812	0.16116206	992.41	0.19493802	0.12257116	992.4	0.1798768	0.10461871
992.6	0.33324208	0	992.6	0.26613053	0.22234967	992.6	0.29465177	0.21646238	992.6	0.26294263	0.18119231	992.61	0.26129584	0.16086612	992.61	0.19478981	0.12234609	992.6	0.17925322	0.1044266
992.8	0.33295313	0	992.8	0.26589915	0.22194138	992.8	0.29428975	0.2160649	992.8	0.26304628	0.18085959	992.81	0.26089151	0.16057073	992.81	0.19451519	0.12212143	992.8	0.17918592	0.10423485
993	0.3323536	0	993	0.26548169	0.22153383	993	0.29380536	0.21566815	993	0.26261655	0.18052748	993.01	0.26064593	0.16027588	993.01	0.19438716	0.12189718	993	0.1790597	0.10404344
993.2	0.3316227	0	993.2	0.26512943	0.22112704	993.2	0.29327357	0.21527212	993.2	0.26161322	0.18019599	993.21	0.25991236	0.15998157	993.21	0.19400964	0.12167335	993.2	0.17881114	0.10385239
993.4	0.33188393	0	993.4	0.26508087	0.22072099	993.4	0.29314974	0.21487683	993.4	0.26165974	0.1798651	993.41	0.26011118	0.1596878	993.41	0.19397629	0.12144992	993.4	0.17866967	0.10366169
993.6	0.33200016	0	993.6	0.26467359	0.22031569	993.6	0.29262982	0.21448225	993.6	0.26135736	0.17953482	993.61	0.25966894	0.15939457	993.61	0.19414197	0.12122691	993.6	0.17859966	0.10347134
993.8	0.33220755	0	993.8	0.26520632	0.21991113	993.8	0.29238911	0.21408841	993.8	0.26118962	0.17920515	993.81	0.25944016	0.15910188	993.81	0.19382803	0.1210043	993.8	0.17875076	0.10328134
994	0.33209008	0	994	0.26512637	0.21950731	994	0.29209477	0.21369528	994	0.26091468	0.17887608	994.01	0.25910575	0.15880972	994.01	0.193876	0.12078211	994	0.17869539	0.10309169
994.2	0.33183996	0	994.2	0.2648552	0.21910424	994.2	0.29189367	0.21330288	994.2	0.2606906	0.17854761	994.21	0.25862053	0.15851811	994.21	0.19359668	0.12056032	994.2	0.1788289	0.10290238
994.4	0.3319039	0	994.4	0.264936	0.2187019	994.4	0.29224126	0.2129112	994.4	0.26077202	0.17821975	994.41	0.25866471	0.15822702	994.41	0.19341462	0.12033894	994.4	0.17908309	0.10271343
994.6	0.33219747	0	994.6	0.26471587	0.21830031	994.6	0.29231493	0.21252024	994.6	0.26095488	0.17789249	994.61	0.25891731	0.15793648	994.61	0.19385073	0.12011796	994.6	0.17925606	0.10252482
994.8	0.33217583	0	994.8	0.26473723	0.21789945	994.8	0.29211409	0.21212999	994.8	0.2611287	0.17756583	994.81	0.25896636	0.15764646	994.81	0.19381458	0.11989739	994.8	0.17957433	0.10233656
995	0.33197946	0	995	0.26417231	0.21749933	995	0.29200312	0.21174047	995	0.26077338	0.17723978	995.01	0.25855543	0.15735698	995.01	0.19319118	0.11967723	995	0.17925325	0.10214864
995.2	0.33168425	0	995.2	0.26442667	0.21709994	995.2	0.29209638	0.21135166	995.2	0.26100627	0.17691432	995.21	0.2587978	0.15706803	995.21	0.19265858	0.11945747	995.2	0.17924636	0.10196107
995.4	0.33130858	0	995.4	0.2643082	0.21670129	995.4	0.292148	0.21096356	995.4	0.2605596	0.17658945	995.41	0.25873865	0.15677961	995.41	0.19261043	0.11923811	995.4	0.17910933	0.10177384
995.6	0.33137468	0	995.6	0.26422102	0.21630337	995.6	0.29221913	0.21057617	995.6	0.26043266	0.17626519	995.61	0.25863118	0.15649172	995.61	0.19296588	0.11901916	995.6	0.17932582	0.10158695
995.8	0.33133272	0	995.8	0.26423611	0.21590618	995.8	0.29241969	0.2101895	995.8	0.2608845	0.17594152	995.81	0.25849801	0.15620436	995.81	0.19304763	0.11880061	995.8	0.17923677	0.10140041
996	0.33071626	0	996	0.26372937	0.21550972	996	0.2913586	0.20980353	996	0.26025342	0.17561844	996.01	0.25824377	0.15591753	996.01	0.19222326	0.11858246	996	0.17879416	0.10121422
996.2	0.33017488	0	996.2	0.26378657	0.21511398	996.2	0.29119798	0.20941828	996.2	0.26027761	0.17529596	996.21	0.25826157	0.15563123	996.21	0.19221662	0.11836471	996.2	0.17851027	0.10102836
996.4	0.33001048	0	996.4	0.26381894	0.21471898	996.4	0.29154914	0.20903373	996.4	0.26014862	0.17497407	996.41	0.25812898	0.15534544	996.41	0.19210179	0.11814736	996.4	0.17842538	0.10084284
996.6	0.32960599	0	996.6	0.26356418	0.21432469	996.6	0.29130709	0.20864989	996.6	0.25979836	0.17465277	996.61	0.25812004	0.15506019	996.61	0.19190689	0.11793041	996.6	0.17810177	0.10065767
996.8	0.3294398	0	996.8	0.26353371	0.21393114	996.8	0.29105375	0.20826675	996.8	0.25961611	0.17433206	996.81	0.25777839	0.15477546	996.81	0.19172844	0.11771386	996.8	0.17810711	0.10047284
997	0.32878179	0	997	0.26346269	0.2135383	997	0.29076062	0.20788432	997	0.25918192	0.17401194	997.01	0.25763624	0.15449125	997.01	0.19154268	0.11749771	997	0.17782551	0.10028834
997.2	0.32862249	0	997.2	0.26341803	0.21314619	997.2	0.2907216	0.20750259	997.2	0.25878529	0.17369241	997.21	0.2572043	0.15420756	997.21	0.19126801	0.11728195	997.2	0.17777204	0.10010418
997.4	0.32903245	0	997.4	0.26355483	0.2127548	997.4	0.29100077	0.20712156	997.4	0.258746	0.17337346	997.41	0.25711024	0.15392439	997.41	0.19154899	0.11706659	997.4	0.17790117	0.09992037
997.6	0.32918037	0	997.6	0.26375102	0.21236412	997.6	0.29111509	0.20674123	997.6	0.25904247	0.1730551	997.61	0.25666232	0.15364175	997.61	0.19186161	0.11685162	997.6	0.17810979	0.09973689
997.8	0.32937168	0	997.8	0.26406892	0.21197416	997.8	0.29086598	0.20636159	997.8	0.25905954	0.17273733	997.81	0.25676534	0.15335962	997.81	0.19148581	0.11663705	997.8	0.17850287	0.09955374
998	0.32938709	0	998	0.26369412	0.21158492	998	0.29075925	0.20598266	998	0.25860399	0.17242014	998.01	0.25676385	0.15307801	998.01	0.19151385	0.11642287	998	0.17892799	0.09937093
998.2	0.32944602	0	998.2	0.26328229	0.2111964	998.2	0.29129699	0.20560442	998.2	0.25833534	0.17210353	998.21	0.25659428	0.15279692	998.21	0.19115796	0.11620909	998.2	0.17874337	0.09918846
998.4	0.32973469	0	998.4	0.26319439	0.21080858	998.4	0.29112829	0.20522687	998.4	0.25832951	0.1717875	998.41	0.25672605	0.15251634	998.41	0.19138377	0.1159957	998.4	0.17843095	0.09900633
998.6	0.32947038	0	998.6	0.26292264	0.21042148	998.6	0.2910875	0.20485002	998.6	0.2581304	0.17147205	998.61	0.25659081	0.15223628	998.61	0.19121687	0.1157827	998.6	0.17806372	0.09882452
998.8	0.3297753	0	998.8	0.2629725	0.21003509	998.8	0.29135519	0.20447386	998.8	0.25796927	0.17115718	998.81	0.25668385	0.15195674	998.81	0.19117819	0.11557009	998.8	0.1776729	0.09864306
999	0.32957571	0	999	0.26256277	0.20964941	999	0.29098609	0.20409839	999	0.25714343	0.17084289	999.01	0.25652945	0.1516777	999.01	0.19058706	0.11535788	999	0.17711001	0.09846192
999.2	0.32946901	0	999.2	0.26268865	0.20926444	999.2	0.29094098	0.20372362	999.2	0.25705001	0.17052918	999.21	0.25691638	0.15139918	999.21	0.19064626	0.11514605	999.2	0.17754098	0.09828112
999.4	0.32971859	0	999.4	0.26240006	0.20888017	999.4	0.29105863	0.20334952	999.4	0.25664557	0.17021604	999.41	0.25705012	0.15112117	999.41	0.19097525	0.11493461	999.4	0.17760823	0.09810065
999.6	0.33014901	0	999.6	0.2629311	0.20849661	999.6	0.29086216	0.20297612	999.6	0.25713537	0.16990348	999.61	0.25701291	0.15084367	999.61	0.1911545	0.11472356	999.6	0.17773689	0.09792051
999.8	0.33000191	0	999.8	0.26289222	0.20811376	999.8	0.29073342	0.2026034	999.8	0.25701991	0.16959149	999.81	0.25686809	0.15056668	999.81	0.19082025	0.11451289	999.8	0.17757095	0.0977407
1000	0.3295295	0	1000	0.26265675	0.2077316	1000	0.29020844	0.20223137	1000	0.2564668	0.16928008	1000.01	0.25680678	0.1502902	1000.01	0.19035633	0.11430262	1000	0.17760792	0.09756122
1000.2	0.32934444	0	1000.2	0.2622426	0.20735015	1000.2	0.28990245	0.20186002	1000.2	0.25682927	0.16896923	1000.21	0.25634339	0.15001423	1000.21	0.19028738	0.11409273	1000.2	0.17744366	0.09738207
1000.4	0.32908406	0	1000.4	0.26194563	0.2069694	1000.4	0.28977989	0.20148935	1000.4	0.25658525	0.16865896	1000.41	0.25564002	0.14973876	1000.41	0.19019808	0.11388322	1000.4	0.17743792	0.09720326
1000.6	0.32860034	0	1000.6	0.26225935	0.20658935	1000.6	0.28926492	0.20111936	1000.6	0.25635708	0.16834926	1000.61	0.25528521	0.1494638	1000.61	0.19022909	0.1136741	1000.6	0.17714595	0.09702476
1000.8	0.32813208	0	1000.8	0.26243084	0.20621	1000.8	0.28892378	0.20075005	1000.8	0.25606919	0.16804012	1000.81	0.25496446	0.14918935	1000.81	0.1897529	0.11346537	1000.8	0.17683764	0.0968466
1001	0.32796418	0	1001	0.26224437	0.20583134	1001	0.28848258	0.20038142	1001	0.25606035	0.16773156	1001.01	0.25462287	0.1489154	1001.01	0.18974444	0.11325701	1001	0.17669286	0.09666876
1001.2	0.32757306	0	1001.2	0.26244775	0.20545338	1001.2	0.28806244	0.20001347	1001.2	0.25578833	0.16742356	1001.21	0.25439423	0.14864195	1001.21	0.18967882	0.11304904	1001.2	0.17654792	0.09649125
1001.4	0.32749641	0	1001.4	0.26227254	0.20507611	1001.4	0.28823568	0.19964619	1001.4	0.2560104	0.16711612	1001.41	0.25427232	0.148369	1001.41	0.19009282	0.11284146	1001.4	0.17651174	0.09631407
1001.6	0.32717279	0	1001.6	0.26247329	0.20469954	1001.6	0.28779544	0.19927958	1001.6	0.25609819	0.16680925	1001.61	0.25407244	0.14809656	1001.61	0.18994852	0.11263425	1001.6	0.17622115	0.09613721
1001.8	0.32702292	0	1001.8	0.26231387	0.20432366	1001.8	0.28752573	0.19891365	1001.8	0.2562058	0.16650294	1001.81	0.25414642	0.14782461	1001.81	0.19002232	0.11242742	1001.8	0.17595904	0.09596068
1002	0.32676154	0	1002	0.26215941	0.20394846	1002	0.28719539	0.19854839	1002	0.25612219	0.1661972	1002.01	0.25376218	0.14755317	1002.01	0.19017066	0.11222098	1002	0.17574121	0.09578447
1002.2	0.32628248	0	1002.2	0.26197412	0.20357396	1002.2	0.28727204	0.19818381	1002.2	0.25623264	0.16589202	1002.21	0.25311714	0.14728222	1002.21	0.18976722	0.11201491	1002.2	0.17517973	0.09560858
1002.4	0.32614755	0	1002.4	0.26153941	0.20320014	1002.4	0.28666379	0.19781989	1002.4	0.25648887	0.1655874	1002.41	0.25278271	0.14701177	1002.41	0.1894622	0.11180922	1002.4	0.17489512	0.09543302
1002.6	0.32587585	0	1002.6	0.2612134	0.20282701	1002.6	0.28712209	0.19745664	1002.6	0.25659774	0.16528333	1002.61	0.25260971	0.14674182	1002.61	0.18888975	0.11160391	1002.6	0.17467331	0.09525778
1002.8	0.32657106	0	1002.8	0.26146036	0.20245457	1002.8	0.28760353	0.19709406	1002.8	0.25673845	0.16497983	1002.81	0.25276271	0.14647236	1002.81	0.18894699	0.11139897	1002.8	0.17436141	0.09508286
1003	0.32660026	0	1003	0.26135937	0.20208281	1003	0.28753622	0.19673214	1003	0.25627688	0.16467688	1003.01	0.25286007	0.1462034	1003.01	0.18859075	0.11119441	1003	0.17434825	0.09490826
1003.2	0.32650451	0	1003.2	0.2609754	0.20171173	1003.2	0.28736402	0.19637088	1003.2	0.2562147	0.16437449	1003.21	0.25294875	0.14593493	1003.21	0.18850991	0.11099023	1003.2	0.17469782	0.09473399
1003.4	0.32720205	0	1003.4	0.26112749	0.20134133	1003.4	0.28759894	0.1960103	1003.4	0.25649138	0.16407266	1003.41	0.25297923	0.14566695	1003.41	0.18836075	0.11078642	1003.4	0.17461859	0.09456003
1003.6	0.32762841	0	1003.6	0.26166839	0.20097162	1003.6	0.28762842	0.19565037	1003.6	0.25668997	0.16377137	1003.61	0.25278426	0.14539947	1003.61	0.18838356	0.11058299	1003.6	0.17477921	0.09438639
1003.8	0.32773912	0	1003.8	0.26091277	0.20060258	1003.8	0.28789921	0.1952911	1003.8	0.25600384	0.16347065	1003.81	0.25225951	0.14513248	1003.81	0.18803851	0.11037993	1003.8	0.17509395	0.09421307
1004	0.32730953	0	1004	0.26064485	0.20023422	1004	0.28758681	0.19493249	1004	0.25560475	0.16317047	1004.01	0.25203893	0.14486597	1004.01	0.18746188	0.11017724	1004	0.17518775	0.09404007
1004.2	0.32722411	0	1004.2	0.260512	0.19986654	1004.2	0.28730587	0.19457455	1004.2	0.25577963	0.16287085	1004.21	0.25185475	0.14459996	1004.21	0.18741276	0.10997493	1004.2	0.17536852	0.09386739
1004.4	0.32639225	0	1004.4	0.25977275	0.19949953	1004.4	0.28697187	0.19421726	1004.4	0.25547269	0.16257177	1004.41	0.25139946	0.14433444	1004.41	0.18700532	0.10977298	1004.4	0.17518612	0.09369502
1004.6	0.32606031	0	1004.6	0.25951348	0.19913319	1004.6	0.28642849	0.19386062	1004.6	0.2545461	0.16227325	1004.61	0.25108309	0.1440694	1004.61	0.18661273	0.10957141	1004.6	0.17464284	0.09352298
1004.8	0.32580973	0	1004.8	0.25901902	0.19876753	1004.8	0.28632898	0.19350464	1004.8	0.25406345	0.16197527	1004.81	0.25152653	0.14380485	1004.81	0.18648161	0.10937021	1004.8	0.17476995	0.09335124
1005	0.32522706	0	1005	0.25852409	0.19840254	1005	0.28615098	0.19314931	1005	0.25337749	0.16167784	1005.01	0.25136607	0.14354079	1005.01	0.18667721	0.10916938	1005	0.17487811	0.09317982
1005.2	0.32428978	0	1005.2	0.25792804	0.19803822	1005.2	0.28535455	0.19279464	1005.2	0.25263903	0.16138096	1005.21	0.25127254	0.14327721	1005.21	0.18611408	0.10896891	1005.2	0.17455756	0.09300872
1005.4	0.32385444	0	1005.4	0.25753428	0.19767457	1005.4	0.28537311	0.19244062	1005.4	0.25243142	0.16108462	1005.41	0.25125778	0.14301411	1005.41	0.18627958	0.10876882	1005.4	0.17447464	0.09283793
1005.6	0.32316381	0	1005.6	0.25747167	0.19731159	1005.6	0.28469599	0.19208725	1005.6	0.25177925	0.16078882	1005.61	0.25117086	0.1427515	1005.61	0.18598472	0.10856909	1005.6	0.17406217	0.09266746
1005.8	0.32274403	0	1005.8	0.2573412	0.19694927	1005.8	0.28447777	0.19173452	1005.8	0.25195785	0.16049357	1005.81	0.2509978	0.14248937	1005.81	0.18577944	0.10836973	1005.8	0.17408556	0.0924973
1006	0.32198448	0	1006	0.25701812	0.19658762	1006	0.28383694	0.19138245	1006	0.25146637	0.16019886	1006.01	0.25061014	0.14222772	1006.01	0.18534305	0.10817073	1006	0.17389359	0.09232745
1006.2	0.32181603	0	1006.2	0.25674087	0.19622663	1006.2	0.28381863	0.19103102	1006.2	0.25112462	0.15990469	1006.21	0.25041923	0.14196655	1006.21	0.18495694	0.1079721	1006.2	0.17384237	0.09215791
1006.4	0.32193631	0	1006.4	0.25689974	0.19586631	1006.4	0.28377184	0.19068023	1006.4	0.25160346	0.15961107	1006.41	0.25090785	0.14170587	1006.41	0.18520653	0.10777383	1006.4	0.17404129	0.09198868
1006.6	0.32175826	0	1006.6	0.25732078	0.19550664	1006.6	0.2839561	0.19033009	1006.6	0.25162281	0.15931798	1006.61	0.25125681	0.14144566	1006.61	0.18513867	0.10757593	1006.6	0.1738581	0.09181977
1006.8	0.32223622	0	1006.8	0.25773029	0.19514764	1006.8	0.28402049	0.1899806	1006.8	0.25142258	0.15902543	1006.81	0.25160809	0.14118592	1006.81	0.18516996	0.10737839	1006.8	0.17414489	0.09165116
1007	0.32222649	0	1007	0.25821533	0.1947893	1007	0.28353151	0.18963174	1007	0.25150532	0.15873341	1007.01	0.25156143	0.14092667	1007.01	0.18513057	0.10718122	1007	0.17426988	0.09148286
1007.2	0.32238614	0	1007.2	0.25846411	0.19443161	1007.2	0.28294524	0.18928353	1007.2	0.25152628	0.15844194	1007.21	0.25155798	0.14066789	1007.21	0.18504002	0.10698441	1007.2	0.1741507	0.09131488
1007.4	0.3232589	0	1007.4	0.25921804	0.19407458	1007.4	0.28339976	0.18893595	1007.4	0.25211979	0.158151	1007.41	0.25156384	0.14040959	1007.41	0.18503217	0.10678795	1007.4	0.17419035	0.0911472
1007.6	0.32382542	0	1007.6	0.25921602	0.19371821	1007.6	0.28374728	0.18858901	1007.6	0.25230409	0.15786059	1007.61	0.2511702	0.14015176	1007.61	0.18499238	0.10659186	1007.6	0.1742355	0.09097983
1007.8	0.32406274	0	1007.8	0.25904872	0.19336249	1007.8	0.2843915	0.18824271	1007.8	0.25278566	0.15757071	1007.81	0.25092019	0.1398944	1007.81	0.18482224	0.10639613	1007.8	0.17423329	0.09081276
1008	0.32374621	0	1008	0.25904302	0.19300743	1008	0.28394619	0.18789705	1008	0.25331386	0.15728137	1008.01	0.25067362	0.13963752	1008.01	0.18435332	0.10620076	1008	0.17393059	0.09064601
1008.2	0.32334458	0	1008.2	0.25804862	0.19265301	1008.2	0.28333682	0.18755202	1008.2	0.25307961	0.15699256	1008.21	0.24982821	0.1393811	1008.21	0.18377696	0.10600575	1008.2	0.17353017	0.09047956
1008.4	0.32280536	0	1008.4	0.25703907	0.19229925	1008.4	0.28286638	0.18720763	1008.4	0.25246771	0.15670428	1008.41	0.24866131	0.13912516	1008.41	0.18322255	0.10581109	1008.4	0.17285946	0.09031341
1008.6	0.32293822	0	1008.6	0.25747837	0.19194614	1008.6	0.28333983	0.18686386	1008.6	0.25230389	0.15641653	1008.61	0.24841073	0.13886969	1008.61	0.18363334	0.10561679	1008.6	0.17298054	0.09014757
1008.8	0.32229537	0	1008.8	0.2570016	0.19159367	1008.8	0.28329464	0.18652073	1008.8	0.25194517	0.15612931	1008.81	0.24792497	0.13861469	1008.81	0.18323086	0.10542285	1008.8	0.1729214	0.08998204
1009	0.32203512	0	1009	0.25624992	0.19124186	1009	0.28279347	0.18617823	1009	0.25133348	0.15584261	1009.01	0.24719745	0.13836016	1009.01	0.18279607	0.10522927	1009	0.17265164	0.08981681
1009.2	0.32186708	0	1009.2	0.25589108	0.19089068	1009.2	0.28257561	0.18583636	1009.2	0.25097619	0.15555644	1009.21	0.24676996	0.13810609	1009.21	0.18236465	0.10503604	1009.2	0.17230642	0.08965188
1009.4	0.32179982	0	1009.4	0.25535838	0.19054016	1009.4	0.28264422	0.18549511	1009.4	0.25083552	0.1552708	1009.41	0.24651257	0.13785249	1009.41	0.1827596	0.10484317	1009.4	0.17178675	0.08948725
1009.6	0.32104218	0	1009.6	0.25507664	0.19019028	1009.6	0.28276051	0.18515449	1009.6	0.25066464	0.15498568	1009.61	0.24629695	0.13759936	1009.61	0.1823905	0.10465065	1009.6	0.17126082	0.08932293
1009.8	0.3210654	0	1009.8	0.25534874	0.18984104	1009.8	0.28323873	0.1848145	1009.8	0.25077463	0.15470109	1009.81	0.24652514	0.13734669	1009.81	0.18259411	0.10445848	1009.8	0.17166209	0.08915891
1010	0.32092676	0	1010	0.25560158	0.18949244	1010	0.28300505	0.18447513	1010	0.25045559	0.15441701	1010.01	0.24683013	0.13709448	1010.01	0.18294331	0.10426667	1010	0.17178132	0.08899519
1010.2	0.3208718	0	1010.2	0.25572801	0.18914448	1010.2	0.283248	0.18413638	1010.2	0.25041051	0.15413346	1010.21	0.24703938	0.13684274	1010.21	0.18354023	0.1040752	1010.2	0.17188196	0.08883177
1010.4	0.32043335	0	1010.4	0.25596626	0.18879716	1010.4	0.28281745	0.18379826	1010.4	0.25012236	0.15385043	1010.41	0.2477304	0.13659146	1010.41	0.18336335	0.10388409	1010.4	0.17198906	0.08866865
1010.6	0.32008364	0	1010.6	0.25572335	0.18845048	1010.6	0.28249304	0.18346076	1010.6	0.25001015	0.15356792	1010.61	0.24765854	0.13634064	1010.61	0.18338905	0.10369333	1010.6	0.17182923	0.08850583
1010.8	0.31985271	0	1010.8	0.255909	0.18810443	1010.8	0.28219626	0.18312387	1010.8	0.25000869	0.15328593	1010.81	0.24791222	0.13609028	1010.81	0.18382718	0.10350293	1010.8	0.17195277	0.08834331
1011	0.31970202	0	1011	0.25636348	0.18775902	1011	0.28195772	0.18278761	1011	0.25023931	0.15300446	1011.01	0.24820239	0.13584039	1011.01	0.18439889	0.10331287	1011	0.17209733	0.08818109
1011.2	0.32030342	0	1011.2	0.25676587	0.18741424	1011.2	0.28262588	0.18245196	1011.2	0.25076408	0.1527235	1011.21	0.24902567	0.13559095	1011.21	0.18502314	0.10312316	1011.2	0.17256081	0.08801917
1011.4	0.32039801	0	1011.4	0.2566724	0.1870701	1011.4	0.28293837	0.18211693	1011.4	0.25099056	0.15244306	1011.41	0.2492372	0.13534197	1011.41	0.18525918	0.1029338	1011.4	0.17238073	0.08785754
1011.6	0.32054862	0	1011.6	0.25639805	0.18672659	1011.6	0.28319473	0.18178252	1011.6	0.25146579	0.15216313	1011.61	0.24917661	0.13509344	1011.61	0.18553147	0.10274478	1011.6	0.17222827	0.08769621
1011.8	0.32002018	0	1011.8	0.25671099	0.18638371	1011.8	0.28331224	0.18144872	1011.8	0.25162794	0.15188372	1011.81	0.24916629	0.13484537	1011.81	0.18578135	0.10255611	1011.8	0.17210021	0.08753518
1012	0.31948952	0	1012	0.25614482	0.18604146	1012	0.28261225	0.18111553	1012	0.25097758	0.15160482	1012.01	0.24890732	0.13459776	1012.01	0.18536243	0.10236779	1012	0.17115814	0.08737444
1012.2	0.31915999	0	1012.2	0.25554711	0.18569984	1012.2	0.28207923	0.18078295	1012.2	0.2502594	0.15132643	1012.21	0.24826252	0.1343506	1012.21	0.18536211	0.10217982	1012.2	0.1708937	0.087214
1012.4	0.31894717	0	1012.4	0.25563431	0.18535884	1012.4	0.28179979	0.18045099	1012.4	0.25024702	0.15104856	1012.41	0.24790916	0.1341039	1012.41	0.18519468	0.10199219	1012.4	0.17065523	0.08705385
1012.6	0.31897715	0	1012.6	0.25610771	0.18501848	1012.6	0.28176051	0.18011963	1012.6	0.25041242	0.15077119	1012.61	0.2479946	0.13385765	1012.61	0.18558006	0.1018049	1012.6	0.17109598	0.08689399
1012.8	0.31911449	0	1012.8	0.25609723	0.18467873	1012.8	0.28140733	0.17978888	1012.8	0.24982501	0.15049434	1012.81	0.24792097	0.13361185	1012.81	0.18511687	0.10161796	1012.8	0.1708806	0.08673443
1013	0.31933086	0	1013	0.25588751	0.18433961	1013	0.28112774	0.17945874	1013	0.24922603	0.15021799	1013.01	0.24791158	0.1333665	1013.01	0.18498469	0.10143137	1013	0.17052114	0.08657517
1013.2	0.31938347	0	1013.2	0.25605399	0.18400112	1013.2	0.28177984	0.17912921	1013.2	0.2492909	0.14994215	1013.21	0.24796544	0.13312161	1013.21	0.18494069	0.10124511	1013.2	0.17077454	0.08641619
1013.4	0.3193925	0	1013.4	0.25569653	0.18366324	1013.4	0.28154667	0.17880028	1013.4	0.24940304	0.14966681	1013.41	0.24805338	0.13287716	1013.41	0.18483893	0.1010592	1013.4	0.17061163	0.08625751
1013.6	0.31844575	0	1013.6	0.25525556	0.18332599	1013.6	0.28114898	0.17847195	1013.6	0.2485753	0.14939199	1013.61	0.24756526	0.13263316	1013.61	0.18422578	0.10087363	1013.6	0.17022948	0.08609912
1013.8	0.3184762	0	1013.8	0.25528727	0.18298935	1013.8	0.28058298	0.17814423	1013.8	0.24806393	0.14911766	1013.81	0.24736785	0.13238961	1013.81	0.1840741	0.1006884	1013.8	0.17039472	0.08594101
1014	0.31815595	0	1014	0.25491014	0.18265333	1014	0.28007392	0.17781711	1014	0.24757343	0.14884384	1014.01	0.24657218	0.13214651	1014.01	0.18380809	0.1005035	1014	0.17007323	0.0857832
1014.2	0.31774483	0	1014.2	0.25414728	0.18231793	1014.2	0.27992276	0.17749059	1014.2	0.24708189	0.14857052	1014.21	0.24620651	0.13190385	1014.21	0.18341271	0.10031895	1014.2	0.16947763	0.08562568
1014.4	0.31763966	0	1014.4	0.25394283	0.18198315	1014.4	0.27913371	0.17716467	1014.4	0.2465541	0.14829771	1014.41	0.24636821	0.13166164	1014.41	0.18270363	0.10013474	1014.4	0.16931209	0.08546845
1014.6	0.31749647	0	1014.6	0.25397618	0.18164898	1014.6	0.27963714	0.17683935	1014.6	0.2466701	0.14802539	1014.61	0.24648188	0.13141988	1014.61	0.18313296	0.09995087	1014.6	0.16939745	0.08531151
1014.8	0.31750427	0	1014.8	0.25381794	0.18131542	1014.8	0.27956457	0.17651462	1014.8	0.24630669	0.14775358	1014.81	0.24693668	0.13117855	1014.81	0.18311063	0.09976733	1014.8	0.16949819	0.08515485
1015	0.31766282	0	1015	0.25357616	0.18098248	1015	0.27945594	0.1761905	1015	0.24629167	0.14748227	1015.01	0.24682084	0.13093768	1015.01	0.18288096	0.09958413	1015	0.16945049	0.08499849
1015.2	0.31815455	0	1015.2	0.2538275	0.18065015	1015.2	0.27964083	0.17586696	1015.2	0.2466357	0.14721145	1015.21	0.24700591	0.13069724	1015.21	0.18299231	0.09940127	1015.2	0.16937829	0.08484241
1015.4	0.31782144	0	1015.4	0.25331131	0.18031842	1015.4	0.27900184	0.17554402	1015.4	0.24634783	0.14694113	1015.41	0.24663098	0.13045724	1015.41	0.18287121	0.09921874	1015.4	0.16868234	0.08468661
1015.6	0.31805193	0	1015.6	0.25350594	0.17998731	1015.6	0.27867399	0.17522168	1015.6	0.24652271	0.14667131	1015.61	0.24646905	0.13021769	1015.61	0.18309809	0.09903655	1015.6	0.16857415	0.08453111
1015.8	0.31722766	0	1015.8	0.25354032	0.17965681	1015.8	0.27811763	0.17489992	1015.8	0.2460308	0.14640198	1015.81	0.24562969	0.12997858	1015.81	0.18246692	0.09885469	1015.8	0.16787142	0.08437588
1016	0.31721793	0	1016	0.2534129	0.17932691	1016	0.2778192	0.17457876	1016	0.24619362	0.14613315	1016.01	0.24577266	0.1297399	1016.01	0.18242899	0.09867317	1016	0.1675862	0.08422095
1016.2	0.31700472	0	1016.2	0.25330217	0.17899762	1016.2	0.27733824	0.17425819	1016.2	0.24632265	0.14586481	1016.21	0.24528349	0.12950166	1016.21	0.18245909	0.09849198	1016.2	0.16771629	0.0840663
1016.4	0.31684885	0	1016.4	0.25329629	0.17866893	1016.4	0.27725803	0.1739382	1016.4	0.24607742	0.14559696	1016.41	0.24505787	0.12926386	1016.41	0.1820863	0.09831112	1016.4	0.16745246	0.08391193
1016.6	0.31683447	0	1016.6	0.25372939	0.17834085	1016.6	0.27741419	0.17361881	1016.6	0.24592882	0.1453296	1016.61	0.24511037	0.1290265	1016.61	0.18223487	0.09813059	1016.6	0.16790898	0.08375784
1016.8	0.3167523	0	1016.8	0.25379507	0.17801336	1016.8	0.27702875	0.1733	1016.8	0.24509081	0.14506274	1016.81	0.2450482	0.12878957	1016.81	0.18195809	0.0979504	1016.8	0.16762176	0.08360404
1017	0.31645437	0	1017	0.25303309	0.17768648	1017	0.27704806	0.17298177	1017	0.24483073	0.14479637	1017.01	0.2447829	0.12855308	1017.01	0.18136143	0.09777054	1017	0.16772601	0.08345052
1017.2	0.31624758	0	1017.2	0.25279798	0.1773602	1017.2	0.2772133	0.17266413	1017.2	0.2455903	0.14453048	1017.21	0.24453314	0.12831702	1017.21	0.18116029	0.097591	1017.2	0.1683863	0.08329728
1017.4	0.31536783	0	1017.4	0.25188407	0.17703452	1017.4	0.27626161	0.17234707	1017.4	0.24502233	0.14426508	1017.41	0.24369765	0.1280814	1017.41	0.18048041	0.0974118	1017.4	0.16781041	0.08314433
1017.6	0.31469504	0	1017.6	0.25127429	0.17670944	1017.6	0.27545338	0.1720306	1017.6	0.24425455	0.14400018	1017.61	0.24301833	0.12784621	1017.61	0.17994778	0.09723293	1017.6	0.16736059	0.08299165
1017.8	0.31463684	0	1017.8	0.25129309	0.17638495	1017.8	0.27548975	0.1717147	1017.8	0.24425664	0.14373575	1017.81	0.24291347	0.12761145	1017.81	0.17973873	0.09705438	1017.8	0.16766476	0.08283926
1018	0.31460664	0	1018	0.25096752	0.17606106	1018	0.27576227	0.17139939	1018	0.24408893	0.14347181	1018.01	0.24275086	0.12737712	1018.01	0.17963059	0.09687616	1018	0.16761965	0.08268714
1018.2	0.31449228	0	1018.2	0.2507607	0.17573777	1018.2	0.27578941	0.17108465	1018.2	0.24397177	0.14320836	1018.21	0.24335051	0.12714322	1018.21	0.17935718	0.09669827	1018.2	0.16759626	0.08253531
1018.4	0.31464375	0	1018.4	0.25085625	0.17541507	1018.4	0.27576248	0.1707705	1018.4	0.24372536	0.14294539	1018.41	0.24373192	0.12690975	1018.41	0.17919573	0.09652071	1018.4	0.16760809	0.08238375
1018.6	0.3146149	0	1018.6	0.25064112	0.17509296	1018.6	0.27600262	0.17045692	1018.6	0.24355167	0.14268291	1018.61	0.24393051	0.12667671	1018.61	0.17902433	0.09634347	1018.6	0.1674576	0.08223247
1018.8	0.31480323	0	1018.8	0.2501459	0.17477144	1018.8	0.27541596	0.17014391	1018.8	0.24346885	0.1424209	1018.81	0.24385358	0.1264441	1018.81	0.17865535	0.09616656	1018.8	0.16707295	0.08208147
1019	0.31493299	0	1019	0.2502885	0.17445051	1019	0.27489417	0.16983148	1019	0.24369771	0.14215938	1019.01	0.2437744	0.12621191	1019.01	0.17857754	0.09598997	1019	0.16670145	0.08193075
1019.2	0.31524863	0	1019.2	0.25053024	0.17413018	1019.2	0.27455643	0.16951963	1019.2	0.24386269	0.14189834	1019.21	0.24411953	0.12598015	1019.21	0.17871217	0.09581371	1019.2	0.16648519	0.0817803
1019.4	0.31530628	0	1019.4	0.25048302	0.17381043	1019.4	0.27401736	0.16920834	1019.4	0.2439368	0.14163777	1019.41	0.24406434	0.12574882	1019.41	0.17857594	0.09563777	1019.4	0.16600454	0.08163013
1019.6	0.31544688	0	1019.6	0.25079976	0.17349126	1019.6	0.27357478	0.16889763	1019.6	0.24390199	0.14137769	1019.61	0.24398786	0.12551791	1019.61	0.17855578	0.09546215	1019.6	0.1654322	0.08148024
1019.8	0.31510204	0	1019.8	0.25085285	-99999	1019.8	0.27314315	-99999	1019.8	0.24384875	-99999	1019.81	0.24364538	-99999	1019.81	0.17815107	-99999	1019.8	0.1647411	0.08133062
