# Supplementary material for: Targeted protein degradation in Escherichia coli using CLIPPERs
Source: EMBO Rep. 2025 Jun 25;26(16):3994–4016. doi: 10.1038/s44319-025-00510-9 (PMC12373786; doi:10.1038/s44319-025-00510-9)
Supplement: Supplementary file 7 — Source data Fig. 4 [file 44319_2025_510_MOESM7_ESM.zip › Fig4/Fig4E/Octet_GroTAC1_GroEL.xlsx]

## Sheet: GroEL_GroTAC
Conc1	5e-06		Conc1	2.5e-06		Conc1	1.25e-06		Conc1	6.25e-07		Conc1	3.125e-07		Conc1	1.563e-07		Conc1	7.813e-08
Start1	660		Start1	660		Start1	660		Start1	660		Start1	660		Start1	660		Start1	660
Stop1	1019.8		Stop1	1019.8		Stop1	1019.8		Stop1	1019.8		Stop1	1019.8		Stop1	1019.8		Stop1	1019.8
KObs	NaN		KObs	0.0706605		KObs	0.0373757		KObs	0.0207333		KObs	0.0124121		KObs	0.00825288		KObs	0.00617139
Error KObs	NaN		Error KObs	0.000570049		Error KObs	0.000294243		Error KObs	0.00015634		Error KObs	8.73881e-05		Error KObs	5.29234e-05		Error KObs	3.56756e-05
KOff	NaN		KOff	0.00409096		KOff	0.00409096		KOff	0.00409096		KOff	0.00409096		KOff	0.00409096		KOff	0.00409096
Error KOff	NaN		Error KOff	1.84366e-05		Error KOff	1.84366e-05		Error KOff	1.84366e-05		Error KOff	1.84366e-05		Error KOff	1.84366e-05		Error KOff	1.84366e-05
t1A8	t1A8	t1A8	t1B8	t1B8	t1B8	t1C8	t1C8	t1C8	t1D8	t1D8	t1D8	t1E8	t1E8	t1E8	t1F8	t1F8	t1F8	t1G8	t1G8	t1G8
Time1	Data1	Fit1	Time2	Data2	Fit2	Time3	Data3	Fit3	Time4	Data4	Fit4	Time5	Data5	Fit5	Time6	Data6	Fit6	Time7	Data7	Fit7		Time norm
660	0.0459085	0	660	0.0319869	0	660	0.0159073	0	660	0.00983061	0	660	0.0105327	0	660	0.00450988	0	660	0.0033892	0		0
660.2	0.0576031	0	660.2	0.0387223	0.00817695	660.2	0.0191398	0.0037377	660.2	0.0115536	0.00175246	660.2	0.011833	0.00103281	660.2	0.00465584	0.00061245	660.2	0.00393926	0.00039865		0.2
660.4	0.0704672	0	660.4	0.0463315	0.0162392	660.4	0.0231098	0.00744757	660.4	0.013663	0.00349766	660.4	0.0126303	0.00206305	660.4	0.0054317	0.0012239	660.4	0.00405076	0.00079681		0.4
660.6	0.0848882	0	660.6	0.0551465	0.0241882	660.6	0.0279121	0.0111298	660.6	0.0158829	0.00523564	660.6	0.0139826	0.00309075	660.6	0.00553896	0.00183433	660.6	0.00433591	0.00119448		0.6
660.8	0.100405	0	660.8	0.0646827	0.0320257	660.8	0.0327883	0.0147846	660.8	0.0185256	0.00696643	660.8	0.0156894	0.00411589	660.8	0.00596301	0.00244376	660.8	0.00474402	0.00159165		0.8
661	0.117063	0	661	0.074888	0.0397533	661	0.0387247	0.0184122	661	0.021558	0.00869006	661	0.0170979	0.00513849	661	0.00646356	0.00305218	661	0.00496836	0.00198834		1
661.2	0.133842	0	661.2	0.0852938	0.0473724	661.2	0.0448842	0.0220128	661.2	0.0248163	0.0104066	661.2	0.0188348	0.00615856	661.2	0.00731167	0.0036596	661.2	0.00564349	0.00238454		1.2
661.4	0.150449	0	661.4	0.0957021	0.0548846	661.4	0.0509199	0.0255866	661.4	0.0280264	0.0121159	661.4	0.0208287	0.0071761	661.4	0.00831011	0.00426602	661.4	0.00596698	0.00278025		1.4
661.6	0.167088	0	661.6	0.106355	0.0622913	661.6	0.0575287	0.0291337	661.6	0.0318437	0.0138183	661.6	0.0232693	0.00819112	661.6	0.00933561	0.00487144	661.6	0.00657706	0.00317547		1.6
661.8	0.182413	0	661.8	0.116415	0.0695942	661.8	0.0634303	0.0326545	661.8	0.0355534	0.0155135	661.8	0.0255972	0.00920362	661.8	0.0101511	0.00547586	661.8	0.00730045	0.0035702		1.8
662	0.195822	0	662	0.125512	0.0767945	662	0.0692879	0.036149	662	0.0388692	0.0172018	662	0.0276951	0.0102136	662	0.0111857	0.00607928	662	0.00778606	0.00396445		2
662.2	0.206914	0	662.2	0.133184	0.0838938	662.2	0.0740022	0.0396174	662.2	0.0414706	0.0188831	662.2	0.0295065	0.0112211	662.2	0.0115446	0.00668171	662.2	0.00790642	0.00435821		2.2
662.4	0.216462	0	662.4	0.140562	0.0908935	662.4	0.0787189	0.0430601	662.4	0.0444237	0.0205574	662.4	0.0313605	0.0122261	662.4	0.0119501	0.00728315	662.4	0.00850694	0.00475148		2.4
662.6	0.225574	0	662.6	0.14777	0.097795	662.6	0.0838195	0.0464771	662.6	0.0473875	0.0222248	662.6	0.0329921	0.0132286	662.6	0.0131029	0.00788359	662.6	0.00914763	0.00514427		2.6
662.8	0.234792	0	662.8	0.154904	0.1046	662.8	0.0887236	0.0498687	662.8	0.0509527	0.0238853	662.8	0.0355844	0.0142286	662.8	0.0145868	0.00848304	662.8	0.0102115	0.00553657		2.8
663	0.243232	0	663	0.161663	0.111309	663	0.093624	0.053235	663	0.0542991	0.0255389	663	0.0375587	0.0152261	663	0.0157725	0.0090815	663	0.0111554	0.00592839		3
663.2	0.251095	0	663.2	0.168137	0.117924	663.2	0.0980245	0.0565763	663.2	0.057096	0.0271856	663.2	0.0393182	0.0162212	663.2	0.0171537	0.00967898	663.2	0.0119721	0.00631973		3.2
663.4	0.257965	0	663.4	0.174224	0.124446	663.4	0.102028	0.0598926	663.4	0.0596555	0.0288256	663.4	0.0407666	0.0172138	663.4	0.0182311	0.0102755	663.4	0.0132061	0.00671059		3.4
663.6	0.265033	0	663.6	0.180091	0.130877	663.6	0.106188	0.0631843	663.6	0.0618519	0.0304588	663.6	0.0424018	0.0182039	663.6	0.0193034	0.010871	663.6	0.0138366	0.00710096		3.6
663.8	0.271495	0	663.8	0.185565	0.137217	663.8	0.109981	0.0664514	663.8	0.0642398	0.0320852	663.8	0.0440637	0.0191916	663.8	0.0205059	0.0114655	663.8	0.0147665	0.00749085		3.8
664	0.277367	0	664	0.190448	0.143468	664	0.113741	0.0696943	664	0.0661743	0.0337049	664	0.0455989	0.0201768	664	0.0217697	0.012059	664	0.0156406	0.00788026		4
664.2	0.283529	0	664.2	0.195378	0.149632	664.2	0.117383	0.0729129	664.2	0.0687524	0.0353179	664.2	0.0474786	0.0211596	664.2	0.0229574	0.0126516	664.2	0.0167791	0.00826919		4.2
664.4	0.289306	0	664.4	0.200582	0.155709	664.4	0.121537	0.0761076	664.4	0.0717718	0.0369242	664.4	0.048731	0.0221399	664.4	0.0247547	0.0132432	664.4	0.0179547	0.00865764		4.4
664.6	0.294981	0	664.6	0.205526	0.161701	664.6	0.125556	0.0792785	664.6	0.074008	0.0385238	664.6	0.0504555	0.0231178	664.6	0.0256107	0.0138338	664.6	0.0190378	0.00904561		4.6
664.8	0.300394	0	664.8	0.210289	0.167609	664.8	0.129022	0.0824258	664.8	0.0769656	0.0401169	664.8	0.0520546	0.0240933	664.8	0.0271353	0.0144235	664.8	0.0201463	0.0094331		4.8
665	0.305677	0	665	0.214276	0.173434	665	0.132762	0.0855497	665	0.0792907	0.0417033	665	0.0533117	0.0250664	665	0.0284675	0.0150121	665	0.0210906	0.00982012		5
665.2	0.310083	0	665.2	0.218356	0.179177	665.2	0.135995	0.0886503	665.2	0.0818534	0.0432832	665.2	0.0547309	0.026037	665.2	0.0300925	0.0155998	665.2	0.0221584	0.0102066		5.2
665.4	0.315207	0	665.4	0.222269	0.18484	665.4	0.139217	0.0917278	665.4	0.0845182	0.0448566	665.4	0.0564327	0.0270053	665.4	0.0313885	0.0161865	665.4	0.0229525	0.0105927		5.4
665.6	0.320446	0	665.6	0.226459	0.190423	665.6	0.143274	0.0947824	665.6	0.0876991	0.0464234	665.6	0.0584843	0.0279712	665.6	0.0329463	0.0167723	665.6	0.0243168	0.0109783		5.6
665.8	0.324864	0	665.8	0.230579	0.195928	665.8	0.146271	0.0978142	665.8	0.090375	0.0479837	665.8	0.0601325	0.0289346	665.8	0.0343342	0.0173571	665.8	0.0251675	0.0113634		5.8
666	0.329055	0	666	0.233921	0.201355	666	0.149084	0.100823	666	0.0925872	0.0495376	666	0.0615636	0.0298957	666	0.035034	0.0179409	666	0.025146	0.011748		6
666.2	0.333232	0	666.2	0.237406	0.206707	666.2	0.151771	0.10381	666.2	0.0942874	0.0510851	666.2	0.0629307	0.0308544	666.2	0.0351192	0.0185238	666.2	0.0252904	0.0121322		6.2
666.4	0.337161	0	666.4	0.240788	0.211983	666.4	0.155085	0.106775	666.4	0.0965678	0.0526261	666.4	0.0644038	0.0318107	666.4	0.0357647	0.0191057	666.4	0.0254112	0.0125159		6.4
666.6	0.34165	0	666.6	0.244272	0.217185	666.6	0.15832	0.109717	666.6	0.0988328	0.0541608	666.6	0.0658885	0.0327646	666.6	0.0363281	0.0196866	666.6	0.025589	0.0128991		6.6
666.8	0.345886	0	666.8	0.247837	0.222314	666.8	0.161406	0.112638	666.8	0.101072	0.0556892	666.8	0.0677735	0.0337162	666.8	0.0371446	0.0202666	666.8	0.0259655	0.0132818		6.8
667	0.350171	0	667	0.251684	0.227372	667	0.164925	0.115537	667	0.103548	0.0572112	667	0.0692748	0.0346654	667	0.0384475	0.0208457	667	0.0267006	0.0136641		7
667.2	0.354188	0	667.2	0.255404	0.232358	667.2	0.167794	0.118414	667.2	0.105751	0.0587269	667.2	0.0708033	0.0356123	667.2	0.0395385	0.0214237	667.2	0.0277511	0.0140459		7.2
667.4	0.358463	0	667.4	0.259204	0.237274	667.4	0.170666	0.12127	667.4	0.108163	0.0602363	667.4	0.0721685	0.0365568	667.4	0.0406433	0.0220008	667.4	0.0284205	0.0144272		7.4
667.6	0.361902	0	667.6	0.262208	0.242122	667.6	0.172908	0.124105	667.6	0.109363	0.0617395	667.6	0.0735278	0.0374989	667.6	0.0408988	0.022577	667.6	0.0281916	0.0148081		7.6
667.8	0.365251	0	667.8	0.264844	0.246901	667.8	0.175259	0.126918	667.8	0.110817	0.0632365	667.8	0.0749058	0.0384388	667.8	0.0415646	0.0231522	667.8	0.0287664	0.0151885		7.8
668	0.369333	0	668	0.267965	0.251613	668	0.178165	0.129711	668	0.112678	0.0647273	668	0.0764492	0.0393763	668	0.042662	0.0237265	668	0.0291925	0.0155684		8
668.2	0.373141	0	668.2	0.271265	0.256259	668.2	0.180878	0.132482	668.2	0.114926	0.0662119	668.2	0.0780651	0.0403115	668.2	0.0432761	0.0242998	668.2	0.0299344	0.0159478		8.2
668.4	0.376794	0	668.4	0.27421	0.26084	668.4	0.18364	0.135233	668.4	0.116778	0.0676903	668.4	0.0793071	0.0412443	668.4	0.0441883	0.0248722	668.4	0.0309785	0.0163268		8.4
668.6	0.38002	0	668.6	0.276835	0.265357	668.6	0.185841	0.137964	668.6	0.117931	0.0691627	668.6	0.0806349	0.0421749	668.6	0.0444092	0.0254436	668.6	0.0315961	0.0167053		8.6
668.8	0.383186	0	668.8	0.279551	0.26981	668.8	0.187634	0.140674	668.8	0.119645	0.0706289	668.8	0.0820902	0.0431031	668.8	0.0450658	0.0260141	668.8	0.0325001	0.0170834		8.8
669	0.385632	0	669	0.281559	0.274201	669	0.189105	0.143364	669	0.120299	0.0720891	669	0.0831518	0.0440291	669	0.0451741	0.0265837	669	0.0330181	0.0174609		9
669.2	0.388199	0	669.2	0.284091	0.27853	669.2	0.191186	0.146034	669.2	0.121924	0.0735433	669.2	0.0840612	0.0449527	669.2	0.0457397	0.0271523	669.2	0.0337566	0.017838		9.2
669.4	0.391653	0	669.4	0.286619	0.282799	669.4	0.193915	0.148684	669.4	0.123777	0.0749914	669.4	0.085325	0.045874	669.4	0.0466012	0.02772	669.4	0.0350614	0.0182147		9.4
669.6	0.394526	0	669.6	0.289444	0.287007	669.6	0.196261	0.151315	669.6	0.125562	0.0764335	669.6	0.0866702	0.0467931	669.6	0.0477561	0.0282867	669.6	0.0361377	0.0185909		9.6
669.8	0.396924	0	669.8	0.291558	0.291157	669.8	0.197881	0.153926	669.8	0.127053	0.0778697	669.8	0.0876301	0.0477099	669.8	0.0480899	0.0288525	669.8	0.0365539	0.0189666		9.8
670	0.39928	0	670	0.293088	0.295248	670	0.199583	0.156517	670	0.128196	0.0792999	670	0.0886386	0.0486244	670	0.0485104	0.0294174	670	0.0368713	0.0193418		10
670.2	0.401078	0	670.2	0.295414	0.299282	670.2	0.201694	0.159089	670.2	0.129152	0.0807242	670.2	0.0895284	0.0495367	670.2	0.0489489	0.0299813	670.2	0.0373099	0.0197166		10.2
670.4	0.402792	0	670.4	0.297026	0.303259	670.4	0.203321	0.161642	670.4	0.130553	0.0821426	670.4	0.09044	0.0504467	670.4	0.0495226	0.0305443	670.4	0.0374982	0.020091		10.4
670.6	0.40569	0	670.6	0.299336	0.30718	670.6	0.205865	0.164176	670.6	0.132071	0.0835552	670.6	0.0918716	0.0513544	670.6	0.0506228	0.0311064	670.6	0.0384476	0.0204648		10.6
670.8	0.40793	0	670.8	0.301839	0.311047	670.8	0.207843	0.166691	670.8	0.133438	0.0849619	670.8	0.0928273	0.0522599	670.8	0.0519401	0.0316676	670.8	0.0392166	0.0208382		10.8
671	0.411007	0	671	0.304756	0.314859	671	0.210551	0.169187	671	0.136106	0.0863628	671	0.0943048	0.0531631	671	0.0536797	0.0322278	671	0.0402746	0.0212112		11
671.2	0.413197	0	671.2	0.306783	0.318617	671.2	0.212324	0.171665	671.2	0.137708	0.0877578	671.2	0.095334	0.0540641	671.2	0.0546142	0.0327871	671.2	0.0408554	0.0215837		11.2
671.4	0.415683	0	671.4	0.309128	0.322323	671.4	0.214694	0.174124	671.4	0.139833	0.0891471	671.4	0.0964721	0.0549629	671.4	0.0557586	0.0333455	671.4	0.0412714	0.0219557		11.4
671.6	0.417232	0	671.6	0.311393	0.325977	671.6	0.216138	0.176565	671.6	0.141103	0.0905307	671.6	0.0979749	0.0558594	671.6	0.0558238	0.0339029	671.6	0.0413625	0.0223273		11.6
671.8	0.419841	0	671.8	0.313753	0.32958	671.8	0.218325	0.178988	671.8	0.142888	0.0919085	671.8	0.0994344	0.0567537	671.8	0.0570409	0.0344595	671.8	0.041927	0.0226984		11.8
672	0.422379	0	672	0.315839	0.333132	672	0.22044	0.181393	672	0.144405	0.0932807	672	0.100843	0.0576458	672	0.0577925	0.0350151	672	0.042007	0.023069		12
672.2	0.424374	0	672.2	0.317406	0.336634	672.2	0.222363	0.183779	672.2	0.145864	0.0946471	672.2	0.1024	0.0585357	672.2	0.0581936	0.0355698	672.2	0.0423043	0.0234392		12.2
672.4	0.426635	0	672.4	0.319274	0.340087	672.4	0.224413	0.186149	672.4	0.146945	0.0960079	672.4	0.103653	0.0594234	672.4	0.0591761	0.0361236	672.4	0.0425995	0.023809		12.4
672.6	0.42897	0	672.6	0.321518	0.343492	672.6	0.226371	0.1885	672.6	0.148205	0.0973631	672.6	0.104996	0.0603089	672.6	0.0598643	0.0366765	672.6	0.0426295	0.0241782		12.6
672.8	0.431117	0	672.8	0.323433	0.346849	672.8	0.227939	0.190834	672.8	0.149363	0.0987126	672.8	0.10604	0.0611922	672.8	0.0607035	0.0372284	672.8	0.0429517	0.0245471		12.8
673	0.432859	0	673	0.325351	0.350158	673	0.22951	0.19315	673	0.150492	0.100057	673	0.1071	0.0620732	673	0.0608344	0.0377795	673	0.0434012	0.0249154		13
673.2	0.435121	0	673.2	0.327526	0.353422	673.2	0.231795	0.19545	673.2	0.152019	0.101395	673.2	0.108277	0.0629521	673.2	0.0619137	0.0383296	673.2	0.0439798	0.0252833		13.2
673.4	0.437345	0	673.4	0.329295	0.356639	673.4	0.233696	0.197732	673.4	0.153427	0.102728	673.4	0.109156	0.0638289	673.4	0.0624094	0.0388789	673.4	0.0445239	0.0256508		13.4
673.6	0.439427	0	673.6	0.331367	0.359811	673.6	0.235047	0.199997	673.6	0.154889	0.104055	673.6	0.110288	0.0647034	673.6	0.063252	0.0394272	673.6	0.0450859	0.0260178		13.6
673.8	0.440963	0	673.8	0.332636	0.362939	673.8	0.236595	0.202245	673.8	0.155971	0.105377	673.8	0.111036	0.0655758	673.8	0.0638397	0.0399746	673.8	0.0456993	0.0263844		13.8
674	0.44267	0	674	0.334334	0.366023	674	0.237958	0.204477	674	0.157188	0.106694	674	0.112085	0.066446	674	0.0645891	0.0405212	674	0.0461645	0.0267505		14
674.2	0.444055	0	674.2	0.336459	0.369064	674.2	0.239556	0.206692	674.2	0.158378	0.108004	674.2	0.112923	0.0673141	674.2	0.0646762	0.0410668	674.2	0.046337	0.0271161		14.2
674.4	0.446029	0	674.4	0.337399	0.372062	674.4	0.240728	0.20889	674.4	0.159302	0.10931	674.4	0.113701	0.06818	674.4	0.0652726	0.0416115	674.4	0.0468922	0.0274813		14.4
674.6	0.448675	0	674.6	0.339094	0.375018	674.6	0.242683	0.211072	674.6	0.160215	0.11061	674.6	0.114483	0.0690438	674.6	0.0660509	0.0421554	674.6	0.0476673	0.0278461		14.6
674.8	0.450309	0	674.8	0.340689	0.377932	674.8	0.244141	0.213238	674.8	0.161178	0.111905	674.8	0.115387	0.0699054	674.8	0.0663822	0.0426983	674.8	0.048609	0.0282104		14.8
675	0.452182	0	675	0.342556	0.380806	675	0.245784	0.215387	675	0.162906	0.113194	675	0.116528	0.0707649	675	0.0670479	0.0432403	675	0.0493301	0.0285742		15
675.2	0.454134	0	675.2	0.344284	0.383639	675.2	0.246971	0.217521	675.2	0.164307	0.114478	675.2	0.117545	0.0716222	675.2	0.0675701	0.0437815	675.2	0.0499667	0.0289376		15.2
675.4	0.455912	0	675.4	0.345822	0.386432	675.4	0.248753	0.219639	675.4	0.16593	0.115757	675.4	0.118526	0.0724775	675.4	0.0682185	0.0443217	675.4	0.0506925	0.0293006		15.4
675.6	0.45725	0	675.6	0.347371	0.389187	675.6	0.249577	0.221741	675.6	0.167016	0.11703	675.6	0.119497	0.0733306	675.6	0.0682056	0.0448611	675.6	0.0509998	0.0296631		15.6
675.8	0.459658	0	675.8	0.348705	0.391902	675.8	0.251146	0.223827	675.8	0.168352	0.118299	675.8	0.120805	0.0741816	675.8	0.0690992	0.0453995	675.8	0.051879	0.0300252		15.8
676	0.461593	0	676	0.35019	0.39458	676	0.252999	0.225898	676	0.169505	0.119562	676	0.122173	0.0750305	676	0.069808	0.0459371	676	0.0524073	0.0303868		16
676.2	0.463861	0	676.2	0.351779	0.39722	676.2	0.254869	0.227953	676.2	0.171039	0.120819	676.2	0.123562	0.0758772	676.2	0.0708177	0.0464738	676.2	0.0528395	0.0307479		16.2
676.4	0.466129	0	676.4	0.353972	0.399822	676.4	0.257389	0.229993	676.4	0.172574	0.122072	676.4	0.124599	0.0767219	676.4	0.0722517	0.0470096	676.4	0.0534754	0.0311087		16.4
676.6	0.46811	0	676.6	0.355758	0.402389	676.6	0.259206	0.232018	676.6	0.174081	0.123319	676.6	0.125468	0.0775645	676.6	0.07338	0.0475445	676.6	0.0541538	0.031469		16.6
676.8	0.470482	0	676.8	0.358014	0.404919	676.8	0.26095	0.234028	676.8	0.17557	0.124561	676.8	0.126895	0.078405	676.8	0.0743012	0.0480786	676.8	0.0553904	0.0318288		16.8
677	0.472223	0	677	0.360088	0.407414	677	0.262669	0.236023	677	0.176804	0.125798	677	0.128197	0.0792434	677	0.075427	0.0486117	677	0.0561195	0.0321882		17
677.2	0.474311	0	677.2	0.362033	0.409874	677.2	0.264171	0.238003	677.2	0.177958	0.12703	677.2	0.129224	0.0800798	677.2	0.0764463	0.049144	677.2	0.0563915	0.0325471		17.2
677.4	0.476063	0	677.4	0.363808	0.412299	677.4	0.265861	0.239968	677.4	0.179138	0.128257	677.4	0.129959	0.080914	677.4	0.0773479	0.0496754	677.4	0.0568086	0.0329056		17.4
677.6	0.477815	0	677.6	0.365705	0.41469	677.6	0.267641	0.241919	677.6	0.180631	0.129479	677.6	0.131164	0.0817462	677.6	0.0788466	0.050206	677.6	0.0572821	0.0332637		17.6
677.8	0.479289	0	677.8	0.36702	0.417048	677.8	0.269054	0.243855	677.8	0.181246	0.130695	677.8	0.132205	0.0825764	677.8	0.079687	0.0507356	677.8	0.0575864	0.0336213		17.8
678	0.481042	0	678	0.368321	0.419373	678	0.270685	0.245776	678	0.182084	0.131907	678	0.1334	0.0834044	678	0.080267	0.0512644	678	0.0577391	0.0339785		18
678.2	0.48261	0	678.2	0.369621	0.421665	678.2	0.272043	0.247684	678.2	0.182789	0.133114	678.2	0.134557	0.0842304	678.2	0.0804639	0.0517923	678.2	0.0576438	0.0343352		18.2
678.4	0.48404	0	678.4	0.370249	0.423925	678.4	0.272714	0.249577	678.4	0.183273	0.134315	678.4	0.135193	0.0850544	678.4	0.0806831	0.0523193	678.4	0.0580671	0.0346915		18.4
678.6	0.485698	0	678.6	0.371978	0.426153	678.6	0.273739	0.251456	678.6	0.184434	0.135512	678.6	0.136288	0.0858763	678.6	0.0809092	0.0528455	678.6	0.0585849	0.0350474		18.6
678.8	0.486174	0	678.8	0.372995	0.42835	678.8	0.274569	0.253321	678.8	0.185465	0.136704	678.8	0.137155	0.0866962	678.8	0.0814838	0.0533708	678.8	0.0592443	0.0354028		18.8
679	0.487214	0	679	0.373947	0.430516	679	0.27515	0.255172	679	0.186737	0.13789	679	0.137596	0.0875141	679	0.0822383	0.0538952	679	0.0587597	0.0357578		19
679.2	0.488549	0	679.2	0.375132	0.432651	679.2	0.27598	0.25701	679.2	0.187931	0.139072	679.2	0.138233	0.0883299	679.2	0.0828725	0.0544188	679.2	0.0588014	0.0361123		19.2
679.4	0.489527	0	679.4	0.37578	0.434757	679.4	0.277112	0.258833	679.4	0.188677	0.140249	679.4	0.138698	0.0891437	679.4	0.083691	0.0549415	679.4	0.059345	0.0364664		19.4
679.6	0.490499	0	679.6	0.376902	0.436833	679.6	0.277614	0.260643	679.6	0.189826	0.141421	679.6	0.139303	0.0899555	679.6	0.0841165	0.0554634	679.6	0.0598024	0.0368201		19.6
679.8	0.491973	0	679.8	0.378651	0.43888	679.8	0.279469	0.26244	679.8	0.191544	0.142588	679.8	0.140468	0.0907653	679.8	0.0853541	0.0559843	679.8	0.0606345	0.0371733		19.8
680	0.49328	0	680	0.380304	0.440898	680	0.280898	0.264223	680	0.193198	0.143751	680	0.14096	0.0915731	680	0.086163	0.0565045	680	0.0611999	0.0375261		20
680.2	0.494773	0	680.2	0.382074	0.442888	680.2	0.282197	0.265993	680.2	0.194626	0.144908	680.2	0.141756	0.0923788	680.2	0.0868697	0.0570237	680.2	0.0618135	0.0378785		20.2
680.4	0.496004	0	680.4	0.383658	0.44485	680.4	0.283463	0.26775	680.4	0.195514	0.146061	680.4	0.141926	0.0931826	680.4	0.0878393	0.0575421	680.4	0.0627709	0.0382304		20.4
680.6	0.497423	0	680.6	0.385254	0.446785	680.6	0.284771	0.269494	680.6	0.196675	0.147209	680.6	0.142494	0.0939844	680.6	0.0888372	0.0580597	680.6	0.0638794	0.0385819		20.6
680.8	0.498906	0	680.8	0.386941	0.448692	680.8	0.285845	0.271224	680.8	0.197446	0.148353	680.8	0.143413	0.0947841	680.8	0.0896717	0.0585764	680.8	0.0648401	0.038933		20.8
681	0.499919	0	681	0.388251	0.450573	681	0.286719	0.272942	681	0.198457	0.149491	681	0.143813	0.095582	681	0.090534	0.0590922	681	0.0653851	0.0392836		21
681.2	0.502111	0	681.2	0.389753	0.452427	681.2	0.288111	0.274647	681.2	0.199905	0.150625	681.2	0.14492	0.0963778	681.2	0.0915405	0.0596072	681.2	0.066251	0.0396338		21.2
681.4	0.503466	0	681.4	0.390788	0.454255	681.4	0.289286	0.276339	681.4	0.20103	0.151754	681.4	0.145858	0.0971716	681.4	0.0922779	0.0601214	681.4	0.0666237	0.0399835		21.4
681.6	0.505362	0	681.6	0.391685	0.456058	681.6	0.290672	0.278019	681.6	0.202157	0.152879	681.6	0.147029	0.0979635	681.6	0.0928783	0.0606347	681.6	0.0669926	0.0403329		21.6
681.8	0.50662	0	681.8	0.392261	0.457835	681.8	0.291448	0.279686	681.8	0.202144	0.153998	681.8	0.14758	0.0987534	681.8	0.0930134	0.0611471	681.8	0.0673062	0.0406818		21.8
682	0.507806	0	682	0.393165	0.459587	682	0.292283	0.281341	682	0.202506	0.155114	682	0.148117	0.0995414	682	0.0927161	0.0616587	682	0.0672364	0.0410302		22
682.2	0.509119	0	682.2	0.394354	0.461315	682.2	0.293199	0.282984	682.2	0.20334	0.156224	682.2	0.149053	0.100327	682.2	0.0928597	0.0621695	682.2	0.0673184	0.0413783		22.2
682.4	0.510853	0	682.4	0.395835	0.463018	682.4	0.294441	0.284614	682.4	0.20486	0.15733	682.4	0.150407	0.101111	682.4	0.0933145	0.0626794	682.4	0.0685917	0.0417259		22.4
682.6	0.512041	0	682.6	0.397061	0.464698	682.6	0.295752	0.286232	682.6	0.206116	0.158432	682.6	0.151905	0.101894	682.6	0.0941401	0.0631885	682.6	0.0692575	0.0420731		22.6
682.8	0.512798	0	682.8	0.398083	0.466354	682.8	0.296379	0.287838	682.8	0.206607	0.159529	682.8	0.152824	0.102674	682.8	0.0947589	0.0636968	682.8	0.0696683	0.0424198		22.8
683	0.513927	0	683	0.399127	0.467987	683	0.297167	0.289432	683	0.207122	0.160621	683	0.153662	0.103452	683	0.0952024	0.0642042	683	0.0693683	0.0427661		23
683.2	0.514653	0	683.2	0.400056	0.469596	683.2	0.298181	0.291014	683.2	0.20745	0.161709	683.2	0.154511	0.104228	683.2	0.0955077	0.0647107	683.2	0.0695867	0.043112		23.2
683.4	0.515182	0	683.4	0.400668	0.471184	683.4	0.299093	0.292585	683.4	0.20784	0.162792	683.4	0.155005	0.105003	683.4	0.0958844	0.0652165	683.4	0.069755	0.0434575		23.4
683.6	0.515493	0	683.6	0.401777	0.472749	683.6	0.299969	0.294144	683.6	0.208941	0.163871	683.6	0.155127	0.105775	683.6	0.0958127	0.0657214	683.6	0.0696923	0.0438026		23.6
683.8	0.516399	0	683.8	0.403106	0.474292	683.8	0.301265	0.295691	683.8	0.209958	0.164945	683.8	0.155589	0.106546	683.8	0.0964265	0.0662254	683.8	0.0696948	0.0441472		23.8
684	0.5176	0	684	0.403921	0.475813	684	0.302235	0.297226	684	0.210416	0.166015	684	0.156154	0.107314	684	0.0964023	0.0667287	684	0.0703196	0.0444914		24
684.2	0.518408	0	684.2	0.4051	0.477313	684.2	0.303317	0.298751	684.2	0.211055	0.16708	684.2	0.157122	0.108081	684.2	0.0967878	0.0672311	684.2	0.0708737	0.0448351		24.2
684.4	0.519424	0	684.4	0.405845	0.478792	684.4	0.304466	0.300263	684.4	0.211664	0.168141	684.4	0.157733	0.108846	684.4	0.0973423	0.0677326	684.4	0.0711985	0.0451785		24.4
684.6	0.520479	0	684.6	0.406952	0.48025	684.6	0.305865	0.301765	684.6	0.212665	0.169198	684.6	0.158778	0.109609	684.6	0.0977679	0.0682334	684.6	0.0716821	0.0455214		24.6
684.8	0.52169	0	684.8	0.408048	0.481688	684.8	0.307196	0.303255	684.8	0.213444	0.17025	684.8	0.159367	0.11037	684.8	0.0982182	0.0687333	684.8	0.0721594	0.0458639		24.8
685	0.523095	0	685	0.40891	0.483105	685	0.308346	0.304735	685	0.214888	0.171298	685	0.160308	0.111129	685	0.0986851	0.0692324	685	0.0724516	0.046206		25
685.2	0.525375	0	685.2	0.409861	0.484503	685.2	0.309834	0.306203	685.2	0.216328	0.172342	685.2	0.16164	0.111886	685.2	0.0998609	0.0697307	685.2	0.0731056	0.0465476		25.2
685.4	0.526451	0	685.4	0.410765	0.485881	685.4	0.310621	0.30766	685.4	0.217499	0.173381	685.4	0.162182	0.112642	685.4	0.100195	0.0702281	685.4	0.0732333	0.0468889		25.4
685.6	0.527882	0	685.6	0.411543	0.48724	685.6	0.312208	0.309107	685.6	0.218481	0.174416	685.6	0.163	0.113395	685.6	0.100713	0.0707248	685.6	0.0733071	0.0472297		25.6
685.8	0.528546	0	685.8	0.412376	0.48858	685.8	0.313103	0.310542	685.8	0.219041	0.175447	685.8	0.163305	0.114147	685.8	0.10104	0.0712206	685.8	0.0733744	0.0475701		25.8
686	0.530669	0	686	0.414542	0.4899	686	0.314873	0.311967	686	0.22091	0.176473	686	0.164966	0.114897	686	0.101839	0.0717156	686	0.0742364	0.04791		26
686.2	0.532104	0	686.2	0.415777	0.491203	686.2	0.316277	0.313382	686.2	0.221855	0.177496	686.2	0.166154	0.115645	686.2	0.102759	0.0722098	686.2	0.0755381	0.0482496		26.2
686.4	0.533409	0	686.4	0.417266	0.492487	686.4	0.317264	0.314786	686.4	0.223262	0.178514	686.4	0.167598	0.116391	686.4	0.103288	0.0727031	686.4	0.077029	0.0485887		26.4
686.6	0.534301	0	686.6	0.418371	0.493753	686.6	0.317833	0.316179	686.6	0.223793	0.179527	686.6	0.168286	0.117135	686.6	0.103858	0.0731957	686.6	0.077416	0.0489274		26.6
686.8	0.535488	0	686.8	0.419736	0.495001	686.8	0.31799	0.317562	686.8	0.224221	0.180537	686.8	0.168793	0.117877	686.8	0.104245	0.0736874	686.8	0.0781316	0.0492657		26.8
687	0.53579	0	687	0.420306	0.496232	687	0.318529	0.318935	687	0.224972	0.181542	687	0.168807	0.118618	687	0.104575	0.0741783	687	0.0778427	0.0496036		27
687.2	0.536539	0	687.2	0.421083	0.497445	687.2	0.319357	0.320297	687.2	0.225665	0.182544	687.2	0.168917	0.119357	687.2	0.104974	0.0746685	687.2	0.0782119	0.0499411		27.2
687.4	0.536971	0	687.4	0.421712	0.498642	687.4	0.319539	0.32165	687.4	0.226181	0.183541	687.4	0.168638	0.120094	687.4	0.105064	0.0751578	687.4	0.0781841	0.0502781		27.4
687.6	0.537593	0	687.6	0.422667	0.499821	687.6	0.320044	0.322992	687.6	0.227091	0.184534	687.6	0.168794	0.120829	687.6	0.105599	0.0756463	687.6	0.0787543	0.0506148		27.6
687.8	0.539328	0	687.8	0.424015	0.500985	687.8	0.321114	0.324324	687.8	0.228184	0.185522	687.8	0.169867	0.121562	687.8	0.106858	0.076134	687.8	0.079548	0.050951		27.8
688	0.540018	0	688	0.424492	0.502131	688	0.32215	0.325647	688	0.228029	0.186507	688	0.17032	0.122293	688	0.106872	0.0766209	688	0.0799718	0.0512868		28
688.2	0.540874	0	688.2	0.425425	0.503262	688.2	0.322807	0.326959	688.2	0.229059	0.187488	688.2	0.171154	0.123023	688.2	0.106971	0.0771069	688.2	0.0799234	0.0516222		28.2
688.4	0.542	0	688.4	0.426178	0.504377	688.4	0.323485	0.328262	688.4	0.229206	0.188464	688.4	0.171637	0.123751	688.4	0.107047	0.0775922	688.4	0.079995	0.0519571		28.4
688.6	0.542831	0	688.6	0.42713	0.505476	688.6	0.324187	0.329555	688.6	0.229788	0.189437	688.6	0.172126	0.124477	688.6	0.107694	0.0780767	688.6	0.0806343	0.0522917		28.6
688.8	0.543737	0	688.8	0.427926	0.50656	688.8	0.325098	0.330838	688.8	0.230565	0.190406	688.8	0.172916	0.125201	688.8	0.108145	0.0785604	688.8	0.0811913	0.0526258		28.8
689	0.544336	0	689	0.42802	0.507628	689	0.325524	0.332112	689	0.231199	0.19137	689	0.173668	0.125923	689	0.108692	0.0790433	689	0.0808914	0.0529596		29
689.2	0.545607	0	689.2	0.429279	0.508682	689.2	0.326685	0.333377	689.2	0.232326	0.192331	689.2	0.174768	0.126644	689.2	0.109975	0.0795254	689.2	0.081651	0.0532929		29.2
689.4	0.546378	0	689.4	0.430361	0.509721	689.4	0.327672	0.334631	689.4	0.233496	0.193287	689.4	0.175573	0.127363	689.4	0.110504	0.0800067	689.4	0.0820104	0.0536258		29.4
689.6	0.547029	0	689.6	0.430986	0.510745	689.6	0.328908	0.335877	689.6	0.234161	0.19424	689.6	0.17672	0.12808	689.6	0.110814	0.0804872	689.6	0.0822844	0.0539583		29.6
689.8	0.548276	0	689.8	0.432421	0.511755	689.8	0.330304	0.337113	689.8	0.235259	0.195188	689.8	0.177996	0.128795	689.8	0.11169	0.0809669	689.8	0.0832646	0.0542904		29.8
690	0.54986	0	690	0.433411	0.51275	690	0.331307	0.338341	690	0.236134	0.196133	690	0.179215	0.129508	690	0.112373	0.0814458	690	0.0841701	0.0546221		30
690.2	0.550187	0	690.2	0.433528	0.513732	690.2	0.331629	0.339559	690.2	0.235534	0.197074	690.2	0.179493	0.13022	690.2	0.112389	0.081924	690.2	0.0845303	0.0549534		30.2
690.4	0.551295	0	690.4	0.434417	0.5147	690.4	0.33277	0.340767	690.4	0.236664	0.198011	690.4	0.180196	0.13093	690.4	0.113069	0.0824013	690.4	0.0851052	0.0552842		30.4
690.6	0.552478	0	690.6	0.435085	0.515654	690.6	0.333415	0.341967	690.6	0.237338	0.198944	690.6	0.180497	0.131638	690.6	0.113697	0.0828779	690.6	0.0851751	0.0556147		30.6
690.8	0.553182	0	690.8	0.435802	0.516595	690.8	0.334275	0.343158	690.8	0.238061	0.199873	690.8	0.180979	0.132345	690.8	0.114072	0.0833536	690.8	0.0854419	0.0559447		30.8
691	0.55396	0	691	0.436535	0.517523	691	0.334896	0.34434	691	0.238862	0.200799	691	0.181571	0.133049	691	0.114679	0.0838286	691	0.085202	0.0562744		31
691.2	0.555338	0	691.2	0.437533	0.518437	691.2	0.336081	0.345514	691.2	0.239373	0.20172	691.2	0.182105	0.133752	691.2	0.115541	0.0843028	691.2	0.0856498	0.0566036		31.2
691.4	0.556137	0	691.4	0.438434	0.519339	691.4	0.336489	0.346678	691.4	0.24012	0.202638	691.4	0.182747	0.134453	691.4	0.116029	0.0847762	691.4	0.0854755	0.0569324		31.4
691.6	0.557466	0	691.6	0.439505	0.520229	691.6	0.337977	0.347834	691.6	0.241113	0.203552	691.6	0.183698	0.135153	691.6	0.117054	0.0852489	691.6	0.0861009	0.0572609		31.6
691.8	0.558985	0	691.8	0.440696	0.521105	691.8	0.339163	0.348982	691.8	0.2417	0.204462	691.8	0.184314	0.135851	691.8	0.11742	0.0857207	691.8	0.0863637	0.0575889		31.8
692	0.559505	0	692	0.441324	0.52197	692	0.339962	0.35012	692	0.242196	0.205368	692	0.184706	0.136547	692	0.117389	0.0861918	692	0.0864677	0.0579165		32
692.2	0.560994	0	692.2	0.442337	0.522822	692.2	0.340598	0.351251	692.2	0.243207	0.206271	692.2	0.18573	0.137241	692.2	0.117543	0.0866621	692.2	0.0868764	0.0582437		32.2
692.4	0.562008	0	692.4	0.443192	0.523662	692.4	0.340929	0.352372	692.4	0.243399	0.20717	692.4	0.18624	0.137933	692.4	0.11785	0.0871317	692.4	0.0872827	0.0585705		32.4
692.6	0.562908	0	692.6	0.444499	0.524491	692.6	0.341765	0.353486	692.6	0.244381	0.208065	692.6	0.186936	0.138624	692.6	0.118667	0.0876004	692.6	0.088116	0.0588969		32.6
692.8	0.563631	0	692.8	0.445832	0.525308	692.8	0.342667	0.354591	692.8	0.245218	0.208957	692.8	0.187672	0.139313	692.8	0.119372	0.0880684	692.8	0.0889107	0.0592229		32.8
693	0.564059	0	693	0.446574	0.526113	693	0.343346	0.355688	693	0.245864	0.209844	693	0.187951	0.140001	693	0.119836	0.0885356	693	0.0893628	0.0595485		33
693.2	0.564777	0	693.2	0.447077	0.526907	693.2	0.344157	0.356777	693.2	0.246675	0.210728	693.2	0.18868	0.140686	693.2	0.120497	0.089002	693.2	0.0902076	0.0598737		33.2
693.4	0.565558	0	693.4	0.447831	0.52769	693.4	0.344907	0.357857	693.4	0.247357	0.211609	693.4	0.18965	0.14137	693.4	0.120968	0.0894677	693.4	0.0907936	0.0601985		33.4
693.6	0.566087	0	693.6	0.448147	0.528462	693.6	0.34574	0.35893	693.6	0.247884	0.212486	693.6	0.190295	0.142053	693.6	0.12146	0.0899326	693.6	0.0910138	0.0605229		33.6
693.8	0.566914	0	693.8	0.448566	0.529224	693.8	0.346683	0.359995	693.8	0.248347	0.213359	693.8	0.190619	0.142733	693.8	0.122101	0.0903968	693.8	0.0915312	0.0608469		33.8
694	0.5674	0	694	0.448493	0.529974	694	0.346694	0.361052	694	0.248366	0.214228	694	0.190576	0.143412	694	0.121929	0.0908601	694	0.0912932	0.0611705		34
694.2	0.568045	0	694.2	0.448779	0.530714	694.2	0.347342	0.3621	694.2	0.248871	0.215094	694.2	0.190722	0.14409	694.2	0.121999	0.0913227	694.2	0.0916277	0.0614937		34.2
694.4	0.56872	0	694.4	0.449596	0.531444	694.4	0.348156	0.363141	694.4	0.250326	0.215957	694.4	0.191038	0.144765	694.4	0.122853	0.0917846	694.4	0.0919934	0.0618165		34.4
694.6	0.569426	0	694.6	0.450366	0.532163	694.6	0.348743	0.364175	694.6	0.250881	0.216816	694.6	0.191775	0.145439	694.6	0.123058	0.0922457	694.6	0.0920625	0.0621389		34.6
694.8	0.570176	0	694.8	0.450857	0.532872	694.8	0.349587	0.3652	694.8	0.251457	0.217671	694.8	0.192433	0.146111	694.8	0.123349	0.092706	694.8	0.0922186	0.0624609		34.8
695	0.571473	0	695	0.451975	0.533572	695	0.350552	0.366218	695	0.252792	0.218522	695	0.193136	0.146782	695	0.124465	0.0931655	695	0.0927572	0.0627825		35
695.2	0.57226	0	695.2	0.452703	0.534261	695.2	0.351419	0.367229	695.2	0.253208	0.219371	695.2	0.193463	0.147451	695.2	0.125064	0.0936243	695.2	0.0931678	0.0631037		35.2
695.4	0.572972	0	695.4	0.453185	0.534941	695.4	0.351582	0.368231	695.4	0.253802	0.220215	695.4	0.193698	0.148118	695.4	0.125208	0.0940824	695.4	0.0933782	0.0634245		35.4
695.6	0.573926	0	695.6	0.454051	0.535611	695.6	0.352551	0.369227	695.6	0.254657	0.221057	695.6	0.193872	0.148783	695.6	0.125605	0.0945397	695.6	0.0937735	0.0637449		35.6
695.8	0.574515	0	695.8	0.454727	0.536272	695.8	0.352799	0.370215	695.8	0.255531	0.221894	695.8	0.194061	0.149447	695.8	0.125293	0.0949962	695.8	0.0938964	0.0640649		35.8
696	0.575537	0	696	0.455693	0.536924	696	0.35383	0.371195	696	0.2563	0.222728	696	0.194627	0.15011	696	0.125883	0.095452	696	0.0940175	0.0643845		36
696.2	0.57665	0	696.2	0.456645	0.537566	696.2	0.354271	0.372169	696.2	0.256567	0.223559	696.2	0.195062	0.15077	696.2	0.126292	0.095907	696.2	0.0940012	0.0647038		36.2
696.4	0.577498	0	696.4	0.458075	0.5382	696.4	0.354781	0.373135	696.4	0.257561	0.224387	696.4	0.196024	0.151429	696.4	0.126621	0.0963613	696.4	0.0945637	0.0650226		36.4
696.6	0.578211	0	696.6	0.459801	0.538824	696.6	0.355542	0.374094	696.6	0.258698	0.225211	696.6	0.196957	0.152087	696.6	0.127696	0.0968148	696.6	0.0952286	0.0653411		36.6
696.8	0.578958	0	696.8	0.460921	0.53944	696.8	0.356448	0.375045	696.8	0.259269	0.226031	696.8	0.197212	0.152742	696.8	0.128265	0.0972676	696.8	0.0956782	0.0656591		36.8
697	0.579327	0	697	0.461099	0.540047	697	0.356836	0.37599	697	0.259491	0.226848	697	0.197699	0.153396	697	0.12853	0.0977197	697	0.0957442	0.0659768		37
697.2	0.58024	0	697.2	0.461834	0.540646	697.2	0.357502	0.376928	697.2	0.260045	0.227662	697.2	0.198629	0.154049	697.2	0.129426	0.098171	697.2	0.0961515	0.066294		37.2
697.4	0.58124	0	697.4	0.462974	0.541236	697.4	0.358497	0.377858	697.4	0.260746	0.228472	697.4	0.199977	0.1547	697.4	0.13004	0.0986215	697.4	0.0964078	0.0666109		37.4
697.6	0.58204	0	697.6	0.4634	0.541818	697.6	0.359328	0.378782	697.6	0.261386	0.229279	697.6	0.200626	0.155349	697.6	0.130841	0.0990713	697.6	0.0967661	0.0669274		37.6
697.8	0.583001	0	697.8	0.463895	0.542392	697.8	0.360361	0.379699	697.8	0.261976	0.230083	697.8	0.201006	0.155997	697.8	0.131491	0.0995204	697.8	0.09744	0.0672435		37.8
698	0.583935	0	698	0.464702	0.542957	698	0.361296	0.380609	698	0.262984	0.230883	698	0.20174	0.156643	698	0.131788	0.0999687	698	0.0977288	0.0675592		38
698.2	0.584789	0	698.2	0.465137	0.543515	698.2	0.3623	0.381512	698.2	0.263443	0.23168	698.2	0.202535	0.157287	698.2	0.132386	0.100416	698.2	0.0985777	0.0678745		38.2
698.4	0.585505	0	698.4	0.465913	0.544065	698.4	0.363203	0.382408	698.4	0.264188	0.232474	698.4	0.203307	0.15793	698.4	0.133087	0.100863	698.4	0.0989677	0.0681894		38.4
698.6	0.586727	0	698.6	0.466636	0.544607	698.6	0.364058	0.383298	698.6	0.264547	0.233265	698.6	0.20433	0.158571	698.6	0.133571	0.101309	698.6	0.0994308	0.068504		38.6
698.8	0.58723	0	698.8	0.466936	0.545142	698.8	0.364714	0.384181	698.8	0.264846	0.234052	698.8	0.204638	0.159211	698.8	0.133782	0.101755	698.8	0.0995261	0.0688181		38.8
699	0.587786	0	699	0.467187	0.545669	699	0.365388	0.385058	699	0.265312	0.234836	699	0.205115	0.159849	699	0.134235	0.102199	699	0.100011	0.0691319		39
699.2	0.588172	0	699.2	0.467205	0.546189	699.2	0.365853	0.385928	699.2	0.26488	0.235616	699.2	0.205491	0.160485	699.2	0.133941	0.102643	699.2	0.100514	0.0694453		39.2
699.4	0.588946	0	699.4	0.467449	0.546701	699.4	0.366148	0.386792	699.4	0.265047	0.236394	699.4	0.206126	0.16112	699.4	0.134116	0.103086	699.4	0.100521	0.0697582		39.4
699.6	0.589474	0	699.6	0.467654	0.547207	699.6	0.366854	0.387649	699.6	0.265289	0.237168	699.6	0.205985	0.161754	699.6	0.134052	0.103529	699.6	0.100498	0.0700709		39.6
699.8	0.590025	0	699.8	0.467716	0.547705	699.8	0.367276	0.3885	699.8	0.265511	0.237939	699.8	0.206175	0.162385	699.8	0.133897	0.10397	699.8	0.100442	0.0703831		39.8
700	0.590774	0	700	0.468885	0.548196	700	0.368299	0.389344	700	0.265597	0.238707	700	0.206654	0.163016	700	0.134637	0.104411	700	0.10079	0.0706949		40
700.2	0.590867	0	700.2	0.469376	0.54868	700.2	0.367853	0.390182	700.2	0.266183	0.239472	700.2	0.206923	0.163644	700.2	0.134866	0.104852	700.2	0.100989	0.0710063		40.2
700.4	0.591462	0	700.4	0.469883	0.549158	700.4	0.368369	0.391014	700.4	0.266766	0.240233	700.4	0.207521	0.164271	700.4	0.134864	0.105291	700.4	0.101337	0.0713174		40.4
700.6	0.591997	0	700.6	0.470982	0.549628	700.6	0.368593	0.39184	700.6	0.266897	0.240991	700.6	0.207445	0.164897	700.6	0.13524	0.10573	700.6	0.101406	0.0716281		40.6
700.8	0.592753	0	700.8	0.471366	0.550093	700.8	0.368975	0.392659	700.8	0.266988	0.241747	700.8	0.207155	0.165521	700.8	0.135099	0.106168	700.8	0.101482	0.0719384		40.8
701	0.593365	0	701	0.4722	0.55055	701	0.368882	0.393473	701	0.267567	0.242499	701	0.208025	0.166143	701	0.135504	0.106606	701	0.10197	0.0722483		41
701.2	0.594395	0	701.2	0.473366	0.551002	701.2	0.369113	0.39428	701.2	0.268243	0.243248	701.2	0.208774	0.166764	701.2	0.135867	0.107042	701.2	0.102379	0.0725578		41.2
701.4	0.595245	0	701.4	0.473902	0.551446	701.4	0.369828	0.395082	701.4	0.26923	0.243994	701.4	0.209689	0.167383	701.4	0.136573	0.107478	701.4	0.102632	0.072867		41.4
701.6	0.596575	0	701.6	0.474669	0.551885	701.6	0.370508	0.395877	701.6	0.269837	0.244736	701.6	0.210157	0.168001	701.6	0.137651	0.107913	701.6	0.10332	0.0731757		41.6
701.8	0.59775	0	701.8	0.475741	0.552318	701.8	0.37134	0.396667	701.8	0.270471	0.245476	701.8	0.210633	0.168618	701.8	0.138798	0.108348	701.8	0.103905	0.0734841		41.8
702	0.598197	0	702	0.476364	0.552744	702	0.371466	0.39745	702	0.271172	0.246213	702	0.211102	0.169232	702	0.139595	0.108782	702	0.104182	0.0737921		42
702.2	0.598283	0	702.2	0.476251	0.553164	702.2	0.371163	0.398228	702.2	0.271113	0.246946	702.2	0.211276	0.169846	702.2	0.139537	0.109215	702.2	0.103831	0.0740998		42.2
702.4	0.598862	0	702.4	0.477141	0.553579	702.4	0.371926	0.399	702.4	0.272075	0.247677	702.4	0.211939	0.170457	702.4	0.139998	0.109647	702.4	0.103583	0.074407		42.4
702.6	0.599633	0	702.6	0.477812	0.553988	702.6	0.372628	0.399766	702.6	0.272818	0.248405	702.6	0.212817	0.171067	702.6	0.140536	0.110079	702.6	0.103819	0.0747139		42.6
702.8	0.599825	0	702.8	0.478441	0.554391	702.8	0.373726	0.400527	702.8	0.273778	0.249129	702.8	0.213694	0.171676	702.8	0.141072	0.110509	702.8	0.104287	0.0750204		42.8
703	0.600271	0	703	0.4788	0.554788	703	0.37453	0.401282	703	0.274236	0.249851	703	0.214289	0.172283	703	0.141807	0.11094	703	0.104876	0.0753265		43
703.2	0.601048	0	703.2	0.479538	0.55518	703.2	0.375462	0.402031	703.2	0.274814	0.250569	703.2	0.215326	0.172889	703.2	0.141902	0.111369	703.2	0.105352	0.0756322		43.2
703.4	0.602328	0	703.4	0.480679	0.555566	703.4	0.376376	0.402774	703.4	0.275904	0.251285	703.4	0.216052	0.173493	703.4	0.143151	0.111798	703.4	0.105818	0.0759376		43.4
703.6	0.60304	0	703.6	0.481309	0.555947	703.6	0.377449	0.403513	703.6	0.276603	0.251997	703.6	0.215935	0.174096	703.6	0.143664	0.112226	703.6	0.106273	0.0762426		43.6
703.8	0.603892	0	703.8	0.482226	0.556323	703.8	0.378971	0.404245	703.8	0.277292	0.252707	703.8	0.217003	0.174697	703.8	0.144688	0.112653	703.8	0.107241	0.0765471		43.8
704	0.603861	0	704	0.483212	0.556693	704	0.379954	0.404972	704	0.277718	0.253414	704	0.217487	0.175297	704	0.144993	0.11308	704	0.107536	0.0768514		44
704.2	0.604988	0	704.2	0.48362	0.557058	704.2	0.381029	0.405694	704.2	0.278783	0.254118	704.2	0.218218	0.175895	704.2	0.14535	0.113506	704.2	0.108268	0.0771552		44.2
704.4	0.605709	0	704.4	0.483867	0.557418	704.4	0.382341	0.406411	704.4	0.279025	0.254818	704.4	0.218846	0.176491	704.4	0.145419	0.113931	704.4	0.108623	0.0774587		44.4
704.6	0.606681	0	704.6	0.484976	0.557773	704.6	0.382985	0.407122	704.6	0.279534	0.255516	704.6	0.219418	0.177087	704.6	0.145851	0.114356	704.6	0.109175	0.0777618		44.6
704.8	0.607565	0	704.8	0.485392	0.558122	704.8	0.383474	0.407827	704.8	0.280096	0.256212	704.8	0.22017	0.17768	704.8	0.146371	0.11478	704.8	0.109324	0.0780645		44.8
705	0.608397	0	705	0.486758	0.558467	705	0.384141	0.408528	705	0.280818	0.256904	705	0.221271	0.178273	705	0.14672	0.115203	705	0.110298	0.0783669		45
705.2	0.609522	0	705.2	0.48777	0.558808	705.2	0.384813	0.409223	705.2	0.281204	0.257593	705.2	0.222045	0.178864	705.2	0.147277	0.115625	705.2	0.110791	0.0786689		45.2
705.4	0.610531	0	705.4	0.488548	0.559143	705.4	0.385656	0.409913	705.4	0.281835	0.25828	705.4	0.22299	0.179453	705.4	0.148139	0.116047	705.4	0.111476	0.0789705		45.4
705.6	0.611217	0	705.6	0.489131	0.559474	705.6	0.385867	0.410598	705.6	0.281985	0.258963	705.6	0.223368	0.180041	705.6	0.148648	0.116468	705.6	0.112085	0.0792717		45.6
705.8	0.611864	0	705.8	0.4898	0.5598	705.8	0.385754	0.411278	705.8	0.282	0.259644	705.8	0.223775	0.180627	705.8	0.149313	0.116888	705.8	0.112528	0.0795726		45.8
706	0.612133	0	706	0.489872	0.560121	706	0.386023	0.411953	706	0.282801	0.260322	706	0.224073	0.181212	706	0.149253	0.117308	706	0.112474	0.0798731		46
706.2	0.612413	0	706.2	0.490166	0.560438	706.2	0.386606	0.412623	706.2	0.283078	0.260997	706.2	0.224678	0.181796	706.2	0.149139	0.117727	706.2	0.112286	0.0801732		46.2
706.4	0.613311	0	706.4	0.491073	0.560751	706.4	0.387384	0.413287	706.4	0.283567	0.26167	706.4	0.225426	0.182378	706.4	0.149525	0.118145	706.4	0.113089	0.080473		46.4
706.6	0.614339	0	706.6	0.491632	0.561059	706.6	0.387323	0.413947	706.6	0.284486	0.26234	706.6	0.225684	0.182958	706.6	0.150013	0.118563	706.6	0.113717	0.0807724		46.6
706.8	0.614625	0	706.8	0.491785	0.561362	706.8	0.386991	0.414602	706.8	0.284625	0.263006	706.8	0.225733	0.183538	706.8	0.150411	0.11898	706.8	0.113878	0.0810714		46.8
707	0.615494	0	707	0.492332	0.561662	707	0.387257	0.415252	707	0.284738	0.263671	707	0.225936	0.184115	707	0.150509	0.119396	707	0.114245	0.08137		47
707.2	0.616613	0	707.2	0.493001	0.561957	707.2	0.38746	0.415897	707.2	0.285109	0.264332	707.2	0.226221	0.184692	707.2	0.150302	0.119812	707.2	0.114406	0.0816683		47.2
707.4	0.617382	0	707.4	0.493896	0.562248	707.4	0.388045	0.416538	707.4	0.285659	0.264991	707.4	0.226282	0.185267	707.4	0.151196	0.120227	707.4	0.11465	0.0819662		47.4
707.6	0.617433	0	707.6	0.493994	0.562535	707.6	0.388338	0.417173	707.6	0.28552	0.265646	707.6	0.226225	0.18584	707.6	0.151301	0.120641	707.6	0.11462	0.0822638		47.6
707.8	0.617614	0	707.8	0.494707	0.562819	707.8	0.38855	0.417804	707.8	0.285613	0.2663	707.8	0.226532	0.186412	707.8	0.1514	0.121054	707.8	0.115128	0.0825609		47.8
708	0.617374	0	708	0.495036	0.563098	708	0.388493	0.418431	708	0.285991	0.26695	708	0.226576	0.186983	708	0.150934	0.121467	708	0.114851	0.0828577		48
708.2	0.618234	0	708.2	0.495184	0.563373	708.2	0.389284	0.419052	708.2	0.286684	0.267598	708.2	0.226953	0.187552	708.2	0.151795	0.121879	708.2	0.115538	0.0831542		48.2
708.4	0.618047	0	708.4	0.495355	0.563644	708.4	0.389363	0.419669	708.4	0.286503	0.268243	708.4	0.226998	0.18812	708.4	0.151902	0.122291	708.4	0.115511	0.0834503		48.4
708.6	0.618812	0	708.6	0.496101	0.563912	708.6	0.390055	0.420281	708.6	0.28691	0.268885	708.6	0.227725	0.188686	708.6	0.15255	0.122701	708.6	0.115673	0.083746		48.6
708.8	0.619137	0	708.8	0.496635	0.564175	708.8	0.390153	0.420889	708.8	0.287424	0.269525	708.8	0.227976	0.189251	708.8	0.152587	0.123111	708.8	0.115517	0.0840413		48.8
709	0.619089	0	709	0.497497	0.564435	709	0.3905	0.421492	709	0.287857	0.270162	709	0.228179	0.189815	709	0.152584	0.123521	709	0.11558	0.0843363		49
709.2	0.61967	0	709.2	0.497825	0.564692	709.2	0.390887	0.422091	709.2	0.28855	0.270797	709.2	0.228304	0.190377	709.2	0.153032	0.12393	709.2	0.115668	0.0846309		49.2
709.4	0.620012	0	709.4	0.498492	0.564945	709.4	0.391652	0.422685	709.4	0.28918	0.271429	709.4	0.228693	0.190938	709.4	0.153577	0.124338	709.4	0.115984	0.0849252		49.4
709.6	0.619827	0	709.6	0.498105	0.565194	709.6	0.391857	0.423275	709.6	0.289283	0.272058	709.6	0.228102	0.191497	709.6	0.153282	0.124745	709.6	0.115383	0.0852191		49.6
709.8	0.620649	0	709.8	0.49866	0.56544	709.8	0.392896	0.423861	709.8	0.290061	0.272685	709.8	0.22894	0.192055	709.8	0.154096	0.125152	709.8	0.115544	0.0855126		49.8
710	0.621176	0	710	0.49955	0.565682	710	0.394201	0.424442	710	0.291087	0.273309	710	0.229735	0.192612	710	0.154442	0.125558	710	0.11549	0.0858058		50
710.2	0.621764	0	710.2	0.49994	0.565921	710.2	0.394761	0.425018	710.2	0.291314	0.27393	710.2	0.229825	0.193167	710.2	0.154729	0.125963	710.2	0.115883	0.0860986		50.2
710.4	0.622402	0	710.4	0.500603	0.566156	710.4	0.395083	0.425591	710.4	0.291332	0.274549	710.4	0.230076	0.193721	710.4	0.154933	0.126368	710.4	0.116282	0.086391		50.4
710.6	0.62345	0	710.6	0.501095	0.566389	710.6	0.395621	0.426159	710.6	0.292074	0.275165	710.6	0.230601	0.194273	710.6	0.155817	0.126772	710.6	0.116368	0.0866831		50.6
710.8	0.624536	0	710.8	0.501863	0.566618	710.8	0.397097	0.426723	710.8	0.29272	0.275779	710.8	0.231653	0.194824	710.8	0.156556	0.127175	710.8	0.117316	0.0869749		50.8
711	0.625625	0	711	0.502741	0.566843	711	0.398169	0.427283	711	0.29317	0.276391	711	0.232381	0.195374	711	0.156815	0.127578	711	0.118134	0.0872662		51
711.2	0.626312	0	711.2	0.503424	0.567066	711.2	0.398634	0.427839	711.2	0.293364	0.276999	711.2	0.232352	0.195923	711.2	0.157096	0.12798	711.2	0.118318	0.0875572		51.2
711.4	0.626659	0	711.4	0.503942	0.567285	711.4	0.399116	0.42839	711.4	0.293561	0.277605	711.4	0.232666	0.19647	711.4	0.157589	0.128382	711.4	0.118548	0.0878479		51.4
711.6	0.627501	0	711.6	0.504634	0.567502	711.6	0.399105	0.428937	711.6	0.293593	0.278209	711.6	0.233167	0.197015	711.6	0.157451	0.128782	711.6	0.118774	0.0881381		51.6
711.8	0.628228	0	711.8	0.505411	0.567715	711.8	0.398893	0.429481	711.8	0.293981	0.27881	711.8	0.233799	0.19756	711.8	0.157485	0.129182	711.8	0.119001	0.0884281		51.8
712	0.6291	0	712	0.505829	0.567926	712	0.399355	0.43002	712	0.294711	0.279409	712	0.234372	0.198103	712	0.157833	0.129582	712	0.119223	0.0887177		52
712.2	0.629818	0	712.2	0.506138	0.568133	712.2	0.39989	0.430555	712.2	0.295009	0.280005	712.2	0.234684	0.198644	712.2	0.158823	0.12998	712.2	0.120053	0.0890069		52.2
712.4	0.630404	0	712.4	0.506604	0.568337	712.4	0.400056	0.431086	712.4	0.295052	0.280599	712.4	0.235223	0.199185	712.4	0.158771	0.130379	712.4	0.120086	0.0892957		52.4
712.6	0.630824	0	712.6	0.506689	0.568539	712.6	0.400495	0.431614	712.6	0.295263	0.28119	712.6	0.235561	0.199724	712.6	0.159295	0.130776	712.6	0.11986	0.0895842		52.6
712.8	0.631574	0	712.8	0.507841	0.568738	712.8	0.400641	0.432137	712.8	0.296447	0.281779	712.8	0.236126	0.200261	712.8	0.15998	0.131173	712.8	0.120636	0.0898724		52.8
713	0.632147	0	713	0.508334	0.568934	713	0.400983	0.432656	713	0.297135	0.282366	713	0.236379	0.200798	713	0.160322	0.131569	713	0.120623	0.0901602		53
713.2	0.632643	0	713.2	0.508654	0.569127	713.2	0.401436	0.433172	713.2	0.297878	0.28295	713.2	0.236708	0.201332	713.2	0.160856	0.131964	713.2	0.121119	0.0904476		53.2
713.4	0.63337	0	713.4	0.509494	0.569318	713.4	0.40234	0.433684	713.4	0.298487	0.283531	713.4	0.237375	0.201866	713.4	0.161351	0.132359	713.4	0.12149	0.0907347		53.4
713.6	0.633731	0	713.6	0.509293	0.569506	713.6	0.402805	0.434192	713.6	0.299115	0.28411	713.6	0.237173	0.202398	713.6	0.160959	0.132753	713.6	0.121382	0.0910214		53.6
713.8	0.634275	0	713.8	0.509724	0.569691	713.8	0.403664	0.434696	713.8	0.299977	0.284687	713.8	0.238079	0.202929	713.8	0.16169	0.133147	713.8	0.12204	0.0913078		53.8
714	0.634646	0	714	0.510281	0.569874	714	0.40423	0.435196	714	0.300239	0.285262	714	0.238256	0.203459	714	0.161658	0.13354	714	0.122215	0.0915938		54
714.2	0.634835	0	714.2	0.510781	0.570054	714.2	0.404765	0.435693	714.2	0.300716	0.285834	714.2	0.238607	0.203987	714.2	0.161725	0.133932	714.2	0.122691	0.0918795		54.2
714.4	0.6358	0	714.4	0.512126	0.570231	714.4	0.405854	0.436186	714.4	0.301676	0.286403	714.4	0.239791	0.204514	714.4	0.162885	0.134324	714.4	0.123323	0.0921648		54.4
714.6	0.636709	0	714.6	0.513372	0.570406	714.6	0.407672	0.436675	714.6	0.303203	0.286971	714.6	0.24083	0.20504	714.6	0.16356	0.134714	714.6	0.124015	0.0924498		54.6
714.8	0.637253	0	714.8	0.514161	0.570579	714.8	0.408787	0.437161	714.8	0.304399	0.287536	714.8	0.242003	0.205565	714.8	0.164084	0.135105	714.8	0.125043	0.0927344		54.8
715	0.637195	0	715	0.514313	0.570749	715	0.408955	0.437643	715	0.304201	0.288098	715	0.242106	0.206088	715	0.163717	0.135494	715	0.125076	0.0930186		55
715.2	0.637868	0	715.2	0.514767	0.570917	715.2	0.409827	0.438121	715.2	0.304664	0.288658	715.2	0.242478	0.20661	715.2	0.164057	0.135883	715.2	0.125108	0.0933025		55.2
715.4	0.63786	0	715.4	0.514421	0.571082	715.4	0.409999	0.438596	715.4	0.304698	0.289216	715.4	0.242905	0.20713	715.4	0.163566	0.136272	715.4	0.124747	0.0935861		55.4
715.6	0.638687	0	715.6	0.514812	0.571245	715.6	0.409874	0.439068	715.6	0.304793	0.289772	715.6	0.243288	0.207649	715.6	0.163453	0.136659	715.6	0.124592	0.0938693		55.6
715.8	0.639016	0	715.8	0.515383	0.571406	715.8	0.410415	0.439536	715.8	0.305301	0.290325	715.8	0.243656	0.208167	715.8	0.163859	0.137047	715.8	0.12503	0.0941522		55.8
716	0.639511	0	716	0.515413	0.571565	716	0.41066	0.44	716	0.305513	0.290876	716	0.243914	0.208684	716	0.164435	0.137433	716	0.125721	0.0944347		56
716.2	0.639704	0	716.2	0.515536	0.571721	716.2	0.410819	0.440461	716.2	0.305433	0.291425	716.2	0.244208	0.2092	716.2	0.165031	0.137819	716.2	0.125947	0.0947169		56.2
716.4	0.640499	0	716.4	0.515837	0.571875	716.4	0.411025	0.440918	716.4	0.305746	0.291972	716.4	0.244792	0.209714	716.4	0.16527	0.138204	716.4	0.125671	0.0949987		56.4
716.6	0.640811	0	716.6	0.516295	0.572027	716.6	0.411494	0.441372	716.6	0.305956	0.292516	716.6	0.245037	0.210227	716.6	0.166018	0.138588	716.6	0.12611	0.0952801		56.6
716.8	0.641553	0	716.8	0.517091	0.572177	716.8	0.411911	0.441823	716.8	0.306964	0.293058	716.8	0.245846	0.210738	716.8	0.166905	0.138972	716.8	0.126853	0.0955613		56.8
717	0.641842	0	717	0.517002	0.572325	717	0.411612	0.44227	717	0.306828	0.293598	717	0.245766	0.211248	717	0.166513	0.139356	717	0.126211	0.095842		57
717.2	0.642414	0	717.2	0.51723	0.572471	717.2	0.412026	0.442714	717.2	0.30715	0.294135	717.2	0.24617	0.211757	717.2	0.167142	0.139738	717.2	0.126853	0.0961224		57.2
717.4	0.643237	0	717.4	0.517514	0.572614	717.4	0.412144	0.443155	717.4	0.307329	0.294671	717.4	0.246421	0.212265	717.4	0.167246	0.14012	717.4	0.127308	0.0964025		57.4
717.6	0.643963	0	717.6	0.517589	0.572756	717.6	0.412426	0.443592	717.6	0.307486	0.295204	717.6	0.246588	0.212772	717.6	0.167626	0.140502	717.6	0.127632	0.0966823		57.6
717.8	0.644241	0	717.8	0.517691	0.572895	717.8	0.412472	0.444027	717.8	0.307673	0.295735	717.8	0.247017	0.213277	717.8	0.167903	0.140882	717.8	0.127591	0.0969617		57.8
718	0.645094	0	718	0.518906	0.573033	718	0.413083	0.444457	718	0.308164	0.296263	718	0.247601	0.213781	718	0.168374	0.141262	718	0.127754	0.0972407		58
718.2	0.645548	0	718.2	0.520319	0.573169	718.2	0.413719	0.444885	718.2	0.308994	0.29679	718.2	0.24809	0.214284	718.2	0.168588	0.141642	718.2	0.128186	0.0975194		58.2
718.4	0.646035	0	718.4	0.521231	0.573303	718.4	0.414335	0.44531	718.4	0.309486	0.297314	718.4	0.248438	0.214785	718.4	0.168746	0.142021	718.4	0.128475	0.0977978		58.4
718.6	0.646154	0	718.6	0.521711	0.573435	718.6	0.415187	0.445731	718.6	0.310005	0.297836	718.6	0.248616	0.215286	718.6	0.168415	0.142399	718.6	0.128675	0.0980758		58.6
718.8	0.646411	0	718.8	0.522079	0.573565	718.8	0.415379	0.446149	718.8	0.310181	0.298356	718.8	0.249162	0.215785	718.8	0.168743	0.142777	718.8	0.128909	0.0983534		58.8
719	0.646534	0	719	0.522617	0.573693	719	0.415852	0.446564	719	0.310109	0.298874	719	0.24887	0.216282	719	0.168401	0.143154	719	0.128869	0.0986308		59
719.2	0.64679	0	719.2	0.522671	0.57382	719.2	0.415811	0.446976	719.2	0.310238	0.29939	719.2	0.248823	0.216779	719.2	0.168267	0.14353	719.2	0.128569	0.0989078		59.2
719.4	0.647098	0	719.4	0.52286	0.573944	719.4	0.415764	0.447385	719.4	0.310165	0.299903	719.4	0.249039	0.217274	719.4	0.168197	0.143906	719.4	0.1288	0.0991844		59.4
719.6	0.647424	0	719.6	0.523119	0.574067	719.6	0.41588	0.447791	719.6	0.310139	0.300415	719.6	0.248829	0.217769	719.6	0.168218	0.144281	719.6	0.129027	0.0994607		59.6
719.8	0.647687	0	719.8	0.523199	0.574188	719.8	0.416683	0.448194	719.8	0.310503	0.300924	719.8	0.249182	0.218261	719.8	0.168275	0.144655	719.8	0.129518	0.0997367		59.8
720	0.648845	0	720	0.523527	0.574308	720	0.417285	0.448594	720	0.311262	0.301431	720	0.249809	0.218753	720	0.168868	0.145029	720	0.130037	0.100012		60
720.2	0.649656	0	720.2	0.524163	0.574426	720.2	0.41805	0.448991	720.2	0.312128	0.301936	720.2	0.2501	0.219243	720.2	0.169139	0.145402	720.2	0.130008	0.100288		60.2
720.4	0.650066	0	720.4	0.524363	0.574542	720.4	0.418663	0.449385	720.4	0.312589	0.302439	720.4	0.249809	0.219733	720.4	0.169789	0.145775	720.4	0.130663	0.100563		60.4
720.6	0.649976	0	720.6	0.524558	0.574657	720.6	0.418899	0.449776	720.6	0.312881	0.30294	720.6	0.24971	0.220221	720.6	0.170419	0.146147	720.6	0.130836	0.100837		60.6
720.8	0.650411	0	720.8	0.524915	0.57477	720.8	0.419533	0.450164	720.8	0.313746	0.303439	720.8	0.249982	0.220708	720.8	0.17118	0.146519	720.8	0.130909	0.101111		60.8
721	0.650849	0	721	0.52504	0.574881	721	0.419628	0.450549	721	0.313743	0.303936	721	0.249951	0.221193	721	0.17151	0.146889	721	0.131086	0.101385		61
721.2	0.651891	0	721.2	0.525667	0.574991	721.2	0.420302	0.450932	721.2	0.314299	0.304431	721.2	0.250679	0.221678	721.2	0.172852	0.14726	721.2	0.13191	0.101659		61.2
721.4	0.652532	0	721.4	0.52638	0.575099	721.4	0.420804	0.451311	721.4	0.314934	0.304923	721.4	0.251212	0.222161	721.4	0.174048	0.147629	721.4	0.132233	0.101932		61.4
721.6	0.653663	0	721.6	0.527449	0.575206	721.6	0.421967	0.451688	721.6	0.316204	0.305414	721.6	0.252761	0.222643	721.6	0.175326	0.147998	721.6	0.133081	0.102205		61.6
721.8	0.654335	0	721.8	0.528359	0.575311	721.8	0.423069	0.452062	721.8	0.317182	0.305903	721.8	0.253493	0.223124	721.8	0.17634	0.148367	721.8	0.133433	0.102478		61.8
722	0.65513	0	722	0.529052	0.575415	722	0.423746	0.452433	722	0.317794	0.306389	722	0.254186	0.223603	722	0.177197	0.148734	722	0.133674	0.10275		62
722.2	0.655474	0	722.2	0.529589	0.575517	722.2	0.424287	0.452801	722.2	0.318259	0.306874	722.2	0.254541	0.224082	722.2	0.177586	0.149101	722.2	0.133777	0.103022		62.2
722.4	0.655782	0	722.4	0.529993	0.575618	722.4	0.424793	0.453166	722.4	0.31839	0.307356	722.4	0.254893	0.224559	722.4	0.177521	0.149468	722.4	0.133735	0.103293		62.4
722.6	0.656693	0	722.6	0.530909	0.575717	722.6	0.425485	0.453529	722.6	0.318916	0.307837	722.6	0.255796	0.225035	722.6	0.178391	0.149834	722.6	0.134138	0.103565		62.6
722.8	0.656982	0	722.8	0.532037	0.575816	722.8	0.425809	0.453889	722.8	0.319483	0.308316	722.8	0.256861	0.22551	722.8	0.179008	0.150199	722.8	0.134148	0.103836		62.8
723	0.65722	0	723	0.532417	0.575912	723	0.425491	0.454247	723	0.319557	0.308792	723	0.257	0.225983	723	0.178798	0.150564	723	0.134051	0.104106		63
723.2	0.657495	0	723.2	0.532736	0.576008	723.2	0.425709	0.454602	723.2	0.319612	0.309267	723.2	0.257697	0.226456	723.2	0.178946	0.150928	723.2	0.133733	0.104376		63.2
723.4	0.65819	0	723.4	0.533181	0.576102	723.4	0.426009	0.454954	723.4	0.319543	0.30974	723.4	0.258167	0.226927	723.4	0.178737	0.151292	723.4	0.134135	0.104646		63.4
723.6	0.658421	0	723.6	0.532841	0.576194	723.6	0.426065	0.455303	723.6	0.319347	0.31021	723.6	0.257949	0.227397	723.6	0.178112	0.151655	723.6	0.134079	0.104916		63.6
723.8	0.659233	0	723.8	0.533372	0.576286	723.8	0.426525	0.45565	723.8	0.319677	0.310679	723.8	0.25878	0.227866	723.8	0.177936	0.152017	723.8	0.13462	0.105185		63.8
724	0.659741	0	724	0.533908	0.576376	724	0.426835	0.455995	724	0.320097	0.311146	724	0.25913	0.228334	724	0.17815	0.152379	724	0.135047	0.105454		64
724.2	0.660049	0	724.2	0.533696	0.576465	724.2	0.426334	0.456337	724.2	0.320059	0.311611	724.2	0.258772	0.228801	724.2	0.177795	0.15274	724.2	0.135247	0.105722		64.2
724.4	0.659808	0	724.4	0.533422	0.576552	724.4	0.426178	0.456676	724.4	0.319751	0.312074	724.4	0.258392	0.229266	724.4	0.177587	0.1531	724.4	0.135264	0.105991		64.4
724.6	0.659833	0	724.6	0.533216	0.576639	724.6	0.425801	0.457012	724.6	0.319325	0.312535	724.6	0.258619	0.229731	724.6	0.177118	0.15346	724.6	0.134996	0.106259		64.6
724.8	0.66007	0	724.8	0.533572	0.576724	724.8	0.425863	0.457347	724.8	0.319003	0.312994	724.8	0.258375	0.230194	724.8	0.177048	0.15382	724.8	0.135205	0.106526		64.8
725	0.660182	0	725	0.533457	0.576808	725	0.426176	0.457678	725	0.318513	0.313451	725	0.258522	0.230656	725	0.176876	0.154179	725	0.135096	0.106793		65
725.2	0.66053	0	725.2	0.534045	0.57689	725.2	0.427079	0.458008	725.2	0.318785	0.313907	725.2	0.25926	0.231117	725.2	0.176934	0.154537	725.2	0.135705	0.10706		65.2
725.4	0.660649	0	725.4	0.534116	0.576972	725.4	0.42764	0.458334	725.4	0.319178	0.31436	725.4	0.259731	0.231577	725.4	0.177255	0.154894	725.4	0.135753	0.107327		65.4
725.6	0.661086	0	725.6	0.534824	0.577053	725.6	0.428474	0.458659	725.6	0.320032	0.314812	725.6	0.260596	0.232036	725.6	0.17786	0.155251	725.6	0.136563	0.107593		65.6
725.8	0.661552	0	725.8	0.535224	0.577132	725.8	0.42928	0.458981	725.8	0.320228	0.315262	725.8	0.26063	0.232493	725.8	0.178207	0.155608	725.8	0.136684	0.107859		65.8
726	0.661787	0	726	0.5353	0.57721	726	0.429631	0.4593	726	0.320849	0.315709	726	0.260829	0.232949	726	0.178291	0.155964	726	0.136726	0.108125		66
726.2	0.662635	0	726.2	0.536469	0.577287	726.2	0.43081	0.459617	726.2	0.321691	0.316155	726.2	0.261706	0.233405	726.2	0.178928	0.156319	726.2	0.137258	0.10839		66.2
726.4	0.663122	0	726.4	0.537569	0.577363	726.4	0.431369	0.459932	726.4	0.322372	0.3166	726.4	0.262274	0.233859	726.4	0.178954	0.156673	726.4	0.137818	0.108655		66.4
726.6	0.663764	0	726.6	0.538316	0.577438	726.6	0.432043	0.460245	726.6	0.323001	0.317042	726.6	0.26279	0.234312	726.6	0.179793	0.157028	726.6	0.138604	0.10892		66.6
726.8	0.664248	0	726.8	0.539344	0.577512	726.8	0.432658	0.460555	726.8	0.323665	0.317482	726.8	0.263087	0.234764	726.8	0.180082	0.157381	726.8	0.138824	0.109184		66.8
727	0.664459	0	727	0.539823	0.577585	727	0.432598	0.460863	727	0.323682	0.317921	727	0.262595	0.235214	727	0.180227	0.157734	727	0.138726	0.109448		67
727.2	0.665019	0	727.2	0.540212	0.577657	727.2	0.433226	0.461168	727.2	0.323999	0.318358	727.2	0.262776	0.235664	727.2	0.180448	0.158086	727.2	0.138602	0.109712		67.2
727.4	0.665911	0	727.4	0.540058	0.577728	727.4	0.433084	0.461471	727.4	0.324477	0.318793	727.4	0.262786	0.236113	727.4	0.180421	0.158438	727.4	0.138793	0.109975		67.4
727.6	0.666609	0	727.6	0.539654	0.577798	727.6	0.433052	0.461772	727.6	0.324793	0.319226	727.6	0.262787	0.23656	727.6	0.180731	0.158789	727.6	0.13889	0.110238		67.6
727.8	0.667447	0	727.8	0.540176	0.577867	727.8	0.433141	0.462071	727.8	0.325928	0.319658	727.8	0.263206	0.237006	727.8	0.181332	0.15914	727.8	0.139449	0.110501		67.8
728	0.668152	0	728	0.54044	0.577934	728	0.4329	0.462368	728	0.326576	0.320088	728	0.263208	0.237451	728	0.182074	0.15949	728	0.139996	0.110763		68
728.2	0.668892	0	728.2	0.54026	0.578001	728.2	0.432803	0.462662	728.2	0.327065	0.320515	728.2	0.263387	0.237895	728.2	0.182363	0.159839	728.2	0.1401	0.111025		68.2
728.4	0.669177	0	728.4	0.539971	0.578067	728.4	0.433112	0.462954	728.4	0.32729	0.320942	728.4	0.263567	0.238338	728.4	0.18281	0.160188	728.4	0.139949	0.111287		68.4
728.6	0.670119	0	728.6	0.540141	0.578133	728.6	0.433457	0.463244	728.6	0.327584	0.321366	728.6	0.264234	0.23878	728.6	0.183261	0.160536	728.6	0.14014	0.111548		68.6
728.8	0.670406	0	728.8	0.540539	0.578197	728.8	0.434023	0.463532	728.8	0.327805	0.321789	728.8	0.264493	0.239221	728.8	0.184138	0.160884	728.8	0.140318	0.111809		68.8
729	0.670518	0	729	0.540328	0.57826	729	0.434381	0.463818	729	0.328284	0.322209	729	0.26506	0.239661	729	0.184464	0.161231	729	0.14028	0.11207		69
729.2	0.670836	0	729.2	0.540673	0.578322	729.2	0.434886	0.464101	729.2	0.328692	0.322629	729.2	0.265631	0.240099	729.2	0.18482	0.161578	729.2	0.140942	0.11233		69.2
729.4	0.671455	0	729.4	0.541132	0.578384	729.4	0.435005	0.464383	729.4	0.329209	0.323046	729.4	0.26656	0.240537	729.4	0.185621	0.161924	729.4	0.140948	0.11259		69.4
729.6	0.671863	0	729.6	0.541649	0.578445	729.6	0.435588	0.464662	729.6	0.329636	0.323462	729.6	0.266905	0.240973	729.6	0.185691	0.162269	729.6	0.141409	0.11285		69.6
729.8	0.672388	0	729.8	0.54259	0.578504	729.8	0.436049	0.464939	729.8	0.329785	0.323876	729.8	0.267204	0.241409	729.8	0.1857	0.162614	729.8	0.141742	0.113109		69.8
730	0.673138	0	730	0.543512	0.578563	730	0.436892	0.465214	730	0.330584	0.324288	730	0.267853	0.241843	730	0.186559	0.162958	730	0.142348	0.113369		70
730.2	0.673792	0	730.2	0.544563	0.578621	730.2	0.437445	0.465487	730.2	0.330715	0.324698	730.2	0.268237	0.242276	730.2	0.18669	0.163302	730.2	0.142921	0.113627		70.2
730.4	0.673684	0	730.4	0.545151	0.578679	730.4	0.437394	0.465758	730.4	0.330587	0.325107	730.4	0.268168	0.242708	730.4	0.186171	0.163645	730.4	0.143073	0.113886		70.4
730.6	0.674065	0	730.6	0.54583	0.578735	730.6	0.438058	0.466028	730.6	0.330525	0.325514	730.6	0.268498	0.243139	730.6	0.186538	0.163987	730.6	0.143571	0.114144		70.6
730.8	0.674529	0	730.8	0.546884	0.578791	730.8	0.438088	0.466295	730.8	0.330328	0.32592	730.8	0.268756	0.243569	730.8	0.186904	0.164329	730.8	0.143348	0.114402		70.8
731	0.674832	0	731	0.547175	0.578846	731	0.438074	0.46656	731	0.330606	0.326323	731	0.268439	0.243998	731	0.187255	0.164671	731	0.142948	0.114659		71
731.2	0.675475	0	731.2	0.547158	0.5789	731.2	0.438364	0.466823	731.2	0.331158	0.326726	731.2	0.268584	0.244426	731.2	0.187486	0.165012	731.2	0.14301	0.114917		71.2
731.4	0.676309	0	731.4	0.547351	0.578954	731.4	0.438629	0.467084	731.4	0.331563	0.327126	731.4	0.26863	0.244853	731.4	0.18785	0.165352	731.4	0.143067	0.115174		71.4
731.6	0.676996	0	731.6	0.547579	0.579006	731.6	0.439192	0.467343	731.6	0.332044	0.327525	731.6	0.26882	0.245279	731.6	0.187701	0.165692	731.6	0.143206	0.11543		71.6
731.8	0.677348	0	731.8	0.547807	0.579058	731.8	0.439478	0.4676	731.8	0.332165	0.327922	731.8	0.269054	0.245703	731.8	0.18774	0.166031	731.8	0.143414	0.115686		71.8
732	0.677368	0	732	0.548031	0.579109	732	0.439988	0.467856	732	0.332369	0.328317	732	0.269418	0.246127	732	0.18811	0.16637	732	0.142996	0.115942		72
732.2	0.677739	0	732.2	0.547666	0.57916	732.2	0.440435	0.468109	732.2	0.33254	0.328711	732.2	0.269482	0.246549	732.2	0.18802	0.166708	732.2	0.142441	0.116198		72.2
732.4	0.678456	0	732.4	0.547955	0.57921	732.4	0.44135	0.468361	732.4	0.332889	0.329103	732.4	0.269864	0.246971	732.4	0.188334	0.167045	732.4	0.142553	0.116453		72.4
732.6	0.678849	0	732.6	0.548015	0.579259	732.6	0.441915	0.46861	732.6	0.333148	0.329494	732.6	0.270409	0.247391	732.6	0.18818	0.167382	732.6	0.142449	0.116708		72.6
732.8	0.67885	0	732.8	0.548427	0.579307	732.8	0.442257	0.468858	732.8	0.332884	0.329883	732.8	0.270867	0.247811	732.8	0.189095	0.167719	732.8	0.142515	0.116963		72.8
733	0.679755	0	733	0.548729	0.579355	733	0.442295	0.469104	733	0.333597	0.33027	733	0.271214	0.248229	733	0.189504	0.168054	733	0.142617	0.117217		73
733.2	0.68007	0	733.2	0.549153	0.579402	733.2	0.44309	0.469348	733.2	0.333649	0.330656	733.2	0.271729	0.248647	733.2	0.189788	0.16839	733.2	0.142824	0.117471		73.2
733.4	0.68041	0	733.4	0.54979	0.579448	733.4	0.443325	0.469591	733.4	0.333943	0.33104	733.4	0.272091	0.249063	733.4	0.190178	0.168725	733.4	0.142865	0.117725		73.4
733.6	0.680369	0	733.6	0.550188	0.579494	733.6	0.443825	0.469831	733.6	0.333738	0.331423	733.6	0.27169	0.249478	733.6	0.189724	0.169059	733.6	0.142592	0.117979		73.6
733.8	0.680991	0	733.8	0.551396	0.579539	733.8	0.44436	0.47007	733.8	0.334177	0.331804	733.8	0.271625	0.249893	733.8	0.19048	0.169392	733.8	0.143051	0.118232		73.8
734	0.681509	0	734	0.551762	0.579583	734	0.444899	0.470307	734	0.334716	0.332183	734	0.272056	0.250306	734	0.190788	0.169725	734	0.143472	0.118485		74
734.2	0.681707	0	734.2	0.55252	0.579627	734.2	0.445036	0.470542	734.2	0.334728	0.332561	734.2	0.272336	0.250718	734.2	0.190602	0.170058	734.2	0.143947	0.118737		74.2
734.4	0.682385	0	734.4	0.553633	0.57967	734.4	0.44588	0.470776	734.4	0.335619	0.332938	734.4	0.27312	0.251129	734.4	0.191249	0.17039	734.4	0.144424	0.118989		74.4
734.6	0.683161	0	734.6	0.554219	0.579713	734.6	0.446336	0.471007	734.6	0.336283	0.333312	734.6	0.273989	0.251539	734.6	0.192113	0.170721	734.6	0.14513	0.119241		74.6
734.8	0.683963	0	734.8	0.554515	0.579755	734.8	0.446366	0.471237	734.8	0.337056	0.333685	734.8	0.273861	0.251949	734.8	0.192769	0.171052	734.8	0.145577	0.119493		74.8
735	0.684789	0	735	0.555139	0.579796	735	0.446962	0.471466	735	0.338067	0.334057	735	0.273914	0.252357	735	0.192967	0.171383	735	0.145929	0.119744		75
735.2	0.685682	0	735.2	0.55573	0.579837	735.2	0.447719	0.471692	735.2	0.338842	0.334427	735.2	0.274913	0.252764	735.2	0.193265	0.171712	735.2	0.147249	0.119995		75.2
735.4	0.686051	0	735.4	0.555934	0.579878	735.4	0.448313	0.471917	735.4	0.339203	0.334796	735.4	0.275314	0.25317	735.4	0.193011	0.172042	735.4	0.147565	0.120246		75.4
735.6	0.685754	0	735.6	0.555596	0.579917	735.6	0.448328	0.47214	735.6	0.339585	0.335163	735.6	0.27576	0.253575	735.6	0.192802	0.17237	735.6	0.14785	0.120496		75.6
735.8	0.685645	0	735.8	0.555579	0.579956	735.8	0.448348	0.472362	735.8	0.339085	0.335528	735.8	0.276208	0.253979	735.8	0.192783	0.172699	735.8	0.148272	0.120746		75.8
736	0.68541	0	736	0.55569	0.579995	736	0.448333	0.472582	736	0.33902	0.335892	736	0.276324	0.254382	736	0.192719	0.173026	736	0.148055	0.120996		76
736.2	0.685803	0	736.2	0.555592	0.580033	736.2	0.448266	0.4728	736.2	0.338903	0.336255	736.2	0.276752	0.254784	736.2	0.192535	0.173353	736.2	0.1483	0.121245		76.2
736.4	0.685949	0	736.4	0.555987	0.580071	736.4	0.448819	0.473017	736.4	0.338968	0.336616	736.4	0.277179	0.255185	736.4	0.192943	0.17368	736.4	0.148852	0.121494		76.4
736.6	0.68642	0	736.6	0.556463	0.580108	736.6	0.449014	0.473232	736.6	0.339423	0.336975	736.6	0.277776	0.255586	736.6	0.193293	0.174006	736.6	0.148983	0.121743		76.6
736.8	0.686805	0	736.8	0.557137	0.580144	736.8	0.449175	0.473445	736.8	0.339401	0.337333	736.8	0.278394	0.255985	736.8	0.194222	0.174331	736.8	0.149105	0.121991		76.8
737	0.687252	0	737	0.557095	0.58018	737	0.448974	0.473657	737	0.339929	0.33769	737	0.278038	0.256383	737	0.194606	0.174656	737	0.149198	0.122239		77
737.2	0.687267	0	737.2	0.557153	0.580215	737.2	0.448957	0.473867	737.2	0.339939	0.338045	737.2	0.278566	0.25678	737.2	0.194842	0.174981	737.2	0.149202	0.122487		77.2
737.4	0.687338	0	737.4	0.557465	0.58025	737.4	0.448586	0.474076	737.4	0.339744	0.338399	737.4	0.278437	0.257176	737.4	0.194759	0.175305	737.4	0.1489	0.122735		77.4
737.6	0.687616	0	737.6	0.557598	0.580285	737.6	0.448528	0.474283	737.6	0.339496	0.338751	737.6	0.277947	0.257571	737.6	0.194807	0.175628	737.6	0.148471	0.122982		77.6
737.8	0.688224	0	737.8	0.557811	0.580319	737.8	0.448263	0.474489	737.8	0.339549	0.339101	737.8	0.27808	0.257966	737.8	0.194993	0.175951	737.8	0.148254	0.123229		77.8
738	0.688904	0	738	0.558461	0.580352	738	0.448563	0.474693	738	0.339997	0.339451	738	0.278656	0.258359	738	0.195259	0.176273	738	0.148519	0.123476		78
738.2	0.689547	0	738.2	0.558877	0.580385	738.2	0.449	0.474895	738.2	0.340163	0.339798	738.2	0.279215	0.258751	738.2	0.195545	0.176595	738.2	0.148879	0.123722		78.2
738.4	0.690113	0	738.4	0.559596	0.580418	738.4	0.449686	0.475096	738.4	0.340506	0.340145	738.4	0.279606	0.259142	738.4	0.195896	0.176916	738.4	0.148857	0.123968		78.4
738.6	0.689958	0	738.6	0.559017	0.58045	738.6	0.449262	0.475296	738.6	0.34026	0.34049	738.6	0.279246	0.259533	738.6	0.195274	0.177237	738.6	0.14871	0.124214		78.6
738.8	0.691068	0	738.8	0.560051	0.580482	738.8	0.449739	0.475494	738.8	0.341059	0.340833	738.8	0.27957	0.259922	738.8	0.195619	0.177557	738.8	0.149436	0.124459		78.8
739	0.691974	0	739	0.560972	0.580513	739	0.450249	0.47569	739	0.3417	0.341175	739	0.280056	0.26031	739	0.196023	0.177876	739	0.149659	0.124704		79
739.2	0.692598	0	739.2	0.561661	0.580544	739.2	0.451169	0.475885	739.2	0.342372	0.341516	739.2	0.28107	0.260698	739.2	0.196799	0.178196	739.2	0.150825	0.124949		79.2
739.4	0.692387	0	739.4	0.561662	0.580574	739.4	0.450973	0.476079	739.4	0.342327	0.341855	739.4	0.281034	0.261084	739.4	0.196708	0.178514	739.4	0.15052	0.125194		79.4
739.6	0.692217	0	739.6	0.561618	0.580604	739.6	0.451102	0.476271	739.6	0.34191	0.342193	739.6	0.281303	0.26147	739.6	0.196362	0.178832	739.6	0.150477	0.125438		79.6
739.8	0.692418	0	739.8	0.562077	0.580634	739.8	0.451772	0.476462	739.8	0.342068	0.342529	739.8	0.281603	0.261854	739.8	0.196598	0.17915	739.8	0.150888	0.125682		79.8
740	0.692358	0	740	0.562113	0.580663	740	0.451985	0.476651	740	0.342167	0.342864	740	0.281711	0.262238	740	0.196284	0.179467	740	0.150676	0.125926		80
740.2	0.692953	0	740.2	0.562344	0.580691	740.2	0.452463	0.476839	740.2	0.342616	0.343198	740.2	0.282657	0.26262	740.2	0.196447	0.179783	740.2	0.151023	0.126169		80.2
740.4	0.693122	0	740.4	0.562908	0.58072	740.4	0.453326	0.477026	740.4	0.343085	0.34353	740.4	0.28298	0.263002	740.4	0.196712	0.180099	740.4	0.151155	0.126412		80.4
740.6	0.693738	0	740.6	0.563436	0.580747	740.6	0.453948	0.477211	740.6	0.344074	0.343861	740.6	0.283482	0.263383	740.6	0.196586	0.180415	740.6	0.151229	0.126655		80.6
740.8	0.694313	0	740.8	0.5635	0.580775	740.8	0.454797	0.477395	740.8	0.344247	0.344191	740.8	0.283908	0.263763	740.8	0.196961	0.180729	740.8	0.151785	0.126897		80.8
741	0.695081	0	741	0.563462	0.580802	741	0.454816	0.477577	741	0.34489	0.344519	741	0.283633	0.264141	741	0.197586	0.181044	741	0.151911	0.127139		81
741.2	0.695785	0	741.2	0.563729	0.580829	741.2	0.455342	0.477758	741.2	0.345209	0.344846	741.2	0.284297	0.264519	741.2	0.197722	0.181358	741.2	0.151912	0.127381		81.2
741.4	0.696058	0	741.4	0.563748	0.580855	741.4	0.455406	0.477938	741.4	0.345307	0.345171	741.4	0.284035	0.264896	741.4	0.197131	0.181671	741.4	0.151649	0.127622		81.4
741.6	0.697045	0	741.6	0.564249	0.580881	741.6	0.456171	0.478116	741.6	0.346185	0.345495	741.6	0.28446	0.265272	741.6	0.197585	0.181984	741.6	0.151998	0.127864		81.6
741.8	0.697229	0	741.8	0.564579	0.580907	741.8	0.45681	0.478293	741.8	0.346418	0.345818	741.8	0.284879	0.265647	741.8	0.197268	0.182296	741.8	0.151943	0.128105		81.8
742	0.697777	0	742	0.565089	0.580932	742	0.457519	0.478469	742	0.347148	0.346139	742	0.285497	0.266022	742	0.19747	0.182608	742	0.152883	0.128345		82
742.2	0.697478	0	742.2	0.565127	0.580957	742.2	0.45764	0.478644	742.2	0.347265	0.34646	742.2	0.285559	0.266395	742.2	0.197376	0.182919	742.2	0.15294	0.128586		82.2
742.4	0.697404	0	742.4	0.565954	0.580981	742.4	0.458125	0.478817	742.4	0.34748	0.346778	742.4	0.285501	0.266767	742.4	0.197578	0.18323	742.4	0.153125	0.128826		82.4
742.6	0.697753	0	742.6	0.566172	0.581006	742.6	0.4585	0.478988	742.6	0.348183	0.347096	742.6	0.285541	0.267139	742.6	0.198042	0.18354	742.6	0.153565	0.129065		82.6
742.8	0.699442	0	742.8	0.567553	0.581029	742.8	0.459347	0.479159	742.8	0.349478	0.347412	742.8	0.286649	0.267509	742.8	0.199343	0.18385	742.8	0.154633	0.129305		82.8
743	0.699969	0	743	0.567761	0.581053	743	0.45963	0.479328	743	0.3499	0.347727	743	0.286584	0.267879	743	0.199993	0.184159	743	0.154912	0.129544		83
743.2	0.700186	0	743.2	0.568301	0.581076	743.2	0.460327	0.479496	743.2	0.35036	0.34804	743.2	0.287268	0.268247	743.2	0.200553	0.184468	743.2	0.155541	0.129783		83.2
743.4	0.70043	0	743.4	0.568778	0.581099	743.4	0.460074	0.479663	743.4	0.349922	0.348353	743.4	0.28713	0.268615	743.4	0.200529	0.184776	743.4	0.155037	0.130021		83.4
743.6	0.700632	0	743.6	0.569401	0.581122	743.6	0.460751	0.479829	743.6	0.350384	0.348664	743.6	0.287329	0.268982	743.6	0.200897	0.185084	743.6	0.155394	0.13026		83.6
743.8	0.701181	0	743.8	0.570347	0.581144	743.8	0.460886	0.479993	743.8	0.351256	0.348973	743.8	0.287927	0.269348	743.8	0.201809	0.185391	743.8	0.156039	0.130498		83.8
744	0.701097	0	744	0.570412	0.581166	744	0.460525	0.480156	744	0.351147	0.349282	744	0.288298	0.269713	744	0.201582	0.185698	744	0.15607	0.130735		84
744.2	0.701259	0	744.2	0.570571	0.581187	744.2	0.460411	0.480318	744.2	0.351292	0.349589	744.2	0.288684	0.270077	744.2	0.201456	0.186004	744.2	0.156133	0.130973		84.2
744.4	0.700917	0	744.4	0.570434	0.581209	744.4	0.460577	0.480478	744.4	0.35128	0.349894	744.4	0.288481	0.27044	744.4	0.201825	0.18631	744.4	0.156054	0.13121		84.4
744.6	0.701665	0	744.6	0.570529	0.58123	744.6	0.460931	0.480638	744.6	0.351704	0.350199	744.6	0.288638	0.270802	744.6	0.201998	0.186615	744.6	0.156133	0.131447		84.6
744.8	0.7027	0	744.8	0.571294	0.581251	744.8	0.461884	0.480796	744.8	0.351986	0.350502	744.8	0.2892	0.271164	744.8	0.202759	0.18692	744.8	0.156599	0.131683		84.8
745	0.703581	0	745	0.571614	0.581271	745	0.461834	0.480953	745	0.352547	0.350804	745	0.289383	0.271524	745	0.203677	0.187224	745	0.156566	0.131919		85
745.2	0.704199	0	745.2	0.571874	0.581291	745.2	0.462572	0.481109	745.2	0.35282	0.351105	745.2	0.29002	0.271884	745.2	0.203337	0.187528	745.2	0.157056	0.132155		85.2
745.4	0.704838	0	745.4	0.572023	0.581311	745.4	0.462878	0.481264	745.4	0.353337	0.351405	745.4	0.290595	0.272242	745.4	0.203158	0.187831	745.4	0.157566	0.132391		85.4
745.6	0.705111	0	745.6	0.5721	0.581331	745.6	0.463009	0.481417	745.6	0.353433	0.351703	745.6	0.29112	0.2726	745.6	0.203466	0.188134	745.6	0.157708	0.132626		85.6
745.8	0.704967	0	745.8	0.572083	0.58135	745.8	0.463044	0.48157	745.8	0.353194	0.352	745.8	0.291235	0.272957	745.8	0.203283	0.188436	745.8	0.157611	0.132861		85.8
746	0.705078	0	746	0.572074	0.581369	746	0.46305	0.481721	746	0.353524	0.352296	746	0.291299	0.273313	746	0.203548	0.188737	746	0.157903	0.133096		86
746.2	0.705125	0	746.2	0.572257	0.581388	746.2	0.463167	0.481871	746.2	0.353435	0.352591	746.2	0.291255	0.273668	746.2	0.203732	0.189039	746.2	0.157738	0.133331		86.2
746.4	0.705931	0	746.4	0.572962	0.581406	746.4	0.464109	0.482021	746.4	0.353944	0.352884	746.4	0.291821	0.274023	746.4	0.204552	0.189339	746.4	0.158289	0.133565		86.4
746.6	0.705899	0	746.6	0.573041	0.581424	746.6	0.464205	0.482168	746.6	0.354008	0.353176	746.6	0.291883	0.274376	746.6	0.204891	0.189639	746.6	0.158475	0.133799		86.6
746.8	0.706209	0	746.8	0.573547	0.581442	746.8	0.464743	0.482315	746.8	0.354157	0.353467	746.8	0.292073	0.274729	746.8	0.205043	0.189939	746.8	0.158643	0.134032		86.8
747	0.70615	0	747	0.573694	0.58146	747	0.465076	0.482461	747	0.354231	0.353757	747	0.292032	0.27508	747	0.205141	0.190238	747	0.158601	0.134266		87
747.2	0.706074	0	747.2	0.574394	0.581478	747.2	0.465698	0.482606	747.2	0.3546	0.354046	747.2	0.292431	0.275431	747.2	0.205593	0.190537	747.2	0.15823	0.134499		87.2
747.4	0.706242	0	747.4	0.575051	0.581495	747.4	0.465831	0.482749	747.4	0.354452	0.354333	747.4	0.292294	0.275781	747.4	0.205847	0.190835	747.4	0.157834	0.134731		87.4
747.6	0.706442	0	747.6	0.575456	0.581512	747.6	0.466092	0.482892	747.6	0.355381	0.354619	747.6	0.292766	0.27613	747.6	0.206273	0.191133	747.6	0.15824	0.134964		87.6
747.8	0.706536	0	747.8	0.575767	0.581529	747.8	0.466042	0.483033	747.8	0.355402	0.354904	747.8	0.292897	0.276478	747.8	0.206254	0.19143	747.8	0.158481	0.135196		87.8
748	0.706224	0	748	0.575592	0.581545	748	0.465816	0.483174	748	0.355203	0.355188	748	0.292511	0.276826	748	0.205901	0.191727	748	0.158265	0.135428		88
748.2	0.706465	0	748.2	0.575958	0.581561	748.2	0.466088	0.483313	748.2	0.355453	0.355471	748.2	0.292684	0.277172	748.2	0.206292	0.192023	748.2	0.158116	0.135659		88.2
748.4	0.706866	0	748.4	0.57601	0.581578	748.4	0.4661	0.483452	748.4	0.355552	0.355752	748.4	0.292975	0.277518	748.4	0.206879	0.192319	748.4	0.158599	0.135891		88.4
748.6	0.708154	0	748.6	0.577135	0.581593	748.6	0.467082	0.483589	748.6	0.356569	0.356032	748.6	0.293495	0.277862	748.6	0.207261	0.192614	748.6	0.158983	0.136122		88.6
748.8	0.709642	0	748.8	0.578338	0.581609	748.8	0.467866	0.483725	748.8	0.357309	0.356312	748.8	0.294076	0.278206	748.8	0.207859	0.192909	748.8	0.160124	0.136352		88.8
749	0.710792	0	749	0.578803	0.581624	749	0.468096	0.48386	749	0.357857	0.35659	749	0.294485	0.278549	749	0.208515	0.193203	749	0.160794	0.136583		89
749.2	0.711809	0	749.2	0.579493	0.58164	749.2	0.468626	0.483995	749.2	0.358375	0.356866	749.2	0.294998	0.278892	749.2	0.20837	0.193497	749.2	0.161485	0.136813		89.2
749.4	0.712532	0	749.4	0.579886	0.581655	749.4	0.468545	0.484128	749.4	0.358511	0.357142	749.4	0.295463	0.279233	749.4	0.208594	0.193791	749.4	0.161219	0.137043		89.4
749.6	0.712618	0	749.6	0.580048	0.581669	749.6	0.468256	0.48426	749.6	0.358107	0.357417	749.6	0.295154	0.279573	749.6	0.208214	0.194083	749.6	0.161378	0.137273		89.6
749.8	0.713531	0	749.8	0.580618	0.581684	749.8	0.468502	0.484391	749.8	0.358339	0.35769	749.8	0.2955	0.279913	749.8	0.208641	0.194376	749.8	0.161844	0.137502		89.8
750	0.713505	0	750	0.58038	0.581698	750	0.468693	0.484522	750	0.358472	0.357963	750	0.295258	0.280252	750	0.209098	0.194668	750	0.16177	0.137731		90
750.2	0.714388	0	750.2	0.580933	0.581712	750.2	0.468749	0.484651	750.2	0.358634	0.358234	750.2	0.295499	0.28059	750.2	0.209311	0.194959	750.2	0.161945	0.13796		90.2
750.4	0.71478	0	750.4	0.581086	0.581726	750.4	0.468992	0.484779	750.4	0.358821	0.358504	750.4	0.295554	0.280927	750.4	0.209665	0.19525	750.4	0.162232	0.138188		90.4
750.6	0.714217	0	750.6	0.581013	0.58174	750.6	0.469309	0.484907	750.6	0.359017	0.358773	750.6	0.295748	0.281263	750.6	0.209263	0.19554	750.6	0.162062	0.138416		90.6
750.8	0.714546	0	750.8	0.581197	0.581754	750.8	0.469457	0.485033	750.8	0.359128	0.359041	750.8	0.295784	0.281599	750.8	0.208948	0.19583	750.8	0.161629	0.138644		90.8
751	0.714861	0	751	0.581067	0.581767	751	0.469902	0.485159	751	0.359768	0.359307	751	0.296047	0.281933	751	0.208838	0.19612	751	0.16161	0.138872		91
751.2	0.714857	0	751.2	0.581296	0.58178	751.2	0.46987	0.485283	751.2	0.359677	0.359573	751.2	0.296052	0.282267	751.2	0.208948	0.196409	751.2	0.161291	0.139099		91.2
751.4	0.71523	0	751.4	0.581237	0.581793	751.4	0.469957	0.485407	751.4	0.359495	0.359837	751.4	0.296306	0.2826	751.4	0.209014	0.196697	751.4	0.161139	0.139326		91.4
751.6	0.71549	0	751.6	0.581405	0.581806	751.6	0.469865	0.48553	751.6	0.35973	0.360101	751.6	0.296192	0.282932	751.6	0.209241	0.196985	751.6	0.161008	0.139553		91.6
751.8	0.715672	0	751.8	0.581708	0.581819	751.8	0.470089	0.485652	751.8	0.359892	0.360363	751.8	0.296034	0.283264	751.8	0.20934	0.197273	751.8	0.160792	0.13978		91.8
752	0.715735	0	752	0.58144	0.581831	752	0.470028	0.485773	752	0.360033	0.360624	752	0.295898	0.283594	752	0.209469	0.19756	752	0.160321	0.140006		92
752.2	0.715795	0	752.2	0.581415	0.581843	752.2	0.469911	0.485893	752.2	0.360123	0.360885	752.2	0.295777	0.283924	752.2	0.209949	0.197847	752.2	0.160321	0.140232		92.2
752.4	0.716185	0	752.4	0.580922	0.581855	752.4	0.469857	0.486012	752.4	0.359848	0.361144	752.4	0.295563	0.284253	752.4	0.210196	0.198133	752.4	0.160416	0.140458		92.4
752.6	0.716466	0	752.6	0.581433	0.581867	752.6	0.47081	0.48613	752.6	0.360406	0.361402	752.6	0.296071	0.284581	752.6	0.21096	0.198419	752.6	0.160464	0.140683		92.6
752.8	0.716824	0	752.8	0.581371	0.581879	752.8	0.470419	0.486247	752.8	0.360023	0.361659	752.8	0.295923	0.284908	752.8	0.211249	0.198704	752.8	0.160567	0.140908		92.8
753	0.71702	0	753	0.581506	0.581891	753	0.470639	0.486364	753	0.360087	0.361914	753	0.296264	0.285234	753	0.211438	0.198989	753	0.160526	0.141133		93
753.2	0.717154	0	753.2	0.581948	0.581902	753.2	0.471107	0.48648	753.2	0.360415	0.362169	753.2	0.296557	0.28556	753.2	0.211438	0.199273	753.2	0.160541	0.141357		93.2
753.4	0.716615	0	753.4	0.58178	0.581914	753.4	0.471019	0.486594	753.4	0.359825	0.362423	753.4	0.296359	0.285885	753.4	0.211651	0.199557	753.4	0.160026	0.141582		93.4
753.6	0.716535	0	753.6	0.58196	0.581925	753.6	0.471407	0.486708	753.6	0.359821	0.362676	753.6	0.296638	0.286209	753.6	0.211773	0.19984	753.6	0.16042	0.141806		93.6
753.8	0.716673	0	753.8	0.581881	0.581936	753.8	0.47183	0.486821	753.8	0.359643	0.362927	753.8	0.296922	0.286532	753.8	0.212109	0.200123	753.8	0.160631	0.142029		93.8
754	0.71588	0	754	0.581785	0.581946	754	0.471987	0.486933	754	0.359235	0.363178	754	0.297039	0.286854	754	0.212045	0.200405	754	0.160156	0.142253		94
754.2	0.716296	0	754.2	0.582418	0.581957	754.2	0.472167	0.487045	754.2	0.359599	0.363428	754.2	0.297784	0.287176	754.2	0.212033	0.200687	754.2	0.160693	0.142476		94.2
754.4	0.716142	0	754.4	0.582364	0.581968	754.4	0.472643	0.487155	754.4	0.359655	0.363676	754.4	0.29849	0.287497	754.4	0.212238	0.200969	754.4	0.161408	0.142699		94.4
754.6	0.716481	0	754.6	0.582967	0.581978	754.6	0.473152	0.487265	754.6	0.360603	0.363924	754.6	0.29949	0.287817	754.6	0.21207	0.20125	754.6	0.161653	0.142922		94.6
754.8	0.71703	0	754.8	0.583735	0.581988	754.8	0.473014	0.487374	754.8	0.360608	0.36417	754.8	0.299465	0.288136	754.8	0.212154	0.20153	754.8	0.162091	0.143144		94.8
755	0.718187	0	755	0.584759	0.581998	755	0.474296	0.487482	755	0.361372	0.364416	755	0.300731	0.288454	755	0.212291	0.20181	755	0.162801	0.143366		95
755.2	0.719009	0	755.2	0.585772	0.582008	755.2	0.47475	0.487589	755.2	0.361512	0.36466	755.2	0.301348	0.288772	755.2	0.21243	0.20209	755.2	0.163294	0.143588		95.2
755.4	0.720049	0	755.4	0.586245	0.582018	755.4	0.475452	0.487696	755.4	0.362008	0.364904	755.4	0.302018	0.289089	755.4	0.212697	0.202369	755.4	0.163453	0.143809		95.4
755.6	0.721131	0	755.6	0.586948	0.582028	755.6	0.4759	0.487802	755.6	0.362716	0.365146	755.6	0.302075	0.289405	755.6	0.212907	0.202648	755.6	0.163683	0.144031		95.6
755.8	0.72168	0	755.8	0.587504	0.582037	755.8	0.476745	0.487906	755.8	0.363504	0.365388	755.8	0.302632	0.28972	755.8	0.213395	0.202926	755.8	0.16406	0.144252		95.8
756	0.722169	0	756	0.587609	0.582047	756	0.477168	0.488011	756	0.364137	0.365628	756	0.303161	0.290035	756	0.213993	0.203204	756	0.164661	0.144472		96
756.2	0.722411	0	756.2	0.587584	0.582056	756.2	0.477047	0.488114	756.2	0.364208	0.365868	756.2	0.303174	0.290348	756.2	0.213682	0.203481	756.2	0.164685	0.144693		96.2
756.4	0.722709	0	756.4	0.587698	0.582065	756.4	0.477336	0.488217	756.4	0.364372	0.366106	756.4	0.303402	0.290661	756.4	0.214267	0.203758	756.4	0.164826	0.144913		96.4
756.6	0.722974	0	756.6	0.588547	0.582074	756.6	0.477982	0.488318	756.6	0.365153	0.366343	756.6	0.30404	0.290973	756.6	0.214965	0.204035	756.6	0.165117	0.145133		96.6
756.8	0.723697	0	756.8	0.588519	0.582083	756.8	0.47779	0.488419	756.8	0.365206	0.36658	756.8	0.303695	0.291285	756.8	0.214949	0.20431	756.8	0.165332	0.145352		96.8
757	0.72434	0	757	0.589038	0.582092	757	0.478345	0.48852	757	0.365769	0.366815	757	0.303793	0.291595	757	0.214772	0.204586	757	0.165464	0.145572		97
757.2	0.724455	0	757.2	0.589295	0.5821	757.2	0.479163	0.488619	757.2	0.366511	0.36705	757.2	0.303686	0.291905	757.2	0.215139	0.204861	757.2	0.165726	0.145791		97.2
757.4	0.724648	0	757.4	0.589368	0.582109	757.4	0.479229	0.488718	757.4	0.366494	0.367284	757.4	0.303594	0.292214	757.4	0.215682	0.205136	757.4	0.165888	0.14601		97.4
757.6	0.725395	0	757.6	0.589884	0.582117	757.6	0.479841	0.488816	757.6	0.366976	0.367516	757.6	0.303984	0.292523	757.6	0.216108	0.20541	757.6	0.166314	0.146228		97.6
757.8	0.725768	0	757.8	0.590221	0.582125	757.8	0.480616	0.488914	757.8	0.367346	0.367748	757.8	0.303962	0.29283	757.8	0.216464	0.205683	757.8	0.166947	0.146447		97.8
758	0.725669	0	758	0.590494	0.582134	758	0.480244	0.48901	758	0.36779	0.367979	758	0.304106	0.293137	758	0.2167	0.205957	758	0.166871	0.146665		98
758.2	0.725939	0	758.2	0.590462	0.582142	758.2	0.480123	0.489106	758.2	0.368142	0.368208	758.2	0.303996	0.293443	758.2	0.217135	0.206229	758.2	0.167486	0.146882		98.2
758.4	0.726108	0	758.4	0.590191	0.58215	758.4	0.479965	0.489201	758.4	0.368182	0.368437	758.4	0.30359	0.293748	758.4	0.217033	0.206502	758.4	0.167514	0.1471		98.4
758.6	0.726508	0	758.6	0.590927	0.582157	758.6	0.480118	0.489296	758.6	0.36917	0.368665	758.6	0.303718	0.294053	758.6	0.217078	0.206774	758.6	0.167728	0.147317		98.6
758.8	0.726809	0	758.8	0.591439	0.582165	758.8	0.480514	0.48939	758.8	0.368972	0.368892	758.8	0.303636	0.294356	758.8	0.217421	0.207045	758.8	0.16805	0.147534		98.8
759	0.727555	0	759	0.591594	0.582173	759	0.481065	0.489483	759	0.369393	0.369118	759	0.30428	0.294659	759	0.216927	0.207316	759	0.168243	0.147751		99
759.2	0.727596	0	759.2	0.591802	0.58218	759.2	0.481315	0.489575	759.2	0.369487	0.369343	759.2	0.304018	0.294962	759.2	0.217022	0.207587	759.2	0.168163	0.147967		99.2
759.4	0.728004	0	759.4	0.591697	0.582188	759.4	0.481331	0.489667	759.4	0.369353	0.369567	759.4	0.304315	0.295263	759.4	0.217317	0.207857	759.4	0.168356	0.148183		99.4
759.6	0.72875	0	759.6	0.592485	0.582195	759.6	0.481811	0.489758	759.6	0.369886	0.36979	759.6	0.305013	0.295564	759.6	0.217617	0.208126	759.6	0.168919	0.148399		99.6
759.8	0.728164	0	759.8	0.592329	0.582202	759.8	0.481539	0.489848	759.8	0.370018	0.370012	759.8	0.305268	0.295864	759.8	0.217454	0.208396	759.8	0.168729	0.148615		99.8
760	0.728337	0	760	0.592495	0.582209	760	0.481377	0.489938	760	0.37017	0.370234	760	0.305782	0.296163	760	0.217132	0.208664	760	0.168476	0.14883		100
760.2	0.72856	0	760.2	0.592699	0.582216	760.2	0.481328	0.490027	760.2	0.369931	0.370454	760.2	0.30582	0.296462	760.2	0.216752	0.208933	760.2	0.168189	0.149045		100.2
760.4	0.728489	0	760.4	0.593181	0.582223	760.4	0.481409	0.490115	760.4	0.370011	0.370673	760.4	0.305864	0.296759	760.4	0.217173	0.209201	760.4	0.168138	0.14926		100.4
760.6	0.729219	0	760.6	0.593529	0.58223	760.6	0.482169	0.490203	760.6	0.370289	0.370892	760.6	0.306251	0.297056	760.6	0.217255	0.209468	760.6	0.168223	0.149474		100.6
760.8	0.730064	0	760.8	0.593665	0.582236	760.8	0.482415	0.49029	760.8	0.370462	0.37111	760.8	0.306281	0.297353	760.8	0.217266	0.209735	760.8	0.168367	0.149689		100.8
761	0.730746	0	761	0.594609	0.582243	761	0.483158	0.490376	761	0.371127	0.371326	761	0.307171	0.297648	761	0.217808	0.210002	761	0.169199	0.149903		101
761.2	0.731518	0	761.2	0.59523	0.58225	761.2	0.484172	0.490462	761.2	0.371882	0.371542	761.2	0.308147	0.297943	761.2	0.218749	0.210268	761.2	0.170046	0.150116		101.2
761.4	0.732552	0	761.4	0.596031	0.582256	761.4	0.484499	0.490547	761.4	0.372657	0.371757	761.4	0.308578	0.298237	761.4	0.219515	0.210533	761.4	0.170411	0.15033		101.4
761.6	0.733495	0	761.6	0.596694	0.582262	761.6	0.485399	0.490631	761.6	0.373191	0.371971	761.6	0.309097	0.298531	761.6	0.220405	0.210799	761.6	0.170721	0.150543		101.6
761.8	0.734021	0	761.8	0.59707	0.582268	761.8	0.486049	0.490715	761.8	0.373927	0.372185	761.8	0.309742	0.298823	761.8	0.221204	0.211063	761.8	0.17104	0.150756		101.8
762	0.733797	0	762	0.597116	0.582275	762	0.48551	0.490799	762	0.373828	0.372397	762	0.309548	0.299115	762	0.220991	0.211328	762	0.170689	0.150969		102
762.2	0.734123	0	762.2	0.596869	0.582281	762.2	0.485549	0.490881	762.2	0.373545	0.372608	762.2	0.309514	0.299406	762.2	0.220932	0.211592	762.2	0.170719	0.151181		102.2
762.4	0.734199	0	762.4	0.596897	0.582287	762.4	0.485709	0.490963	762.4	0.373644	0.372819	762.4	0.309118	0.299697	762.4	0.22104	0.211855	762.4	0.17072	0.151393		102.4
762.6	0.734225	0	762.6	0.597464	0.582293	762.6	0.4857	0.491044	762.6	0.374265	0.373029	762.6	0.309298	0.299987	762.6	0.221782	0.212118	762.6	0.17103	0.151605		102.6
762.8	0.734577	0	762.8	0.597686	0.582298	762.8	0.485748	0.491125	762.8	0.373965	0.373237	762.8	0.309306	0.300276	762.8	0.222133	0.212381	762.8	0.171252	0.151817		102.8
763	0.734489	0	763	0.597648	0.582304	763	0.485673	0.491205	763	0.37364	0.373445	763	0.309108	0.300564	763	0.221963	0.212643	763	0.171102	0.152028		103
763.2	0.73466	0	763.2	0.598085	0.58231	763.2	0.485668	0.491285	763.2	0.373459	0.373653	763.2	0.309285	0.300852	763.2	0.222928	0.212905	763.2	0.171221	0.152239		103.2
763.4	0.735114	0	763.4	0.597972	0.582315	763.4	0.485171	0.491364	763.4	0.37321	0.373859	763.4	0.309727	0.301138	763.4	0.222848	0.213166	763.4	0.171476	0.15245		103.4
763.6	0.73535	0	763.6	0.598419	0.582321	763.6	0.485412	0.491442	763.6	0.37342	0.374064	763.6	0.310222	0.301425	763.6	0.222891	0.213427	763.6	0.171355	0.152661		103.6
763.8	0.735141	0	763.8	0.598248	0.582326	763.8	0.484836	0.49152	763.8	0.373134	0.374269	763.8	0.309847	0.30171	763.8	0.222266	0.213688	763.8	0.170827	0.152871		103.8
764	0.73572	0	764	0.599007	0.582332	764	0.485032	0.491597	764	0.37328	0.374472	764	0.310559	0.301995	764	0.222501	0.213948	764	0.171203	0.153081		104
764.2	0.736303	0	764.2	0.59918	0.582337	764.2	0.485162	0.491674	764.2	0.37331	0.374675	764.2	0.310685	0.302279	764.2	0.222218	0.214207	764.2	0.170968	0.153291		104.2
764.4	0.73634	0	764.4	0.598891	0.582342	764.4	0.484956	0.49175	764.4	0.373406	0.374877	764.4	0.31074	0.302562	764.4	0.22213	0.214466	764.4	0.170993	0.153501		104.4
764.6	0.737078	0	764.6	0.599119	0.582347	764.6	0.486029	0.491826	764.6	0.373876	0.375078	764.6	0.311417	0.302845	764.6	0.222579	0.214725	764.6	0.171621	0.15371		104.6
764.8	0.737394	0	764.8	0.599517	0.582352	764.8	0.486659	0.4919	764.8	0.374478	0.375279	764.8	0.311875	0.303127	764.8	0.223013	0.214983	764.8	0.17171	0.153919		104.8
765	0.73771	0	765	0.599927	0.582357	765	0.487101	0.491975	765	0.374957	0.375478	765	0.312527	0.303408	765	0.22308	0.215241	765	0.172182	0.154128		105
765.2	0.73767	0	765.2	0.599744	0.582362	765.2	0.487658	0.492049	765.2	0.374756	0.375677	765.2	0.312726	0.303689	765.2	0.222817	0.215499	765.2	0.171822	0.154336		105.2
765.4	0.738203	0	765.4	0.60014	0.582367	765.4	0.488294	0.492122	765.4	0.375482	0.375875	765.4	0.312644	0.303969	765.4	0.223594	0.215756	765.4	0.171739	0.154544		105.4
765.6	0.738005	0	765.6	0.599836	0.582372	765.6	0.488989	0.492195	765.6	0.375126	0.376072	765.6	0.313099	0.304248	765.6	0.224038	0.216012	765.6	0.171744	0.154753		105.6
765.8	0.737957	0	765.8	0.599647	0.582376	765.8	0.489089	0.492267	765.8	0.375399	0.376268	765.8	0.313056	0.304526	765.8	0.223952	0.216269	765.8	0.171676	0.15496		105.8
766	0.737918	0	766	0.59952	0.582381	766	0.488929	0.492339	766	0.375348	0.376464	766	0.312778	0.304804	766	0.223481	0.216524	766	0.17138	0.155168		106
766.2	0.738192	0	766.2	0.599377	0.582386	766.2	0.489034	0.49241	766.2	0.375509	0.376658	766.2	0.312623	0.305081	766.2	0.223373	0.21678	766.2	0.171768	0.155375		106.2
766.4	0.738096	0	766.4	0.599409	0.58239	766.4	0.489412	0.49248	766.4	0.375694	0.376852	766.4	0.31248	0.305357	766.4	0.223476	0.217035	766.4	0.172143	0.155582		106.4
766.6	0.73806	0	766.6	0.599595	0.582394	766.6	0.489393	0.49255	766.6	0.376064	0.377045	766.6	0.31284	0.305633	766.6	0.223726	0.217289	766.6	0.172461	0.155789		106.6
766.8	0.737824	0	766.8	0.599785	0.582399	766.8	0.489564	0.49262	766.8	0.376082	0.377237	766.8	0.312585	0.305908	766.8	0.22394	0.217543	766.8	0.172773	0.155995		106.8
767	0.737934	0	767	0.599665	0.582403	767	0.489679	0.492689	767	0.376063	0.377429	767	0.312729	0.306183	767	0.224254	0.217797	767	0.172798	0.156201		107
767.2	0.738589	0	767.2	0.600133	0.582407	767.2	0.490074	0.492757	767.2	0.376416	0.377619	767.2	0.313279	0.306456	767.2	0.224827	0.21805	767.2	0.173301	0.156407		107.2
767.4	0.739093	0	767.4	0.600385	0.582412	767.4	0.490676	0.492825	767.4	0.37688	0.377809	767.4	0.313476	0.306729	767.4	0.224725	0.218303	767.4	0.173569	0.156613		107.4
767.6	0.739428	0	767.6	0.600752	0.582416	767.6	0.491004	0.492893	767.6	0.377143	0.377998	767.6	0.313645	0.307002	767.6	0.224736	0.218556	767.6	0.173632	0.156819		107.6
767.8	0.739669	0	767.8	0.601175	0.58242	767.8	0.491277	0.49296	767.8	0.377374	0.378186	767.8	0.313841	0.307273	767.8	0.224493	0.218808	767.8	0.173909	0.157024		107.8
768	0.740204	0	768	0.601275	0.582424	768	0.491898	0.493026	768	0.377874	0.378374	768	0.314176	0.307544	768	0.225257	0.219059	768	0.174087	0.157229		108
768.2	0.741042	0	768.2	0.601855	0.582428	768.2	0.492838	0.493092	768.2	0.378611	0.378561	768.2	0.314738	0.307814	768.2	0.225489	0.21931	768.2	0.174472	0.157433		108.2
768.4	0.741286	0	768.4	0.602475	0.582432	768.4	0.493566	0.493158	768.4	0.379338	0.378747	768.4	0.315102	0.308084	768.4	0.22635	0.219561	768.4	0.174983	0.157638		108.4
768.6	0.742295	0	768.6	0.603567	0.582436	768.6	0.49488	0.493223	768.6	0.380444	0.378932	768.6	0.315862	0.308353	768.6	0.22731	0.219811	768.6	0.175433	0.157842		108.6
768.8	0.742174	0	768.8	0.603857	0.582439	768.8	0.495177	0.493287	768.8	0.38078	0.379116	768.8	0.315964	0.308621	768.8	0.227569	0.220061	768.8	0.175132	0.158046		108.8
769	0.742181	0	769	0.604339	0.582443	769	0.495314	0.493352	769	0.380836	0.3793	769	0.315767	0.308889	769	0.227194	0.220311	769	0.175137	0.15825		109
769.2	0.743026	0	769.2	0.605203	0.582447	769.2	0.496366	0.493415	769.2	0.381171	0.379483	769.2	0.316501	0.309156	769.2	0.228157	0.22056	769.2	0.175646	0.158453		109.2
769.4	0.743461	0	769.4	0.606004	0.58245	769.4	0.496659	0.493478	769.4	0.381578	0.379665	769.4	0.316584	0.309422	769.4	0.228973	0.220809	769.4	0.175476	0.158656		109.4
769.6	0.743615	0	769.6	0.606371	0.582454	769.6	0.496987	0.493541	769.6	0.381714	0.379846	769.6	0.3173	0.309688	769.6	0.229075	0.221057	769.6	0.175539	0.158859		109.6
769.8	0.743869	0	769.8	0.606638	0.582458	769.8	0.496649	0.493603	769.8	0.381899	0.380027	769.8	0.317069	0.309953	769.8	0.228197	0.221305	769.8	0.175234	0.159062		109.8
770	0.744186	0	770	0.607363	0.582461	770	0.496612	0.493665	770	0.382101	0.380207	770	0.317693	0.310217	770	0.228261	0.221552	770	0.175094	0.159265		110
770.2	0.744752	0	770.2	0.607686	0.582465	770.2	0.496526	0.493726	770.2	0.382434	0.380386	770.2	0.318023	0.310481	770.2	0.228301	0.221799	770.2	0.17582	0.159467		110.2
770.4	0.745148	0	770.4	0.607884	0.582468	770.4	0.496927	0.493787	770.4	0.382639	0.380564	770.4	0.318599	0.310744	770.4	0.228597	0.222046	770.4	0.176382	0.159669		110.4
770.6	0.74533	0	770.6	0.608045	0.582471	770.6	0.496774	0.493847	770.6	0.383068	0.380742	770.6	0.318803	0.311006	770.6	0.228884	0.222292	770.6	0.176671	0.15987		110.6
770.8	0.74574	0	770.8	0.608175	0.582475	770.8	0.496854	0.493907	770.8	0.383382	0.380919	770.8	0.318693	0.311268	770.8	0.229133	0.222538	770.8	0.176582	0.160072		110.8
771	0.746203	0	771	0.608197	0.582478	771	0.496588	0.493966	771	0.383127	0.381095	771	0.318791	0.311529	771	0.229077	0.222784	771	0.176545	0.160273		111
771.2	0.746915	0	771.2	0.608332	0.582481	771.2	0.496926	0.494025	771.2	0.38332	0.38127	771.2	0.319061	0.311789	771.2	0.229297	0.223029	771.2	0.176738	0.160474		111.2
771.4	0.747518	0	771.4	0.608332	0.582484	771.4	0.496733	0.494084	771.4	0.383395	0.381445	771.4	0.319053	0.312049	771.4	0.229632	0.223273	771.4	0.177062	0.160675		111.4
771.6	0.747695	0	771.6	0.608506	0.582487	771.6	0.496701	0.494142	771.6	0.383283	0.381619	771.6	0.318843	0.312308	771.6	0.229543	0.223518	771.6	0.177104	0.160875		111.6
771.8	0.74771	0	771.8	0.608662	0.58249	771.8	0.497138	0.4942	771.8	0.383257	0.381792	771.8	0.319287	0.312567	771.8	0.229907	0.223761	771.8	0.177327	0.161075		111.8
772	0.747978	0	772	0.608807	0.582493	772	0.49703	0.494257	772	0.383348	0.381965	772	0.319429	0.312825	772	0.230139	0.224005	772	0.177312	0.161275		112
772.2	0.748619	0	772.2	0.609326	0.582496	772.2	0.497744	0.494314	772.2	0.383887	0.382137	772.2	0.320337	0.313082	772.2	0.230233	0.224248	772.2	0.178082	0.161475		112.2
772.4	0.748685	0	772.4	0.609528	0.582499	772.4	0.497752	0.49437	772.4	0.384034	0.382308	772.4	0.320476	0.313338	772.4	0.23041	0.22449	772.4	0.17773	0.161674		112.4
772.6	0.749336	0	772.6	0.609875	0.582502	772.6	0.49835	0.494426	772.6	0.384499	0.382478	772.6	0.321054	0.313594	772.6	0.231172	0.224733	772.6	0.178289	0.161874		112.6
772.8	0.748794	0	772.8	0.609898	0.582505	772.8	0.49832	0.494482	772.8	0.384303	0.382648	772.8	0.321042	0.31385	772.8	0.231197	0.224974	772.8	0.178504	0.162073		112.8
773	0.749078	0	773	0.610121	0.582508	773	0.498652	0.494537	773	0.38391	0.382817	773	0.320841	0.314104	773	0.230802	0.225216	773	0.178313	0.162271		113
773.2	0.749793	0	773.2	0.61056	0.582511	773.2	0.499003	0.494592	773.2	0.38374	0.382986	773.2	0.321294	0.314358	773.2	0.231324	0.225457	773.2	0.178523	0.16247		113.2
773.4	0.748933	0	773.4	0.610369	0.582514	773.4	0.498793	0.494646	773.4	0.383224	0.383153	773.4	0.320984	0.314612	773.4	0.231	0.225698	773.4	0.177901	0.162668		113.4
773.6	0.749057	0	773.6	0.610435	0.582516	773.6	0.498962	0.4947	773.6	0.38354	0.38332	773.6	0.321127	0.314865	773.6	0.231033	0.225938	773.6	0.178091	0.162866		113.6
773.8	0.748704	0	773.8	0.610439	0.582519	773.8	0.498786	0.494754	773.8	0.383111	0.383486	773.8	0.320599	0.315117	773.8	0.230694	0.226178	773.8	0.177852	0.163064		113.8
774	0.748578	0	774	0.610538	0.582522	774	0.498763	0.494807	774	0.383195	0.383652	774	0.320647	0.315368	774	0.230936	0.226417	774	0.178136	0.163261		114
774.2	0.748627	0	774.2	0.610136	0.582524	774.2	0.498835	0.494859	774.2	0.383182	0.383817	774.2	0.320328	0.315619	774.2	0.230828	0.226656	774.2	0.178248	0.163459		114.2
774.4	0.748935	0	774.4	0.610441	0.582527	774.4	0.499919	0.494912	774.4	0.383924	0.383981	774.4	0.320573	0.315869	774.4	0.230885	0.226895	774.4	0.178402	0.163656		114.4
774.6	0.749042	0	774.6	0.610289	0.582529	774.6	0.500065	0.494964	774.6	0.38411	0.384144	774.6	0.320333	0.316119	774.6	0.230542	0.227133	774.6	0.178058	0.163852		114.6
774.8	0.749064	0	774.8	0.610528	0.582532	774.8	0.500184	0.495015	774.8	0.384876	0.384307	774.8	0.320129	0.316368	774.8	0.230777	0.227371	774.8	0.177811	0.164049		114.8
775	0.748956	0	775	0.610896	0.582534	775	0.500057	0.495067	775	0.385405	0.384469	775	0.320032	0.316617	775	0.230867	0.227608	775	0.177655	0.164245		115
775.2	0.749698	0	775.2	0.611367	0.582537	775.2	0.500254	0.495117	775.2	0.386352	0.384631	775.2	0.32083	0.316864	775.2	0.231271	0.227845	775.2	0.177838	0.164441		115.2
775.4	0.750112	0	775.4	0.611554	0.582539	775.4	0.500535	0.495168	775.4	0.386355	0.384792	775.4	0.320998	0.317112	775.4	0.231537	0.228082	775.4	0.178024	0.164637		115.4
775.6	0.750175	0	775.6	0.611835	0.582541	775.6	0.50076	0.495218	775.6	0.386368	0.384952	775.6	0.321221	0.317358	775.6	0.231389	0.228318	775.6	0.177418	0.164833		115.6
775.8	0.750665	0	775.8	0.61222	0.582544	775.8	0.500858	0.495268	775.8	0.386657	0.385111	775.8	0.321988	0.317604	775.8	0.231498	0.228554	775.8	0.177645	0.165028		115.8
776	0.750649	0	776	0.612375	0.582546	776	0.501027	0.495317	776	0.386693	0.38527	776	0.321984	0.317849	776	0.231095	0.22879	776	0.17796	0.165223		116
776.2	0.751175	0	776.2	0.612673	0.582548	776.2	0.501497	0.495366	776.2	0.387093	0.385428	776.2	0.322551	0.318094	776.2	0.231554	0.229025	776.2	0.178708	0.165418		116.2
776.4	0.751691	0	776.4	0.613282	0.58255	776.4	0.501391	0.495414	776.4	0.387441	0.385586	776.4	0.323061	0.318338	776.4	0.232133	0.22926	776.4	0.178929	0.165613		116.4
776.6	0.752574	0	776.6	0.613865	0.582553	776.6	0.501331	0.495463	776.6	0.387991	0.385743	776.6	0.323544	0.318582	776.6	0.232871	0.229494	776.6	0.179587	0.165807		116.6
776.8	0.752901	0	776.8	0.61447	0.582555	776.8	0.501308	0.49551	776.8	0.387902	0.385899	776.8	0.324018	0.318825	776.8	0.233396	0.229728	776.8	0.180061	0.166001		116.8
777	0.753652	0	777	0.614723	0.582557	777	0.501282	0.495558	777	0.387819	0.386055	777	0.324195	0.319067	777	0.233927	0.229962	777	0.180252	0.166195		117
777.2	0.754069	0	777.2	0.615309	0.582559	777.2	0.501042	0.495605	777.2	0.387871	0.38621	777.2	0.324272	0.319309	777.2	0.234247	0.230195	777.2	0.180749	0.166389		117.2
777.4	0.754115	0	777.4	0.61521	0.582561	777.4	0.501293	0.495652	777.4	0.387488	0.386364	777.4	0.324054	0.31955	777.4	0.234727	0.230428	777.4	0.181197	0.166582		117.4
777.6	0.754455	0	777.6	0.615531	0.582563	777.6	0.501208	0.495698	777.6	0.387562	0.386518	777.6	0.324	0.319791	777.6	0.235361	0.23066	777.6	0.181452	0.166775		117.6
777.8	0.75468	0	777.8	0.615605	0.582565	777.8	0.501059	0.495744	777.8	0.387117	0.386671	777.8	0.323794	0.32003	777.8	0.235644	0.230892	777.8	0.181625	0.166968		117.8
778	0.754931	0	778	0.615582	0.582567	778	0.500943	0.49579	778	0.386817	0.386823	778	0.323553	0.32027	778	0.235492	0.231124	778	0.181471	0.167161		118
778.2	0.755658	0	778.2	0.616107	0.582569	778.2	0.501448	0.495836	778.2	0.387065	0.386975	778.2	0.323658	0.320509	778.2	0.23586	0.231355	778.2	0.181551	0.167353		118.2
778.4	0.756622	0	778.4	0.616727	0.582571	778.4	0.502374	0.495881	778.4	0.387647	0.387126	778.4	0.324039	0.320747	778.4	0.236238	0.231586	778.4	0.181957	0.167545		118.4
778.6	0.757037	0	778.6	0.616914	0.582573	778.6	0.502971	0.495925	778.6	0.387807	0.387276	778.6	0.324291	0.320984	778.6	0.236506	0.231816	778.6	0.181914	0.167737		118.6
778.8	0.757107	0	778.8	0.617326	0.582575	778.8	0.503696	0.49597	778.8	0.388592	0.387426	778.8	0.324655	0.321221	778.8	0.237101	0.232047	778.8	0.182013	0.167929		118.8
779	0.757176	0	779	0.617164	0.582577	779	0.503731	0.496014	779	0.388467	0.387575	779	0.325215	0.321458	779	0.236725	0.232276	779	0.181586	0.168121		119
779.2	0.757434	0	779.2	0.617496	0.582578	779.2	0.504169	0.496058	779.2	0.388633	0.387724	779.2	0.325875	0.321693	779.2	0.236456	0.232506	779.2	0.181524	0.168312		119.2
779.4	0.75733	0	779.4	0.61722	0.58258	779.4	0.504824	0.496101	779.4	0.388506	0.387872	779.4	0.325717	0.321929	779.4	0.236306	0.232735	779.4	0.181037	0.168503		119.4
779.6	0.75728	0	779.6	0.617465	0.582582	779.6	0.505066	0.496144	779.6	0.388513	0.388019	779.6	0.325555	0.322163	779.6	0.236046	0.232963	779.6	0.180322	0.168694		119.6
779.8	0.757764	0	779.8	0.617616	0.582584	779.8	0.505658	0.496187	779.8	0.389393	0.388166	779.8	0.326536	0.322397	779.8	0.235987	0.233192	779.8	0.180756	0.168884		119.8
780	0.757523	0	780	0.617731	0.582585	780	0.506006	0.496229	780	0.389575	0.388312	780	0.326516	0.322631	780	0.235534	0.233419	780	0.180825	0.169075		120
780.2	0.75758	0	780.2	0.617813	0.582587	780.2	0.506021	0.496272	780.2	0.390323	0.388458	780.2	0.327289	0.322864	780.2	0.235691	0.233647	780.2	0.180713	0.169265		120.2
780.4	0.758232	0	780.4	0.618092	0.582589	780.4	0.506355	0.496313	780.4	0.39124	0.388603	780.4	0.327675	0.323096	780.4	0.235976	0.233874	780.4	0.181069	0.169455		120.4
780.6	0.75893	0	780.6	0.618747	0.58259	780.6	0.506811	0.496355	780.6	0.392259	0.388747	780.6	0.328223	0.323328	780.6	0.236183	0.234101	780.6	0.181572	0.169644		120.6
780.8	0.759172	0	780.8	0.619057	0.582592	780.8	0.507459	0.496396	780.8	0.392651	0.388891	780.8	0.328982	0.323559	780.8	0.236239	0.234327	780.8	0.182009	0.169834		120.8
781	0.759324	0	781	0.619136	0.582594	781	0.507519	0.496437	781	0.392933	0.389034	781	0.329088	0.32379	781	0.236178	0.234553	781	0.18229	0.170023		121
781.2	0.759765	0	781.2	0.619425	0.582595	781.2	0.507833	0.496478	781.2	0.393355	0.389177	781.2	0.329307	0.32402	781.2	0.23621	0.234779	781.2	0.182886	0.170212		121.2
781.4	0.759795	0	781.4	0.619167	0.582597	781.4	0.507807	0.496518	781.4	0.392959	0.389319	781.4	0.329219	0.324249	781.4	0.236359	0.235004	781.4	0.182865	0.1704		121.4
781.6	0.760333	0	781.6	0.620342	0.582598	781.6	0.508227	0.496558	781.6	0.393786	0.38946	781.6	0.32984	0.324478	781.6	0.23705	0.235229	781.6	0.183294	0.170589		121.6
781.8	0.760914	0	781.8	0.620732	0.5826	781.8	0.50858	0.496598	781.8	0.393914	0.389601	781.8	0.330034	0.324706	781.8	0.237598	0.235453	781.8	0.183816	0.170777		121.8
782	0.761393	0	782	0.621347	0.582601	782	0.508984	0.496637	782	0.394076	0.389742	782	0.330223	0.324934	782	0.237759	0.235678	782	0.183895	0.170965		122
782.2	0.761909	0	782.2	0.621923	0.582603	782.2	0.508921	0.496676	782.2	0.394329	0.389881	782.2	0.330337	0.325161	782.2	0.238228	0.235901	782.2	0.184388	0.171153		122.2
782.4	0.762206	0	782.4	0.622143	0.582604	782.4	0.509444	0.496715	782.4	0.394324	0.39002	782.4	0.330425	0.325388	782.4	0.238623	0.236125	782.4	0.184747	0.17134		122.4
782.6	0.762297	0	782.6	0.622111	0.582606	782.6	0.509866	0.496753	782.6	0.394151	0.390159	782.6	0.330484	0.325614	782.6	0.238682	0.236348	782.6	0.184716	0.171528		122.6
782.8	0.761809	0	782.8	0.621989	0.582607	782.8	0.509361	0.496792	782.8	0.393281	0.390297	782.8	0.330389	0.325839	782.8	0.238433	0.23657	782.8	0.184293	0.171715		122.8
783	0.76184	0	783	0.622215	0.582609	783	0.509349	0.49683	783	0.393152	0.390434	783	0.330591	0.326064	783	0.238278	0.236793	783	0.184177	0.171902		123
783.2	0.76184	0	783.2	0.62216	0.58261	783.2	0.509023	0.496867	783.2	0.392871	0.390571	783.2	0.329848	0.326289	783.2	0.237981	0.237015	783.2	0.183721	0.172088		123.2
783.4	0.761937	0	783.4	0.621573	0.582611	783.4	0.508947	0.496905	783.4	0.392653	0.390707	783.4	0.329434	0.326512	783.4	0.237903	0.237236	783.4	0.18311	0.172275		123.4
783.6	0.762801	0	783.6	0.622131	0.582613	783.6	0.509525	0.496942	783.6	0.393101	0.390843	783.6	0.329548	0.326736	783.6	0.23866	0.237457	783.6	0.18309	0.172461		123.6
783.8	0.763323	0	783.8	0.62279	0.582614	783.8	0.510196	0.496979	783.8	0.394117	0.390978	783.8	0.330832	0.326958	783.8	0.239268	0.237678	783.8	0.183731	0.172647		123.8
784	0.763316	0	784	0.623026	0.582615	784	0.510144	0.497015	784	0.394086	0.391113	784	0.330435	0.327181	784	0.239342	0.237899	784	0.18404	0.172832		124
784.2	0.763683	0	784.2	0.623045	0.582617	784.2	0.510148	0.497052	784.2	0.394578	0.391247	784.2	0.330688	0.327402	784.2	0.239571	0.238119	784.2	0.18439	0.173018		124.2
784.4	0.764269	0	784.4	0.623492	0.582618	784.4	0.510612	0.497088	784.4	0.39487	0.39138	784.4	0.330518	0.327623	784.4	0.239706	0.238339	784.4	0.184694	0.173203		124.4
784.6	0.764702	0	784.6	0.623795	0.582619	784.6	0.511156	0.497123	784.6	0.395408	0.391513	784.6	0.331024	0.327844	784.6	0.239954	0.238558	784.6	0.184855	0.173388		124.6
784.8	0.765254	0	784.8	0.624162	0.58262	784.8	0.511434	0.497159	784.8	0.395588	0.391645	784.8	0.331381	0.328064	784.8	0.240395	0.238777	784.8	0.1854	0.173573		124.8
785	0.765995	0	785	0.624965	0.582621	785	0.511474	0.497194	785	0.395706	0.391777	785	0.331487	0.328283	785	0.240877	0.238996	785	0.186134	0.173757		125
785.2	0.76695	0	785.2	0.625664	0.582623	785.2	0.511952	0.497229	785.2	0.396632	0.391908	785.2	0.331844	0.328502	785.2	0.241703	0.239214	785.2	0.187126	0.173942		125.2
785.4	0.767251	0	785.4	0.626087	0.582624	785.4	0.511817	0.497264	785.4	0.39665	0.392039	785.4	0.331908	0.32872	785.4	0.241957	0.239432	785.4	0.186856	0.174126		125.4
785.6	0.767918	0	785.6	0.626994	0.582625	785.6	0.512403	0.497298	785.6	0.397419	0.392169	785.6	0.332604	0.328938	785.6	0.242647	0.23965	785.6	0.187507	0.17431		125.6
785.8	0.767834	0	785.8	0.627181	0.582626	785.8	0.512464	0.497332	785.8	0.397877	0.392299	785.8	0.33317	0.329155	785.8	0.242882	0.239867	785.8	0.188236	0.174493		125.8
786	0.76832	0	786	0.627462	0.582627	786	0.512435	0.497366	786	0.398204	0.392428	786	0.333466	0.329372	786	0.242727	0.240084	786	0.188288	0.174677		126
786.2	0.768483	0	786.2	0.627761	0.582628	786.2	0.512456	0.4974	786.2	0.398572	0.392556	786.2	0.333753	0.329588	786.2	0.243157	0.2403	786.2	0.188644	0.17486		126.2
786.4	0.768819	0	786.4	0.627812	0.582629	786.4	0.513038	0.497433	786.4	0.398348	0.392684	786.4	0.334028	0.329804	786.4	0.243219	0.240516	786.4	0.188913	0.175043		126.4
786.6	0.768678	0	786.6	0.627781	0.582631	786.6	0.512811	0.497467	786.6	0.397568	0.392812	786.6	0.334008	0.330019	786.6	0.242632	0.240732	786.6	0.188557	0.175226		126.6
786.8	0.768041	0	786.8	0.627497	0.582632	786.8	0.51252	0.497499	786.8	0.396995	0.392939	786.8	0.333834	0.330234	786.8	0.242105	0.240947	786.8	0.187829	0.175408		126.8
787	0.767794	0	787	0.627127	0.582633	787	0.512765	0.497532	787	0.396905	0.393065	787	0.333476	0.330448	787	0.241753	0.241163	787	0.187366	0.17559		127
787.2	0.767789	0	787.2	0.626453	0.582634	787.2	0.512531	0.497565	787.2	0.396949	0.393191	787.2	0.333066	0.330661	787.2	0.241481	0.241377	787.2	0.186839	0.175772		127.2
787.4	0.768356	0	787.4	0.626465	0.582635	787.4	0.513454	0.497597	787.4	0.397496	0.393317	787.4	0.33316	0.330874	787.4	0.241912	0.241592	787.4	0.186697	0.175954		127.4
787.6	0.769015	0	787.6	0.627084	0.582636	787.6	0.514596	0.497629	787.6	0.398003	0.393442	787.6	0.333725	0.331087	787.6	0.242798	0.241806	787.6	0.186592	0.176136		127.6
787.8	0.769224	0	787.8	0.627093	0.582637	787.8	0.514738	0.497661	787.8	0.397746	0.393566	787.8	0.334076	0.331299	787.8	0.242519	0.242019	787.8	0.186292	0.176317		127.8
788	0.769662	0	788	0.626883	0.582638	788	0.514324	0.497692	788	0.397695	0.39369	788	0.333931	0.33151	788	0.242022	0.242233	788	0.18612	0.176498		128
788.2	0.76993	0	788.2	0.626947	0.582639	788.2	0.514374	0.497723	788.2	0.397501	0.393813	788.2	0.334122	0.331721	788.2	0.241485	0.242446	788.2	0.185658	0.176679		128.2
788.4	0.770006	0	788.4	0.627037	0.58264	788.4	0.514644	0.497754	788.4	0.397156	0.393936	788.4	0.334049	0.331931	788.4	0.24164	0.242658	788.4	0.185388	0.17686		128.4
788.6	0.770813	0	788.6	0.627231	0.582641	788.6	0.514998	0.497785	788.6	0.397873	0.394058	788.6	0.334814	0.332141	788.6	0.242187	0.24287	788.6	0.186019	0.17704		128.6
788.8	0.771792	0	788.8	0.628182	0.582641	788.8	0.51508	0.497816	788.8	0.398284	0.39418	788.8	0.335027	0.33235	788.8	0.243047	0.243082	788.8	0.1867	0.177221		128.8
789	0.772141	0	789	0.628313	0.582642	789	0.514888	0.497846	789	0.398343	0.394301	789	0.335034	0.332559	789	0.24297	0.243294	789	0.186924	0.177401		129
789.2	0.772719	0	789.2	0.62879	0.582643	789.2	0.515308	0.497876	789.2	0.398807	0.394422	789.2	0.335407	0.332767	789.2	0.243588	0.243505	789.2	0.187221	0.177581		129.2
789.4	0.772649	0	789.4	0.629028	0.582644	789.4	0.514921	0.497906	789.4	0.39863	0.394542	789.4	0.335591	0.332975	789.4	0.243563	0.243716	789.4	0.187259	0.17776		129.4
789.6	0.772599	0	789.6	0.629746	0.582645	789.6	0.515412	0.497936	789.6	0.398954	0.394662	789.6	0.33632	0.333182	789.6	0.2439	0.243927	789.6	0.187941	0.17794		129.6
789.8	0.77299	0	789.8	0.630947	0.582646	789.8	0.515943	0.497965	789.8	0.399524	0.394782	789.8	0.337279	0.333389	789.8	0.244473	0.244137	789.8	0.189252	0.178119		129.8
790	0.773312	0	790	0.631358	0.582647	790	0.516538	0.497994	790	0.399856	0.3949	790	0.337291	0.333595	790	0.244621	0.244347	790	0.189558	0.178298		130
790.2	0.772941	0	790.2	0.631787	0.582648	790.2	0.516574	0.498023	790.2	0.399998	0.395019	790.2	0.337347	0.333801	790.2	0.244778	0.244556	790.2	0.19008	0.178476		130.2
790.4	0.772569	0	790.4	0.632066	0.582648	790.4	0.516343	0.498052	790.4	0.399696	0.395137	790.4	0.337408	0.334006	790.4	0.244952	0.244765	790.4	0.190365	0.178655		130.4
790.6	0.771917	0	790.6	0.631956	0.582649	790.6	0.515982	0.498081	790.6	0.399342	0.395254	790.6	0.336849	0.334211	790.6	0.244783	0.244974	790.6	0.190034	0.178833		130.6
790.8	0.770883	0	790.8	0.631639	0.58265	790.8	0.515749	0.498109	790.8	0.399103	0.395371	790.8	0.336319	0.334415	790.8	0.244328	0.245182	790.8	0.189414	0.179011		130.8
791	0.771192	0	791	0.631621	0.582651	791	0.516371	0.498137	791	0.39912	0.395487	791	0.33638	0.334619	791	0.244392	0.24539	791	0.189271	0.179189		131
791.2	0.771283	0	791.2	0.632077	0.582652	791.2	0.516749	0.498165	791.2	0.399874	0.395603	791.2	0.336551	0.334822	791.2	0.244564	0.245598	791.2	0.189213	0.179367		131.2
791.4	0.771637	0	791.4	0.632065	0.582652	791.4	0.517181	0.498193	791.4	0.399797	0.395718	791.4	0.336836	0.335025	791.4	0.244889	0.245806	791.4	0.189179	0.179544		131.4
791.6	0.771786	0	791.6	0.631961	0.582653	791.6	0.517284	0.49822	791.6	0.399305	0.395833	791.6	0.336894	0.335227	791.6	0.244933	0.246013	791.6	0.188541	0.179721		131.6
791.8	0.772028	0	791.8	0.63202	0.582654	791.8	0.517069	0.498248	791.8	0.399766	0.395948	791.8	0.336931	0.335428	791.8	0.244744	0.246219	791.8	0.188645	0.179898		131.8
792	0.771965	0	792	0.632033	0.582655	792	0.516941	0.498275	792	0.400445	0.396062	792	0.337279	0.33563	792	0.244651	0.246426	792	0.188872	0.180075		132
792.2	0.771814	0	792.2	0.631821	0.582655	792.2	0.517005	0.498302	792.2	0.400522	0.396175	792.2	0.337462	0.33583	792.2	0.244549	0.246632	792.2	0.189008	0.180252		132.2
792.4	0.772422	0	792.4	0.631812	0.582656	792.4	0.517351	0.498328	792.4	0.401252	0.396288	792.4	0.338108	0.33603	792.4	0.245432	0.246838	792.4	0.189806	0.180428		132.4
792.6	0.773363	0	792.6	0.63202	0.582657	792.6	0.518024	0.498355	792.6	0.402035	0.396401	792.6	0.338798	0.33623	792.6	0.24612	0.247043	792.6	0.189904	0.180604		132.6
792.8	0.773877	0	792.8	0.632468	0.582657	792.8	0.518356	0.498381	792.8	0.402148	0.396513	792.8	0.339126	0.336429	792.8	0.246616	0.247248	792.8	0.190203	0.18078		132.8
793	0.774422	0	793	0.63232	0.582658	793	0.518509	0.498407	793	0.402357	0.396625	793	0.339393	0.336628	793	0.246811	0.247453	793	0.190283	0.180955		133
793.2	0.775448	0	793.2	0.63264	0.582659	793.2	0.51897	0.498433	793.2	0.402684	0.396736	793.2	0.340148	0.336826	793.2	0.24731	0.247657	793.2	0.191006	0.181131		133.2
793.4	0.77529	0	793.4	0.632696	0.58266	793.4	0.518762	0.498459	793.4	0.402459	0.396847	793.4	0.340194	0.337024	793.4	0.246666	0.247861	793.4	0.19126	0.181306		133.4
793.6	0.776108	0	793.6	0.633079	0.58266	793.6	0.51903	0.498485	793.6	0.402898	0.396957	793.6	0.34066	0.337221	793.6	0.246902	0.248065	793.6	0.191512	0.181481		133.6
793.8	0.776802	0	793.8	0.633346	0.582661	793.8	0.519081	0.49851	793.8	0.403551	0.397067	793.8	0.340665	0.337418	793.8	0.246622	0.248268	793.8	0.191939	0.181656		133.8
794	0.776898	0	794	0.63296	0.582661	794	0.519238	0.498535	794	0.403701	0.397176	794	0.339789	0.337614	794	0.246224	0.248471	794	0.191604	0.18183		134
794.2	0.777017	0	794.2	0.632954	0.582662	794.2	0.518485	0.49856	794.2	0.403604	0.397285	794.2	0.339345	0.33781	794.2	0.246305	0.248674	794.2	0.191642	0.182005		134.2
794.4	0.777133	0	794.4	0.632851	0.582663	794.4	0.51839	0.498585	794.4	0.403469	0.397394	794.4	0.339252	0.338005	794.4	0.246098	0.248876	794.4	0.19178	0.182179		134.4
794.6	0.777682	0	794.6	0.633303	0.582663	794.6	0.518886	0.498609	794.6	0.403679	0.397502	794.6	0.338927	0.3382	794.6	0.245936	0.249078	794.6	0.191459	0.182353		134.6
794.8	0.778035	0	794.8	0.633797	0.582664	794.8	0.519303	0.498634	794.8	0.404096	0.397609	794.8	0.338798	0.338394	794.8	0.245708	0.24928	794.8	0.191537	0.182527		134.8
795	0.77852	0	795	0.634131	0.582665	795	0.520048	0.498658	795	0.404276	0.397716	795	0.338866	0.338588	795	0.246163	0.249481	795	0.191266	0.1827		135
795.2	0.778211	0	795.2	0.634611	0.582665	795.2	0.520085	0.498682	795.2	0.404456	0.397823	795.2	0.338755	0.338781	795.2	0.246323	0.249682	795.2	0.191135	0.182873		135.2
795.4	0.778706	0	795.4	0.634855	0.582666	795.4	0.520683	0.498706	795.4	0.40442	0.397929	795.4	0.339029	0.338974	795.4	0.247054	0.249883	795.4	0.191462	0.183046		135.4
795.6	0.778696	0	795.6	0.635241	0.582666	795.6	0.520633	0.49873	795.6	0.404431	0.398035	795.6	0.338739	0.339166	795.6	0.246884	0.250083	795.6	0.19093	0.183219		135.6
795.8	0.779239	0	795.8	0.636779	0.582667	795.8	0.521871	0.498753	795.8	0.405594	0.39814	795.8	0.339708	0.339358	795.8	0.247743	0.250283	795.8	0.192058	0.183392		135.8
796	0.779218	0	796	0.637298	0.582667	796	0.522331	0.498777	796	0.406021	0.398245	796	0.340062	0.33955	796	0.248129	0.250483	796	0.19231	0.183564		136
796.2	0.779487	0	796.2	0.638255	0.582668	796.2	0.523076	0.4988	796.2	0.406302	0.39835	796.2	0.340691	0.339741	796.2	0.248604	0.250682	796.2	0.192471	0.183737		136.2
796.4	0.779539	0	796.4	0.638708	0.582668	796.4	0.523621	0.498823	796.4	0.406202	0.398454	796.4	0.341093	0.339931	796.4	0.249119	0.250881	796.4	0.191934	0.183909		136.4
796.6	0.779735	0	796.6	0.638916	0.582669	796.6	0.524201	0.498846	796.6	0.406182	0.398557	796.6	0.341709	0.340121	796.6	0.24978	0.25108	796.6	0.191483	0.18408		136.6
796.8	0.77997	0	796.8	0.63926	0.58267	796.8	0.523978	0.498868	796.8	0.406374	0.398661	796.8	0.342102	0.340311	796.8	0.249826	0.251278	796.8	0.191714	0.184252		136.8
797	0.780496	0	797	0.639933	0.58267	797	0.524628	0.498891	797	0.406808	0.398763	797	0.342557	0.3405	797	0.250284	0.251476	797	0.191853	0.184423		137
797.2	0.780472	0	797.2	0.640047	0.582671	797.2	0.524707	0.498913	797.2	0.406468	0.398866	797.2	0.343264	0.340688	797.2	0.250444	0.251674	797.2	0.191943	0.184595		137.2
797.4	0.780212	0	797.4	0.640305	0.582671	797.4	0.524417	0.498935	797.4	0.406224	0.398968	797.4	0.34289	0.340877	797.4	0.250064	0.251871	797.4	0.191465	0.184766		137.4
797.6	0.78033	0	797.6	0.640384	0.582672	797.6	0.523885	0.498957	797.6	0.406185	0.399069	797.6	0.342566	0.341064	797.6	0.250187	0.252068	797.6	0.191325	0.184936		137.6
797.8	0.78028	0	797.8	0.640578	0.582672	797.8	0.523768	0.498979	797.8	0.406487	0.39917	797.8	0.342304	0.341251	797.8	0.250121	0.252265	797.8	0.191235	0.185107		137.8
798	0.780284	0	798	0.640105	0.582673	798	0.523701	0.499001	798	0.406075	0.399271	798	0.34184	0.341438	798	0.250057	0.252462	798	0.191183	0.185277		138
798.2	0.780473	0	798.2	0.640263	0.582673	798.2	0.523779	0.499022	798.2	0.406739	0.399371	798.2	0.342302	0.341624	798.2	0.250563	0.252658	798.2	0.191606	0.185447		138.2
798.4	0.780652	0	798.4	0.639948	0.582673	798.4	0.523822	0.499044	798.4	0.406705	0.399471	798.4	0.342397	0.34181	798.4	0.250499	0.252853	798.4	0.191958	0.185617		138.4
798.6	0.781055	0	798.6	0.639816	0.582674	798.6	0.524025	0.499065	798.6	0.407166	0.39957	798.6	0.342508	0.341995	798.6	0.250817	0.253049	798.6	0.192208	0.185787		138.6
798.8	0.781643	0	798.8	0.639299	0.582674	798.8	0.52395	0.499086	798.8	0.407346	0.399669	798.8	0.342244	0.34218	798.8	0.250664	0.253244	798.8	0.192833	0.185956		138.8
799	0.78184	0	799	0.638965	0.582675	799	0.523855	0.499107	799	0.407272	0.399768	799	0.34244	0.342365	799	0.250812	0.253439	799	0.193124	0.186126		139
799.2	0.782697	0	799.2	0.639243	0.582675	799.2	0.52399	0.499127	799.2	0.407486	0.399866	799.2	0.342829	0.342549	799.2	0.25097	0.253633	799.2	0.193572	0.186295		139.2
799.4	0.783789	0	799.4	0.63982	0.582676	799.4	0.524503	0.499148	799.4	0.407953	0.399964	799.4	0.343487	0.342732	799.4	0.251125	0.253827	799.4	0.194265	0.186463		139.4
799.6	0.78431	0	799.6	0.63998	0.582676	799.6	0.52465	0.499168	799.6	0.408332	0.400061	799.6	0.344066	0.342915	799.6	0.250951	0.254021	799.6	0.194584	0.186632		139.6
799.8	0.785338	0	799.8	0.640567	0.582677	799.8	0.525668	0.499189	799.8	0.40921	0.400158	799.8	0.345319	0.343098	799.8	0.251786	0.254215	799.8	0.19564	0.186801		139.8
800	0.784834	0	800	0.640241	0.582677	800	0.525598	0.499209	800	0.409305	0.400255	800	0.34518	0.34328	800	0.251353	0.254408	800	0.194919	0.186969		140
800.2	0.784935	0	800.2	0.640323	0.582677	800.2	0.525522	0.499229	800.2	0.408958	0.400351	800.2	0.345343	0.343462	800.2	0.251218	0.254601	800.2	0.194412	0.187137		140.2
800.4	0.785202	0	800.4	0.6403	0.582678	800.4	0.525797	0.499249	800.4	0.409025	0.400447	800.4	0.345656	0.343643	800.4	0.251446	0.254793	800.4	0.194649	0.187305		140.4
800.6	0.785291	0	800.6	0.639957	0.582678	800.6	0.525472	0.499268	800.6	0.408721	0.400542	800.6	0.345656	0.343824	800.6	0.251482	0.254986	800.6	0.194496	0.187472		140.6
800.8	0.785278	0	800.8	0.640528	0.582679	800.8	0.525662	0.499288	800.8	0.408664	0.400637	800.8	0.345654	0.344004	800.8	0.251384	0.255178	800.8	0.194419	0.18764		140.8
801	0.785595	0	801	0.641255	0.582679	801	0.526326	0.499307	801	0.408911	0.400732	801	0.345879	0.344184	801	0.252087	0.255369	801	0.19458	0.187807		141
801.2	0.785194	0	801.2	0.641139	0.582679	801.2	0.525705	0.499326	801.2	0.408566	0.400826	801.2	0.345534	0.344363	801.2	0.252019	0.25556	801.2	0.193926	0.187974		141.2
801.4	0.784906	0	801.4	0.641501	0.58268	801.4	0.525634	0.499345	801.4	0.408745	0.40092	801.4	0.344751	0.344543	801.4	0.251932	0.255751	801.4	0.193634	0.188141		141.4
801.6	0.78484	0	801.6	0.641582	0.58268	801.6	0.525501	0.499364	801.6	0.408617	0.401013	801.6	0.344691	0.344721	801.6	0.251901	0.255942	801.6	0.193327	0.188307		141.6
801.8	0.785117	0	801.8	0.642122	0.582681	801.8	0.526524	0.499383	801.8	0.408926	0.401106	801.8	0.344993	0.344899	801.8	0.252457	0.256132	801.8	0.193385	0.188474		141.8
802	0.785477	0	802	0.64241	0.582681	802	0.52719	0.499402	802	0.409186	0.401199	802	0.345085	0.345077	802	0.252519	0.256323	802	0.193771	0.18864		142
802.2	0.785474	0	802.2	0.642639	0.582681	802.2	0.527426	0.49942	802.2	0.4095	0.401291	802.2	0.34509	0.345254	802.2	0.252809	0.256512	802.2	0.19357	0.188806		142.2
802.4	0.785265	0	802.4	0.642014	0.582682	802.4	0.527078	0.499439	802.4	0.408728	0.401383	802.4	0.344425	0.345431	802.4	0.252488	0.256702	802.4	0.193448	0.188971		142.4
802.6	0.785521	0	802.6	0.642062	0.582682	802.6	0.527423	0.499457	802.6	0.409226	0.401474	802.6	0.344107	0.345607	802.6	0.252423	0.256891	802.6	0.193641	0.189137		142.6
802.8	0.786289	0	802.8	0.642315	0.582682	802.8	0.527427	0.499475	802.8	0.4094	0.401565	802.8	0.34376	0.345783	802.8	0.252528	0.25708	802.8	0.194071	0.189302		142.8
803	0.786661	0	803	0.642448	0.582683	803	0.527306	0.499493	803	0.409483	0.401656	803	0.343804	0.345959	803	0.252752	0.257268	803	0.194348	0.189467		143
803.2	0.787244	0	803.2	0.642812	0.582683	803.2	0.527698	0.499511	803.2	0.410057	0.401747	803.2	0.34409	0.346134	803.2	0.253126	0.257456	803.2	0.194487	0.189632		143.2
803.4	0.787889	0	803.4	0.642762	0.582683	803.4	0.52786	0.499529	803.4	0.410459	0.401837	803.4	0.344026	0.346308	803.4	0.252882	0.257644	803.4	0.194913	0.189797		143.4
803.6	0.788007	0	803.6	0.642773	0.582684	803.6	0.528302	0.499546	803.6	0.410929	0.401926	803.6	0.344246	0.346483	803.6	0.253214	0.257832	803.6	0.195061	0.189962		143.6
803.8	0.788507	0	803.8	0.643362	0.582684	803.8	0.528681	0.499564	803.8	0.411507	0.402015	803.8	0.344839	0.346656	803.8	0.253867	0.258019	803.8	0.19557	0.190126		143.8
804	0.788288	0	804	0.643165	0.582684	804	0.528721	0.499581	804	0.411425	0.402104	804	0.344825	0.34683	804	0.253734	0.258206	804	0.195339	0.19029		144
804.2	0.788427	0	804.2	0.643386	0.582685	804.2	0.5284	0.499598	804.2	0.410851	0.402193	804.2	0.344685	0.347003	804.2	0.254103	0.258392	804.2	0.195412	0.190454		144.2
804.4	0.788695	0	804.4	0.643317	0.582685	804.4	0.528476	0.499615	804.4	0.410701	0.402281	804.4	0.345024	0.347175	804.4	0.253999	0.258579	804.4	0.195487	0.190618		144.4
804.6	0.788382	0	804.6	0.643004	0.582685	804.6	0.527666	0.499632	804.6	0.410261	0.402369	804.6	0.344798	0.347347	804.6	0.253417	0.258765	804.6	0.195003	0.190781		144.6
804.8	0.788746	0	804.8	0.643224	0.582685	804.8	0.527867	0.499649	804.8	0.410498	0.402456	804.8	0.34519	0.347519	804.8	0.253557	0.25895	804.8	0.195191	0.190945		144.8
805	0.789295	0	805	0.643697	0.582686	805	0.527707	0.499666	805	0.411182	0.402543	805	0.345825	0.34769	805	0.253681	0.259136	805	0.195081	0.191108		145
805.2	0.789105	0	805.2	0.643841	0.582686	805.2	0.527692	0.499682	805.2	0.411105	0.40263	805.2	0.34625	0.347861	805.2	0.253798	0.259321	805.2	0.194733	0.191271		145.2
805.4	0.789315	0	805.4	0.644319	0.582686	805.4	0.528238	0.499699	805.4	0.411453	0.402716	805.4	0.346883	0.348031	805.4	0.254004	0.259506	805.4	0.195092	0.191433		145.4
805.6	0.789599	0	805.6	0.644726	0.582687	805.6	0.528612	0.499715	805.6	0.411382	0.402802	805.6	0.34749	0.348201	805.6	0.253493	0.25969	805.6	0.195253	0.191596		145.6
805.8	0.79016	0	805.8	0.645898	0.582687	805.8	0.530131	0.499731	805.8	0.41193	0.402888	805.8	0.348734	0.34837	805.8	0.253962	0.259874	805.8	0.196043	0.191758		145.8
806	0.790479	0	806	0.646268	0.582687	806	0.53054	0.499747	806	0.412149	0.402973	806	0.34924	0.348539	806	0.253879	0.260058	806	0.196257	0.19192		146
806.2	0.789964	0	806.2	0.646401	0.582687	806.2	0.530854	0.499763	806.2	0.412024	0.403058	806.2	0.34948	0.348708	806.2	0.253833	0.260242	806.2	0.196068	0.192082		146.2
806.4	0.789852	0	806.4	0.646346	0.582688	806.4	0.531098	0.499779	806.4	0.412035	0.403143	806.4	0.349394	0.348876	806.4	0.254017	0.260425	806.4	0.196328	0.192244		146.4
806.6	0.790285	0	806.6	0.647079	0.582688	806.6	0.53152	0.499795	806.6	0.412915	0.403227	806.6	0.349881	0.349044	806.6	0.254294	0.260608	806.6	0.196878	0.192405		146.6
806.8	0.790834	0	806.8	0.647422	0.582688	806.8	0.531343	0.49981	806.8	0.413211	0.403311	806.8	0.349922	0.349212	806.8	0.254287	0.260791	806.8	0.19697	0.192567		146.8
807	0.791738	0	807	0.648062	0.582689	807	0.532223	0.499826	807	0.414394	0.403394	807	0.350626	0.349379	807	0.254863	0.260973	807	0.197389	0.192728		147
807.2	0.792354	0	807.2	0.648634	0.582689	807.2	0.532938	0.499841	807.2	0.415495	0.403477	807.2	0.35091	0.349545	807.2	0.255376	0.261155	807.2	0.197749	0.192889		147.2
807.4	0.793311	0	807.4	0.648875	0.582689	807.4	0.533158	0.499856	807.4	0.415896	0.40356	807.4	0.350956	0.349711	807.4	0.25563	0.261337	807.4	0.197906	0.193049		147.4
807.6	0.79349	0	807.6	0.649666	0.582689	807.6	0.533914	0.499871	807.6	0.416422	0.403643	807.6	0.351589	0.349877	807.6	0.256308	0.261518	807.6	0.198162	0.19321		147.6
807.8	0.793693	0	807.8	0.649428	0.58269	807.8	0.533521	0.499886	807.8	0.415988	0.403725	807.8	0.351457	0.350042	807.8	0.25642	0.261699	807.8	0.198074	0.19337		147.8
808	0.793436	0	808	0.648879	0.58269	808	0.533329	0.499901	808	0.414926	0.403807	808	0.351403	0.350207	808	0.256108	0.26188	808	0.197672	0.19353		148
808.2	0.793871	0	808.2	0.649242	0.58269	808.2	0.533177	0.499916	808.2	0.414785	0.403888	808.2	0.351481	0.350372	808.2	0.256255	0.262061	808.2	0.197629	0.19369		148.2
808.4	0.79453	0	808.4	0.64911	0.58269	808.4	0.533149	0.499931	808.4	0.415282	0.403969	808.4	0.352213	0.350536	808.4	0.25621	0.262241	808.4	0.198029	0.19385		148.4
808.6	0.79456	0	808.6	0.649113	0.58269	808.6	0.532761	0.499945	808.6	0.415265	0.40405	808.6	0.352156	0.3507	808.6	0.256195	0.262421	808.6	0.198353	0.19401		148.6
808.8	0.794392	0	808.8	0.648734	0.582691	808.8	0.532503	0.49996	808.8	0.414666	0.404131	808.8	0.351891	0.350863	808.8	0.256005	0.262601	808.8	0.198155	0.194169		148.8
809	0.794336	0	809	0.648743	0.582691	809	0.532541	0.499974	809	0.414561	0.404211	809	0.352017	0.351026	809	0.255969	0.26278	809	0.197698	0.194328		149
809.2	0.794045	0	809.2	0.648436	0.582691	809.2	0.532561	0.499989	809.2	0.414037	0.404291	809.2	0.351886	0.351188	809.2	0.256198	0.262959	809.2	0.197755	0.194487		149.2
809.4	0.794354	0	809.4	0.648752	0.582691	809.4	0.532645	0.500003	809.4	0.414126	0.40437	809.4	0.352171	0.35135	809.4	0.25605	0.263138	809.4	0.19791	0.194646		149.4
809.6	0.794545	0	809.6	0.648693	0.582692	809.6	0.533129	0.500017	809.6	0.413717	0.404449	809.6	0.352065	0.351512	809.6	0.255816	0.263316	809.6	0.198345	0.194804		149.6
809.8	0.794975	0	809.8	0.64916	0.582692	809.8	0.534061	0.500031	809.8	0.414167	0.404528	809.8	0.352475	0.351673	809.8	0.256274	0.263494	809.8	0.198598	0.194963		149.8
810	0.794908	0	810	0.649403	0.582692	810	0.533735	0.500045	810	0.414277	0.404606	810	0.35255	0.351834	810	0.257164	0.263672	810	0.198695	0.195121		150
810.2	0.794815	0	810.2	0.649553	0.582692	810.2	0.533839	0.500058	810.2	0.414496	0.404685	810.2	0.352605	0.351995	810.2	0.257475	0.26385	810.2	0.198977	0.195279		150.2
810.4	0.795705	0	810.4	0.649751	0.582692	810.4	0.534255	0.500072	810.4	0.414768	0.404762	810.4	0.352728	0.352155	810.4	0.258193	0.264027	810.4	0.19932	0.195437		150.4
810.6	0.796702	0	810.6	0.650646	0.582693	810.6	0.534485	0.500085	810.6	0.415484	0.40484	810.6	0.353175	0.352315	810.6	0.258915	0.264204	810.6	0.199744	0.195594		150.6
810.8	0.797552	0	810.8	0.651627	0.582693	810.8	0.534801	0.500099	810.8	0.416378	0.404917	810.8	0.353467	0.352474	810.8	0.259913	0.264381	810.8	0.199759	0.195752		150.8
811	0.798333	0	811	0.652678	0.582693	811	0.535426	0.500112	811	0.417266	0.404994	811	0.354566	0.352633	811	0.261244	0.264557	811	0.200549	0.195909		151
811.2	0.79898	0	811.2	0.653482	0.582693	811.2	0.535663	0.500125	811.2	0.41758	0.405071	811.2	0.354587	0.352791	811.2	0.261825	0.264734	811.2	0.200928	0.196066		151.2
811.4	0.799491	0	811.4	0.653585	0.582693	811.4	0.536179	0.500139	811.4	0.417598	0.405147	811.4	0.355216	0.352949	811.4	0.26251	0.264909	811.4	0.201149	0.196223		151.4
811.6	0.799028	0	811.6	0.653627	0.582694	811.6	0.536111	0.500152	811.6	0.417341	0.405223	811.6	0.355078	0.353107	811.6	0.26258	0.265085	811.6	0.200884	0.196379		151.6
811.8	0.799084	0	811.8	0.653112	0.582694	811.8	0.535962	0.500164	811.8	0.41691	0.405298	811.8	0.355129	0.353264	811.8	0.262161	0.26526	811.8	0.20085	0.196536		151.8
812	0.799156	0	812	0.653414	0.582694	812	0.536345	0.500177	812	0.417771	0.405374	812	0.355892	0.353421	812	0.262231	0.265435	812	0.201396	0.196692		152
812.2	0.799462	0	812.2	0.653394	0.582694	812.2	0.536607	0.50019	812.2	0.418603	0.405449	812.2	0.355972	0.353578	812.2	0.262294	0.26561	812.2	0.201261	0.196848		152.2
812.4	0.799085	0	812.4	0.65285	0.582694	812.4	0.536025	0.500203	812.4	0.418646	0.405523	812.4	0.355506	0.353734	812.4	0.261547	0.265784	812.4	0.20073	0.197004		152.4
812.6	0.798778	0	812.6	0.652356	0.582694	812.6	0.535998	0.500215	812.6	0.418284	0.405598	812.6	0.354864	0.35389	812.6	0.261089	0.265958	812.6	0.19997	0.197159		152.6
812.8	0.79815	0	812.8	0.651737	0.582695	812.8	0.53577	0.500228	812.8	0.417611	0.405672	812.8	0.35423	0.354045	812.8	0.260123	0.266132	812.8	0.19922	0.197315		152.8
813	0.798074	0	813	0.651282	0.582695	813	0.535867	0.50024	813	0.417917	0.405745	813	0.353902	0.3542	813	0.259949	0.266306	813	0.198924	0.19747		153
813.2	0.798392	0	813.2	0.651265	0.582695	813.2	0.535828	0.500252	813.2	0.418254	0.405819	813.2	0.354023	0.354355	813.2	0.259689	0.266479	813.2	0.199056	0.197625		153.2
813.4	0.798928	0	813.4	0.651716	0.582695	813.4	0.535918	0.500265	813.4	0.418444	0.405892	813.4	0.353664	0.354509	813.4	0.259585	0.266652	813.4	0.198877	0.19778		153.4
813.6	0.799126	0	813.6	0.651657	0.582695	813.6	0.536513	0.500277	813.6	0.41909	0.405965	813.6	0.353505	0.354663	813.6	0.259723	0.266825	813.6	0.199388	0.197935		153.6
813.8	0.799086	0	813.8	0.652316	0.582695	813.8	0.536386	0.500289	813.8	0.41951	0.406037	813.8	0.353346	0.354816	813.8	0.259913	0.266997	813.8	0.199145	0.198089		153.8
814	0.799694	0	814	0.652862	0.582696	814	0.536656	0.500301	814	0.419892	0.40611	814	0.353796	0.35497	814	0.260587	0.267169	814	0.199536	0.198243		154
814.2	0.800014	0	814.2	0.653159	0.582696	814.2	0.537251	0.500312	814.2	0.419812	0.406182	814.2	0.353728	0.355122	814.2	0.260314	0.267341	814.2	0.199759	0.198398		154.2
814.4	0.800692	0	814.4	0.653776	0.582696	814.4	0.537502	0.500324	814.4	0.419926	0.406253	814.4	0.354095	0.355275	814.4	0.260721	0.267513	814.4	0.200178	0.198551		154.4
814.6	0.801468	0	814.6	0.654929	0.582696	814.6	0.537718	0.500336	814.6	0.420674	0.406325	814.6	0.354502	0.355427	814.6	0.260982	0.267684	814.6	0.200626	0.198705		154.6
814.8	0.802019	0	814.8	0.655728	0.582696	814.8	0.538412	0.500347	814.8	0.421361	0.406396	814.8	0.355186	0.355578	814.8	0.262282	0.267855	814.8	0.20113	0.198859		154.8
815	0.802621	0	815	0.65631	0.582696	815	0.538975	0.500359	815	0.421481	0.406466	815	0.355772	0.355729	815	0.262712	0.268026	815	0.201417	0.199012		155
815.2	0.803367	0	815.2	0.656903	0.582696	815.2	0.53997	0.50037	815.2	0.421706	0.406537	815.2	0.35607	0.35588	815.2	0.262808	0.268196	815.2	0.201748	0.199165		155.2
815.4	0.803569	0	815.4	0.657092	0.582697	815.4	0.540705	0.500382	815.4	0.422142	0.406607	815.4	0.356701	0.356031	815.4	0.263491	0.268366	815.4	0.202099	0.199318		155.4
815.6	0.803607	0	815.6	0.657248	0.582697	815.6	0.540535	0.500393	815.6	0.422149	0.406677	815.6	0.356877	0.356181	815.6	0.263404	0.268536	815.6	0.202319	0.199471		155.6
815.8	0.804242	0	815.8	0.65772	0.582697	815.8	0.541189	0.500404	815.8	0.422589	0.406747	815.8	0.357645	0.35633	815.8	0.263072	0.268706	815.8	0.203212	0.199624		155.8
816	0.804685	0	816	0.658471	0.582697	816	0.541676	0.500415	816	0.423441	0.406816	816	0.358153	0.35648	816	0.264014	0.268875	816	0.203472	0.199776		156
816.2	0.804511	0	816.2	0.658166	0.582697	816.2	0.541562	0.500426	816.2	0.4231	0.406885	816.2	0.357923	0.356629	816.2	0.264143	0.269044	816.2	0.202962	0.199928		156.2
816.4	0.80456	0	816.4	0.657775	0.582697	816.4	0.5415	0.500437	816.4	0.422825	0.406954	816.4	0.357983	0.356777	816.4	0.263769	0.269213	816.4	0.202718	0.20008		156.4
816.6	0.8048	0	816.6	0.657967	0.582697	816.6	0.54201	0.500448	816.6	0.423165	0.407022	816.6	0.35854	0.356926	816.6	0.264227	0.269381	816.6	0.203001	0.200232		156.6
816.8	0.804337	0	816.8	0.657816	0.582697	816.8	0.542037	0.500458	816.8	0.422674	0.40709	816.8	0.358166	0.357073	816.8	0.263685	0.269549	816.8	0.20307	0.200384		156.8
817	0.804626	0	817	0.657835	0.582698	817	0.542029	0.500469	817	0.423101	0.407158	817	0.358235	0.357221	817	0.263899	0.269717	817	0.203168	0.200535		157
817.2	0.804782	0	817.2	0.658173	0.582698	817.2	0.541686	0.50048	817.2	0.422881	0.407226	817.2	0.358172	0.357368	817.2	0.263853	0.269885	817.2	0.202999	0.200687		157.2
817.4	0.804302	0	817.4	0.658242	0.582698	817.4	0.541647	0.50049	817.4	0.422948	0.407293	817.4	0.357839	0.357515	817.4	0.263827	0.270052	817.4	0.202883	0.200838		157.4
817.6	0.804034	0	817.6	0.657814	0.582698	817.6	0.541641	0.500501	817.6	0.422849	0.40736	817.6	0.357457	0.357661	817.6	0.263404	0.270219	817.6	0.202888	0.200989		157.6
817.8	0.80387	0	817.8	0.657848	0.582698	817.8	0.541163	0.500511	817.8	0.422271	0.407427	817.8	0.356949	0.357807	817.8	0.262794	0.270386	817.8	0.202276	0.201139		157.8
818	0.804107	0	818	0.657979	0.582698	818	0.541238	0.500521	818	0.422186	0.407493	818	0.357015	0.357953	818	0.262571	0.270553	818	0.202184	0.20129		158
818.2	0.80393	0	818.2	0.658037	0.582698	818.2	0.541266	0.500531	818.2	0.422126	0.40756	818.2	0.356903	0.358098	818.2	0.262662	0.270719	818.2	0.202154	0.20144		158.2
818.4	0.80422	0	818.4	0.658463	0.582698	818.4	0.541268	0.500541	818.4	0.422509	0.407625	818.4	0.356752	0.358243	818.4	0.26288	0.270885	818.4	0.202182	0.20159		158.4
818.6	0.8047	0	818.6	0.658914	0.582699	818.6	0.541791	0.500551	818.6	0.422888	0.407691	818.6	0.357104	0.358388	818.6	0.26348	0.271051	818.6	0.202257	0.20174		158.6
818.8	0.805258	0	818.8	0.659286	0.582699	818.8	0.541971	0.500561	818.8	0.423155	0.407757	818.8	0.357552	0.358532	818.8	0.264205	0.271216	818.8	0.202487	0.20189		158.8
819	0.805738	0	819	0.659615	0.582699	819	0.542733	0.500571	819	0.42308	0.407822	819	0.35762	0.358676	819	0.263821	0.271381	819	0.202537	0.20204		159
819.2	0.806341	0	819.2	0.660026	0.582699	819.2	0.542887	0.500581	819.2	0.423395	0.407887	819.2	0.358108	0.358819	819.2	0.264057	0.271546	819.2	0.203051	0.202189		159.2
819.4	0.807573	0	819.4	0.660916	0.582699	819.4	0.543595	0.500591	819.4	0.424319	0.407951	819.4	0.358911	0.358963	819.4	0.265121	0.271711	819.4	0.203934	0.202338		159.4
819.6	0.80802	0	819.6	0.660992	0.582699	819.6	0.543299	0.500601	819.6	0.424189	0.408015	819.6	0.358917	0.359105	819.6	0.265161	0.271875	819.6	0.204215	0.202488		159.6
819.8	0.808202	0	819.8	0.66126	0.582699	819.8	0.543706	0.50061	819.8	0.424334	0.408079	819.8	0.359276	0.359248	819.8	0.265169	0.272039	819.8	0.204201	0.202636		159.8
820	0.808633	0	820	0.661773	0.582699	820	0.543876	0.50062	820	0.424455	0.408143	820	0.359461	0.35939	820	0.266189	0.272203	820	0.204298	0.202785		160
820.2	0.808633	0	820.2	0.661261	0.582699	820.2	0.544111	0.500629	820.2	0.424672	0.408207	820.2	0.359492	0.359532	820.2	0.266384	0.272366	820.2	0.204149	0.202934		160.2
820.4	0.8091	0	820.4	0.660847	0.5827	820.4	0.544223	0.500638	820.4	0.424648	0.40827	820.4	0.359686	0.359673	820.4	0.266162	0.27253	820.4	0.20399	0.203082		160.4
820.6	0.809509	0	820.6	0.661329	0.5827	820.6	0.543932	0.500648	820.6	0.42508	0.408333	820.6	0.360204	0.359814	820.6	0.266185	0.272693	820.6	0.204247	0.20323		160.6
820.8	0.809308	0	820.8	0.661298	0.5827	820.8	0.543959	0.500657	820.8	0.424542	0.408396	820.8	0.360148	0.359955	820.8	0.266178	0.272855	820.8	0.20386	0.203378		160.8
821	0.809121	0	821	0.66073	0.5827	821	0.543617	0.500666	821	0.424487	0.408458	821	0.360092	0.360095	821	0.266396	0.273018	821	0.203221	0.203526		161
821.2	0.808754	0	821.2	0.66046	0.5827	821.2	0.543101	0.500675	821.2	0.424351	0.408521	821.2	0.359673	0.360235	821.2	0.266251	0.27318	821.2	0.203166	0.203673		161.2
821.4	0.808707	0	821.4	0.660506	0.5827	821.4	0.54345	0.500684	821.4	0.424825	0.408582	821.4	0.360028	0.360375	821.4	0.266371	0.273342	821.4	0.203433	0.203821		161.4
821.6	0.808605	0	821.6	0.660157	0.5827	821.6	0.543245	0.500693	821.6	0.42449	0.408644	821.6	0.35956	0.360514	821.6	0.266392	0.273504	821.6	0.203152	0.203968		161.6
821.8	0.808362	0	821.8	0.660124	0.5827	821.8	0.543295	0.500702	821.8	0.424466	0.408706	821.8	0.359844	0.360653	821.8	0.266771	0.273665	821.8	0.20333	0.204115		161.8
822	0.808153	0	822	0.660341	0.5827	822	0.543475	0.500711	822	0.424795	0.408767	822	0.359869	0.360792	822	0.26717	0.273826	822	0.203043	0.204262		162
822.2	0.807909	0	822.2	0.660715	0.5827	822.2	0.543708	0.50072	822.2	0.424884	0.408828	822.2	0.360065	0.36093	822.2	0.267527	0.273987	822.2	0.203404	0.204409		162.2
822.4	0.80786	0	822.4	0.661622	0.5827	822.4	0.543837	0.500729	822.4	0.424981	0.408888	822.4	0.360259	0.361068	822.4	0.267592	0.274148	822.4	0.203575	0.204555		162.4
822.6	0.808257	0	822.6	0.662378	0.582701	822.6	0.544349	0.500737	822.6	0.425609	0.408949	822.6	0.361039	0.361206	822.6	0.268191	0.274308	822.6	0.203998	0.204702		162.6
822.8	0.809073	0	822.8	0.663151	0.582701	822.8	0.544658	0.500746	822.8	0.426342	0.409009	822.8	0.361348	0.361343	822.8	0.268188	0.274468	822.8	0.204761	0.204848		162.8
823	0.809451	0	823	0.663114	0.582701	823	0.545369	0.500754	823	0.426537	0.409069	823	0.361399	0.36148	823	0.268212	0.274628	823	0.20526	0.204994		163
823.2	0.810248	0	823.2	0.663715	0.582701	823.2	0.545234	0.500763	823.2	0.427018	0.409129	823.2	0.361951	0.361616	823.2	0.268562	0.274787	823.2	0.20586	0.205139		163.2
823.4	0.811056	0	823.4	0.664561	0.582701	823.4	0.546001	0.500771	823.4	0.427727	0.409188	823.4	0.362577	0.361753	823.4	0.268934	0.274947	823.4	0.206793	0.205285		163.4
823.6	0.811098	0	823.6	0.665046	0.582701	823.6	0.54601	0.500779	823.6	0.427108	0.409247	823.6	0.362327	0.361889	823.6	0.268809	0.275106	823.6	0.20687	0.20543		163.6
823.8	0.811666	0	823.8	0.666091	0.582701	823.8	0.547302	0.500788	823.8	0.427767	0.409306	823.8	0.363244	0.362024	823.8	0.268992	0.275264	823.8	0.207483	0.205576		163.8
824	0.812729	0	824	0.666985	0.582701	824	0.547646	0.500796	824	0.428275	0.409365	824	0.363644	0.362159	824	0.269494	0.275423	824	0.20857	0.205721		164
824.2	0.813119	0	824.2	0.666742	0.582701	824.2	0.54814	0.500804	824.2	0.428161	0.409424	824.2	0.36395	0.362294	824.2	0.269208	0.275581	824.2	0.208549	0.205866		164.2
824.4	0.813352	0	824.4	0.666701	0.582701	824.4	0.547845	0.500812	824.4	0.427683	0.409482	824.4	0.363943	0.362429	824.4	0.268403	0.275739	824.4	0.208182	0.20601		164.4
824.6	0.8133	0	824.6	0.666887	0.582701	824.6	0.547807	0.50082	824.6	0.427552	0.40954	824.6	0.364184	0.362563	824.6	0.268113	0.275897	824.6	0.207811	0.206155		164.6
824.8	0.813223	0	824.8	0.666242	0.582701	824.8	0.547884	0.500828	824.8	0.427248	0.409597	824.8	0.363686	0.362697	824.8	0.268246	0.276054	824.8	0.207159	0.206299		164.8
825	0.813307	0	825	0.665446	0.582701	825	0.548215	0.500836	825	0.427088	0.409655	825	0.363309	0.36283	825	0.268142	0.276211	825	0.206698	0.206443		165
825.2	0.813864	0	825.2	0.665517	0.582702	825.2	0.548499	0.500844	825.2	0.427241	0.409712	825.2	0.363471	0.362964	825.2	0.267986	0.276368	825.2	0.20677	0.206587		165.2
825.4	0.813912	0	825.4	0.665503	0.582702	825.4	0.548735	0.500852	825.4	0.427249	0.409769	825.4	0.363583	0.363097	825.4	0.267969	0.276525	825.4	0.206715	0.206731		165.4
825.6	0.813563	0	825.6	0.665009	0.582702	825.6	0.548491	0.500859	825.6	0.426697	0.409826	825.6	0.363245	0.363229	825.6	0.267733	0.276681	825.6	0.206208	0.206875		165.6
825.8	0.813254	0	825.8	0.664697	0.582702	825.8	0.548589	0.500867	825.8	0.426752	0.409883	825.8	0.363146	0.363361	825.8	0.267727	0.276837	825.8	0.206058	0.207018		165.8
826	0.81301	0	826	0.664589	0.582702	826	0.548497	0.500875	826	0.427038	0.409939	826	0.363013	0.363493	826	0.267785	0.276993	826	0.20566	0.207162		166
826.2	0.813166	0	826.2	0.665263	0.582702	826.2	0.548688	0.500882	826.2	0.427532	0.409995	826.2	0.363488	0.363625	826.2	0.267868	0.277149	826.2	0.206036	0.207305		166.2
826.4	0.813449	0	826.4	0.666072	0.582702	826.4	0.548843	0.50089	826.4	0.428242	0.410051	826.4	0.363735	0.363756	826.4	0.268131	0.277304	826.4	0.205918	0.207448		166.4
826.6	0.813586	0	826.6	0.665826	0.582702	826.6	0.548708	0.500897	826.6	0.428795	0.410107	826.6	0.363583	0.363887	826.6	0.268377	0.27746	826.6	0.205581	0.20759		166.6
826.8	0.813741	0	826.8	0.665685	0.582702	826.8	0.548241	0.500904	826.8	0.429076	0.410162	826.8	0.363331	0.364018	826.8	0.268339	0.277614	826.8	0.205711	0.207733		166.8
827	0.813698	0	827	0.665863	0.582702	827	0.547956	0.500912	827	0.428643	0.410217	827	0.363185	0.364148	827	0.268398	0.277769	827	0.205585	0.207875		167
827.2	0.8147	0	827.2	0.666744	0.582702	827.2	0.548566	0.500919	827.2	0.428825	0.410272	827.2	0.363604	0.364278	827.2	0.269064	0.277923	827.2	0.206377	0.208018		167.2
827.4	0.815291	0	827.4	0.667652	0.582702	827.4	0.549169	0.500926	827.4	0.429288	0.410327	827.4	0.364377	0.364407	827.4	0.269964	0.278077	827.4	0.207338	0.20816		167.4
827.6	0.815751	0	827.6	0.668608	0.582702	827.6	0.54999	0.500933	827.6	0.429426	0.410381	827.6	0.36497	0.364537	827.6	0.270671	0.278231	827.6	0.207895	0.208302		167.6
827.8	0.816757	0	827.8	0.669191	0.582702	827.8	0.550704	0.500941	827.8	0.430393	0.410436	827.8	0.365827	0.364666	827.8	0.271351	0.278385	827.8	0.208597	0.208443		167.8
828	0.816699	0	828	0.668781	0.582702	828	0.550215	0.500948	828	0.429783	0.41049	828	0.36567	0.364794	828	0.271355	0.278538	828	0.208564	0.208585		168
828.2	0.816694	0	828.2	0.668504	0.582702	828.2	0.550217	0.500955	828.2	0.429653	0.410543	828.2	0.365386	0.364923	828.2	0.271368	0.278691	828.2	0.208315	0.208726		168.2
828.4	0.817031	0	828.4	0.66899	0.582703	828.4	0.550343	0.500962	828.4	0.430065	0.410597	828.4	0.365413	0.365051	828.4	0.271428	0.278844	828.4	0.208236	0.208867		168.4
828.6	0.816822	0	828.6	0.668623	0.582703	828.6	0.550406	0.500968	828.6	0.430003	0.41065	828.6	0.365514	0.365179	828.6	0.271594	0.278997	828.6	0.207929	0.209008		168.6
828.8	0.817097	0	828.8	0.668439	0.582703	828.8	0.550559	0.500975	828.8	0.429742	0.410704	828.8	0.365397	0.365306	828.8	0.271959	0.279149	828.8	0.208451	0.209149		168.8
829	0.817417	0	829	0.668565	0.582703	829	0.550975	0.500982	829	0.429755	0.410756	829	0.365709	0.365433	829	0.272282	0.279301	829	0.208572	0.20929		169
829.2	0.817709	0	829.2	0.668878	0.582703	829.2	0.551588	0.500989	829.2	0.430448	0.410809	829.2	0.366292	0.36556	829.2	0.272744	0.279453	829.2	0.208915	0.20943		169.2
829.4	0.817121	0	829.4	0.668474	0.582703	829.4	0.551498	0.500996	829.4	0.430126	0.410862	829.4	0.365961	0.365686	829.4	0.27268	0.279604	829.4	0.208797	0.209571		169.4
829.6	0.817044	0	829.6	0.668606	0.582703	829.6	0.551859	0.501002	829.6	0.430503	0.410914	829.6	0.366349	0.365812	829.6	0.273123	0.279756	829.6	0.208814	0.209711		169.6
829.8	0.816467	0	829.8	0.668534	0.582703	829.8	0.551965	0.501009	829.8	0.43085	0.410966	829.8	0.366232	0.365938	829.8	0.272981	0.279907	829.8	0.208655	0.209851		169.8
830	0.816011	0	830	0.668081	0.582703	830	0.551672	0.501015	830	0.430849	0.411018	830	0.36653	0.366064	830	0.272668	0.280058	830	0.208373	0.209991		170
830.2	0.816217	0	830.2	0.66856	0.582703	830.2	0.551677	0.501022	830.2	0.4312	0.411069	830.2	0.366824	0.366189	830.2	0.272389	0.280208	830.2	0.20823	0.21013		170.2
830.4	0.815688	0	830.4	0.668024	0.582703	830.4	0.550835	0.501028	830.4	0.430798	0.411121	830.4	0.366359	0.366314	830.4	0.271708	0.280359	830.4	0.207213	0.21027		170.4
830.6	0.815312	0	830.6	0.667723	0.582703	830.6	0.550522	0.501035	830.6	0.430131	0.411172	830.6	0.366144	0.366438	830.6	0.271113	0.280509	830.6	0.206492	0.210409		170.6
830.8	0.815834	0	830.8	0.66848	0.582703	830.8	0.550623	0.501041	830.8	0.430219	0.411223	830.8	0.366654	0.366563	830.8	0.271244	0.280659	830.8	0.206887	0.210548		170.8
831	0.816644	0	831	0.66898	0.582703	831	0.55113	0.501047	831	0.430037	0.411274	831	0.366689	0.366687	831	0.27131	0.280808	831	0.207077	0.210687		171
831.2	0.81828	0	831.2	0.669964	0.582703	831.2	0.552011	0.501054	831.2	0.430501	0.411324	831.2	0.367909	0.36681	831.2	0.271811	0.280957	831.2	0.207936	0.210826		171.2
831.4	0.818456	0	831.4	0.670229	0.582703	831.4	0.5523	0.50106	831.4	0.430699	0.411375	831.4	0.368414	0.366934	831.4	0.271937	0.281107	831.4	0.207664	0.210964		171.4
831.6	0.818478	0	831.6	0.670512	0.582703	831.6	0.552332	0.501066	831.6	0.430476	0.411425	831.6	0.368308	0.367057	831.6	0.271603	0.281255	831.6	0.207458	0.211103		171.6
831.8	0.819109	0	831.8	0.671057	0.582703	831.8	0.552637	0.501072	831.8	0.430797	0.411475	831.8	0.368547	0.36718	831.8	0.271657	0.281404	831.8	0.207643	0.211241		171.8
832	0.819422	0	832	0.671188	0.582703	832	0.552479	0.501078	832	0.43095	0.411525	832	0.368251	0.367302	832	0.271671	0.281552	832	0.207646	0.211379		172
832.2	0.820067	0	832.2	0.671669	0.582703	832.2	0.553008	0.501084	832.2	0.431738	0.411574	832.2	0.368213	0.367424	832.2	0.272232	0.281701	832.2	0.208059	0.211517		172.2
832.4	0.820857	0	832.4	0.6721	0.582704	832.4	0.553062	0.50109	832.4	0.431993	0.411623	832.4	0.368179	0.367546	832.4	0.272132	0.281848	832.4	0.208227	0.211655		172.4
832.6	0.821019	0	832.6	0.671973	0.582704	832.6	0.553465	0.501096	832.6	0.432199	0.411673	832.6	0.368117	0.367667	832.6	0.27235	0.281996	832.6	0.208523	0.211792		172.6
832.8	0.821411	0	832.8	0.672635	0.582704	832.8	0.553697	0.501102	832.8	0.432556	0.411722	832.8	0.368294	0.367789	832.8	0.273111	0.282143	832.8	0.209024	0.21193		172.8
833	0.821879	0	833	0.672875	0.582704	833	0.554221	0.501108	833	0.433103	0.41177	833	0.368464	0.36791	833	0.273759	0.282291	833	0.208839	0.212067		173
833.2	0.821706	0	833.2	0.672499	0.582704	833.2	0.554669	0.501114	833.2	0.433338	0.411819	833.2	0.368752	0.36803	833.2	0.273986	0.282437	833.2	0.208822	0.212204		173.2
833.4	0.821639	0	833.4	0.672344	0.582704	833.4	0.554661	0.50112	833.4	0.433038	0.411867	833.4	0.368126	0.368151	833.4	0.273708	0.282584	833.4	0.208508	0.212341		173.4
833.6	0.821496	0	833.6	0.67235	0.582704	833.6	0.55452	0.501125	833.6	0.4334	0.411915	833.6	0.368196	0.368271	833.6	0.273808	0.28273	833.6	0.208803	0.212478		173.6
833.8	0.821518	0	833.8	0.671919	0.582704	833.8	0.554286	0.501131	833.8	0.432969	0.411963	833.8	0.368022	0.36839	833.8	0.273393	0.282877	833.8	0.208628	0.212614		173.8
834	0.821245	0	834	0.670957	0.582704	834	0.553504	0.501137	834	0.432421	0.412011	834	0.367635	0.36851	834	0.273113	0.283023	834	0.207942	0.212751		174
834.2	0.821311	0	834.2	0.670752	0.582704	834.2	0.553591	0.501142	834.2	0.432126	0.412058	834.2	0.36709	0.368629	834.2	0.273059	0.283168	834.2	0.207876	0.212887		174.2
834.4	0.821151	0	834.4	0.670269	0.582704	834.4	0.552851	0.501148	834.4	0.431785	0.412106	834.4	0.366195	0.368748	834.4	0.272171	0.283314	834.4	0.20732	0.213023		174.4
834.6	0.821952	0	834.6	0.670601	0.582704	834.6	0.553412	0.501153	834.6	0.43208	0.412153	834.6	0.366804	0.368866	834.6	0.272361	0.283459	834.6	0.207957	0.213159		174.6
834.8	0.822568	0	834.8	0.6709	0.582704	834.8	0.553684	0.501159	834.8	0.432359	0.4122	834.8	0.366786	0.368985	834.8	0.272633	0.283604	834.8	0.208505	0.213294		174.8
835	0.822873	0	835	0.67094	0.582704	835	0.553857	0.501164	835	0.432379	0.412247	835	0.367031	0.369103	835	0.272449	0.283749	835	0.208125	0.21343		175
835.2	0.823818	0	835.2	0.671692	0.582704	835.2	0.554037	0.50117	835.2	0.432544	0.412293	835.2	0.367833	0.36922	835.2	0.272731	0.283893	835.2	0.208545	0.213565		175.2
835.4	0.82317	0	835.4	0.671982	0.582704	835.4	0.554514	0.501175	835.4	0.432656	0.412339	835.4	0.367647	0.369338	835.4	0.272767	0.284037	835.4	0.208506	0.213701		175.4
835.6	0.823402	0	835.6	0.672186	0.582704	835.6	0.55416	0.50118	835.6	0.432331	0.412386	835.6	0.367754	0.369455	835.6	0.272802	0.284181	835.6	0.208749	0.213836		175.6
835.8	0.823716	0	835.8	0.672581	0.582704	835.8	0.554226	0.501186	835.8	0.432364	0.412432	835.8	0.368032	0.369572	835.8	0.272962	0.284325	835.8	0.208831	0.213971		175.8
836	0.823765	0	836	0.672984	0.582704	836	0.553844	0.501191	836	0.432228	0.412477	836	0.367564	0.369688	836	0.272647	0.284469	836	0.208557	0.214105		176
836.2	0.823978	0	836.2	0.673433	0.582704	836.2	0.554276	0.501196	836.2	0.432338	0.412523	836.2	0.36808	0.369804	836.2	0.273095	0.284612	836.2	0.208958	0.21424		176.2
836.4	0.82428	0	836.4	0.674232	0.582704	836.4	0.554507	0.501201	836.4	0.433134	0.412568	836.4	0.368465	0.36992	836.4	0.273338	0.284755	836.4	0.209587	0.214374		176.4
836.6	0.824621	0	836.6	0.675077	0.582704	836.6	0.555438	0.501206	836.6	0.433941	0.412614	836.6	0.369361	0.370036	836.6	0.274344	0.284898	836.6	0.210269	0.214508		176.6
836.8	0.824963	0	836.8	0.675811	0.582704	836.8	0.555723	0.501211	836.8	0.43424	0.412659	836.8	0.370135	0.370151	836.8	0.275197	0.28504	836.8	0.210179	0.214642		176.8
837	0.825556	0	837	0.676135	0.582704	837	0.556189	0.501216	837	0.43453	0.412703	837	0.370789	0.370266	837	0.275707	0.285183	837	0.210381	0.214776		177
837.2	0.825937	0	837.2	0.676256	0.582704	837.2	0.556783	0.501221	837.2	0.435057	0.412748	837.2	0.371662	0.370381	837.2	0.276388	0.285325	837.2	0.21085	0.21491		177.2
837.4	0.826565	0	837.4	0.677217	0.582704	837.4	0.557433	0.501226	837.4	0.436106	0.412793	837.4	0.372188	0.370496	837.4	0.277152	0.285467	837.4	0.211922	0.215044		177.4
837.6	0.82658	0	837.6	0.677187	0.582704	837.6	0.557927	0.501231	837.6	0.436384	0.412837	837.6	0.372667	0.37061	837.6	0.277836	0.285609	837.6	0.212526	0.215177		177.6
837.8	0.826873	0	837.8	0.677217	0.582704	837.8	0.558384	0.501236	837.8	0.436316	0.412881	837.8	0.372533	0.370724	837.8	0.277881	0.28575	837.8	0.212351	0.21531		177.8
838	0.826537	0	838	0.676944	0.582704	838	0.55823	0.501241	838	0.436233	0.412925	838	0.372086	0.370837	838	0.277822	0.285891	838	0.211986	0.215443		178
838.2	0.826804	0	838.2	0.677047	0.582704	838.2	0.558708	0.501246	838.2	0.436549	0.412969	838.2	0.371879	0.370951	838.2	0.27792	0.286032	838.2	0.212361	0.215576		178.2
838.4	0.82717	0	838.4	0.677234	0.582705	838.4	0.558658	0.501251	838.4	0.437047	0.413012	838.4	0.371681	0.371064	838.4	0.277657	0.286173	838.4	0.212476	0.215709		178.4
838.6	0.827532	0	838.6	0.677404	0.582705	838.6	0.559151	0.501255	838.6	0.4376	0.413056	838.6	0.37225	0.371177	838.6	0.278151	0.286313	838.6	0.212733	0.215841		178.6
838.8	0.827427	0	838.8	0.677575	0.582705	838.8	0.559171	0.50126	838.8	0.437585	0.413099	838.8	0.372006	0.371289	838.8	0.278299	0.286454	838.8	0.212566	0.215974		178.8
839	0.827618	0	839	0.677713	0.582705	839	0.559048	0.501265	839	0.437741	0.413142	839	0.372282	0.371401	839	0.278338	0.286594	839	0.212411	0.216106		179
839.2	0.828016	0	839.2	0.678086	0.582705	839.2	0.558968	0.501269	839.2	0.437917	0.413185	839.2	0.372198	0.371513	839.2	0.278607	0.286733	839.2	0.21289	0.216238		179.2
839.4	0.827441	0	839.4	0.678126	0.582705	839.4	0.558681	0.501274	839.4	0.437687	0.413227	839.4	0.371926	0.371625	839.4	0.278368	0.286873	839.4	0.212573	0.21637		179.4
839.6	0.827444	0	839.6	0.677826	0.582705	839.6	0.557818	0.501279	839.6	0.437077	0.41327	839.6	0.371635	0.371736	839.6	0.277969	0.287012	839.6	0.212104	0.216502		179.6
839.8	0.826953	0	839.8	0.678106	0.582705	839.8	0.557285	0.501283	839.8	0.436754	0.413312	839.8	0.371202	0.371848	839.8	0.277509	0.287151	839.8	0.211817	0.216633		179.8
840	0.826953	0	840	0.678106	0.582705	840	0.557285	0.501288	840	0.436754	0.413354	840	0.371202	0.371959	840	0.277509	0.28729	840	0.211817	0.216765		180
840.2	0.823004	0	840.2	0.674816	0.582228	840.2	0.555757	0.500878	840.2	0.436348	0.413016	840.2	0.370578	0.371654	840.2	0.277827	0.287055	840.2	0.211985	0.216588		180.2
840.4	0.818502	0	840.4	0.671389	0.581752	840.4	0.554441	0.500468	840.4	0.435871	0.412678	840.4	0.370064	0.37135	840.4	0.278389	0.286821	840.4	0.212387	0.21641		180.4
840.6	0.813398	0	840.6	0.667308	0.581276	840.6	0.552456	0.500059	840.6	0.435125	0.412341	840.6	0.369336	0.371047	840.6	0.278655	0.286586	840.6	0.212588	0.216233		180.6
840.8	0.807441	0	840.8	0.6626	0.580801	840.8	0.550149	0.49965	840.8	0.434255	0.412004	840.8	0.368466	0.370743	840.8	0.278317	0.286352	840.8	0.212354	0.216057		180.8
841	0.801352	0	841	0.657914	0.580326	841	0.547493	0.499241	841	0.432539	0.411667	841	0.367267	0.37044	841	0.277911	0.286117	841	0.211778	0.21588		181
841.2	0.794534	0	841.2	0.653133	0.579851	841.2	0.544602	0.498833	841.2	0.43084	0.41133	841.2	0.365998	0.370137	841.2	0.277249	0.285883	841.2	0.211325	0.215703		181.2
841.4	0.788034	0	841.4	0.648013	0.579377	841.4	0.54166	0.498425	841.4	0.429042	0.410994	841.4	0.364621	0.369834	841.4	0.276517	0.28565	841.4	0.210777	0.215527		181.4
841.6	0.781657	0	841.6	0.6432	0.578903	841.6	0.539007	0.498017	841.6	0.42711	0.410657	841.6	0.363656	0.369532	841.6	0.276141	0.285416	841.6	0.210488	0.215351		181.6
841.8	0.775756	0	841.8	0.638857	0.57843	841.8	0.536387	0.49761	841.8	0.425602	0.410322	841.8	0.362433	0.36923	841.8	0.275326	0.285183	841.8	0.209722	0.215175		181.8
842	0.77054	0	842	0.634952	0.577957	842	0.533905	0.497203	842	0.423658	0.409986	842	0.361447	0.368928	842	0.274402	0.284949	842	0.209239	0.214999		182
842.2	0.765898	0	842.2	0.631968	0.577484	842.2	0.531756	0.496796	842.2	0.421495	0.409651	842.2	0.36067	0.368626	842.2	0.273447	0.284716	842.2	0.208472	0.214823		182.2
842.4	0.761488	0	842.4	0.628675	0.577012	842.4	0.529966	0.49639	842.4	0.419645	0.409316	842.4	0.359596	0.368324	842.4	0.272664	0.284483	842.4	0.208011	0.214647		182.4
842.6	0.757406	0	842.6	0.625755	0.57654	842.6	0.527693	0.495984	842.6	0.417937	0.408981	842.6	0.358462	0.368023	842.6	0.27144	0.284251	842.6	0.207183	0.214472		182.6
842.8	0.753962	0	842.8	0.622969	0.576068	842.8	0.526028	0.495578	842.8	0.416386	0.408646	842.8	0.357824	0.367722	842.8	0.270707	0.284018	842.8	0.206875	0.214296		182.8
843	0.750305	0	843	0.620186	0.575597	843	0.524275	0.495173	843	0.414676	0.408312	843	0.356212	0.367421	843	0.269741	0.283786	843	0.206289	0.214121		183
843.2	0.746522	0	843.2	0.617243	0.575126	843.2	0.522204	0.494768	843.2	0.412803	0.407978	843.2	0.354275	0.367121	843.2	0.268665	0.283554	843.2	0.205395	0.213946		183.2
843.4	0.743319	0	843.4	0.615014	0.574656	843.4	0.52075	0.494363	843.4	0.411286	0.407645	843.4	0.352806	0.366821	843.4	0.26861	0.283322	843.4	0.204586	0.213771		183.4
843.6	0.740329	0	843.6	0.612867	0.574186	843.6	0.519204	0.493959	843.6	0.410179	0.407311	843.6	0.352262	0.366521	843.6	0.268437	0.28309	843.6	0.204334	0.213596		183.6
843.8	0.737697	0	843.8	0.610824	0.573716	843.8	0.517372	0.493555	843.8	0.409015	0.406978	843.8	0.351333	0.366221	843.8	0.267927	0.282859	843.8	0.204146	0.213421		183.8
844	0.735207	0	844	0.60855	0.573247	844	0.515806	0.493151	844	0.408236	0.406645	844	0.350886	0.365921	844	0.267666	0.282627	844	0.20393	0.213247		184
844.2	0.733301	0	844.2	0.606393	0.572778	844.2	0.514374	0.492748	844.2	0.407279	0.406313	844.2	0.350579	0.365622	844.2	0.267591	0.282396	844.2	0.204476	0.213072		184.2
844.4	0.730985	0	844.4	0.604454	0.57231	844.4	0.51261	0.492345	844.4	0.405982	0.40598	844.4	0.349989	0.365323	844.4	0.267961	0.282165	844.4	0.204759	0.212898		184.4
844.6	0.728413	0	844.6	0.601624	0.571842	844.6	0.510424	0.491942	844.6	0.404724	0.405648	844.6	0.349392	0.365024	844.6	0.267471	0.281935	844.6	0.203826	0.212724		184.6
844.8	0.725567	0	844.8	0.599323	0.571374	844.8	0.508671	0.49154	844.8	0.403586	0.405316	844.8	0.34866	0.364726	844.8	0.266948	0.281704	844.8	0.203315	0.21255		184.8
845	0.72308	0	845	0.59732	0.570907	845	0.50673	0.491138	845	0.402041	0.404985	845	0.347727	0.364427	845	0.266671	0.281474	845	0.202641	0.212376		185
845.2	0.720282	0	845.2	0.595556	0.57044	845.2	0.505378	0.490736	845.2	0.40163	0.404654	845.2	0.347028	0.364129	845.2	0.266516	0.281243	845.2	0.202423	0.212202		185.2
845.4	0.717879	0	845.4	0.593726	0.569973	845.4	0.50416	0.490335	845.4	0.400879	0.404323	845.4	0.346565	0.363832	845.4	0.266558	0.281013	845.4	0.201919	0.212029		185.4
845.6	0.715191	0	845.6	0.591453	0.569507	845.6	0.502841	0.489934	845.6	0.400089	0.403992	845.6	0.345751	0.363534	845.6	0.266083	0.280783	845.6	0.201075	0.211855		185.6
845.8	0.712561	0	845.8	0.589275	0.569041	845.8	0.501295	0.489533	845.8	0.399628	0.403662	845.8	0.344759	0.363237	845.8	0.265035	0.280554	845.8	0.200063	0.211682		185.8
846	0.710519	0	846	0.587717	0.568576	846	0.499962	0.489133	846	0.398407	0.403332	846	0.344013	0.36294	846	0.264795	0.280324	846	0.199824	0.211509		186
846.2	0.707923	0	846.2	0.585566	0.568111	846.2	0.49853	0.488733	846.2	0.396977	0.403002	846.2	0.34307	0.362643	846.2	0.263777	0.280095	846.2	0.19911	0.211336		186.2
846.4	0.705431	0	846.4	0.583326	0.567646	846.4	0.497106	0.488333	846.4	0.39618	0.402672	846.4	0.341688	0.362346	846.4	0.262893	0.279866	846.4	0.198531	0.211163		186.4
846.6	0.702974	0	846.6	0.581602	0.567182	846.6	0.496041	0.487934	846.6	0.395319	0.402343	846.6	0.340908	0.36205	846.6	0.261971	0.279637	846.6	0.198205	0.21099		186.6
846.8	0.700669	0	846.8	0.580213	0.566718	846.8	0.494851	0.487535	846.8	0.394068	0.402014	846.8	0.339894	0.361754	846.8	0.261416	0.279408	846.8	0.197912	0.210818		186.8
847	0.698718	0	847	0.578767	0.566255	847	0.493948	0.487136	847	0.393652	0.401685	847	0.338973	0.361458	847	0.260804	0.27918	847	0.197699	0.210646		187
847.2	0.696839	0	847.2	0.577041	0.565792	847.2	0.49307	0.486738	847.2	0.392904	0.401356	847.2	0.338596	0.361162	847.2	0.260113	0.278952	847.2	0.197539	0.210473		187.2
847.4	0.695241	0	847.4	0.57543	0.565329	847.4	0.492087	0.48634	847.4	0.392156	0.401028	847.4	0.33791	0.360867	847.4	0.259818	0.278723	847.4	0.197428	0.210301		187.4
847.6	0.693768	0	847.6	0.573951	0.564866	847.6	0.491038	0.485942	847.6	0.39129	0.4007	847.6	0.33752	0.360572	847.6	0.259237	0.278496	847.6	0.197428	0.210129		187.6
847.8	0.692364	0	847.8	0.572641	0.564404	847.8	0.490295	0.485544	847.8	0.390541	0.400372	847.8	0.336956	0.360277	847.8	0.258981	0.278268	847.8	0.197575	0.209957		187.8
848	0.691059	0	848	0.571665	0.563943	848	0.489471	0.485147	848	0.389812	0.400045	848	0.33665	0.359982	848	0.258947	0.27804	848	0.19787	0.209786		188
848.2	0.68912	0	848.2	0.5697	0.563482	848.2	0.488106	0.484751	848.2	0.388266	0.399718	848.2	0.335973	0.359688	848.2	0.258339	0.277813	848.2	0.197873	0.209614		188.2
848.4	0.686833	0	848.4	0.567965	0.563021	848.4	0.486548	0.484354	848.4	0.386876	0.399391	848.4	0.335165	0.359394	848.4	0.257947	0.277586	848.4	0.196982	0.209443		188.4
848.6	0.684467	0	848.6	0.566133	0.56256	848.6	0.485481	0.483958	848.6	0.385953	0.399064	848.6	0.3349	0.3591	848.6	0.25731	0.277359	848.6	0.19608	0.209271		188.6
848.8	0.682417	0	848.8	0.564726	0.5621	848.8	0.484052	0.483562	848.8	0.384725	0.398738	848.8	0.333944	0.358806	848.8	0.256927	0.277132	848.8	0.19586	0.2091		188.8
849	0.680625	0	849	0.563875	0.561641	849	0.483006	0.483167	849	0.383662	0.398412	849	0.333279	0.358513	849	0.256548	0.276905	849	0.194967	0.208929		189
849.2	0.678592	0	849.2	0.562947	0.561181	849.2	0.481703	0.482771	849.2	0.383069	0.398086	849.2	0.332565	0.358219	849.2	0.256032	0.276679	849.2	0.194154	0.208758		189.2
849.4	0.676766	0	849.4	0.561939	0.560722	849.4	0.480571	0.482377	849.4	0.382116	0.39776	849.4	0.331939	0.357926	849.4	0.256183	0.276452	849.4	0.193302	0.208587		189.4
849.6	0.675061	0	849.6	0.560297	0.560264	849.6	0.478965	0.481982	849.6	0.380941	0.397435	849.6	0.330987	0.357634	849.6	0.255168	0.276226	849.6	0.192336	0.208417		189.6
849.8	0.673711	0	849.8	0.558883	0.559805	849.8	0.47771	0.481588	849.8	0.380221	0.39711	849.8	0.330427	0.357341	849.8	0.254677	0.276	849.8	0.192008	0.208246		189.8
850	0.672725	0	850	0.55779	0.559348	850	0.476776	0.481194	850	0.37955	0.396785	850	0.329948	0.357049	850	0.254665	0.275775	850	0.191703	0.208076		190
850.2	0.671704	0	850.2	0.556658	0.55889	850.2	0.475996	0.480801	850.2	0.378924	0.396461	850.2	0.329308	0.356757	850.2	0.254377	0.275549	850.2	0.191714	0.207906		190.2
850.4	0.67066	0	850.4	0.555663	0.558433	850.4	0.475543	0.480407	850.4	0.378966	0.396136	850.4	0.329003	0.356465	850.4	0.254236	0.275324	850.4	0.191903	0.207736		190.4
850.6	0.669828	0	850.6	0.554985	0.557976	850.6	0.474608	0.480014	850.6	0.378549	0.395812	850.6	0.329015	0.356174	850.6	0.254049	0.275098	850.6	0.192078	0.207566		190.6
850.8	0.669029	0	850.8	0.55456	0.55752	850.8	0.473443	0.479622	850.8	0.378386	0.395489	850.8	0.3289	0.355882	850.8	0.253965	0.274873	850.8	0.191781	0.207396		190.8
851	0.668572	0	851	0.553321	0.557064	851	0.472711	0.47923	851	0.37846	0.395165	851	0.328792	0.355591	851	0.254347	0.274649	851	0.191704	0.207227		191
851.2	0.667428	0	851.2	0.55196	0.556608	851.2	0.471874	0.478838	851.2	0.377658	0.394842	851.2	0.328383	0.3553	851.2	0.253886	0.274424	851.2	0.191531	0.207057		191.2
851.4	0.666198	0	851.4	0.550506	0.556153	851.4	0.470156	0.478446	851.4	0.376831	0.394519	851.4	0.327622	0.35501	851.4	0.253885	0.2742	851.4	0.191047	0.206888		191.4
851.6	0.664917	0	851.6	0.549425	0.555698	851.6	0.469178	0.478055	851.6	0.376689	0.394197	851.6	0.327401	0.354719	851.6	0.253686	0.273975	851.6	0.191075	0.206719		191.6
851.8	0.662933	0	851.8	0.547655	0.555244	851.8	0.467709	0.477664	851.8	0.375768	0.393874	851.8	0.326513	0.354429	851.8	0.252887	0.273751	851.8	0.19021	0.206549		191.8
852	0.661195	0	852	0.546626	0.55479	852	0.466309	0.477273	852	0.374826	0.393552	852	0.326205	0.354139	852	0.25248	0.273527	852	0.189956	0.206381		192
852.2	0.658708	0	852.2	0.544739	0.554336	852.2	0.464965	0.476883	852.2	0.373599	0.39323	852.2	0.325405	0.35385	852.2	0.251354	0.273304	852.2	0.189283	0.206212		192.2
852.4	0.656736	0	852.4	0.543613	0.553883	852.4	0.464058	0.476493	852.4	0.373027	0.392909	852.4	0.324213	0.35356	852.4	0.251302	0.27308	852.4	0.188989	0.206043		192.4
852.6	0.654505	0	852.6	0.542032	0.55343	852.6	0.462706	0.476103	852.6	0.372157	0.392587	852.6	0.32326	0.353271	852.6	0.250566	0.272857	852.6	0.188209	0.205875		192.6
852.8	0.652927	0	852.8	0.540635	0.552977	852.8	0.461069	0.475714	852.8	0.371155	0.392266	852.8	0.321741	0.352982	852.8	0.250147	0.272634	852.8	0.187338	0.205706		192.8
853	0.651229	0	853	0.540214	0.552525	853	0.460555	0.475325	853	0.370203	0.391945	853	0.321082	0.352694	853	0.250106	0.272411	853	0.186978	0.205538		193
853.2	0.649687	0	853.2	0.539248	0.552073	853.2	0.459706	0.474936	853.2	0.369575	0.391625	853.2	0.320463	0.352405	853.2	0.249922	0.272188	853.2	0.186657	0.20537		193.2
853.4	0.648701	0	853.4	0.538296	0.551621	853.4	0.459177	0.474547	853.4	0.368782	0.391304	853.4	0.320099	0.352117	853.4	0.250281	0.271965	853.4	0.18639	0.205202		193.4
853.6	0.646697	0	853.6	0.536173	0.55117	853.6	0.457714	0.474159	853.6	0.367037	0.390984	853.6	0.319051	0.351829	853.6	0.248872	0.271743	853.6	0.185716	0.205034		193.6
853.8	0.645937	0	853.8	0.534999	0.550719	853.8	0.457125	0.473771	853.8	0.366345	0.390665	853.8	0.318758	0.351541	853.8	0.24861	0.271521	853.8	0.185996	0.204866		193.8
854	0.644961	0	854	0.534363	0.550269	854	0.456438	0.473384	854	0.365529	0.390345	854	0.31832	0.351254	854	0.248191	0.271299	854	0.185929	0.204699		194
854.2	0.644455	0	854.2	0.533753	0.549819	854.2	0.45634	0.472997	854.2	0.364955	0.390026	854.2	0.318229	0.350966	854.2	0.24785	0.271077	854.2	0.185959	0.204531		194.2
854.4	0.643697	0	854.4	0.532647	0.549369	854.4	0.456274	0.47261	854.4	0.364904	0.389707	854.4	0.318543	0.350679	854.4	0.247507	0.270855	854.4	0.186172	0.204364		194.4
854.6	0.643292	0	854.6	0.532121	0.54892	854.6	0.455642	0.472223	854.6	0.364932	0.389388	854.6	0.318643	0.350393	854.6	0.247387	0.270633	854.6	0.186001	0.204197		194.6
854.8	0.642279	0	854.8	0.53089	0.548471	854.8	0.454684	0.471837	854.8	0.364335	0.38907	854.8	0.317928	0.350106	854.8	0.246709	0.270412	854.8	0.185525	0.20403		194.8
855	0.641819	0	855	0.529835	0.548022	855	0.454229	0.471451	855	0.363849	0.388752	855	0.317651	0.34982	855	0.246394	0.270191	855	0.18548	0.203863		195
855.2	0.640716	0	855.2	0.52877	0.547574	855.2	0.453647	0.471066	855.2	0.363675	0.388434	855.2	0.317665	0.349534	855.2	0.24567	0.26997	855.2	0.185414	0.203696		195.2
855.4	0.639536	0	855.4	0.527542	0.547126	855.4	0.452292	0.47068	855.4	0.363037	0.388116	855.4	0.317219	0.349248	855.4	0.245189	0.269749	855.4	0.185217	0.20353		195.4
855.6	0.638525	0	855.6	0.526868	0.546679	855.6	0.452076	0.470296	855.6	0.362813	0.387798	855.6	0.317007	0.348962	855.6	0.244683	0.269529	855.6	0.185331	0.203363		195.6
855.8	0.636961	0	855.8	0.525941	0.546232	855.8	0.451405	0.469911	855.8	0.362105	0.387481	855.8	0.316709	0.348677	855.8	0.244007	0.269308	855.8	0.184826	0.203197		195.8
856	0.635643	0	856	0.525489	0.545785	856	0.450845	0.469527	856	0.361545	0.387164	856	0.316335	0.348392	856	0.243791	0.269088	856	0.185411	0.203031		196
856.2	0.634186	0	856.2	0.524838	0.545339	856.2	0.450449	0.469143	856.2	0.361165	0.386848	856.2	0.315564	0.348107	856.2	0.243258	0.268868	856.2	0.185024	0.202865		196.2
856.4	0.63292	0	856.4	0.524012	0.544893	856.4	0.449417	0.468759	856.4	0.360567	0.386531	856.4	0.31473	0.347822	856.4	0.243467	0.268648	856.4	0.184368	0.202699		196.4
856.6	0.631517	0	856.6	0.523283	0.544447	856.6	0.448572	0.468376	856.6	0.360325	0.386215	856.6	0.314108	0.347537	856.6	0.242931	0.268428	856.6	0.183527	0.202533		196.6
856.8	0.63032	0	856.8	0.522113	0.544002	856.8	0.447364	0.467992	856.8	0.359446	0.385899	856.8	0.313478	0.347253	856.8	0.242643	0.268209	856.8	0.18322	0.202367		196.8
857	0.629197	0	857	0.521352	0.543557	857	0.446655	0.46761	857	0.358366	0.385584	857	0.313372	0.346969	857	0.242554	0.267989	857	0.183049	0.202202		197
857.2	0.628164	0	857.2	0.520144	0.543112	857.2	0.445637	0.467227	857.2	0.357567	0.385268	857.2	0.312969	0.346685	857.2	0.242018	0.26777	857.2	0.182372	0.202037		197.2
857.4	0.626922	0	857.4	0.518721	0.542668	857.4	0.444504	0.466845	857.4	0.356322	0.384953	857.4	0.312529	0.346402	857.4	0.241481	0.267551	857.4	0.181547	0.201871		197.4
857.6	0.625147	0	857.6	0.517509	0.542224	857.6	0.443206	0.466463	857.6	0.355055	0.384638	857.6	0.311776	0.346119	857.6	0.240637	0.267332	857.6	0.180919	0.201706		197.6
857.8	0.624662	0	857.8	0.51728	0.541781	857.8	0.442503	0.466082	857.8	0.354554	0.384324	857.8	0.311764	0.345836	857.8	0.240768	0.267114	857.8	0.181099	0.201541		197.8
858	0.623839	0	858	0.516625	0.541338	858	0.44239	0.465701	858	0.354003	0.38401	858	0.311444	0.345553	858	0.240614	0.266895	858	0.180488	0.201376		198
858.2	0.623089	0	858.2	0.515816	0.540895	858.2	0.442023	0.46532	858.2	0.353665	0.383696	858.2	0.311154	0.34527	858.2	0.240432	0.266677	858.2	0.179853	0.201212		198.2
858.4	0.622713	0	858.4	0.515197	0.540453	858.4	0.441559	0.464939	858.4	0.353623	0.383382	858.4	0.310719	0.344988	858.4	0.240788	0.266459	858.4	0.180042	0.201047		198.4
858.6	0.622164	0	858.6	0.514917	0.540011	858.6	0.440774	0.464559	858.6	0.353504	0.383068	858.6	0.310359	0.344706	858.6	0.240234	0.266241	858.6	0.179567	0.200883		198.6
858.8	0.621076	0	858.8	0.514229	0.539569	858.8	0.439875	0.464179	858.8	0.353001	0.382755	858.8	0.309589	0.344424	858.8	0.239701	0.266023	858.8	0.179339	0.200718		198.8
859	0.620011	0	859	0.513637	0.539128	859	0.439314	0.463799	859	0.352925	0.382442	859	0.309233	0.344142	859	0.239364	0.265806	859	0.178999	0.200554		199
859.2	0.61899	0	859.2	0.513439	0.538687	859.2	0.439029	0.46342	859.2	0.353221	0.382129	859.2	0.308997	0.34386	859.2	0.239638	0.265588	859.2	0.179148	0.20039		199.2
859.4	0.617912	0	859.4	0.512723	0.538246	859.4	0.438232	0.463041	859.4	0.352606	0.381817	859.4	0.308363	0.343579	859.4	0.239524	0.265371	859.4	0.178879	0.200226		199.4
859.6	0.617485	0	859.6	0.512981	0.537806	859.6	0.438226	0.462662	859.6	0.352926	0.381504	859.6	0.308357	0.343298	859.6	0.240054	0.265154	859.6	0.179128	0.200063		199.6
859.8	0.616408	0	859.8	0.512491	0.537366	859.8	0.437719	0.462284	859.8	0.352842	0.381192	859.8	0.307873	0.343017	859.8	0.239891	0.264937	859.8	0.179276	0.199899		199.8
860	0.615606	0	860	0.511356	0.536927	860	0.437013	0.461906	860	0.35227	0.38088	860	0.307172	0.342737	860	0.239954	0.26472	860	0.179184	0.199736		200
860.2	0.614781	0	860.2	0.510456	0.536488	860.2	0.436347	0.461528	860.2	0.351852	0.380569	860.2	0.306713	0.342457	860.2	0.240003	0.264504	860.2	0.179111	0.199572		200.2
860.4	0.613835	0	860.4	0.509118	0.536049	860.4	0.435494	0.461151	860.4	0.35152	0.380258	860.4	0.306161	0.342177	860.4	0.239877	0.264288	860.4	0.179094	0.199409		200.4
860.6	0.612676	0	860.6	0.508638	0.53561	860.6	0.435182	0.460773	860.6	0.351564	0.379947	860.6	0.305766	0.341897	860.6	0.239652	0.264071	860.6	0.179215	0.199246		200.6
860.8	0.611872	0	860.8	0.507169	0.535172	860.8	0.434326	0.460397	860.8	0.350851	0.379636	860.8	0.305522	0.341617	860.8	0.239324	0.263855	860.8	0.17937	0.199083		200.8
861	0.610745	0	861	0.506242	0.534735	861	0.433797	0.46002	861	0.350053	0.379325	861	0.305313	0.341338	861	0.239235	0.26364	861	0.179274	0.19892		201
861.2	0.609343	0	861.2	0.505089	0.534297	861.2	0.43315	0.459644	861.2	0.349401	0.379015	861.2	0.304946	0.341058	861.2	0.238588	0.263424	861.2	0.179062	0.198757		201.2
861.4	0.608051	0	861.4	0.504191	0.53386	861.4	0.432728	0.459268	861.4	0.348704	0.378705	861.4	0.304572	0.34078	861.4	0.238061	0.263209	861.4	0.178923	0.198595		201.4
861.6	0.607309	0	861.6	0.503543	0.533424	861.6	0.432331	0.458892	861.6	0.348398	0.378396	861.6	0.30478	0.340501	861.6	0.238146	0.262993	861.6	0.179046	0.198432		201.6
861.8	0.606711	0	861.8	0.50296	0.532987	861.8	0.432225	0.458517	861.8	0.347876	0.378086	861.8	0.304623	0.340222	861.8	0.238596	0.262778	861.8	0.179393	0.19827		201.8
862	0.606214	0	862	0.502815	0.532551	862	0.432743	0.458142	862	0.347163	0.377777	862	0.304275	0.339944	862	0.238282	0.262563	862	0.178971	0.198108		202
862.2	0.605252	0	862.2	0.501862	0.532116	862.2	0.431886	0.457767	862.2	0.346106	0.377468	862.2	0.303671	0.339666	862.2	0.23775	0.262349	862.2	0.178086	0.197946		202.2
862.4	0.60487	0	862.4	0.50177	0.531681	862.4	0.431905	0.457393	862.4	0.345675	0.377159	862.4	0.303912	0.339388	862.4	0.23715	0.262134	862.4	0.178085	0.197784		202.4
862.6	0.603539	0	862.6	0.501261	0.531246	862.6	0.430863	0.457019	862.6	0.345055	0.376851	862.6	0.303656	0.339111	862.6	0.236031	0.26192	862.6	0.17728	0.197622		202.6
862.8	0.602467	0	862.8	0.500429	0.530811	862.8	0.429929	0.456645	862.8	0.344389	0.376542	862.8	0.302983	0.338833	862.8	0.235331	0.261705	862.8	0.17667	0.197461		202.8
863	0.601942	0	863	0.500002	0.530377	863	0.429104	0.456272	863	0.344033	0.376235	863	0.302563	0.338556	863	0.235134	0.261491	863	0.176165	0.197299		203
863.2	0.601403	0	863.2	0.499966	0.529943	863.2	0.4282	0.455898	863.2	0.343623	0.375927	863.2	0.302209	0.338279	863.2	0.235145	0.261277	863.2	0.175694	0.197138		203.2
863.4	0.601024	0	863.4	0.49878	0.52951	863.4	0.427187	0.455526	863.4	0.342605	0.375619	863.4	0.30184	0.338003	863.4	0.234874	0.261064	863.4	0.175005	0.196977		203.4
863.6	0.600941	0	863.6	0.49855	0.529077	863.6	0.426565	0.455153	863.6	0.342386	0.375312	863.6	0.301725	0.337726	863.6	0.234943	0.26085	863.6	0.175049	0.196816		203.6
863.8	0.599944	0	863.8	0.497552	0.528644	863.8	0.425826	0.454781	863.8	0.341641	0.375005	863.8	0.301044	0.33745	863.8	0.234375	0.260637	863.8	0.17477	0.196655		203.8
864	0.598737	0	864	0.495978	0.528212	864	0.425034	0.454409	864	0.34089	0.374699	864	0.30029	0.337174	864	0.233622	0.260424	864	0.174303	0.196494		204
864.2	0.597984	0	864.2	0.495061	0.52778	864.2	0.424489	0.454037	864.2	0.340281	0.374392	864.2	0.299537	0.336898	864.2	0.233267	0.260211	864.2	0.174158	0.196333		204.2
864.4	0.59756	0	864.4	0.494725	0.527348	864.4	0.424249	0.453666	864.4	0.340297	0.374086	864.4	0.299238	0.336623	864.4	0.233432	0.259998	864.4	0.174202	0.196172		204.4
864.6	0.596648	0	864.6	0.49456	0.526917	864.6	0.423534	0.453295	864.6	0.340069	0.37378	864.6	0.298924	0.336347	864.6	0.233436	0.259785	864.6	0.173877	0.196012		204.6
864.8	0.596019	0	864.8	0.493995	0.526486	864.8	0.423266	0.452924	864.8	0.340289	0.373474	864.8	0.298506	0.336072	864.8	0.233394	0.259573	864.8	0.173844	0.195852		204.8
865	0.594838	0	865	0.493309	0.526055	865	0.422588	0.452554	865	0.339797	0.373169	865	0.297885	0.335798	865	0.232848	0.259361	865	0.173607	0.195692		205
865.2	0.593685	0	865.2	0.492575	0.525625	865.2	0.421545	0.452184	865.2	0.339688	0.372864	865.2	0.297481	0.335523	865.2	0.232192	0.259148	865.2	0.173423	0.195531		205.2
865.4	0.592908	0	865.4	0.491983	0.525195	865.4	0.42127	0.451814	865.4	0.339615	0.372559	865.4	0.297203	0.335248	865.4	0.231472	0.258937	865.4	0.173542	0.195372		205.4
865.6	0.592625	0	865.6	0.491113	0.524766	865.6	0.421055	0.451444	865.6	0.339687	0.372254	865.6	0.297286	0.334974	865.6	0.231291	0.258725	865.6	0.173572	0.195212		205.6
865.8	0.591757	0	865.8	0.490917	0.524337	865.8	0.420632	0.451075	865.8	0.339327	0.371949	865.8	0.296879	0.3347	865.8	0.231225	0.258513	865.8	0.17344	0.195052		205.8
866	0.590923	0	866	0.490552	0.523908	866	0.420386	0.450706	866	0.338448	0.371645	866	0.296563	0.334427	866	0.230782	0.258302	866	0.172818	0.194893		206
866.2	0.589751	0	866.2	0.489201	0.523479	866.2	0.419375	0.450337	866.2	0.337418	0.371341	866.2	0.296518	0.334153	866.2	0.230213	0.25809	866.2	0.172186	0.194733		206.2
866.4	0.58924	0	866.4	0.488976	0.523051	866.4	0.418963	0.449969	866.4	0.337559	0.371038	866.4	0.296743	0.33388	866.4	0.230107	0.257879	866.4	0.172369	0.194574		206.4
866.6	0.588086	0	866.6	0.487795	0.522623	866.6	0.417699	0.449601	866.6	0.337311	0.370734	866.6	0.296193	0.333607	866.6	0.229709	0.257668	866.6	0.171634	0.194415		206.6
866.8	0.588088	0	866.8	0.487578	0.522196	866.8	0.416703	0.449233	866.8	0.337127	0.370431	866.8	0.295858	0.333334	866.8	0.229885	0.257458	866.8	0.171545	0.194256		206.8
867	0.587504	0	867	0.487255	0.521769	867	0.416092	0.448866	867	0.336842	0.370128	867	0.295943	0.333061	867	0.230178	0.257247	867	0.171631	0.194097		207
867.2	0.586599	0	867.2	0.486532	0.521342	867.2	0.415163	0.448499	867.2	0.335804	0.369825	867.2	0.295627	0.332789	867.2	0.22997	0.257037	867.2	0.17123	0.193938		207.2
867.4	0.586281	0	867.4	0.485857	0.520916	867.4	0.414935	0.448132	867.4	0.335167	0.369523	867.4	0.295903	0.332517	867.4	0.230009	0.256827	867.4	0.171033	0.19378		207.4
867.6	0.585762	0	867.6	0.48534	0.52049	867.6	0.414496	0.447766	867.6	0.334673	0.369221	867.6	0.295417	0.332245	867.6	0.229572	0.256617	867.6	0.170882	0.193621		207.6
867.8	0.584607	0	867.8	0.484377	0.520064	867.8	0.41418	0.447399	867.8	0.334095	0.368919	867.8	0.295048	0.331973	867.8	0.229153	0.256407	867.8	0.170431	0.193463		207.8
868	0.583377	0	868	0.483042	0.519639	868	0.413409	0.447033	868	0.333334	0.368617	868	0.294535	0.331701	868	0.228823	0.256197	868	0.169751	0.193304		208
868.2	0.58299	0	868.2	0.482822	0.519214	868.2	0.413085	0.446668	868.2	0.333036	0.368315	868.2	0.294276	0.33143	868.2	0.229199	0.255987	868.2	0.169353	0.193146		208.2
868.4	0.582757	0	868.4	0.483321	0.518789	868.4	0.412962	0.446303	868.4	0.333289	0.368014	868.4	0.294381	0.331159	868.4	0.229879	0.255778	868.4	0.169492	0.192988		208.4
868.6	0.581343	0	868.6	0.481975	0.518365	868.6	0.411912	0.445938	868.6	0.332191	0.367713	868.6	0.293264	0.330888	868.6	0.228841	0.255569	868.6	0.168605	0.192831		208.6
868.8	0.580355	0	868.8	0.481175	0.517941	868.8	0.411791	0.445573	868.8	0.331592	0.367412	868.8	0.292988	0.330618	868.8	0.228246	0.25536	868.8	0.168091	0.192673		208.8
869	0.579238	0	869	0.48004	0.517517	869	0.410981	0.445208	869	0.330526	0.367112	869	0.292473	0.330347	869	0.227282	0.255151	869	0.167338	0.192515		209
869.2	0.57746	0	869.2	0.478303	0.517094	869.2	0.409827	0.444844	869.2	0.329546	0.366812	869.2	0.29194	0.330077	869.2	0.225811	0.254942	869.2	0.166745	0.192358		209.2
869.4	0.576754	0	869.4	0.477391	0.516671	869.4	0.40945	0.44448	869.4	0.328911	0.366512	869.4	0.2915	0.329807	869.4	0.225451	0.254734	869.4	0.166869	0.192201		209.4
869.6	0.575971	0	869.6	0.47641	0.516249	869.6	0.408602	0.444117	869.6	0.328605	0.366212	869.6	0.290989	0.329537	869.6	0.22517	0.254525	869.6	0.166625	0.192043		209.6
869.8	0.575193	0	869.8	0.476196	0.515826	869.8	0.408183	0.443754	869.8	0.327991	0.365912	869.8	0.290933	0.329268	869.8	0.225106	0.254317	869.8	0.166976	0.191886		209.8
870	0.574489	0	870	0.475387	0.515404	870	0.407899	0.443391	870	0.327259	0.365613	870	0.290089	0.328999	870	0.224887	0.254109	870	0.166782	0.191729		210
870.2	0.573595	0	870.2	0.47441	0.514983	870.2	0.407241	0.443028	870.2	0.327273	0.365314	870.2	0.289952	0.32873	870.2	0.224292	0.253901	870.2	0.166886	0.191573		210.2
870.4	0.57302	0	870.4	0.473977	0.514562	870.4	0.407006	0.442666	870.4	0.327684	0.365015	870.4	0.289615	0.328461	870.4	0.22466	0.253694	870.4	0.167224	0.191416		210.4
870.6	0.57224	0	870.6	0.473354	0.514141	870.6	0.406681	0.442304	870.6	0.327301	0.364717	870.6	0.289202	0.328192	870.6	0.22406	0.253486	870.6	0.167123	0.191259		210.6
870.8	0.572091	0	870.8	0.47319	0.51372	870.8	0.40611	0.441942	870.8	0.327306	0.364419	870.8	0.288947	0.327924	870.8	0.224058	0.253279	870.8	0.167145	0.191103		210.8
871	0.571636	0	871	0.47286	0.5133	871	0.4057	0.441581	871	0.327002	0.364121	871	0.288896	0.327655	871	0.223762	0.253072	871	0.167504	0.190947		211
871.2	0.571444	0	871.2	0.472486	0.51288	871.2	0.404899	0.441219	871.2	0.326633	0.363823	871.2	0.288489	0.327387	871.2	0.22323	0.252865	871.2	0.167593	0.19079		211.2
871.4	0.571065	0	871.4	0.472137	0.512461	871.4	0.404499	0.440859	871.4	0.326536	0.363525	871.4	0.28801	0.32712	871.4	0.223131	0.252658	871.4	0.167562	0.190634		211.4
871.6	0.570993	0	871.6	0.472126	0.512042	871.6	0.404657	0.440498	871.6	0.326754	0.363228	871.6	0.287663	0.326852	871.6	0.22327	0.252451	871.6	0.167878	0.190478		211.6
871.8	0.570588	0	871.8	0.472164	0.511623	871.8	0.40453	0.440138	871.8	0.327132	0.362931	871.8	0.287528	0.326585	871.8	0.223856	0.252245	871.8	0.168072	0.190323		211.8
872	0.570319	0	872	0.472216	0.511205	872	0.404264	0.439778	872	0.327151	0.362634	872	0.287397	0.326318	872	0.224145	0.252039	872	0.168107	0.190167		212
872.2	0.57008	0	872.2	0.47256	0.510787	872.2	0.40406	0.439418	872.2	0.326954	0.362337	872.2	0.287363	0.326051	872.2	0.224365	0.251833	872.2	0.168016	0.190011		212.2
872.4	0.569836	0	872.4	0.47288	0.510369	872.4	0.404452	0.439059	872.4	0.326773	0.362041	872.4	0.287628	0.325784	872.4	0.224895	0.251627	872.4	0.168301	0.189856		212.4
872.6	0.56881	0	872.6	0.471531	0.509951	872.6	0.403839	0.4387	872.6	0.325406	0.361745	872.6	0.286807	0.325518	872.6	0.224208	0.251421	872.6	0.16747	0.189701		212.6
872.8	0.568667	0	872.8	0.471388	0.509534	872.8	0.403971	0.438341	872.8	0.325189	0.361449	872.8	0.287281	0.325252	872.8	0.2246	0.251215	872.8	0.167198	0.189546		212.8
873	0.567579	0	873	0.470396	0.509118	873	0.403562	0.437982	873	0.324599	0.361154	873	0.287114	0.324986	873	0.224464	0.25101	873	0.166933	0.189391		213
873.2	0.566992	0	873.2	0.469756	0.508701	873.2	0.402984	0.437624	873.2	0.324203	0.360858	873.2	0.286867	0.32472	873.2	0.224559	0.250804	873.2	0.166979	0.189236		213.2
873.4	0.566829	0	873.4	0.46928	0.508285	873.4	0.402834	0.437266	873.4	0.324023	0.360563	873.4	0.28663	0.324454	873.4	0.225011	0.250599	873.4	0.16729	0.189081		213.4
873.6	0.566335	0	873.6	0.468708	0.507869	873.6	0.402198	0.436909	873.6	0.323844	0.360268	873.6	0.286296	0.324189	873.6	0.224608	0.250394	873.6	0.167194	0.188926		213.6
873.8	0.56604	0	873.8	0.468105	0.507454	873.8	0.402153	0.436551	873.8	0.323562	0.359973	873.8	0.286302	0.323924	873.8	0.224298	0.25019	873.8	0.167095	0.188772		213.8
874	0.565778	0	874	0.467553	0.507039	874	0.402242	0.436194	874	0.323536	0.359679	874	0.286101	0.323659	874	0.224464	0.249985	874	0.166585	0.188617		214
874.2	0.565313	0	874.2	0.466625	0.506624	874.2	0.401794	0.435837	874.2	0.323492	0.359385	874.2	0.286179	0.323394	874.2	0.224235	0.24978	874.2	0.166677	0.188463		214.2
874.4	0.56469	0	874.4	0.465944	0.50621	874.4	0.40138	0.435481	874.4	0.323024	0.359091	874.4	0.285745	0.32313	874.4	0.224169	0.249576	874.4	0.166336	0.188309		214.4
874.6	0.56426	0	874.6	0.465264	0.505796	874.6	0.400835	0.435125	874.6	0.322312	0.358797	874.6	0.285437	0.322865	874.6	0.223597	0.249372	874.6	0.16631	0.188155		214.6
874.8	0.563959	0	874.8	0.464899	0.505382	874.8	0.399655	0.434769	874.8	0.321964	0.358504	874.8	0.285511	0.322601	874.8	0.223336	0.249168	874.8	0.16586	0.188001		214.8
875	0.563261	0	875	0.464401	0.504969	875	0.398104	0.434413	875	0.32074	0.358211	875	0.285065	0.322337	875	0.222966	0.248964	875	0.16565	0.187847		215
875.2	0.562765	0	875.2	0.463712	0.504556	875.2	0.39749	0.434058	875.2	0.320396	0.357918	875.2	0.284535	0.322074	875.2	0.222607	0.248761	875.2	0.165259	0.187694		215.2
875.4	0.56204	0	875.4	0.463078	0.504143	875.4	0.3967	0.433703	875.4	0.320004	0.357625	875.4	0.283724	0.32181	875.4	0.222074	0.248557	875.4	0.165002	0.18754		215.4
875.6	0.561263	0	875.6	0.462758	0.503731	875.6	0.39635	0.433348	875.6	0.319749	0.357332	875.6	0.283404	0.321547	875.6	0.221823	0.248354	875.6	0.16477	0.187387		215.6
875.8	0.560182	0	875.8	0.461987	0.503319	875.8	0.395375	0.432994	875.8	0.319291	0.35704	875.8	0.282839	0.321284	875.8	0.221301	0.248151	875.8	0.164113	0.187234		215.8
876	0.559237	0	876	0.461414	0.502907	876	0.394651	0.43264	876	0.318623	0.356748	876	0.282677	0.321021	876	0.220746	0.247948	876	0.163697	0.18708		216
876.2	0.558119	0	876.2	0.460758	0.502496	876.2	0.394181	0.432286	876.2	0.318081	0.356456	876.2	0.282389	0.320759	876.2	0.22015	0.247745	876.2	0.163201	0.186927		216.2
876.4	0.557625	0	876.4	0.460541	0.502085	876.4	0.394517	0.431933	876.4	0.318021	0.356165	876.4	0.2823	0.320497	876.4	0.220459	0.247543	876.4	0.163391	0.186775		216.4
876.6	0.557289	0	876.6	0.460221	0.501675	876.6	0.394492	0.431579	876.6	0.317852	0.355874	876.6	0.281998	0.320234	876.6	0.220585	0.24734	876.6	0.163203	0.186622		216.6
876.8	0.556641	0	876.8	0.460095	0.501264	876.8	0.394116	0.431226	876.8	0.317766	0.355583	876.8	0.281813	0.319972	876.8	0.220458	0.247138	876.8	0.162864	0.186469		216.8
877	0.555818	0	877	0.460016	0.500854	877	0.394236	0.430874	877	0.31774	0.355292	877	0.282091	0.319711	877	0.220318	0.246936	877	0.163109	0.186317		217
877.2	0.555443	0	877.2	0.459661	0.500445	877.2	0.394029	0.430521	877.2	0.317657	0.355001	877.2	0.281844	0.319449	877.2	0.220177	0.246734	877.2	0.163113	0.186164		217.2
877.4	0.554531	0	877.4	0.459153	0.500035	877.4	0.393906	0.430169	877.4	0.317301	0.354711	877.4	0.281652	0.319188	877.4	0.219974	0.246532	877.4	0.162877	0.186012		217.4
877.6	0.553855	0	877.6	0.458925	0.499626	877.6	0.393721	0.429817	877.6	0.316899	0.354421	877.6	0.281699	0.318927	877.6	0.220016	0.24633	877.6	0.16251	0.18586		217.6
877.8	0.553206	0	877.8	0.458223	0.499218	877.8	0.393938	0.429466	877.8	0.317005	0.354131	877.8	0.281638	0.318666	877.8	0.219609	0.246129	877.8	0.162387	0.185708		217.8
878	0.553294	0	878	0.458377	0.498809	878	0.39438	0.429115	878	0.31704	0.353841	878	0.281739	0.318406	878	0.220271	0.245928	878	0.162621	0.185556		218
878.2	0.552686	0	878.2	0.458077	0.498402	878.2	0.393827	0.428764	878.2	0.316305	0.353552	878.2	0.281184	0.318145	878.2	0.219932	0.245726	878.2	0.162939	0.185404		218.2
878.4	0.552252	0	878.4	0.457965	0.497994	878.4	0.393448	0.428413	878.4	0.315843	0.353263	878.4	0.280844	0.317885	878.4	0.219781	0.245525	878.4	0.162945	0.185253		218.4
878.6	0.551945	0	878.6	0.458052	0.497587	878.6	0.393003	0.428063	878.6	0.315331	0.352974	878.6	0.280917	0.317625	878.6	0.21968	0.245325	878.6	0.163299	0.185101		218.6
878.8	0.551809	0	878.8	0.458051	0.49718	878.8	0.392342	0.427712	878.8	0.315183	0.352685	878.8	0.281181	0.317365	878.8	0.219776	0.245124	878.8	0.162759	0.18495		218.8
879	0.551591	0	879	0.457123	0.496773	879	0.391221	0.427363	879	0.314275	0.352397	879	0.280547	0.317106	879	0.219709	0.244923	879	0.162507	0.184799		219
879.2	0.551097	0	879.2	0.456167	0.496367	879.2	0.390438	0.427013	879.2	0.31391	0.352108	879.2	0.279833	0.316846	879.2	0.219211	0.244723	879.2	0.162187	0.184647		219.2
879.4	0.549933	0	879.4	0.4556	0.495961	879.4	0.389628	0.426664	879.4	0.313029	0.35182	879.4	0.279033	0.316587	879.4	0.218441	0.244523	879.4	0.162048	0.184496		219.4
879.6	0.548885	0	879.6	0.454577	0.495555	879.6	0.38887	0.426315	879.6	0.312654	0.351533	879.6	0.278642	0.316328	879.6	0.218011	0.244323	879.6	0.16199	0.184345		219.6
879.8	0.548627	0	879.8	0.454001	0.49515	879.8	0.388355	0.425966	879.8	0.312471	0.351245	879.8	0.278265	0.31607	879.8	0.217673	0.244123	879.8	0.161852	0.184195		219.8
880	0.548571	0	880	0.453894	0.494745	880	0.388254	0.425618	880	0.312495	0.350958	880	0.278229	0.315811	880	0.217853	0.243924	880	0.162344	0.184044		220
880.2	0.548135	0	880.2	0.453281	0.49434	880.2	0.388236	0.42527	880.2	0.312222	0.350671	880.2	0.277761	0.315553	880.2	0.217409	0.243724	880.2	0.162144	0.183894		220.2
880.4	0.547999	0	880.4	0.452933	0.493936	880.4	0.387963	0.424922	880.4	0.312143	0.350384	880.4	0.277381	0.315295	880.4	0.217371	0.243525	880.4	0.16214	0.183743		220.4
880.6	0.547558	0	880.6	0.452661	0.493532	880.6	0.387811	0.424574	880.6	0.311924	0.350098	880.6	0.277339	0.315037	880.6	0.217452	0.243326	880.6	0.162172	0.183593		220.6
880.8	0.54693	0	880.8	0.452091	0.493128	880.8	0.387298	0.424227	880.8	0.311812	0.349811	880.8	0.277503	0.314779	880.8	0.217309	0.243127	880.8	0.162153	0.183443		220.8
881	0.546274	0	881	0.451758	0.492725	881	0.387087	0.42388	881	0.311472	0.349525	881	0.277759	0.314522	881	0.217096	0.242928	881	0.162155	0.183293		221
881.2	0.544776	0	881.2	0.450253	0.492322	881.2	0.385892	0.423534	881.2	0.310274	0.349239	881.2	0.276933	0.314264	881.2	0.216721	0.242729	881.2	0.161374	0.183143		221.2
881.4	0.543996	0	881.4	0.449781	0.491919	881.4	0.385538	0.423187	881.4	0.310114	0.348954	881.4	0.276448	0.314007	881.4	0.216735	0.242531	881.4	0.160792	0.182993		221.4
881.6	0.543125	0	881.6	0.448871	0.491517	881.6	0.38526	0.422841	881.6	0.309546	0.348668	881.6	0.276171	0.313751	881.6	0.216131	0.242332	881.6	0.160159	0.182843		221.6
881.8	0.542584	0	881.8	0.448297	0.491115	881.8	0.385302	0.422495	881.8	0.30989	0.348383	881.8	0.27583	0.313494	881.8	0.215605	0.242134	881.8	0.160074	0.182694		221.8
882	0.542575	0	882	0.44825	0.490713	882	0.385285	0.42215	882	0.309597	0.348098	882	0.275582	0.313238	882	0.215781	0.241936	882	0.159994	0.182544		222
882.2	0.5419	0	882.2	0.447691	0.490312	882.2	0.384902	0.421804	882.2	0.309008	0.347813	882.2	0.275411	0.312981	882.2	0.215734	0.241738	882.2	0.159749	0.182395		222.2
882.4	0.542052	0	882.4	0.447348	0.489911	882.4	0.384778	0.421459	882.4	0.3092	0.347529	882.4	0.275551	0.312725	882.4	0.21549	0.24154	882.4	0.159608	0.182246		222.4
882.6	0.541622	0	882.6	0.447483	0.48951	882.6	0.384696	0.421115	882.6	0.309307	0.347245	882.6	0.275926	0.31247	882.6	0.215531	0.241343	882.6	0.15969	0.182097		222.6
882.8	0.541656	0	882.8	0.447049	0.48911	882.8	0.384706	0.42077	882.8	0.309146	0.346961	882.8	0.275937	0.312214	882.8	0.215854	0.241145	882.8	0.159523	0.181948		222.8
883	0.541511	0	883	0.446004	0.48871	883	0.38402	0.420426	883	0.308586	0.346677	883	0.275707	0.311959	883	0.215503	0.240948	883	0.159315	0.181799		223
883.2	0.540819	0	883.2	0.445923	0.48831	883.2	0.384046	0.420082	883.2	0.308501	0.346393	883.2	0.275642	0.311704	883.2	0.215196	0.240751	883.2	0.159426	0.18165		223.2
883.4	0.540581	0	883.4	0.445821	0.487911	883.4	0.384287	0.419739	883.4	0.308583	0.34611	883.4	0.275393	0.311449	883.4	0.215004	0.240554	883.4	0.159545	0.181502		223.4
883.6	0.54089	0	883.6	0.445676	0.487512	883.6	0.384239	0.419396	883.6	0.309055	0.345827	883.6	0.275819	0.311194	883.6	0.215169	0.240358	883.6	0.159686	0.181353		223.6
883.8	0.540581	0	883.8	0.445714	0.487113	883.8	0.383958	0.419053	883.8	0.308893	0.345544	883.8	0.276093	0.310939	883.8	0.21547	0.240161	883.8	0.159771	0.181205		223.8
884	0.540183	0	884	0.445845	0.486715	884	0.383663	0.41871	884	0.308691	0.345262	884	0.276383	0.310685	884	0.215363	0.239965	884	0.1596	0.181057		224
884.2	0.539921	0	884.2	0.445464	0.486317	884.2	0.383379	0.418367	884.2	0.308681	0.344979	884.2	0.276081	0.310431	884.2	0.215127	0.239768	884.2	0.15927	0.180909		224.2
884.4	0.539312	0	884.4	0.445228	0.485919	884.4	0.382899	0.418025	884.4	0.308831	0.344697	884.4	0.276317	0.310177	884.4	0.215249	0.239572	884.4	0.159462	0.180761		224.4
884.6	0.538477	0	884.6	0.444964	0.485522	884.6	0.382455	0.417683	884.6	0.30829	0.344415	884.6	0.276456	0.309924	884.6	0.215233	0.239376	884.6	0.159714	0.180613		224.6
884.8	0.537669	0	884.8	0.444513	0.485125	884.8	0.38165	0.417342	884.8	0.308296	0.344134	884.8	0.27632	0.30967	884.8	0.214855	0.23918	884.8	0.159516	0.180465		224.8
885	0.536441	0	885	0.44372	0.484728	885	0.380462	0.417	885	0.306994	0.343852	885	0.275161	0.309417	885	0.214249	0.238985	885	0.158435	0.180318		225
885.2	0.535232	0	885.2	0.442048	0.484331	885.2	0.379306	0.416659	885.2	0.306298	0.343571	885.2	0.273904	0.309164	885.2	0.213907	0.238789	885.2	0.157569	0.18017		225.2
885.4	0.53479	0	885.4	0.441565	0.483935	885.4	0.379292	0.416319	885.4	0.306279	0.34329	885.4	0.273564	0.308911	885.4	0.213906	0.238594	885.4	0.157337	0.180023		225.4
885.6	0.533694	0	885.6	0.44083	0.483539	885.6	0.378546	0.415978	885.6	0.305486	0.343009	885.6	0.272761	0.308658	885.6	0.213157	0.238399	885.6	0.156617	0.179876		225.6
885.8	0.53292	0	885.8	0.440615	0.483144	885.8	0.377803	0.415638	885.8	0.305348	0.342729	885.8	0.272179	0.308406	885.8	0.212751	0.238204	885.8	0.156432	0.179729		225.8
886	0.532078	0	886	0.43982	0.482749	886	0.377228	0.415298	886	0.304495	0.342448	886	0.271703	0.308154	886	0.212315	0.238009	886	0.156276	0.179582		226
886.2	0.531048	0	886.2	0.439474	0.482354	886.2	0.376863	0.414958	886.2	0.303887	0.342168	886.2	0.271517	0.307902	886.2	0.212373	0.237815	886.2	0.156231	0.179435		226.2
886.4	0.530473	0	886.4	0.439168	0.48196	886.4	0.376084	0.414619	886.4	0.303702	0.341888	886.4	0.270837	0.30765	886.4	0.211529	0.23762	886.4	0.156499	0.179288		226.4
886.6	0.529158	0	886.6	0.438784	0.481565	886.6	0.375772	0.41428	886.6	0.30326	0.341609	886.6	0.270486	0.307398	886.6	0.211239	0.237426	886.6	0.156197	0.179141		226.6
886.8	0.528895	0	886.8	0.438271	0.481172	886.8	0.375706	0.413941	886.8	0.302911	0.341329	886.8	0.270096	0.307147	886.8	0.210708	0.237231	886.8	0.155965	0.178995		226.8
887	0.52853	0	887	0.437335	0.480778	887	0.375572	0.413602	887	0.302571	0.34105	887	0.269574	0.306895	887	0.209975	0.237037	887	0.155498	0.178848		227
887.2	0.527924	0	887.2	0.437022	0.480385	887.2	0.375857	0.413264	887.2	0.302464	0.340771	887.2	0.269358	0.306644	887.2	0.210061	0.236844	887.2	0.155632	0.178702		227.2
887.4	0.5277	0	887.4	0.43666	0.479992	887.4	0.375742	0.412926	887.4	0.30247	0.340493	887.4	0.269089	0.306394	887.4	0.210313	0.23665	887.4	0.155645	0.178556		227.4
887.6	0.527407	0	887.6	0.436429	0.479599	887.6	0.375594	0.412588	887.6	0.302268	0.340214	887.6	0.269485	0.306143	887.6	0.210424	0.236456	887.6	0.155561	0.17841		227.6
887.8	0.526921	0	887.8	0.436157	0.479207	887.8	0.375263	0.412251	887.8	0.301933	0.339936	887.8	0.269449	0.305893	887.8	0.210298	0.236263	887.8	0.155554	0.178264		227.8
888	0.527357	0	888	0.43653	0.478815	888	0.375136	0.411914	888	0.302046	0.339658	888	0.269535	0.305643	888	0.210493	0.23607	888	0.155482	0.178118		228
888.2	0.527574	0	888.2	0.43664	0.478424	888.2	0.375054	0.411577	888.2	0.302483	0.33938	888.2	0.269572	0.305393	888.2	0.210873	0.235877	888.2	0.15574	0.177973		228.2
888.4	0.527464	0	888.4	0.43661	0.478032	888.4	0.374788	0.41124	888.4	0.302198	0.339102	888.4	0.269418	0.305143	888.4	0.211432	0.235684	888.4	0.155815	0.177827		228.4
888.6	0.527217	0	888.6	0.436318	0.477641	888.6	0.374467	0.410904	888.6	0.302316	0.338825	888.6	0.269103	0.304893	888.6	0.211511	0.235491	888.6	0.15559	0.177682		228.6
888.8	0.527628	0	888.8	0.43597	0.477251	888.8	0.374187	0.410568	888.8	0.3029	0.338548	888.8	0.26889	0.304644	888.8	0.212018	0.235298	888.8	0.155523	0.177536		228.8
889	0.52782	0	889	0.43543	0.47686	889	0.37416	0.410232	889	0.302392	0.338271	889	0.268613	0.304395	889	0.212579	0.235106	889	0.154969	0.177391		229
889.2	0.527489	0	889.2	0.434782	0.47647	889.2	0.37365	0.409897	889.2	0.302266	0.337994	889.2	0.268423	0.304146	889.2	0.2126	0.234914	889.2	0.154696	0.177246		229.2
889.4	0.527558	0	889.4	0.434969	0.476081	889.4	0.373577	0.409561	889.4	0.302072	0.337718	889.4	0.269129	0.303897	889.4	0.212993	0.234722	889.4	0.154644	0.177101		229.4
889.6	0.527227	0	889.6	0.434925	0.475691	889.6	0.373026	0.409226	889.6	0.301882	0.337442	889.6	0.269162	0.303648	889.6	0.212907	0.23453	889.6	0.154332	0.176956		229.6
889.8	0.526927	0	889.8	0.434494	0.475302	889.8	0.37262	0.408892	889.8	0.301803	0.337166	889.8	0.269758	0.3034	889.8	0.212796	0.234338	889.8	0.154082	0.176811		229.8
890	0.52631	0	890	0.433735	0.474914	890	0.372567	0.408557	890	0.301173	0.33689	890	0.26992	0.303152	890	0.2123	0.234146	890	0.154042	0.176667		230
890.2	0.525958	0	890.2	0.433974	0.474525	890.2	0.372049	0.408223	890.2	0.300965	0.336615	890.2	0.27006	0.302904	890.2	0.21222	0.233955	890.2	0.153852	0.176522		230.2
890.4	0.525458	0	890.4	0.433334	0.474137	890.4	0.371335	0.407889	890.4	0.300675	0.336339	890.4	0.26964	0.302656	890.4	0.211371	0.233763	890.4	0.153259	0.176378		230.4
890.6	0.52428	0	890.6	0.432208	0.473749	890.6	0.370918	0.407556	890.6	0.299884	0.336064	890.6	0.26914	0.302409	890.6	0.210459	0.233572	890.6	0.15263	0.176234		230.6
890.8	0.523847	0	890.8	0.431002	0.473362	890.8	0.370457	0.407222	890.8	0.299203	0.335789	890.8	0.26844	0.302162	890.8	0.209524	0.233381	890.8	0.152251	0.17609		230.8
891	0.523019	0	891	0.429934	0.472975	891	0.370463	0.406889	891	0.298923	0.335515	891	0.268024	0.301914	891	0.209057	0.23319	891	0.152027	0.175946		231
891.2	0.522175	0	891.2	0.429155	0.472588	891.2	0.369938	0.406557	891.2	0.298475	0.33524	891.2	0.267863	0.301667	891.2	0.208685	0.232999	891.2	0.152206	0.175802		231.2
891.4	0.521594	0	891.4	0.428848	0.472201	891.4	0.369704	0.406224	891.4	0.29781	0.334966	891.4	0.267419	0.301421	891.4	0.208305	0.232809	891.4	0.152282	0.175658		231.4
891.6	0.521272	0	891.6	0.42837	0.471815	891.6	0.369306	0.405892	891.6	0.297139	0.334692	891.6	0.267214	0.301174	891.6	0.207977	0.232619	891.6	0.151916	0.175514		231.6
891.8	0.521143	0	891.8	0.428366	0.471429	891.8	0.368768	0.40556	891.8	0.29684	0.334418	891.8	0.266991	0.300928	891.8	0.208119	0.232428	891.8	0.152084	0.175371		231.8
892	0.521224	0	892	0.428325	0.471044	892	0.368022	0.405228	892	0.296864	0.334145	892	0.26659	0.300682	892	0.208315	0.232238	892	0.152286	0.175227		232
892.2	0.520939	0	892.2	0.428026	0.470658	892.2	0.367303	0.404897	892.2	0.296657	0.333872	892.2	0.266301	0.300436	892.2	0.20837	0.232048	892.2	0.151933	0.175084		232.2
892.4	0.521061	0	892.4	0.428065	0.470273	892.4	0.367161	0.404566	892.4	0.297144	0.333599	892.4	0.265918	0.30019	892.4	0.20916	0.231858	892.4	0.152131	0.174941		232.4
892.6	0.520689	0	892.6	0.427784	0.469889	892.6	0.366996	0.404235	892.6	0.297931	0.333326	892.6	0.26598	0.299945	892.6	0.209426	0.231669	892.6	0.152308	0.174798		232.6
892.8	0.520468	0	892.8	0.427596	0.469505	892.8	0.366497	0.403904	892.8	0.29794	0.333053	892.8	0.265439	0.299699	892.8	0.209431	0.231479	892.8	0.152311	0.174655		232.8
893	0.51976	0	893	0.426882	0.469121	893	0.366188	0.403574	893	0.297432	0.332781	893	0.265372	0.299454	893	0.209599	0.23129	893	0.151845	0.174512		233
893.2	0.519088	0	893.2	0.426528	0.468737	893.2	0.366023	0.403244	893.2	0.297029	0.332509	893.2	0.265403	0.299209	893.2	0.209647	0.231101	893.2	0.15181	0.174369		233.2
893.4	0.518585	0	893.4	0.426386	0.468354	893.4	0.3661	0.402914	893.4	0.296805	0.332237	893.4	0.265609	0.298965	893.4	0.20968	0.230912	893.4	0.151631	0.174227		233.4
893.6	0.51779	0	893.6	0.425915	0.467971	893.6	0.365506	0.402584	893.6	0.296307	0.331965	893.6	0.264808	0.29872	893.6	0.209197	0.230723	893.6	0.151116	0.174084		233.6
893.8	0.517135	0	893.8	0.425599	0.467588	893.8	0.365291	0.402255	893.8	0.295995	0.331693	893.8	0.264814	0.298476	893.8	0.208899	0.230534	893.8	0.151052	0.173942		233.8
894	0.516694	0	894	0.425253	0.467205	894	0.36501	0.401926	894	0.295398	0.331422	894	0.264232	0.298232	894	0.208673	0.230346	894	0.150956	0.173799		234
894.2	0.516315	0	894.2	0.424949	0.466823	894.2	0.364517	0.401597	894.2	0.295426	0.331151	894.2	0.263518	0.297988	894.2	0.208748	0.230157	894.2	0.150791	0.173657		234.2
894.4	0.515688	0	894.4	0.424181	0.466441	894.4	0.364475	0.401269	894.4	0.295167	0.33088	894.4	0.262784	0.297744	894.4	0.2086	0.229969	894.4	0.150907	0.173515		234.4
894.6	0.515283	0	894.6	0.423649	0.46606	894.6	0.364301	0.400941	894.6	0.295013	0.33061	894.6	0.262265	0.297501	894.6	0.208474	0.229781	894.6	0.151272	0.173373		234.6
894.8	0.514652	0	894.8	0.423611	0.465679	894.8	0.36458	0.400613	894.8	0.294875	0.330339	894.8	0.262093	0.297257	894.8	0.208449	0.229593	894.8	0.151199	0.173232		234.8
895	0.514284	0	895	0.423772	0.465298	895	0.365165	0.400285	895	0.294619	0.330069	895	0.261811	0.297014	895	0.208614	0.229405	895	0.151636	0.17309		235
895.2	0.513997	0	895.2	0.423745	0.464917	895.2	0.365214	0.399958	895.2	0.294386	0.329799	895.2	0.261949	0.296771	895.2	0.208666	0.229218	895.2	0.151943	0.172948		235.2
895.4	0.513986	0	895.4	0.423966	0.464537	895.4	0.365383	0.399631	895.4	0.293917	0.329529	895.4	0.261926	0.296528	895.4	0.208665	0.22903	895.4	0.151834	0.172807		235.4
895.6	0.514608	0	895.6	0.424109	0.464157	895.6	0.365648	0.399304	895.6	0.294066	0.32926	895.6	0.262521	0.296286	895.6	0.20886	0.228843	895.6	0.152258	0.172665		235.6
895.8	0.514796	0	895.8	0.423857	0.463778	895.8	0.365238	0.398977	895.8	0.294002	0.328991	895.8	0.262802	0.296044	895.8	0.208929	0.228656	895.8	0.152684	0.172524		235.8
896	0.515136	0	896	0.424189	0.463398	896	0.365398	0.398651	896	0.294099	0.328722	896	0.262995	0.295802	896	0.208785	0.228469	896	0.153023	0.172383		236
896.2	0.515423	0	896.2	0.424157	0.463019	896.2	0.365233	0.398325	896.2	0.293924	0.328453	896.2	0.263387	0.29556	896.2	0.208538	0.228282	896.2	0.153029	0.172242		236.2
896.4	0.515974	0	896.4	0.424342	0.462641	896.4	0.365892	0.397999	896.4	0.294475	0.328184	896.4	0.263847	0.295318	896.4	0.208989	0.228095	896.4	0.153673	0.172101		236.4
896.6	0.515664	0	896.6	0.424259	0.462262	896.6	0.365974	0.397674	896.6	0.294099	0.327916	896.6	0.264138	0.295076	896.6	0.208895	0.227909	896.6	0.153199	0.171961		236.6
896.8	0.515346	0	896.8	0.423736	0.461884	896.8	0.365404	0.397349	896.8	0.293579	0.327647	896.8	0.264062	0.294835	896.8	0.208693	0.227722	896.8	0.153109	0.17182		236.8
897	0.514824	0	897	0.423107	0.461506	897	0.365415	0.397024	897	0.293022	0.32738	897	0.264705	0.294594	897	0.208875	0.227536	897	0.152844	0.171679		237
897.2	0.514073	0	897.2	0.42296	0.461129	897.2	0.365106	0.396699	897.2	0.29264	0.327112	897.2	0.264534	0.294353	897.2	0.2083	0.22735	897.2	0.152402	0.171539		237.2
897.4	0.513286	0	897.4	0.42245	0.460752	897.4	0.364428	0.396374	897.4	0.292096	0.326844	897.4	0.264236	0.294112	897.4	0.207808	0.227164	897.4	0.151629	0.171399		237.4
897.6	0.512646	0	897.6	0.422159	0.460375	897.6	0.363828	0.39605	897.6	0.291563	0.326577	897.6	0.263558	0.293872	897.6	0.20725	0.226978	897.6	0.150681	0.171259		237.6
897.8	0.512372	0	897.8	0.422007	0.459999	897.8	0.363679	0.395726	897.8	0.291567	0.32631	897.8	0.264102	0.293631	897.8	0.207507	0.226793	897.8	0.150822	0.171118		237.8
898	0.511337	0	898	0.421016	0.459622	898	0.362713	0.395403	898	0.291569	0.326043	898	0.263597	0.293391	898	0.206997	0.226607	898	0.150201	0.170979		238
898.2	0.510704	0	898.2	0.420738	0.459246	898.2	0.361734	0.395079	898.2	0.291765	0.325776	898.2	0.263279	0.293151	898.2	0.20691	0.226422	898.2	0.149929	0.170839		238.2
898.4	0.509921	0	898.4	0.4202	0.458871	898.4	0.361195	0.394756	898.4	0.291596	0.32551	898.4	0.263407	0.292911	898.4	0.206745	0.226237	898.4	0.149575	0.170699		238.4
898.6	0.509324	0	898.6	0.420088	0.458496	898.6	0.360672	0.394433	898.6	0.291479	0.325244	898.6	0.263274	0.292672	898.6	0.206303	0.226052	898.6	0.149212	0.170559		238.6
898.8	0.508321	0	898.8	0.419764	0.458121	898.8	0.360109	0.394111	898.8	0.291114	0.324978	898.8	0.262827	0.292433	898.8	0.206056	0.225867	898.8	0.148453	0.17042		238.8
899	0.508208	0	899	0.419309	0.457746	899	0.359449	0.393788	899	0.290903	0.324712	899	0.262368	0.292193	899	0.205966	0.225682	899	0.148603	0.17028		239
899.2	0.507399	0	899.2	0.41821	0.457371	899.2	0.358495	0.393466	899.2	0.290662	0.324446	899.2	0.262153	0.291954	899.2	0.205442	0.225497	899.2	0.147875	0.170141		239.2
899.4	0.507335	0	899.4	0.417748	0.456997	899.4	0.357922	0.393145	899.4	0.290067	0.324181	899.4	0.261872	0.291716	899.4	0.205065	0.225313	899.4	0.147727	0.170002		239.4
899.6	0.507208	0	899.6	0.417628	0.456624	899.6	0.35789	0.392823	899.6	0.290078	0.323916	899.6	0.261953	0.291477	899.6	0.204534	0.225129	899.6	0.148184	0.169863		239.6
899.8	0.506739	0	899.8	0.417046	0.45625	899.8	0.357345	0.392502	899.8	0.289835	0.323651	899.8	0.261854	0.291239	899.8	0.204251	0.224945	899.8	0.148076	0.169724		239.8
900	0.507115	0	900	0.417417	0.455877	900	0.357767	0.392181	900	0.289457	0.323386	900	0.261257	0.291	900	0.204052	0.224761	900	0.148357	0.169585		240
900.2	0.507026	0	900.2	0.416559	0.455504	900.2	0.357357	0.39186	900.2	0.288713	0.323122	900.2	0.260875	0.290762	900.2	0.203525	0.224577	900.2	0.147916	0.169447		240.2
900.4	0.506612	0	900.4	0.41664	0.455132	900.4	0.357636	0.391539	900.4	0.288775	0.322857	900.4	0.260684	0.290525	900.4	0.203681	0.224393	900.4	0.147854	0.169308		240.4
900.6	0.505922	0	900.6	0.416437	0.454759	900.6	0.357055	0.391219	900.6	0.288302	0.322593	900.6	0.260141	0.290287	900.6	0.203432	0.22421	900.6	0.147701	0.16917		240.6
900.8	0.505298	0	900.8	0.415497	0.454387	900.8	0.356422	0.390899	900.8	0.287863	0.32233	900.8	0.259371	0.29005	900.8	0.203332	0.224026	900.8	0.147479	0.169031		240.8
901	0.504556	0	901	0.415025	0.454016	901	0.35615	0.39058	901	0.287491	0.322066	901	0.25881	0.289812	901	0.203057	0.223843	901	0.146943	0.168893		241
901.2	0.504275	0	901.2	0.414594	0.453645	901.2	0.356205	0.39026	901.2	0.287293	0.321803	901.2	0.25806	0.289575	901.2	0.202869	0.22366	901.2	0.14658	0.168755		241.2
901.4	0.504226	0	901.4	0.414212	0.453274	901.4	0.356631	0.389941	901.4	0.287002	0.321539	901.4	0.257861	0.289339	901.4	0.203035	0.223477	901.4	0.146131	0.168617		241.4
901.6	0.503581	0	901.6	0.41409	0.452903	901.6	0.356258	0.389622	901.6	0.28679	0.321276	901.6	0.257278	0.289102	901.6	0.202603	0.223294	901.6	0.145778	0.168479		241.6
901.8	0.503247	0	901.8	0.413402	0.452532	901.8	0.355819	0.389303	901.8	0.287101	0.321014	901.8	0.257172	0.288865	901.8	0.202349	0.223112	901.8	0.14599	0.168341		241.8
902	0.502601	0	902	0.412953	0.452162	902	0.355196	0.388985	902	0.287143	0.320751	902	0.256647	0.288629	902	0.202006	0.222929	902	0.145818	0.168203		242
902.2	0.502566	0	902.2	0.412959	0.451793	902.2	0.355125	0.388667	902.2	0.286842	0.320489	902.2	0.256624	0.288393	902.2	0.202481	0.222747	902.2	0.145508	0.168066		242.2
902.4	0.501747	0	902.4	0.412347	0.451423	902.4	0.355224	0.388349	902.4	0.286564	0.320227	902.4	0.256718	0.288157	902.4	0.202532	0.222565	902.4	0.145097	0.167928		242.4
902.6	0.501755	0	902.6	0.412391	0.451054	902.6	0.355353	0.388031	902.6	0.286815	0.319965	902.6	0.256688	0.287922	902.6	0.202705	0.222383	902.6	0.144889	0.167791		242.6
902.8	0.501308	0	902.8	0.411885	0.450685	902.8	0.3552	0.387714	902.8	0.286624	0.319703	902.8	0.256463	0.287686	902.8	0.202938	0.222201	902.8	0.1446	0.167654		242.8
903	0.501552	0	903	0.412137	0.450316	903	0.355518	0.387397	903	0.286518	0.319442	903	0.256978	0.287451	903	0.203423	0.222019	903	0.145439	0.167517		243
903.2	0.50096	0	903.2	0.411261	0.449948	903.2	0.354911	0.38708	903.2	0.285856	0.31918	903.2	0.256735	0.287216	903.2	0.203048	0.221837	903.2	0.144734	0.16738		243.2
903.4	0.501256	0	903.4	0.411803	0.44958	903.4	0.355218	0.386764	903.4	0.285918	0.318919	903.4	0.257169	0.286981	903.4	0.203348	0.221656	903.4	0.145885	0.167243		243.4
903.6	0.501563	0	903.6	0.412388	0.449212	903.6	0.355694	0.386447	903.6	0.286489	0.318658	903.6	0.25777	0.286746	903.6	0.203429	0.221475	903.6	0.146232	0.167106		243.6
903.8	0.501632	0	903.8	0.412458	0.448845	903.8	0.355804	0.386131	903.8	0.286606	0.318398	903.8	0.258223	0.286512	903.8	0.203887	0.221294	903.8	0.146445	0.166969		243.8
904	0.502007	0	904	0.412799	0.448478	904	0.355739	0.385815	904	0.28652	0.318137	904	0.258339	0.286277	904	0.203931	0.221113	904	0.146358	0.166833		244
904.2	0.501882	0	904.2	0.412488	0.448111	904.2	0.354985	0.3855	904.2	0.286469	0.317877	904.2	0.258605	0.286043	904.2	0.203877	0.220932	904.2	0.146346	0.166696		244.2
904.4	0.50148	0	904.4	0.4126	0.447745	904.4	0.354674	0.385185	904.4	0.286485	0.317617	904.4	0.258309	0.285809	904.4	0.203871	0.220751	904.4	0.146745	0.16656		244.4
904.6	0.500853	0	904.6	0.411929	0.447378	904.6	0.354142	0.38487	904.6	0.286115	0.317357	904.6	0.257751	0.285575	904.6	0.203452	0.22057	904.6	0.146883	0.166424		244.6
904.8	0.500721	0	904.8	0.411691	0.447012	904.8	0.354236	0.384555	904.8	0.285995	0.317098	904.8	0.257637	0.285342	904.8	0.203269	0.22039	904.8	0.146887	0.166288		244.8
905	0.501008	0	905	0.411608	0.446647	905	0.354564	0.38424	905	0.286318	0.316839	905	0.257686	0.285109	905	0.203428	0.22021	905	0.147684	0.166152		245
905.2	0.500911	0	905.2	0.411147	0.446282	905.2	0.355097	0.383926	905.2	0.286422	0.316579	905.2	0.25795	0.284875	905.2	0.203749	0.22003	905.2	0.14795	0.166016		245.2
905.4	0.500592	0	905.4	0.411096	0.445917	905.4	0.354864	0.383612	905.4	0.286229	0.316321	905.4	0.257901	0.284642	905.4	0.203723	0.21985	905.4	0.147662	0.16588		245.4
905.6	0.499804	0	905.6	0.410689	0.445552	905.6	0.354317	0.383298	905.6	0.285938	0.316062	905.6	0.257443	0.28441	905.6	0.203152	0.21967	905.6	0.147983	0.165744		245.6
905.8	0.49974	0	905.8	0.410038	0.445188	905.8	0.354347	0.382985	905.8	0.28589	0.315803	905.8	0.256918	0.284177	905.8	0.202446	0.21949	905.8	0.147889	0.165609		245.8
906	0.498935	0	906	0.410032	0.444823	906	0.354024	0.382672	906	0.285568	0.315545	906	0.256729	0.283945	906	0.20249	0.219311	906	0.147584	0.165473		246
906.2	0.498702	0	906.2	0.409793	0.44446	906.2	0.353902	0.382359	906.2	0.285271	0.315287	906.2	0.256804	0.283712	906.2	0.202513	0.219131	906.2	0.146976	0.165338		246.2
906.4	0.497841	0	906.4	0.409578	0.444096	906.4	0.353614	0.382046	906.4	0.285322	0.315029	906.4	0.256724	0.28348	906.4	0.20251	0.218952	906.4	0.146838	0.165203		246.4
906.6	0.497686	0	906.6	0.409606	0.443733	906.6	0.353476	0.381733	906.6	0.285325	0.314771	906.6	0.256408	0.283248	906.6	0.202278	0.218773	906.6	0.146776	0.165068		246.6
906.8	0.496998	0	906.8	0.409425	0.44337	906.8	0.353465	0.381421	906.8	0.28515	0.314514	906.8	0.256437	0.283017	906.8	0.202082	0.218594	906.8	0.146915	0.164933		246.8
907	0.497343	0	907	0.409599	0.443007	907	0.353011	0.381109	907	0.284746	0.314257	907	0.256253	0.282785	907	0.201843	0.218415	907	0.147071	0.164798		247
907.2	0.496742	0	907.2	0.40906	0.442645	907.2	0.351843	0.380798	907.2	0.284481	0.314	907.2	0.255649	0.282554	907.2	0.201507	0.218237	907.2	0.146185	0.164663		247.2
907.4	0.496749	0	907.4	0.409027	0.442283	907.4	0.351694	0.380486	907.4	0.284598	0.313743	907.4	0.255823	0.282323	907.4	0.20163	0.218058	907.4	0.146492	0.164528		247.4
907.6	0.496289	0	907.6	0.408657	0.441921	907.6	0.351015	0.380175	907.6	0.284457	0.313486	907.6	0.255772	0.282092	907.6	0.201533	0.21788	907.6	0.145721	0.164394		247.6
907.8	0.495813	0	907.8	0.408626	0.44156	907.8	0.350546	0.379864	907.8	0.284663	0.31323	907.8	0.255852	0.281861	907.8	0.201706	0.217702	907.8	0.14584	0.164259		247.8
908	0.495468	0	908	0.408119	0.441199	908	0.350086	0.379553	908	0.28475	0.312974	908	0.255414	0.281631	908	0.201162	0.217524	908	0.145315	0.164125		248
908.2	0.495028	0	908.2	0.407572	0.440838	908.2	0.349355	0.379243	908.2	0.284594	0.312718	908.2	0.255106	0.281401	908.2	0.201384	0.217346	908.2	0.145659	0.163991		248.2
908.4	0.494342	0	908.4	0.406991	0.440477	908.4	0.349085	0.378933	908.4	0.284276	0.312462	908.4	0.25483	0.28117	908.4	0.20114	0.217168	908.4	0.145712	0.163857		248.4
908.6	0.4942	0	908.6	0.406885	0.440117	908.6	0.349278	0.378623	908.6	0.2847	0.312207	908.6	0.254893	0.28094	908.6	0.201409	0.21699	908.6	0.145589	0.163723		248.6
908.8	0.494485	0	908.8	0.406929	0.439757	908.8	0.349586	0.378313	908.8	0.284756	0.311951	908.8	0.254977	0.280711	908.8	0.201674	0.216813	908.8	0.14587	0.163589		248.8
909	0.494548	0	909	0.406597	0.439398	909	0.349614	0.378004	909	0.28458	0.311696	909	0.254878	0.280481	909	0.201559	0.216636	909	0.145613	0.163455		249
909.2	0.494076	0	909.2	0.406837	0.439038	909.2	0.349227	0.377695	909.2	0.284387	0.311441	909.2	0.255128	0.280252	909.2	0.201934	0.216459	909.2	0.145619	0.163321		249.2
909.4	0.493272	0	909.4	0.406976	0.438679	909.4	0.348747	0.377386	909.4	0.283612	0.311186	909.4	0.254701	0.280022	909.4	0.201443	0.216281	909.4	0.145248	0.163188		249.4
909.6	0.492986	0	909.6	0.406656	0.43832	909.6	0.348641	0.377077	909.6	0.28314	0.310932	909.6	0.254497	0.279793	909.6	0.200644	0.216105	909.6	0.145551	0.163054		249.6
909.8	0.492787	0	909.8	0.406589	0.437962	909.8	0.348614	0.376769	909.8	0.283076	0.310678	909.8	0.254082	0.279565	909.8	0.200682	0.215928	909.8	0.14546	0.162921		249.8
910	0.492327	0	910	0.406601	0.437604	910	0.348028	0.376461	910	0.282427	0.310424	910	0.254111	0.279336	910	0.200673	0.215751	910	0.145225	0.162788		250
910.2	0.492885	0	910.2	0.406696	0.437246	910.2	0.348443	0.376153	910.2	0.282239	0.31017	910.2	0.254743	0.279108	910.2	0.200763	0.215575	910.2	0.145711	0.162654		250.2
910.4	0.492669	0	910.4	0.406474	0.436888	910.4	0.348587	0.375845	910.4	0.282232	0.309916	910.4	0.25508	0.278879	910.4	0.200813	0.215398	910.4	0.145843	0.162521		250.4
910.6	0.492814	0	910.6	0.40631	0.436531	910.6	0.348831	0.375538	910.6	0.281838	0.309663	910.6	0.255226	0.278651	910.6	0.20047	0.215222	910.6	0.146006	0.162389		250.6
910.8	0.492806	0	910.8	0.405443	0.436174	910.8	0.348655	0.37523	910.8	0.281017	0.309409	910.8	0.254969	0.278423	910.8	0.200246	0.215046	910.8	0.145443	0.162256		250.8
911	0.492908	0	911	0.405174	0.435817	911	0.348063	0.374924	911	0.280182	0.309156	911	0.254616	0.278196	911	0.200021	0.21487	911	0.145051	0.162123		251
911.2	0.49233	0	911.2	0.404662	0.435461	911.2	0.347813	0.374617	911.2	0.279991	0.308903	911.2	0.254563	0.277968	911.2	0.200058	0.214695	911.2	0.144994	0.16199		251.2
911.4	0.491651	0	911.4	0.403636	0.435104	911.4	0.347856	0.374311	911.4	0.27956	0.308651	911.4	0.254598	0.277741	911.4	0.200085	0.214519	911.4	0.145125	0.161858		251.4
911.6	0.490844	0	911.6	0.402802	0.434749	911.6	0.347576	0.374004	911.6	0.279438	0.308398	911.6	0.253874	0.277514	911.6	0.199571	0.214344	911.6	0.14504	0.161726		251.6
911.8	0.49003	0	911.8	0.402168	0.434393	911.8	0.347489	0.373699	911.8	0.279296	0.308146	911.8	0.253487	0.277287	911.8	0.199343	0.214168	911.8	0.14474	0.161593		251.8
912	0.489549	0	912	0.401577	0.434038	912	0.347168	0.373393	912	0.279383	0.307894	912	0.253291	0.27706	912	0.198963	0.213993	912	0.144182	0.161461		252
912.2	0.488859	0	912.2	0.401215	0.433683	912.2	0.34648	0.373088	912.2	0.279139	0.307642	912.2	0.253229	0.276833	912.2	0.199262	0.213818	912.2	0.1441	0.161329		252.2
912.4	0.488439	0	912.4	0.400832	0.433328	912.4	0.34616	0.372782	912.4	0.278875	0.307391	912.4	0.252923	0.276607	912.4	0.198768	0.213643	912.4	0.14379	0.161197		252.4
912.6	0.488489	0	912.6	0.401014	0.432974	912.6	0.346258	0.372478	912.6	0.279188	0.307139	912.6	0.252713	0.276381	912.6	0.198801	0.213469	912.6	0.143394	0.161065		252.6
912.8	0.488161	0	912.8	0.400543	0.43262	912.8	0.346026	0.372173	912.8	0.278781	0.306888	912.8	0.252027	0.276155	912.8	0.198766	0.213294	912.8	0.143228	0.160934		252.8
913	0.487539	0	913	0.400254	0.432266	913	0.345244	0.371868	913	0.278308	0.306637	913	0.251636	0.275929	913	0.198542	0.21312	913	0.142653	0.160802		253
913.2	0.486574	0	913.2	0.399865	0.431912	913.2	0.344063	0.371564	913.2	0.278028	0.306386	913.2	0.251119	0.275703	913.2	0.19873	0.212945	913.2	0.142498	0.16067		253.2
913.4	0.485838	0	913.4	0.399139	0.431559	913.4	0.343695	0.37126	913.4	0.277439	0.306136	913.4	0.25058	0.275478	913.4	0.198177	0.212771	913.4	0.142325	0.160539		253.4
913.6	0.48615	0	913.6	0.399169	0.431206	913.6	0.343352	0.370957	913.6	0.277409	0.305885	913.6	0.250452	0.275252	913.6	0.198319	0.212597	913.6	0.1429	0.160408		253.6
913.8	0.485968	0	913.8	0.399244	0.430853	913.8	0.34363	0.370653	913.8	0.277588	0.305635	913.8	0.250433	0.275027	913.8	0.198486	0.212423	913.8	0.143045	0.160277		253.8
914	0.486062	0	914	0.399031	0.430501	914	0.343248	0.37035	914	0.276906	0.305385	914	0.250611	0.274802	914	0.198324	0.212249	914	0.142883	0.160145		254
914.2	0.486657	0	914.2	0.399347	0.430149	914.2	0.343615	0.370047	914.2	0.277158	0.305135	914.2	0.251484	0.274577	914.2	0.198709	0.212076	914.2	0.143589	0.160014		254.2
914.4	0.487175	0	914.4	0.399089	0.429797	914.4	0.343735	0.369745	914.4	0.277327	0.304886	914.4	0.251534	0.274353	914.4	0.198827	0.211902	914.4	0.143325	0.159884		254.4
914.6	0.487367	0	914.6	0.399076	0.429446	914.6	0.343666	0.369442	914.6	0.276992	0.304637	914.6	0.251458	0.274128	914.6	0.199005	0.211729	914.6	0.143333	0.159753		254.6
914.8	0.487394	0	914.8	0.398603	0.429094	914.8	0.343319	0.36914	914.8	0.276904	0.304387	914.8	0.250932	0.273904	914.8	0.198969	0.211556	914.8	0.143185	0.159622		254.8
915	0.487073	0	915	0.398802	0.428743	915	0.343337	0.368838	915	0.277106	0.304138	915	0.251022	0.27368	915	0.198807	0.211383	915	0.143072	0.159492		255
915.2	0.48656	0	915.2	0.398562	0.428393	915.2	0.343297	0.368537	915.2	0.277233	0.30389	915.2	0.250865	0.273456	915.2	0.198653	0.21121	915.2	0.143235	0.159361		255.2
915.4	0.486394	0	915.4	0.398212	0.428042	915.4	0.343473	0.368235	915.4	0.277608	0.303641	915.4	0.251	0.273233	915.4	0.198553	0.211037	915.4	0.143067	0.159231		255.4
915.6	0.485952	0	915.6	0.398181	0.427692	915.6	0.342865	0.367934	915.6	0.277642	0.303393	915.6	0.250341	0.273009	915.6	0.19818	0.210865	915.6	0.143067	0.159101		255.6
915.8	0.485325	0	915.8	0.397948	0.427343	915.8	0.342551	0.367633	915.8	0.277328	0.303145	915.8	0.250496	0.272786	915.8	0.198259	0.210692	915.8	0.142544	0.158971		255.8
916	0.485295	0	916	0.398212	0.426993	916	0.342664	0.367333	916	0.278166	0.302897	916	0.250772	0.272563	916	0.198068	0.21052	916	0.142576	0.158841		256
916.2	0.485085	0	916.2	0.398294	0.426644	916.2	0.343153	0.367032	916.2	0.278192	0.302649	916.2	0.250905	0.27234	916.2	0.198068	0.210348	916.2	0.142987	0.158711		256.2
916.4	0.485215	0	916.4	0.398535	0.426295	916.4	0.343301	0.366732	916.4	0.278354	0.302401	916.4	0.251233	0.272117	916.4	0.197654	0.210176	916.4	0.142925	0.158581		256.4
916.6	0.485416	0	916.6	0.39897	0.425946	916.6	0.343723	0.366432	916.6	0.278634	0.302154	916.6	0.251827	0.271895	916.6	0.197785	0.210004	916.6	0.142716	0.158451		256.6
916.8	0.485411	0	916.8	0.399237	0.425598	916.8	0.343904	0.366132	916.8	0.278753	0.301907	916.8	0.252086	0.271672	916.8	0.198232	0.209832	916.8	0.14287	0.158322		256.8
917	0.485047	0	917	0.399068	0.42525	917	0.343586	0.365833	917	0.278521	0.30166	917	0.252369	0.27145	917	0.198037	0.20966	917	0.142754	0.158192		257
917.2	0.484566	0	917.2	0.398832	0.424902	917.2	0.343677	0.365534	917.2	0.278379	0.301413	917.2	0.252419	0.271228	917.2	0.197618	0.209489	917.2	0.142768	0.158063		257.2
917.4	0.48457	0	917.4	0.399505	0.424555	917.4	0.34437	0.365235	917.4	0.278824	0.301167	917.4	0.252789	0.271006	917.4	0.197573	0.209318	917.4	0.143523	0.157933		257.4
917.6	0.48416	0	917.6	0.39984	0.424207	917.6	0.344494	0.364936	917.6	0.278844	0.300921	917.6	0.253003	0.270785	917.6	0.197526	0.209146	917.6	0.143421	0.157804		257.6
917.8	0.483303	0	917.8	0.399329	0.42386	917.8	0.344585	0.364638	917.8	0.278233	0.300674	917.8	0.252615	0.270563	917.8	0.196904	0.208975	917.8	0.1431	0.157675		257.8
918	0.482611	0	918	0.39897	0.423514	918	0.343904	0.364339	918	0.277375	0.300429	918	0.252506	0.270342	918	0.196707	0.208805	918	0.142849	0.157546		258
918.2	0.482613	0	918.2	0.398949	0.423167	918.2	0.343912	0.364041	918.2	0.277515	0.300183	918.2	0.252593	0.270121	918.2	0.196634	0.208634	918.2	0.14298	0.157417		258.2
918.4	0.482186	0	918.4	0.398323	0.422821	918.4	0.343984	0.363744	918.4	0.276985	0.299937	918.4	0.251712	0.2699	918.4	0.196094	0.208463	918.4	0.142475	0.157289		258.4
918.6	0.481723	0	918.6	0.397757	0.422475	918.6	0.343524	0.363446	918.6	0.276701	0.299692	918.6	0.251616	0.269679	918.6	0.195701	0.208293	918.6	0.14229	0.15716		258.6
918.8	0.481235	0	918.8	0.397255	0.42213	918.8	0.343223	0.363149	918.8	0.276732	0.299447	918.8	0.251248	0.269459	918.8	0.195261	0.208122	918.8	0.142085	0.157031		258.8
919	0.481367	0	919	0.397288	0.421785	919	0.343174	0.362852	919	0.27638	0.299202	919	0.251238	0.269238	919	0.195707	0.207952	919	0.141904	0.156903		259
919.2	0.481392	0	919.2	0.396844	0.42144	919.2	0.342274	0.362555	919.2	0.275844	0.298957	919.2	0.25077	0.269018	919.2	0.195733	0.207782	919.2	0.142162	0.156775		259.2
919.4	0.481224	0	919.4	0.396219	0.421095	919.4	0.341497	0.362259	919.4	0.275694	0.298713	919.4	0.250149	0.268798	919.4	0.195797	0.207612	919.4	0.141937	0.156646		259.4
919.6	0.480636	0	919.6	0.395474	0.420751	919.6	0.340845	0.361962	919.6	0.275725	0.298469	919.6	0.249682	0.268578	919.6	0.196311	0.207442	919.6	0.142152	0.156518		259.6
919.8	0.480348	0	919.8	0.394357	0.420407	919.8	0.340492	0.361666	919.8	0.275428	0.298224	919.8	0.249538	0.268359	919.8	0.19614	0.207273	919.8	0.141445	0.15639		259.8
920	0.480429	0	920	0.394024	0.420063	920	0.340013	0.36137	920	0.275172	0.297981	920	0.249414	0.268139	920	0.195827	0.207103	920	0.141468	0.156262		260
920.2	0.480639	0	920.2	0.393684	0.419719	920.2	0.339718	0.361075	920.2	0.27494	0.297737	920.2	0.249456	0.26792	920.2	0.196032	0.206934	920.2	0.141613	0.156135		260.2
920.4	0.480436	0	920.4	0.393249	0.419376	920.4	0.338887	0.36078	920.4	0.274666	0.297493	920.4	0.249163	0.267701	920.4	0.195887	0.206764	920.4	0.141235	0.156007		260.4
920.6	0.480311	0	920.6	0.392989	0.419033	920.6	0.338981	0.360485	920.6	0.274852	0.29725	920.6	0.249302	0.267482	920.6	0.196098	0.206595	920.6	0.141368	0.155879		260.6
920.8	0.480089	0	920.8	0.392928	0.41869	920.8	0.338893	0.36019	920.8	0.274968	0.297007	920.8	0.249195	0.267263	920.8	0.196513	0.206426	920.8	0.141741	0.155752		260.8
921	0.479494	0	921	0.392086	0.418348	921	0.338675	0.359895	921	0.2747	0.296764	921	0.248748	0.267044	921	0.196363	0.206258	921	0.14148	0.155624		261
921.2	0.478782	0	921.2	0.392008	0.418006	921.2	0.338467	0.359601	921.2	0.274694	0.296521	921.2	0.248535	0.266826	921.2	0.196389	0.206089	921.2	0.141395	0.155497		261.2
921.4	0.477925	0	921.4	0.392023	0.417664	921.4	0.338196	0.359307	921.4	0.274664	0.296279	921.4	0.247776	0.266608	921.4	0.196608	0.20592	921.4	0.140849	0.15537		261.4
921.6	0.476832	0	921.6	0.391556	0.417322	921.6	0.33808	0.359013	921.6	0.274175	0.296036	921.6	0.247516	0.26639	921.6	0.196712	0.205752	921.6	0.140174	0.155243		261.6
921.8	0.476096	0	921.8	0.391421	0.416981	921.8	0.337627	0.358719	921.8	0.273734	0.295794	921.8	0.247209	0.266172	921.8	0.196623	0.205584	921.8	0.139986	0.155116		261.8
922	0.475927	0	922	0.391891	0.41664	922	0.337936	0.358426	922	0.273719	0.295552	922	0.24757	0.265954	922	0.196984	0.205415	922	0.140138	0.154989		262
922.2	0.475984	0	922.2	0.391791	0.416299	922.2	0.338134	0.358133	922.2	0.273573	0.295311	922.2	0.24728	0.265737	922.2	0.197279	0.205247	922.2	0.140232	0.154862		262.2
922.4	0.475666	0	922.4	0.391836	0.415959	922.4	0.337914	0.35784	922.4	0.273309	0.295069	922.4	0.247015	0.265519	922.4	0.19678	0.20508	922.4	0.140076	0.154736		262.4
922.6	0.475844	0	922.6	0.391966	0.415618	922.6	0.337749	0.357547	922.6	0.273516	0.294828	922.6	0.247397	0.265302	922.6	0.196917	0.204912	922.6	0.139897	0.154609		262.6
922.8	0.475925	0	922.8	0.392245	0.415278	922.8	0.337746	0.357255	922.8	0.27337	0.294587	922.8	0.24766	0.265085	922.8	0.197187	0.204744	922.8	0.140056	0.154483		262.8
923	0.476088	0	923	0.392582	0.414939	923	0.337306	0.356962	923	0.273046	0.294346	923	0.247464	0.264868	923	0.197182	0.204577	923	0.139843	0.154356		263
923.2	0.475291	0	923.2	0.391879	0.414599	923.2	0.336235	0.356671	923.2	0.272218	0.294105	923.2	0.24665	0.264652	923.2	0.196175	0.20441	923.2	0.139201	0.15423		263.2
923.4	0.475105	0	923.4	0.391904	0.41426	923.4	0.336181	0.356379	923.4	0.272452	0.293865	923.4	0.246734	0.264435	923.4	0.195789	0.204242	923.4	0.139004	0.154104		263.4
923.6	0.474627	0	923.6	0.391725	0.413922	923.6	0.335871	0.356087	923.6	0.272284	0.293624	923.6	0.246831	0.264219	923.6	0.195126	0.204075	923.6	0.139115	0.153978		263.6
923.8	0.474268	0	923.8	0.391347	0.413583	923.8	0.335375	0.355796	923.8	0.271467	0.293384	923.8	0.246547	0.264003	923.8	0.194525	0.203908	923.8	0.138433	0.153852		263.8
924	0.474571	0	924	0.391011	0.413245	924	0.335097	0.355505	924	0.270993	0.293144	924	0.246341	0.263787	924	0.194277	0.203742	924	0.138773	0.153726		264
924.2	0.474244	0	924.2	0.390504	0.412907	924.2	0.334889	0.355214	924.2	0.270914	0.292904	924.2	0.246175	0.263571	924.2	0.194386	0.203575	924.2	0.13835	0.1536		264.2
924.4	0.474224	0	924.4	0.389923	0.412569	924.4	0.334677	0.354924	924.4	0.27072	0.292665	924.4	0.245998	0.263356	924.4	0.194205	0.203409	924.4	0.138435	0.153475		264.4
924.6	0.474084	0	924.6	0.389555	0.412232	924.6	0.334891	0.354634	924.6	0.270568	0.292425	924.6	0.246317	0.26314	924.6	0.19418	0.203242	924.6	0.13805	0.153349		264.6
924.8	0.473524	0	924.8	0.388597	0.411895	924.8	0.33453	0.354344	924.8	0.269839	0.292186	924.8	0.245897	0.262925	924.8	0.193516	0.203076	924.8	0.137452	0.153224		264.8
925	0.474138	0	925	0.388521	0.411558	925	0.335281	0.354054	925	0.270263	0.291947	925	0.246352	0.26271	925	0.194043	0.20291	925	0.137518	0.153099		265
925.2	0.473363	0	925.2	0.387932	0.411221	925.2	0.334827	0.353764	925.2	0.26987	0.291709	925.2	0.246177	0.262495	925.2	0.194136	0.202744	925.2	0.136773	0.152973		265.2
925.4	0.473062	0	925.4	0.387863	0.410885	925.4	0.335405	0.353475	925.4	0.269688	0.29147	925.4	0.245788	0.26228	925.4	0.194572	0.202578	925.4	0.136637	0.152848		265.4
925.6	0.472836	0	925.6	0.387461	0.410549	925.6	0.335597	0.353186	925.6	0.269342	0.291232	925.6	0.24606	0.262066	925.6	0.194771	0.202412	925.6	0.136343	0.152723		265.6
925.8	0.472283	0	925.8	0.38674	0.410213	925.8	0.334931	0.352897	925.8	0.268936	0.290993	925.8	0.245735	0.261852	925.8	0.194709	0.202247	925.8	0.136101	0.152598		265.8
926	0.471848	0	926	0.386467	0.409877	926	0.335253	0.352608	926	0.268783	0.290755	926	0.245381	0.261637	926	0.194722	0.202081	926	0.136031	0.152474		266
926.2	0.471527	0	926.2	0.385768	0.409542	926.2	0.334719	0.35232	926.2	0.268593	0.290518	926.2	0.24449	0.261424	926.2	0.194221	0.201916	926.2	0.135675	0.152349		266.2
926.4	0.470984	0	926.4	0.385976	0.409207	926.4	0.334321	0.352032	926.4	0.268695	0.29028	926.4	0.244463	0.26121	926.4	0.193765	0.201751	926.4	0.135456	0.152224		266.4
926.6	0.470756	0	926.6	0.385489	0.408873	926.6	0.334015	0.351744	926.6	0.268458	0.290043	926.6	0.244337	0.260996	926.6	0.193239	0.201586	926.6	0.135207	0.1521		266.6
926.8	0.470806	0	926.8	0.385406	0.408538	926.8	0.333884	0.351456	926.8	0.268547	0.289805	926.8	0.244398	0.260783	926.8	0.193066	0.201421	926.8	0.135715	0.151975		266.8
927	0.470484	0	927	0.385437	0.408204	927	0.333184	0.351169	927	0.268446	0.289568	927	0.243779	0.260569	927	0.192477	0.201256	927	0.135772	0.151851		267
927.2	0.470011	0	927.2	0.385485	0.40787	927.2	0.332787	0.350882	927.2	0.268188	0.289332	927.2	0.24357	0.260356	927.2	0.191789	0.201092	927.2	0.136178	0.151727		267.2
927.4	0.469924	0	927.4	0.386122	0.407537	927.4	0.332755	0.350595	927.4	0.268326	0.289095	927.4	0.24373	0.260143	927.4	0.19176	0.200927	927.4	0.136913	0.151603		267.4
927.6	0.469538	0	927.6	0.386231	0.407203	927.6	0.33272	0.350308	927.6	0.268496	0.288858	927.6	0.243523	0.259931	927.6	0.191707	0.200763	927.6	0.137468	0.151479		267.6
927.8	0.46933	0	927.8	0.386115	0.40687	927.8	0.33309	0.350021	927.8	0.26882	0.288622	927.8	0.243044	0.259718	927.8	0.192151	0.200599	927.8	0.137454	0.151355		267.8
928	0.469497	0	928	0.385865	0.406538	928	0.332663	0.349735	928	0.268638	0.288386	928	0.243002	0.259506	928	0.192195	0.200435	928	0.137794	0.151231		268
928.2	0.469851	0	928.2	0.386171	0.406205	928.2	0.332561	0.349449	928.2	0.268741	0.28815	928.2	0.243679	0.259293	928.2	0.192844	0.200271	928.2	0.137996	0.151107		268.2
928.4	0.470404	0	928.4	0.385935	0.405873	928.4	0.332711	0.349163	928.4	0.268945	0.287915	928.4	0.243886	0.259081	928.4	0.192842	0.200107	928.4	0.138515	0.150984		268.4
928.6	0.470389	0	928.6	0.385905	0.405541	928.6	0.33284	0.348878	928.6	0.268985	0.287679	928.6	0.244242	0.258869	928.6	0.192761	0.199943	928.6	0.13856	0.15086		268.6
928.8	0.470377	0	928.8	0.38554	0.405209	928.8	0.332795	0.348592	928.8	0.26889	0.287444	928.8	0.244501	0.258658	928.8	0.192716	0.19978	928.8	0.138835	0.150737		268.8
929	0.4706	0	929	0.385658	0.404878	929	0.332802	0.348307	929	0.26902	0.287209	929	0.244705	0.258446	929	0.193386	0.199616	929	0.138923	0.150614		269
929.2	0.46989	0	929.2	0.384863	0.404547	929.2	0.331791	0.348022	929.2	0.268184	0.286974	929.2	0.244361	0.258235	929.2	0.193054	0.199453	929.2	0.138412	0.15049		269.2
929.4	0.470396	0	929.4	0.385158	0.404216	929.4	0.332266	0.347738	929.4	0.268193	0.286739	929.4	0.24474	0.258024	929.4	0.193667	0.19929	929.4	0.138709	0.150367		269.4
929.6	0.469671	0	929.6	0.384519	0.403885	929.6	0.331791	0.347453	929.6	0.267766	0.286505	929.6	0.244316	0.257812	929.6	0.193153	0.199127	929.6	0.137555	0.150244		269.6
929.8	0.468818	0	929.8	0.383656	0.403555	929.8	0.331299	0.347169	929.8	0.267453	0.28627	929.8	0.243819	0.257602	929.8	0.192582	0.198964	929.8	0.136931	0.150122		269.8
930	0.468256	0	930	0.383879	0.403225	930	0.331383	0.346885	930	0.26714	0.286036	930	0.243579	0.257391	930	0.192233	0.198802	930	0.136545	0.149999		270
930.2	0.467965	0	930.2	0.383646	0.402895	930.2	0.330922	0.346602	930.2	0.266927	0.285802	930.2	0.243067	0.25718	930.2	0.191573	0.198639	930.2	0.135829	0.149876		270.2
930.4	0.467809	0	930.4	0.383816	0.402566	930.4	0.330909	0.346318	930.4	0.266696	0.285569	930.4	0.243139	0.25697	930.4	0.191655	0.198476	930.4	0.135927	0.149754		270.4
930.6	0.467905	0	930.6	0.383139	0.402236	930.6	0.330366	0.346035	930.6	0.266483	0.285335	930.6	0.24291	0.25676	930.6	0.191194	0.198314	930.6	0.135764	0.149631		270.6
930.8	0.467705	0	930.8	0.383116	0.401907	930.8	0.330139	0.345752	930.8	0.266457	0.285102	930.8	0.242734	0.25655	930.8	0.191263	0.198152	930.8	0.13616	0.149509		270.8
931	0.466988	0	931	0.383156	0.401579	931	0.329942	0.345469	931	0.265999	0.284868	931	0.242253	0.25634	931	0.190955	0.19799	931	0.136295	0.149386		271
931.2	0.466347	0	931.2	0.382978	0.40125	931.2	0.330088	0.345187	931.2	0.265657	0.284635	931.2	0.242066	0.25613	931.2	0.190772	0.197828	931.2	0.136373	0.149264		271.2
931.4	0.466402	0	931.4	0.383195	0.400922	931.4	0.330231	0.344904	931.4	0.265952	0.284403	931.4	0.241809	0.255921	931.4	0.191171	0.197666	931.4	0.136356	0.149142		271.4
931.6	0.46653	0	931.6	0.383089	0.400594	931.6	0.330396	0.344622	931.6	0.26622	0.28417	931.6	0.241846	0.255712	931.6	0.191728	0.197505	931.6	0.136637	0.14902		271.6
931.8	0.466766	0	931.8	0.383275	0.400267	931.8	0.330309	0.34434	931.8	0.266734	0.283938	931.8	0.241696	0.255503	931.8	0.192225	0.197343	931.8	0.136669	0.148898		271.8
932	0.466969	0	932	0.382716	0.399939	932	0.329733	0.344059	932	0.266291	0.283705	932	0.241525	0.255294	932	0.192398	0.197182	932	0.136676	0.148777		272
932.2	0.467317	0	932.2	0.383017	0.399612	932.2	0.33006	0.343777	932.2	0.266504	0.283473	932.2	0.241886	0.255085	932.2	0.193074	0.19702	932.2	0.136824	0.148655		272.2
932.4	0.467169	0	932.4	0.382643	0.399285	932.4	0.33037	0.343496	932.4	0.266972	0.283242	932.4	0.242148	0.254876	932.4	0.193291	0.196859	932.4	0.137064	0.148533		272.4
932.6	0.466494	0	932.6	0.382576	0.398959	932.6	0.329757	0.343215	932.6	0.266892	0.28301	932.6	0.242049	0.254668	932.6	0.193677	0.196698	932.6	0.136777	0.148412		272.6
932.8	0.466319	0	932.8	0.38205	0.398632	932.8	0.329288	0.342934	932.8	0.266739	0.282778	932.8	0.242268	0.254459	932.8	0.194033	0.196537	932.8	0.136668	0.14829		272.8
933	0.465965	0	933	0.381926	0.398306	933	0.328858	0.342654	933	0.266968	0.282547	933	0.242315	0.254251	933	0.193889	0.196377	933	0.136209	0.148169		273
933.2	0.466064	0	933.2	0.382103	0.397981	933.2	0.328893	0.342374	933.2	0.267474	0.282316	933.2	0.243381	0.254043	933.2	0.194156	0.196216	933.2	0.136891	0.148048		273.2
933.4	0.466123	0	933.4	0.382105	0.397655	933.4	0.329255	0.342094	933.4	0.267858	0.282085	933.4	0.243805	0.253836	933.4	0.194148	0.196055	933.4	0.136971	0.147927		273.4
933.6	0.465404	0	933.6	0.381964	0.39733	933.6	0.329168	0.341814	933.6	0.267829	0.281855	933.6	0.243691	0.253628	933.6	0.193442	0.195895	933.6	0.13671	0.147806		273.6
933.8	0.46502	0	933.8	0.381273	0.397005	933.8	0.32885	0.341534	933.8	0.267395	0.281624	933.8	0.243697	0.253421	933.8	0.193081	0.195735	933.8	0.136388	0.147685		273.8
934	0.464589	0	934	0.381367	0.39668	934	0.329035	0.341255	934	0.267381	0.281394	934	0.243745	0.253213	934	0.192939	0.195575	934	0.136639	0.147564		274
934.2	0.464658	0	934.2	0.381217	0.396356	934.2	0.329167	0.340976	934.2	0.267408	0.281164	934.2	0.243738	0.253006	934.2	0.192742	0.195415	934.2	0.136655	0.147444		274.2
934.4	0.46458	0	934.4	0.380484	0.396032	934.4	0.329158	0.340697	934.4	0.26693	0.280934	934.4	0.243524	0.252799	934.4	0.192517	0.195255	934.4	0.136838	0.147323		274.4
934.6	0.463763	0	934.6	0.379629	0.395708	934.6	0.328607	0.340418	934.6	0.266304	0.280704	934.6	0.243178	0.252593	934.6	0.191623	0.195095	934.6	0.136187	0.147202		274.6
934.8	0.463251	0	934.8	0.379424	0.395384	934.8	0.328699	0.34014	934.8	0.265761	0.280474	934.8	0.242579	0.252386	934.8	0.191203	0.194936	934.8	0.136115	0.147082		274.8
935	0.462849	0	935	0.379248	0.395061	935	0.328528	0.339862	935	0.264923	0.280245	935	0.241801	0.25218	935	0.190917	0.194776	935	0.13573	0.146962		275
935.2	0.462915	0	935.2	0.379252	0.394738	935.2	0.328851	0.339584	935.2	0.264698	0.280016	935.2	0.241789	0.251973	935.2	0.191001	0.194617	935.2	0.135871	0.146842		275.2
935.4	0.463214	0	935.4	0.379306	0.394415	935.4	0.329037	0.339306	935.4	0.264652	0.279787	935.4	0.241482	0.251767	935.4	0.191258	0.194458	935.4	0.135555	0.146721		275.4
935.6	0.46313	0	935.6	0.379116	0.394092	935.6	0.32898	0.339029	935.6	0.264414	0.279558	935.6	0.241345	0.251561	935.6	0.191621	0.194299	935.6	0.135742	0.146601		275.6
935.8	0.463379	0	935.8	0.378937	0.39377	935.8	0.329131	0.338751	935.8	0.26484	0.279329	935.8	0.241222	0.251356	935.8	0.19186	0.19414	935.8	0.135382	0.146482		275.8
936	0.462792	0	936	0.378246	0.393448	936	0.328462	0.338474	936	0.264172	0.279101	936	0.240782	0.25115	936	0.191898	0.193981	936	0.134655	0.146362		276
936.2	0.46303	0	936.2	0.378907	0.393126	936.2	0.328848	0.338198	936.2	0.264771	0.278872	936.2	0.24137	0.250945	936.2	0.192778	0.193823	936.2	0.134698	0.146242		276.2
936.4	0.462953	0	936.4	0.378954	0.392805	936.4	0.328792	0.337921	936.4	0.264942	0.278644	936.4	0.241966	0.250739	936.4	0.19327	0.193664	936.4	0.135056	0.146122		276.4
936.6	0.462364	0	936.6	0.379399	0.392483	936.6	0.328446	0.337645	936.6	0.265307	0.278417	936.6	0.24137	0.250534	936.6	0.193264	0.193506	936.6	0.135232	0.146003		276.6
936.8	0.462685	0	936.8	0.379125	0.392162	936.8	0.328565	0.337368	936.8	0.265773	0.278189	936.8	0.241785	0.250329	936.8	0.192955	0.193347	936.8	0.135662	0.145884		276.8
937	0.462579	0	937	0.379192	0.391842	937	0.328204	0.337092	937	0.265814	0.277961	937	0.241772	0.250125	937	0.192285	0.193189	937	0.13538	0.145764		277
937.2	0.462387	0	937.2	0.378828	0.391521	937.2	0.328077	0.336817	937.2	0.266056	0.277734	937.2	0.241806	0.24992	937.2	0.19202	0.193031	937.2	0.136053	0.145645		277.2
937.4	0.462214	0	937.4	0.378615	0.391201	937.4	0.328174	0.336541	937.4	0.265866	0.277507	937.4	0.241815	0.249716	937.4	0.19176	0.192873	937.4	0.13623	0.145526		277.4
937.6	0.461564	0	937.6	0.378316	0.390881	937.6	0.327882	0.336266	937.6	0.265882	0.27728	937.6	0.241663	0.249511	937.6	0.191249	0.192716	937.6	0.135969	0.145407		277.6
937.8	0.461357	0	937.8	0.377725	0.390561	937.8	0.327291	0.335991	937.8	0.265926	0.277053	937.8	0.241745	0.249307	937.8	0.191116	0.192558	937.8	0.135884	0.145288		277.8
938	0.461378	0	938	0.3776	0.390242	938	0.327605	0.335716	938	0.266025	0.276826	938	0.241587	0.249103	938	0.190982	0.192401	938	0.136199	0.145169		278
938.2	0.461049	0	938.2	0.376845	0.389923	938.2	0.326918	0.335442	938.2	0.265386	0.2766	938.2	0.241371	0.2489	938.2	0.190552	0.192243	938.2	0.1357	0.14505		278.2
938.4	0.460603	0	938.4	0.376189	0.389604	938.4	0.326095	0.335167	938.4	0.264601	0.276374	938.4	0.240796	0.248696	938.4	0.189873	0.192086	938.4	0.135064	0.144932		278.4
938.6	0.460294	0	938.6	0.376359	0.389285	938.6	0.325587	0.334893	938.6	0.264286	0.276148	938.6	0.240441	0.248493	938.6	0.189724	0.191929	938.6	0.135032	0.144813		278.6
938.8	0.46031	0	938.8	0.376292	0.388967	938.8	0.32527	0.334619	938.8	0.263856	0.275922	938.8	0.239982	0.24829	938.8	0.189855	0.191772	938.8	0.135257	0.144695		278.8
939	0.459954	0	939	0.376398	0.388649	939	0.325217	0.334346	939	0.26316	0.275696	939	0.239876	0.248086	939	0.190189	0.191615	939	0.134986	0.144576		279
939.2	0.459551	0	939.2	0.376247	0.388331	939.2	0.32546	0.334072	939.2	0.26278	0.275471	939.2	0.239871	0.247884	939.2	0.190237	0.191458	939.2	0.135154	0.144458		279.2
939.4	0.459476	0	939.4	0.3758	0.388013	939.4	0.325425	0.333799	939.4	0.262591	0.275246	939.4	0.239761	0.247681	939.4	0.190791	0.191302	939.4	0.134996	0.14434		279.4
939.6	0.459361	0	939.6	0.375831	0.387696	939.6	0.325136	0.333526	939.6	0.262714	0.27502	939.6	0.240324	0.247478	939.6	0.191059	0.191145	939.6	0.134953	0.144222		279.6
939.8	0.45947	0	939.8	0.376069	0.387379	939.8	0.325267	0.333253	939.8	0.263062	0.274795	939.8	0.241177	0.247276	939.8	0.191918	0.190989	939.8	0.135212	0.144104		279.8
940	0.459536	0	940	0.376329	0.387062	940	0.324854	0.332981	940	0.263379	0.274571	940	0.241475	0.247074	940	0.192375	0.190833	940	0.135182	0.143986		280
940.2	0.459469	0	940.2	0.37717	0.386745	940.2	0.325546	0.332708	940.2	0.263597	0.274346	940.2	0.241848	0.246872	940.2	0.193066	0.190677	940.2	0.135605	0.143868		280.2
940.4	0.459188	0	940.4	0.377467	0.386429	940.4	0.325823	0.332436	940.4	0.263486	0.274122	940.4	0.241811	0.24667	940.4	0.193123	0.190521	940.4	0.136043	0.143751		280.4
940.6	0.459044	0	940.6	0.377697	0.386113	940.6	0.326342	0.332164	940.6	0.263926	0.273898	940.6	0.241223	0.246468	940.6	0.193147	0.190365	940.6	0.13622	0.143633		280.6
940.8	0.458888	0	940.8	0.377358	0.385797	940.8	0.326156	0.331893	940.8	0.263941	0.273674	940.8	0.241181	0.246266	940.8	0.192588	0.190209	940.8	0.135919	0.143516		280.8
941	0.45888	0	941	0.377415	0.385482	941	0.326124	0.331621	941	0.263866	0.27345	941	0.241163	0.246065	941	0.192564	0.190054	941	0.135901	0.143398		281
941.2	0.457695	0	941.2	0.3768	0.385166	941.2	0.326044	0.33135	941.2	0.263784	0.273226	941.2	0.240593	0.245864	941.2	0.192052	0.189898	941.2	0.13557	0.143281		281.2
941.4	0.457677	0	941.4	0.377114	0.384851	941.4	0.32629	0.331079	941.4	0.264041	0.273003	941.4	0.240918	0.245663	941.4	0.192099	0.189743	941.4	0.135933	0.143164		281.4
941.6	0.45693	0	941.6	0.376543	0.384537	941.6	0.32572	0.330808	941.6	0.263936	0.272779	941.6	0.240142	0.245462	941.6	0.191616	0.189588	941.6	0.135439	0.143047		281.6
941.8	0.456886	0	941.8	0.376046	0.384222	941.8	0.325425	0.330538	941.8	0.263799	0.272556	941.8	0.240051	0.245261	941.8	0.191614	0.189433	941.8	0.135555	0.14293		281.8
942	0.456395	0	942	0.375303	0.383908	942	0.325035	0.330267	942	0.263048	0.272333	942	0.239168	0.24506	942	0.191091	0.189278	942	0.135388	0.142813		282
942.2	0.455763	0	942.2	0.374712	0.383594	942.2	0.324256	0.329997	942.2	0.262587	0.272111	942.2	0.238632	0.24486	942.2	0.19032	0.189123	942.2	0.135169	0.142696		282.2
942.4	0.4557	0	942.4	0.374724	0.38328	942.4	0.323572	0.329727	942.4	0.262082	0.271888	942.4	0.2381	0.24466	942.4	0.18976	0.188968	942.4	0.1348	0.142579		282.4
942.6	0.455365	0	942.6	0.37438	0.382967	942.6	0.323153	0.329458	942.6	0.261323	0.271666	942.6	0.237625	0.24446	942.6	0.189524	0.188814	942.6	0.134934	0.142463		282.6
942.8	0.455204	0	942.8	0.374154	0.382654	942.8	0.322748	0.329188	942.8	0.260856	0.271444	942.8	0.237469	0.24426	942.8	0.189138	0.188659	942.8	0.134325	0.142346		282.8
943	0.454998	0	943	0.373863	0.382341	943	0.32264	0.328919	943	0.260285	0.271222	943	0.237284	0.24406	943	0.18899	0.188505	943	0.134055	0.14223		283
943.2	0.454506	0	943.2	0.373146	0.382028	943.2	0.322025	0.32865	943.2	0.260113	0.271	943.2	0.237096	0.24386	943.2	0.188484	0.188351	943.2	0.133783	0.142114		283.2
943.4	0.454603	0	943.4	0.37264	0.381715	943.4	0.32208	0.328381	943.4	0.259981	0.270778	943.4	0.237314	0.243661	943.4	0.189061	0.188197	943.4	0.133704	0.141997		283.4
943.6	0.454528	0	943.6	0.372866	0.381403	943.6	0.321969	0.328113	943.6	0.260342	0.270557	943.6	0.237537	0.243462	943.6	0.189372	0.188043	943.6	0.133469	0.141881		283.6
943.8	0.454795	0	943.8	0.373084	0.381091	943.8	0.322317	0.327844	943.8	0.260481	0.270335	943.8	0.237774	0.243262	943.8	0.190066	0.187889	943.8	0.13355	0.141765		283.8
944	0.454811	0	944	0.373017	0.38078	944	0.32204	0.327576	944	0.260493	0.270114	944	0.237592	0.243063	944	0.190017	0.187735	944	0.132598	0.141649		284
944.2	0.45473	0	944.2	0.373441	0.380468	944.2	0.322442	0.327308	944.2	0.260438	0.269893	944.2	0.237491	0.242865	944.2	0.190441	0.187582	944.2	0.132719	0.141533		284.2
944.4	0.454983	0	944.4	0.373788	0.380157	944.4	0.322258	0.327041	944.4	0.260883	0.269673	944.4	0.23757	0.242666	944.4	0.190581	0.187428	944.4	0.132933	0.141418		284.4
944.6	0.45466	0	944.6	0.373443	0.379846	944.6	0.321852	0.326773	944.6	0.260534	0.269452	944.6	0.237366	0.242468	944.6	0.189964	0.187275	944.6	0.132237	0.141302		284.6
944.8	0.455286	0	944.8	0.373691	0.379536	944.8	0.321957	0.326506	944.8	0.261111	0.269232	944.8	0.237987	0.242269	944.8	0.190363	0.187122	944.8	0.132377	0.141186		284.8
945	0.455492	0	945	0.373537	0.379225	945	0.321724	0.326239	945	0.260839	0.269012	945	0.238498	0.242071	945	0.190733	0.186969	945	0.132233	0.141071		285
945.2	0.454869	0	945.2	0.372833	0.378915	945.2	0.32154	0.325972	945.2	0.260109	0.268792	945.2	0.238114	0.241873	945.2	0.19044	0.186816	945.2	0.131509	0.140956		285.2
945.4	0.455198	0	945.4	0.373258	0.378605	945.4	0.321838	0.325705	945.4	0.260328	0.268572	945.4	0.238722	0.241675	945.4	0.190685	0.186663	945.4	0.13225	0.14084		285.4
945.6	0.454109	0	945.6	0.3724	0.378295	945.6	0.321334	0.325439	945.6	0.259413	0.268352	945.6	0.238063	0.241478	945.6	0.190288	0.186511	945.6	0.131808	0.140725		285.6
945.8	0.454195	0	945.8	0.372111	0.377986	945.8	0.321493	0.325173	945.8	0.259446	0.268133	945.8	0.238382	0.24128	945.8	0.190451	0.186358	945.8	0.131738	0.14061		285.8
946	0.453988	0	946	0.371922	0.377677	946	0.321266	0.324907	946	0.259118	0.267913	946	0.238007	0.241083	946	0.190058	0.186206	946	0.132046	0.140495		286
946.2	0.453617	0	946.2	0.371352	0.377368	946.2	0.320795	0.324641	946.2	0.258681	0.267694	946.2	0.237768	0.240886	946.2	0.189089	0.186053	946.2	0.131775	0.14038		286.2
946.4	0.453651	0	946.4	0.371385	0.377059	946.4	0.320389	0.324376	946.4	0.258464	0.267475	946.4	0.237761	0.240689	946.4	0.189028	0.185901	946.4	0.131734	0.140265		286.4
946.6	0.453217	0	946.6	0.370946	0.376751	946.6	0.320132	0.32411	946.6	0.258287	0.267256	946.6	0.237683	0.240492	946.6	0.188633	0.185749	946.6	0.131943	0.140151		286.6
946.8	0.453263	0	946.8	0.370836	0.376443	946.8	0.319812	0.323845	946.8	0.258835	0.267038	946.8	0.237758	0.240295	946.8	0.188453	0.185597	946.8	0.131651	0.140036		286.8
947	0.452804	0	947	0.370162	0.376135	947	0.319509	0.32358	947	0.258125	0.266819	947	0.237175	0.240099	947	0.188271	0.185445	947	0.131375	0.139921		287
947.2	0.452931	0	947.2	0.370197	0.375827	947.2	0.320037	0.323316	947.2	0.25878	0.266601	947.2	0.237204	0.239902	947.2	0.188815	0.185294	947.2	0.1313	0.139807		287.2
947.4	0.452859	0	947.4	0.370159	0.37552	947.4	0.319965	0.323051	947.4	0.258568	0.266383	947.4	0.236599	0.239706	947.4	0.188681	0.185142	947.4	0.131224	0.139693		287.4
947.6	0.45312	0	947.6	0.370695	0.375213	947.6	0.320227	0.322787	947.6	0.25904	0.266165	947.6	0.236476	0.23951	947.6	0.188721	0.184991	947.6	0.13118	0.139578		287.6
947.8	0.453222	0	947.8	0.371043	0.374906	947.8	0.320459	0.322523	947.8	0.259222	0.265948	947.8	0.23659	0.239314	947.8	0.188794	0.18484	947.8	0.131304	0.139464		287.8
948	0.453181	0	948	0.371198	0.374599	948	0.320613	0.322259	948	0.2599	0.26573	948	0.23648	0.239118	948	0.188829	0.184688	948	0.131057	0.13935		288
948.2	0.453434	0	948.2	0.371523	0.374293	948.2	0.320749	0.321996	948.2	0.260275	0.265513	948.2	0.23639	0.238923	948.2	0.18946	0.184537	948.2	0.131576	0.139236		288.2
948.4	0.453187	0	948.4	0.371397	0.373987	948.4	0.32043	0.321732	948.4	0.26027	0.265296	948.4	0.23616	0.238727	948.4	0.189249	0.184386	948.4	0.131029	0.139122		288.4
948.6	0.453001	0	948.6	0.371049	0.373681	948.6	0.320442	0.321469	948.6	0.259817	0.265079	948.6	0.236148	0.238532	948.6	0.189046	0.184236	948.6	0.13077	0.139009		288.6
948.8	0.453791	0	948.8	0.371595	0.373375	948.8	0.320893	0.321206	948.8	0.260523	0.264862	948.8	0.236681	0.238337	948.8	0.189832	0.184085	948.8	0.131134	0.138895		288.8
949	0.4535	0	949	0.371564	0.37307	949	0.320772	0.320944	949	0.260514	0.264645	949	0.23689	0.238142	949	0.189657	0.183934	949	0.131043	0.138781		289
949.2	0.453168	0	949.2	0.371341	0.372765	949.2	0.32096	0.320681	949.2	0.260071	0.264429	949.2	0.236583	0.237947	949.2	0.189363	0.183784	949.2	0.13111	0.138668		289.2
949.4	0.452732	0	949.4	0.371434	0.37246	949.4	0.320902	0.320419	949.4	0.259735	0.264213	949.4	0.236749	0.237753	949.4	0.189081	0.183634	949.4	0.131153	0.138554		289.4
949.6	0.452228	0	949.6	0.370974	0.372155	949.6	0.320912	0.320157	949.6	0.25955	0.263996	949.6	0.236733	0.237558	949.6	0.188991	0.183483	949.6	0.131166	0.138441		289.6
949.8	0.45188	0	949.8	0.370636	0.371851	949.8	0.320584	0.319895	949.8	0.259225	0.263781	949.8	0.23695	0.237364	949.8	0.188524	0.183333	949.8	0.131037	0.138328		289.8
950	0.451034	0	950	0.370301	0.371547	950	0.320188	0.319633	950	0.258925	0.263565	950	0.236851	0.23717	950	0.188063	0.183183	950	0.131562	0.138215		290
950.2	0.449924	0	950.2	0.369585	0.371243	950.2	0.319637	0.319372	950.2	0.258384	0.263349	950.2	0.236508	0.236976	950.2	0.187393	0.183034	950.2	0.131226	0.138102		290.2
950.4	0.449016	0	950.4	0.369064	0.370939	950.4	0.3191	0.319111	950.4	0.258206	0.263134	950.4	0.236117	0.236782	950.4	0.186994	0.182884	950.4	0.131096	0.137989		290.4
950.6	0.448796	0	950.6	0.368573	0.370636	950.6	0.318942	0.31885	950.6	0.258136	0.262919	950.6	0.236133	0.236589	950.6	0.187052	0.182734	950.6	0.131256	0.137876		290.6
950.8	0.448539	0	950.8	0.367978	0.370333	950.8	0.318814	0.318589	950.8	0.257689	0.262704	950.8	0.236324	0.236395	950.8	0.187204	0.182585	950.8	0.131419	0.137763		290.8
951	0.448015	0	951	0.367455	0.37003	951	0.31864	0.318329	951	0.257055	0.262489	951	0.236055	0.236202	951	0.18711	0.182436	951	0.130855	0.13765		291
951.2	0.448165	0	951.2	0.367667	0.369727	951.2	0.319147	0.318068	951.2	0.257664	0.262274	951.2	0.236304	0.236008	951.2	0.187443	0.182286	951.2	0.131238	0.137538		291.2
951.4	0.447588	0	951.4	0.367533	0.369425	951.4	0.318499	0.317808	951.4	0.25683	0.26206	951.4	0.235844	0.235815	951.4	0.186676	0.182137	951.4	0.131003	0.137425		291.4
951.6	0.447608	0	951.6	0.367617	0.369123	951.6	0.318677	0.317548	951.6	0.256884	0.261845	951.6	0.236161	0.235623	951.6	0.187339	0.181988	951.6	0.131046	0.137313		291.6
951.8	0.447472	0	951.8	0.367733	0.368821	951.8	0.319003	0.317288	951.8	0.257042	0.261631	951.8	0.235913	0.23543	951.8	0.187974	0.181839	951.8	0.131305	0.137201		291.8
952	0.447585	0	952	0.367345	0.368519	952	0.318754	0.317029	952	0.256879	0.261417	952	0.235611	0.235237	952	0.188289	0.181691	952	0.13108	0.137088		292
952.2	0.447525	0	952.2	0.367202	0.368218	952.2	0.318097	0.31677	952.2	0.256681	0.261203	952.2	0.235575	0.235045	952.2	0.188535	0.181542	952.2	0.13096	0.136976		292.2
952.4	0.447335	0	952.4	0.367049	0.367917	952.4	0.317797	0.316511	952.4	0.256567	0.26099	952.4	0.235403	0.234853	952.4	0.188254	0.181394	952.4	0.130872	0.136864		292.4
952.6	0.447596	0	952.6	0.367322	0.367616	952.6	0.317923	0.316252	952.6	0.25691	0.260776	952.6	0.235907	0.234661	952.6	0.18821	0.181245	952.6	0.131559	0.136752		292.6
952.8	0.448269	0	952.8	0.367536	0.367315	952.8	0.317929	0.315993	952.8	0.257752	0.260563	952.8	0.236377	0.234469	952.8	0.18851	0.181097	952.8	0.131749	0.13664		292.8
953	0.448078	0	953	0.366892	0.367015	953	0.317243	0.315735	953	0.25728	0.26035	953	0.235839	0.234277	953	0.188004	0.180949	953	0.131356	0.136529		293
953.2	0.448013	0	953.2	0.366418	0.366715	953.2	0.317061	0.315476	953.2	0.256574	0.260137	953.2	0.235477	0.234085	953.2	0.187621	0.180801	953.2	0.131152	0.136417		293.2
953.4	0.447369	0	953.4	0.366514	0.366415	953.4	0.316771	0.315218	953.4	0.256476	0.259924	953.4	0.235148	0.233894	953.4	0.187082	0.180653	953.4	0.130912	0.136306		293.4
953.6	0.447581	0	953.6	0.366563	0.366115	953.6	0.316972	0.314961	953.6	0.256801	0.259712	953.6	0.235511	0.233703	953.6	0.186747	0.180505	953.6	0.130946	0.136194		293.6
953.8	0.447323	0	953.8	0.366533	0.365816	953.8	0.31686	0.314703	953.8	0.256546	0.259499	953.8	0.235394	0.233511	953.8	0.186157	0.180358	953.8	0.13063	0.136083		293.8
954	0.446827	0	954	0.366536	0.365516	954	0.316916	0.314446	954	0.256809	0.259287	954	0.235596	0.233321	954	0.186368	0.18021	954	0.130498	0.135971		294
954.2	0.446716	0	954.2	0.366375	0.365218	954.2	0.316845	0.314188	954.2	0.256703	0.259075	954.2	0.235177	0.23313	954.2	0.186026	0.180063	954.2	0.130198	0.13586		294.2
954.4	0.446644	0	954.4	0.366527	0.364919	954.4	0.316968	0.313931	954.4	0.257307	0.258863	954.4	0.235177	0.232939	954.4	0.186125	0.179916	954.4	0.130456	0.135749		294.4
954.6	0.447125	0	954.6	0.366905	0.36462	954.6	0.31759	0.313675	954.6	0.257894	0.258651	954.6	0.235583	0.232749	954.6	0.186718	0.179768	954.6	0.130897	0.135638		294.6
954.8	0.446745	0	954.8	0.366317	0.364322	954.8	0.317584	0.313418	954.8	0.257626	0.25844	954.8	0.235511	0.232558	954.8	0.186386	0.179621	954.8	0.130451	0.135527		294.8
955	0.446411	0	955	0.366443	0.364024	955	0.317555	0.313162	955	0.257854	0.258228	955	0.235069	0.232368	955	0.186481	0.179474	955	0.129978	0.135416		295
955.2	0.446684	0	955.2	0.367044	0.363727	955.2	0.317785	0.312906	955.2	0.257849	0.258017	955.2	0.23501	0.232178	955.2	0.186653	0.179328	955.2	0.130326	0.135305		295.2
955.4	0.446762	0	955.4	0.366674	0.363429	955.4	0.317306	0.31265	955.4	0.257336	0.257806	955.4	0.234166	0.231988	955.4	0.186749	0.179181	955.4	0.129942	0.135195		295.4
955.6	0.446684	0	955.6	0.366331	0.363132	955.6	0.317075	0.312394	955.6	0.257144	0.257595	955.6	0.233837	0.231798	955.6	0.187358	0.179034	955.6	0.129566	0.135084		295.6
955.8	0.446492	0	955.8	0.365922	0.362835	955.8	0.31704	0.312139	955.8	0.256744	0.257385	955.8	0.23344	0.231609	955.8	0.187596	0.178888	955.8	0.12958	0.134974		295.8
956	0.446063	0	956	0.365617	0.362538	956	0.316415	0.311883	956	0.256085	0.257174	956	0.233479	0.231419	956	0.187451	0.178742	956	0.129179	0.134863		296
956.2	0.445585	0	956.2	0.3654	0.362242	956.2	0.315774	0.311628	956.2	0.256014	0.256964	956.2	0.233593	0.23123	956.2	0.18768	0.178596	956.2	0.129115	0.134753		296.2
956.4	0.445392	0	956.4	0.36561	0.361945	956.4	0.316027	0.311373	956.4	0.255478	0.256754	956.4	0.233487	0.231041	956.4	0.187691	0.17845	956.4	0.129235	0.134643		296.4
956.6	0.445118	0	956.6	0.365375	0.361649	956.6	0.316019	0.311119	956.6	0.255657	0.256544	956.6	0.233958	0.230852	956.6	0.187883	0.178304	956.6	0.129122	0.134533		296.6
956.8	0.445158	0	956.8	0.365063	0.361354	956.8	0.315754	0.310864	956.8	0.255468	0.256334	956.8	0.233908	0.230663	956.8	0.187951	0.178158	956.8	0.128921	0.134423		296.8
957	0.444747	0	957	0.364123	0.361058	957	0.315596	0.31061	957	0.254458	0.256124	957	0.232843	0.230474	957	0.187291	0.178012	957	0.12848	0.134313		297
957.2	0.445135	0	957.2	0.364473	0.360763	957.2	0.315681	0.310356	957.2	0.25489	0.255915	957.2	0.233158	0.230286	957.2	0.187862	0.177866	957.2	0.129174	0.134203		297.2
957.4	0.444381	0	957.4	0.364378	0.360468	957.4	0.314788	0.310102	957.4	0.25458	0.255705	957.4	0.233061	0.230098	957.4	0.187557	0.177721	957.4	0.129071	0.134093		297.4
957.6	0.444058	0	957.6	0.363964	0.360173	957.6	0.314632	0.309849	957.6	0.253608	0.255496	957.6	0.233053	0.229909	957.6	0.187106	0.177576	957.6	0.128279	0.133984		297.6
957.8	0.443357	0	957.8	0.363764	0.359878	957.8	0.314287	0.309595	957.8	0.253478	0.255287	957.8	0.232757	0.229721	957.8	0.186903	0.17743	957.8	0.128012	0.133874		297.8
958	0.442788	0	958	0.363391	0.359584	958	0.313909	0.309342	958	0.253019	0.255079	958	0.232898	0.229534	958	0.186681	0.177285	958	0.127797	0.133764		298
958.2	0.442543	0	958.2	0.363099	0.35929	958.2	0.313672	0.309089	958.2	0.253121	0.25487	958.2	0.232101	0.229346	958.2	0.186302	0.17714	958.2	0.127679	0.133655		298.2
958.4	0.441981	0	958.4	0.363363	0.358996	958.4	0.313688	0.308836	958.4	0.253154	0.254662	958.4	0.232129	0.229158	958.4	0.186322	0.176995	958.4	0.127914	0.133546		298.4
958.6	0.44171	0	958.6	0.363208	0.358702	958.6	0.313232	0.308584	958.6	0.25303	0.254453	958.6	0.232223	0.228971	958.6	0.185842	0.176851	958.6	0.127626	0.133437		298.6
958.8	0.441308	0	958.8	0.36316	0.358409	958.8	0.313165	0.308331	958.8	0.25301	0.254245	958.8	0.232063	0.228784	958.8	0.185827	0.176706	958.8	0.127886	0.133327		298.8
959	0.440933	0	959	0.362868	0.358116	959	0.31261	0.308079	959	0.253042	0.254037	959	0.231495	0.228596	959	0.185584	0.176561	959	0.127838	0.133218		299
959.2	0.441195	0	959.2	0.363054	0.357823	959.2	0.312505	0.307827	959.2	0.253232	0.253829	959.2	0.231478	0.22841	959.2	0.185643	0.176417	959.2	0.128329	0.133109		299.2
959.4	0.44069	0	959.4	0.362336	0.35753	959.4	0.311859	0.307575	959.4	0.252674	0.253622	959.4	0.230874	0.228223	959.4	0.185057	0.176273	959.4	0.128007	0.133001		299.4
959.6	0.440273	0	959.6	0.362111	0.357238	959.6	0.311793	0.307324	959.6	0.252607	0.253414	959.6	0.231122	0.228036	959.6	0.184773	0.176129	959.6	0.127828	0.132892		299.6
959.8	0.439951	0	959.8	0.361846	0.356946	959.8	0.311565	0.307072	959.8	0.252502	0.253207	959.8	0.231321	0.22785	959.8	0.184711	0.175985	959.8	0.128068	0.132783		299.8
960	0.439957	0	960	0.361725	0.356654	960	0.311362	0.306821	960	0.25208	0.253	960	0.231487	0.227663	960	0.184297	0.175841	960	0.127734	0.132674		300
960.2	0.440287	0	960.2	0.361613	0.356362	960.2	0.311154	0.30657	960.2	0.252597	0.252793	960.2	0.231551	0.227477	960.2	0.184202	0.175697	960.2	0.128071	0.132566		300.2
960.4	0.440375	0	960.4	0.362187	0.356071	960.4	0.311988	0.30632	960.4	0.252711	0.252586	960.4	0.23164	0.227291	960.4	0.184129	0.175553	960.4	0.127974	0.132458		300.4
960.6	0.440766	0	960.6	0.361975	0.355779	960.6	0.311997	0.306069	960.6	0.253049	0.25238	960.6	0.232279	0.227105	960.6	0.1843	0.17541	960.6	0.128167	0.132349		300.6
960.8	0.441388	0	960.8	0.362036	0.355488	960.8	0.312302	0.305819	960.8	0.253113	0.252173	960.8	0.232132	0.226919	960.8	0.184141	0.175266	960.8	0.128905	0.132241		300.8
961	0.441486	0	961	0.361773	0.355198	961	0.312201	0.305569	961	0.253082	0.251967	961	0.232155	0.226734	961	0.184127	0.175123	961	0.128672	0.132133		301
961.2	0.442173	0	961.2	0.362262	0.354907	961.2	0.311864	0.305319	961.2	0.253898	0.251761	961.2	0.232625	0.226548	961.2	0.184502	0.17498	961.2	0.129175	0.132025		301.2
961.4	0.441566	0	961.4	0.361567	0.354617	961.4	0.311641	0.305069	961.4	0.253304	0.251555	961.4	0.232429	0.226363	961.4	0.184142	0.174836	961.4	0.128468	0.131917		301.4
961.6	0.441368	0	961.6	0.361433	0.354327	961.6	0.311903	0.304819	961.6	0.253024	0.251349	961.6	0.232252	0.226178	961.6	0.183755	0.174693	961.6	0.127885	0.131809		301.6
961.8	0.441983	0	961.8	0.361105	0.354037	961.8	0.312369	0.30457	961.8	0.253501	0.251144	961.8	0.232655	0.225993	961.8	0.184417	0.174551	961.8	0.128095	0.131701		301.8
962	0.441965	0	962	0.360922	0.353748	962	0.312531	0.304321	962	0.253049	0.250939	962	0.232735	0.225808	962	0.184439	0.174408	962	0.127698	0.131593		302
962.2	0.441835	0	962.2	0.360601	0.353458	962.2	0.312707	0.304072	962.2	0.253691	0.250733	962.2	0.233153	0.225623	962.2	0.184733	0.174265	962.2	0.127533	0.131486		302.2
962.4	0.441663	0	962.4	0.360614	0.353169	962.4	0.312972	0.303824	962.4	0.253256	0.250528	962.4	0.233461	0.225439	962.4	0.184833	0.174123	962.4	0.127766	0.131378		302.4
962.6	0.441328	0	962.6	0.360258	0.35288	962.6	0.312972	0.303575	962.6	0.253551	0.250323	962.6	0.233468	0.225254	962.6	0.18514	0.17398	962.6	0.12793	0.131271		302.6
962.8	0.440724	0	962.8	0.359941	0.352592	962.8	0.313315	0.303327	962.8	0.253494	0.250119	962.8	0.232615	0.22507	962.8	0.185054	0.173838	962.8	0.128062	0.131163		302.8
963	0.439889	0	963	0.359083	0.352303	963	0.312613	0.303079	963	0.253292	0.249914	963	0.231826	0.224886	963	0.184733	0.173696	963	0.127755	0.131056		303
963.2	0.439598	0	963.2	0.35946	0.352015	963.2	0.312929	0.302831	963.2	0.253337	0.24971	963.2	0.232198	0.224702	963.2	0.185156	0.173554	963.2	0.128151	0.130949		303.2
963.4	0.439025	0	963.4	0.358693	0.351727	963.4	0.312611	0.302583	963.4	0.252871	0.249505	963.4	0.231724	0.224519	963.4	0.184362	0.173412	963.4	0.127813	0.130842		303.4
963.6	0.438948	0	963.6	0.358485	0.35144	963.6	0.3126	0.302336	963.6	0.253005	0.249301	963.6	0.231503	0.224335	963.6	0.184649	0.17327	963.6	0.127903	0.130735		303.6
963.8	0.438626	0	963.8	0.35829	0.351152	963.8	0.312165	0.302088	963.8	0.252536	0.249097	963.8	0.231014	0.224151	963.8	0.184468	0.173128	963.8	0.127674	0.130628		303.8
964	0.438882	0	964	0.358235	0.350865	964	0.31212	0.301841	964	0.252224	0.248894	964	0.230728	0.223968	964	0.18399	0.172987	964	0.127246	0.130521		304
964.2	0.438476	0	964.2	0.358624	0.350578	964.2	0.31198	0.301594	964.2	0.252472	0.24869	964.2	0.229843	0.223785	964.2	0.183779	0.172845	964.2	0.127308	0.130414		304.2
964.4	0.437926	0	964.4	0.358524	0.350291	964.4	0.312245	0.301348	964.4	0.251919	0.248487	964.4	0.229358	0.223602	964.4	0.183598	0.172704	964.4	0.127143	0.130308		304.4
964.6	0.438336	0	964.6	0.358458	0.350005	964.6	0.31198	0.301101	964.6	0.251619	0.248284	964.6	0.229173	0.223419	964.6	0.183625	0.172563	964.6	0.127392	0.130201		304.6
964.8	0.43849	0	964.8	0.358818	0.349719	964.8	0.311952	0.300855	964.8	0.251796	0.24808	964.8	0.228995	0.223236	964.8	0.183571	0.172421	964.8	0.12752	0.130095		304.8
965	0.438282	0	965	0.359143	0.349433	965	0.311697	0.300609	965	0.251715	0.247878	965	0.228879	0.223054	965	0.183832	0.17228	965	0.127316	0.129988		305
965.2	0.438288	0	965.2	0.359378	0.349147	965.2	0.311537	0.300363	965.2	0.252201	0.247675	965.2	0.228814	0.222871	965.2	0.184047	0.17214	965.2	0.127852	0.129882		305.2
965.4	0.437769	0	965.4	0.359061	0.348861	965.4	0.311248	0.300118	965.4	0.25161	0.247472	965.4	0.228691	0.222689	965.4	0.184284	0.171999	965.4	0.127407	0.129776		305.4
965.6	0.43809	0	965.6	0.359749	0.348576	965.6	0.311459	0.299872	965.6	0.25192	0.24727	965.6	0.229582	0.222507	965.6	0.18455	0.171858	965.6	0.12777	0.12967		305.6
965.8	0.438029	0	965.8	0.359506	0.348291	965.8	0.31132	0.299627	965.8	0.251982	0.247068	965.8	0.229953	0.222325	965.8	0.184569	0.171717	965.8	0.127484	0.129563		305.8
966	0.437858	0	966	0.359609	0.348006	966	0.311178	0.299382	966	0.25226	0.246866	966	0.230335	0.222143	966	0.184747	0.171577	966	0.127398	0.129458		306
966.2	0.437566	0	966.2	0.35908	0.347721	966.2	0.311303	0.299137	966.2	0.252344	0.246664	966.2	0.230666	0.221961	966.2	0.184642	0.171437	966.2	0.12742	0.129352		306.2
966.4	0.437038	0	966.4	0.358483	0.347437	966.4	0.311296	0.298892	966.4	0.251569	0.246462	966.4	0.230261	0.22178	966.4	0.184839	0.171297	966.4	0.127418	0.129246		306.4
966.6	0.436198	0	966.6	0.358017	0.347153	966.6	0.310854	0.298648	966.6	0.251558	0.24626	966.6	0.230311	0.221598	966.6	0.184869	0.171156	966.6	0.127406	0.12914		306.6
966.8	0.435497	0	966.8	0.357762	0.346869	966.8	0.31045	0.298404	966.8	0.251303	0.246059	966.8	0.229995	0.221417	966.8	0.184497	0.171016	966.8	0.126857	0.129035		306.8
967	0.435171	0	967	0.357079	0.346585	967	0.309902	0.29816	967	0.250902	0.245858	967	0.230279	0.221236	967	0.184569	0.170877	967	0.126669	0.128929		307
967.2	0.434441	0	967.2	0.356303	0.346302	967.2	0.309435	0.297916	967.2	0.250524	0.245657	967.2	0.230174	0.221055	967.2	0.183665	0.170737	967.2	0.125918	0.128824		307.2
967.4	0.434459	0	967.4	0.355827	0.346019	967.4	0.309477	0.297672	967.4	0.25048	0.245456	967.4	0.229909	0.220874	967.4	0.183095	0.170597	967.4	0.125584	0.128718		307.4
967.6	0.433996	0	967.6	0.35564	0.345736	967.6	0.308684	0.297429	967.6	0.249694	0.245255	967.6	0.229546	0.220694	967.6	0.182406	0.170458	967.6	0.124819	0.128613		307.6
967.8	0.434088	0	967.8	0.355624	0.345453	967.8	0.30892	0.297185	967.8	0.249655	0.245054	967.8	0.229209	0.220513	967.8	0.182168	0.170318	967.8	0.124499	0.128508		307.8
968	0.434265	0	968	0.3554	0.34517	968	0.309013	0.296942	968	0.249442	0.244854	968	0.228684	0.220333	968	0.18205	0.170179	968	0.124398	0.128403		308
968.2	0.433768	0	968.2	0.355127	0.344888	968.2	0.30902	0.296699	968.2	0.249427	0.244654	968.2	0.228113	0.220153	968.2	0.181768	0.17004	968.2	0.124396	0.128298		308.2
968.4	0.434409	0	968.4	0.354917	0.344606	968.4	0.309563	0.296457	968.4	0.249454	0.244454	968.4	0.22791	0.219973	968.4	0.181749	0.169901	968.4	0.12471	0.128193		308.4
968.6	0.43492	0	968.6	0.355204	0.344324	968.6	0.309491	0.296214	968.6	0.249354	0.244254	968.6	0.227368	0.219793	968.6	0.181675	0.169762	968.6	0.124805	0.128088		308.6
968.8	0.434831	0	968.8	0.355366	0.344043	968.8	0.309596	0.295972	968.8	0.249509	0.244054	968.8	0.227319	0.219613	968.8	0.18175	0.169623	968.8	0.125185	0.127983		308.8
969	0.434798	0	969	0.355432	0.343761	969	0.30942	0.29573	969	0.249333	0.243854	969	0.227481	0.219433	969	0.182209	0.169484	969	0.125709	0.127878		309
969.2	0.434682	0	969.2	0.355339	0.34348	969.2	0.309384	0.295488	969.2	0.249328	0.243655	969.2	0.227079	0.219254	969.2	0.182132	0.169346	969.2	0.125407	0.127774		309.2
969.4	0.435452	0	969.4	0.355421	0.343199	969.4	0.309843	0.295246	969.4	0.24961	0.243456	969.4	0.227652	0.219075	969.4	0.182326	0.169207	969.4	0.126045	0.127669		309.4
969.6	0.435735	0	969.6	0.355673	0.342918	969.6	0.309516	0.295005	969.6	0.250185	0.243257	969.6	0.227931	0.218895	969.6	0.18209	0.169069	969.6	0.126087	0.127565		309.6
969.8	0.435599	0	969.8	0.355308	0.342638	969.8	0.309003	0.294764	969.8	0.249725	0.243058	969.8	0.227538	0.218716	969.8	0.181688	0.16893	969.8	0.125384	0.127461		309.8
970	0.435874	0	970	0.355129	0.342358	970	0.309115	0.294523	970	0.249804	0.242859	970	0.227331	0.218538	970	0.182159	0.168792	970	0.125551	0.127356		310
970.2	0.435907	0	970.2	0.355235	0.342078	970.2	0.309427	0.294282	970.2	0.249437	0.24266	970.2	0.227282	0.218359	970.2	0.182247	0.168654	970.2	0.125368	0.127252		310.2
970.4	0.435859	0	970.4	0.355083	0.341798	970.4	0.309258	0.294041	970.4	0.249373	0.242462	970.4	0.227663	0.21818	970.4	0.182731	0.168516	970.4	0.12579	0.127148		310.4
970.6	0.435638	0	970.6	0.355289	0.341518	970.6	0.309024	0.293801	970.6	0.249421	0.242263	970.6	0.22803	0.218002	970.6	0.182461	0.168378	970.6	0.125703	0.127044		310.6
970.8	0.435429	0	970.8	0.355373	0.341239	970.8	0.308635	0.29356	970.8	0.249401	0.242065	970.8	0.228178	0.217823	970.8	0.182323	0.168241	970.8	0.125756	0.12694		310.8
971	0.434963	0	971	0.354868	0.34096	971	0.308086	0.29332	971	0.249052	0.241867	971	0.2282	0.217645	971	0.181921	0.168103	971	0.125676	0.126836		311
971.2	0.433958	0	971.2	0.354852	0.340681	971.2	0.30734	0.29308	971.2	0.248827	0.241669	971.2	0.227992	0.217467	971.2	0.181022	0.167966	971.2	0.12541	0.126733		311.2
971.4	0.434288	0	971.4	0.355513	0.340402	971.4	0.307648	0.292841	971.4	0.248494	0.241472	971.4	0.228479	0.217289	971.4	0.181327	0.167828	971.4	0.125782	0.126629		311.4
971.6	0.433812	0	971.6	0.35518	0.340124	971.6	0.307184	0.292601	971.6	0.247979	0.241274	971.6	0.228581	0.217112	971.6	0.181264	0.167691	971.6	0.125708	0.126525		311.6
971.8	0.43365	0	971.8	0.355161	0.339846	971.8	0.307539	0.292362	971.8	0.247952	0.241077	971.8	0.22873	0.216934	971.8	0.181673	0.167554	971.8	0.125906	0.126422		311.8
972	0.43315	0	972	0.354653	0.339568	972	0.307187	0.292123	972	0.247602	0.24088	972	0.228636	0.216757	972	0.181399	0.167417	972	0.125834	0.126319		312
972.2	0.432768	0	972.2	0.354232	0.33929	972.2	0.306527	0.291884	972.2	0.247704	0.240683	972.2	0.22851	0.216579	972.2	0.181062	0.16728	972.2	0.125812	0.126215		312.2
972.4	0.433483	0	972.4	0.354488	0.339013	972.4	0.307412	0.291645	972.4	0.248136	0.240486	972.4	0.228599	0.216402	972.4	0.181518	0.167143	972.4	0.126705	0.126112		312.4
972.6	0.433227	0	972.6	0.354185	0.338736	972.6	0.30705	0.291407	972.6	0.248063	0.240289	972.6	0.228374	0.216225	972.6	0.181336	0.167006	972.6	0.126935	0.126009		312.6
972.8	0.432787	0	972.8	0.353682	0.338458	972.8	0.306946	0.291168	972.8	0.248396	0.240093	972.8	0.228765	0.216049	972.8	0.181551	0.16687	972.8	0.126847	0.125906		312.8
973	0.433504	0	973	0.353949	0.338182	973	0.307568	0.29093	973	0.249096	0.239896	973	0.229607	0.215872	973	0.182324	0.166733	973	0.127236	0.125803		313
973.2	0.433088	0	973.2	0.353358	0.337905	973.2	0.307338	0.290692	973.2	0.249316	0.2397	973.2	0.228921	0.215695	973.2	0.181846	0.166597	973.2	0.126606	0.1257		313.2
973.4	0.433239	0	973.4	0.352937	0.337629	973.4	0.307138	0.290454	973.4	0.249405	0.239504	973.4	0.229163	0.215519	973.4	0.181525	0.166461	973.4	0.126708	0.125597		313.4
973.6	0.432669	0	973.6	0.352545	0.337353	973.6	0.306297	0.290217	973.6	0.249284	0.239308	973.6	0.22827	0.215343	973.6	0.18113	0.166325	973.6	0.125438	0.125494		313.6
973.8	0.432797	0	973.8	0.352394	0.337077	973.8	0.306341	0.289979	973.8	0.248994	0.239113	973.8	0.227934	0.215167	973.8	0.181159	0.166189	973.8	0.125348	0.125392		313.8
974	0.432213	0	974	0.352305	0.336801	974	0.30654	0.289742	974	0.249332	0.238917	974	0.227326	0.214991	974	0.181066	0.166053	974	0.125003	0.125289		314
974.2	0.432881	0	974.2	0.353008	0.336526	974.2	0.307226	0.289505	974.2	0.249541	0.238722	974.2	0.227737	0.214815	974.2	0.181309	0.165917	974.2	0.125233	0.125187		314.2
974.4	0.432502	0	974.4	0.353018	0.33625	974.4	0.307009	0.289269	974.4	0.249254	0.238526	974.4	0.227785	0.214639	974.4	0.181234	0.165781	974.4	0.125122	0.125084		314.4
974.6	0.432394	0	974.6	0.353497	0.335975	974.6	0.307321	0.289032	974.6	0.249281	0.238331	974.6	0.227688	0.214463	974.6	0.181049	0.165646	974.6	0.12538	0.124982		314.6
974.8	0.432059	0	974.8	0.353687	0.335701	974.8	0.306937	0.288796	974.8	0.249527	0.238136	974.8	0.227884	0.214288	974.8	0.180879	0.16551	974.8	0.125683	0.12488		314.8
975	0.431725	0	975	0.353725	0.335426	975	0.306367	0.288559	975	0.249066	0.237942	975	0.227675	0.214113	975	0.18078	0.165375	975	0.125836	0.124778		315
975.2	0.431324	0	975.2	0.353675	0.335152	975.2	0.306152	0.288323	975.2	0.248505	0.237747	975.2	0.227793	0.213938	975.2	0.180219	0.165239	975.2	0.125727	0.124676		315.2
975.4	0.431382	0	975.4	0.353573	0.334878	975.4	0.306483	0.288088	975.4	0.248074	0.237553	975.4	0.227475	0.213763	975.4	0.180773	0.165104	975.4	0.125513	0.124574		315.4
975.6	0.431067	0	975.6	0.352665	0.334604	975.6	0.306005	0.287852	975.6	0.247557	0.237358	975.6	0.227407	0.213588	975.6	0.180806	0.164969	975.6	0.125226	0.124472		315.6
975.8	0.430422	0	975.8	0.352769	0.33433	975.8	0.305698	0.287617	975.8	0.247087	0.237164	975.8	0.227042	0.213413	975.8	0.180733	0.164834	975.8	0.125432	0.12437		315.8
976	0.430231	0	976	0.351961	0.334057	976	0.305136	0.287381	976	0.246585	0.23697	976	0.22667	0.213239	976	0.180453	0.1647	976	0.12511	0.124268		316
976.2	0.430305	0	976.2	0.351736	0.333783	976.2	0.304782	0.287146	976.2	0.246572	0.236776	976.2	0.226464	0.213064	976.2	0.180358	0.164565	976.2	0.125173	0.124167		316.2
976.4	0.430357	0	976.4	0.351814	0.33351	976.4	0.305144	0.286911	976.4	0.24637	0.236583	976.4	0.226887	0.21289	976.4	0.180467	0.16443	976.4	0.12535	0.124065		316.4
976.6	0.430194	0	976.6	0.351704	0.333238	976.6	0.304406	0.286677	976.6	0.24625	0.236389	976.6	0.226686	0.212716	976.6	0.180367	0.164296	976.6	0.125035	0.123964		316.6
976.8	0.429797	0	976.8	0.351068	0.332965	976.8	0.303961	0.286442	976.8	0.246117	0.236196	976.8	0.226566	0.212542	976.8	0.179991	0.164161	976.8	0.124284	0.123862		316.8
977	0.430073	0	977	0.351275	0.332693	977	0.304287	0.286208	977	0.246353	0.236003	977	0.226913	0.212368	977	0.180279	0.164027	977	0.124462	0.123761		317
977.2	0.429151	0	977.2	0.350218	0.332421	977.2	0.30319	0.285974	977.2	0.245796	0.23581	977.2	0.226212	0.212194	977.2	0.179505	0.163893	977.2	0.123654	0.12366		317.2
977.4	0.428874	0	977.4	0.349998	0.332149	977.4	0.303007	0.28574	977.4	0.245486	0.235617	977.4	0.226081	0.212021	977.4	0.179407	0.163759	977.4	0.123313	0.123559		317.4
977.6	0.428844	0	977.6	0.349541	0.331877	977.6	0.303079	0.285506	977.6	0.245331	0.235424	977.6	0.225962	0.211847	977.6	0.179164	0.163625	977.6	0.122868	0.123458		317.6
977.8	0.428899	0	977.8	0.349483	0.331606	977.8	0.303045	0.285273	977.8	0.245182	0.235232	977.8	0.22565	0.211674	977.8	0.179011	0.163491	977.8	0.122786	0.123357		317.8
978	0.428997	0	978	0.34991	0.331334	978	0.303495	0.28504	978	0.244899	0.235039	978	0.225771	0.211501	978	0.179074	0.163357	978	0.122678	0.123256		318
978.2	0.430356	0	978.2	0.350417	0.331064	978.2	0.30425	0.284806	978.2	0.24499	0.234847	978.2	0.226376	0.211328	978.2	0.179878	0.163224	978.2	0.123424	0.123155		318.2
978.4	0.429922	0	978.4	0.350519	0.330793	978.4	0.304091	0.284574	978.4	0.244813	0.234655	978.4	0.226161	0.211155	978.4	0.179826	0.16309	978.4	0.123513	0.123054		318.4
978.6	0.430516	0	978.6	0.351036	0.330522	978.6	0.30476	0.284341	978.6	0.245099	0.234463	978.6	0.226459	0.210983	978.6	0.179902	0.162957	978.6	0.124363	0.122954		318.6
978.8	0.430476	0	978.8	0.35146	0.330252	978.8	0.304784	0.284108	978.8	0.24552	0.234271	978.8	0.226915	0.21081	978.8	0.180217	0.162824	978.8	0.124407	0.122853		318.8
979	0.430663	0	979	0.351027	0.329982	979	0.304808	0.283876	979	0.245277	0.23408	979	0.226765	0.210638	979	0.180462	0.162691	979	0.124363	0.122753		319
979.2	0.430333	0	979.2	0.350658	0.329712	979.2	0.305137	0.283644	979.2	0.245284	0.233888	979.2	0.226888	0.210465	979.2	0.179934	0.162558	979.2	0.123978	0.122652		319.2
979.4	0.430554	0	979.4	0.350942	0.329442	979.4	0.305342	0.283412	979.4	0.24555	0.233697	979.4	0.226683	0.210293	979.4	0.180465	0.162425	979.4	0.124411	0.122552		319.4
979.6	0.43002	0	979.6	0.350436	0.329173	979.6	0.305228	0.28318	979.6	0.245283	0.233506	979.6	0.226585	0.210121	979.6	0.180031	0.162292	979.6	0.12453	0.122452		319.6
979.8	0.429354	0	979.8	0.350894	0.328904	979.8	0.305244	0.282948	979.8	0.245632	0.233315	979.8	0.226717	0.209949	979.8	0.179944	0.162159	979.8	0.124662	0.122351		319.8
980	0.42924	0	980	0.350495	0.328635	980	0.30491	0.282717	980	0.245724	0.233124	980	0.227216	0.209778	980	0.180014	0.162026	980	0.123823	0.122251		320
980.2	0.428673	0	980.2	0.350654	0.328366	980.2	0.304383	0.282486	980.2	0.246019	0.232933	980.2	0.227344	0.209606	980.2	0.180028	0.161894	980.2	0.123885	0.122151		320.2
980.4	0.428479	0	980.4	0.350775	0.328097	980.4	0.304684	0.282255	980.4	0.246299	0.232743	980.4	0.228147	0.209435	980.4	0.180454	0.161761	980.4	0.123979	0.122051		320.4
980.6	0.428078	0	980.6	0.350244	0.327829	980.6	0.304176	0.282024	980.6	0.246462	0.232553	980.6	0.227762	0.209263	980.6	0.180235	0.161629	980.6	0.123245	0.121952		320.6
980.8	0.427409	0	980.8	0.349634	0.327561	980.8	0.303211	0.281793	980.8	0.246448	0.232362	980.8	0.227484	0.209092	980.8	0.180111	0.161497	980.8	0.123002	0.121852		320.8
981	0.426767	0	981	0.349567	0.327293	981	0.302789	0.281563	981	0.246373	0.232172	981	0.22751	0.208921	981	0.180092	0.161365	981	0.122738	0.121752		321
981.2	0.426121	0	981.2	0.349487	0.327025	981.2	0.302292	0.281332	981.2	0.24626	0.231982	981.2	0.227394	0.20875	981.2	0.180042	0.161233	981.2	0.122296	0.121653		321.2
981.4	0.42567	0	981.4	0.349122	0.326758	981.4	0.302007	0.281102	981.4	0.245712	0.231793	981.4	0.227355	0.20858	981.4	0.180012	0.161101	981.4	0.121857	0.121553		321.4
981.6	0.426187	0	981.6	0.349169	0.326491	981.6	0.302435	0.280872	981.6	0.245396	0.231603	981.6	0.227286	0.208409	981.6	0.180064	0.160969	981.6	0.121817	0.121454		321.6
981.8	0.426501	0	981.8	0.3497	0.326224	981.8	0.302683	0.280643	981.8	0.245373	0.231414	981.8	0.227241	0.208239	981.8	0.180801	0.160838	981.8	0.122058	0.121354		321.8
982	0.4271	0	982	0.349827	0.325957	982	0.303176	0.280413	982	0.245256	0.231224	982	0.227369	0.208068	982	0.181557	0.160706	982	0.122675	0.121255		322
982.2	0.427442	0	982.2	0.349838	0.32569	982.2	0.303238	0.280184	982.2	0.245274	0.231035	982.2	0.227264	0.207898	982.2	0.181566	0.160575	982.2	0.122701	0.121156		322.2
982.4	0.427445	0	982.4	0.349982	0.325424	982.4	0.303004	0.279955	982.4	0.245241	0.230846	982.4	0.227298	0.207728	982.4	0.181391	0.160443	982.4	0.122874	0.121057		322.4
982.6	0.427927	0	982.6	0.350047	0.325158	982.6	0.303419	0.279726	982.6	0.245162	0.230658	982.6	0.227171	0.207558	982.6	0.181205	0.160312	982.6	0.122997	0.120958		322.6
982.8	0.427984	0	982.8	0.349731	0.324892	982.8	0.303125	0.279497	982.8	0.245389	0.230469	982.8	0.226815	0.207388	982.8	0.181086	0.160181	982.8	0.122737	0.120859		322.8
983	0.428487	0	983	0.349371	0.324626	983	0.303071	0.279268	983	0.245319	0.23028	983	0.227023	0.207219	983	0.180742	0.16005	983	0.122885	0.12076		323
983.2	0.428327	0	983.2	0.349342	0.32436	983.2	0.303176	0.27904	983.2	0.245646	0.230092	983.2	0.226995	0.207049	983.2	0.180047	0.159919	983.2	0.123288	0.120661		323.2
983.4	0.428357	0	983.4	0.349266	0.324095	983.4	0.302987	0.278812	983.4	0.245765	0.229904	983.4	0.226465	0.20688	983.4	0.179821	0.159788	983.4	0.123272	0.120563		323.4
983.6	0.428397	0	983.6	0.348862	0.32383	983.6	0.303163	0.278584	983.6	0.245635	0.229716	983.6	0.226061	0.206711	983.6	0.179778	0.159658	983.6	0.122965	0.120464		323.6
983.8	0.428651	0	983.8	0.349325	0.323565	983.8	0.303207	0.278356	983.8	0.246579	0.229528	983.8	0.226291	0.206542	983.8	0.180342	0.159527	983.8	0.123526	0.120366		323.8
984	0.428628	0	984	0.349117	0.323301	984	0.303201	0.278128	984	0.246729	0.22934	984	0.226166	0.206373	984	0.180888	0.159397	984	0.123515	0.120267		324
984.2	0.428204	0	984.2	0.348943	0.323036	984.2	0.302863	0.277901	984.2	0.246847	0.229153	984.2	0.225969	0.206204	984.2	0.180762	0.159266	984.2	0.123657	0.120169		324.2
984.4	0.428874	0	984.4	0.349105	0.322772	984.4	0.303158	0.277673	984.4	0.247009	0.228965	984.4	0.226071	0.206035	984.4	0.180801	0.159136	984.4	0.123994	0.12007		324.4
984.6	0.428502	0	984.6	0.348645	0.322508	984.6	0.301926	0.277446	984.6	0.246511	0.228778	984.6	0.225239	0.205867	984.6	0.18005	0.159006	984.6	0.123437	0.119972		324.6
984.8	0.427792	0	984.8	0.348428	0.322244	984.8	0.301142	0.277219	984.8	0.246205	0.228591	984.8	0.225056	0.205699	984.8	0.179864	0.158876	984.8	0.123657	0.119874		324.8
985	0.42684	0	985	0.347856	0.321981	985	0.300355	0.276993	985	0.245211	0.228404	985	0.224201	0.20553	985	0.179121	0.158746	985	0.122672	0.119776		325
985.2	0.426106	0	985.2	0.348102	0.321717	985.2	0.300257	0.276766	985.2	0.245191	0.228217	985.2	0.224881	0.205362	985.2	0.179214	0.158616	985.2	0.122583	0.119678		325.2
985.4	0.425338	0	985.4	0.347557	0.321454	985.4	0.300199	0.27654	985.4	0.244412	0.228031	985.4	0.22456	0.205194	985.4	0.179007	0.158486	985.4	0.122053	0.11958		325.4
985.6	0.425013	0	985.6	0.347151	0.321191	985.6	0.300336	0.276314	985.6	0.244125	0.227844	985.6	0.224415	0.205026	985.6	0.179093	0.158357	985.6	0.122041	0.119483		325.6
985.8	0.42455	0	985.8	0.346892	0.320929	985.8	0.300055	0.276088	985.8	0.243907	0.227658	985.8	0.224436	0.204859	985.8	0.179134	0.158227	985.8	0.122087	0.119385		325.8
986	0.423994	0	986	0.346294	0.320666	986	0.29961	0.275862	986	0.243499	0.227471	986	0.224437	0.204691	986	0.1787	0.158098	986	0.122139	0.119287		326
986.2	0.423707	0	986.2	0.346106	0.320404	986.2	0.299122	0.275636	986.2	0.24311	0.227285	986.2	0.224294	0.204524	986.2	0.17821	0.157968	986.2	0.121754	0.11919		326.2
986.4	0.423356	0	986.4	0.34587	0.320142	986.4	0.298948	0.275411	986.4	0.24313	0.2271	986.4	0.224038	0.204357	986.4	0.177915	0.157839	986.4	0.121515	0.119092		326.4
986.6	0.423314	0	986.6	0.345841	0.31988	986.6	0.299207	0.275186	986.6	0.24342	0.226914	986.6	0.223612	0.204189	986.6	0.177645	0.15771	986.6	0.121365	0.118995		326.6
986.8	0.424103	0	986.8	0.34595	0.319618	986.8	0.299735	0.274961	986.8	0.243886	0.226728	986.8	0.224083	0.204022	986.8	0.177948	0.157581	986.8	0.121725	0.118897		326.8
987	0.42458	0	987	0.346408	0.319357	987	0.300184	0.274736	987	0.244133	0.226543	987	0.224788	0.203856	987	0.178204	0.157452	987	0.122043	0.1188		327
987.2	0.42485	0	987.2	0.34657	0.319096	987.2	0.300797	0.274511	987.2	0.244792	0.226358	987.2	0.224705	0.203689	987.2	0.178573	0.157324	987.2	0.122494	0.118703		327.2
987.4	0.425581	0	987.4	0.346984	0.318835	987.4	0.30153	0.274286	987.4	0.245136	0.226172	987.4	0.224812	0.203522	987.4	0.179035	0.157195	987.4	0.123056	0.118606		327.4
987.6	0.425979	0	987.6	0.347304	0.318574	987.6	0.302175	0.274062	987.6	0.245271	0.225987	987.6	0.225141	0.203356	987.6	0.179646	0.157066	987.6	0.123397	0.118509		327.6
987.8	0.426054	0	987.8	0.347579	0.318314	987.8	0.302046	0.273838	987.8	0.245526	0.225803	987.8	0.225324	0.203189	987.8	0.180139	0.156938	987.8	0.12398	0.118412		327.8
988	0.425963	0	988	0.34787	0.318053	988	0.302394	0.273614	988	0.245547	0.225618	988	0.225231	0.203023	988	0.180367	0.156809	988	0.124426	0.118315		328
988.2	0.426006	0	988.2	0.348325	0.317793	988.2	0.30245	0.27339	988.2	0.246378	0.225433	988.2	0.225424	0.202857	988.2	0.180662	0.156681	988.2	0.124677	0.118218		328.2
988.4	0.426535	0	988.4	0.348484	0.317533	988.4	0.302213	0.273167	988.4	0.246162	0.225249	988.4	0.225513	0.202691	988.4	0.180704	0.156553	988.4	0.12488	0.118122		328.4
988.6	0.426182	0	988.6	0.3481	0.317274	988.6	0.301739	0.272943	988.6	0.246151	0.225065	988.6	0.225221	0.202526	988.6	0.18073	0.156425	988.6	0.124742	0.118025		328.6
988.8	0.425442	0	988.8	0.347802	0.317014	988.8	0.301154	0.27272	988.8	0.245654	0.224881	988.8	0.225121	0.20236	988.8	0.180497	0.156297	988.8	0.124119	0.117929		328.8
989	0.425106	0	989	0.347623	0.316755	989	0.300704	0.272497	989	0.245107	0.224697	989	0.224852	0.202194	989	0.180967	0.156169	989	0.123736	0.117832		329
989.2	0.424031	0	989.2	0.347264	0.316496	989.2	0.300479	0.272274	989.2	0.244621	0.224513	989.2	0.224981	0.202029	989.2	0.180789	0.156042	989.2	0.123469	0.117736		329.2
989.4	0.423426	0	989.4	0.346628	0.316237	989.4	0.300042	0.272051	989.4	0.24356	0.224329	989.4	0.224032	0.201864	989.4	0.180688	0.155914	989.4	0.123083	0.117639		329.4
989.6	0.422865	0	989.6	0.345454	0.315978	989.6	0.298635	0.271829	989.6	0.242529	0.224146	989.6	0.223458	0.201699	989.6	0.180389	0.155786	989.6	0.12254	0.117543		329.6
989.8	0.422364	0	989.8	0.345236	0.31572	989.8	0.29827	0.271607	989.8	0.242046	0.223963	989.8	0.223103	0.201534	989.8	0.17989	0.155659	989.8	0.122412	0.117447		329.8
990	0.421781	0	990	0.345049	0.315462	990	0.297827	0.271384	990	0.241797	0.223779	990	0.223215	0.201369	990	0.179531	0.155532	990	0.122104	0.117351		330
990.2	0.421872	0	990.2	0.344861	0.315204	990.2	0.297778	0.271163	990.2	0.241999	0.223596	990.2	0.222694	0.201204	990.2	0.179537	0.155404	990.2	0.121833	0.117255		330.2
990.4	0.421622	0	990.4	0.344955	0.314946	990.4	0.29831	0.270941	990.4	0.242404	0.223414	990.4	0.222685	0.20104	990.4	0.179506	0.155277	990.4	0.121875	0.117159		330.4
990.6	0.42219	0	990.6	0.345083	0.314688	990.6	0.298596	0.270719	990.6	0.242721	0.223231	990.6	0.222798	0.200875	990.6	0.179566	0.15515	990.6	0.122171	0.117063		330.6
990.8	0.423077	0	990.8	0.345315	0.314431	990.8	0.29915	0.270498	990.8	0.243345	0.223048	990.8	0.223469	0.200711	990.8	0.179653	0.155024	990.8	0.122746	0.116968		330.8
991	0.422733	0	991	0.345711	0.314174	991	0.299275	0.270277	991	0.243335	0.222866	991	0.223829	0.200547	991	0.179671	0.154897	991	0.122699	0.116872		331
991.2	0.422905	0	991.2	0.345995	0.313917	991.2	0.299756	0.270055	991.2	0.243629	0.222684	991.2	0.224236	0.200383	991.2	0.179687	0.15477	991.2	0.123283	0.116776		331.2
991.4	0.422838	0	991.4	0.345658	0.31366	991.4	0.300086	0.269835	991.4	0.243535	0.222501	991.4	0.224331	0.200219	991.4	0.179253	0.154643	991.4	0.123264	0.116681		331.4
991.6	0.422598	0	991.6	0.345644	0.313403	991.6	0.300227	0.269614	991.6	0.244054	0.22232	991.6	0.224592	0.200055	991.6	0.179279	0.154517	991.6	0.123268	0.116585		331.6
991.8	0.422264	0	991.8	0.345399	0.313147	991.8	0.300149	0.269393	991.8	0.244107	0.222138	991.8	0.224753	0.199892	991.8	0.179109	0.154391	991.8	0.123546	0.11649		331.8
992	0.42206	0	992	0.345772	0.312891	992	0.300908	0.269173	992	0.244976	0.221956	992	0.224865	0.199728	992	0.179561	0.154264	992	0.124002	0.116395		332
992.2	0.421894	0	992.2	0.345656	0.312635	992.2	0.301019	0.268953	992.2	0.245467	0.221774	992.2	0.225038	0.199565	992.2	0.179468	0.154138	992.2	0.123733	0.1163		332.2
992.4	0.421355	0	992.4	0.344741	0.312379	992.4	0.300497	0.268733	992.4	0.24451	0.221593	992.4	0.22449	0.199401	992.4	0.178657	0.154012	992.4	0.123236	0.116204		332.4
992.6	0.421437	0	992.6	0.344607	0.312124	992.6	0.300391	0.268513	992.6	0.244527	0.221412	992.6	0.224275	0.199238	992.6	0.178809	0.153886	992.6	0.12347	0.116109		332.6
992.8	0.421145	0	992.8	0.344216	0.311869	992.8	0.299845	0.268294	992.8	0.2437	0.221231	992.8	0.223888	0.199075	992.8	0.178422	0.15376	992.8	0.123011	0.116014		332.8
993	0.421164	0	993	0.344152	0.311614	993	0.3004	0.268074	993	0.243398	0.22105	993	0.223947	0.198913	993	0.178802	0.153635	993	0.123186	0.11592		333
993.2	0.420304	0	993.2	0.343863	0.311359	993.2	0.299837	0.267855	993.2	0.242999	0.220869	993.2	0.223363	0.19875	993.2	0.178082	0.153509	993.2	0.122742	0.115825		333.2
993.4	0.420613	0	993.4	0.343934	0.311104	993.4	0.299365	0.267636	993.4	0.242583	0.220688	993.4	0.223334	0.198587	993.4	0.178419	0.153383	993.4	0.122818	0.11573		333.4
993.6	0.420378	0	993.6	0.343209	0.31085	993.6	0.29866	0.267417	993.6	0.242121	0.220508	993.6	0.222997	0.198425	993.6	0.178307	0.153258	993.6	0.122067	0.115635		333.6
993.8	0.420815	0	993.8	0.343592	0.310595	993.8	0.298938	0.267198	993.8	0.242286	0.220328	993.8	0.223494	0.198263	993.8	0.178841	0.153133	993.8	0.122537	0.115541		333.8
994	0.421191	0	994	0.343972	0.310341	994	0.298939	0.26698	994	0.242695	0.220147	994	0.224004	0.198101	994	0.179155	0.153007	994	0.122412	0.115446		334
994.2	0.421244	0	994.2	0.343981	0.310088	994.2	0.299036	0.266761	994.2	0.242447	0.219967	994.2	0.22362	0.197939	994.2	0.179213	0.152882	994.2	0.122494	0.115352		334.2
994.4	0.420597	0	994.4	0.343742	0.309834	994.4	0.298684	0.266543	994.4	0.241873	0.219787	994.4	0.223379	0.197777	994.4	0.179037	0.152757	994.4	0.122081	0.115258		334.4
994.6	0.420775	0	994.6	0.343647	0.309581	994.6	0.297983	0.266325	994.6	0.241222	0.219608	994.6	0.223118	0.197615	994.6	0.178622	0.152632	994.6	0.121391	0.115163		334.6
994.8	0.420755	0	994.8	0.343477	0.309327	994.8	0.297867	0.266107	994.8	0.241076	0.219428	994.8	0.223113	0.197453	994.8	0.178333	0.152507	994.8	0.121072	0.115069		334.8
995	0.420316	0	995	0.343618	0.309074	995	0.297638	0.26589	995	0.240745	0.219249	995	0.222891	0.197292	995	0.178507	0.152383	995	0.120468	0.114975		335
995.2	0.420181	0	995.2	0.343725	0.308822	995.2	0.297508	0.265672	995.2	0.240995	0.219069	995.2	0.222468	0.19713	995.2	0.178456	0.152258	995.2	0.12043	0.114881		335.2
995.4	0.420234	0	995.4	0.343419	0.308569	995.4	0.297322	0.265455	995.4	0.241192	0.21889	995.4	0.222423	0.196969	995.4	0.17817	0.152133	995.4	0.119987	0.114787		335.4
995.6	0.420735	0	995.6	0.343899	0.308317	995.6	0.297551	0.265238	995.6	0.24182	0.218711	995.6	0.222989	0.196808	995.6	0.17885	0.152009	995.6	0.120722	0.114693		335.6
995.8	0.420228	0	995.8	0.343392	0.308065	995.8	0.297139	0.265021	995.8	0.241184	0.218532	995.8	0.222695	0.196647	995.8	0.178515	0.151885	995.8	0.120362	0.114599		335.8
996	0.4199	0	996	0.343516	0.307813	996	0.297056	0.264804	996	0.241535	0.218354	996	0.222499	0.196486	996	0.178495	0.151761	996	0.120312	0.114506		336
996.2	0.419334	0	996.2	0.34277	0.307561	996.2	0.296482	0.264588	996.2	0.240934	0.218175	996.2	0.222361	0.196326	996.2	0.177486	0.151636	996.2	0.119978	0.114412		336.2
996.4	0.418815	0	996.4	0.3423	0.307309	996.4	0.295924	0.264371	996.4	0.240886	0.217996	996.4	0.222297	0.196165	996.4	0.177394	0.151512	996.4	0.120134	0.114318		336.4
996.6	0.419248	0	996.6	0.342329	0.307058	996.6	0.295853	0.264155	996.6	0.240959	0.217818	996.6	0.222523	0.196005	996.6	0.177464	0.151388	996.6	0.120332	0.114225		336.6
996.8	0.419459	0	996.8	0.341974	0.306807	996.8	0.295408	0.263939	996.8	0.241067	0.21764	996.8	0.222468	0.195844	996.8	0.176931	0.151265	996.8	0.120352	0.114131		336.8
997	0.419518	0	997	0.34206	0.306556	997	0.295832	0.263723	997	0.241451	0.217462	997	0.22289	0.195684	997	0.176859	0.151141	997	0.120657	0.114038		337
997.2	0.419146	0	997.2	0.341746	0.306305	997.2	0.295187	0.263507	997.2	0.241375	0.217284	997.2	0.222653	0.195524	997.2	0.176892	0.151017	997.2	0.120575	0.113945		337.2
997.4	0.420084	0	997.4	0.341986	0.306055	997.4	0.295291	0.263292	997.4	0.241749	0.217106	997.4	0.223509	0.195364	997.4	0.177828	0.150894	997.4	0.121356	0.113852		337.4
997.6	0.420383	0	997.6	0.342277	0.305804	997.6	0.295652	0.263077	997.6	0.241887	0.216929	997.6	0.223564	0.195204	997.6	0.178267	0.15077	997.6	0.121692	0.113759		337.6
997.8	0.420921	0	997.8	0.342487	0.305554	997.8	0.295711	0.262861	997.8	0.242076	0.216752	997.8	0.223541	0.195045	997.8	0.178804	0.150647	997.8	0.122232	0.113666		337.8
998	0.420794	0	998	0.34241	0.305304	998	0.295841	0.262646	998	0.242007	0.216574	998	0.223368	0.194885	998	0.178344	0.150524	998	0.12192	0.113573		338
998.2	0.420483	0	998.2	0.342297	0.305055	998.2	0.295517	0.262432	998.2	0.241741	0.216397	998.2	0.223351	0.194726	998.2	0.178251	0.150401	998.2	0.121612	0.11348		338.2
998.4	0.420031	0	998.4	0.341978	0.304805	998.4	0.295871	0.262217	998.4	0.241652	0.21622	998.4	0.223299	0.194567	998.4	0.178665	0.150278	998.4	0.121079	0.113387		338.4
998.6	0.420139	0	998.6	0.34186	0.304556	998.6	0.295931	0.262003	998.6	0.241531	0.216043	998.6	0.223309	0.194407	998.6	0.178605	0.150155	998.6	0.120822	0.113294		338.6
998.8	0.419678	0	998.8	0.341449	0.304307	998.8	0.296162	0.261788	998.8	0.241379	0.215867	998.8	0.22301	0.194248	998.8	0.178373	0.150032	998.8	0.120504	0.113201		338.8
999	0.418929	0	999	0.341552	0.304058	999	0.296027	0.261574	999	0.24133	0.21569	999	0.222454	0.19409	999	0.178692	0.149909	999	0.120289	0.113109		339
999.2	0.418329	0	999.2	0.341506	0.303809	999.2	0.296031	0.26136	999.2	0.241155	0.215514	999.2	0.222381	0.193931	999.2	0.178713	0.149787	999.2	0.12033	0.113016		339.2
999.4	0.41824	0	999.4	0.341444	0.303561	999.4	0.295888	0.261146	999.4	0.241077	0.215337	999.4	0.222606	0.193772	999.4	0.178833	0.149664	999.4	0.120143	0.112924		339.4
999.6	0.417795	0	999.6	0.340998	0.303313	999.6	0.295847	0.260933	999.6	0.240899	0.215161	999.6	0.22192	0.193614	999.6	0.178752	0.149542	999.6	0.119931	0.112832		339.6
999.8	0.41685	0	999.8	0.340126	0.303064	999.8	0.295479	0.26072	999.8	0.240152	0.214985	999.8	0.22128	0.193455	999.8	0.177873	0.14942	999.8	0.119164	0.112739		339.8
1000	0.416391	0	1000	0.340182	0.302817	1000	0.295139	0.260506	1000	0.240237	0.214809	1000	0.221603	0.193297	1000	0.177481	0.149297	1000	0.118846	0.112647		340
1000.2	0.415697	0	1000.2	0.339748	0.302569	1000.2	0.294623	0.260293	1000.2	0.239795	0.214634	1000.2	0.221722	0.193139	1000.2	0.177269	0.149175	1000.2	0.11841	0.112555		340.2
1000.4	0.415383	0	1000.4	0.339785	0.302321	1000.4	0.294702	0.26008	1000.4	0.239818	0.214458	1000.4	0.22188	0.192981	1000.4	0.177574	0.149053	1000.4	0.118619	0.112463		340.4
1000.6	0.415465	0	1000.6	0.339131	0.302074	1000.6	0.294419	0.259868	1000.6	0.23928	0.214283	1000.6	0.221623	0.192823	1000.6	0.176816	0.148931	1000.6	0.117998	0.112371		340.6
1000.8	0.415436	0	1000.8	0.339119	0.301827	1000.8	0.294076	0.259655	1000.8	0.23914	0.214108	1000.8	0.221874	0.192666	1000.8	0.176535	0.14881	1000.8	0.118361	0.112279		340.8
1001	0.415072	0	1001	0.339081	0.30158	1001	0.294424	0.259443	1001	0.23871	0.213932	1001	0.221717	0.192508	1001	0.176687	0.148688	1001	0.118346	0.112187		341
1001.2	0.415032	0	1001.2	0.338929	0.301334	1001.2	0.29417	0.259231	1001.2	0.238578	0.213758	1001.2	0.221477	0.192351	1001.2	0.177007	0.148566	1001.2	0.118578	0.112095		341.2
1001.4	0.415553	0	1001.4	0.339366	0.301087	1001.4	0.294246	0.259019	1001.4	0.238872	0.213583	1001.4	0.221754	0.192193	1001.4	0.177351	0.148445	1001.4	0.119241	0.112004		341.4
1001.6	0.416454	0	1001.6	0.339646	0.300841	1001.6	0.294413	0.258807	1001.6	0.239222	0.213408	1001.6	0.222133	0.192036	1001.6	0.177555	0.148323	1001.6	0.119653	0.111912		341.6
1001.8	0.416539	0	1001.8	0.339331	0.300595	1001.8	0.293912	0.258595	1001.8	0.239172	0.213233	1001.8	0.221906	0.191879	1001.8	0.177475	0.148202	1001.8	0.119536	0.111821		341.8
1002	0.416951	0	1002	0.339225	0.300349	1002	0.293936	0.258384	1002	0.238776	0.213059	1002	0.222136	0.191722	1002	0.177101	0.148081	1002	0.119564	0.111729		342
1002.2	0.416795	0	1002.2	0.339258	0.300103	1002.2	0.293935	0.258172	1002.2	0.238643	0.212885	1002.2	0.22241	0.191565	1002.2	0.176936	0.14796	1002.2	0.119587	0.111638		342.2
1002.4	0.416564	0	1002.4	0.339125	0.299858	1002.4	0.294659	0.257961	1002.4	0.238483	0.212711	1002.4	0.222269	0.191409	1002.4	0.176926	0.147839	1002.4	0.120387	0.111547		342.4
1002.6	0.416481	0	1002.6	0.338669	0.299613	1002.6	0.294518	0.25775	1002.6	0.238107	0.212537	1002.6	0.221943	0.191252	1002.6	0.176085	0.147718	1002.6	0.120687	0.111455		342.6
1002.8	0.415736	0	1002.8	0.338434	0.299368	1002.8	0.294814	0.257539	1002.8	0.237621	0.212363	1002.8	0.221312	0.191096	1002.8	0.175526	0.147597	1002.8	0.120364	0.111364		342.8
1003	0.415563	0	1003	0.33828	0.299123	1003	0.295016	0.257329	1003	0.237611	0.212189	1003	0.220727	0.190939	1003	0.17554	0.147476	1003	0.120806	0.111273		343
1003.2	0.415475	0	1003.2	0.338323	0.298878	1003.2	0.295221	0.257118	1003.2	0.238009	0.212016	1003.2	0.220604	0.190783	1003.2	0.175487	0.147356	1003.2	0.120806	0.111182		343.2
1003.4	0.415745	0	1003.4	0.338533	0.298634	1003.4	0.29557	0.256908	1003.4	0.238713	0.211842	1003.4	0.220268	0.190627	1003.4	0.175518	0.147235	1003.4	0.120743	0.111091		343.4
1003.6	0.414972	0	1003.6	0.337371	0.29839	1003.6	0.295018	0.256698	1003.6	0.23795	0.211669	1003.6	0.218919	0.190471	1003.6	0.17457	0.147115	1003.6	0.119747	0.111		343.6
1003.8	0.414816	0	1003.8	0.337421	0.298146	1003.8	0.294925	0.256488	1003.8	0.238214	0.211496	1003.8	0.219004	0.190316	1003.8	0.174517	0.146994	1003.8	0.119512	0.110909		343.8
1004	0.414586	0	1004	0.337789	0.297902	1004	0.294639	0.256278	1004	0.238679	0.211323	1004	0.219337	0.19016	1004	0.174676	0.146874	1004	0.119528	0.110819		344
1004.2	0.414442	0	1004.2	0.337996	0.297658	1004.2	0.294704	0.256068	1004.2	0.238564	0.21115	1004.2	0.219284	0.190004	1004.2	0.175087	0.146754	1004.2	0.118921	0.110728		344.2
1004.4	0.414177	0	1004.4	0.337837	0.297415	1004.4	0.295233	0.255859	1004.4	0.237971	0.210977	1004.4	0.219282	0.189849	1004.4	0.175211	0.146634	1004.4	0.118902	0.110638		344.4
1004.6	0.414377	0	1004.6	0.337476	0.297171	1004.6	0.295135	0.25565	1004.6	0.237855	0.210805	1004.6	0.219384	0.189694	1004.6	0.17482	0.146514	1004.6	0.118585	0.110547		344.6
1004.8	0.414325	0	1004.8	0.337881	0.296928	1004.8	0.294842	0.255441	1004.8	0.237845	0.210632	1004.8	0.219767	0.189539	1004.8	0.174925	0.146394	1004.8	0.118919	0.110457		344.8
1005	0.414965	0	1005	0.338201	0.296685	1005	0.295589	0.255232	1005	0.238703	0.21046	1005	0.220214	0.189384	1005	0.175915	0.146275	1005	0.119123	0.110366		345
1005.2	0.415301	0	1005.2	0.338149	0.296443	1005.2	0.295302	0.255023	1005.2	0.238716	0.210288	1005.2	0.220489	0.189229	1005.2	0.176239	0.146155	1005.2	0.11959	0.110276		345.2
1005.4	0.415164	0	1005.4	0.338091	0.2962	1005.4	0.294672	0.254814	1005.4	0.238597	0.210116	1005.4	0.220553	0.189074	1005.4	0.176313	0.146035	1005.4	0.119541	0.110186		345.4
1005.6	0.415827	0	1005.6	0.338278	0.295958	1005.6	0.29415	0.254606	1005.6	0.239028	0.209944	1005.6	0.221263	0.188919	1005.6	0.176947	0.145916	1005.6	0.119839	0.110096		345.6
1005.8	0.414981	0	1005.8	0.338367	0.295716	1005.8	0.29382	0.254398	1005.8	0.238566	0.209773	1005.8	0.221053	0.188765	1005.8	0.176804	0.145797	1005.8	0.119854	0.110006		345.8
1006	0.414528	0	1006	0.338237	0.295474	1006	0.293542	0.25419	1006	0.238034	0.209601	1006	0.221085	0.18861	1006	0.1765	0.145677	1006	0.119675	0.109916		346
1006.2	0.4142	0	1006.2	0.338403	0.295233	1006.2	0.293602	0.253982	1006.2	0.237996	0.20943	1006.2	0.221241	0.188456	1006.2	0.176723	0.145558	1006.2	0.119681	0.109826		346.2
1006.4	0.414364	0	1006.4	0.338769	0.294991	1006.4	0.294129	0.253774	1006.4	0.238296	0.209258	1006.4	0.221282	0.188302	1006.4	0.177149	0.145439	1006.4	0.120107	0.109736		346.4
1006.6	0.413988	0	1006.6	0.338838	0.29475	1006.6	0.294024	0.253567	1006.6	0.238063	0.209087	1006.6	0.220845	0.188148	1006.6	0.176833	0.14532	1006.6	0.119451	0.109646		346.6
1006.8	0.413125	0	1006.8	0.338514	0.294509	1006.8	0.293899	0.253359	1006.8	0.23789	0.208916	1006.8	0.220867	0.187994	1006.8	0.176615	0.145201	1006.8	0.118664	0.109557		346.8
1007	0.413485	0	1007	0.338515	0.294268	1007	0.294097	0.253152	1007	0.238132	0.208745	1007	0.22078	0.18784	1007	0.176772	0.145083	1007	0.118873	0.109467		347
1007.2	0.412774	0	1007.2	0.338587	0.294027	1007.2	0.294021	0.252945	1007.2	0.238383	0.208575	1007.2	0.220952	0.187687	1007.2	0.177001	0.144964	1007.2	0.118403	0.109378		347.2
1007.4	0.412699	0	1007.4	0.338538	0.293787	1007.4	0.294544	0.252738	1007.4	0.238416	0.208404	1007.4	0.220855	0.187533	1007.4	0.176994	0.144845	1007.4	0.118027	0.109288		347.4
1007.6	0.412109	0	1007.6	0.337769	0.293546	1007.6	0.29399	0.252531	1007.6	0.238006	0.208234	1007.6	0.220241	0.18738	1007.6	0.176635	0.144727	1007.6	0.117232	0.109199		347.6
1007.8	0.41235	0	1007.8	0.338136	0.293306	1007.8	0.294144	0.252325	1007.8	0.238303	0.208063	1007.8	0.220385	0.187227	1007.8	0.176706	0.144609	1007.8	0.117429	0.109109		347.8
1008	0.412222	0	1008	0.33778	0.293067	1008	0.293838	0.252119	1008	0.237746	0.207893	1008	0.220077	0.187073	1008	0.176397	0.14449	1008	0.117394	0.10902		348
1008.2	0.412444	0	1008.2	0.337246	0.292827	1008.2	0.29433	0.251912	1008.2	0.237742	0.207723	1008.2	0.219895	0.18692	1008.2	0.176319	0.144372	1008.2	0.117098	0.108931		348.2
1008.4	0.412959	0	1008.4	0.337215	0.292587	1008.4	0.295076	0.251706	1008.4	0.237706	0.207553	1008.4	0.22008	0.186768	1008.4	0.17616	0.144254	1008.4	0.117764	0.108842		348.4
1008.6	0.413689	0	1008.6	0.337053	0.292348	1008.6	0.294976	0.2515	1008.6	0.237813	0.207383	1008.6	0.22	0.186615	1008.6	0.175918	0.144136	1008.6	0.118072	0.108753		348.6
1008.8	0.413939	0	1008.8	0.337064	0.292109	1008.8	0.294934	0.251295	1008.8	0.238153	0.207214	1008.8	0.220108	0.186462	1008.8	0.175859	0.144018	1008.8	0.118124	0.108664		348.8
1009	0.414417	0	1009	0.337135	0.29187	1009	0.29514	0.251089	1009	0.238082	0.207044	1009	0.219934	0.18631	1009	0.176311	0.1439	1009	0.118586	0.108575		349
1009.2	0.41454	0	1009.2	0.336867	0.291631	1009.2	0.294598	0.250884	1009.2	0.23735	0.206875	1009.2	0.219418	0.186157	1009.2	0.176018	0.143783	1009.2	0.118485	0.108486		349.2
1009.4	0.414002	0	1009.4	0.336312	0.291393	1009.4	0.293305	0.250679	1009.4	0.236973	0.206706	1009.4	0.21848	0.186005	1009.4	0.175429	0.143665	1009.4	0.117791	0.108398		349.4
1009.6	0.414312	0	1009.6	0.336498	0.291155	1009.6	0.292708	0.250474	1009.6	0.237017	0.206537	1009.6	0.218585	0.185853	1009.6	0.175848	0.143548	1009.6	0.118087	0.108309		349.6
1009.8	0.413772	0	1009.8	0.336376	0.290916	1009.8	0.292513	0.250269	1009.8	0.236693	0.206368	1009.8	0.218584	0.185701	1009.8	0.175443	0.14343	1009.8	0.118007	0.10822		349.8
1010	0.413808	0	1010	0.335822	0.290678	1010	0.292238	0.250064	1010	0.236093	0.206199	1010	0.218008	0.185549	1010	0.175443	0.143313	1010	0.117446	0.108132		350
1010.2	0.414355	0	1010.2	0.336445	0.290441	1010.2	0.292665	0.24986	1010.2	0.236263	0.20603	1010.2	0.218311	0.185397	1010.2	0.175916	0.143196	1010.2	0.117532	0.108043		350.2
1010.4	0.414188	0	1010.4	0.336335	0.290203	1010.4	0.292114	0.249655	1010.4	0.235864	0.205862	1010.4	0.218129	0.185246	1010.4	0.175991	0.143079	1010.4	0.117325	0.107955		350.4
1010.6	0.413297	0	1010.6	0.336029	0.289966	1010.6	0.291011	0.249451	1010.6	0.235048	0.205694	1010.6	0.217702	0.185094	1010.6	0.175381	0.142962	1010.6	0.116452	0.107867		350.6
1010.8	0.412499	0	1010.8	0.335379	0.289729	1010.8	0.290353	0.249247	1010.8	0.234825	0.205525	1010.8	0.218096	0.184943	1010.8	0.174899	0.142845	1010.8	0.116058	0.107778		350.8
1011	0.412364	0	1011	0.335347	0.289492	1011	0.289943	0.249043	1011	0.234157	0.205357	1011	0.217851	0.184792	1011	0.174643	0.142728	1011	0.116177	0.10769		351
1011.2	0.411487	0	1011.2	0.33545	0.289255	1011.2	0.289971	0.24884	1011.2	0.234201	0.205189	1011.2	0.218202	0.18464	1011.2	0.174627	0.142611	1011.2	0.116114	0.107602		351.2
1011.4	0.411337	0	1011.4	0.335308	0.289018	1011.4	0.290177	0.248636	1011.4	0.234488	0.205021	1011.4	0.21847	0.184489	1011.4	0.17463	0.142494	1011.4	0.116312	0.107514		351.4
1011.6	0.411468	0	1011.6	0.335308	0.288782	1011.6	0.290194	0.248433	1011.6	0.235004	0.204854	1011.6	0.218796	0.184339	1011.6	0.174546	0.142378	1011.6	0.116866	0.107426		351.6
1011.8	0.41101	0	1011.8	0.335475	0.288546	1011.8	0.290399	0.248229	1011.8	0.235326	0.204686	1011.8	0.218832	0.184188	1011.8	0.174381	0.142261	1011.8	0.117322	0.107338		351.8
1012	0.410826	0	1012	0.334979	0.28831	1012	0.290503	0.248026	1012	0.235516	0.204519	1012	0.219154	0.184037	1012	0.173977	0.142145	1012	0.11734	0.107251		352
1012.2	0.410716	0	1012.2	0.334878	0.288074	1012.2	0.291184	0.247824	1012.2	0.236074	0.204352	1012.2	0.219716	0.183887	1012.2	0.174328	0.142029	1012.2	0.11755	0.107163		352.2
1012.4	0.411432	0	1012.4	0.33561	0.287838	1012.4	0.291486	0.247621	1012.4	0.236566	0.204184	1012.4	0.220035	0.183736	1012.4	0.17484	0.141913	1012.4	0.117808	0.107075		352.4
1012.6	0.411376	0	1012.6	0.335281	0.287603	1012.6	0.291484	0.247418	1012.6	0.236396	0.204017	1012.6	0.219648	0.183586	1012.6	0.17503	0.141797	1012.6	0.117594	0.106988		352.6
1012.8	0.41168	0	1012.8	0.33552	0.287368	1012.8	0.291715	0.247216	1012.8	0.236758	0.203851	1012.8	0.219926	0.183436	1012.8	0.175244	0.141681	1012.8	0.117693	0.1069		352.8
1013	0.411747	0	1013	0.335649	0.287133	1013	0.291619	0.247014	1013	0.236505	0.203684	1013	0.219539	0.183286	1013	0.175849	0.141565	1013	0.117869	0.106813		353
1013.2	0.411881	0	1013.2	0.335652	0.286898	1013.2	0.291701	0.246812	1013.2	0.236829	0.203517	1013.2	0.219357	0.183136	1013.2	0.175918	0.141449	1013.2	0.117439	0.106725		353.2
1013.4	0.412074	0	1013.4	0.335505	0.286663	1013.4	0.291655	0.24661	1013.4	0.237549	0.203351	1013.4	0.219413	0.182986	1013.4	0.176265	0.141333	1013.4	0.117815	0.106638		353.4
1013.6	0.41183	0	1013.6	0.335722	0.286429	1013.6	0.291511	0.246408	1013.6	0.237628	0.203184	1013.6	0.219352	0.182836	1013.6	0.176625	0.141218	1013.6	0.118066	0.106551		353.6
1013.8	0.411915	0	1013.8	0.335818	0.286195	1013.8	0.291805	0.246207	1013.8	0.237533	0.203018	1013.8	0.219662	0.182687	1013.8	0.176736	0.141102	1013.8	0.118214	0.106464		353.8
1014	0.412226	0	1014	0.33595	0.285961	1014	0.291858	0.246005	1014	0.237347	0.202852	1014	0.219552	0.182537	1014	0.177026	0.140987	1014	0.118118	0.106377		354
1014.2	0.412616	0	1014.2	0.336352	0.285727	1014.2	0.292027	0.245804	1014.2	0.237859	0.202686	1014.2	0.220031	0.182388	1014.2	0.177209	0.140872	1014.2	0.118376	0.10629		354.2
1014.4	0.412567	0	1014.4	0.335782	0.285493	1014.4	0.291152	0.245603	1014.4	0.23759	0.202521	1014.4	0.219662	0.182239	1014.4	0.17717	0.140756	1014.4	0.118333	0.106203		354.4
1014.6	0.412438	0	1014.6	0.335793	0.28526	1014.6	0.290952	0.245402	1014.6	0.237524	0.202355	1014.6	0.219678	0.18209	1014.6	0.176873	0.140641	1014.6	0.118115	0.106116		354.6
1014.8	0.412209	0	1014.8	0.335533	0.285026	1014.8	0.290972	0.245202	1014.8	0.237115	0.202189	1014.8	0.21989	0.181941	1014.8	0.176346	0.140526	1014.8	0.118242	0.106029		354.8
1015	0.412152	0	1015	0.335331	0.284793	1015	0.290977	0.245001	1015	0.237071	0.202024	1015	0.220012	0.181792	1015	0.176052	0.140411	1015	0.118333	0.105942		355
1015.2	0.411917	0	1015.2	0.335557	0.28456	1015.2	0.291897	0.244801	1015.2	0.237691	0.201859	1015.2	0.220815	0.181644	1015.2	0.176101	0.140296	1015.2	0.11885	0.105856		355.2
1015.4	0.41176	0	1015.4	0.335047	0.284327	1015.4	0.292143	0.2446	1015.4	0.237824	0.201694	1015.4	0.221273	0.181495	1015.4	0.175969	0.140182	1015.4	0.119099	0.105769		355.4
1015.6	0.411267	0	1015.6	0.335209	0.284095	1015.6	0.292097	0.2444	1015.6	0.237897	0.201529	1015.6	0.221677	0.181347	1015.6	0.175775	0.140067	1015.6	0.119093	0.105683		355.6
1015.8	0.4106	0	1015.8	0.334679	0.283863	1015.8	0.291457	0.244201	1015.8	0.237757	0.201364	1015.8	0.221352	0.181198	1015.8	0.175529	0.139952	1015.8	0.118776	0.105596		355.8
1016	0.410396	0	1016	0.334201	0.28363	1016	0.290943	0.244001	1016	0.237088	0.201199	1016	0.221132	0.18105	1016	0.175404	0.139838	1016	0.118447	0.10551		356
1016.2	0.409939	0	1016.2	0.334234	0.283398	1016.2	0.29065	0.243801	1016.2	0.236878	0.201035	1016.2	0.22122	0.180902	1016.2	0.175612	0.139724	1016.2	0.118141	0.105424		356.2
1016.4	0.41058	0	1016.4	0.334556	0.283167	1016.4	0.291002	0.243602	1016.4	0.236951	0.20087	1016.4	0.221245	0.180754	1016.4	0.175732	0.139609	1016.4	0.118182	0.105337		356.4
1016.6	0.41046	0	1016.6	0.334677	0.282935	1016.6	0.291151	0.243403	1016.6	0.236491	0.200706	1016.6	0.221188	0.180606	1016.6	0.175444	0.139495	1016.6	0.117701	0.105251		356.6
1016.8	0.410996	0	1016.8	0.335382	0.282704	1016.8	0.291932	0.243204	1016.8	0.236993	0.200542	1016.8	0.221425	0.180459	1016.8	0.176393	0.139381	1016.8	0.118535	0.105165		356.8
1017	0.410617	0	1017	0.335041	0.282472	1017	0.291944	0.243005	1017	0.236981	0.200378	1017	0.220977	0.180311	1017	0.176591	0.139267	1017	0.118168	0.105079		357
1017.2	0.410511	0	1017.2	0.335323	0.282241	1017.2	0.291808	0.242806	1017.2	0.23732	0.200214	1017.2	0.22083	0.180163	1017.2	0.176364	0.139153	1017.2	0.118385	0.104993		357.2
1017.4	0.41036	0	1017.4	0.335318	0.282011	1017.4	0.291865	0.242607	1017.4	0.237524	0.20005	1017.4	0.220779	0.180016	1017.4	0.176678	0.139039	1017.4	0.118835	0.104907		357.4
1017.6	0.409444	0	1017.6	0.334887	0.28178	1017.6	0.29091	0.242409	1017.6	0.236722	0.199887	1017.6	0.219887	0.179869	1017.6	0.17623	0.138926	1017.6	0.118543	0.104822		357.6
1017.8	0.409217	0	1017.8	0.334942	0.28155	1017.8	0.290697	0.242211	1017.8	0.236475	0.199723	1017.8	0.219649	0.179722	1017.8	0.1762	0.138812	1017.8	0.118683	0.104736		357.8
1018	0.409019	0	1018	0.334818	0.281319	1018	0.290543	0.242013	1018	0.236497	0.19956	1018	0.219208	0.179575	1018	0.176189	0.138699	1018	0.118638	0.10465		358
1018.2	0.409205	0	1018.2	0.334791	0.281089	1018.2	0.290701	0.241815	1018.2	0.23683	0.199397	1018.2	0.219112	0.179428	1018.2	0.176276	0.138585	1018.2	0.118855	0.104565		358.2
1018.4	0.409061	0	1018.4	0.334702	0.280859	1018.4	0.290597	0.241617	1018.4	0.236633	0.199234	1018.4	0.21886	0.179281	1018.4	0.176404	0.138472	1018.4	0.118933	0.104479		358.4
1018.6	0.409063	0	1018.6	0.334759	0.28063	1018.6	0.29102	0.241419	1018.6	0.236609	0.199071	1018.6	0.218966	0.179135	1018.6	0.17655	0.138358	1018.6	0.119045	0.104394		358.6
1018.8	0.409047	0	1018.8	0.334752	0.2804	1018.8	0.291357	0.241222	1018.8	0.236504	0.198908	1018.8	0.219044	0.178988	1018.8	0.176541	0.138245	1018.8	0.119287	0.104308		358.8
1019	0.409164	0	1019	0.334603	0.280171	1019	0.291653	0.241025	1019	0.236969	0.198745	1019	0.219407	0.178842	1019	0.176841	0.138132	1019	0.119663	0.104223		359
1019.2	0.409267	0	1019.2	0.334647	0.279942	1019.2	0.292075	0.240827	1019.2	0.236906	0.198583	1019.2	0.2197	0.178695	1019.2	0.177205	0.138019	1019.2	0.120131	0.104138		359.2
1019.4	0.40928	0	1019.4	0.334399	0.279713	1019.4	0.291808	0.24063	1019.4	0.236821	0.19842	1019.4	0.219771	0.178549	1019.4	0.177519	0.137906	1019.4	0.12016	0.104053		359.4
1019.6	0.409239	0	1019.6	0.334524	0.279484	1019.6	0.291543	0.240434	1019.6	0.23688	0.198258	1019.6	0.219905	0.178403	1019.6	0.177918	0.137794	1019.6	0.120278	0.103967		359.6
1019.8	0.40989	0	1019.8	0.334354	0.279255	1019.8	0.291654	0.240237	1019.8	0.23706	0.198096	1019.8	0.219934	0.178257	1019.8	0.178182	0.137681	1019.8	0.120573	0.103882		359.8
