# Supplementary material for: Targeted protein degradation in Escherichia coli using CLIPPERs
Source: EMBO Rep. 2025 Jun 25;26(16):3994–4016. doi: 10.1038/s44319-025-00510-9 (PMC12373786; doi:10.1038/s44319-025-00510-9)
Supplement: Supplementary file 7 — Source data Fig. 4 [file 44319_2025_510_MOESM7_ESM.zip › Fig4/Fig4F/Controls/In_vitro_degradation_control_quantification.xlsx]

## Sheet: Control
	no peptide
Experiment	n1	n2			SD	SEM	MEAN
GroEL conc	0.1	0.1
0	100	100			0	0	100
2	100.388	103.101			1.91863	1.35668	101.744
4	104.236	100.351			2.74671	1.94222	102.294
6	101.011	108.518			5.30776	3.75315	104.765
8	106.693						106.693
10	105.653						105.653
	Anchor-Linker
Experiment	n1
GroEL conc	0.1
0	100
2	99
4	101
6	93
8
10
	Linker-Bait
Experiment	n1
GroEL conc	0.1
0	100
2	103
4	97
6	101
8
10

## Sheet: n1
ImageLab 2022-07-22 11hr 23min gel 3
% GroEL without XB-SBP
time	% GroEL
0'	100
2h	103.101
4h	100.351
6h	108.518
% GroEL with XB-GGS
time	% GroEL
0'	100
2h	99
4h	101
6h	93
% GroEL with GGS-SBP
time	% GroEL
0'	100
2h	103
4h	97
6h	101

## Sheet: n2
ClpXP (0.8 µM ClpX6 + 2.1 µM ClpP14) without XB-SBP
	% GroEL without XB-SBP
time	n2_3	n2_2	n2_1	average	SEM
0'	100	100	100	100	0
2h	91.6404	104.031	105.491	100.388	6.2139
4h	95.1535	110.443	107.111	104.236	6.56478
6h	102.992	100.216	99.8264	101.011	1.40965
8h	110.663	112.233	97.1833	106.693	6.75499
10h	105.778	113.984	97.1974	105.653	6.85357
