# Supplementary material for: Targeted protein degradation in Escherichia coli using CLIPPERs
Source: EMBO Rep. 2025 Jun 25;26(16):3994–4016. doi: 10.1038/s44319-025-00510-9 (PMC12373786; doi:10.1038/s44319-025-00510-9)
Supplement: Supplementary file 7 — Source data Fig. 4 [file 44319_2025_510_MOESM7_ESM.zip › Fig4/Fig4F/Controls/n1/In_vitro_degradation_control_gel_quantification_n1.xlsx]

## Sheet: Anchor-Linker
ImageLab 2022-07-22 11hr 08min gel 1 v3
	Band No.	Band Label	Volume (Int)	Abs. Quant.	Rel. Quant.	Band %	Lane %
Lane 1	1		45292490	N/A	N/A	32.5561	30.2196
	2		26210678	N/A	N/A	18.8401	17.488
	3		67618242	N/A	N/A	48.6038	45.1155
Lane 2	1		39945206	N/A	N/A	32.9852	29.7317
	2		23428466	N/A	N/A	19.3463	17.4381
	3		57726622	N/A	N/A	47.6684	42.9666
Lane 3	1		32046856	N/A	N/A	30.5327	27.7353
	2		18344194	N/A	N/A	17.4774	15.8762
	3		54568222	N/A	N/A	51.9899	47.2266
Lane 4	1		34238602	N/A	N/A	30.4686	27.9704
	2		21332694	N/A	N/A	21.2496	19.5072
	3		51878882	N/A	N/A	48.2818	44.323

## Sheet: Anchor-Linker ratio
ImageLab 2022-07-22 11hr 08min gel 1 v3								normalization	normalized volume ratio	µM GroEL in the well	% GroEL in the well
								A	B	C	D
	Band No.	Band Label	Volume (Int)	Abs. Quant.	Rel. Quant.	Band %	Lane %	lane1/lane2	A laneX/A lane1	B*0,1µM	B*100%
Lane 1	1		45292490	N/A	N/A	32.5561	30.2196	1.72802	1	0.1	100						time	% GroEL
	2		26210678	N/A	N/A	18.8401	17.488	1									0'	100
																	2h	98.6672
																	4h	101.097
Lane 2	1		39945206	N/A	N/A	32.9852	29.7317	1.70499	0.986672	0.0986672	98.6672						6h	92.88
	2		23428466	N/A	N/A	19.3463	17.4381	1
Lane 3	1		32046856	N/A	N/A	30.5327	27.7353	1.74698	1.01097	0.101097	101.097
	2		18344194	N/A	N/A	17.4774	15.8762	1
Lane 4	1		34238602	N/A	N/A	30.4686	27.9704	1.60498	0.9288	0.09288	92.88
	2		21332694	N/A	N/A	21.2496	19.5072	1

## Sheet: Linker-Bait
ImageLab 2022-07-22 11hr 14min gel2
	Band No.	Band Label	Volume (Int)	Abs. Quant.	Rel. Quant.	Band %	Lane %
Lane 1	1		32949888	N/A	N/A	29.8692	26.2423
	2		23740128	N/A	N/A	21.5205	18.9074
	3		53623968	N/A	N/A	48.6103	42.7078
Lane 2	1		30904096	N/A	N/A	31.559	27.5689
	2		21695360	N/A	N/A	18.8902	16.5019
	3		51662592	N/A	N/A	49.5507	43.2858
Lane 3	1		35782464	N/A	N/A	31.112	26.9897
	2		26509056	N/A	N/A	23.049	19.995
	3		52720224	N/A	N/A	45.839	39.7654
Lane 4	1		31247808	N/A	N/A	30.695	26.1047
	2		22382400	N/A	N/A	21.9864	18.6984
	3		48170784	N/A	N/A	47.3186	40.2422

## Sheet: Linker-Bait ratio
ImageLab 2022-07-22 11hr 14min gel2								normalization	normalized volume ratio	µM GroEL in the well	% GroEL in the well
								A	B	C	D
	Band No.	Band Label	Volume (Int)	Abs. Quant.	Rel. Quant.	Band %	Lane %	lane1/lane2	A laneX/A lane1	B*0,1µM	B*100%
Lane 1	1		32949888	N/A	N/A	29.8692	26.2423	1.38794	1	0.1	100						time	% GroEL
	2		23740128	N/A	N/A	21.5205	18.9074	1									0'	100
																	2h	102.631
																	4h	97.2535
Lane 2	1		30904096	N/A	N/A	31.559	27.5689	1.42446	1.02631	0.102631	102.631						6h	100.587
	2		21695360	N/A	N/A	18.8902	16.5019	1
Lane 3	1		35782464	N/A	N/A	31.112	26.9897	1.34982	0.972535	0.0972535	97.2535
	2		26509056	N/A	N/A	23.049	19.995	1
Lane 4	1		31247808	N/A	N/A	30.695	26.1047	1.39609	1.00587	0.100587	100.587
	2		22382400	N/A	N/A	21.9864	18.6984	1

## Sheet: control
ImageLab 2022-07-22 11hr 23min gel 3
	Band No.	Band Label	Volume (Int)	Abs. Quant.	Rel. Quant.	Band %	Lane %
Lane 1	1		38181202	N/A	N/A	32.6612	28.1076
	2		24291292	N/A	N/A	20.7794	17.8824
	3		54428256	N/A	N/A	46.5594	40.0681
Lane 2	1		38630334	N/A	N/A	38.9679	31.9905
	2		23837836	N/A	N/A	24.0461	19.7406
	3		36665640	N/A	N/A	36.986	30.3635
Lane 3	1		33910030	N/A	N/A	53.5858	43.3578
	2		21498364	N/A	N/A	33.9725	27.4881
	3		7873346	N/A	N/A	12.4417	10.067
Lane 4	1		31074802	N/A	N/A	32.142	26.8076
	2		18218328	N/A	N/A	18.844	15.7166
	3		47386716	N/A	N/A	49.0141	40.8796

## Sheet: control ratio
ImageLab 2022-07-22 11hr 23min gel 3								normalization	normalized volume ratio	µM GroEL in the well	% GroEL in the well
								A	B	C	D
	Band No.	Band Label	Volume (Int)	Abs. Quant.	Rel. Quant.	Band %	Lane %	lane1/lane2	A laneX/A lane1	B*0,1µM	B*100%
Lane 1	1		38181202	N/A	N/A	32.6612	28.1076	1.57181	1	0.1	100						time	% GroEL
	2		24291292	N/A	N/A	20.7794	17.8824	1									0'	100
																	2h	103.101
																	4h	100.351
Lane 2	1		38630334	N/A	N/A	38.9679	31.9905	1.62055	1.03101	0.103101	103.101						6h	108.518
	2		23837836	N/A	N/A	24.0461	19.7406	1
Lane 3	1		33910030	N/A	N/A	53.5858	43.3578	1.57733	1.00351	0.100351	100.351
	2		21498364	N/A	N/A	33.9725	27.4881	1
Lane 4	1		31074802	N/A	N/A	32.142	26.8076	1.70569	1.08518	0.108518	108.518
	2		18218328	N/A	N/A	18.844	15.7166	1
