# Supplementary material for: Targeted protein degradation in Escherichia coli using CLIPPERs
Source: EMBO Rep. 2025 Jun 25;26(16):3994–4016. doi: 10.1038/s44319-025-00510-9 (PMC12373786; doi:10.1038/s44319-025-00510-9)
Supplement: Supplementary file 7 — Source data Fig. 4 [file 44319_2025_510_MOESM7_ESM.zip › Fig4/Fig4F/Controls/n2/In_vitro_degradation_control_gel_quantification_n2.xlsx]

## Sheet: n2_1
ImageLab 2022-07-18 12hr 25min - gel c right side								normalization	normalized volume ratio	µM GroEL in the well	% GroEL in the well
								A	B	C	D
	Band No.	Band Label	Volume (Int)	Abs. Quant.	Rel. Quant.	Band %	Lane %	lane1/lane2	A laneX/A lane1	B*0,1µM	B*100%
Lane 1	1		29210370	N/A	N/A	6.86109	6.40313	0.809	1	0.1	100						time	% GroEL
	2		36122595	N/A	N/A	8.48467	7.91834	1									0'	100
	3		55787259	N/A	N/A	13.1036	12.229	1.544									2h	105
	4		135696765	N/A	N/A	31.8732	29.7457	3.757									4h	107
	5		114182796	N/A	N/A	26.8199	25.0297	3.161									6h	100
	6		54739707	N/A	N/A	12.8576	11.9993	1.515									8h	97
Lane 2	1		26938390	N/A	N/A	8.45169	7.79025	0.853	1.055	0.105	105						10h	97
	2		31578848	N/A	N/A	8.63874	7.96266	1
	3		47944026	N/A	N/A	14.0024	12.9066	1.518
	4		111872748	N/A	N/A	32.6733	30.1163	3.543
	5		70380024	N/A	N/A	20.555	18.9464	2.229
	6		53683812	N/A	N/A	15.6788	14.4517	1.7
Lane 3	1		29121644	N/A	N/A	8.06269	7.40459	0.866	1.071	0.107	107
	2		33622072	N/A	N/A	8.73198	8.01926	1
	3		54074496	N/A	N/A	14.4742	13.2928	1.608
	4		124989564	N/A	N/A	33.4561	30.7253	3.717
	5		73390884	N/A	N/A	19.6446	18.0412	2.183
	6		58394532	N/A	N/A	15.6305	14.3547	1.737
Lane 4	1		27225784	N/A	N/A	9.09943	6.83737	0.807	0.998	0.1	100
	2		33726926	N/A	N/A	12.049	9.05371	1
	3		48892818	N/A	N/A	16.9641	12.7469	1.45
	4		120621462	N/A	N/A	41.8514	31.4474	3.576
	5		57746442	N/A	N/A	20.036	15.0552	1.712
Lane 5	1		27413400	N/A	N/A	8.02667	7.20449	0.786	0.972	0.097	97
	2		34882932	N/A	N/A	10.2138	9.16755	1
	3		48197604	N/A	N/A	14.1123	12.6668	1.382
	4		124541340	N/A	N/A	36.4658	32.7306	3.57
	5		54593616	N/A	N/A	15.9851	14.3477	1.565
	6		51899988	N/A	N/A	15.1964	13.6398	1.488
Lane 6	1		27156368	N/A	N/A	7.02275	6.39894	0.786	0.972	0.097	97
	2		34550868	N/A	N/A	10.9168	9.94711	1
	3		49179530	N/A	N/A	14.2975	13.0275	1.423
	4		126503076	N/A	N/A	36.777	33.5103	3.661
	5		46334822	N/A	N/A	13.4705	12.2739	1.341
	6		60248418	N/A	N/A	17.5154	15.9596	1.744

## Sheet: n2_2
ImageLab 2022-07-18 12hr 25min - gel c2								normalization	normalized volume ratio	µM GroEL in the well	% GroEL in the well
								A	B	C	D
	Band No.	Band Label	Volume (Int)	Abs. Quant.	Rel. Quant.	Band %	Lane %	lane1/lane2	A laneX/A lane1	B*0,1µM	B*100%
Lane 1	1		10620448	N/A	N/A	4.88409	4.31339	0.372	1	0.1	100						time	% GroEL
	2		28571214	N/A	N/A	13.4851	11.9094	1									0'	100
	3		53923634	N/A	N/A	25.2741	22.3209	1.887									2h	104
	4		120239782	N/A	N/A	56.3567	49.7715	4.208									4h	110
Lane 2	1		11298795	N/A	N/A	4.91499	4.3135	0.387	1.04	0.104	104						6h	100
	2		29218325	N/A	N/A	12.71	11.1546	1									8h	112
	3		52591795	N/A	N/A	22.8775	20.0778	1.8									10h	114
	4		136775370	N/A	N/A	59.4975	52.2163	4.681
Lane 3	1		12017725	N/A	N/A	5.34735	4.62587	0.411	1.104	0.11	110
	2		29273065	N/A	N/A	13.0252	11.2678	1
	3		50777895	N/A	N/A	22.5939	19.5455	1.735
	4		132673015	N/A	N/A	59.0336	51.0686	4.532
Lane 4	1		12057165	N/A	N/A	5.12612	4.3583	0.373	1.002	0.1	100
	2		32366470	N/A	N/A	13.7606	11.6995	1
	3		51347820	N/A	N/A	21.8306	18.5607	1.586
	4		139439015	N/A	N/A	59.2827	50.403	4.308
Lane 5	1		13499867	N/A	N/A	5.66511	5.01822	0.417	1.122	0.112	112
	2		32358878	N/A	N/A	13.5791	12.0286	1
	3		54823492	N/A	N/A	23.0062	20.3792	1.694
	4		137616241	N/A	N/A	57.7495	51.1552	4.253
Lane 6	1		13861676	N/A	N/A	7.13696	6.34612	0.424	1.14	0.114	114
	2		32715886	N/A	N/A	13.1802	11.7197	1
	3		51997509	N/A	N/A	22.6813	20.168	1.589
	4		130677741	N/A	N/A	57.0016	50.6853	3.994

## Sheet: n2_3
ImageLab 2022-07-14 13hr 32min - gel 4 (right side)								normalization	normalized volume ratio	µM GroEL in the well	% GroEL in the well
								A	B	C	D
	Band No.	Band Label	Volume (Int)	Abs. Quant.	Rel. Quant.	Band %	Lane %	lane1/lane2	A laneX/A lane1	B*0,1µM	B*100%
Lane 1	1		12424644	N/A	N/A	5.83001	4.94517	0.411	1	0.1	100						time	% GroEL
	2		30237372	N/A	N/A	14.1883	12.0349	1									0'	100
																	2h	92
																	4h	95
Lane 2	1		11279550	N/A	N/A	5.24453	4.76156	0.377	0.916	0.092	92						6h	103
	2		29954709	N/A	N/A	13.9277	12.6451	1									8h	111
																	10h	106
Lane 3	1		11412486	N/A	N/A	5.58075	5.02903	0.391	0.952	0.095	95
	2		29188761	N/A	N/A	14.2734	12.8623	1
Lane 4	1		13195464	N/A	N/A	6.154	5.4318	0.423	1.03	0.103	103
	2		31180278	N/A	N/A	14.5416	12.8351	1
Lane 5	1		13612716	N/A	N/A	6.38269	5.68015	0.455	1.107	0.111	111
	2		29936613	N/A	N/A	14.0366	12.4916	1
Lane 6	1		14283529	N/A	N/A	7.70439	6.86653	0.435	1.058	0.106	106
	2		32862554	N/A	N/A	14.6023	13.0143	1
