# Supplementary material for: Targeted protein degradation in Escherichia coli using CLIPPERs
Source: EMBO Rep. 2025 Jun 25;26(16):3994–4016. doi: 10.1038/s44319-025-00510-9 (PMC12373786; doi:10.1038/s44319-025-00510-9)
Supplement: Supplementary file 7 — Source data Fig. 4 [file 44319_2025_510_MOESM7_ESM.zip › Fig4/Fig4F/GroTAC/In_vitro_degradation_GroTAC.xlsx]

## Sheet: GroTAC
Experiment	n1	n2	n3	n4	SD	SEM	MEAN
GroEL conc	0.1	0.1	0.1	0.1
0	100	100	100	100	0	0	100
2	93.3922	83.8167	80.9844	85.2295	5.32538	2.66269	85.8557
4	92.3884	88.0326	80.9822	95.4329	6.26923	3.13462	89.209
6	70.6976	68.877	73.2215	86.5068	7.98851	3.99425	74.8257
8			71.094	80.5669	6.69835	4.73645	75.8305
10			59.9738		0	0	59.9738

## Sheet: n1
ClpXP (1.2 µM ClpX6 + 3.6 µM ClpP14)
	% GroEL
time	n1_1	n1_2	average	SEM
0'	100	100	100	0
2h	93.1482	93.6363	93.3922	0.244042
4h	88.2023	96.5744	92.3884	4.18605
6h	70.5768	70.8185	70.6976	0.120848
24h	83.1083	92.171	87.6396	4.53133

## Sheet: n2
ClpXP (1.2 µM ClpX6 + 3.6 µM ClpP14)
	% GroEL
time	ImageLab 2022-04-26 11hr 57min
0'	100
2h	83.8167
4h	88.0326
6h	68.877
24h	70.2047

## Sheet: n3
ClpXP (1.2 µM ClpX6 + 3.6 µM ClpP14)
	% GroEL
time	n1_1	ImageLab 2022-07-18 12hr 25min - gel c2	ImageLab 2022-07-14 13hr 32min - gel 4 (left side)	average	SEM
0'	100	100	100	100	0
2h	81.3149	74.4962	87.1419	80.9844	5.16787
4h	83.0185	74.8853	85.0426	80.9822	4.38959
6h	71.0967	83.4756	65.0923	73.2215	7.65385
8h	64.7165	82.404	66.1615	71.094	8.0191
10h	55.8459	65.6622	58.4133	59.9738	4.15661

## Sheet: n4
ClpXP (1.2 µM ClpX6 + 3.6 µM ClpP14)
	% GroEL
time	ImageLab 2022-07-22 11hr 46min v2 (right side)
0'	100
1h	85.2295
2h	95.4329
4h	86.5068
6h	80.5669
8h	71.9762
