# Supplementary material for: Targeted protein degradation in Escherichia coli using CLIPPERs
Source: EMBO Rep. 2025 Jun 25;26(16):3994–4016. doi: 10.1038/s44319-025-00510-9 (PMC12373786; doi:10.1038/s44319-025-00510-9)
Supplement: Supplementary file 7 — Source data Fig. 4 [file 44319_2025_510_MOESM7_ESM.zip › Fig4/Fig4F/GroTAC/n1/In_vitro_degradation_GroTAC_gel_quantification_n1.xlsx]

## Sheet: n1_1
ImageLab 2022-04-20 10hr 40min								normalization	normalized volume ratio	µM GroEL in the well	% GroEL in the well
								A	B	C	D
	Band No.	Band Label	Volume (Int)	Abs. Quant.	Rel. Quant.	Band %	Lane %	lane1/lane2	A laneX/A lane1	B*0,1µM	B*100%
Lane 6	1		18740280	N/A	N/A	7.3188	6.59613	1.17833	1	0.1	100						time	% GroEL
	2		15904122	N/A	N/A	6.21117	5.59787	1									0'	100
	3		43817436	N/A	N/A	17.1124	15.4227	2.7551									2h	93.1482
	4		88708620	N/A	N/A	34.6441	31.2233	5.57771									4h	88.2023
	5		42458832	N/A	N/A	16.5818	14.9445	2.66967									6h	70.5768
	6		46427550	N/A	N/A	18.1317	16.3414	2.91921									24h	83.1083
Lane 7	1		19058320	N/A	N/A	8.27544	7.50857	1.09759	0.931482	0.0931482	93.1482
	2		17363760	N/A	N/A	7.53964	6.84095	1
	3		34504640	N/A	N/A	14.9825	13.5941	1.98716
	4		95453920	N/A	N/A	41.4477	37.6068	5.49731
	5		63919040	N/A	N/A	27.7547	25.1827	3.68118
Lane 8	1		17814895	N/A	N/A	7.99378	7.16235	1.03931	0.882023	0.0882023	88.2023
	2		17141025	N/A	N/A	7.6914	6.89142	1
	3		32492700	N/A	N/A	14.5799	13.0634	1.89561
	4		93623769	N/A	N/A	42.0102	37.6407	5.46197
	5		61787085	N/A	N/A	27.7247	24.841	3.60463
Lane 9	1		12678744	N/A	N/A	5.57551	4.91116	0.831626	0.705768	0.0705768	70.5768
	2		15245724	N/A	N/A	6.70435	5.90549	1
	3		31547490	N/A	N/A	13.8731	12.22	2.06927
	4		6613542	N/A	N/A	2.90832	2.56178	0.433797
	5		94132116	N/A	N/A	41.3949	36.4625	6.17433
	6		3699228	N/A	N/A	1.62675	1.43291	0.24264
	7		63483654	N/A	N/A	27.9171	24.5907	4.16403
Lane 10	1		12221680	N/A	N/A	6.81621	6.17053	0.979289	0.831083	0.0831083	83.1083
	2		12480160	N/A	N/A	6.96037	6.30104	1
	3		19437840	N/A	N/A	10.8408	9.81386	1.5575
	4		3155280	N/A	N/A	1.75975	1.59305	0.252824
	5		3526800	N/A	N/A	1.96695	1.78063	0.282593
	6		75369120	N/A	N/A	42.0345	38.0527	6.03911
	7		53112240	N/A	N/A	29.6215	26.8155	4.25573

## Sheet: n1_2
ImageLab 2022-04-19 14hr 44min 2								normalization	normalized volume ratio	µM GroEL in the well	% GroEL in the well
								A	B	C	D
	Band No.	Band Label	Volume (Int)	Abs. Quant.	Rel. Quant.	Band %	Lane %	lane1/lane2	A laneX/A lane1	B*0,1µM	B*100%
Lane 6	1		13736424	N/A	N/A	6.08326	5.32648	1.06208	1	0.1	100						time	% GroEL
	2		12933492	N/A	N/A	5.72768	5.01513	1									0'	100
	3		36382398	N/A	N/A	16.1122	14.1078	2.81304									2h	93.6363
	4		2925936	N/A	N/A	1.29577	1.13457	0.226229									4h	96.5744
	5		78706446	N/A	N/A	34.8556	30.5195	6.08548									6h	70.8185
	6		38818260	N/A	N/A	17.1909	15.0523	3.00138									24h	92.171
	7		42303924	N/A	N/A	18.7346	16.4039	3.27088
Lane 7	1		14425242	N/A	N/A	7.40726	6.48346	0.994494	0.936363	0.0936363	93.6363
	2		14505111	N/A	N/A	7.44827	6.51936	1
	3		26635482	N/A	N/A	13.6771	11.9714	1.83628
	4		83521091	N/A	N/A	42.8875	37.5388	5.75805
	5		55657791	N/A	N/A	28.5799	25.0155	3.83712
Lane 8	1		13860077	N/A	N/A	7.51793	6.69717	1.0257	0.965744	0.0965744	96.5744
	2		13512807	N/A	N/A	7.32957	6.52937	1
	3		24822105	N/A	N/A	13.4639	11.994	1.83693
	4		78755138	N/A	N/A	42.7181	38.0544	5.82818
	5		53410049	N/A	N/A	28.9705	25.8077	3.95255
Lane 9	1		9154994	N/A	N/A	4.78333	4.21288	0.75215	0.708185	0.0708185	70.8185
	2		12171767	N/A	N/A	6.35954	5.60112	1
	3		23440485	N/A	N/A	12.2473	10.7867	1.92581
	4		5241492	N/A	N/A	2.73859	2.41199	0.430627
	5		80209095	N/A	N/A	41.9079	36.9101	6.58977
	6		4692679	N/A	N/A	2.45185	2.15944	0.385538
	7		56483262	N/A	N/A	29.5115	25.9921	4.64051
Lane 10	1		9671836	N/A	N/A	6.52575	5.40024	0.978931	0.92171	0.092171	92.171
	2		9880000	N/A	N/A	6.6662	5.51646	1
	3		14764216	N/A	N/A	9.96166	8.24355	1.49435
	4		2843008	N/A	N/A	1.91823	1.58738	0.287754
	5		3183716	N/A	N/A	2.14811	1.77762	0.322238
	6		63255788	N/A	N/A	42.6797	35.3187	6.40241
	7		44611772	N/A	N/A	30.1003	24.9088	4.51536

## Sheet: average ratio
ClpXP (1.2 µM ClpX6 + 3.6 µM ClpP14)
	% GroEL
time	gel photo 40min	gel photo 44min 2	average	SEM
0'	100	100	100	0
2h	93.1482	93.6363	93.3922	0.244042
4h	88.2023	96.5744	92.3884	4.18605
6h	70.5768	70.8185	70.6976	0.120848
24h	83.1083	92.171	87.6396	4.53133
