# Supplementary material for: Targeted protein degradation in Escherichia coli using CLIPPERs
Source: EMBO Rep. 2025 Jun 25;26(16):3994–4016. doi: 10.1038/s44319-025-00510-9 (PMC12373786; doi:10.1038/s44319-025-00510-9)
Supplement: Supplementary file 7 — Source data Fig. 4 [file 44319_2025_510_MOESM7_ESM.zip › Fig4/Fig4F/GroTAC/n2/In_vitro_degradation_GroTAC_gel_quantification_n2.xlsx]

## Sheet: ratio
ImageLab 2022-04-26 11hr 57min								normalization	normalized volume ratio	µM GroEL in the well	% GroEL in the well
								A	B	C	D
	Band No.	Band Label	Volume (Int)	Abs. Quant.	Rel. Quant.	Band %	Lane %	lane1/lane2	A laneX/A lane1	B*0,1µM	B*100%
Lane 1	1		20822320	N/A	N/A	21.8054	17.4851	1.53103	1	0.1	100						time	% GroEL
	2		13600240	N/A	N/A	14.2424	11.4205	1									0'	100
	3		49252000	N/A	N/A	51.5774	41.3584	3.62141									2h	92.6029
	4		11816800	N/A	N/A	12.3747	9.92293	0.868867									4h	98.0991
Lane 2	1		21178080	N/A	N/A	22.5118	20.4418	1.41777	0.926029	0.0926029	92.6029						6h	87.3824
	2		14937552	N/A	N/A	15.8783	14.4183	1									24h	65.4174
	3		36937728	N/A	N/A	39.264	35.6536	2.47281
	4		9585504	N/A	N/A	10.1892	9.25227	0.641705
	5		11436552	N/A	N/A	12.1568	11.039	0.765624
Lane 3	1		22413312	N/A	N/A	22.9336	21.3979	1.50192	0.980991	0.0980991	98.0991
	2		14923080	N/A	N/A	15.2695	14.247	1
	3		36509040	N/A	N/A	37.3566	34.8551	2.44648
	4		12894912	N/A	N/A	13.1943	12.3107	0.864092
	5		10990872	N/A	N/A	11.246	10.493	0.736502
Lane 4	1		17496248	N/A	N/A	19.4905	18.0119	1.33785	0.873824	0.0873824	87.3824
	2		13077911	N/A	N/A	14.5686	13.4633	1
	3		34441099	N/A	N/A	38.3668	35.4561	2.63353
	4		14155449	N/A	N/A	15.7689	14.5726	1.08239
	5		10597202	N/A	N/A	11.8051	10.9095	0.810313
Lane 5	1		16392312	N/A	N/A	26.6739	20.1252	1.00156	0.654174	0.0654174	65.4174
	2		16366824	N/A	N/A	26.6324	20.0939	1
	3		28695384	N/A	N/A	46.6937	35.23	1.75327
Lane 6	1		21129264	N/A	N/A	23.1891	17.2514	1.71591	1	0.1	100						time	% GroEL
	2		12313728	N/A	N/A	13.5142	10.0538	1									0'	100
	3		44272800	N/A	N/A	48.5888	36.1473	3.5954									2h	83.8167
	4		13401504	N/A	N/A	14.708	10.9419	1.08834									4h	88.0326
Lane 7	1		21036456	N/A	N/A	23.2111	20.9715	1.43822	0.838167	0.0838167	83.8167						6h	68.877
	2		14626728	N/A	N/A	16.1388	14.5816	1									24h	70.2047
	3		34710552	N/A	N/A	38.2988	34.6034	2.37309
	4		10639080	N/A	N/A	11.7389	10.6062	0.727373
	5		9618120	N/A	N/A	10.6124	9.58844	0.657572
Lane 8	1		19443312	N/A	N/A	20.8661	19.0093	1.51056	0.880326	0.0880326	88.0326
	2		12871584	N/A	N/A	13.8135	12.5843	1
	3		31593888	N/A	N/A	33.9058	30.8887	2.45455
	4		16813584	N/A	N/A	18.0439	16.4383	1.30626
	5		12459024	N/A	N/A	13.3707	12.1809	0.967948
Lane 9	1		13957632	N/A	N/A	16.0738	14.5059	1.18187	0.68877	0.068877	68.877
	2		11809800	N/A	N/A	13.6003	12.2737	1
	3		29395152	N/A	N/A	33.8518	30.5498	2.48905
	4		20624184	N/A	N/A	23.7511	21.4343	1.74636
	5		11047968	N/A	N/A	12.723	11.482	0.935492
Lane 10	1		15156216	N/A	N/A	31.3939	21.3905	1.20465	0.702047	0.0702047	70.2047
	2		12581424	N/A	N/A	26.0606	17.7566	1
	3		20539944	N/A	N/A	42.5455	28.9887	1.63256

## Sheet: raw data
ImageLab 2022-04-26 11hr 57min
	Band No.	Band Label	Volume (Int)	Abs. Quant.	Rel. Quant.	Band %	Lane %
Lane 1	1		20822320	N/A	N/A	21.8054	17.4851
	2		13600240	N/A	N/A	14.2424	11.4205
	3		49252000	N/A	N/A	51.5774	41.3584
	4		11816800	N/A	N/A	12.3747	9.92293
Lane 2	1		21178080	N/A	N/A	22.5118	20.4418
	2		14937552	N/A	N/A	15.8783	14.4183
	3		36937728	N/A	N/A	39.264	35.6536
	4		9585504	N/A	N/A	10.1892	9.25227
	5		11436552	N/A	N/A	12.1568	11.039
Lane 3	1		22413312	N/A	N/A	22.9336	21.3979
	2		14923080	N/A	N/A	15.2695	14.247
	3		36509040	N/A	N/A	37.3566	34.8551
	4		12894912	N/A	N/A	13.1943	12.3107
	5		10990872	N/A	N/A	11.246	10.493
Lane 4	1		17496248	N/A	N/A	19.4905	18.0119
	2		13077911	N/A	N/A	14.5686	13.4633
	3		34441099	N/A	N/A	38.3668	35.4561
	4		14155449	N/A	N/A	15.7689	14.5726
	5		10597202	N/A	N/A	11.8051	10.9095
Lane 5	1		16392312	N/A	N/A	26.6739	20.1252
	2		16366824	N/A	N/A	26.6324	20.0939
	3		28695384	N/A	N/A	46.6937	35.23
Lane 6	1		21129264	N/A	N/A	23.1891	17.2514
	2		12313728	N/A	N/A	13.5142	10.0538
	3		44272800	N/A	N/A	48.5888	36.1473
	4		13401504	N/A	N/A	14.708	10.9419
Lane 7	1		21036456	N/A	N/A	23.2111	20.9715
	2		14626728	N/A	N/A	16.1388	14.5816
	3		34710552	N/A	N/A	38.2988	34.6034
	4		10639080	N/A	N/A	11.7389	10.6062
	5		9618120	N/A	N/A	10.6124	9.58844
Lane 8	1		19443312	N/A	N/A	20.8661	19.0093
	2		12871584	N/A	N/A	13.8135	12.5843
	3		31593888	N/A	N/A	33.9058	30.8887
	4		16813584	N/A	N/A	18.0439	16.4383
	5		12459024	N/A	N/A	13.3707	12.1809
Lane 9	1		13957632	N/A	N/A	16.0738	14.5059
	2		11809800	N/A	N/A	13.6003	12.2737
	3		29395152	N/A	N/A	33.8518	30.5498
	4		20624184	N/A	N/A	23.7511	21.4343
	5		11047968	N/A	N/A	12.723	11.482
Lane 10	1		15156216	N/A	N/A	31.3939	21.3905
	2		12581424	N/A	N/A	26.0606	17.7566
	3		20539944	N/A	N/A	42.5455	28.9887
