# Supplementary material for: Targeted protein degradation in Escherichia coli using CLIPPERs
Source: EMBO Rep. 2025 Jun 25;26(16):3994–4016. doi: 10.1038/s44319-025-00510-9 (PMC12373786; doi:10.1038/s44319-025-00510-9)
Supplement: Supplementary file 7 — Source data Fig. 4 [file 44319_2025_510_MOESM7_ESM.zip › Fig4/Fig4F/GroTAC/n3/In_vitro_degradation_GroTAC_quantification_n3.xlsx]

## Sheet: n3_1
ImageLab 2022-07-18 12hr 25min - gel c								normalization	normalized volume ratio	µM GroEL in the well	% GroEL in the well
								A	B	C	D
	Band No.	Band Label	Volume (Int)	Abs. Quant.	Rel. Quant.	Band %	Lane %	lane1/lane2	A laneX/A lane1	B*0,1µM	B*100%
Lane 1	1		29091609	N/A	N/A	6.77161	6.2087	0.836074	1	0.1	100						time	% GroEL
	2		34795485	N/A	N/A	8.09929	7.42601	1									0'	100
	3		54587280	N/A	N/A	12.7062	11.65	1.5688									2h	81.3149
	4		134616477	N/A	N/A	31.3345	28.7297	3.86879									4h	83.0185
	5		90206745	N/A	N/A	20.9973	19.2518	2.59248									6h	71.0967
	6		86314137	N/A	N/A	20.0912	18.4211	2.48061									8h	64.7165
Lane 2	1		22284801	N/A	N/A	6.46209	5.95261	0.679853	0.813149	0.0813149	81.3149						10h	55.8459
	2		32778837	N/A	N/A	9.50513	8.75572	1
	3		46744209	N/A	N/A	13.5548	12.4861	1.42605
	4		111185136	N/A	N/A	32.2412	29.6992	3.39198
	5		73047015	N/A	N/A	21.182	19.512	2.22848
	6		58814181	N/A	N/A	17.0548	15.7102	1.79427
Lane 3	1		24517296	N/A	N/A	6.50323	5.91119	0.694096	0.830185	0.0830185	83.0185
	2		35322609	N/A	N/A	9.36935	8.51638	1
	3		49312209	N/A	N/A	13.0801	11.8893	1.39605
	4		122849133	N/A	N/A	32.5858	29.6193	3.47792
	5		76797510	N/A	N/A	20.3706	18.5161	2.17417
	6		68203041	N/A	N/A	18.0909	16.4439	1.93086
Lane 4	1		22232824	N/A	N/A	5.98597	5.36479	0.594421	0.710967	0.0710967	71.0967
	2		37402496	N/A	N/A	10.0702	9.02524	1
	3		47464388	N/A	N/A	12.7793	11.4532	1.26902
	4		122108906	N/A	N/A	32.8766	29.4649	3.26473
	5		66815896	N/A	N/A	17.9895	16.1227	1.7864
	6		75391292	N/A	N/A	20.2984	18.1919	2.01568
Lane 5	1		20758250	N/A	N/A	5.7252	5.13837	0.541078	0.647165	0.0647165	64.7165
	2		38364600	N/A	N/A	10.5811	9.49654	1
	3		47272308	N/A	N/A	13.0379	11.7015	1.23219
	4		123238258	N/A	N/A	33.9896	30.5057	3.21229
	5		59108832	N/A	N/A	16.3024	14.6314	1.54071
	6		73834612	N/A	N/A	20.3639	18.2766	1.92455
Lane 6	1		18603695	N/A	N/A	5.11685	4.62542	0.466913	0.558459	0.0558459	55.8459
	2		39844005	N/A	N/A	10.9589	9.90639	1
	3		48577075	N/A	N/A	13.3609	12.0777	1.21918
	4		123911215	N/A	N/A	34.0811	30.808	3.10991
	5		51600440	N/A	N/A	14.1924	12.8294	1.29506
	6		81040955	N/A	N/A	22.2899	20.1492	2.03396

## Sheet: n3_2
ImageLab 2022-07-18 12hr 25min - gel c2								normalization	normalized volume ratio	µM GroEL in the well	% GroEL in the well
								A	B	C	D
	Band No.	Band Label	Volume (Int)	Abs. Quant.	Rel. Quant.	Band %	Lane %	lane1/lane2	A laneX/A lane1	B*0,1µM	B*100%
Lane 1	1		16914819	N/A	N/A	7.63486	6.73193	0.51663	1	0.1	100						time	% GroEL
	2		32740678	N/A	N/A	14.7782	13.0305	1									0'	100
	3		56141034	N/A	N/A	25.3404	22.3436	1.71472									2h	74.4962
	4		115750638	N/A	N/A	52.2465	46.0676	3.53538									4h	74.8853
Lane 2	1		10973236	N/A	N/A	4.40135	3.96079	0.38487	0.744962	0.0744962	74.4962						6h	83.4756
	2		28511552	N/A	N/A	13.0239	11.7203	1									8h	82.404
	3		54695172	N/A	N/A	24.1379	21.7218	1.91835									10h	65.6622
	4		132414996	N/A	N/A	58.4369	52.5876	4.64426
Lane 3	1		11079919	N/A	N/A	5.05278	4.50284	0.38688	0.748853	0.0748853	74.8853
	2		28639150	N/A	N/A	13.0603	11.6389	1
	3		53193372	N/A	N/A	24.2578	21.6176	1.85737
	4		126371069	N/A	N/A	57.6291	51.3568	4.41253
Lane 4	1		16053168	N/A	N/A	6.98485	6.07036	0.43126	0.834756	0.0834756	83.4756
	2		37223880	N/A	N/A	14.837	12.8945	1
	3		53986504	N/A	N/A	22.1125	19.2174	1.45032
	4		136881624	N/A	N/A	56.0657	48.7253	3.67725
Lane 5	1		13032743	N/A	N/A	5.63561	5.03455	0.425724	0.82404	0.082404	82.404
	2		30613139	N/A	N/A	13.2377	11.8259	1
	3		53850317	N/A	N/A	23.2859	20.8024	1.75906
	4		133760891	N/A	N/A	57.8408	51.6718	4.36939
Lane 6	1		11160867	N/A	N/A	5.00262	4.52901	0.339231	0.656622	0.0656622	65.6622
	2		32900541	N/A	N/A	14.747	13.3508	1
	3		53247098	N/A	N/A	23.8669	21.6073	1.61843
	4		125791799	N/A	N/A	56.3835	51.0455	3.8234

## Sheet: n3_3
ImageLab 2022-07-14 13hr 32min - gel 4 (left side)								normalization	normalized volume ratio	µM GroEL in the well	% GroEL in the well
								A	B	C	D
	Band No.	Band Label	Volume (Int)	Abs. Quant.	Rel. Quant.	Band %	Lane %	lane1/lane2	A laneX/A lane1	B*0,1µM	B*100%
Lane 1	1		38442126	N/A	N/A	8.99608	7.98017	1.12178	1	0.1	100						time	% GroEL
	2		34268827	N/A	N/A	8.01946	7.11384	1									0'	100
																	2h	87.1419
																	4h	85.0426
Lane 2	1		28755633	N/A	N/A	8.519	7.47454	0.977541	0.871419	0.0871419	87.1419						6h	65.0923
	2		29416280	N/A	N/A	8.71472	7.64626	1									8h	66.1615
																	10h	58.4133
Lane 3	1		31324885	N/A	N/A	8.71624	7.94625	0.953992	0.850426	0.0850426	85.0426
	2		32835571	N/A	N/A	9.13659	8.32947	1
Lane 4	1		26811784	N/A	N/A	7.59124	6.7607	0.730194	0.650923	0.0650923	65.0923
	2		36718730	N/A	N/A	10.3962	9.25878	1
Lane 5	1		26876576	N/A	N/A	8.0048	7.34307	0.742187	0.661615	0.0661615	66.1615
	2		36212676	N/A	N/A	10.7854	9.89383	1
Lane 6	1		26003486	N/A	N/A	7.5495	6.65516	0.655269	0.584133	0.0584133	58.4133
	2		39683676	N/A	N/A	11.5212	10.1564	1
