# Supplementary material for: Targeted protein degradation in Escherichia coli using CLIPPERs
Source: EMBO Rep. 2025 Jun 25;26(16):3994–4016. doi: 10.1038/s44319-025-00510-9 (PMC12373786; doi:10.1038/s44319-025-00510-9)
Supplement: Supplementary file 7 — Source data Fig. 4 [file 44319_2025_510_MOESM7_ESM.zip › Fig4/Fig4F/GroTAC/n4/In_vitro_degradation_GroTAC_gel_quantification_n4.xlsx]

## Sheet: v2 (right side)
ImageLab 2022-07-22 11hr 46min v2 (right side)
	Band No.	Band Label	Volume (Int)	Abs. Quant.	Rel. Quant.	Band %	Lane %
Lane 1	1		41306902	N/A	N/A	29.8102	27.5439
	2		29836352	N/A	N/A	21.5322	19.8952
	3		67422901	N/A	N/A	48.6576	44.9583
Lane 2	1		39732420	N/A	N/A	28.2217	25.401
	2		33672730	N/A	N/A	23.9175	21.5271
	3		67381678	N/A	N/A	47.8608	43.0773
Lane 3	1		42697018	N/A	N/A	29.8332	27.1891
	2		32316375	N/A	N/A	22.58	20.5788
	3		68105856	N/A	N/A	47.5868	43.3692
Lane 4	1		41969746	N/A	N/A	28.4834	25.5663
	2		35043645	N/A	N/A	23.7829	21.3472
	3		70334446	N/A	N/A	47.7336	42.845
Lane 5	1		39758264	N/A	N/A	27.8019	25.5425
	2		35644609	N/A	N/A	24.9253	22.8997
	3		67602808	N/A	N/A	47.2728	43.4312
Lane 6	1		39005421	N/A	N/A	26.1788	23.8349
	2		39143468	N/A	N/A	26.2715	23.9193
	3		70847049	N/A	N/A	47.5497	43.2923

## Sheet: v2 (right side) ratio
ImageLab 2022-07-22 11hr 46min v2 (right side)								normalization	normalized volume ratio	µM GroEL in the well	% GroEL in the well
								A	B	C	D
	Band No.	Band Label	Volume (Int)	Abs. Quant.	Rel. Quant.	Band %	Lane %	lane1/lane2	A laneX/A lane1	B*0,1µM	B*100%
Lane 1	1		41306902	N/A	N/A	29.8102	27.5439	1.38445	1	0.1	100						time	% GroEL
	2		29836352	N/A	N/A	21.5322	19.8952	1									0'	100
																	1h	85.2295
																	2h	95.4329
Lane 2	1		39732420	N/A	N/A	28.2217	25.401	1.17996	0.852295	0.0852295	85.2295						4h	86.5068
	2		33672730	N/A	N/A	23.9175	21.5271	1									6h	80.5669
																	8h	71.9762
Lane 3	1		42697018	N/A	N/A	29.8332	27.1891	1.32122	0.954329	0.0954329	95.4329
	2		32316375	N/A	N/A	22.58	20.5788	1
Lane 4	1		41969746	N/A	N/A	28.4834	25.5663	1.19764	0.865068	0.0865068	86.5068
	2		35043645	N/A	N/A	23.7829	21.3472	1
Lane 5	1		39758264	N/A	N/A	27.8019	25.5425	1.11541	0.805669	0.0805669	80.5669
	2		35644609	N/A	N/A	24.9253	22.8997	1
Lane 6	1		39005421	N/A	N/A	26.1788	23.8349	0.996473	0.719762	0.0719762	71.9762
	2		39143468	N/A	N/A	26.2715	23.9193	1
