# Supplementary material for: Targeted protein degradation in Escherichia coli using CLIPPERs
Source: EMBO Rep. 2025 Jun 25;26(16):3994–4016. doi: 10.1038/s44319-025-00510-9 (PMC12373786; doi:10.1038/s44319-025-00510-9)
Supplement: Supplementary file 7 — Source data Fig. 4 [file 44319_2025_510_MOESM7_ESM.zip › Fig4/Fig4G/Octet_GroTAC1_ternary_complex_ZBD.xlsx]

## Sheet: Sheet 1 - Kinetic Data_2024_12_
GroEL [1 uM] and XB-SBP ternary complex with his-ZBD
Conc1	1000 nM		Conc1	500 nM		Conc1	250 nM		Conc1	125 nM		Conc1	62.5 nM		Conc1	31.25 nM
Start1	600		Start1	600		Start1	600		Start1	600		Start1	600		Start1	600
Stop1	1319.8		Stop1	1319.8		Stop1	1319.8		Stop1	1319.8		Stop1	1319.8		Stop1	1319.8
KObs	0.0127187		KObs	0.00724962		KObs	0.00451509		KObs	0.00314782		KObs	0.00246419		KObs	0.00212237
Error KObs	7.4589e-05		Error KObs	4.10428e-05		Error KObs	2.42698e-05		Error KObs	1.58832e-05		Error KObs	1.169e-05		Error KObs	9.59334e-06
KOff	0.00178056		KOff	0.00178056		KOff	0.00178056		KOff	0.00178056		KOff	0.00178056		KOff	0.00178056
Error KOff	7.4967e-06		Error KOff	7.4967e-06		Error KOff	7.4967e-06		Error KOff	7.4967e-06		Error KOff	7.4967e-06		Error KOff	7.4967e-06
t1E9	t1E9	t1E9	t1F9	t1F9	t1F9	t1G9	t1G9	t1G9	t1H9	t1H9	t1H9	t1A10	t1A10	t1A10	t1B10	t1B10	t1B10
Time1	Data1	Fit1	Time2	Data2	Fit2	Time3	Data3	Fit3	Time4	Data4	Fit4	Time5	Data5	Fit5	Time6	Data6	Fit6
600	-0.0855586	0	600	-0.023787	0	600	0.00988063	0	600	0.00276081	0	600	0.00148893	0	600	0.00944108	0
600.2	-0.0821919	0.00845912	600.2	-0.0229567	0.00264566	600.2	0.0104571	0.00063914	600.2	0.00275403	0.00017164	600.2	0.00120381	0.00012355	600.2	0.00909809	0.00013854
600.4	-0.0778524	0.0168967	600.4	-0.0214676	0.00528749	600.4	0.0112255	0.00127771	600.4	0.0032144	0.00034317	600.4	0.0014574	0.00024704	600.4	0.00923096	0.00027701
600.6	-0.0727814	0.0253129	600.6	-0.0192735	0.0079255	600.6	0.0119101	0.0019157	600.6	0.00365162	0.00051459	600.6	0.00151777	0.00037048	600.6	0.00903594	0.00041543
600.8	-0.0670076	0.0337078	600.8	-0.0173324	0.0105597	600.8	0.0125236	0.00255311	600.8	0.00403357	0.0006859	600.8	0.00163381	0.00049385	600.8	0.00873176	0.00055379
601	-0.0609374	0.0420812	601	-0.0153413	0.01319	601	0.0130816	0.00318995	601	0.00439111	0.00085711	601	0.00117983	0.00061715	601	0.00842684	0.00069209
601.2	-0.0537656	0.0504334	601.2	-0.0122622	0.0158166	601.2	0.0148359	0.00382622	601.2	0.00539173	0.0010282	601.2	0.00199722	0.0007404	601.2	0.00912986	0.00083033
601.4	-0.0470411	0.0587644	601.4	-0.00973954	0.0184393	601.4	0.0160376	0.00446191	601.4	0.00560283	0.00119919	601.4	0.0025501	0.00086359	601.4	0.00986713	0.00096852
601.6	-0.0393911	0.0670743	601.6	-0.00637211	0.0210583	601.6	0.0174844	0.00509702	601.6	0.00597383	0.00137008	601.6	0.0032231	0.00098672	601.6	0.0106636	0.00110664
601.8	-0.0318184	0.075363	601.8	-0.00317213	0.0236734	601.8	0.0189605	0.00573156	601.8	0.0065763	0.00154085	601.8	0.00361332	0.00110978	601.8	0.0112913	0.00124471
602	-0.0242041	0.0836306	602	-0.00014424	0.0262848	602	0.020221	0.00636553	602	0.00712105	0.00171152	602	0.00383619	0.00123279	602	0.0121496	0.00138271
602.2	-0.0171751	0.0918773	602.2	0.00260253	0.0288924	602.2	0.0211517	0.00699893	602.2	0.00740546	0.00188208	602.2	0.00419287	0.00135574	602.2	0.0128179	0.00152066
602.4	-0.0106059	0.100103	602.4	0.00475534	0.0314962	602.4	0.0219229	0.00763176	602.4	0.00817917	0.00205253	602.4	0.00497538	0.00147862	602.4	0.0127035	0.00165855
602.6	-0.00478064	0.108308	602.6	0.0076543	0.0340962	602.6	0.0234463	0.00826401	602.6	0.00850138	0.00222288	602.6	0.00542847	0.00160144	602.6	0.0134624	0.00179639
602.8	0.00115612	0.116492	602.8	0.0099816	0.0366925	602.8	0.0250958	0.00889569	602.8	0.00905659	0.00239312	602.8	0.00597673	0.00172421	602.8	0.0141552	0.00193416
603	0.00681384	0.124655	603	0.0122013	0.039285	603	0.0257132	0.00952681	603	0.00918265	0.00256325	603	0.00668902	0.00184691	603	0.0144745	0.00207187
603.2	0.0128116	0.132797	603.2	0.0144945	0.0418737	603.2	0.0257705	0.0101574	603.2	0.00937134	0.00273327	603.2	0.00737552	0.00196955	603.2	0.0143078	0.00220953
603.4	0.0174643	0.140919	603.4	0.0158152	0.0444587	603.4	0.0259476	0.0107873	603.4	0.00879826	0.00290319	603.4	0.00706476	0.00209214	603.4	0.0144595	0.00234713
603.6	0.0225429	0.14902	603.6	0.0177489	0.04704	603.6	0.0265961	0.0114167	603.6	0.00889552	0.003073	603.6	0.00690321	0.00221466	603.6	0.0146249	0.00248467
603.8	0.0272881	0.157101	603.8	0.019703	0.0496175	603.8	0.0274793	0.0120456	603.8	0.00904487	0.0032427	603.8	0.00703578	0.00233712	603.8	0.0142746	0.00262215
604	0.0322509	0.165161	604	0.0209702	0.0521913	604	0.0278445	0.0126738	604	0.00892938	0.0034123	604	0.00720086	0.00245952	604	0.013476	0.00275957
604.2	0.0368328	0.1732	604.2	0.0221232	0.0547613	604.2	0.0273668	0.0133016	604.2	0.00836913	0.00358179	604.2	0.0071097	0.00258186	604.2	0.0127248	0.00289694
604.4	0.0419984	0.181219	604.4	0.023634	0.0573276	604.4	0.0278613	0.0139287	604.4	0.00908763	0.00375117	604.4	0.00750191	0.00270414	604.4	0.0130759	0.00303424
604.6	0.0464228	0.189218	604.6	0.0249821	0.0598902	604.6	0.0275532	0.0145553	604.6	0.00888804	0.00392045	604.6	0.0074522	0.00282636	604.6	0.0122682	0.00317149
604.8	0.0511181	0.197197	604.8	0.0261399	0.0624491	604.8	0.0277004	0.0151813	604.8	0.00887323	0.00408962	604.8	0.0072599	0.00294852	604.8	0.0111927	0.00330868
605	0.0559342	0.205155	605	0.0274743	0.0650043	605	0.0284932	0.0158067	605	0.00893231	0.00425868	605	0.0072245	0.00307062	605	0.0112593	0.00344581
605.2	0.0603949	0.213093	605.2	0.0292569	0.0675558	605.2	0.0294165	0.0164316	605.2	0.00969854	0.00442764	605.2	0.0081233	0.00319266	605.2	0.012012	0.00358288
605.4	0.0645785	0.22101	605.4	0.0304153	0.0701036	605.4	0.0296928	0.0170559	605.4	0.0091726	0.00459649	605.4	0.00814183	0.00331464	605.4	0.0123465	0.0037199
605.6	0.0704562	0.228908	605.6	0.0327046	0.0726476	605.6	0.0310281	0.0176796	605.6	0.0100834	0.00476523	605.6	0.00836291	0.00343656	605.6	0.0134957	0.00385686
605.8	0.0761782	0.236786	605.8	0.0350863	0.0751881	605.8	0.0323549	0.0183028	605.8	0.0113094	0.00493387	605.8	0.00870162	0.00355842	605.8	0.0145622	0.00399376
606	0.0821597	0.244643	606	0.0366958	0.0777248	606	0.0330795	0.0189254	606	0.0120319	0.0051024	606	0.00906946	0.00368022	606	0.015438	0.0041306
606.2	0.0871911	0.252481	606.2	0.0378355	0.0802578	606.2	0.033242	0.0195475	606.2	0.0121816	0.00527083	606.2	0.00880219	0.00380196	606.2	0.0154	0.00426738
606.4	0.092983	0.260298	606.4	0.0396354	0.0827872	606.4	0.0338166	0.020169	606.4	0.0127461	0.00543915	606.4	0.00901556	0.00392364	606.4	0.0157717	0.0044041
606.6	0.0979384	0.268096	606.6	0.0411881	0.0853129	606.6	0.0342037	0.0207899	606.6	0.0126972	0.00560736	606.6	0.00932156	0.00404526	606.6	0.0163891	0.00454077
606.8	0.102075	0.275874	606.8	0.0419919	0.087835	606.8	0.0337688	0.0214103	606.8	0.0126871	0.00577547	606.8	0.00917528	0.00416681	606.8	0.0166829	0.00467738
607	0.1064	0.283633	607	0.0433807	0.0903534	607	0.0332636	0.0220301	607	0.0119963	0.00594347	607	0.00869162	0.00428831	607	0.0165352	0.00481393
607.2	0.111533	0.291371	607.2	0.0449891	0.0928681	607.2	0.0338248	0.0226494	607.2	0.0123586	0.00611137	607.2	0.00895825	0.00440975	607.2	0.0171683	0.00495042
607.4	0.116248	0.29909	607.4	0.046097	0.0953792	607.4	0.0345731	0.0232681	607.4	0.0124752	0.00627916	607.4	0.00902794	0.00453113	607.4	0.0179726	0.00508686
607.6	0.121338	0.306789	607.6	0.0480234	0.0978867	607.6	0.0352968	0.0238862	607.6	0.0131606	0.00644685	607.6	0.00979204	0.00465245	607.6	0.0187014	0.00522323
607.8	0.125977	0.314469	607.8	0.049221	0.100391	607.8	0.0352754	0.0245038	607.8	0.0131883	0.00661443	607.8	0.0102615	0.00477371	607.8	0.0188576	0.00535955
608	0.131152	0.322129	608	0.0508262	0.102891	608	0.036208	0.0251209	608	0.0132961	0.0067819	608	0.0108511	0.00489491	608	0.019668	0.00549581
608.2	0.135041	0.32977	608.2	0.0520013	0.105387	608.2	0.0362939	0.0257373	608.2	0.0129826	0.00694927	608.2	0.0110339	0.00501606	608.2	0.019407	0.00563202
608.4	0.139993	0.337391	608.4	0.0540195	0.10788	608.4	0.03761	0.0263532	608.4	0.0140332	0.00711653	608.4	0.0117352	0.00513714	608.4	0.0205686	0.00576816
608.6	0.144111	0.344993	608.6	0.0552716	0.11037	608.6	0.0380863	0.0269686	608.6	0.0140389	0.00728369	608.6	0.0123485	0.00525816	608.6	0.0204669	0.00590425
608.8	0.148871	0.352576	608.8	0.0575463	0.112855	608.8	0.0391973	0.0275834	608.8	0.0145602	0.00745074	608.8	0.0128085	0.00537912	608.8	0.0209344	0.00604028
609	0.153231	0.360139	609	0.0593911	0.115338	609	0.0403178	0.0281976	609	0.015113	0.00761769	609	0.0135436	0.00550002	609	0.0219614	0.00617625
609.2	0.156768	0.367683	609.2	0.0602272	0.117816	609.2	0.0410944	0.0288113	609.2	0.0157726	0.00778454	609.2	0.0136558	0.00562086	609.2	0.022276	0.00631217
609.4	0.161182	0.375208	609.4	0.0624639	0.120291	609.4	0.0421824	0.0294245	609.4	0.0157016	0.00795127	609.4	0.0145057	0.00574165	609.4	0.0228098	0.00644802
609.6	0.166433	0.382714	609.6	0.0643402	0.122762	609.6	0.0434682	0.030037	609.6	0.0162899	0.00811791	609.6	0.015077	0.00586237	609.6	0.0240006	0.00658382
609.8	0.171244	0.390201	609.8	0.0657249	0.12523	609.8	0.0440827	0.0306491	609.8	0.016166	0.00828443	609.8	0.0151769	0.00598304	609.8	0.0243877	0.00671957
610	0.175705	0.397669	610	0.0660254	0.127694	610	0.0438967	0.0312606	610	0.0156066	0.00845086	610	0.0150905	0.00610364	610	0.024098	0.00685525
610.2	0.179134	0.405118	610.2	0.0663408	0.130155	610.2	0.0437048	0.0318715	610.2	0.0147909	0.00861718	610.2	0.0139122	0.00622419	610.2	0.0232331	0.00699088
610.4	0.184366	0.412548	610.4	0.0678107	0.132612	610.4	0.0447812	0.0324819	610.4	0.0157706	0.00878339	610.4	0.0148	0.00634467	610.4	0.0238564	0.00712644
610.6	0.188058	0.419959	610.6	0.0681534	0.135066	610.6	0.0450643	0.0330917	610.6	0.0157548	0.0089495	610.6	0.0143903	0.0064651	610.6	0.0229628	0.00726196
610.8	0.191538	0.427351	610.8	0.0691423	0.137516	610.8	0.0445062	0.033701	610.8	0.0152114	0.0091155	610.8	0.013662	0.00658546	610.8	0.0229594	0.00739741
611	0.195629	0.434724	611	0.0700245	0.139962	611	0.0448207	0.0343097	611	0.0155841	0.0092814	611	0.0138174	0.00670577	611	0.0224703	0.00753281
611.2	0.200089	0.442079	611.2	0.0712497	0.142405	611.2	0.0453538	0.0349179	611.2	0.0161809	0.0094472	611.2	0.0139075	0.00682602	611.2	0.0222592	0.00766815
611.4	0.205417	0.449415	611.4	0.0727973	0.144844	611.4	0.0462472	0.0355255	611.4	0.0173143	0.00961289	611.4	0.0149579	0.00694621	611.4	0.0220401	0.00780343
611.6	0.209743	0.456733	611.6	0.0730076	0.14728	611.6	0.0463759	0.0361326	611.6	0.0169334	0.00977848	611.6	0.0152716	0.00706634	611.6	0.0211801	0.00793865
611.8	0.213886	0.464031	611.8	0.0730784	0.149712	611.8	0.0455158	0.0367391	611.8	0.0154742	0.00994396	611.8	0.0146275	0.00718641	611.8	0.0202018	0.00807382
612	0.219087	0.471312	612	0.0738468	0.152141	612	0.0460094	0.0373451	612	0.0150371	0.0101093	612	0.0139196	0.00730642	612	0.0197734	0.00820893
612.2	0.222965	0.478573	612.2	0.0743425	0.154566	612.2	0.0453155	0.0379505	612.2	0.014597	0.0102746	612.2	0.0136425	0.00742638	612.2	0.0193849	0.00834398
612.4	0.227575	0.485817	612.4	0.074847	0.156988	612.4	0.0454518	0.0385554	612.4	0.014626	0.0104398	612.4	0.0137309	0.00754627	612.4	0.0199305	0.00847897
612.6	0.231442	0.493042	612.6	0.074701	0.159406	612.6	0.0450765	0.0391597	612.6	0.0136986	0.0106049	612.6	0.0135139	0.0076661	612.6	0.0195611	0.00861391
612.8	0.236574	0.500248	612.8	0.076027	0.161821	612.8	0.0451957	0.0397635	612.8	0.0141178	0.0107698	612.8	0.0137826	0.00778588	612.8	0.0204403	0.00874879
613	0.240941	0.507436	613	0.0769562	0.164232	613	0.0454956	0.0403668	613	0.0140265	0.0109347	613	0.0140608	0.0079056	613	0.0208166	0.00888361
613.2	0.245567	0.514606	613.2	0.0770381	0.16664	613.2	0.045905	0.0409695	613.2	0.0138581	0.0110994	613.2	0.0143722	0.00802525	613.2	0.020851	0.00901838
613.4	0.250285	0.521758	613.4	0.0788313	0.169044	613.4	0.0461894	0.0415717	613.4	0.0134646	0.0112641	613.4	0.0149206	0.00814485	613.4	0.0214433	0.00915309
613.6	0.255813	0.528892	613.6	0.0802361	0.171445	613.6	0.0470321	0.0421733	613.6	0.0143951	0.0114286	613.6	0.0152522	0.00826439	613.6	0.0223732	0.00928774
613.8	0.260734	0.536007	613.8	0.0815372	0.173842	613.8	0.0475065	0.0427744	613.8	0.0139596	0.0115931	613.8	0.0146016	0.00838387	613.8	0.0230212	0.00942233
614	0.265581	0.543104	614	0.0833705	0.176236	614	0.0479603	0.0433749	614	0.014582	0.0117574	614	0.0153985	0.00850329	614	0.0239314	0.00955687
614.2	0.270531	0.550184	614.2	0.0848988	0.178626	614.2	0.0497209	0.0439749	614.2	0.0159288	0.0119217	614.2	0.0157885	0.00862266	614.2	0.0246076	0.00969135
614.4	0.275739	0.557245	614.4	0.0864996	0.181013	614.4	0.0509839	0.0445743	614.4	0.0168054	0.0120858	614.4	0.0160364	0.00874196	614.4	0.0254089	0.00982577
614.6	0.280122	0.564289	614.6	0.0875521	0.183397	614.6	0.0508773	0.0451732	614.6	0.0168008	0.0122498	614.6	0.0154389	0.0088612	614.6	0.0251543	0.00996014
614.8	0.285209	0.571314	614.8	0.0896834	0.185776	614.8	0.0514582	0.0457716	614.8	0.0176001	0.0124137	614.8	0.0160495	0.00898039	614.8	0.0260967	0.0100944
615	0.290541	0.578322	615	0.0914964	0.188153	615	0.0520318	0.0463694	615	0.0188215	0.0125776	615	0.0165187	0.00909952	615	0.0263054	0.0102287
615.2	0.296777	0.585312	615.2	0.0937468	0.190526	615.2	0.0530678	0.0469667	615.2	0.0196636	0.0127413	615.2	0.0172143	0.00921859	615.2	0.026736	0.0103629
615.4	0.302255	0.592284	615.4	0.0950214	0.192896	615.4	0.0535694	0.0475635	615.4	0.0195833	0.0129049	615.4	0.0170386	0.0093376	615.4	0.0264132	0.010497
615.6	0.306708	0.599238	615.6	0.0950149	0.195262	615.6	0.0528126	0.0481597	615.6	0.0182946	0.0130684	615.6	0.0157457	0.00945655	615.6	0.0260574	0.0106311
615.8	0.311765	0.606175	615.8	0.096355	0.197625	615.8	0.052022	0.0487554	615.8	0.0178485	0.0132318	615.8	0.0147257	0.00957544	615.8	0.0258881	0.0107651
616	0.317301	0.613094	616	0.097061	0.199984	616	0.0520235	0.0493505	616	0.017758	0.0133951	616	0.0139656	0.00969428	616	0.0257425	0.0108991
616.2	0.321738	0.619996	616.2	0.0974689	0.20234	616.2	0.0517787	0.0499451	616.2	0.0168723	0.0135584	616.2	0.0134927	0.00981305	616.2	0.0255691	0.011033
616.4	0.326607	0.62688	616.4	0.0975717	0.204692	616.4	0.0514382	0.0505392	616.4	0.0161322	0.0137215	616.4	0.0134886	0.00993177	616.4	0.0254189	0.0111669
616.6	0.3319	0.633746	616.6	0.098737	0.207041	616.6	0.0518583	0.0511327	616.6	0.0159878	0.0138845	616.6	0.0142367	0.0100504	616.6	0.0256219	0.0113007
616.8	0.337673	0.640595	616.8	0.0996498	0.209387	616.8	0.0521511	0.0517257	616.8	0.0160388	0.0140474	616.8	0.0147994	0.010169	616.8	0.0266647	0.0114344
617	0.342377	0.647427	617	0.100561	0.211729	617	0.0525545	0.0523181	617	0.0154995	0.0142102	617	0.0158426	0.0102876	617	0.0268387	0.0115681
617.2	0.34692	0.654241	617.2	0.101157	0.214068	617.2	0.0534879	0.0529101	617.2	0.0159101	0.0143728	617.2	0.0165922	0.0104061	617.2	0.0268675	0.0117017
617.4	0.351754	0.661038	617.4	0.102131	0.216404	617.4	0.0541288	0.0535014	617.4	0.0164734	0.0145354	617.4	0.0164699	0.0105245	617.4	0.027082	0.0118353
617.6	0.356992	0.667818	617.6	0.103338	0.218736	617.6	0.0549462	0.0540923	617.6	0.0172092	0.0146979	617.6	0.0164487	0.0106429	617.6	0.0274514	0.0119688
617.8	0.361532	0.674581	617.8	0.103951	0.221065	617.8	0.0549602	0.0546826	617.8	0.0168038	0.0148603	617.8	0.0160197	0.0107612	617.8	0.0276502	0.0121023
618	0.366582	0.681326	618	0.105605	0.22339	618	0.0555613	0.0552724	618	0.0179009	0.0150226	618	0.0173394	0.0108794	618	0.0284266	0.0122357
618.2	0.372297	0.688054	618.2	0.107099	0.225712	618.2	0.0566556	0.0558616	618.2	0.0187283	0.0151848	618.2	0.0177906	0.0109976	618.2	0.0289762	0.012369
618.4	0.377142	0.694765	618.4	0.108477	0.228031	618.4	0.0569486	0.0564504	618.4	0.0183198	0.0153469	618.4	0.0176131	0.0111157	618.4	0.0284246	0.0125023
618.6	0.382871	0.701459	618.6	0.110092	0.230346	618.6	0.0576777	0.0570386	618.6	0.0194088	0.0155088	618.6	0.0179222	0.0112338	618.6	0.02966	0.0126355
618.8	0.388877	0.708136	618.8	0.112224	0.232658	618.8	0.0588814	0.0576262	618.8	0.02017	0.0156707	618.8	0.0183854	0.0113518	618.8	0.0301169	0.0127687
619	0.394926	0.714797	619	0.114328	0.234966	619	0.0593239	0.0582133	619	0.0214154	0.0158325	619	0.0188282	0.0114698	619	0.0307961	0.0129018
619.2	0.401026	0.72144	619.2	0.116089	0.237272	619.2	0.0603864	0.0587999	619.2	0.0221479	0.0159942	619.2	0.0192662	0.0115877	619.2	0.0319164	0.0130349
619.4	0.406422	0.728066	619.4	0.116957	0.239574	619.4	0.0603796	0.059386	619.4	0.0226702	0.0161557	619.4	0.0185422	0.0117055	619.4	0.0323232	0.0131679
619.6	0.412228	0.734676	619.6	0.118585	0.241872	619.6	0.0601588	0.0599716	619.6	0.0227646	0.0163172	619.6	0.0186047	0.0118233	619.6	0.0322618	0.0133008
619.8	0.418004	0.741268	619.8	0.120044	0.244167	619.8	0.0604835	0.0605566	619.8	0.022765	0.0164786	619.8	0.0184692	0.011941	619.8	0.0316263	0.0134337
620	0.424493	0.747844	620	0.120816	0.246459	620	0.0612124	0.0611411	620	0.0229034	0.0166398	620	0.0188964	0.0120587	620	0.0317289	0.0135665
620.2	0.430337	0.754403	620.2	0.121395	0.248748	620.2	0.0614587	0.061725	620.2	0.022737	0.016801	620.2	0.0187007	0.0121763	620.2	0.0316964	0.0136993
620.4	0.436323	0.760946	620.4	0.122392	0.251033	620.4	0.0622197	0.0623085	620.4	0.0229462	0.0169621	620.4	0.0203264	0.0122939	620.4	0.0323041	0.013832
620.6	0.441962	0.767472	620.6	0.123229	0.253315	620.6	0.0625751	0.0628913	620.6	0.0226188	0.017123	620.6	0.0205029	0.0124114	620.6	0.0324223	0.0139647
620.8	0.44767	0.773981	620.8	0.123904	0.255594	620.8	0.0626675	0.0634737	620.8	0.0222946	0.0172839	620.8	0.0203617	0.0125288	620.8	0.0328891	0.0140973
621	0.452725	0.780474	621	0.124734	0.257869	621	0.0629377	0.0640556	621	0.0222403	0.0174446	621	0.0205537	0.0126462	621	0.032517	0.0142299
621.2	0.458442	0.78695	621.2	0.125749	0.260141	621.2	0.0641395	0.0646369	621.2	0.0224617	0.0176053	621.2	0.0202153	0.0127635	621.2	0.0326505	0.0143624
621.4	0.464133	0.79341	621.4	0.126274	0.26241	621.4	0.0641536	0.0652177	621.4	0.0224929	0.0177659	621.4	0.019549	0.0128808	621.4	0.0325814	0.0144948
621.6	0.469944	0.799854	621.6	0.127101	0.264675	621.6	0.0644885	0.065798	621.6	0.0223957	0.0179263	621.6	0.0192349	0.012998	621.6	0.0328205	0.0146272
621.8	0.475527	0.806281	621.8	0.128736	0.266937	621.8	0.0649441	0.0663777	621.8	0.0224813	0.0180867	621.8	0.0195718	0.0131151	621.8	0.0330169	0.0147595
622	0.481752	0.812691	622	0.130451	0.269196	622	0.0656095	0.066957	622	0.0227534	0.0182469	622	0.0201732	0.0132322	622	0.032998	0.0148918
622.2	0.488041	0.819086	622.2	0.132376	0.271452	622.2	0.066666	0.0675357	622.2	0.0226443	0.0184071	622.2	0.0205341	0.0133493	622.2	0.0330092	0.015024
622.4	0.49317	0.825464	622.4	0.133555	0.273704	622.4	0.066677	0.0681139	622.4	0.022026	0.0185671	622.4	0.0198774	0.0134662	622.4	0.0319596	0.0151562
622.6	0.498608	0.831826	622.6	0.135091	0.275953	622.6	0.0670856	0.0686915	622.6	0.0221829	0.0187271	622.6	0.0195818	0.0135831	622.6	0.0327634	0.0152883
622.8	0.504409	0.838172	622.8	0.136137	0.278199	622.8	0.0665668	0.0692687	622.8	0.0220403	0.0188869	622.8	0.0195568	0.0137	622.8	0.0322992	0.0154203
623	0.51053	0.844502	623	0.136754	0.280442	623	0.0666951	0.0698453	623	0.0224367	0.0190467	623	0.0195002	0.0138168	623	0.0327903	0.0155523
623.2	0.517068	0.850815	623.2	0.13787	0.282681	623.2	0.0673594	0.0704214	623.2	0.0229968	0.0192063	623.2	0.0197007	0.0139335	623.2	0.0338072	0.0156842
623.4	0.523206	0.857113	623.4	0.138599	0.284917	623.4	0.0670924	0.070997	623.4	0.0226579	0.0193659	623.4	0.0191773	0.0140502	623.4	0.033574	0.0158161
623.6	0.528884	0.863395	623.6	0.139513	0.28715	623.6	0.066985	0.071572	623.6	0.0219409	0.0195253	623.6	0.0195576	0.0141669	623.6	0.0329749	0.0159479
623.8	0.535098	0.86966	623.8	0.14002	0.28938	623.8	0.0673276	0.0721466	623.8	0.0222114	0.0196847	623.8	0.0193282	0.0142834	623.8	0.0328317	0.0160797
624	0.541582	0.87591	624	0.140907	0.291606	624	0.0676419	0.0727206	624	0.0222643	0.0198439	624	0.0196539	0.0144	624	0.0333481	0.0162114
624.2	0.54743	0.882144	624.2	0.141593	0.293829	624.2	0.067733	0.0732941	624.2	0.022268	0.0200031	624.2	0.0197873	0.0145164	624.2	0.0332381	0.0163431
624.4	0.552932	0.888362	624.4	0.14265	0.296049	624.4	0.0681537	0.0738671	624.4	0.0225275	0.0201621	624.4	0.019971	0.0146328	624.4	0.0336511	0.0164747
624.6	0.558228	0.894564	624.6	0.14371	0.298266	624.6	0.0680312	0.0744395	624.6	0.0226871	0.0203211	624.6	0.0193443	0.0147492	624.6	0.0338815	0.0166062
624.8	0.564221	0.900751	624.8	0.145628	0.30048	624.8	0.0690552	0.0750115	624.8	0.0229655	0.0204799	624.8	0.0196255	0.0148654	624.8	0.0345761	0.0167377
625	0.569448	0.906921	625	0.145903	0.30269	625	0.0695085	0.0755829	625	0.0225503	0.0206387	625	0.0194096	0.0149817	625	0.0341947	0.0168691
625.2	0.574915	0.913077	625.2	0.14688	0.304897	625.2	0.0693842	0.0761539	625.2	0.0217808	0.0207973	625.2	0.0191747	0.0150978	625.2	0.0346219	0.0170005
625.4	0.579723	0.919216	625.4	0.146994	0.307101	625.4	0.0690849	0.0767243	625.4	0.0216286	0.0209559	625.4	0.0187143	0.015214	625.4	0.0344496	0.0171318
625.6	0.586272	0.92534	625.6	0.148002	0.309302	625.6	0.0702145	0.0772942	625.6	0.0219668	0.0211143	625.6	0.019134	0.01533	625.6	0.0350636	0.0172631
625.8	0.591958	0.931448	625.8	0.14935	0.311499	625.8	0.0710819	0.0778635	625.8	0.0220813	0.0212727	625.8	0.0195975	0.015446	625.8	0.0342205	0.0173943
626	0.59836	0.937541	626	0.150238	0.313693	626	0.0715002	0.0784324	626	0.0229319	0.0214309	626	0.020089	0.0155619	626	0.0340442	0.0175255
626.2	0.604678	0.943618	626.2	0.15174	0.315885	626.2	0.0715317	0.0790007	626.2	0.0227118	0.0215891	626.2	0.0199106	0.0156778	626.2	0.0334471	0.0176566
626.4	0.610732	0.94968	626.4	0.152418	0.318073	626.4	0.0711131	0.0795686	626.4	0.0228372	0.0217471	626.4	0.0197929	0.0157937	626.4	0.0333831	0.0177876
626.6	0.616936	0.955727	626.6	0.153516	0.320257	626.6	0.0717242	0.0801359	626.6	0.0233673	0.0219051	626.6	0.0201877	0.0159094	626.6	0.0337233	0.0179186
626.8	0.624269	0.961758	626.8	0.1541	0.322439	626.8	0.0714749	0.0807027	626.8	0.0235509	0.0220629	626.8	0.0204903	0.0160251	626.8	0.0340821	0.0180495
627	0.631155	0.967773	627	0.154636	0.324618	627	0.0718171	0.081269	627	0.0239198	0.0222207	627	0.020841	0.0161408	627	0.0337005	0.0181804
627.2	0.63761	0.973774	627.2	0.155331	0.326793	627.2	0.0725257	0.0818348	627.2	0.0241959	0.0223783	627.2	0.0216097	0.0162564	627.2	0.0341005	0.0183112
627.4	0.643801	0.979759	627.4	0.15528	0.328965	627.4	0.0719784	0.0824001	627.4	0.0231566	0.0225359	627.4	0.0213261	0.0163719	627.4	0.0335364	0.018442
627.6	0.650033	0.985729	627.6	0.155507	0.331134	627.6	0.072092	0.0829649	627.6	0.0228749	0.0226933	627.6	0.0218346	0.0164874	627.6	0.0336367	0.0185727
627.8	0.656891	0.991684	627.8	0.156162	0.3333	627.8	0.0722366	0.0835291	627.8	0.0231792	0.0228507	627.8	0.0219933	0.0166029	627.8	0.0335049	0.0187034
628	0.663113	0.997624	628	0.157319	0.335463	628	0.0717684	0.0840929	628	0.0222437	0.0230079	628	0.0220129	0.0167182	628	0.0332324	0.0188339
628.2	0.669363	1.00355	628.2	0.158553	0.337622	628.2	0.0720465	0.0846561	628.2	0.0223056	0.0231651	628.2	0.0221233	0.0168335	628.2	0.0333999	0.0189645
628.4	0.675125	1.00946	628.4	0.159514	0.339779	628.4	0.0729373	0.0852188	628.4	0.0224966	0.0233221	628.4	0.0218911	0.0169488	628.4	0.033789	0.019095
628.6	0.681012	1.01535	628.6	0.161135	0.341932	628.6	0.073106	0.085781	628.6	0.0223067	0.0234791	628.6	0.021942	0.017064	628.6	0.0339898	0.0192254
628.8	0.687638	1.02123	628.8	0.162487	0.344082	628.8	0.073575	0.0863428	628.8	0.0221393	0.023636	628.8	0.0213149	0.0171792	628.8	0.0341793	0.0193558
629	0.693934	1.0271	629	0.163535	0.34623	629	0.0732167	0.086904	629	0.0218255	0.0237927	629	0.0206502	0.0172942	629	0.0339941	0.0194861
629.2	0.69998	1.03295	629.2	0.164767	0.348374	629.2	0.0729464	0.0874647	629.2	0.021354	0.0239494	629.2	0.0209095	0.0174093	629.2	0.0346031	0.0196164
629.4	0.706723	1.03878	629.4	0.16548	0.350514	629.4	0.0732507	0.0880249	629.4	0.0217333	0.024106	629.4	0.0207321	0.0175243	629.4	0.0343953	0.0197466
629.6	0.714197	1.0446	629.6	0.167209	0.352652	629.6	0.0743179	0.0885846	629.6	0.0224497	0.0242624	629.6	0.0214395	0.0176392	629.6	0.0352696	0.0198767
629.8	0.721078	1.05041	629.8	0.168718	0.354787	629.8	0.0748304	0.0891438	629.8	0.0227952	0.0244188	629.8	0.0216091	0.017754	629.8	0.0352234	0.0200068
630	0.728629	1.0562	630	0.170512	0.356919	630	0.0752116	0.0897024	630	0.0238739	0.0245751	630	0.0219364	0.0178688	630	0.0363897	0.0201369
630.2	0.735899	1.06197	630.2	0.172081	0.359047	630.2	0.0757317	0.0902606	630.2	0.0244355	0.0247312	630.2	0.0224644	0.0179836	630.2	0.0365152	0.0202669
630.4	0.743482	1.06773	630.4	0.174262	0.361173	630.4	0.0770967	0.0908183	630.4	0.0259781	0.0248873	630.4	0.0236414	0.0180983	630.4	0.0378413	0.0203968
630.6	0.749981	1.07348	630.6	0.17488	0.363295	630.6	0.0771017	0.0913755	630.6	0.026413	0.0250433	630.6	0.0236228	0.0182129	630.6	0.0377765	0.0205267
630.8	0.756855	1.07921	630.8	0.175504	0.365414	630.8	0.077114	0.0919321	630.8	0.0259571	0.0251992	630.8	0.0240364	0.0183275	630.8	0.0379464	0.0206565
631	0.762719	1.08493	631	0.175884	0.367531	631	0.0772704	0.0924883	631	0.0262063	0.0253549	631	0.0240521	0.018442	631	0.0373112	0.0207863
631.2	0.768931	1.09063	631.2	0.176363	0.369644	631.2	0.0779216	0.093044	631.2	0.0261808	0.0255106	631.2	0.0240155	0.0185565	631.2	0.0375026	0.020916
631.4	0.775556	1.09632	631.4	0.177536	0.371754	631.4	0.0777111	0.0935991	631.4	0.0258246	0.0256662	631.4	0.0241051	0.0186709	631.4	0.0375821	0.0210457
631.6	0.781484	1.102	631.6	0.17786	0.373861	631.6	0.0779018	0.0941538	631.6	0.0251559	0.0258217	631.6	0.0239551	0.0187852	631.6	0.0376022	0.0211753
631.8	0.78773	1.10766	631.8	0.178679	0.375965	631.8	0.0779856	0.0947079	631.8	0.0252304	0.0259771	631.8	0.0240752	0.0188995	631.8	0.0371866	0.0213048
632	0.794263	1.1133	632	0.180539	0.378066	632	0.0785503	0.0952616	632	0.0251887	0.0261323	632	0.0239724	0.0190138	632	0.0371992	0.0214343
632.2	0.8005	1.11893	632.2	0.181195	0.380164	632.2	0.0796975	0.0958148	632.2	0.025344	0.0262875	632.2	0.0237267	0.019128	632.2	0.0375304	0.0215637
632.4	0.807189	1.12455	632.4	0.182468	0.382258	632.4	0.0811975	0.0963674	632.4	0.0256022	0.0264426	632.4	0.0239504	0.0192421	632.4	0.0378767	0.0216931
632.6	0.814232	1.13015	632.6	0.183598	0.38435	632.6	0.0812201	0.0969196	632.6	0.02623	0.0265976	632.6	0.0241233	0.0193562	632.6	0.0379659	0.0218225
632.8	0.821075	1.13574	632.8	0.18458	0.386439	632.8	0.0814513	0.0974712	632.8	0.0264842	0.0267525	632.8	0.0239711	0.0194702	632.8	0.038315	0.0219517
633	0.827757	1.14131	633	0.185555	0.388525	633	0.0819569	0.0980224	633	0.0263437	0.0269073	633	0.0244151	0.0195841	633	0.0382638	0.022081
633.2	0.834215	1.14687	633.2	0.185814	0.390608	633.2	0.0824721	0.0985731	633.2	0.0259219	0.027062	633.2	0.0248655	0.019698	633.2	0.0381545	0.0222101
633.4	0.841505	1.15242	633.4	0.186834	0.392687	633.4	0.0821541	0.0991232	633.4	0.0258443	0.0272166	633.4	0.0243442	0.0198119	633.4	0.0375133	0.0223392
633.6	0.849489	1.15795	633.6	0.188691	0.394764	633.6	0.0832726	0.0996729	633.6	0.0260549	0.0273712	633.6	0.0251267	0.0199257	633.6	0.0380436	0.0224683
633.8	0.857118	1.16347	633.8	0.190578	0.396838	633.8	0.0837813	0.100222	633.8	0.0269339	0.0275256	633.8	0.0260303	0.0200394	633.8	0.0385999	0.0225973
634	0.865244	1.16897	634	0.192404	0.398908	634	0.0847961	0.100771	634	0.0277025	0.0276799	634	0.0267367	0.0201531	634	0.0390628	0.0227262
634.2	0.872308	1.17446	634.2	0.193855	0.400976	634.2	0.085315	0.101319	634.2	0.0281055	0.0278341	634.2	0.0273407	0.0202667	634.2	0.0392416	0.0228551
634.4	0.879559	1.17993	634.4	0.195097	0.403041	634.4	0.0852964	0.101867	634.4	0.0288117	0.0279882	634.4	0.0272234	0.0203803	634.4	0.0397878	0.022984
634.6	0.885674	1.18539	634.6	0.195617	0.405103	634.6	0.0846537	0.102414	634.6	0.0277526	0.0281422	634.6	0.0263307	0.0204938	634.6	0.0393754	0.0231127
634.8	0.892976	1.19084	634.8	0.19736	0.407161	634.8	0.0846671	0.102961	634.8	0.0274695	0.0282962	634.8	0.0266147	0.0206073	634.8	0.0396698	0.0232415
635	0.8994	1.19628	635	0.198288	0.409217	635	0.0847786	0.103507	635	0.0277015	0.02845	635	0.0265475	0.0207206	635	0.0394702	0.0233701
635.2	0.90616	1.2017	635.2	0.199592	0.41127	635.2	0.0851213	0.104052	635.2	0.0276632	0.0286037	635.2	0.0262498	0.020834	635.2	0.0398971	0.0234988
635.4	0.912726	1.2071	635.4	0.200967	0.41332	635.4	0.0856378	0.104598	635.4	0.027467	0.0287574	635.4	0.0261813	0.0209473	635.4	0.0401782	0.0236273
635.6	0.918586	1.21249	635.6	0.201262	0.415366	635.6	0.0854276	0.105142	635.6	0.0270677	0.0289109	635.6	0.0251929	0.0210605	635.6	0.0397995	0.0237558
635.8	0.925798	1.21787	635.8	0.202081	0.41741	635.8	0.0861693	0.105687	635.8	0.0277327	0.0290643	635.8	0.0251792	0.0211737	635.8	0.0405621	0.0238843
636	0.932243	1.22324	636	0.20303	0.419451	636	0.0859831	0.10623	636	0.0275191	0.0292177	636	0.0247422	0.0212868	636	0.0405855	0.0240127
636.2	0.939267	1.22859	636.2	0.203187	0.421489	636.2	0.0864223	0.106774	636.2	0.0274305	0.0293709	636.2	0.0242159	0.0213999	636.2	0.0410729	0.024141
636.4	0.946257	1.23393	636.4	0.203921	0.423524	636.4	0.087428	0.107316	636.4	0.0277137	0.0295241	636.4	0.0248304	0.0215129	636.4	0.0413698	0.0242693
636.6	0.953023	1.23925	636.6	0.204476	0.425556	636.6	0.0876179	0.107859	636.6	0.0282879	0.0296771	636.6	0.0249798	0.0216258	636.6	0.0409371	0.0243976
636.8	0.959623	1.24456	636.8	0.205566	0.427585	636.8	0.0881119	0.108401	636.8	0.0279703	0.0298301	636.8	0.0253521	0.0217387	636.8	0.0414722	0.0245257
637	0.966665	1.24986	637	0.206188	0.429611	637	0.0886879	0.108942	637	0.0281063	0.029983	637	0.025882	0.0218516	637	0.0412698	0.0246539
637.2	0.97388	1.25514	637.2	0.207309	0.431634	637.2	0.0894292	0.109483	637.2	0.0286137	0.0301357	637.2	0.0261503	0.0219644	637.2	0.0411655	0.0247819
637.4	0.981512	1.26041	637.4	0.208598	0.433655	637.4	0.0897545	0.110023	637.4	0.0290341	0.0302884	637.4	0.0264244	0.0220771	637.4	0.0411834	0.02491
637.6	0.989115	1.26567	637.6	0.210297	0.435672	637.6	0.0909457	0.110563	637.6	0.0296444	0.030441	637.6	0.0272749	0.0221898	637.6	0.0415104	0.0250379
637.8	0.99635	1.27092	637.8	0.211945	0.437687	637.8	0.0912722	0.111102	637.8	0.0305786	0.0305935	637.8	0.0279057	0.0223024	637.8	0.0417272	0.0251658
638	1.00344	1.27615	638	0.213432	0.439698	638	0.0917519	0.111641	638	0.0304733	0.0307458	638	0.0275068	0.0224149	638	0.0415385	0.0252937
638.2	1.01038	1.28136	638.2	0.215223	0.441707	638.2	0.0916265	0.112179	638.2	0.0310067	0.0308981	638.2	0.0275273	0.0225275	638.2	0.0416704	0.0254215
638.4	1.01766	1.28657	638.4	0.216174	0.443712	638.4	0.091569	0.112717	638.4	0.0309082	0.0310503	638.4	0.0271867	0.0226399	638.4	0.0414284	0.0255492
638.6	1.02438	1.29176	638.6	0.217768	0.445715	638.6	0.0918783	0.113255	638.6	0.0303599	0.0312024	638.6	0.0273229	0.0227523	638.6	0.0408762	0.0256769
638.8	1.03226	1.29693	638.8	0.219511	0.447715	638.8	0.0928942	0.113792	638.8	0.0310274	0.0313544	638.8	0.0284269	0.0228646	638.8	0.0414716	0.0258046
639	1.03913	1.3021	639	0.22132	0.449712	639	0.0937587	0.114328	639	0.0310648	0.0315063	639	0.0287525	0.0229769	639	0.0419865	0.0259322
639.2	1.04622	1.30725	639.2	0.22288	0.451706	639.2	0.0939662	0.114864	639.2	0.0309484	0.0316581	639.2	0.0284953	0.0230892	639.2	0.0423388	0.0260597
639.4	1.05292	1.31239	639.4	0.224203	0.453697	639.4	0.0943753	0.115399	639.4	0.0309204	0.0318098	639.4	0.0285772	0.0232013	639.4	0.0423849	0.0261872
639.6	1.05989	1.31751	639.6	0.225486	0.455686	639.6	0.0947035	0.115934	639.6	0.0307897	0.0319614	639.6	0.0289563	0.0233135	639.6	0.0428038	0.0263146
639.8	1.06695	1.32263	639.8	0.226172	0.457671	639.8	0.0947596	0.116469	639.8	0.0309053	0.032113	639.8	0.0289742	0.0234255	639.8	0.043914	0.0264419
640	1.0736	1.32772	640	0.227837	0.459654	640	0.0946569	0.117003	640	0.0308819	0.0322644	640	0.0291252	0.0235375	640	0.0432723	0.0265693
640.2	1.08094	1.33281	640.2	0.228925	0.461633	640.2	0.0953427	0.117536	640.2	0.0314096	0.0324157	640.2	0.0296474	0.0236495	640.2	0.0438265	0.0266965
640.4	1.08732	1.33788	640.4	0.229765	0.46361	640.4	0.0958721	0.11807	640.4	0.0315597	0.032567	640.4	0.0301153	0.0237614	640.4	0.0439779	0.0268237
640.6	1.09366	1.34294	640.6	0.230364	0.465584	640.6	0.0957341	0.118602	640.6	0.031555	0.0327181	640.6	0.0297986	0.0238732	640.6	0.0439482	0.0269509
640.8	1.10026	1.34799	640.8	0.230777	0.467555	640.8	0.0960827	0.119134	640.8	0.0318341	0.0328691	640.8	0.0307379	0.023985	640.8	0.045028	0.027078
641	1.1073	1.35303	641	0.231084	0.469523	641	0.0967083	0.119666	641	0.0324307	0.0330201	641	0.0306037	0.0240968	641	0.0452651	0.027205
641.2	1.11417	1.35805	641.2	0.231975	0.471489	641.2	0.0971478	0.120197	641.2	0.0326667	0.0331709	641.2	0.0301864	0.0242084	641.2	0.0454527	0.027332
641.4	1.12118	1.36306	641.4	0.232824	0.473451	641.4	0.0972129	0.120728	641.4	0.0326917	0.0333217	641.4	0.030085	0.0243201	641.4	0.0461341	0.0274589
641.6	1.12748	1.36805	641.6	0.23384	0.475411	641.6	0.0971946	0.121258	641.6	0.0328872	0.0334724	641.6	0.0299908	0.0244316	641.6	0.0463997	0.0275858
641.8	1.13468	1.37304	641.8	0.234166	0.477368	641.8	0.0970481	0.121787	641.8	0.0330198	0.0336229	641.8	0.0300516	0.0245431	641.8	0.0466807	0.0277127
642	1.14207	1.37801	642	0.234902	0.479322	642	0.0971757	0.122317	642	0.0328815	0.0337734	642	0.0292058	0.0246546	642	0.0467672	0.0278394
642.2	1.14946	1.38297	642.2	0.236707	0.481273	642.2	0.0976001	0.122845	642.2	0.033094	0.0339238	642.2	0.0296361	0.024766	642.2	0.0471059	0.0279662
642.4	1.15641	1.38791	642.4	0.237484	0.483221	642.4	0.0979269	0.123374	642.4	0.0328127	0.0340741	642.4	0.0294156	0.0248774	642.4	0.0469112	0.0280928
642.6	1.16365	1.39284	642.6	0.238942	0.485167	642.6	0.0988217	0.123901	642.6	0.0335286	0.0342243	642.6	0.0295443	0.0249887	642.6	0.0473894	0.0282194
642.8	1.1714	1.39776	642.8	0.240938	0.48711	642.8	0.0996045	0.124429	642.8	0.0336568	0.0343744	642.8	0.0301016	0.0250999	642.8	0.0479548	0.028346
643	1.17853	1.40267	643	0.242166	0.48905	643	0.0996699	0.124956	643	0.0333498	0.0345244	643	0.0304521	0.0252111	643	0.0483806	0.0284725
643.2	1.18592	1.40757	643.2	0.242719	0.490987	643.2	0.0996341	0.125482	643.2	0.0332881	0.0346743	643.2	0.0301361	0.0253222	643.2	0.0478345	0.028599
643.4	1.19299	1.41245	643.4	0.244179	0.492921	643.4	0.10052	0.126008	643.4	0.033853	0.0348241	643.4	0.0304446	0.0254333	643.4	0.048257	0.0287254
643.6	1.20046	1.41732	643.6	0.24585	0.494852	643.6	0.10123	0.126533	643.6	0.0340511	0.0349738	643.6	0.0304019	0.0255443	643.6	0.0479364	0.0288517
643.8	1.20714	1.42218	643.8	0.246849	0.496781	643.8	0.100408	0.127058	643.8	0.0341467	0.0351235	643.8	0.0295887	0.0256553	643.8	0.0468635	0.028978
644	1.21394	1.42703	644	0.24795	0.498707	644	0.100845	0.127583	644	0.0345058	0.035273	644	0.0293694	0.0257662	644	0.0455527	0.0291042
644.2	1.22072	1.43186	644.2	0.248695	0.50063	644.2	0.100944	0.128107	644.2	0.0341545	0.0354224	644.2	0.0293122	0.025877	644.2	0.0453266	0.0292304
644.4	1.22777	1.43668	644.4	0.249657	0.50255	644.4	0.101887	0.12863	644.4	0.0347373	0.0355718	644.4	0.0296032	0.0259878	644.4	0.0451899	0.0293565
644.6	1.23411	1.44149	644.6	0.250283	0.504468	644.6	0.102267	0.129153	644.6	0.0344634	0.035721	644.6	0.0297412	0.0260986	644.6	0.044299	0.0294826
644.8	1.24145	1.44629	644.8	0.251751	0.506383	644.8	0.103181	0.129676	644.8	0.034937	0.0358702	644.8	0.0305552	0.0262093	644.8	0.044738	0.0296087
645	1.24843	1.45107	645	0.252882	0.508295	645	0.103247	0.130198	645	0.0346742	0.0360192	645	0.0303401	0.0263199	645	0.0447074	0.0297346
645.2	1.25518	1.45585	645.2	0.254055	0.510204	645.2	0.103647	0.130719	645.2	0.0342983	0.0361682	645.2	0.0308037	0.0264305	645.2	0.0453361	0.0298605
645.4	1.26213	1.46061	645.4	0.254824	0.51211	645.4	0.10391	0.131241	645.4	0.0332908	0.0363171	645.4	0.0309975	0.026541	645.4	0.0457452	0.0299864
645.6	1.26815	1.46535	645.6	0.255039	0.514014	645.6	0.103983	0.131761	645.6	0.0330187	0.0364659	645.6	0.0307734	0.0266515	645.6	0.045621	0.0301122
645.8	1.27531	1.47009	645.8	0.255869	0.515915	645.8	0.104186	0.132281	645.8	0.0324352	0.0366146	645.8	0.0311123	0.0267619	645.8	0.0461482	0.030238
646	1.28244	1.47482	646	0.258401	0.517813	646	0.104581	0.132801	646	0.0326198	0.0367631	646	0.03194	0.0268723	646	0.0467612	0.0303637
646.2	1.28841	1.47953	646.2	0.260259	0.519709	646.2	0.105552	0.133321	646.2	0.0335062	0.0369116	646.2	0.0327405	0.0269826	646.2	0.0477943	0.0304893
646.4	1.2951	1.48423	646.4	0.261101	0.521601	646.4	0.105728	0.133839	646.4	0.0335376	0.03706	646.4	0.0326434	0.0270929	646.4	0.0483181	0.0306149
646.6	1.3014	1.48892	646.6	0.261466	0.523491	646.6	0.106159	0.134358	646.6	0.0334003	0.0372084	646.6	0.0325059	0.0272031	646.6	0.048678	0.0307405
646.8	1.30796	1.49359	646.8	0.262701	0.525378	646.8	0.106115	0.134876	646.8	0.0327434	0.0373566	646.8	0.0325111	0.0273132	646.8	0.0492977	0.0308659
647	1.31466	1.49826	647	0.263416	0.527263	647	0.10574	0.135393	647	0.0330057	0.0375047	647	0.0321989	0.0274233	647	0.0495984	0.0309914
647.2	1.32197	1.50291	647.2	0.264578	0.529144	647.2	0.105488	0.13591	647.2	0.0329556	0.0376527	647.2	0.0314727	0.0275334	647.2	0.0493717	0.0311168
647.4	1.32906	1.50755	647.4	0.266047	0.531023	647.4	0.105498	0.136426	647.4	0.033507	0.0378007	647.4	0.0312897	0.0276434	647.4	0.0504852	0.0312421
647.6	1.33636	1.51218	647.6	0.267266	0.5329	647.6	0.105656	0.136942	647.6	0.0340123	0.0379485	647.6	0.0307592	0.0277533	647.6	0.050011	0.0313674
647.8	1.34259	1.5168	647.8	0.26822	0.534773	647.8	0.105142	0.137458	647.8	0.0344025	0.0380963	647.8	0.0301898	0.0278632	647.8	0.0499143	0.0314926
648	1.34954	1.5214	648	0.268826	0.536644	648	0.105946	0.137973	648	0.0351927	0.0382439	648	0.0297804	0.027973	648	0.0501309	0.0316178
648.2	1.35708	1.526	648.2	0.270485	0.538512	648.2	0.106488	0.138488	648.2	0.0356936	0.0383915	648.2	0.0303532	0.0280828	648.2	0.0504741	0.0317429
648.4	1.36477	1.53058	648.4	0.272192	0.540378	648.4	0.107145	0.139002	648.4	0.0367147	0.038539	648.4	0.0310845	0.0281925	648.4	0.0506911	0.0318679
648.6	1.37147	1.53515	648.6	0.273437	0.54224	648.6	0.107358	0.139515	648.6	0.037517	0.0386864	648.6	0.0316243	0.0283021	648.6	0.0501743	0.031993
648.8	1.37917	1.53971	648.8	0.275283	0.5441	648.8	0.10775	0.140029	648.8	0.0380206	0.0388336	648.8	0.0325229	0.0284117	648.8	0.0508215	0.0321179
649	1.3863	1.54426	649	0.276469	0.545958	649	0.108366	0.140541	649	0.0384396	0.0389808	649	0.0331105	0.0285213	649	0.0510259	0.0322428
649.2	1.39349	1.54879	649.2	0.277753	0.547812	649.2	0.109212	0.141054	649.2	0.0386394	0.039128	649.2	0.0333426	0.0286308	649.2	0.0509025	0.0323677
649.4	1.3999	1.55332	649.4	0.278721	0.549664	649.4	0.109296	0.141565	649.4	0.0384967	0.039275	649.4	0.0329748	0.0287402	649.4	0.0500882	0.0324925
649.6	1.40679	1.55783	649.6	0.280497	0.551514	649.6	0.110173	0.142077	649.6	0.0393213	0.0394219	649.6	0.0339479	0.0288496	649.6	0.0501479	0.0326172
649.8	1.41378	1.56233	649.8	0.28319	0.55336	649.8	0.111432	0.142588	649.8	0.039933	0.0395687	649.8	0.0353013	0.028959	649.8	0.0509257	0.0327419
650	1.42059	1.56682	650	0.28464	0.555204	650	0.112469	0.143098	650	0.0404673	0.0397154	650	0.0360113	0.0290683	650	0.0513414	0.0328666
650.2	1.42621	1.5713	650.2	0.284592	0.557045	650.2	0.112867	0.143608	650.2	0.0399994	0.0398621	650.2	0.0352585	0.0291775	650.2	0.0506683	0.0329911
650.4	1.4326	1.57577	650.4	0.285124	0.558884	650.4	0.112048	0.144118	650.4	0.0386209	0.0400086	650.4	0.034508	0.0292867	650.4	0.0500022	0.0331157
650.6	1.43881	1.58022	650.6	0.285463	0.56072	650.6	0.11222	0.144627	650.6	0.0379866	0.0401551	650.6	0.0342405	0.0293958	650.6	0.0496073	0.0332402
650.8	1.44509	1.58467	650.8	0.286541	0.562553	650.8	0.112165	0.145135	650.8	0.0368174	0.0403015	650.8	0.0334183	0.0295048	650.8	0.0491321	0.0333646
651	1.45214	1.5891	651	0.287564	0.564384	651	0.112606	0.145643	651	0.0366355	0.0404477	651	0.0338497	0.0296139	651	0.0489954	0.033489
651.2	1.45907	1.59352	651.2	0.288427	0.566212	651.2	0.112588	0.146151	651.2	0.0356232	0.0405939	651.2	0.0340732	0.0297228	651.2	0.0493125	0.0336133
651.4	1.46633	1.59793	651.4	0.288997	0.568037	651.4	0.112723	0.146658	651.4	0.0361088	0.04074	651.4	0.0338346	0.0298317	651.4	0.0503234	0.0337376
651.6	1.47302	1.60233	651.6	0.28936	0.56986	651.6	0.11323	0.147165	651.6	0.0356233	0.040886	651.6	0.0333207	0.0299406	651.6	0.0498892	0.0338618
651.8	1.47935	1.60672	651.8	0.290001	0.57168	651.8	0.112751	0.147671	651.8	0.0348758	0.0410319	651.8	0.0335363	0.0300494	651.8	0.0496642	0.0339859
652	1.48598	1.6111	652	0.290789	0.573497	652	0.113361	0.148177	652	0.0352756	0.0411777	652	0.0338236	0.0301581	652	0.0492862	0.0341101
652.2	1.49343	1.61547	652.2	0.292587	0.575312	652.2	0.113668	0.148683	652.2	0.0351674	0.0413234	652.2	0.0350189	0.0302668	652.2	0.0497329	0.0342341
652.4	1.49997	1.61982	652.4	0.294099	0.577124	652.4	0.114188	0.149188	652.4	0.0352344	0.0414691	652.4	0.0354461	0.0303755	652.4	0.0503711	0.0343581
652.6	1.50649	1.62416	652.6	0.295681	0.578933	652.6	0.114694	0.149692	652.6	0.0361011	0.0416146	652.6	0.035964	0.030484	652.6	0.0504486	0.0344821
652.8	1.51317	1.6285	652.8	0.297272	0.58074	652.8	0.115113	0.150196	652.8	0.035605	0.04176	652.8	0.0359082	0.0305926	652.8	0.0501823	0.034606
653	1.5196	1.63282	653	0.298946	0.582544	653	0.115739	0.1507	653	0.0366877	0.0419054	653	0.036179	0.0307011	653	0.0502939	0.0347298
653.2	1.5258	1.63713	653.2	0.300853	0.584346	653.2	0.116204	0.151203	653.2	0.036672	0.0420507	653.2	0.0361025	0.0308095	653.2	0.0508106	0.0348536
653.4	1.53173	1.64143	653.4	0.302725	0.586145	653.4	0.116571	0.151706	653.4	0.0366257	0.0421958	653.4	0.0364636	0.0309179	653.4	0.0512012	0.0349774
653.6	1.5387	1.64572	653.6	0.304824	0.587942	653.6	0.117697	0.152208	653.6	0.0370815	0.0423409	653.6	0.0373382	0.0310262	653.6	0.052028	0.0351011
653.8	1.54464	1.65	653.8	0.306008	0.589735	653.8	0.11833	0.15271	653.8	0.0375474	0.0424859	653.8	0.0369166	0.0311345	653.8	0.05312	0.0352247
654	1.5504	1.65426	654	0.306733	0.591527	654	0.118445	0.153211	654	0.0371319	0.0426308	654	0.0359831	0.0312427	654	0.0529921	0.0353483
654.2	1.55659	1.65852	654.2	0.307486	0.593315	654.2	0.118015	0.153712	654.2	0.0367837	0.0427756	654.2	0.0349385	0.0313508	654.2	0.0525512	0.0354718
654.4	1.56266	1.66277	654.4	0.30916	0.595101	654.4	0.117969	0.154212	654.4	0.0367798	0.0429203	654.4	0.0341325	0.0314589	654.4	0.0528334	0.0355953
654.6	1.5694	1.667	654.6	0.310625	0.596885	654.6	0.119168	0.154712	654.6	0.0375337	0.043065	654.6	0.0342338	0.031567	654.6	0.0532384	0.0357187
654.8	1.57574	1.67123	654.8	0.311732	0.598665	654.8	0.120069	0.155212	654.8	0.0375407	0.0432095	654.8	0.0341233	0.031675	654.8	0.053381	0.0358421
655	1.58283	1.67544	655	0.312988	0.600444	655	0.12081	0.155711	655	0.0383601	0.0433539	655	0.0349413	0.0317829	655	0.0540178	0.0359654
655.2	1.58982	1.67964	655.2	0.314128	0.602219	655.2	0.121302	0.156209	655.2	0.0387397	0.0434983	655.2	0.0346108	0.0318908	655.2	0.0546428	0.0360887
655.4	1.59715	1.68383	655.4	0.314933	0.603993	655.4	0.121982	0.156707	655.4	0.0399285	0.0436425	655.4	0.0349089	0.0319986	655.4	0.0551445	0.0362119
655.6	1.60351	1.68802	655.6	0.315246	0.605763	655.6	0.122214	0.157205	655.6	0.0399875	0.0437867	655.6	0.0351059	0.0321064	655.6	0.0550471	0.0363351
655.8	1.61034	1.69219	655.8	0.315899	0.607531	655.8	0.122322	0.157702	655.8	0.040021	0.0439308	655.8	0.0363972	0.0322142	655.8	0.0548843	0.0364582
656	1.61667	1.69635	656	0.31724	0.609297	656	0.12355	0.158199	656	0.0406215	0.0440748	656	0.0366058	0.0323218	656	0.0552258	0.0365813
656.2	1.62271	1.7005	656.2	0.318189	0.611059	656.2	0.123436	0.158695	656.2	0.0396572	0.0442187	656.2	0.0366353	0.0324295	656.2	0.0554271	0.0367043
656.4	1.62841	1.70463	656.4	0.319083	0.61282	656.4	0.123697	0.159191	656.4	0.0392845	0.0443625	656.4	0.0362768	0.032537	656.4	0.0554324	0.0368272
656.6	1.63453	1.70876	656.6	0.319892	0.614577	656.6	0.123243	0.159687	656.6	0.0390164	0.0445062	656.6	0.0362204	0.0326446	656.6	0.0539287	0.0369502
656.8	1.64039	1.71288	656.8	0.320856	0.616333	656.8	0.123526	0.160182	656.8	0.0384572	0.0446498	656.8	0.036429	0.032752	656.8	0.0537159	0.037073
657	1.64577	1.71699	657	0.322302	0.618085	657	0.123289	0.160676	657	0.038554	0.0447934	657	0.03687	0.0328595	657	0.0541292	0.0371958
657.2	1.65162	1.72109	657.2	0.323836	0.619836	657.2	0.12323	0.16117	657.2	0.0379292	0.0449368	657.2	0.0369502	0.0329668	657.2	0.0546023	0.0373186
657.4	1.65721	1.72517	657.4	0.32457	0.621583	657.4	0.122802	0.161664	657.4	0.0377998	0.0450802	657.4	0.0367479	0.0330741	657.4	0.054741	0.0374413
657.6	1.6629	1.72925	657.6	0.32508	0.623328	657.6	0.12298	0.162157	657.6	0.0372308	0.0452234	657.6	0.0363771	0.0331814	657.6	0.0547029	0.0375639
657.8	1.66833	1.73331	657.8	0.326272	0.625071	657.8	0.123298	0.16265	657.8	0.037373	0.0453666	657.8	0.0363797	0.0332886	657.8	0.0550284	0.0376865
658	1.67408	1.73737	658	0.327511	0.626811	658	0.123407	0.163142	658	0.0376858	0.0455097	658	0.0359437	0.0333957	658	0.0544565	0.037809
658.2	1.67998	1.74142	658.2	0.328251	0.628548	658.2	0.123157	0.163634	658.2	0.0375029	0.0456527	658.2	0.0356428	0.0335028	658.2	0.0542102	0.0379315
658.4	1.6854	1.74545	658.4	0.329878	0.630283	658.4	0.123434	0.164126	658.4	0.0375121	0.0457956	658.4	0.0358224	0.0336099	658.4	0.0539105	0.038054
658.6	1.69116	1.74948	658.6	0.33102	0.632016	658.6	0.123691	0.164617	658.6	0.0380684	0.0459384	658.6	0.0357506	0.0337169	658.6	0.0536593	0.0381764
658.8	1.69714	1.75349	658.8	0.332395	0.633746	658.8	0.124	0.165107	658.8	0.0380296	0.0460811	658.8	0.036219	0.0338238	658.8	0.0540035	0.0382987
659	1.70365	1.75749	659	0.333469	0.635473	659	0.12465	0.165597	659	0.0380322	0.0462238	659	0.0362483	0.0339307	659	0.0534543	0.038421
659.2	1.71054	1.76149	659.2	0.335453	0.637198	659.2	0.125544	0.166087	659.2	0.0386299	0.0463663	659.2	0.0361052	0.0340375	659.2	0.0539354	0.0385432
659.4	1.71664	1.76547	659.4	0.336001	0.63892	659.4	0.126023	0.166576	659.4	0.0393382	0.0465088	659.4	0.0365808	0.0341443	659.4	0.0544891	0.0386654
659.6	1.72323	1.76945	659.6	0.336811	0.64064	659.6	0.126389	0.167065	659.6	0.0390396	0.0466511	659.6	0.0367152	0.034251	659.6	0.054336	0.0387875
659.8	1.72937	1.77341	659.8	0.338621	0.642358	659.8	0.127341	0.167554	659.8	0.0391508	0.0467934	659.8	0.0371217	0.0343577	659.8	0.0542911	0.0389096
660	1.73453	1.77736	660	0.339938	0.644073	660	0.128021	0.168041	660	0.0386459	0.0469356	660	0.0371183	0.0344643	660	0.0543897	0.0390316
660.2	1.73965	1.78131	660.2	0.340752	0.645785	660.2	0.127391	0.168529	660.2	0.0381992	0.0470777	660.2	0.0366347	0.0345709	660.2	0.0538545	0.0391536
660.4	1.7461	1.78524	660.4	0.342943	0.647495	660.4	0.128063	0.169016	660.4	0.0385309	0.0472197	660.4	0.0373679	0.0346774	660.4	0.0540309	0.0392755
660.6	1.75185	1.78917	660.6	0.343792	0.649203	660.6	0.128184	0.169503	660.6	0.0386372	0.0473616	660.6	0.0371505	0.0347839	660.6	0.0538366	0.0393974
660.8	1.75831	1.79308	660.8	0.345524	0.650908	660.8	0.129413	0.169989	660.8	0.0398092	0.0475035	660.8	0.0378993	0.0348903	660.8	0.0550039	0.0395192
661	1.76479	1.79698	661	0.346992	0.65261	661	0.129889	0.170474	661	0.0405782	0.0476452	661	0.0379799	0.0349967	661	0.0554238	0.0396409
661.2	1.77063	1.80088	661.2	0.347985	0.654311	661.2	0.130214	0.17096	661.2	0.041047	0.0477868	661.2	0.0382946	0.035103	661.2	0.0559129	0.0397627
661.4	1.77717	1.80476	661.4	0.34855	0.656008	661.4	0.130763	0.171444	661.4	0.0414255	0.0479284	661.4	0.0378508	0.0352092	661.4	0.0565345	0.0398843
661.6	1.78276	1.80863	661.6	0.349197	0.657703	661.6	0.131056	0.171929	661.6	0.0413254	0.0480699	661.6	0.0375637	0.0353154	661.6	0.0560993	0.0400059
661.8	1.7878	1.8125	661.8	0.350084	0.659396	661.8	0.130656	0.172413	661.8	0.0421007	0.0482113	661.8	0.0379418	0.0354216	661.8	0.0559257	0.0401275
662	1.79356	1.81635	662	0.350842	0.661086	662	0.13033	0.172896	662	0.0417925	0.0483526	662	0.0372375	0.0355277	662	0.0555602	0.040249
662.2	1.79914	1.8202	662.2	0.35134	0.662774	662.2	0.129633	0.173379	662.2	0.0416555	0.0484938	662.2	0.037323	0.0356337	662.2	0.055482	0.0403705
662.4	1.8051	1.82403	662.4	0.352668	0.66446	662.4	0.129692	0.173862	662.4	0.0417459	0.0486349	662.4	0.037131	0.0357398	662.4	0.0554908	0.0404919
662.6	1.81136	1.82786	662.6	0.354408	0.666143	662.6	0.130101	0.174344	662.6	0.0423596	0.0487759	662.6	0.037499	0.0358457	662.6	0.0553906	0.0406132
662.8	1.81742	1.83167	662.8	0.355961	0.667823	662.8	0.130412	0.174826	662.8	0.0423254	0.0489168	662.8	0.0379251	0.0359516	662.8	0.0559931	0.0407345
663	1.82265	1.83548	663	0.357056	0.669501	663	0.12996	0.175307	663	0.041522	0.0490577	663	0.037105	0.0360574	663	0.0547053	0.0408558
663.2	1.8292	1.83928	663.2	0.359082	0.671177	663.2	0.130229	0.175788	663.2	0.0413758	0.0491985	663.2	0.0369699	0.0361632	663.2	0.0552052	0.0409769
663.4	1.8344	1.84306	663.4	0.359424	0.67285	663.4	0.129936	0.176269	663.4	0.0413175	0.0493391	663.4	0.0367057	0.0362689	663.4	0.0552001	0.0410981
663.6	1.8406	1.84684	663.6	0.36083	0.674521	663.6	0.130011	0.176749	663.6	0.0411315	0.0494797	663.6	0.0368633	0.0363746	663.6	0.0549859	0.0412192
663.8	1.84672	1.85061	663.8	0.362988	0.676189	663.8	0.130855	0.177228	663.8	0.0418	0.0496202	663.8	0.0378723	0.0364802	663.8	0.056069	0.0413402
664	1.85225	1.85436	664	0.36465	0.677855	664	0.131391	0.177708	664	0.041909	0.0497606	664	0.0384448	0.0365858	664	0.0561763	0.0414612
664.2	1.85799	1.85811	664.2	0.3665	0.679519	664.2	0.1314	0.178186	664.2	0.0429066	0.0499009	664.2	0.0386634	0.0366914	664.2	0.0564716	0.0415822
664.4	1.86406	1.86185	664.4	0.3684	0.68118	664.4	0.132336	0.178665	664.4	0.0428213	0.0500412	664.4	0.0391626	0.0367968	664.4	0.0566757	0.041703
664.6	1.86992	1.86558	664.6	0.368754	0.682839	664.6	0.132517	0.179143	664.6	0.0432151	0.0501813	664.6	0.0391355	0.0369022	664.6	0.0570476	0.0418239
664.8	1.87611	1.8693	664.8	0.369997	0.684495	664.8	0.133602	0.17962	664.8	0.0434927	0.0503214	664.8	0.0396332	0.0370076	664.8	0.0572318	0.0419447
665	1.88187	1.87301	665	0.370903	0.686149	665	0.133692	0.180097	665	0.0431991	0.0504613	665	0.0387502	0.0371129	665	0.0570812	0.0420654
665.2	1.88666	1.87671	665.2	0.371349	0.6878	665.2	0.133887	0.180574	665.2	0.0426682	0.0506012	665.2	0.0386475	0.0372182	665.2	0.0573083	0.0421861
665.4	1.89282	1.8804	665.4	0.372489	0.689449	665.4	0.134227	0.18105	665.4	0.0427114	0.050741	665.4	0.0382562	0.0373234	665.4	0.0574412	0.0423067
665.6	1.89752	1.88408	665.6	0.373112	0.691096	665.6	0.134023	0.181525	665.6	0.0424151	0.0508807	665.6	0.0381253	0.0374286	665.6	0.0570384	0.0424273
665.8	1.90219	1.88776	665.8	0.373674	0.692741	665.8	0.133334	0.182001	665.8	0.0420751	0.0510203	665.8	0.0374079	0.0375337	665.8	0.0569733	0.0425478
666	1.90765	1.89142	666	0.375233	0.694383	666	0.133935	0.182476	666	0.0424028	0.0511598	666	0.0370991	0.0376388	666	0.0577367	0.0426683
666.2	1.91298	1.89507	666.2	0.375758	0.696022	666.2	0.134159	0.18295	666.2	0.0426602	0.0512993	666.2	0.0367835	0.0377438	666.2	0.0580807	0.0427887
666.4	1.9184	1.89872	666.4	0.377094	0.697659	666.4	0.134626	0.183424	666.4	0.042433	0.0514386	666.4	0.0361918	0.0378487	666.4	0.05818	0.0429091
666.6	1.92332	1.90235	666.6	0.378552	0.699294	666.6	0.13466	0.183898	666.6	0.0427886	0.0515779	666.6	0.0362479	0.0379536	666.6	0.0579109	0.0430294
666.8	1.92777	1.90598	666.8	0.379715	0.700927	666.8	0.13437	0.184371	666.8	0.0428607	0.0517171	666.8	0.0356395	0.0380585	666.8	0.0581371	0.0431497
667	1.93281	1.9096	667	0.380917	0.702557	667	0.133911	0.184844	667	0.0423502	0.0518562	667	0.0351742	0.0381633	667	0.0578378	0.0432699
667.2	1.93862	1.9132	667.2	0.382273	0.704184	667.2	0.134828	0.185316	667.2	0.0423466	0.0519952	667.2	0.0357571	0.038268	667.2	0.0586437	0.0433901
667.4	1.94357	1.9168	667.4	0.383719	0.70581	667.4	0.135385	0.185788	667.4	0.0432199	0.0521341	667.4	0.0367061	0.0383727	667.4	0.0595386	0.0435102
667.6	1.94928	1.92039	667.6	0.385113	0.707433	667.6	0.13649	0.186259	667.6	0.0436071	0.0522729	667.6	0.0373676	0.0384774	667.6	0.0605444	0.0436303
667.8	1.95518	1.92397	667.8	0.387042	0.709054	667.8	0.137296	0.18673	667.8	0.0437838	0.0524116	667.8	0.0385058	0.038582	667.8	0.0612723	0.0437503
668	1.96052	1.92754	668	0.389598	0.710672	668	0.138258	0.187201	668	0.0443957	0.0525503	668	0.039143	0.0386865	668	0.0618817	0.0438703
668.2	1.96561	1.93111	668.2	0.390576	0.712288	668.2	0.138044	0.187671	668.2	0.0441784	0.0526889	668.2	0.0394981	0.038791	668.2	0.0616794	0.0439902
668.4	1.97072	1.93466	668.4	0.392014	0.713902	668.4	0.138591	0.188141	668.4	0.0436816	0.0528273	668.4	0.0394966	0.0388954	668.4	0.06132	0.0441101
668.6	1.976	1.9382	668.6	0.392889	0.715513	668.6	0.138205	0.18861	668.6	0.043515	0.0529657	668.6	0.0400573	0.0389998	668.6	0.0613414	0.0442299
668.8	1.98117	1.94174	668.8	0.394262	0.717122	668.8	0.139265	0.189079	668.8	0.0428726	0.053104	668.8	0.0400699	0.0391042	668.8	0.0609057	0.0443497
669	1.98649	1.94526	669	0.395063	0.718729	669	0.139125	0.189547	669	0.0426458	0.0532422	669	0.0406938	0.0392084	669	0.0605464	0.0444694
669.2	1.99201	1.94878	669.2	0.396252	0.720333	669.2	0.139893	0.190015	669.2	0.0427389	0.0533804	669.2	0.0417135	0.0393127	669.2	0.0609985	0.044589
669.4	1.99715	1.95229	669.4	0.397289	0.721935	669.4	0.139838	0.190483	669.4	0.0423487	0.0535184	669.4	0.0416773	0.0394169	669.4	0.0602335	0.0447087
669.6	2.00216	1.95579	669.6	0.398188	0.723534	669.6	0.140141	0.19095	669.6	0.0426763	0.0536564	669.6	0.0415276	0.039521	669.6	0.0602135	0.0448282
669.8	2.00636	1.95928	669.8	0.398671	0.725132	669.8	0.139887	0.191417	669.8	0.041996	0.0537942	669.8	0.0407341	0.0396251	669.8	0.0596328	0.0449477
670	2.0112	1.96276	670	0.400105	0.726727	670	0.140502	0.191883	670	0.042174	0.053932	670	0.0406642	0.0397291	670	0.0597383	0.0450672
670.2	2.01615	1.96623	670.2	0.400679	0.72832	670.2	0.140565	0.192349	670.2	0.0423509	0.0540697	670.2	0.0401746	0.0398331	670.2	0.0593339	0.0451866
670.4	2.02124	1.9697	670.4	0.402054	0.72991	670.4	0.1407	0.192815	670.4	0.0432169	0.0542073	670.4	0.0399652	0.039937	670.4	0.0589648	0.045306
670.6	2.02624	1.97315	670.6	0.4036	0.731498	670.6	0.141413	0.19328	670.6	0.0441761	0.0543449	670.6	0.0402658	0.0400409	670.6	0.0591676	0.0454253
670.8	2.03204	1.9766	670.8	0.405895	0.733084	670.8	0.142439	0.193745	670.8	0.0449346	0.0544823	670.8	0.0404177	0.0401447	670.8	0.0596165	0.0455445
671	2.03743	1.98004	671	0.407243	0.734667	671	0.143382	0.194209	671	0.0452856	0.0546196	671	0.0408769	0.0402485	671	0.0603115	0.0456637
671.2	2.04249	1.98347	671.2	0.408932	0.736249	671.2	0.144358	0.194673	671.2	0.0454317	0.0547569	671.2	0.0412559	0.0403522	671.2	0.0607793	0.0457829
671.4	2.04822	1.98689	671.4	0.411371	0.737828	671.4	0.14531	0.195136	671.4	0.0463461	0.0548941	671.4	0.0417784	0.0404559	671.4	0.0612708	0.045902
671.6	2.053	1.9903	671.6	0.412235	0.739404	671.6	0.146008	0.195599	671.6	0.0459706	0.0550312	671.6	0.041595	0.0405595	671.6	0.0617097	0.0460211
671.8	2.05882	1.9937	671.8	0.414182	0.740979	671.8	0.146	0.196062	671.8	0.0464003	0.0551682	671.8	0.0420264	0.0406631	671.8	0.0615958	0.0461401
672	2.0638	1.99709	672	0.416597	0.742551	672	0.146581	0.196524	672	0.0468245	0.0553051	672	0.0427167	0.0407666	672	0.0621172	0.046259
672.2	2.06836	2.00048	672.2	0.417752	0.744121	672.2	0.146266	0.196986	672.2	0.0465947	0.0554419	672.2	0.0422724	0.04087	672.2	0.0610651	0.0463779
672.4	2.07257	2.00386	672.4	0.419082	0.745688	672.4	0.14608	0.197447	672.4	0.0466727	0.0555787	672.4	0.0421314	0.0409735	672.4	0.0606718	0.0464968
672.6	2.07732	2.00722	672.6	0.419782	0.747253	672.6	0.145354	0.197908	672.6	0.0461663	0.0557153	672.6	0.0422629	0.0410768	672.6	0.0601731	0.0466156
672.8	2.08198	2.01058	672.8	0.421044	0.748816	672.8	0.145883	0.198369	672.8	0.0457866	0.0558519	672.8	0.0423376	0.0411801	672.8	0.0599704	0.0467343
673	2.08657	2.01394	673	0.421615	0.750377	673	0.145239	0.198829	673	0.0447925	0.0559884	673	0.0421211	0.0412834	673	0.059776	0.046853
673.2	2.0914	2.01728	673.2	0.422887	0.751935	673.2	0.145885	0.199288	673.2	0.0442492	0.0561248	673.2	0.0417846	0.0413866	673.2	0.0599405	0.0469717
673.4	2.09557	2.02061	673.4	0.423283	0.753492	673.4	0.145913	0.199748	673.4	0.0432561	0.0562611	673.4	0.041301	0.0414898	673.4	0.0596945	0.0470903
673.6	2.0999	2.02394	673.6	0.424305	0.755046	673.6	0.146148	0.200207	673.6	0.0434767	0.0563973	673.6	0.0415166	0.0415929	673.6	0.0602965	0.0472088
673.8	2.10396	2.02726	673.8	0.424356	0.756597	673.8	0.145808	0.200665	673.8	0.0424046	0.0565334	673.8	0.0407616	0.0416959	673.8	0.059439	0.0473273
674	2.10913	2.03056	674	0.426463	0.758147	674	0.146989	0.201123	674	0.0440238	0.0566695	674	0.0411904	0.0417989	674	0.0607711	0.0474458
674.2	2.11397	2.03386	674.2	0.427504	0.759694	674.2	0.147297	0.201581	674.2	0.0446437	0.0568055	674.2	0.0413198	0.0419019	674.2	0.0610705	0.0475642
674.4	2.11897	2.03716	674.4	0.428712	0.761239	674.4	0.148249	0.202038	674.4	0.0451172	0.0569414	674.4	0.0410257	0.0420048	674.4	0.0613509	0.0476825
674.6	2.12382	2.04044	674.6	0.430288	0.762782	674.6	0.149019	0.202495	674.6	0.0455264	0.0570772	674.6	0.0415375	0.0421077	674.6	0.0623975	0.0478008
674.8	2.12949	2.04372	674.8	0.432016	0.764322	674.8	0.149483	0.202951	674.8	0.0462455	0.0572129	674.8	0.0419891	0.0422105	674.8	0.0628585	0.0479191
675	2.13433	2.04698	675	0.432611	0.76586	675	0.150099	0.203407	675	0.0468576	0.0573485	675	0.0422165	0.0423132	675	0.063539	0.0480373
675.2	2.13898	2.05024	675.2	0.434411	0.767396	675.2	0.151112	0.203862	675.2	0.0474683	0.0574841	675.2	0.0426684	0.0424159	675.2	0.064014	0.0481554
675.4	2.1433	2.05349	675.4	0.435794	0.76893	675.4	0.151683	0.204318	675.4	0.0477583	0.0576195	675.4	0.0428604	0.0425186	675.4	0.0641014	0.0482735
675.6	2.14752	2.05673	675.6	0.437018	0.770462	675.6	0.151967	0.204772	675.6	0.0473442	0.0577549	675.6	0.0430789	0.0426212	675.6	0.0638974	0.0483916
675.8	2.15265	2.05997	675.8	0.43856	0.771991	675.8	0.152481	0.205227	675.8	0.0483168	0.0578902	675.8	0.0434932	0.0427237	675.8	0.0640874	0.0485096
676	2.1568	2.06319	676	0.439704	0.773518	676	0.153125	0.20568	676	0.0478868	0.0580254	676	0.0433458	0.0428262	676	0.0641885	0.0486275
676.2	2.16131	2.06641	676.2	0.440859	0.775043	676.2	0.153177	0.206134	676.2	0.0477562	0.0581605	676.2	0.0430241	0.0429287	676.2	0.0633338	0.0487454
676.4	2.16382	2.06962	676.4	0.441192	0.776566	676.4	0.152137	0.206587	676.4	0.0472348	0.0582955	676.4	0.0420708	0.0430311	676.4	0.0624643	0.0488633
676.6	2.16821	2.07282	676.6	0.442296	0.778087	676.6	0.152164	0.20704	676.6	0.0467715	0.0584305	676.6	0.0417938	0.0431334	676.6	0.0623945	0.0489811
676.8	2.17248	2.07602	676.8	0.444036	0.779605	676.8	0.152112	0.207492	676.8	0.0460796	0.0585653	676.8	0.0412768	0.0432357	676.8	0.0625519	0.0490988
677	2.17648	2.0792	677	0.445579	0.781121	677	0.151785	0.207944	677	0.045331	0.0587001	677	0.0405402	0.043338	677	0.062309	0.0492165
677.2	2.18079	2.08238	677.2	0.446692	0.782635	677.2	0.152306	0.208395	677.2	0.0452037	0.0588348	677.2	0.041015	0.0434402	677.2	0.0622157	0.0493342
677.4	2.18538	2.08555	677.4	0.448325	0.784147	677.4	0.152296	0.208846	677.4	0.0456498	0.0589694	677.4	0.040914	0.0435423	677.4	0.0626535	0.0494518
677.6	2.18975	2.08871	677.6	0.450312	0.785656	677.6	0.152351	0.209297	677.6	0.0464943	0.0591039	677.6	0.0409442	0.0436444	677.6	0.0621037	0.0495693
677.8	2.19404	2.09186	677.8	0.451364	0.787163	677.8	0.152416	0.209747	677.8	0.0464084	0.0592384	677.8	0.040407	0.0437465	677.8	0.0613536	0.0496868
678	2.19894	2.095	678	0.453444	0.788669	678	0.153408	0.210197	678	0.0477064	0.0593727	678	0.0414595	0.0438485	678	0.0628185	0.0498043
678.2	2.20265	2.09814	678.2	0.454094	0.790172	678.2	0.153264	0.210646	678.2	0.0472803	0.059507	678.2	0.0411931	0.0439504	678.2	0.0623431	0.0499217
678.4	2.20779	2.10127	678.4	0.455645	0.791672	678.4	0.15401	0.211095	678.4	0.0479904	0.0596412	678.4	0.041583	0.0440523	678.4	0.0627546	0.050039
678.6	2.21234	2.10439	678.6	0.457359	0.793171	678.6	0.153983	0.211544	678.6	0.0488302	0.0597753	678.6	0.0428651	0.0441542	678.6	0.0633832	0.0501563
678.8	2.21726	2.1075	678.8	0.458479	0.794668	678.8	0.154648	0.211992	678.8	0.0493069	0.0599093	678.8	0.0436148	0.044256	678.8	0.0631906	0.0502736
679	2.22125	2.11061	679	0.459487	0.796162	679	0.155478	0.21244	679	0.0497618	0.0600432	679	0.0435325	0.0443577	679	0.0634207	0.0503908
679.2	2.22557	2.11371	679.2	0.461591	0.797654	679.2	0.156482	0.212887	679.2	0.0500837	0.0601771	679.2	0.0438617	0.0444594	679.2	0.0637245	0.0505079
679.4	2.2296	2.1168	679.4	0.462783	0.799144	679.4	0.156799	0.213334	679.4	0.0503742	0.0603108	679.4	0.0445539	0.0445611	679.4	0.0637171	0.050625
679.6	2.23428	2.11988	679.6	0.464422	0.800632	679.6	0.157461	0.213781	679.6	0.0501905	0.0604445	679.6	0.0449138	0.0446627	679.6	0.0641604	0.0507421
679.8	2.23922	2.12295	679.8	0.46589	0.802117	679.8	0.159106	0.214227	679.8	0.0511586	0.0605781	679.8	0.0456506	0.0447642	679.8	0.065238	0.0508591
680	2.24326	2.12602	680	0.467408	0.803601	680	0.159484	0.214673	680	0.050843	0.0607116	680	0.0452319	0.0448657	680	0.0650723	0.050976
680.2	2.24708	2.12907	680.2	0.469219	0.805082	680.2	0.159754	0.215118	680.2	0.0508554	0.0608451	680.2	0.0456395	0.0449671	680.2	0.0652957	0.0510929
680.4	2.25047	2.13212	680.4	0.470533	0.806561	680.4	0.159817	0.215563	680.4	0.0510075	0.0609784	680.4	0.0455619	0.0450685	680.4	0.0662877	0.0512098
680.6	2.25525	2.13517	680.6	0.471959	0.808038	680.6	0.159864	0.216008	680.6	0.0510729	0.0611117	680.6	0.0454368	0.0451699	680.6	0.0666758	0.0513266
680.8	2.25944	2.1382	680.8	0.473448	0.809513	680.8	0.159657	0.216452	680.8	0.0502688	0.0612448	680.8	0.0446821	0.0452712	680.8	0.0663867	0.0514433
681	2.26369	2.14123	681	0.474861	0.810986	681	0.159575	0.216896	681	0.0501005	0.0613779	681	0.0449595	0.0453724	681	0.066251	0.05156
681.2	2.26903	2.14425	681.2	0.476165	0.812457	681.2	0.160222	0.217339	681.2	0.0503754	0.0615109	681.2	0.0456183	0.0454736	681.2	0.0664051	0.0516767
681.4	2.27392	2.14726	681.4	0.477312	0.813925	681.4	0.160676	0.217782	681.4	0.0507421	0.0616439	681.4	0.0456292	0.0455748	681.4	0.0662362	0.0517933
681.6	2.27822	2.15026	681.6	0.477883	0.815392	681.6	0.16033	0.218225	681.6	0.0501189	0.0617767	681.6	0.0452153	0.0456759	681.6	0.0655869	0.0519099
681.8	2.28246	2.15326	681.8	0.478229	0.816856	681.8	0.160644	0.218667	681.8	0.0496915	0.0619095	681.8	0.0451337	0.0457769	681.8	0.0658255	0.0520264
682	2.28679	2.15625	682	0.478641	0.818318	682	0.160535	0.219109	682	0.0504161	0.0620421	682	0.0451549	0.0458779	682	0.0660392	0.0521428
682.2	2.29056	2.15923	682.2	0.479255	0.819778	682.2	0.160264	0.21955	682.2	0.0502028	0.0621747	682.2	0.0446409	0.0459789	682.2	0.0651267	0.0522592
682.4	2.29555	2.1622	682.4	0.48036	0.821236	682.4	0.160082	0.219991	682.4	0.0503056	0.0623072	682.4	0.04476	0.0460798	682.4	0.0650003	0.0523756
682.6	2.29958	2.16517	682.6	0.481533	0.822692	682.6	0.160606	0.220432	682.6	0.0509585	0.0624397	682.6	0.0450688	0.0461806	682.6	0.0646771	0.0524919
682.8	2.30317	2.16813	682.8	0.48235	0.824146	682.8	0.160841	0.220872	682.8	0.0507105	0.062572	682.8	0.0446305	0.0462814	682.8	0.0640926	0.0526081
683	2.30672	2.17108	683	0.483743	0.825597	683	0.160726	0.221312	683	0.0509408	0.0627043	683	0.0441456	0.0463822	683	0.0643965	0.0527244
683.2	2.31135	2.17402	683.2	0.48656	0.827047	683.2	0.161611	0.221751	683.2	0.0512354	0.0628364	683.2	0.0446198	0.0464829	683.2	0.064862	0.0528405
683.4	2.31494	2.17696	683.4	0.489106	0.828494	683.4	0.162317	0.22219	683.4	0.0515222	0.0629685	683.4	0.0452909	0.0465835	683.4	0.0652571	0.0529566
683.6	2.31812	2.17989	683.6	0.491554	0.829939	683.6	0.16266	0.222629	683.6	0.0519572	0.0631005	683.6	0.0447574	0.0466841	683.6	0.0656238	0.0530727
683.8	2.32211	2.18281	683.8	0.493945	0.831382	683.8	0.164063	0.223067	683.8	0.052652	0.0632324	683.8	0.0458979	0.0467847	683.8	0.0659692	0.0531887
684	2.32601	2.18572	684	0.495906	0.832824	684	0.164769	0.223505	684	0.0526176	0.0633643	684	0.0459719	0.0468852	684	0.0664967	0.0533047
684.2	2.32944	2.18863	684.2	0.497644	0.834263	684.2	0.164831	0.223942	684.2	0.052622	0.063496	684.2	0.0462368	0.0469856	684.2	0.0670268	0.0534206
684.4	2.3332	2.19153	684.4	0.498871	0.835699	684.4	0.165162	0.224379	684.4	0.0528108	0.0636277	684.4	0.0461551	0.047086	684.4	0.0677917	0.0535364
684.6	2.33677	2.19442	684.6	0.50026	0.837134	684.6	0.16497	0.224816	684.6	0.0528252	0.0637593	684.6	0.0457646	0.0471864	684.6	0.0677501	0.0536523
684.8	2.34071	2.1973	684.8	0.501674	0.838567	684.8	0.165385	0.225252	684.8	0.0523783	0.0638908	684.8	0.0461	0.0472867	684.8	0.0677034	0.053768
685	2.34453	2.20018	685	0.503329	0.839998	685	0.165089	0.225688	685	0.0523612	0.0640223	685	0.0469449	0.0473869	685	0.0676919	0.0538837
685.2	2.34843	2.20305	685.2	0.504763	0.841426	685.2	0.16567	0.226123	685.2	0.0525116	0.0641536	685.2	0.0471425	0.0474871	685.2	0.0677711	0.0539994
685.4	2.35309	2.20591	685.4	0.505628	0.842853	685.4	0.166169	0.226558	685.4	0.0529288	0.0642849	685.4	0.0470054	0.0475873	685.4	0.0675721	0.054115
685.6	2.35694	2.20877	685.6	0.506602	0.844277	685.6	0.166151	0.226993	685.6	0.0527347	0.064416	685.6	0.0464901	0.0476874	685.6	0.0675233	0.0542306
685.8	2.3606	2.21161	685.8	0.507481	0.8457	685.8	0.166355	0.227427	685.8	0.0531534	0.0645471	685.8	0.0463015	0.0477875	685.8	0.0671533	0.0543461
686	2.36383	2.21445	686	0.507835	0.84712	686	0.165981	0.227861	686	0.0531729	0.0646782	686	0.0455777	0.0478875	686	0.0659002	0.0544616
686.2	2.36727	2.21729	686.2	0.508617	0.848538	686.2	0.165858	0.228294	686.2	0.0527577	0.0648091	686.2	0.0453432	0.0479874	686.2	0.0656868	0.054577
686.4	2.37068	2.22011	686.4	0.51017	0.849955	686.4	0.165817	0.228727	686.4	0.0520317	0.0649399	686.4	0.0454308	0.0480873	686.4	0.0652236	0.0546924
686.6	2.37375	2.22293	686.6	0.511388	0.851369	686.6	0.16641	0.22916	686.6	0.0518132	0.0650707	686.6	0.0448237	0.0481872	686.6	0.0645271	0.0548077
686.8	2.37734	2.22574	686.8	0.512817	0.852781	686.8	0.166683	0.229592	686.8	0.0511139	0.0652014	686.8	0.0448275	0.048287	686.8	0.0642627	0.054923
687	2.38132	2.22855	687	0.514647	0.854191	687	0.167523	0.230024	687	0.0511758	0.065332	687	0.0460047	0.0483867	687	0.064881	0.0550382
687.2	2.38451	2.23135	687.2	0.516405	0.855599	687.2	0.168118	0.230456	687.2	0.0507258	0.0654625	687.2	0.0463414	0.0484865	687.2	0.0646295	0.0551534
687.4	2.38756	2.23414	687.4	0.517757	0.857005	687.4	0.168789	0.230887	687.4	0.0509194	0.0655929	687.4	0.0465395	0.0485861	687.4	0.0650708	0.0552685
687.6	2.3909	2.23692	687.6	0.518099	0.858409	687.6	0.168866	0.231318	687.6	0.0513528	0.0657233	687.6	0.0466743	0.0486857	687.6	0.0648709	0.0553836
687.8	2.39524	2.2397	687.8	0.519067	0.859811	687.8	0.169769	0.231748	687.8	0.0509485	0.0658536	687.8	0.0477798	0.0487853	687.8	0.0659026	0.0554986
688	2.39889	2.24247	688	0.520315	0.861211	688	0.170222	0.232178	688	0.0512434	0.0659837	688	0.0474995	0.0488848	688	0.0666004	0.0556136
688.2	2.40248	2.24523	688.2	0.521464	0.862609	688.2	0.170256	0.232608	688.2	0.0511703	0.0661139	688.2	0.0472521	0.0489843	688.2	0.0669881	0.0557286
688.4	2.40611	2.24798	688.4	0.522447	0.864005	688.4	0.17084	0.233037	688.4	0.0517126	0.0662439	688.4	0.0475273	0.0490837	688.4	0.0680752	0.0558434
688.6	2.40978	2.25073	688.6	0.524471	0.865399	688.6	0.171341	0.233466	688.6	0.052266	0.0663738	688.6	0.0481028	0.0491831	688.6	0.068634	0.0559583
688.8	2.41369	2.25347	688.8	0.526769	0.86679	688.8	0.171868	0.233894	688.8	0.0524051	0.0665037	688.8	0.0489473	0.0492824	688.8	0.069267	0.0560731
689	2.41683	2.25621	689	0.528439	0.86818	689	0.171537	0.234322	689	0.0528347	0.0666335	689	0.048941	0.0493817	689	0.069431	0.0561878
689.2	2.4209	2.25893	689.2	0.530193	0.869568	689.2	0.172791	0.23475	689.2	0.0538215	0.0667632	689.2	0.0493224	0.0494809	689.2	0.0701555	0.0563025
689.4	2.42583	2.26165	689.4	0.531908	0.870954	689.4	0.173628	0.235177	689.4	0.0542424	0.0668928	689.4	0.0498338	0.0495801	689.4	0.0703537	0.0564171
689.6	2.42874	2.26437	689.6	0.53296	0.872337	689.6	0.173293	0.235604	689.6	0.0532798	0.0670223	689.6	0.0493358	0.0496792	689.6	0.0702321	0.0565317
689.8	2.43232	2.26707	689.8	0.534216	0.873719	689.8	0.173468	0.23603	689.8	0.0534268	0.0671518	689.8	0.0494361	0.0497783	689.8	0.0704017	0.0566463
690	2.43572	2.26977	690	0.535632	0.875099	690	0.173622	0.236456	690	0.0533208	0.0672812	690	0.0497104	0.0498773	690	0.0706088	0.0567608
690.2	2.43796	2.27247	690.2	0.536576	0.876477	690.2	0.17313	0.236882	690.2	0.0524152	0.0674105	690.2	0.0493829	0.0499763	690.2	0.0704002	0.0568752
690.4	2.44124	2.27515	690.4	0.538417	0.877853	690.4	0.173613	0.237308	690.4	0.0519494	0.0675397	690.4	0.0495885	0.0500752	690.4	0.0701154	0.0569896
690.6	2.44429	2.27783	690.6	0.539451	0.879226	690.6	0.173522	0.237732	690.6	0.0518622	0.0676688	690.6	0.0488034	0.0501741	690.6	0.0698422	0.057104
690.8	2.44773	2.2805	690.8	0.540764	0.880598	690.8	0.174121	0.238157	690.8	0.0516332	0.0677979	690.8	0.0491464	0.0502729	690.8	0.0693927	0.0572183
691	2.45085	2.28317	691	0.541368	0.881968	691	0.174373	0.238581	691	0.0521561	0.0679268	691	0.049599	0.0503717	691	0.0697342	0.0573325
691.2	2.45352	2.28583	691.2	0.542168	0.883336	691.2	0.174332	0.239005	691.2	0.0525318	0.0680557	691.2	0.0486508	0.0504704	691.2	0.0693675	0.0574467
691.4	2.45787	2.28848	691.4	0.543896	0.884701	691.4	0.175392	0.239428	691.4	0.0536001	0.0681845	691.4	0.0487966	0.0505691	691.4	0.0698898	0.0575609
691.6	2.46121	2.29112	691.6	0.544614	0.886065	691.6	0.175683	0.239851	691.6	0.0533242	0.0683132	691.6	0.0485035	0.0506677	691.6	0.0697654	0.057675
691.8	2.46461	2.29376	691.8	0.54622	0.887427	691.8	0.176605	0.240274	691.8	0.0534772	0.0684419	691.8	0.0485226	0.0507663	691.8	0.0703979	0.0577891
692	2.46762	2.29639	692	0.547177	0.888787	692	0.176984	0.240696	692	0.0536535	0.0685704	692	0.0476612	0.0508649	692	0.0699083	0.0579031
692.2	2.4719	2.29902	692.2	0.548653	0.890145	692.2	0.178113	0.241118	692.2	0.054087	0.0686989	692.2	0.0474147	0.0509633	692.2	0.0697835	0.058017
692.4	2.47574	2.30164	692.4	0.550825	0.891501	692.4	0.179077	0.24154	692.4	0.0547914	0.0688273	692.4	0.048456	0.0510618	692.4	0.0709774	0.0581309
692.6	2.47965	2.30425	692.6	0.552775	0.892855	692.6	0.179741	0.241961	692.6	0.0553645	0.0689556	692.6	0.0491536	0.0511602	692.6	0.0709614	0.0582448
692.8	2.48272	2.30686	692.8	0.554356	0.894207	692.8	0.17967	0.242382	692.8	0.0552266	0.0690839	692.8	0.0495509	0.0512585	692.8	0.0709376	0.0583586
693	2.48545	2.30945	693	0.555035	0.895557	693	0.17951	0.242802	693	0.0550273	0.069212	693	0.0495727	0.0513568	693	0.0701851	0.0584724
693.2	2.48877	2.31205	693.2	0.556275	0.896905	693.2	0.179493	0.243222	693.2	0.0545494	0.0693401	693.2	0.0496613	0.0514551	693.2	0.0698139	0.0585861
693.4	2.49201	2.31463	693.4	0.557501	0.898251	693.4	0.178747	0.243642	693.4	0.0537589	0.0694681	693.4	0.0495444	0.0515533	693.4	0.0696725	0.0586998
693.6	2.49523	2.31721	693.6	0.559299	0.899596	693.6	0.178462	0.244061	693.6	0.0536206	0.069596	693.6	0.0494235	0.0516514	693.6	0.0703292	0.0588134
693.8	2.49868	2.31978	693.8	0.560777	0.900938	693.8	0.178626	0.24448	693.8	0.0541521	0.0697239	693.8	0.049839	0.0517495	693.8	0.070746	0.058927
694	2.5012	2.32235	694	0.562221	0.902278	694	0.178027	0.244898	694	0.0536518	0.0698516	694	0.0495482	0.0518476	694	0.0702538	0.0590405
694.2	2.50301	2.32491	694.2	0.562864	0.903617	694.2	0.177365	0.245316	694.2	0.0533738	0.0699793	694.2	0.0489689	0.0519456	694.2	0.0696512	0.059154
694.4	2.50643	2.32746	694.4	0.564149	0.904953	694.4	0.177264	0.245734	694.4	0.053712	0.0701069	694.4	0.048593	0.0520436	694.4	0.0698523	0.0592674
694.6	2.50912	2.33001	694.6	0.565747	0.906287	694.6	0.176525	0.246151	694.6	0.0539775	0.0702344	694.6	0.0484465	0.0521415	694.6	0.0695796	0.0593808
694.8	2.51249	2.33255	694.8	0.566796	0.90762	694.8	0.176715	0.246568	694.8	0.0541524	0.0703618	694.8	0.0485322	0.0522393	694.8	0.0699544	0.0594941
695	2.51618	2.33508	695	0.568815	0.908951	695	0.177075	0.246985	695	0.0556055	0.0704892	695	0.0487335	0.0523371	695	0.0709623	0.0596074
695.2	2.51942	2.33761	695.2	0.570518	0.910279	695.2	0.17721	0.247401	695.2	0.0565533	0.0706165	695.2	0.0489114	0.0524349	695.2	0.0716406	0.0597207
695.4	2.52289	2.34013	695.4	0.5721	0.911606	695.4	0.1779	0.247817	695.4	0.0564128	0.0707437	695.4	0.0492545	0.0525326	695.4	0.0722969	0.0598339
695.6	2.52558	2.34264	695.6	0.573014	0.912931	695.6	0.178589	0.248232	695.6	0.0559124	0.0708708	695.6	0.0487776	0.0526303	695.6	0.0726034	0.059947
695.8	2.52871	2.34515	695.8	0.574457	0.914254	695.8	0.179436	0.248647	695.8	0.0562937	0.0709978	695.8	0.0484819	0.0527279	695.8	0.0728043	0.0600601
696	2.53184	2.34765	696	0.575855	0.915575	696	0.180203	0.249062	696	0.0567573	0.0711248	696	0.0483806	0.0528255	696	0.0729451	0.0601732
696.2	2.53555	2.35014	696.2	0.5776	0.916894	696.2	0.181656	0.249476	696.2	0.056965	0.0712516	696.2	0.0488345	0.052923	696.2	0.0732337	0.0602861
696.4	2.53802	2.35263	696.4	0.579244	0.918211	696.4	0.182383	0.24989	696.4	0.0566882	0.0713784	696.4	0.0492563	0.0530205	696.4	0.0735824	0.0603991
696.6	2.54075	2.35512	696.6	0.580763	0.919527	696.6	0.182952	0.250304	696.6	0.0565149	0.0715051	696.6	0.0491661	0.0531179	696.6	0.0730333	0.060512
696.8	2.5431	2.35759	696.8	0.581768	0.92084	696.8	0.182926	0.250717	696.8	0.055562	0.0716318	696.8	0.0492224	0.0532153	696.8	0.0723262	0.0606249
697	2.54581	2.36006	697	0.582665	0.922151	697	0.183375	0.25113	697	0.0550403	0.0717583	697	0.0490357	0.0533126	697	0.0719225	0.0607377
697.2	2.54894	2.36252	697.2	0.584287	0.923461	697.2	0.18351	0.251543	697.2	0.0546928	0.0718848	697.2	0.0489928	0.0534099	697.2	0.0719656	0.0608504
697.4	2.55234	2.36498	697.4	0.586257	0.924769	697.4	0.184044	0.251955	697.4	0.0548931	0.0720112	697.4	0.0492565	0.0535071	697.4	0.072494	0.0609631
697.6	2.55553	2.36743	697.6	0.58772	0.926075	697.6	0.184583	0.252366	697.6	0.055194	0.0721375	697.6	0.0493352	0.0536043	697.6	0.072544	0.0610758
697.8	2.55887	2.36988	697.8	0.589388	0.927378	697.8	0.185373	0.252778	697.8	0.0556768	0.0722638	697.8	0.0499164	0.0537015	697.8	0.0729415	0.0611884
698	2.56171	2.37232	698	0.591066	0.92868	698	0.185796	0.253189	698	0.0561115	0.0723899	698	0.0501743	0.0537986	698	0.0727413	0.061301
698.2	2.56524	2.37475	698.2	0.592372	0.929981	698.2	0.185806	0.253599	698.2	0.0567905	0.072516	698.2	0.0508051	0.0538956	698.2	0.0730958	0.0614135
698.4	2.56865	2.37717	698.4	0.593663	0.931279	698.4	0.186216	0.25401	698.4	0.0569581	0.072642	698.4	0.0509608	0.0539926	698.4	0.0728136	0.061526
698.6	2.57184	2.37959	698.6	0.595708	0.932575	698.6	0.186166	0.254419	698.6	0.0578712	0.0727679	698.6	0.0517325	0.0540896	698.6	0.0733887	0.0616384
698.8	2.57485	2.38201	698.8	0.596985	0.93387	698.8	0.186664	0.254829	698.8	0.05858	0.0728937	698.8	0.0522185	0.0541865	698.8	0.074524	0.0617508
699	2.57811	2.38441	699	0.599353	0.935162	699	0.186903	0.255238	699	0.0594717	0.0730195	699	0.0530957	0.0542833	699	0.0750073	0.0618631
699.2	2.58131	2.38682	699.2	0.600082	0.936453	699.2	0.187594	0.255647	699.2	0.0600498	0.0731452	699.2	0.0532873	0.0543801	699.2	0.0755965	0.0619754
699.4	2.58415	2.38921	699.4	0.601009	0.937742	699.4	0.187994	0.256055	699.4	0.0592536	0.0732708	699.4	0.0532621	0.0544769	699.4	0.075708	0.0620876
699.6	2.5878	2.3916	699.6	0.602719	0.939029	699.6	0.188927	0.256463	699.6	0.0597945	0.0733963	699.6	0.0534637	0.0545736	699.6	0.0764684	0.0621998
699.8	2.59087	2.39398	699.8	0.603762	0.940314	699.8	0.189182	0.256871	699.8	0.0595565	0.0735218	699.8	0.0535876	0.0546702	699.8	0.0763451	0.0623119
700	2.5936	2.39636	700	0.605726	0.941597	700	0.189767	0.257278	700	0.0596909	0.0736471	700	0.0541168	0.0547669	700	0.0767576	0.062424
700.2	2.59606	2.39873	700.2	0.607595	0.942879	700.2	0.190206	0.257685	700.2	0.0596357	0.0737724	700.2	0.0539188	0.0548634	700.2	0.0771679	0.0625361
700.4	2.59827	2.4011	700.4	0.609486	0.944158	700.4	0.190388	0.258092	700.4	0.0594546	0.0738976	700.4	0.0535113	0.05496	700.4	0.0773059	0.0626481
700.6	2.60163	2.40346	700.6	0.610893	0.945436	700.6	0.190736	0.258498	700.6	0.0587738	0.0740227	700.6	0.0535731	0.0550564	700.6	0.0772485	0.06276
700.8	2.60414	2.40581	700.8	0.611424	0.946712	700.8	0.190791	0.258904	700.8	0.058762	0.0741478	700.8	0.0534924	0.0551529	700.8	0.0769848	0.0628719
701	2.60663	2.40816	701	0.612624	0.947986	701	0.191109	0.259309	701	0.0589288	0.0742728	701	0.0534996	0.0552492	701	0.0769704	0.0629838
701.2	2.60963	2.4105	701.2	0.614828	0.949258	701.2	0.191772	0.259714	701.2	0.0596102	0.0743977	701.2	0.054439	0.0553456	701.2	0.0775205	0.0630956
701.4	2.61183	2.41283	701.4	0.615884	0.950528	701.4	0.19173	0.260119	701.4	0.0595195	0.0745225	701.4	0.0540384	0.0554419	701.4	0.0773757	0.0632073
701.6	2.61412	2.41516	701.6	0.616732	0.951797	701.6	0.191642	0.260523	701.6	0.0595839	0.0746472	701.6	0.0540464	0.0555381	701.6	0.0767544	0.0633191
701.8	2.61678	2.41749	701.8	0.618901	0.953063	701.8	0.192325	0.260927	701.8	0.0602704	0.0747719	701.8	0.0553366	0.0556343	701.8	0.0773161	0.0634307
702	2.61811	2.4198	702	0.619154	0.954328	702	0.19162	0.261331	702	0.0597118	0.0748964	702	0.0543219	0.0557304	702	0.0759279	0.0635423
702.2	2.62045	2.42212	702.2	0.620184	0.955591	702.2	0.191661	0.261734	702.2	0.0597442	0.0750209	702.2	0.054288	0.0558265	702.2	0.0750772	0.0636539
702.4	2.62237	2.42442	702.4	0.621643	0.956852	702.4	0.192035	0.262137	702.4	0.0600012	0.0751454	702.4	0.0539275	0.0559226	702.4	0.0750641	0.0637654
702.6	2.62443	2.42672	702.6	0.623385	0.958111	702.6	0.192141	0.26254	702.6	0.0597876	0.0752697	702.6	0.0536163	0.0560186	702.6	0.0753462	0.0638769
702.8	2.62693	2.42901	702.8	0.624687	0.959369	702.8	0.192616	0.262942	702.8	0.0600235	0.075394	702.8	0.0538382	0.0561145	702.8	0.0753227	0.0639883
703	2.62976	2.4313	703	0.626058	0.960625	703	0.192461	0.263344	703	0.0594771	0.0755182	703	0.0537241	0.0562104	703	0.0750383	0.0640997
703.2	2.63261	2.43359	703.2	0.626583	0.961878	703.2	0.192805	0.263745	703.2	0.0590739	0.0756423	703.2	0.0527408	0.0563063	703.2	0.0746699	0.0642111
703.4	2.63535	2.43586	703.4	0.627926	0.96313	703.4	0.192772	0.264146	703.4	0.0587606	0.0757663	703.4	0.0524373	0.0564021	703.4	0.0752006	0.0643223
703.6	2.63925	2.43813	703.6	0.63021	0.964381	703.6	0.193616	0.264547	703.6	0.0594523	0.0758903	703.6	0.0529492	0.0564978	703.6	0.0760812	0.0644336
703.8	2.64129	2.4404	703.8	0.631557	0.965629	703.8	0.193831	0.264947	703.8	0.0594508	0.0760141	703.8	0.052724	0.0565935	703.8	0.0755535	0.0645448
704	2.64436	2.44266	704	0.63352	0.966876	704	0.194281	0.265347	704	0.0596051	0.0761379	704	0.052523	0.0566892	704	0.0764271	0.0646559
704.2	2.64747	2.44491	704.2	0.634735	0.96812	704.2	0.194719	0.265747	704.2	0.0602526	0.0762616	704.2	0.0520733	0.0567848	704.2	0.0768134	0.064767
704.4	2.65065	2.44716	704.4	0.636058	0.969363	704.4	0.19505	0.266146	704.4	0.0601417	0.0763853	704.4	0.0517499	0.0568804	704.4	0.0767641	0.0648781
704.6	2.65297	2.4494	704.6	0.636875	0.970605	704.6	0.19493	0.266545	704.6	0.059564	0.0765088	704.6	0.0515767	0.0569759	704.6	0.0765447	0.0649891
704.8	2.65474	2.45164	704.8	0.637191	0.971844	704.8	0.194858	0.266944	704.8	0.0596958	0.0766323	704.8	0.0513677	0.0570714	704.8	0.0760038	0.0651
705	2.65752	2.45387	705	0.638849	0.973082	705	0.195453	0.267342	705	0.0600786	0.0767557	705	0.0516141	0.0571668	705	0.0757092	0.0652109
705.2	2.66024	2.45609	705.2	0.640489	0.974317	705.2	0.196354	0.26774	705.2	0.0607785	0.0768791	705.2	0.0524805	0.0572622	705.2	0.076568	0.0653218
705.4	2.66264	2.45831	705.4	0.641052	0.975551	705.4	0.196434	0.268137	705.4	0.0602778	0.0770023	705.4	0.0521903	0.0573576	705.4	0.0760476	0.0654326
705.6	2.66562	2.46053	705.6	0.642918	0.976784	705.6	0.197161	0.268534	705.6	0.0607299	0.0771255	705.6	0.0534388	0.0574529	705.6	0.0761561	0.0655434
705.8	2.66822	2.46273	705.8	0.644999	0.978014	705.8	0.19786	0.268931	705.8	0.0614641	0.0772486	705.8	0.0544081	0.0575481	705.8	0.0764307	0.0656541
706	2.66996	2.46494	706	0.645987	0.979243	706	0.197366	0.269327	706	0.0605759	0.0773716	706	0.0536835	0.0576433	706	0.075636	0.0657647
706.2	2.67278	2.46713	706.2	0.648465	0.98047	706.2	0.197636	0.269723	706.2	0.0603962	0.0774945	706.2	0.0537186	0.0577385	706.2	0.0754792	0.0658754
706.4	2.67547	2.46933	706.4	0.650938	0.981695	706.4	0.198247	0.270119	706.4	0.0610555	0.0776174	706.4	0.053899	0.0578336	706.4	0.0763698	0.065986
706.6	2.67829	2.47151	706.6	0.653029	0.982918	706.6	0.198967	0.270515	706.6	0.0611713	0.0777402	706.6	0.054166	0.0579286	706.6	0.0764771	0.0660965
706.8	2.68141	2.47369	706.8	0.654591	0.984139	706.8	0.199205	0.270909	706.8	0.0621516	0.0778629	706.8	0.0549699	0.0580236	706.8	0.0767794	0.066207
707	2.6845	2.47587	707	0.657278	0.985359	707	0.199448	0.271304	707	0.0625681	0.0779856	707	0.0554596	0.0581186	707	0.0773158	0.0663174
707.2	2.68714	2.47803	707.2	0.658315	0.986577	707.2	0.199493	0.271698	707.2	0.0623947	0.0781081	707.2	0.0552914	0.0582135	707.2	0.077071	0.0664278
707.4	2.69027	2.4802	707.4	0.660297	0.987793	707.4	0.200266	0.272092	707.4	0.0631885	0.0782306	707.4	0.0558386	0.0583084	707.4	0.0779923	0.0665382
707.6	2.69361	2.48236	707.6	0.662749	0.989008	707.6	0.201007	0.272486	707.6	0.0634831	0.078353	707.6	0.0566051	0.0584032	707.6	0.078002	0.0666484
707.8	2.69558	2.48451	707.8	0.664144	0.990221	707.8	0.200767	0.272879	707.8	0.0634728	0.0784753	707.8	0.0558682	0.058498	707.8	0.078046	0.0667587
708	2.69883	2.48666	708	0.665057	0.991432	708	0.200668	0.273272	708	0.0630561	0.0785976	708	0.0552724	0.0585927	708	0.0784243	0.0668689
708.2	2.7006	2.4888	708.2	0.665867	0.992641	708.2	0.200506	0.273664	708.2	0.0632535	0.0787197	708.2	0.0550024	0.0586874	708.2	0.0782845	0.0669791
708.4	2.7019	2.49093	708.4	0.66608	0.993848	708.4	0.19985	0.274056	708.4	0.0623159	0.0788418	708.4	0.0539869	0.058782	708.4	0.0778508	0.0670892
708.6	2.70363	2.49307	708.6	0.667025	0.995054	708.6	0.199918	0.274448	708.6	0.061694	0.0789638	708.6	0.0538078	0.0588766	708.6	0.0780091	0.0671992
708.8	2.70584	2.49519	708.8	0.66773	0.996258	708.8	0.20017	0.27484	708.8	0.0616432	0.0790858	708.8	0.0536817	0.0589712	708.8	0.0783232	0.0673093
709	2.70864	2.49731	709	0.66932	0.99746	709	0.201335	0.275231	709	0.0624969	0.0792076	709	0.0544562	0.0590657	709	0.0793709	0.0674192
709.2	2.71087	2.49943	709.2	0.67047	0.998661	709.2	0.201658	0.275621	709.2	0.062471	0.0793294	709.2	0.055023	0.0591601	709.2	0.0800098	0.0675291
709.4	2.71311	2.50154	709.4	0.672048	0.999859	709.4	0.201596	0.276012	709.4	0.062467	0.0794511	709.4	0.0549097	0.0592545	709.4	0.079655	0.067639
709.6	2.7153	2.50364	709.6	0.674049	1.00106	709.6	0.202056	0.276402	709.6	0.0629504	0.0795728	709.6	0.0557676	0.0593489	709.6	0.0801377	0.0677489
709.8	2.71651	2.50574	709.8	0.675163	1.00225	709.8	0.202161	0.276791	709.8	0.0629265	0.0796943	709.8	0.0553203	0.0594432	709.8	0.0798311	0.0678586
710	2.71782	2.50783	710	0.676286	1.00345	710	0.201374	0.277181	710	0.0624753	0.0798158	710	0.0549967	0.0595374	710	0.079164	0.0679684
710.2	2.7207	2.50992	710.2	0.678746	1.00464	710.2	0.202526	0.27757	710.2	0.0636344	0.0799372	710.2	0.0554118	0.0596317	710.2	0.0797638	0.0680781
710.4	2.72302	2.512	710.4	0.680449	1.00583	710.4	0.203475	0.277958	710.4	0.0645473	0.0800585	710.4	0.055488	0.0597258	710.4	0.0800224	0.0681877
710.6	2.72532	2.51408	710.6	0.681942	1.00702	710.6	0.204071	0.278347	710.6	0.0652099	0.0801798	710.6	0.0563695	0.0598199	710.6	0.0798132	0.0682973
710.8	2.72691	2.51615	710.8	0.68312	1.0082	710.8	0.20425	0.278735	710.8	0.0656324	0.080301	710.8	0.0571203	0.059914	710.8	0.0794937	0.0684069
711	2.72859	2.51822	711	0.684955	1.00939	711	0.203932	0.279122	711	0.0654194	0.0804221	711	0.0570339	0.0600081	711	0.0791395	0.0685164
711.2	2.73082	2.52028	711.2	0.685778	1.01057	711.2	0.204253	0.279509	711.2	0.0642847	0.0805431	711.2	0.0569004	0.060102	711.2	0.0787201	0.0686258
711.4	2.73359	2.52234	711.4	0.687519	1.01175	711.4	0.20533	0.279896	711.4	0.0638541	0.080664	711.4	0.0572467	0.060196	711.4	0.0789409	0.0687352
711.6	2.73581	2.52439	711.6	0.689576	1.01293	711.6	0.205728	0.280283	711.6	0.0635515	0.0807849	711.6	0.0573374	0.0602899	711.6	0.0786537	0.0688446
711.8	2.73757	2.52643	711.8	0.690607	1.01411	711.8	0.205686	0.280669	711.8	0.0636125	0.0809057	711.8	0.0569118	0.0603837	711.8	0.0785143	0.0689539
712	2.73982	2.52847	712	0.691844	1.01529	712	0.205894	0.281055	712	0.0635379	0.0810264	712	0.0569661	0.0604775	712	0.0783447	0.0690632
712.2	2.74085	2.53051	712.2	0.693266	1.01646	712.2	0.205955	0.28144	712.2	0.0629624	0.0811471	712.2	0.0564432	0.0605713	712.2	0.07807	0.0691724
712.4	2.74327	2.53254	712.4	0.694279	1.01763	712.4	0.206686	0.281825	712.4	0.0618836	0.0812676	712.4	0.0557655	0.060665	712.4	0.07806	0.0692816
712.6	2.74617	2.53456	712.6	0.69693	1.0188	712.6	0.207777	0.28221	712.6	0.0618749	0.0813881	712.6	0.0560166	0.0607586	712.6	0.0787095	0.0693907
712.8	2.74846	2.53658	712.8	0.698219	1.01997	712.8	0.208051	0.282594	712.8	0.0617422	0.0815085	712.8	0.055549	0.0608523	712.8	0.0792663	0.0694998
713	2.75048	2.5386	713	0.69984	1.02114	713	0.209151	0.282978	713	0.0620249	0.0816289	713	0.0558113	0.0609458	713	0.0788478	0.0696089
713.2	2.75314	2.54061	713.2	0.701799	1.02231	713.2	0.20917	0.283362	713.2	0.0620559	0.0817491	713.2	0.0554975	0.0610394	713.2	0.0788006	0.0697179
713.4	2.75537	2.54261	713.4	0.703553	1.02347	713.4	0.209421	0.283746	713.4	0.0627092	0.0818693	713.4	0.0551137	0.0611328	713.4	0.0787932	0.0698268
713.6	2.75778	2.54461	713.6	0.704811	1.02464	713.6	0.21009	0.284129	713.6	0.0628944	0.0819894	713.6	0.0548862	0.0612263	713.6	0.0792702	0.0699357
713.8	2.76001	2.54661	713.8	0.70594	1.0258	713.8	0.210868	0.284511	713.8	0.0633502	0.0821095	713.8	0.0544063	0.0613197	713.8	0.079274	0.0700446
714	2.76278	2.5486	714	0.70821	1.02696	714	0.210426	0.284894	714	0.0640583	0.0822294	714	0.0545146	0.061413	714	0.0789313	0.0701534
714.2	2.76514	2.55058	714.2	0.709561	1.02811	714.2	0.211266	0.285276	714.2	0.0641716	0.0823493	714.2	0.0543095	0.0615063	714.2	0.0784547	0.0702621
714.4	2.76617	2.55256	714.4	0.710762	1.02927	714.4	0.210909	0.285657	714.4	0.0635948	0.0824691	714.4	0.0541536	0.0615995	714.4	0.0778608	0.0703709
714.6	2.76856	2.55454	714.6	0.712023	1.03042	714.6	0.211	0.286039	714.6	0.0646759	0.0825889	714.6	0.0554351	0.0616927	714.6	0.0784605	0.0704795
714.8	2.76973	2.55651	714.8	0.712519	1.03158	714.8	0.210492	0.28642	714.8	0.0644603	0.0827085	714.8	0.0547841	0.0617859	714.8	0.0782856	0.0705882
715	2.77227	2.55847	715	0.713363	1.03273	715	0.210311	0.2868	715	0.0647549	0.0828281	715	0.0543921	0.061879	715	0.0787027	0.0706967
715.2	2.77526	2.56043	715.2	0.714661	1.03388	715.2	0.211002	0.28718	715.2	0.0642798	0.0829476	715.2	0.0552577	0.0619721	715.2	0.0794306	0.0708053
715.4	2.77681	2.56238	715.4	0.715626	1.03502	715.4	0.211251	0.28756	715.4	0.0641039	0.083067	715.4	0.0557978	0.0620651	715.4	0.0795715	0.0709137
715.6	2.77933	2.56433	715.6	0.716875	1.03617	715.6	0.21131	0.28794	715.6	0.0653439	0.0831864	715.6	0.0562654	0.0621581	715.6	0.0798579	0.0710222
715.8	2.7811	2.56628	715.8	0.718161	1.03732	715.8	0.211593	0.288319	715.8	0.0658925	0.0833057	715.8	0.0563182	0.062251	715.8	0.0798153	0.0711306
716	2.78374	2.56822	716	0.7197	1.03846	716	0.211607	0.288698	716	0.0660412	0.0834249	716	0.0570915	0.0623439	716	0.0802489	0.0712389
716.2	2.78552	2.57015	716.2	0.721164	1.0396	716.2	0.211711	0.289077	716.2	0.0656933	0.083544	716.2	0.0568166	0.0624367	716.2	0.0796749	0.0713472
716.4	2.78805	2.57208	716.4	0.722276	1.04074	716.4	0.211767	0.289455	716.4	0.0651406	0.0836631	716.4	0.0565462	0.0625295	716.4	0.0796339	0.0714555
716.6	2.79035	2.57401	716.6	0.723963	1.04188	716.6	0.211784	0.289833	716.6	0.06536	0.083782	716.6	0.0568815	0.0626222	716.6	0.0802991	0.0715637
716.8	2.79233	2.57593	716.8	0.725125	1.04301	716.8	0.211818	0.29021	716.8	0.0646881	0.083901	716.8	0.0569645	0.0627149	716.8	0.0806877	0.0716719
717	2.79439	2.57784	717	0.727029	1.04415	717	0.212064	0.290587	717	0.0647328	0.0840198	717	0.0577187	0.0628076	717	0.0806323	0.07178
717.2	2.79768	2.57975	717.2	0.728927	1.04528	717.2	0.212121	0.290964	717.2	0.0648848	0.0841386	717.2	0.0583721	0.0629002	717.2	0.0815605	0.0718881
717.4	2.79932	2.58166	717.4	0.730309	1.04641	717.4	0.212947	0.291341	717.4	0.0644035	0.0842572	717.4	0.0574863	0.0629928	717.4	0.0817793	0.0719961
717.6	2.80157	2.58356	717.6	0.731995	1.04754	717.6	0.213805	0.291717	717.6	0.0642999	0.0843758	717.6	0.0576826	0.0630853	717.6	0.0827085	0.0721041
717.8	2.80393	2.58545	717.8	0.734199	1.04867	717.8	0.215083	0.292093	717.8	0.0644813	0.0844944	717.8	0.0581775	0.0631777	717.8	0.0826456	0.072212
718	2.80548	2.58734	718	0.736289	1.04979	718	0.215203	0.292468	718	0.0645112	0.0846128	718	0.0580345	0.0632702	718	0.0817969	0.0723199
718.2	2.80697	2.58923	718.2	0.737681	1.05092	718.2	0.216332	0.292843	718.2	0.0641611	0.0847312	718.2	0.0581247	0.0633625	718.2	0.0817655	0.0724277
718.4	2.80844	2.59111	718.4	0.739612	1.05204	718.4	0.216388	0.293218	718.4	0.0640833	0.0848495	718.4	0.0584355	0.0634549	718.4	0.0823558	0.0725355
718.6	2.81036	2.59299	718.6	0.740381	1.05316	718.6	0.216249	0.293593	718.6	0.0645341	0.0849678	718.6	0.057908	0.0635472	718.6	0.0818023	0.0726433
718.8	2.81111	2.59486	718.8	0.741336	1.05428	718.8	0.216434	0.293967	718.8	0.0642095	0.0850859	718.8	0.0563568	0.0636394	718.8	0.0813588	0.072751
719	2.81375	2.59672	719	0.743369	1.0554	719	0.217545	0.294341	719	0.0650722	0.085204	719	0.0566234	0.0637316	719	0.0821033	0.0728587
719.2	2.81581	2.59859	719.2	0.745809	1.05652	719.2	0.217663	0.294714	719.2	0.0655012	0.085322	719.2	0.0566911	0.0638237	719.2	0.0818361	0.0729663
719.4	2.81814	2.60044	719.4	0.747574	1.05763	719.4	0.218632	0.295087	719.4	0.0665026	0.08544	719.4	0.0567517	0.0639158	719.4	0.0821466	0.0730738
719.6	2.82035	2.6023	719.6	0.748851	1.05875	719.6	0.218194	0.29546	719.6	0.0669478	0.0855578	719.6	0.0564393	0.0640079	719.6	0.0815919	0.0731814
719.8	2.82196	2.60414	719.8	0.750382	1.05986	719.8	0.218036	0.295833	719.8	0.0669197	0.0856756	719.8	0.0563946	0.0640999	719.8	0.0813069	0.0732889
720	2.82405	2.60599	720	0.751587	1.06097	720	0.217536	0.296205	720	0.0676802	0.0857933	720	0.0570134	0.0641919	720	0.0812153	0.0733963
720.2	2.82537	2.60783	720.2	0.753079	1.06208	720.2	0.217102	0.296577	720.2	0.0681141	0.085911	720.2	0.0565638	0.0642838	720.2	0.0808551	0.0735037
720.4	2.82694	2.60966	720.4	0.754117	1.06318	720.4	0.216531	0.296948	720.4	0.0681463	0.0860285	720.4	0.0566662	0.0643757	720.4	0.0811026	0.073611
720.6	2.82856	2.61149	720.6	0.755543	1.06429	720.6	0.21661	0.297319	720.6	0.0678974	0.086146	720.6	0.0569882	0.0644675	720.6	0.0808783	0.0737183
720.8	2.82912	2.61331	720.8	0.756631	1.06539	720.8	0.216124	0.29769	720.8	0.0671652	0.0862635	720.8	0.0566819	0.0645593	720.8	0.0802686	0.0738256
721	2.8309	2.61513	721	0.758396	1.06649	721	0.216366	0.29806	721	0.0677378	0.0863808	721	0.0574366	0.0646511	721	0.0806653	0.0739328
721.2	2.83333	2.61695	721.2	0.760467	1.06759	721.2	0.216518	0.29843	721.2	0.0677396	0.0864981	721.2	0.0579938	0.0647428	721.2	0.0816528	0.0740399
721.4	2.83423	2.61876	721.4	0.761952	1.06869	721.4	0.217894	0.2988	721.4	0.0678163	0.0866153	721.4	0.0577989	0.0648344	721.4	0.0822892	0.074147
721.6	2.83652	2.62057	721.6	0.763987	1.06979	721.6	0.218804	0.29917	721.6	0.068174	0.0867324	721.6	0.0594149	0.064926	721.6	0.0831384	0.0742541
721.8	2.83863	2.62237	721.8	0.765607	1.07089	721.8	0.219471	0.299539	721.8	0.0677442	0.0868494	721.8	0.0596836	0.0650176	721.8	0.0830684	0.0743611
722	2.83971	2.62417	722	0.766326	1.07198	722	0.219415	0.299908	722	0.0676185	0.0869664	722	0.0595513	0.0651091	722	0.0824815	0.0744681
722.2	2.84094	2.62596	722.2	0.768016	1.07307	722.2	0.219445	0.300276	722.2	0.0671118	0.0870833	722.2	0.0595728	0.0652006	722.2	0.0825389	0.0745751
722.4	2.84225	2.62775	722.4	0.769282	1.07416	722.4	0.219341	0.300644	722.4	0.0666553	0.0872002	722.4	0.0592916	0.065292	722.4	0.0820155	0.0746819
722.6	2.84379	2.62953	722.6	0.769972	1.07525	722.6	0.219545	0.301012	722.6	0.0660923	0.0873169	722.6	0.0585031	0.0653834	722.6	0.081571	0.0747888
722.8	2.84485	2.63131	722.8	0.77126	1.07634	722.8	0.219943	0.301379	722.8	0.0657839	0.0874336	722.8	0.0584096	0.0654747	722.8	0.0819435	0.0748956
723	2.84705	2.63308	723	0.772374	1.07743	723	0.220899	0.301746	723	0.0655169	0.0875502	723	0.0586231	0.065566	723	0.0815288	0.0750023
723.2	2.84899	2.63485	723.2	0.773245	1.07851	723.2	0.220917	0.302113	723.2	0.0657659	0.0876668	723.2	0.0588583	0.0656573	723.2	0.0820217	0.075109
723.4	2.8514	2.63662	723.4	0.774106	1.07959	723.4	0.2217	0.30248	723.4	0.0658911	0.0877832	723.4	0.0597814	0.0657485	723.4	0.0824235	0.0752157
723.6	2.85285	2.63838	723.6	0.774361	1.08068	723.6	0.220912	0.302846	723.6	0.0651585	0.0878996	723.6	0.0590465	0.0658396	723.6	0.0816943	0.0753223
723.8	2.8546	2.64013	723.8	0.775299	1.08176	723.8	0.221296	0.303212	723.8	0.0659465	0.0880159	723.8	0.0593939	0.0659307	723.8	0.0813775	0.0754289
724	2.85673	2.64189	724	0.776608	1.08283	724	0.221873	0.303577	724	0.06675	0.0881322	724	0.0598943	0.0660218	724	0.081623	0.0755354
724.2	2.85873	2.64363	724.2	0.777975	1.08391	724.2	0.222312	0.303942	724.2	0.0672352	0.0882483	724.2	0.0600513	0.0661128	724.2	0.0821704	0.0756419
724.4	2.86051	2.64538	724.4	0.779373	1.08499	724.4	0.222762	0.304307	724.4	0.0670571	0.0883644	724.4	0.0601172	0.0662038	724.4	0.0820674	0.0757483
724.6	2.8623	2.64711	724.6	0.781313	1.08606	724.6	0.223161	0.304671	724.6	0.066738	0.0884805	724.6	0.0602639	0.0662947	724.6	0.0819891	0.0758547
724.8	2.86328	2.64885	724.8	0.782577	1.08713	724.8	0.222676	0.305036	724.8	0.0666941	0.0885964	724.8	0.0601892	0.0663856	724.8	0.0818418	0.0759611
725	2.86585	2.65058	725	0.785228	1.0882	725	0.223347	0.305399	725	0.0675431	0.0887123	725	0.0609255	0.0664765	725	0.0835646	0.0760674
725.2	2.86774	2.6523	725.2	0.786895	1.08927	725.2	0.223203	0.305763	725.2	0.0673005	0.0888281	725.2	0.0607388	0.0665673	725.2	0.0840851	0.0761736
725.4	2.86975	2.65402	725.4	0.789018	1.09034	725.4	0.224339	0.306126	725.4	0.067708	0.0889438	725.4	0.0610004	0.066658	725.4	0.0845413	0.0762798
725.6	2.87226	2.65574	725.6	0.790992	1.09141	725.6	0.224841	0.306489	725.6	0.0676428	0.0890595	725.6	0.0613144	0.0667487	725.6	0.0846974	0.076386
725.8	2.87448	2.65745	725.8	0.79311	1.09247	725.8	0.224668	0.306851	725.8	0.0678113	0.0891751	725.8	0.0606903	0.0668394	725.8	0.0848664	0.0764921
726	2.87618	2.65916	726	0.79482	1.09353	726	0.225185	0.307214	726	0.0685386	0.0892906	726	0.0604796	0.06693	726	0.0841978	0.0765982
726.2	2.87792	2.66086	726.2	0.797481	1.09459	726.2	0.225501	0.307575	726.2	0.0690055	0.089406	726.2	0.0600207	0.0670206	726.2	0.0837565	0.0767042
726.4	2.87975	2.66256	726.4	0.798786	1.09565	726.4	0.225549	0.307937	726.4	0.0692256	0.0895214	726.4	0.0594526	0.0671111	726.4	0.0834887	0.0768102
726.6	2.8814	2.66426	726.6	0.800889	1.09671	726.6	0.226254	0.308298	726.6	0.0693211	0.0896367	726.6	0.0592081	0.0672016	726.6	0.0839942	0.0769161
726.8	2.88259	2.66595	726.8	0.802656	1.09777	726.8	0.226275	0.308659	726.8	0.0697248	0.0897519	726.8	0.058722	0.067292	726.8	0.0834112	0.077022
727	2.88476	2.66764	727	0.804604	1.09882	727	0.22768	0.30902	727	0.0701292	0.0898671	727	0.0587941	0.0673824	727	0.0833772	0.0771279
727.2	2.8866	2.66932	727.2	0.806435	1.09988	727.2	0.22792	0.30938	727.2	0.0709392	0.0899821	727.2	0.0588302	0.0674728	727.2	0.0840307	0.0772337
727.4	2.88861	2.671	727.4	0.807916	1.10093	727.4	0.228006	0.30974	727.4	0.0712997	0.0900971	727.4	0.0588358	0.0675631	727.4	0.0833611	0.0773394
727.6	2.89068	2.67267	727.6	0.809255	1.10198	727.6	0.228682	0.310099	727.6	0.0711911	0.0902121	727.6	0.0587348	0.0676534	727.6	0.0834646	0.0774451
727.8	2.89158	2.67434	727.8	0.811323	1.10303	727.8	0.229213	0.310458	727.8	0.0718031	0.0903269	727.8	0.0589432	0.0677436	727.8	0.0834851	0.0775508
728	2.89378	2.676	728	0.813039	1.10408	728	0.230001	0.310817	728	0.0718282	0.0904417	728	0.0597618	0.0678337	728	0.0844333	0.0776564
728.2	2.89499	2.67766	728.2	0.814384	1.10512	728.2	0.230159	0.311176	728.2	0.071418	0.0905564	728.2	0.0597522	0.0679239	728.2	0.0848944	0.077762
728.4	2.896	2.67932	728.4	0.815246	1.10617	728.4	0.229956	0.311534	728.4	0.070701	0.0906711	728.4	0.0599409	0.068014	728.4	0.0843924	0.0778675
728.6	2.89691	2.68097	728.6	0.816568	1.10721	728.6	0.229994	0.311892	728.6	0.0708237	0.0907856	728.6	0.0603532	0.068104	728.6	0.0843429	0.077973
728.8	2.89772	2.68262	728.8	0.817081	1.10825	728.8	0.229461	0.31225	728.8	0.0707048	0.0909001	728.8	0.0601198	0.068194	728.8	0.0840523	0.0780785
729	2.89913	2.68426	729	0.818724	1.10929	729	0.230025	0.312607	729	0.0710091	0.0910146	729	0.060584	0.068284	729	0.0852601	0.0781839
729.2	2.89985	2.6859	729.2	0.819807	1.11033	729.2	0.230026	0.312964	729.2	0.0702561	0.0911289	729.2	0.060664	0.0683739	729.2	0.0848957	0.0782892
729.4	2.90165	2.68754	729.4	0.821276	1.11137	729.4	0.230628	0.313321	729.4	0.0701948	0.0912432	729.4	0.0612856	0.0684637	729.4	0.0850586	0.0783945
729.6	2.90369	2.68917	729.6	0.822695	1.1124	729.6	0.231018	0.313677	729.6	0.0707879	0.0913574	729.6	0.0622405	0.0685536	729.6	0.0860021	0.0784998
729.8	2.90597	2.6908	729.8	0.824247	1.11344	729.8	0.231027	0.314033	729.8	0.0710484	0.0914716	729.8	0.0625572	0.0686433	729.8	0.086347	0.078605
730	2.90716	2.69242	730	0.824951	1.11447	730	0.231342	0.314389	730	0.0718458	0.0915856	730	0.0627753	0.0687331	730	0.0859065	0.0787102
730.2	2.90888	2.69404	730.2	0.826903	1.1155	730.2	0.2312	0.314744	730.2	0.0725008	0.0916996	730.2	0.0635609	0.0688227	730.2	0.0858948	0.0788153
730.4	2.91016	2.69566	730.4	0.828042	1.11653	730.4	0.230612	0.315099	730.4	0.0726054	0.0918136	730.4	0.0632597	0.0689124	730.4	0.086004	0.0789204
730.6	2.91149	2.69727	730.6	0.829932	1.11756	730.6	0.231709	0.315454	730.6	0.0723699	0.0919274	730.6	0.0629702	0.069002	730.6	0.0863634	0.0790255
730.8	2.91246	2.69887	730.8	0.830928	1.11858	730.8	0.231732	0.315808	730.8	0.0719711	0.0920412	730.8	0.0625761	0.0690915	730.8	0.0856527	0.0791305
731	2.9146	2.70048	731	0.832248	1.11961	731	0.232848	0.316162	731	0.0721969	0.0921549	731	0.0633153	0.069181	731	0.0862091	0.0792354
731.2	2.91627	2.70207	731.2	0.833713	1.12063	731.2	0.233431	0.316516	731.2	0.0720827	0.0922685	731.2	0.0636102	0.0692705	731.2	0.0865037	0.0793403
731.4	2.91789	2.70367	731.4	0.834696	1.12165	731.4	0.233703	0.31687	731.4	0.0722116	0.0923821	731.4	0.0636781	0.0693599	731.4	0.0868228	0.0794452
731.6	2.91959	2.70526	731.6	0.836928	1.12267	731.6	0.234659	0.317223	731.6	0.0718842	0.0924956	731.6	0.0640634	0.0694493	731.6	0.0867395	0.07955
731.8	2.92065	2.70685	731.8	0.83826	1.12369	731.8	0.234641	0.317576	731.8	0.0718406	0.092609	731.8	0.0633035	0.0695386	731.8	0.0862451	0.0796548
732	2.92244	2.70843	732	0.839101	1.12471	732	0.234256	0.317928	732	0.0714193	0.0927224	732	0.0632033	0.0696279	732	0.085672	0.0797595
732.2	2.92364	2.71001	732.2	0.839934	1.12573	732.2	0.23413	0.31828	732.2	0.071199	0.0928357	732.2	0.0624353	0.0697172	732.2	0.0854885	0.0798642
732.4	2.92474	2.71158	732.4	0.841491	1.12674	732.4	0.234322	0.318632	732.4	0.0710548	0.0929489	732.4	0.0620279	0.0698064	732.4	0.08456	0.0799689
732.6	2.92609	2.71315	732.6	0.843775	1.12775	732.6	0.235247	0.318984	732.6	0.0715877	0.093062	732.6	0.061867	0.0698955	732.6	0.084523	0.0800735
732.8	2.92758	2.71472	732.8	0.845155	1.12877	732.8	0.234819	0.319335	732.8	0.0711922	0.0931751	732.8	0.0615691	0.0699847	732.8	0.08426	0.080178
733	2.92885	2.71628	733	0.846962	1.12978	733	0.23538	0.319686	733	0.0714699	0.0932881	733	0.0618268	0.0700737	733	0.0843242	0.0802825
733.2	2.93016	2.71784	733.2	0.848878	1.13079	733.2	0.235627	0.320036	733.2	0.0709247	0.093401	733.2	0.0619806	0.0701627	733.2	0.0845675	0.080387
733.4	2.93223	2.71939	733.4	0.84965	1.13179	733.4	0.235684	0.320387	733.4	0.0706788	0.0935138	733.4	0.0616207	0.0702517	733.4	0.0848461	0.0804914
733.6	2.93358	2.72094	733.6	0.850937	1.1328	733.6	0.235461	0.320737	733.6	0.0708636	0.0936266	733.6	0.0611923	0.0703407	733.6	0.085094	0.0805958
733.8	2.93549	2.72249	733.8	0.852215	1.1338	733.8	0.235653	0.321086	733.8	0.0703382	0.0937393	733.8	0.0610742	0.0704296	733.8	0.0844065	0.0807001
734	2.93662	2.72403	734	0.85359	1.13481	734	0.23536	0.321436	734	0.0709996	0.093852	734	0.0611582	0.0705184	734	0.0840934	0.0808044
734.2	2.93785	2.72557	734.2	0.854807	1.13581	734.2	0.235565	0.321785	734.2	0.0706863	0.0939646	734.2	0.061317	0.0706072	734.2	0.0840695	0.0809086
734.4	2.9386	2.72711	734.4	0.855819	1.13681	734.4	0.236156	0.322133	734.4	0.0703729	0.094077	734.4	0.0609065	0.070696	734.4	0.0838489	0.0810128
734.6	2.93988	2.72864	734.6	0.856798	1.13781	734.6	0.237146	0.322482	734.6	0.0703871	0.0941895	734.6	0.0612755	0.0707847	734.6	0.084217	0.081117
734.8	2.94131	2.73016	734.8	0.858298	1.1388	734.8	0.237396	0.32283	734.8	0.0704179	0.0943018	734.8	0.0615949	0.0708734	734.8	0.084209	0.0812211
735	2.94285	2.73169	735	0.859095	1.1398	735	0.238072	0.323178	735	0.0710183	0.0944141	735	0.062056	0.070962	735	0.0843746	0.0813252
735.2	2.94416	2.73321	735.2	0.86042	1.14079	735.2	0.238458	0.323525	735.2	0.0715586	0.0945263	735.2	0.0621526	0.0710506	735.2	0.0845715	0.0814292
735.4	2.94522	2.73472	735.4	0.861486	1.14179	735.4	0.237916	0.323872	735.4	0.0716319	0.0946385	735.4	0.0613869	0.0711391	735.4	0.0844708	0.0815332
735.6	2.94665	2.73623	735.6	0.862791	1.14278	735.6	0.237745	0.324219	735.6	0.0714919	0.0947506	735.6	0.0611051	0.0712277	735.6	0.083484	0.0816371
735.8	2.94835	2.73774	735.8	0.864598	1.14377	735.8	0.237944	0.324565	735.8	0.0715886	0.0948626	735.8	0.0609932	0.0713161	735.8	0.0833268	0.081741
736	2.94946	2.73924	736	0.865628	1.14476	736	0.237568	0.324912	736	0.0711646	0.0949745	736	0.0602066	0.0714045	736	0.0831568	0.0818448
736.2	2.95114	2.74074	736.2	0.868231	1.14574	736.2	0.238581	0.325257	736.2	0.0716085	0.0950864	736.2	0.0610039	0.0714929	736.2	0.0841664	0.0819486
736.4	2.95218	2.74224	736.4	0.870901	1.14673	736.4	0.238775	0.325603	736.4	0.0717025	0.0951982	736.4	0.0610206	0.0715812	736.4	0.0842478	0.0820524
736.6	2.95357	2.74373	736.6	0.872676	1.14771	736.6	0.238854	0.325948	736.6	0.0719594	0.0953099	736.6	0.0612281	0.0716695	736.6	0.0849131	0.0821561
736.8	2.95455	2.74522	736.8	0.873383	1.1487	736.8	0.238322	0.326293	736.8	0.0711626	0.0954215	736.8	0.0611663	0.0717577	736.8	0.0848968	0.0822598
737	2.95702	2.74671	737	0.875422	1.14968	737	0.239428	0.326638	737	0.0719242	0.0955331	737	0.0618333	0.0718459	737	0.0857115	0.0823634
737.2	2.959	2.74819	737.2	0.877264	1.15066	737.2	0.240173	0.326982	737.2	0.0718073	0.0956446	737.2	0.0622591	0.0719341	737.2	0.0862465	0.082467
737.4	2.96016	2.74967	737.4	0.878296	1.15163	737.4	0.239873	0.327326	737.4	0.0717192	0.0957561	737.4	0.0611759	0.0720222	737.4	0.0857391	0.0825705
737.6	2.9613	2.75114	737.6	0.879552	1.15261	737.6	0.239905	0.32767	737.6	0.0715196	0.0958674	737.6	0.0614354	0.0721103	737.6	0.0851305	0.082674
737.8	2.96385	2.75261	737.8	0.882407	1.15359	737.8	0.241043	0.328013	737.8	0.0720348	0.0959787	737.8	0.0626512	0.0721983	737.8	0.0860983	0.0827775
738	2.96568	2.75407	738	0.884108	1.15456	738	0.241408	0.328356	738	0.0726048	0.09609	738	0.0634987	0.0722863	738	0.0865398	0.0828809
738.2	2.96656	2.75554	738.2	0.885557	1.15553	738.2	0.242633	0.328699	738.2	0.0724801	0.0962011	738.2	0.0639276	0.0723742	738.2	0.0871882	0.0829842
738.4	2.96868	2.757	738.4	0.887597	1.15651	738.4	0.243812	0.329042	738.4	0.0728583	0.0963122	738.4	0.0647373	0.0724621	738.4	0.087258	0.0830876
738.6	2.97003	2.75845	738.6	0.888743	1.15748	738.6	0.244035	0.329384	738.6	0.0734068	0.0964233	738.6	0.06476	0.07255	738.6	0.0879671	0.0831908
738.8	2.97199	2.7599	738.8	0.890584	1.15844	738.8	0.24479	0.329726	738.8	0.0737952	0.0965342	738.8	0.0648176	0.0726378	738.8	0.0883715	0.0832941
739	2.97253	2.76135	739	0.891094	1.15941	739	0.244931	0.330067	739	0.0739455	0.0966451	739	0.0647306	0.0727255	739	0.0884972	0.0833973
739.2	2.97439	2.76279	739.2	0.892934	1.16038	739.2	0.245236	0.330408	739.2	0.0743753	0.0967559	739.2	0.0646958	0.0728132	739.2	0.089276	0.0835004
739.4	2.97555	2.76423	739.4	0.894572	1.16134	739.4	0.245555	0.330749	739.4	0.0743842	0.0968666	739.4	0.0644123	0.0729009	739.4	0.0890245	0.0836035
739.6	2.9766	2.76567	739.6	0.896165	1.16231	739.6	0.24596	0.33109	739.6	0.0744928	0.0969773	739.6	0.0643926	0.0729885	739.6	0.0885052	0.0837066
739.8	2.97793	2.7671	739.8	0.898732	1.16327	739.8	0.246687	0.33143	739.8	0.0745446	0.0970879	739.8	0.0644492	0.0730761	739.8	0.0887046	0.0838096
740	2.97897	2.76853	740	0.900167	1.16423	740	0.246833	0.33177	740	0.0747312	0.0971985	740	0.0635931	0.0731637	740	0.0887498	0.0839125
740.2	2.98065	2.76996	740.2	0.902464	1.16519	740.2	0.247778	0.33211	740.2	0.0756403	0.0973089	740.2	0.0643226	0.0732512	740.2	0.0894867	0.0840155
740.4	2.9816	2.77138	740.4	0.90404	1.16614	740.4	0.247473	0.332449	740.4	0.076133	0.0974193	740.4	0.0640141	0.0733387	740.4	0.0894731	0.0841183
740.6	2.98282	2.7728	740.6	0.905215	1.1671	740.6	0.247962	0.332788	740.6	0.0764714	0.0975296	740.6	0.0638795	0.0734261	740.6	0.0896461	0.0842212
740.8	2.98331	2.77421	740.8	0.905518	1.16805	740.8	0.247886	0.333127	740.8	0.0761623	0.0976399	740.8	0.0634993	0.0735134	740.8	0.0889499	0.084324
741	2.98535	2.77562	741	0.907546	1.16901	741	0.247973	0.333465	741	0.0766776	0.0977501	741	0.0635271	0.0736008	741	0.0884388	0.0844267
741.2	2.98623	2.77703	741.2	0.907982	1.16996	741.2	0.247436	0.333804	741.2	0.0762989	0.0978602	741.2	0.0631708	0.0736881	741.2	0.0871893	0.0845294
741.4	2.98725	2.77844	741.4	0.909489	1.17091	741.4	0.247331	0.334141	741.4	0.0768199	0.0979702	741.4	0.0633689	0.0737753	741.4	0.0866421	0.0846321
741.6	2.98852	2.77984	741.6	0.910749	1.17186	741.6	0.247383	0.334479	741.6	0.0761863	0.0980802	741.6	0.0640923	0.0738625	741.6	0.0865826	0.0847347
741.8	2.98931	2.78123	741.8	0.912988	1.17281	741.8	0.247489	0.334816	741.8	0.0756802	0.0981901	741.8	0.0640982	0.0739497	741.8	0.0865052	0.0848373
742	2.99101	2.78263	742	0.914139	1.17375	742	0.247802	0.335153	742	0.0755891	0.0983	742	0.064822	0.0740368	742	0.0867135	0.0849398
742.2	2.99207	2.78402	742.2	0.915541	1.1747	742.2	0.248491	0.33549	742.2	0.0749193	0.0984097	742.2	0.0647509	0.0741239	742.2	0.0872504	0.0850423
742.4	2.99347	2.7854	742.4	0.916826	1.17564	742.4	0.248752	0.335826	742.4	0.0750337	0.0985194	742.4	0.0651576	0.0742109	742.4	0.0876924	0.0851448
742.6	2.99504	2.78679	742.6	0.918317	1.17658	742.6	0.248883	0.336162	742.6	0.0757825	0.0986291	742.6	0.0658029	0.0742979	742.6	0.0888199	0.0852471
742.8	2.99617	2.78817	742.8	0.919781	1.17753	742.8	0.24865	0.336498	742.8	0.075049	0.0987386	742.8	0.0659764	0.0743848	742.8	0.0889612	0.0853495
743	2.99606	2.78954	743	0.920702	1.17847	743	0.248127	0.336833	743	0.0743055	0.0988481	743	0.0656772	0.0744717	743	0.088745	0.0854518
743.2	2.99752	2.79091	743.2	0.922553	1.1794	743.2	0.248437	0.337168	743.2	0.0743408	0.0989576	743.2	0.0658145	0.0745586	743.2	0.0886814	0.0855541
743.4	2.99843	2.79228	743.4	0.924061	1.18034	743.4	0.248363	0.337503	743.4	0.0744873	0.0990669	743.4	0.0653222	0.0746454	743.4	0.0882238	0.0856563
743.6	2.9988	2.79365	743.6	0.925704	1.18128	743.6	0.248729	0.337838	743.6	0.0743707	0.0991762	743.6	0.0655339	0.0747322	743.6	0.0877858	0.0857585
743.8	2.99985	2.79501	743.8	0.927958	1.18221	743.8	0.249342	0.338172	743.8	0.0744264	0.0992854	743.8	0.0650266	0.0748189	743.8	0.0876956	0.0858606
744	3.00139	2.79637	744	0.930147	1.18314	744	0.250328	0.338506	744	0.0748928	0.0993946	744	0.065027	0.0749056	744	0.0880031	0.0859628
744.2	3.00264	2.79772	744.2	0.931367	1.18407	744.2	0.250869	0.338839	744.2	0.0751071	0.0995036	744.2	0.0649937	0.0749922	744.2	0.0879488	0.0860648
744.4	3.00309	2.79907	744.4	0.932891	1.185	744.4	0.251174	0.339173	744.4	0.0754089	0.0996127	744.4	0.0648771	0.0750788	744.4	0.0875146	0.0861668
744.6	3.00431	2.80042	744.6	0.934254	1.18593	744.6	0.25156	0.339506	744.6	0.0754198	0.0997216	744.6	0.0645532	0.0751654	744.6	0.0873348	0.0862688
744.8	3.00548	2.80177	744.8	0.935009	1.18686	744.8	0.251657	0.339838	744.8	0.0752531	0.0998305	744.8	0.0646927	0.0752519	744.8	0.0868896	0.0863707
745	3.00746	2.80311	745	0.937112	1.18779	745	0.251974	0.340171	745	0.0751124	0.0999393	745	0.065514	0.0753384	745	0.0869497	0.0864726
745.2	3.00915	2.80445	745.2	0.938498	1.18871	745.2	0.25233	0.340503	745.2	0.0752626	0.100048	745.2	0.0656571	0.0754248	745.2	0.0864459	0.0865744
745.4	3.01042	2.80578	745.4	0.940512	1.18963	745.4	0.253284	0.340835	745.4	0.0752451	0.100157	745.4	0.066538	0.0755112	745.4	0.0869594	0.0866762
745.6	3.01154	2.80711	745.6	0.941876	1.19056	745.6	0.253274	0.341166	745.6	0.0750608	0.100265	745.6	0.066251	0.0755976	745.6	0.0872587	0.086778
745.8	3.0125	2.80844	745.8	0.943573	1.19148	745.8	0.253578	0.341497	745.8	0.0756335	0.100374	745.8	0.066537	0.0756839	745.8	0.087382	0.0868797
746	3.01436	2.80976	746	0.944604	1.1924	746	0.254161	0.341828	746	0.0762308	0.100482	746	0.0665687	0.0757701	746	0.0886926	0.0869813
746.2	3.01533	2.81108	746.2	0.945449	1.19331	746.2	0.254012	0.342159	746.2	0.0765379	0.100591	746.2	0.0660548	0.0758563	746.2	0.0891422	0.087083
746.4	3.01661	2.8124	746.4	0.946892	1.19423	746.4	0.254286	0.342489	746.4	0.0771146	0.100699	746.4	0.0661197	0.0759425	746.4	0.0894644	0.0871845
746.6	3.018	2.81372	746.6	0.9478	1.19515	746.6	0.254451	0.342819	746.6	0.0778549	0.100807	746.6	0.0658405	0.0760287	746.6	0.0898035	0.0872861
746.8	3.0183	2.81503	746.8	0.948652	1.19606	746.8	0.254489	0.343149	746.8	0.0775865	0.100915	746.8	0.0649843	0.0761147	746.8	0.0899583	0.0873876
747	3.01847	2.81633	747	0.94906	1.19697	747	0.254243	0.343478	747	0.0776593	0.101024	747	0.0642899	0.0762008	747	0.0898073	0.087489
747.2	3.02035	2.81764	747.2	0.950454	1.19788	747.2	0.255056	0.343808	747.2	0.0781487	0.101132	747.2	0.0643765	0.0762868	747.2	0.0902773	0.0875904
747.4	3.02078	2.81894	747.4	0.951565	1.19879	747.4	0.255096	0.344136	747.4	0.0780864	0.10124	747.4	0.0646664	0.0763728	747.4	0.0902808	0.0876918
747.6	3.02126	2.82024	747.6	0.952792	1.1997	747.6	0.255964	0.344465	747.6	0.0778106	0.101348	747.6	0.0651132	0.0764587	747.6	0.0899215	0.0877931
747.8	3.02252	2.82153	747.8	0.954376	1.20061	747.8	0.256574	0.344793	747.8	0.0777984	0.101455	747.8	0.0651691	0.0765446	747.8	0.0901584	0.0878944
748	3.02374	2.82282	748	0.955164	1.20152	748	0.256608	0.345121	748	0.077563	0.101563	748	0.0647187	0.0766304	748	0.0898334	0.0879956
748.2	3.02433	2.82411	748.2	0.955817	1.20242	748.2	0.256812	0.345449	748.2	0.0775768	0.101671	748.2	0.0647716	0.0767162	748.2	0.0896241	0.0880968
748.4	3.02541	2.82539	748.4	0.95667	1.20333	748.4	0.256882	0.345776	748.4	0.077913	0.101779	748.4	0.0647349	0.076802	748.4	0.089608	0.088198
748.6	3.02745	2.82668	748.6	0.957947	1.20423	748.6	0.256852	0.346103	748.6	0.0777052	0.101886	748.6	0.0653527	0.0768877	748.6	0.0895955	0.0882991
748.8	3.02885	2.82795	748.8	0.9592	1.20513	748.8	0.257117	0.34643	748.8	0.0772243	0.101994	748.8	0.0654953	0.0769733	748.8	0.0895038	0.0884001
749	3.03012	2.82923	749	0.961147	1.20603	749	0.257309	0.346756	749	0.076794	0.102101	749	0.0660547	0.077059	749	0.0892205	0.0885012
749.2	3.03149	2.8305	749.2	0.963417	1.20693	749.2	0.257543	0.347082	749.2	0.0767294	0.102208	749.2	0.0662467	0.0771446	749.2	0.0888045	0.0886021
749.4	3.03295	2.83177	749.4	0.965652	1.20782	749.4	0.257761	0.347408	749.4	0.0764358	0.102316	749.4	0.0667157	0.0772301	749.4	0.0891239	0.0887031
749.6	3.03365	2.83303	749.6	0.967298	1.20872	749.6	0.257336	0.347734	749.6	0.0765681	0.102423	749.6	0.0664171	0.0773156	749.6	0.0887845	0.088804
749.8	3.03408	2.83429	749.8	0.96892	1.20961	749.8	0.256562	0.348059	749.8	0.0763986	0.10253	749.8	0.0656707	0.077401	749.8	0.0881131	0.0889048
750	3.03451	2.83555	750	0.970191	1.21051	750	0.25608	0.348384	750	0.0757753	0.102637	750	0.0644431	0.0774865	750	0.0886505	0.0890056
750.2	3.03571	2.83681	750.2	0.972708	1.2114	750.2	0.256627	0.348709	750.2	0.0768172	0.102744	750.2	0.0645755	0.0775718	750.2	0.0888343	0.0891064
750.4	3.03706	2.83806	750.4	0.975004	1.21229	750.4	0.257361	0.349033	750.4	0.0769085	0.102851	750.4	0.0645618	0.0776572	750.4	0.089242	0.0892071
750.6	3.03779	2.83931	750.6	0.976161	1.21318	750.6	0.257834	0.349357	750.6	0.0772161	0.102958	750.6	0.0642198	0.0777425	750.6	0.0890807	0.0893078
750.8	3.03806	2.84056	750.8	0.977232	1.21407	750.8	0.257775	0.349681	750.8	0.0769593	0.103065	750.8	0.0641255	0.0778277	750.8	0.0887232	0.0894084
751	3.03895	2.8418	751	0.978324	1.21495	751	0.258048	0.350005	751	0.0769342	0.103172	751	0.064438	0.0779129	751	0.0885575	0.089509
751.2	3.04112	2.84304	751.2	0.980377	1.21584	751.2	0.258876	0.350328	751.2	0.0773583	0.103279	751.2	0.0651687	0.0779981	751.2	0.0890752	0.0896095
751.4	3.04191	2.84427	751.4	0.982078	1.21672	751.4	0.259155	0.350651	751.4	0.077659	0.103385	751.4	0.0658549	0.0780832	751.4	0.0888227	0.0897101
751.6	3.04334	2.84551	751.6	0.983603	1.2176	751.6	0.259896	0.350973	751.6	0.0778372	0.103492	751.6	0.0659059	0.0781683	751.6	0.0888516	0.0898105
751.8	3.04489	2.84674	751.8	0.985092	1.21849	751.8	0.260842	0.351296	751.8	0.0784659	0.103598	751.8	0.0665014	0.0782533	751.8	0.0901128	0.089911
752	3.04626	2.84796	752	0.986173	1.21937	752	0.261622	0.351618	752	0.0792798	0.103705	752	0.0666581	0.0783383	752	0.0908062	0.0900113
752.2	3.04736	2.84919	752.2	0.987774	1.22025	752.2	0.263131	0.35194	752.2	0.0802576	0.103811	752.2	0.0676481	0.0784233	752.2	0.0918323	0.0901117
752.4	3.04902	2.85041	752.4	0.98913	1.22112	752.4	0.26376	0.352261	752.4	0.0802048	0.103917	752.4	0.067543	0.0785082	752.4	0.091765	0.0902119
752.6	3.05003	2.85163	752.6	0.990827	1.222	752.6	0.263704	0.352582	752.6	0.0798757	0.104024	752.6	0.067657	0.078593	752.6	0.0917061	0.0903122
752.8	3.05098	2.85284	752.8	0.992112	1.22287	752.8	0.2636	0.352903	752.8	0.0794996	0.10413	752.8	0.0673614	0.0786779	752.8	0.0915216	0.0904124
753	3.05278	2.85405	753	0.994357	1.22375	753	0.264397	0.353224	753	0.0802303	0.104236	753	0.0686122	0.0787627	753	0.0919404	0.0905126
753.2	3.05425	2.85526	753.2	0.996452	1.22462	753.2	0.264855	0.353544	753.2	0.0799612	0.104342	753.2	0.068904	0.0788474	753.2	0.0924329	0.0906127
753.4	3.05491	2.85647	753.4	0.99765	1.22549	753.4	0.264764	0.353864	753.4	0.0794119	0.104448	753.4	0.0688294	0.0789321	753.4	0.0921233	0.0907128
753.6	3.05519	2.85767	753.6	0.998248	1.22636	753.6	0.264423	0.354184	753.6	0.0788194	0.104554	753.6	0.0686835	0.0790168	753.6	0.0915853	0.0908128
753.8	3.05669	2.85887	753.8	1.00034	1.22723	753.8	0.264113	0.354503	753.8	0.0789199	0.10466	753.8	0.0689167	0.0791014	753.8	0.0923752	0.0909128
754	3.05807	2.86006	754	1.00186	1.2281	754	0.264319	0.354822	754	0.0786042	0.104765	754	0.0691641	0.079186	754	0.0930237	0.0910128
754.2	3.05935	2.86126	754.2	1.00374	1.22897	754.2	0.264763	0.355141	754.2	0.0786934	0.104871	754.2	0.0691506	0.0792705	754.2	0.0922113	0.0911127
754.4	3.06038	2.86245	754.4	1.00544	1.22983	754.4	0.264775	0.35546	754.4	0.0788523	0.104977	754.4	0.0693508	0.079355	754.4	0.0923794	0.0912126
754.6	3.06124	2.86363	754.6	1.00651	1.23069	754.6	0.265081	0.355778	754.6	0.0788393	0.105082	754.6	0.069352	0.0794394	754.6	0.0916686	0.0913124
754.8	3.06245	2.86482	754.8	1.00756	1.23156	754.8	0.265077	0.356096	754.8	0.0792566	0.105188	754.8	0.0696866	0.0795239	754.8	0.09146	0.0914122
755	3.06469	2.866	755	1.00886	1.23242	755	0.265967	0.356414	755	0.0801904	0.105293	755	0.0699659	0.0796082	755	0.0917576	0.0915119
755.2	3.06629	2.86718	755.2	1.01032	1.23328	755.2	0.266635	0.356731	755.2	0.0809892	0.105399	755.2	0.0696109	0.0796926	755.2	0.0919549	0.0916116
755.4	3.0672	2.86835	755.4	1.01158	1.23414	755.4	0.26763	0.357049	755.4	0.0816079	0.105504	755.4	0.0693273	0.0797768	755.4	0.0920818	0.0917113
755.6	3.06913	2.86952	755.6	1.01377	1.23499	755.6	0.268778	0.357365	755.6	0.0819809	0.105609	755.6	0.0693221	0.0798611	755.6	0.0931394	0.0918109
755.8	3.0707	2.87069	755.8	1.01542	1.23585	755.8	0.26988	0.357682	755.8	0.082688	0.105714	755.8	0.06955	0.0799453	755.8	0.0942921	0.0919105
756	3.07126	2.87186	756	1.01686	1.23671	756	0.270657	0.357998	756	0.0835503	0.105819	756	0.0694174	0.0800295	756	0.0941955	0.09201
756.2	3.0719	2.87302	756.2	1.01889	1.23756	756.2	0.271054	0.358314	756.2	0.083663	0.105924	756.2	0.0691526	0.0801136	756.2	0.0939042	0.0921095
756.4	3.07305	2.87418	756.4	1.02067	1.23841	756.4	0.271524	0.35863	756.4	0.0836368	0.106029	756.4	0.0690304	0.0801977	756.4	0.0938868	0.0922089
756.6	3.07353	2.87534	756.6	1.02189	1.23926	756.6	0.270961	0.358946	756.6	0.0834436	0.106134	756.6	0.0686614	0.0802817	756.6	0.0940712	0.0923083
756.8	3.0745	2.87649	756.8	1.02321	1.24011	756.8	0.271852	0.359261	756.8	0.0837112	0.106239	756.8	0.0689274	0.0803657	756.8	0.0940175	0.0924077
757	3.07529	2.87765	757	1.02441	1.24096	757	0.272655	0.359576	757	0.0839356	0.106344	757	0.0691962	0.0804496	757	0.0940002	0.092507
757.2	3.07634	2.87879	757.2	1.02591	1.24181	757.2	0.273425	0.35989	757.2	0.0836602	0.106449	757.2	0.0690314	0.0805336	757.2	0.0936113	0.0926063
757.4	3.07626	2.87994	757.4	1.02648	1.24266	757.4	0.272909	0.360204	757.4	0.0830685	0.106553	757.4	0.0687462	0.0806174	757.4	0.093003	0.0927055
757.6	3.07752	2.88108	757.6	1.02776	1.2435	757.6	0.272702	0.360518	757.6	0.082968	0.106658	757.6	0.0689596	0.0807013	757.6	0.0927776	0.0928047
757.8	3.07863	2.88222	757.8	1.02948	1.24435	757.8	0.272539	0.360832	757.8	0.0828337	0.106762	757.8	0.0692676	0.0807851	757.8	0.0935428	0.0929038
758	3.07891	2.88336	758	1.03059	1.24519	758	0.271864	0.361146	758	0.0822431	0.106867	758	0.0686084	0.0808688	758	0.092735	0.093003
758.2	3.08	2.88449	758.2	1.03253	1.24603	758.2	0.272787	0.361459	758.2	0.0824029	0.106971	758.2	0.0690478	0.0809525	758.2	0.0933779	0.093102
758.4	3.08186	2.88562	758.4	1.03487	1.24687	758.4	0.273403	0.361772	758.4	0.0836056	0.107076	758.4	0.0704488	0.0810362	758.4	0.094435	0.093201
758.6	3.08276	2.88675	758.6	1.03618	1.24771	758.6	0.273211	0.362084	758.6	0.0839482	0.10718	758.6	0.0710306	0.0811198	758.6	0.0947224	0.0933
758.8	3.08419	2.88788	758.8	1.03751	1.24855	758.8	0.273356	0.362397	758.8	0.0839466	0.107284	758.8	0.0713646	0.0812034	758.8	0.0948274	0.093399
759	3.08491	2.889	759	1.0386	1.24938	759	0.273424	0.362709	759	0.0841331	0.107388	759	0.0715565	0.0812869	759	0.0948557	0.0934979
759.2	3.0861	2.89012	759.2	1.04043	1.25022	759.2	0.273765	0.36302	759.2	0.084055	0.107492	759.2	0.0711962	0.0813704	759.2	0.0949267	0.0935967
759.4	3.08641	2.89124	759.4	1.04147	1.25105	759.4	0.27429	0.363332	759.4	0.084015	0.107596	759.4	0.0708868	0.0814539	759.4	0.0943953	0.0936956
759.6	3.08761	2.89235	759.6	1.04411	1.25189	759.6	0.274276	0.363643	759.6	0.0843486	0.1077	759.6	0.0712651	0.0815373	759.6	0.0947639	0.0937943
759.8	3.08841	2.89346	759.8	1.04536	1.25272	759.8	0.273918	0.363954	759.8	0.0840971	0.107804	759.8	0.0707922	0.0816207	759.8	0.0947243	0.0938931
760	3.08873	2.89457	760	1.04728	1.25355	760	0.274241	0.364265	760	0.0844136	0.107908	760	0.0705006	0.081704	760	0.0942679	0.0939917
760.2	3.08968	2.89568	760.2	1.04916	1.25438	760.2	0.274518	0.364575	760.2	0.084231	0.108011	760.2	0.0700554	0.0817873	760.2	0.0936294	0.0940904
760.4	3.0905	2.89678	760.4	1.05123	1.25521	760.4	0.275411	0.364885	760.4	0.0841724	0.108115	760.4	0.0701089	0.0818706	760.4	0.0940363	0.094189
760.6	3.09003	2.89788	760.6	1.05263	1.25603	760.6	0.275557	0.365195	760.6	0.0838921	0.108219	760.6	0.0695695	0.0819538	760.6	0.0938993	0.0942876
760.8	3.09065	2.89898	760.8	1.05339	1.25686	760.8	0.276214	0.365504	760.8	0.0840424	0.108322	760.8	0.0697404	0.082037	760.8	0.0934332	0.0943861
761	3.09069	2.90007	761	1.05354	1.25768	761	0.275627	0.365814	761	0.0837195	0.108426	761	0.0690556	0.0821201	761	0.0925652	0.0944846
761.2	3.09186	2.90116	761.2	1.05501	1.25851	761.2	0.276133	0.366123	761.2	0.0838189	0.108529	761.2	0.0682094	0.0822032	761.2	0.0918417	0.094583
761.4	3.09151	2.90225	761.4	1.0547	1.25933	761.4	0.275002	0.366431	761.4	0.0831708	0.108632	761.4	0.0675224	0.0822862	761.4	0.0912197	0.0946814
761.6	3.09309	2.90334	761.6	1.05649	1.26015	761.6	0.275421	0.36674	761.6	0.0838064	0.108736	761.6	0.0674066	0.0823692	761.6	0.0913499	0.0947797
761.8	3.09475	2.90442	761.8	1.05794	1.26097	761.8	0.275739	0.367048	761.8	0.0837101	0.108839	761.8	0.0679494	0.0824522	761.8	0.0923822	0.0948781
762	3.09554	2.9055	762	1.05894	1.26179	762	0.274813	0.367356	762	0.0831828	0.108942	762	0.0672619	0.0825351	762	0.0921902	0.0949763
762.2	3.09741	2.90658	762.2	1.0603	1.26261	762.2	0.275875	0.367663	762.2	0.0838586	0.109045	762.2	0.0683252	0.082618	762.2	0.093727	0.0950746
762.4	3.09871	2.90765	762.4	1.06136	1.26342	762.4	0.275542	0.36797	762.4	0.0843954	0.109148	762.4	0.069326	0.0827009	762.4	0.0941014	0.0951728
762.6	3.09919	2.90872	762.6	1.06216	1.26424	762.6	0.275451	0.368277	762.6	0.0841383	0.109251	762.6	0.069766	0.0827837	762.6	0.0944085	0.0952709
762.8	3.10103	2.90979	762.8	1.06368	1.26505	762.8	0.276125	0.368584	762.8	0.0839999	0.109354	762.8	0.070254	0.0828664	762.8	0.0952013	0.095369
763	3.10144	2.91086	763	1.06485	1.26587	763	0.276531	0.368891	763	0.0839364	0.109457	763	0.0711419	0.0829492	763	0.0949751	0.0954671
763.2	3.10235	2.91192	763.2	1.06594	1.26668	763.2	0.277185	0.369197	763.2	0.0833835	0.109559	763.2	0.0711865	0.0830318	763.2	0.0948487	0.0955651
763.4	3.10302	2.91299	763.4	1.06739	1.26749	763.4	0.278171	0.369503	763.4	0.0837243	0.109662	763.4	0.0721397	0.0831145	763.4	0.0954461	0.0956631
763.6	3.10455	2.91404	763.6	1.06995	1.2683	763.6	0.278451	0.369808	763.6	0.0836522	0.109765	763.6	0.0719103	0.0831971	763.6	0.0961846	0.095761
763.8	3.10626	2.9151	763.8	1.07161	1.2691	763.8	0.279051	0.370114	763.8	0.0833535	0.109867	763.8	0.0720218	0.0832796	763.8	0.0964392	0.0958589
764	3.10715	2.91615	764	1.07371	1.26991	764	0.280593	0.370419	764	0.0835374	0.10997	764	0.0723935	0.0833622	764	0.0963795	0.0959567
764.2	3.10783	2.9172	764.2	1.07554	1.27072	764.2	0.280642	0.370724	764.2	0.0836423	0.110072	764.2	0.0724692	0.0834446	764.2	0.0961641	0.0960546
764.4	3.10837	2.91825	764.4	1.07783	1.27152	764.4	0.281494	0.371028	764.4	0.0839343	0.110175	764.4	0.0734775	0.0835271	764.4	0.0967989	0.0961523
764.6	3.1091	2.9193	764.6	1.0794	1.27233	764.6	0.282382	0.371332	764.6	0.0845482	0.110277	764.6	0.0740698	0.0836095	764.6	0.0975575	0.0962501
764.8	3.11026	2.92034	764.8	1.08071	1.27313	764.8	0.282301	0.371636	764.8	0.0850677	0.110379	764.8	0.0743176	0.0836918	764.8	0.0971778	0.0963477
765	3.11098	2.92138	765	1.08207	1.27393	765	0.282613	0.37194	765	0.0851558	0.110481	765	0.0742544	0.0837742	765	0.0964519	0.0964454
765.2	3.11245	2.92242	765.2	1.08361	1.27473	765.2	0.282919	0.372243	765.2	0.0853815	0.110583	765.2	0.0737336	0.0838564	765.2	0.0964258	0.096543
765.4	3.11327	2.92345	765.4	1.08515	1.27553	765.4	0.282402	0.372547	765.4	0.0857997	0.110685	765.4	0.074016	0.0839387	765.4	0.0967928	0.0966406
765.6	3.11463	2.92448	765.6	1.08679	1.27632	765.6	0.28246	0.37285	765.6	0.0860391	0.110787	765.6	0.0733912	0.0840208	765.6	0.0966296	0.0967381
765.8	3.11596	2.92551	765.8	1.08738	1.27712	765.8	0.282414	0.373152	765.8	0.0858166	0.110889	765.8	0.0732363	0.084103	765.8	0.0964621	0.0968356
766	3.11615	2.92654	766	1.08764	1.27792	766	0.280971	0.373454	766	0.0857048	0.110991	766	0.0718683	0.0841851	766	0.0957664	0.096933
766.2	3.11713	2.92756	766.2	1.08825	1.27871	766.2	0.281712	0.373756	766.2	0.0864818	0.111093	766.2	0.0721288	0.0842672	766.2	0.0963486	0.0970304
766.4	3.1179	2.92859	766.4	1.08903	1.2795	766.4	0.282009	0.374058	766.4	0.0864913	0.111195	766.4	0.0719442	0.0843492	766.4	0.0959602	0.0971278
766.6	3.11837	2.92961	766.6	1.08984	1.2803	766.6	0.282279	0.37436	766.6	0.0862574	0.111296	766.6	0.0715629	0.0844312	766.6	0.0959103	0.0972251
766.8	3.11946	2.93062	766.8	1.09117	1.28109	766.8	0.282835	0.374661	766.8	0.0866387	0.111398	766.8	0.0715583	0.0845132	766.8	0.0963744	0.0973224
767	3.11933	2.93164	767	1.09193	1.28188	767	0.282777	0.374962	767	0.0862379	0.111499	767	0.0711694	0.0845951	767	0.0949515	0.0974196
767.2	3.12055	2.93265	767.2	1.09354	1.28266	767.2	0.283297	0.375263	767.2	0.08613	0.111601	767.2	0.0711854	0.084677	767.2	0.0955778	0.0975168
767.4	3.12193	2.93366	767.4	1.09561	1.28345	767.4	0.284093	0.375563	767.4	0.0866798	0.111702	767.4	0.071473	0.0847588	767.4	0.0963676	0.0976139
767.6	3.12281	2.93466	767.6	1.09675	1.28424	767.6	0.284823	0.375863	767.6	0.0869201	0.111804	767.6	0.0711235	0.0848406	767.6	0.0965368	0.097711
767.8	3.12327	2.93567	767.8	1.09793	1.28502	767.8	0.284842	0.376163	767.8	0.0860044	0.111905	767.8	0.0713957	0.0849223	767.8	0.0965567	0.0978081
768	3.12361	2.93667	768	1.09992	1.28581	768	0.285574	0.376463	768	0.086216	0.112006	768	0.0714812	0.085004	768	0.0971274	0.0979051
768.2	3.12392	2.93767	768.2	1.10129	1.28659	768.2	0.285582	0.376762	768.2	0.0863331	0.112107	768.2	0.0716096	0.0850857	768.2	0.0972188	0.0980021
768.4	3.12493	2.93866	768.4	1.10367	1.28737	768.4	0.287205	0.377061	768.4	0.0869304	0.112208	768.4	0.0728658	0.0851673	768.4	0.0982989	0.0980991
768.6	3.12613	2.93965	768.6	1.10543	1.28815	768.6	0.287512	0.37736	768.6	0.0873039	0.112309	768.6	0.072842	0.0852489	768.6	0.0993592	0.098196
768.8	3.12709	2.94065	768.8	1.1076	1.28893	768.8	0.28801	0.377659	768.8	0.0880988	0.11241	768.8	0.073479	0.0853305	768.8	0.0994618	0.0982928
769	3.12817	2.94163	769	1.1092	1.28971	769	0.288683	0.377957	769	0.0879253	0.112511	769	0.0737383	0.085412	769	0.0996647	0.0983897
769.2	3.12869	2.94262	769.2	1.11024	1.29049	769.2	0.288191	0.378255	769.2	0.0876148	0.112612	769.2	0.0729549	0.0854934	769.2	0.0995379	0.0984864
769.4	3.12925	2.9436	769.4	1.11228	1.29126	769.4	0.288546	0.378553	769.4	0.0880966	0.112713	769.4	0.0729638	0.0855749	769.4	0.0994302	0.0985832
769.6	3.13002	2.94458	769.6	1.11218	1.29204	769.6	0.288462	0.37885	769.6	0.087379	0.112813	769.6	0.0721678	0.0856563	769.6	0.0979774	0.0986799
769.8	3.13059	2.94556	769.8	1.11331	1.29281	769.8	0.288863	0.379147	769.8	0.0877044	0.112914	769.8	0.072475	0.0857376	769.8	0.0982982	0.0987765
770	3.13193	2.94654	770	1.11497	1.29358	770	0.289145	0.379444	770	0.0883007	0.113015	770	0.0726183	0.0858189	770	0.098303	0.0988732
770.2	3.13317	2.94751	770.2	1.11646	1.29435	770.2	0.289918	0.379741	770.2	0.0889414	0.113115	770.2	0.0731042	0.0859002	770.2	0.0984673	0.0989697
770.4	3.13372	2.94848	770.4	1.11757	1.29512	770.4	0.289887	0.380037	770.4	0.0890337	0.113216	770.4	0.0724726	0.0859814	770.4	0.0978676	0.0990663
770.6	3.13408	2.94945	770.6	1.11835	1.29589	770.6	0.289331	0.380333	770.6	0.0892369	0.113316	770.6	0.0720683	0.0860626	770.6	0.097383	0.0991628
770.8	3.13521	2.95042	770.8	1.11991	1.29666	770.8	0.290172	0.380629	770.8	0.0896761	0.113416	770.8	0.072265	0.0861438	770.8	0.0970625	0.0992592
771	3.13629	2.95138	771	1.12115	1.29743	771	0.290335	0.380925	771	0.0897362	0.113517	771	0.0723881	0.0862249	771	0.0967001	0.0993556
771.2	3.13797	2.95234	771.2	1.12332	1.29819	771.2	0.291209	0.38122	771.2	0.0902036	0.113617	771.2	0.0734875	0.0863059	771.2	0.0976453	0.099452
771.4	3.13889	2.9533	771.4	1.1247	1.29896	771.4	0.291422	0.381515	771.4	0.0903424	0.113717	771.4	0.0736286	0.086387	771.4	0.0979517	0.0995483
771.6	3.13939	2.95426	771.6	1.12545	1.29972	771.6	0.291091	0.38181	771.6	0.0899736	0.113817	771.6	0.0734531	0.086468	771.6	0.0977433	0.0996446
771.8	3.13936	2.95521	771.8	1.12693	1.30049	771.8	0.290512	0.382104	771.8	0.0889537	0.113917	771.8	0.0730557	0.0865489	771.8	0.0967655	0.0997409
772	3.13976	2.95616	772	1.12829	1.30125	772	0.29046	0.382399	772	0.0891128	0.114017	772	0.0727643	0.0866298	772	0.0960248	0.0998371
772.2	3.14078	2.95711	772.2	1.12965	1.30201	772.2	0.291318	0.382693	772.2	0.0895511	0.114117	772.2	0.0731986	0.0867107	772.2	0.0960392	0.0999332
772.4	3.14166	2.95806	772.4	1.13138	1.30277	772.4	0.291724	0.382986	772.4	0.0894275	0.114217	772.4	0.0737408	0.0867915	772.4	0.0966387	0.100029
772.6	3.14283	2.959	772.6	1.13235	1.30352	772.6	0.291269	0.38328	772.6	0.0895868	0.114316	772.6	0.0735836	0.0868723	772.6	0.0971583	0.100125
772.8	3.14428	2.95994	772.8	1.13439	1.30428	772.8	0.292806	0.383573	772.8	0.0906685	0.114416	772.8	0.0743201	0.086953	772.8	0.0979641	0.100221
773	3.14449	2.96088	773	1.13507	1.30504	773	0.292756	0.383866	773	0.0899766	0.114516	773	0.0741251	0.0870337	773	0.097775	0.100317
773.2	3.14529	2.96182	773.2	1.1359	1.30579	773.2	0.292833	0.384159	773.2	0.0896291	0.114615	773.2	0.0742397	0.0871144	773.2	0.097528	0.100413
773.4	3.14609	2.96275	773.4	1.1374	1.30655	773.4	0.293698	0.384451	773.4	0.0899395	0.114715	773.4	0.074732	0.087195	773.4	0.0981556	0.100509
773.6	3.14694	2.96369	773.6	1.13845	1.3073	773.6	0.294494	0.384743	773.6	0.0895457	0.114814	773.6	0.0748763	0.0872756	773.6	0.0982344	0.100605
773.8	3.14689	2.96462	773.8	1.14023	1.30805	773.8	0.294715	0.385035	773.8	0.0896534	0.114914	773.8	0.0748187	0.0873562	773.8	0.0991172	0.100701
774	3.14824	2.96554	774	1.14175	1.3088	774	0.295041	0.385327	774	0.0896918	0.115013	774	0.0748569	0.0874367	774	0.0995025	0.100797
774.2	3.14816	2.96647	774.2	1.14275	1.30955	774.2	0.294945	0.385618	774.2	0.0895345	0.115112	774.2	0.0742167	0.0875172	774.2	0.0996145	0.100893
774.4	3.14776	2.96739	774.4	1.14387	1.3103	774.4	0.294772	0.385909	774.4	0.0900003	0.115211	774.4	0.0738126	0.0875976	774.4	0.0997498	0.100988
774.6	3.14862	2.96831	774.6	1.14562	1.31105	774.6	0.295148	0.3862	774.6	0.0906319	0.11531	774.6	0.0743085	0.087678	774.6	0.100091	0.101084
774.8	3.14954	2.96923	774.8	1.14741	1.31179	774.8	0.296445	0.38649	774.8	0.091481	0.11541	774.8	0.0748641	0.0877583	774.8	0.100585	0.10118
775	3.15049	2.97015	775	1.14878	1.31254	775	0.296695	0.386781	775	0.0917035	0.115509	775	0.0751329	0.0878387	775	0.100592	0.101275
775.2	3.15097	2.97106	775.2	1.15058	1.31328	775.2	0.296624	0.387071	775.2	0.0918861	0.115607	775.2	0.0749659	0.0879189	775.2	0.0999756	0.101371
775.4	3.15135	2.97197	775.4	1.15185	1.31402	775.4	0.296017	0.38736	775.4	0.0920237	0.115706	775.4	0.0747906	0.0879992	775.4	0.0995848	0.101466
775.6	3.15189	2.97288	775.6	1.1536	1.31477	775.6	0.29566	0.38765	775.6	0.0925744	0.115805	775.6	0.0746744	0.0880794	775.6	0.0986744	0.101562
775.8	3.1518	2.97379	775.8	1.15478	1.31551	775.8	0.295277	0.387939	775.8	0.0921163	0.115904	775.8	0.0743304	0.0881595	775.8	0.0966701	0.101657
776	3.15209	2.97469	776	1.15556	1.31625	776	0.295147	0.388228	776	0.0910829	0.116003	776	0.0741388	0.0882396	776	0.0952693	0.101753
776.2	3.15347	2.97559	776.2	1.15748	1.31698	776.2	0.296039	0.388517	776.2	0.0911395	0.116101	776.2	0.074819	0.0883197	776.2	0.095917	0.101848
776.4	3.1547	2.97649	776.4	1.15959	1.31772	776.4	0.296222	0.388805	776.4	0.0906506	0.1162	776.4	0.0754678	0.0883997	776.4	0.0963782	0.101943
776.6	3.15605	2.97739	776.6	1.16099	1.31846	776.6	0.296604	0.389094	776.6	0.0907038	0.116298	776.6	0.075906	0.0884797	776.6	0.0967073	0.102039
776.8	3.15698	2.97828	776.8	1.16216	1.31919	776.8	0.297158	0.389382	776.8	0.0907676	0.116397	776.8	0.0767247	0.0885597	776.8	0.0966882	0.102134
777	3.15784	2.97918	777	1.16297	1.31993	777	0.296993	0.389669	777	0.09007	0.116495	777	0.0769984	0.0886396	777	0.0962045	0.102229
777.2	3.15921	2.98007	777.2	1.16432	1.32066	777.2	0.297237	0.389957	777.2	0.0893649	0.116593	777.2	0.076646	0.0887195	777.2	0.0960604	0.102324
777.4	3.16015	2.98096	777.4	1.16592	1.32139	777.4	0.297598	0.390244	777.4	0.0894624	0.116692	777.4	0.0767901	0.0887993	777.4	0.0965806	0.102419
777.6	3.16087	2.98184	777.6	1.16736	1.32212	777.6	0.297528	0.390531	777.6	0.088915	0.11679	777.6	0.0765843	0.0888791	777.6	0.0971077	0.102514
777.8	3.16116	2.98273	777.8	1.1683	1.32285	777.8	0.296998	0.390817	777.8	0.0885257	0.116888	777.8	0.0761842	0.0889589	777.8	0.0964386	0.102609
778	3.16227	2.98361	778	1.16973	1.32358	778	0.297119	0.391104	778	0.08815	0.116986	778	0.0758054	0.0890386	778	0.0973139	0.102704
778.2	3.16318	2.98449	778.2	1.17147	1.32431	778.2	0.297765	0.39139	778.2	0.0884778	0.117084	778.2	0.0755128	0.0891183	778.2	0.0982022	0.102799
778.4	3.16404	2.98536	778.4	1.17317	1.32504	778.4	0.29772	0.391676	778.4	0.0889767	0.117182	778.4	0.0756996	0.0891979	778.4	0.0985421	0.102894
778.6	3.16551	2.98624	778.6	1.17457	1.32576	778.6	0.298562	0.391961	778.6	0.0893636	0.11728	778.6	0.0755462	0.0892775	778.6	0.0995704	0.102989
778.8	3.16594	2.98711	778.8	1.17576	1.32649	778.8	0.299135	0.392247	778.8	0.0896476	0.117378	778.8	0.0753091	0.0893571	778.8	0.100257	0.103084
779	3.16674	2.98798	779	1.17722	1.32721	779	0.299265	0.392532	779	0.0896813	0.117476	779	0.0754827	0.0894366	779	0.100597	0.103179
779.2	3.16725	2.98885	779.2	1.17815	1.32794	779.2	0.298903	0.392817	779.2	0.089925	0.117573	779.2	0.0753798	0.0895161	779.2	0.100544	0.103273
779.4	3.16793	2.98972	779.4	1.17882	1.32866	779.4	0.299079	0.393101	779.4	0.0899387	0.117671	779.4	0.0757386	0.0895956	779.4	0.100821	0.103368
779.6	3.16881	2.99058	779.6	1.18001	1.32938	779.6	0.299361	0.393386	779.6	0.0903643	0.117768	779.6	0.0760282	0.089675	779.6	0.100458	0.103463
779.8	3.16912	2.99144	779.8	1.18081	1.3301	779.8	0.299751	0.39367	779.8	0.0900033	0.117866	779.8	0.0766944	0.0897543	779.8	0.0998034	0.103557
780	3.1694	2.9923	780	1.18232	1.33082	780	0.300298	0.393953	780	0.0898758	0.117963	780	0.0772911	0.0898337	780	0.100183	0.103652
780.2	3.17075	2.99316	780.2	1.18435	1.33153	780.2	0.300873	0.394237	780.2	0.0906844	0.118061	780.2	0.0780953	0.089913	780.2	0.100989	0.103747
780.4	3.1714	2.99401	780.4	1.18618	1.33225	780.4	0.301499	0.39452	780.4	0.0914298	0.118158	780.4	0.0785208	0.0899922	780.4	0.101476	0.103841
780.6	3.17238	2.99486	780.6	1.18697	1.33297	780.6	0.302355	0.394803	780.6	0.0924877	0.118255	780.6	0.0793637	0.0900714	780.6	0.101609	0.103936
780.8	3.17299	2.99572	780.8	1.18811	1.33368	780.8	0.302862	0.395086	780.8	0.0932701	0.118353	780.8	0.0794664	0.0901506	780.8	0.101335	0.10403
781	3.17523	2.99656	781	1.19006	1.33439	781	0.304094	0.395369	781	0.0943689	0.11845	781	0.0791085	0.0902297	781	0.101758	0.104124
781.2	3.17612	2.99741	781.2	1.19121	1.33511	781.2	0.303861	0.395651	781.2	0.0938058	0.118547	781.2	0.0787547	0.0903088	781.2	0.101963	0.104219
781.4	3.17743	2.99825	781.4	1.19221	1.33582	781.4	0.30364	0.395933	781.4	0.0937132	0.118644	781.4	0.0785052	0.0903879	781.4	0.101767	0.104313
781.6	3.17802	2.9991	781.6	1.19346	1.33653	781.6	0.304253	0.396215	781.6	0.0938161	0.118741	781.6	0.0782543	0.0904669	781.6	0.101689	0.104407
781.8	3.1794	2.99994	781.8	1.19507	1.33724	781.8	0.304872	0.396496	781.8	0.094317	0.118838	781.8	0.0780882	0.0905459	781.8	0.101235	0.104502
782	3.17934	3.00077	782	1.19627	1.33794	782	0.304796	0.396778	782	0.0931178	0.118935	782	0.0769359	0.0906248	782	0.101284	0.104596
782.2	3.17998	3.00161	782.2	1.19782	1.33865	782.2	0.305428	0.397059	782.2	0.0928831	0.119031	782.2	0.0766835	0.0907037	782.2	0.101041	0.10469
782.4	3.17952	3.00244	782.4	1.19881	1.33936	782.4	0.304788	0.397339	782.4	0.0918278	0.119128	782.4	0.0753827	0.0907826	782.4	0.0998334	0.104784
782.6	3.17994	3.00327	782.6	1.20007	1.34006	782.6	0.305416	0.39762	782.6	0.0916491	0.119225	782.6	0.0750574	0.0908614	782.6	0.100473	0.104878
782.8	3.17986	3.0041	782.8	1.20117	1.34077	782.8	0.305489	0.3979	782.8	0.0906331	0.119321	782.8	0.0745752	0.0909402	782.8	0.100678	0.104972
783	3.18037	3.00493	783	1.20209	1.34147	783	0.30569	0.39818	783	0.0901592	0.119418	783	0.074637	0.0910189	783	0.100895	0.105066
783.2	3.18099	3.00576	783.2	1.20268	1.34217	783.2	0.305826	0.39846	783.2	0.0902256	0.119514	783.2	0.074468	0.0910976	783.2	0.100747	0.10516
783.4	3.18114	3.00658	783.4	1.20295	1.34287	783.4	0.305752	0.398739	783.4	0.089645	0.119611	783.4	0.0739696	0.0911763	783.4	0.100024	0.105254
783.6	3.18185	3.0074	783.6	1.20435	1.34357	783.6	0.30536	0.399018	783.6	0.0898457	0.119707	783.6	0.0743331	0.0912549	783.6	0.0996691	0.105348
783.8	3.18184	3.00822	783.8	1.20565	1.34427	783.8	0.30539	0.399297	783.8	0.0901649	0.119804	783.8	0.0748308	0.0913335	783.8	0.0995897	0.105442
784	3.18191	3.00904	784	1.20685	1.34497	784	0.305878	0.399576	784	0.0900068	0.1199	784	0.0747042	0.0914121	784	0.0998482	0.105535
784.2	3.18199	3.00985	784.2	1.20747	1.34567	784.2	0.305861	0.399855	784.2	0.0899667	0.119996	784.2	0.0749968	0.0914906	784.2	0.0994275	0.105629
784.4	3.18274	3.01066	784.4	1.20928	1.34636	784.4	0.306865	0.400133	784.4	0.0906024	0.120092	784.4	0.0753043	0.091569	784.4	0.0999276	0.105723
784.6	3.18379	3.01147	784.6	1.21104	1.34706	784.6	0.308084	0.400411	784.6	0.0913253	0.120188	784.6	0.0762751	0.0916475	784.6	0.0998413	0.105817
784.8	3.1846	3.01228	784.8	1.21233	1.34775	784.8	0.308314	0.400689	784.8	0.0916708	0.120284	784.8	0.0759213	0.0917259	784.8	0.099701	0.10591
785	3.18671	3.01309	785	1.21431	1.34844	785	0.308876	0.400966	785	0.0917418	0.12038	785	0.0766815	0.0918042	785	0.100216	0.106004
785.2	3.18729	3.01389	785.2	1.21568	1.34914	785.2	0.308213	0.401243	785.2	0.0906572	0.120476	785.2	0.0769744	0.0918826	785.2	0.100013	0.106097
785.4	3.18842	3.0147	785.4	1.21789	1.34983	785.4	0.308714	0.40152	785.4	0.0914239	0.120572	785.4	0.077063	0.0919608	785.4	0.0997655	0.106191
785.6	3.18929	3.0155	785.6	1.22018	1.35052	785.6	0.309453	0.401797	785.6	0.0918571	0.120667	785.6	0.0779166	0.0920391	785.6	0.100065	0.106284
785.8	3.19042	3.01629	785.8	1.222	1.35121	785.8	0.30906	0.402074	785.8	0.0918321	0.120763	785.8	0.0780116	0.0921173	785.8	0.100112	0.106378
786	3.19028	3.01709	786	1.22419	1.35189	786	0.309212	0.40235	786	0.0913043	0.120859	786	0.0776957	0.0921954	786	0.100134	0.106471
786.2	3.19137	3.01788	786.2	1.22558	1.35258	786.2	0.309537	0.402626	786.2	0.0917312	0.120954	786.2	0.0781196	0.0922736	786.2	0.100956	0.106564
786.4	3.19214	3.01868	786.4	1.2271	1.35327	786.4	0.309804	0.402901	786.4	0.091892	0.12105	786.4	0.0781435	0.0923517	786.4	0.100894	0.106658
786.6	3.19407	3.01947	786.6	1.22892	1.35395	786.6	0.311317	0.403177	786.6	0.0928763	0.121145	786.6	0.0789641	0.0924297	786.6	0.102416	0.106751
786.8	3.19481	3.02025	786.8	1.23021	1.35464	786.8	0.312025	0.403452	786.8	0.0932794	0.121241	786.8	0.0791166	0.0925077	786.8	0.102976	0.106844
787	3.1963	3.02104	787	1.23081	1.35532	787	0.312467	0.403727	787	0.0941379	0.121336	787	0.0796256	0.0925857	787	0.103265	0.106937
787.2	3.19707	3.02182	787.2	1.2319	1.356	787.2	0.312781	0.404002	787.2	0.0949319	0.121431	787.2	0.0794843	0.0926636	787.2	0.103131	0.107031
787.4	3.19718	3.02261	787.4	1.23248	1.35668	787.4	0.312572	0.404276	787.4	0.0949811	0.121527	787.4	0.0791662	0.0927415	787.4	0.102396	0.107124
787.6	3.19866	3.02339	787.6	1.23417	1.35736	787.6	0.312758	0.404551	787.6	0.095597	0.121622	787.6	0.0795706	0.0928194	787.6	0.102483	0.107217
787.8	3.19904	3.02417	787.8	1.23523	1.35804	787.8	0.313092	0.404825	787.8	0.0964843	0.121717	787.8	0.0797494	0.0928972	787.8	0.103004	0.10731
788	3.19964	3.02494	788	1.23644	1.35872	788	0.313401	0.405098	788	0.0967848	0.121812	788	0.079883	0.092975	788	0.103311	0.107403
788.2	3.19918	3.02572	788.2	1.23674	1.3594	788.2	0.313184	0.405372	788.2	0.0967382	0.121907	788.2	0.079486	0.0930527	788.2	0.102419	0.107496
788.4	3.20029	3.02649	788.4	1.2385	1.36007	788.4	0.31342	0.405645	788.4	0.0972502	0.122002	788.4	0.0793439	0.0931304	788.4	0.102567	0.107589
788.6	3.20125	3.02726	788.6	1.23958	1.36075	788.6	0.313429	0.405918	788.6	0.0973651	0.122097	788.6	0.0794395	0.0932081	788.6	0.102221	0.107682
788.8	3.20154	3.02803	788.8	1.24014	1.36142	788.8	0.312301	0.406191	788.8	0.0971832	0.122191	788.8	0.0786257	0.0932857	788.8	0.101564	0.107774
789	3.20204	3.02879	789	1.24106	1.36209	789	0.312478	0.406463	789	0.0963415	0.122286	789	0.077836	0.0933633	789	0.100964	0.107867
789.2	3.20205	3.02956	789.2	1.24208	1.36277	789.2	0.312804	0.406736	789.2	0.0959739	0.122381	789.2	0.0773911	0.0934409	789.2	0.100408	0.10796
789.4	3.20222	3.03032	789.4	1.24359	1.36344	789.4	0.313366	0.407008	789.4	0.0961339	0.122475	789.4	0.0772068	0.0935184	789.4	0.100085	0.108053
789.6	3.2021	3.03108	789.6	1.24403	1.36411	789.6	0.313285	0.407279	789.6	0.0953073	0.12257	789.6	0.0768549	0.0935958	789.6	0.0997622	0.108145
789.8	3.20228	3.03184	789.8	1.24533	1.36478	789.8	0.313449	0.407551	789.8	0.0951825	0.122664	789.8	0.0766131	0.0936733	789.8	0.0997674	0.108238
790	3.20238	3.0326	790	1.24716	1.36545	790	0.314508	0.407822	790	0.0949242	0.122759	790	0.076585	0.0937507	790	0.100575	0.108331
790.2	3.20333	3.03335	790.2	1.24805	1.36611	790.2	0.314566	0.408093	790.2	0.0944006	0.122853	790.2	0.0766971	0.093828	790.2	0.100921	0.108423
790.4	3.20407	3.0341	790.4	1.24947	1.36678	790.4	0.314504	0.408364	790.4	0.0939716	0.122948	790.4	0.0769739	0.0939054	790.4	0.100231	0.108516
790.6	3.2046	3.03485	790.6	1.25092	1.36744	790.6	0.315057	0.408635	790.6	0.0942838	0.123042	790.6	0.0771905	0.0939827	790.6	0.100676	0.108608
790.8	3.2055	3.0356	790.8	1.25249	1.36811	790.8	0.315724	0.408905	790.8	0.0946345	0.123136	790.8	0.0776528	0.0940599	790.8	0.10113	0.108701
791	3.20672	3.03635	791	1.25355	1.36877	791	0.316483	0.409175	791	0.0950697	0.12323	791	0.0784317	0.0941371	791	0.101257	0.108793
791.2	3.20761	3.0371	791.2	1.25553	1.36943	791.2	0.317672	0.409445	791.2	0.0955994	0.123324	791.2	0.0786495	0.0942143	791.2	0.101698	0.108885
791.4	3.20823	3.03784	791.4	1.25653	1.3701	791.4	0.317421	0.409714	791.4	0.0960347	0.123418	791.4	0.0791725	0.0942914	791.4	0.101241	0.108978
791.6	3.21008	3.03858	791.6	1.25861	1.37076	791.6	0.318167	0.409984	791.6	0.0964628	0.123512	791.6	0.0798008	0.0943685	791.6	0.102285	0.10907
791.8	3.21008	3.03932	791.8	1.26052	1.37142	791.8	0.31857	0.410253	791.8	0.0972902	0.123606	791.8	0.0804284	0.0944456	791.8	0.10361	0.109162
792	3.21104	3.04006	792	1.26286	1.37208	792	0.31865	0.410522	792	0.0974324	0.1237	792	0.08067	0.0945226	792	0.103862	0.109254
792.2	3.21168	3.04079	792.2	1.26392	1.37273	792.2	0.31891	0.41079	792.2	0.0974365	0.123794	792.2	0.0803836	0.0945996	792.2	0.103497	0.109347
792.4	3.21292	3.04153	792.4	1.26509	1.37339	792.4	0.31869	0.411059	792.4	0.0972563	0.123887	792.4	0.0800086	0.0946765	792.4	0.103498	0.109439
792.6	3.21421	3.04226	792.6	1.26653	1.37405	792.6	0.319163	0.411327	792.6	0.0974993	0.123981	792.6	0.0802991	0.0947534	792.6	0.103946	0.109531
792.8	3.21486	3.04299	792.8	1.26708	1.3747	792.8	0.319785	0.411595	792.8	0.0975562	0.124075	792.8	0.0798528	0.0948303	792.8	0.103883	0.109623
793	3.21494	3.04372	793	1.26801	1.37535	793	0.320761	0.411862	793	0.0971003	0.124168	793	0.0797878	0.0949071	793	0.103931	0.109715
793.2	3.21472	3.04445	793.2	1.26958	1.37601	793.2	0.321092	0.41213	793.2	0.0973699	0.124262	793.2	0.080084	0.0949839	793.2	0.103785	0.109807
793.4	3.21484	3.04517	793.4	1.27102	1.37666	793.4	0.321241	0.412397	793.4	0.0977919	0.124355	793.4	0.0797352	0.0950606	793.4	0.103874	0.109899
793.6	3.21547	3.04589	793.6	1.27237	1.37731	793.6	0.321492	0.412664	793.6	0.0976067	0.124449	793.6	0.079527	0.0951373	793.6	0.104194	0.109991
793.8	3.21657	3.04661	793.8	1.27416	1.37796	793.8	0.321952	0.41293	793.8	0.0981292	0.124542	793.8	0.0799771	0.095214	793.8	0.104766	0.110083
794	3.21751	3.04733	794	1.27575	1.37861	794	0.32227	0.413197	794	0.0981481	0.124635	794	0.0801125	0.0952907	794	0.105537	0.110174
794.2	3.2185	3.04805	794.2	1.27672	1.37926	794.2	0.32211	0.413463	794.2	0.0983138	0.124728	794.2	0.0806876	0.0953673	794.2	0.106265	0.110266
794.4	3.21889	3.04877	794.4	1.27782	1.3799	794.4	0.321972	0.413729	794.4	0.0981419	0.124822	794.4	0.0812567	0.0954438	794.4	0.105985	0.110358
794.6	3.22019	3.04948	794.6	1.27966	1.38055	794.6	0.323234	0.413995	794.6	0.0988591	0.124915	794.6	0.0819806	0.0955204	794.6	0.106861	0.11045
794.8	3.22201	3.05019	794.8	1.28064	1.3812	794.8	0.323505	0.41426	794.8	0.0990212	0.125008	794.8	0.0824467	0.0955968	794.8	0.106957	0.110541
795	3.22241	3.0509	795	1.2812	1.38184	795	0.323804	0.414525	795	0.0989081	0.125101	795	0.0824166	0.0956733	795	0.106061	0.110633
795.2	3.22317	3.05161	795.2	1.28231	1.38248	795.2	0.324053	0.41479	795.2	0.0988349	0.125193	795.2	0.0824086	0.0957497	795.2	0.10553	0.110724
795.4	3.22348	3.05232	795.4	1.28276	1.38313	795.4	0.323981	0.415055	795.4	0.0984963	0.125286	795.4	0.0824056	0.0958261	795.4	0.105024	0.110816
795.6	3.22403	3.05302	795.6	1.28378	1.38377	795.6	0.324421	0.41532	795.6	0.0982202	0.125379	795.6	0.0822548	0.0959024	795.6	0.105388	0.110908
795.8	3.22359	3.05372	795.8	1.28537	1.38441	795.8	0.324879	0.415584	795.8	0.0986437	0.125472	795.8	0.0817647	0.0959787	795.8	0.104906	0.110999
796	3.2243	3.05443	796	1.28663	1.38505	796	0.324853	0.415848	796	0.0980827	0.125564	796	0.0817197	0.096055	796	0.103959	0.11109
796.2	3.2244	3.05512	796.2	1.28699	1.38569	796.2	0.325219	0.416112	796.2	0.0979994	0.125657	796.2	0.0818649	0.0961312	796.2	0.10346	0.111182
796.4	3.22507	3.05582	796.4	1.28856	1.38633	796.4	0.32611	0.416375	796.4	0.0979772	0.12575	796.4	0.0819721	0.0962074	796.4	0.104115	0.111273
796.6	3.22586	3.05652	796.6	1.28948	1.38696	796.6	0.32642	0.416639	796.6	0.098676	0.125842	796.6	0.0820348	0.0962835	796.6	0.104298	0.111365
796.8	3.22593	3.05721	796.8	1.29023	1.3876	796.8	0.326556	0.416902	796.8	0.098206	0.125935	796.8	0.0811593	0.0963597	796.8	0.103648	0.111456
797	3.22515	3.0579	797	1.29111	1.38823	797	0.326068	0.417164	797	0.0976798	0.126027	797	0.0803083	0.0964357	797	0.102997	0.111547
797.2	3.22515	3.05859	797.2	1.29252	1.38887	797.2	0.326427	0.417427	797.2	0.0983348	0.126119	797.2	0.0797427	0.0965118	797.2	0.103266	0.111638
797.4	3.22571	3.05928	797.4	1.2933	1.3895	797.4	0.326363	0.417689	797.4	0.0983875	0.126212	797.4	0.0791034	0.0965878	797.4	0.103593	0.111729
797.6	3.22624	3.05997	797.6	1.29467	1.39014	797.6	0.326732	0.417952	797.6	0.0988236	0.126304	797.6	0.0792015	0.0966637	797.6	0.104193	0.11182
797.8	3.22619	3.06066	797.8	1.29557	1.39077	797.8	0.326829	0.418213	797.8	0.0993883	0.126396	797.8	0.0799984	0.0967397	797.8	0.104202	0.111912
798	3.22677	3.06134	798	1.29734	1.3914	798	0.327686	0.418475	798	0.0998602	0.126488	798	0.0804684	0.0968156	798	0.104806	0.112003
798.2	3.22765	3.06202	798.2	1.29874	1.39203	798.2	0.328277	0.418737	798.2	0.100284	0.12658	798.2	0.0812281	0.0968914	798.2	0.105859	0.112094
798.4	3.22882	3.0627	798.4	1.30073	1.39266	798.4	0.329155	0.418998	798.4	0.100585	0.126672	798.4	0.0819025	0.0969672	798.4	0.106029	0.112185
798.6	3.23029	3.06338	798.6	1.30242	1.39328	798.6	0.330167	0.419259	798.6	0.100944	0.126764	798.6	0.0826385	0.097043	798.6	0.106484	0.112276
798.8	3.23138	3.06406	798.8	1.3038	1.39391	798.8	0.33042	0.419519	798.8	0.10101	0.126856	798.8	0.0831925	0.0971187	798.8	0.106282	0.112366
799	3.23231	3.06473	799	1.30549	1.39454	799	0.330969	0.41978	799	0.101386	0.126948	799	0.0833856	0.0971944	799	0.105971	0.112457
799.2	3.23318	3.0654	799.2	1.30699	1.39516	799.2	0.331539	0.42004	799.2	0.102015	0.127039	799.2	0.0842305	0.0972701	799.2	0.106163	0.112548
799.4	3.23395	3.06608	799.4	1.30744	1.39579	799.4	0.331807	0.4203	799.4	0.101375	0.127131	799.4	0.0847079	0.0973457	799.4	0.106374	0.112639
799.6	3.2345	3.06675	799.6	1.30824	1.39641	799.6	0.331646	0.42056	799.6	0.101189	0.127223	799.6	0.0850325	0.0974213	799.6	0.106319	0.11273
799.8	3.23483	3.06741	799.8	1.31023	1.39703	799.8	0.332103	0.420819	799.8	0.102361	0.127314	799.8	0.0853434	0.0974968	799.8	0.106153	0.11282
800	3.23507	3.06808	800	1.31137	1.39765	800	0.332078	0.421079	800	0.102204	0.127406	800	0.0857827	0.0975724	800	0.106328	0.112911
800.2	3.23538	3.06874	800.2	1.31292	1.39827	800.2	0.332757	0.421338	800.2	0.102577	0.127497	800.2	0.086087	0.0976478	800.2	0.106517	0.113002
800.4	3.23674	3.06941	800.4	1.31425	1.39889	800.4	0.333023	0.421597	800.4	0.102592	0.127589	800.4	0.0856253	0.0977233	800.4	0.107083	0.113092
800.6	3.23704	3.07007	800.6	1.31462	1.39951	800.6	0.332521	0.421855	800.6	0.102124	0.12768	800.6	0.084477	0.0977987	800.6	0.106231	0.113183
800.8	3.23724	3.07073	800.8	1.31613	1.40013	800.8	0.332628	0.422114	800.8	0.101242	0.127771	800.8	0.0836516	0.0978741	800.8	0.106097	0.113273
801	3.23778	3.07139	801	1.31702	1.40075	801	0.332598	0.422372	801	0.101521	0.127862	801	0.083396	0.0979494	801	0.106596	0.113364
801.2	3.238	3.07204	801.2	1.31819	1.40136	801.2	0.33211	0.42263	801.2	0.10134	0.127954	801.2	0.0828505	0.0980247	801.2	0.106664	0.113454
801.4	3.23755	3.0727	801.4	1.31907	1.40198	801.4	0.331002	0.422887	801.4	0.100741	0.128045	801.4	0.0817231	0.0980999	801.4	0.106006	0.113544
801.6	3.23776	3.07335	801.6	1.32056	1.40259	801.6	0.331721	0.423145	801.6	0.100929	0.128136	801.6	0.0820267	0.0981751	801.6	0.106428	0.113635
801.8	3.2387	3.074	801.8	1.32195	1.40321	801.8	0.332624	0.423402	801.8	0.100787	0.128227	801.8	0.0826654	0.0982503	801.8	0.105733	0.113725
802	3.24011	3.07465	802	1.32358	1.40382	802	0.332987	0.423659	802	0.101669	0.128318	802	0.0822626	0.0983255	802	0.106169	0.113815
802.2	3.24157	3.0753	802.2	1.32557	1.40443	802.2	0.334576	0.423916	802.2	0.102175	0.128409	802.2	0.0828886	0.0984006	802.2	0.107275	0.113906
802.4	3.24218	3.07595	802.4	1.32678	1.40504	802.4	0.335256	0.424172	802.4	0.102582	0.128499	802.4	0.0829089	0.0984756	802.4	0.107108	0.113996
802.6	3.24226	3.07659	802.6	1.32785	1.40565	802.6	0.335279	0.424429	802.6	0.10187	0.12859	802.6	0.0826821	0.0985507	802.6	0.106722	0.114086
802.8	3.24346	3.07723	802.8	1.32885	1.40626	802.8	0.335713	0.424685	802.8	0.101947	0.128681	802.8	0.0833418	0.0986257	802.8	0.106877	0.114176
803	3.24453	3.07787	803	1.33025	1.40687	803	0.335808	0.42494	803	0.102381	0.128771	803	0.0833358	0.0987006	803	0.106705	0.114266
803.2	3.24537	3.07851	803.2	1.33128	1.40748	803.2	0.336455	0.425196	803.2	0.102629	0.128862	803.2	0.0837003	0.0987756	803.2	0.10711	0.114356
803.4	3.24583	3.07915	803.4	1.33168	1.40808	803.4	0.336563	0.425451	803.4	0.10222	0.128953	803.4	0.0836708	0.0988504	803.4	0.106782	0.114446
803.6	3.2463	3.07979	803.6	1.33225	1.40869	803.6	0.336288	0.425706	803.6	0.103124	0.129043	803.6	0.0833504	0.0989253	803.6	0.106708	0.114536
803.8	3.24701	3.08042	803.8	1.33415	1.40929	803.8	0.336727	0.425961	803.8	0.10406	0.129133	803.8	0.0832266	0.0990001	803.8	0.106791	0.114626
804	3.24713	3.08106	804	1.33525	1.4099	804	0.337029	0.426216	804	0.10375	0.129224	804	0.0827202	0.0990749	804	0.10683	0.114716
804.2	3.24794	3.08169	804.2	1.33669	1.4105	804.2	0.337897	0.42647	804.2	0.104192	0.129314	804.2	0.0835496	0.0991496	804.2	0.107282	0.114806
804.4	3.24868	3.08232	804.4	1.33753	1.4111	804.4	0.337547	0.426725	804.4	0.103738	0.129404	804.4	0.0828062	0.0992243	804.4	0.107121	0.114896
804.6	3.2491	3.08295	804.6	1.33901	1.4117	804.6	0.338235	0.426979	804.6	0.103439	0.129495	804.6	0.0829081	0.099299	804.6	0.107111	0.114985
804.8	3.24924	3.08357	804.8	1.33989	1.4123	804.8	0.337664	0.427232	804.8	0.103113	0.129585	804.8	0.0828772	0.0993736	804.8	0.106938	0.115075
805	3.24936	3.0842	805	1.34062	1.4129	805	0.337173	0.427486	805	0.103155	0.129675	805	0.082921	0.0994482	805	0.107119	0.115165
805.2	3.24915	3.08482	805.2	1.3417	1.4135	805.2	0.336449	0.427739	805.2	0.102318	0.129765	805.2	0.0828736	0.0995227	805.2	0.106686	0.115255
805.4	3.24968	3.08545	805.4	1.3431	1.4141	805.4	0.336545	0.427992	805.4	0.101784	0.129855	805.4	0.0830289	0.0995972	805.4	0.10642	0.115344
805.6	3.25056	3.08607	805.6	1.34411	1.4147	805.6	0.337467	0.428245	805.6	0.101828	0.129945	805.6	0.0844768	0.0996717	805.6	0.107417	0.115434
805.8	3.25142	3.08668	805.8	1.34522	1.41529	805.8	0.338078	0.428498	805.8	0.102217	0.130035	805.8	0.0846468	0.0997462	805.8	0.107159	0.115523
806	3.25202	3.0873	806	1.34634	1.41589	806	0.338612	0.42875	806	0.102438	0.130124	806	0.0845434	0.0998206	806	0.107865	0.115613
806.2	3.25215	3.08792	806.2	1.34772	1.41648	806.2	0.339125	0.429002	806.2	0.101817	0.130214	806.2	0.0846507	0.0998949	806.2	0.108038	0.115702
806.4	3.25182	3.08853	806.4	1.34807	1.41707	806.4	0.338641	0.429254	806.4	0.101183	0.130304	806.4	0.0840332	0.0999693	806.4	0.107464	0.115792
806.6	3.25159	3.08914	806.6	1.3488	1.41767	806.6	0.338769	0.429506	806.6	0.100507	0.130393	806.6	0.0838034	0.100044	806.6	0.107195	0.115881
806.8	3.25213	3.08976	806.8	1.34962	1.41826	806.8	0.339507	0.429757	806.8	0.101062	0.130483	806.8	0.0837943	0.100118	806.8	0.107549	0.11597
807	3.25234	3.09037	807	1.35082	1.41885	807	0.339729	0.430009	807	0.101367	0.130573	807	0.0834445	0.100192	807	0.1077	0.11606
807.2	3.2528	3.09097	807.2	1.35196	1.41944	807.2	0.340189	0.43026	807.2	0.101569	0.130662	807.2	0.0829244	0.100266	807.2	0.107693	0.116149
807.4	3.25229	3.09158	807.4	1.35218	1.42003	807.4	0.33985	0.43051	807.4	0.100986	0.130751	807.4	0.0825403	0.10034	807.4	0.107244	0.116238
807.6	3.25303	3.09218	807.6	1.35331	1.42062	807.6	0.339859	0.430761	807.6	0.101395	0.130841	807.6	0.0823829	0.100415	807.6	0.107298	0.116327
807.8	3.25418	3.09279	807.8	1.35505	1.4212	807.8	0.340425	0.431011	807.8	0.101348	0.13093	807.8	0.0824646	0.100489	807.8	0.107088	0.116417
808	3.2546	3.09339	808	1.35632	1.42179	808	0.340339	0.431261	808	0.101325	0.131019	808	0.0817939	0.100563	808	0.107013	0.116506
808.2	3.25504	3.09399	808.2	1.35805	1.42238	808.2	0.340732	0.431511	808.2	0.101647	0.131108	808.2	0.082349	0.100637	808.2	0.107064	0.116595
808.4	3.25551	3.09459	808.4	1.35941	1.42296	808.4	0.340408	0.431761	808.4	0.101418	0.131198	808.4	0.0821841	0.100711	808.4	0.106498	0.116684
808.6	3.25658	3.09519	808.6	1.36138	1.42354	808.6	0.340711	0.43201	808.6	0.101853	0.131287	808.6	0.0831242	0.100785	808.6	0.107113	0.116773
808.8	3.25713	3.09578	808.8	1.36264	1.42413	808.8	0.34036	0.43226	808.8	0.101915	0.131376	808.8	0.0831988	0.100858	808.8	0.106679	0.116862
809	3.258	3.09638	809	1.364	1.42471	809	0.340612	0.432509	809	0.102365	0.131465	809	0.0840469	0.100932	809	0.107442	0.116951
809.2	3.25971	3.09697	809.2	1.36581	1.42529	809.2	0.341428	0.432757	809.2	0.102758	0.131553	809.2	0.0848982	0.101006	809.2	0.107931	0.11704
809.4	3.26124	3.09756	809.4	1.36745	1.42587	809.4	0.342085	0.433006	809.4	0.103388	0.131642	809.4	0.0858512	0.10108	809.4	0.108924	0.117129
809.6	3.26214	3.09815	809.6	1.36862	1.42645	809.6	0.342906	0.433254	809.6	0.103811	0.131731	809.6	0.0871039	0.101154	809.6	0.110196	0.117217
809.8	3.26302	3.09874	809.8	1.36964	1.42703	809.8	0.343244	0.433502	809.8	0.103854	0.13182	809.8	0.0870859	0.101227	809.8	0.110135	0.117306
810	3.26399	3.09933	810	1.37102	1.42761	810	0.343398	0.43375	810	0.103651	0.131909	810	0.0869461	0.101301	810	0.110338	0.117395
810.2	3.26439	3.09991	810.2	1.37237	1.42819	810.2	0.343323	0.433998	810.2	0.103837	0.131997	810.2	0.0867711	0.101375	810.2	0.110311	0.117484
810.4	3.26465	3.10049	810.4	1.37371	1.42876	810.4	0.344108	0.434245	810.4	0.104267	0.132086	810.4	0.0867707	0.101448	810.4	0.110006	0.117572
810.6	3.26438	3.10108	810.6	1.37446	1.42934	810.6	0.34435	0.434492	810.6	0.104212	0.132174	810.6	0.0867215	0.101522	810.6	0.109847	0.117661
810.8	3.26466	3.10166	810.8	1.37584	1.42991	810.8	0.344431	0.434739	810.8	0.104412	0.132263	810.8	0.0862719	0.101595	810.8	0.110035	0.11775
811	3.26529	3.10224	811	1.37729	1.43049	811	0.344934	0.434986	811	0.104451	0.132351	811	0.0864306	0.101669	811	0.109854	0.117838
811.2	3.26515	3.10281	811.2	1.37822	1.43106	811.2	0.345241	0.435233	811.2	0.104292	0.132439	811.2	0.0856506	0.101742	811.2	0.108914	0.117927
811.4	3.26439	3.10339	811.4	1.3786	1.43163	811.4	0.344712	0.435479	811.4	0.103581	0.132528	811.4	0.085277	0.101816	811.4	0.108519	0.118015
811.6	3.26488	3.10397	811.6	1.37964	1.4322	811.6	0.344977	0.435725	811.6	0.103403	0.132616	811.6	0.0846647	0.101889	811.6	0.108087	0.118104
811.8	3.26578	3.10454	811.8	1.38063	1.43277	811.8	0.345114	0.435971	811.8	0.103314	0.132704	811.8	0.0842825	0.101962	811.8	0.107668	0.118192
812	3.26548	3.10511	812	1.38137	1.43334	812	0.344926	0.436216	812	0.103057	0.132792	812	0.0836741	0.102036	812	0.1074	0.11828
812.2	3.26487	3.10568	812.2	1.38166	1.43391	812.2	0.34481	0.436462	812.2	0.102526	0.13288	812.2	0.0835016	0.102109	812.2	0.106495	0.118369
812.4	3.2655	3.10625	812.4	1.38298	1.43448	812.4	0.345404	0.436707	812.4	0.102762	0.132968	812.4	0.083715	0.102182	812.4	0.106725	0.118457
812.6	3.26634	3.10682	812.6	1.38412	1.43505	812.6	0.345856	0.436952	812.6	0.103057	0.133056	812.6	0.0834976	0.102256	812.6	0.107046	0.118545
812.8	3.26631	3.10739	812.8	1.38469	1.43561	812.8	0.346357	0.437197	812.8	0.102829	0.133144	812.8	0.0829427	0.102329	812.8	0.107143	0.118634
813	3.26661	3.10795	813	1.38473	1.43618	813	0.346547	0.437441	813	0.10264	0.133232	813	0.0827493	0.102402	813	0.107165	0.118722
813.2	3.26703	3.10851	813.2	1.38511	1.43675	813.2	0.347316	0.437686	813.2	0.102727	0.13332	813.2	0.0825657	0.102475	813.2	0.107296	0.11881
813.4	3.26738	3.10908	813.4	1.38628	1.43731	813.4	0.347613	0.43793	813.4	0.102956	0.133407	813.4	0.0830651	0.102548	813.4	0.107927	0.118898
813.6	3.26809	3.10964	813.6	1.38758	1.43787	813.6	0.348088	0.438173	813.6	0.102793	0.133495	813.6	0.0833778	0.102621	813.6	0.108441	0.118986
813.8	3.26929	3.1102	813.8	1.38898	1.43843	813.8	0.348675	0.438417	813.8	0.103623	0.133583	813.8	0.0837938	0.102694	813.8	0.108128	0.119074
814	3.26989	3.11075	814	1.39116	1.439	814	0.34965	0.438661	814	0.104708	0.13367	814	0.0841129	0.102767	814	0.108423	0.119162
814.2	3.27078	3.11131	814.2	1.39303	1.43956	814.2	0.351012	0.438904	814.2	0.105139	0.133758	814.2	0.0849918	0.10284	814.2	0.109566	0.11925
814.4	3.27127	3.11186	814.4	1.39444	1.44012	814.4	0.351369	0.439147	814.4	0.105427	0.133845	814.4	0.0855975	0.102913	814.4	0.109152	0.119338
814.6	3.27155	3.11242	814.6	1.3955	1.44068	814.6	0.351363	0.43939	814.6	0.105259	0.133933	814.6	0.0858145	0.102986	814.6	0.10923	0.119426
814.8	3.27266	3.11297	814.8	1.39742	1.44123	814.8	0.351865	0.439632	814.8	0.105714	0.13402	814.8	0.0862025	0.103058	814.8	0.109627	0.119514
815	3.27309	3.11352	815	1.39879	1.44179	815	0.352821	0.439874	815	0.105577	0.134107	815	0.0873299	0.103131	815	0.109702	0.119602
815.2	3.27305	3.11407	815.2	1.39952	1.44235	815.2	0.353011	0.440117	815.2	0.105338	0.134195	815.2	0.0873562	0.103204	815.2	0.109549	0.119689
815.4	3.27328	3.11462	815.4	1.40062	1.4429	815.4	0.352246	0.440358	815.4	0.1052	0.134282	815.4	0.0871473	0.103277	815.4	0.109848	0.119777
815.6	3.27459	3.11516	815.6	1.40183	1.44346	815.6	0.352798	0.4406	815.6	0.104787	0.134369	815.6	0.0871244	0.103349	815.6	0.109591	0.119865
815.8	3.27569	3.11571	815.8	1.40258	1.44401	815.8	0.35301	0.440842	815.8	0.104864	0.134456	815.8	0.0872911	0.103422	815.8	0.109631	0.119953
816	3.27604	3.11625	816	1.40267	1.44457	816	0.352507	0.441083	816	0.104687	0.134543	816	0.0870479	0.103495	816	0.109022	0.12004
816.2	3.2763	3.11679	816.2	1.40327	1.44512	816.2	0.352519	0.441324	816.2	0.104297	0.13463	816.2	0.0866196	0.103567	816.2	0.108684	0.120128
816.4	3.27733	3.11734	816.4	1.40528	1.44567	816.4	0.352683	0.441565	816.4	0.104758	0.134717	816.4	0.0862794	0.10364	816.4	0.109171	0.120215
816.6	3.27772	3.11787	816.6	1.40583	1.44622	816.6	0.351925	0.441805	816.6	0.104932	0.134804	816.6	0.085937	0.103712	816.6	0.109254	0.120303
816.8	3.27802	3.11841	816.8	1.40664	1.44677	816.8	0.351979	0.442046	816.8	0.104853	0.13489	816.8	0.0853248	0.103785	816.8	0.109516	0.12039
817	3.27791	3.11895	817	1.4067	1.44732	817	0.351713	0.442286	817	0.104772	0.134977	817	0.0849049	0.103857	817	0.108801	0.120478
817.2	3.27844	3.11949	817.2	1.4079	1.44787	817.2	0.352173	0.442526	817.2	0.10569	0.135064	817.2	0.08537	0.103929	817.2	0.108967	0.120565
817.4	3.2791	3.12002	817.4	1.41027	1.44842	817.4	0.352769	0.442765	817.4	0.106512	0.135151	817.4	0.0858479	0.104002	817.4	0.109188	0.120653
817.6	3.28035	3.12055	817.6	1.4123	1.44897	817.6	0.35353	0.443005	817.6	0.107862	0.135237	817.6	0.0866488	0.104074	817.6	0.109685	0.12074
817.8	3.28085	3.12108	817.8	1.41369	1.44951	817.8	0.354337	0.443244	817.8	0.108636	0.135324	817.8	0.0871326	0.104146	817.8	0.109555	0.120827
818	3.2807	3.12161	818	1.41484	1.45006	818	0.354961	0.443483	818	0.109184	0.13541	818	0.0875368	0.104218	818	0.11041	0.120914
818.2	3.28159	3.12214	818.2	1.41596	1.4506	818.2	0.355387	0.443722	818.2	0.10903	0.135496	818.2	0.0881055	0.104291	818.2	0.111354	0.121002
818.4	3.2819	3.12267	818.4	1.41692	1.45115	818.4	0.355645	0.443961	818.4	0.108852	0.135583	818.4	0.0883035	0.104363	818.4	0.110266	0.121089
818.6	3.28167	3.1232	818.6	1.41831	1.45169	818.6	0.355362	0.444199	818.6	0.108594	0.135669	818.6	0.088708	0.104435	818.6	0.109903	0.121176
818.8	3.28233	3.12372	818.8	1.41933	1.45223	818.8	0.355591	0.444437	818.8	0.108438	0.135755	818.8	0.0888676	0.104507	818.8	0.11042	0.121263
819	3.28159	3.12424	819	1.41987	1.45277	819	0.355653	0.444675	819	0.107044	0.135842	819	0.0886224	0.104579	819	0.109816	0.12135
819.2	3.28214	3.12476	819.2	1.42112	1.45331	819.2	0.35586	0.444913	819.2	0.10686	0.135928	819.2	0.0876875	0.104651	819.2	0.109977	0.121437
819.4	3.28259	3.12529	819.4	1.42215	1.45385	819.4	0.355558	0.445151	819.4	0.106069	0.136014	819.4	0.086894	0.104723	819.4	0.110018	0.121524
819.6	3.2835	3.1258	819.6	1.42356	1.45439	819.6	0.35582	0.445388	819.6	0.105463	0.1361	819.6	0.0868213	0.104795	819.6	0.109499	0.121611
819.8	3.28405	3.12632	819.8	1.42439	1.45493	819.8	0.355343	0.445625	819.8	0.105217	0.136186	819.8	0.0864976	0.104867	819.8	0.109692	0.121698
820	3.28423	3.12684	820	1.42499	1.45547	820	0.354602	0.445862	820	0.104201	0.136272	820	0.0851373	0.104939	820	0.108576	0.121785
820.2	3.28409	3.12736	820.2	1.42606	1.45601	820.2	0.35422	0.446099	820.2	0.103886	0.136358	820.2	0.0844499	0.105011	820.2	0.107784	0.121872
820.4	3.28467	3.12787	820.4	1.42748	1.45654	820.4	0.354095	0.446335	820.4	0.103826	0.136443	820.4	0.0838616	0.105083	820.4	0.107673	0.121959
820.6	3.2852	3.12838	820.6	1.42808	1.45708	820.6	0.35431	0.446571	820.6	0.104311	0.136529	820.6	0.0838987	0.105154	820.6	0.10747	0.122045
820.8	3.28605	3.12889	820.8	1.42901	1.45761	820.8	0.355045	0.446808	820.8	0.104668	0.136615	820.8	0.0828822	0.105226	820.8	0.107098	0.122132
821	3.28606	3.1294	821	1.43009	1.45815	821	0.355188	0.447043	821	0.105164	0.136701	821	0.0831055	0.105298	821	0.106725	0.122219
821.2	3.28725	3.12991	821.2	1.43203	1.45868	821.2	0.356435	0.447279	821.2	0.10593	0.136786	821.2	0.0837004	0.105369	821.2	0.107326	0.122306
821.4	3.28802	3.13042	821.4	1.43337	1.45921	821.4	0.357249	0.447514	821.4	0.106944	0.136872	821.4	0.0843588	0.105441	821.4	0.107447	0.122392
821.6	3.28874	3.13093	821.6	1.43476	1.45974	821.6	0.358224	0.44775	821.6	0.108002	0.136957	821.6	0.0850066	0.105513	821.6	0.108485	0.122479
821.8	3.28912	3.13143	821.8	1.43538	1.46027	821.8	0.359208	0.447985	821.8	0.108039	0.137043	821.8	0.0851188	0.105584	821.8	0.108857	0.122565
822	3.28942	3.13193	822	1.43587	1.4608	822	0.359747	0.448219	822	0.108387	0.137128	822	0.0855541	0.105656	822	0.108984	0.122652
822.2	3.28994	3.13244	822.2	1.43669	1.46133	822.2	0.360457	0.448454	822.2	0.107869	0.137213	822.2	0.0862879	0.105727	822.2	0.109273	0.122738
822.4	3.28987	3.13294	822.4	1.43725	1.46186	822.4	0.360191	0.448688	822.4	0.107645	0.137299	822.4	0.0860798	0.105799	822.4	0.109076	0.122825
822.6	3.29009	3.13344	822.6	1.43806	1.46239	822.6	0.360508	0.448923	822.6	0.108427	0.137384	822.6	0.0862956	0.10587	822.6	0.109648	0.122911
822.8	3.29083	3.13394	822.8	1.43846	1.46292	822.8	0.360863	0.449156	822.8	0.108305	0.137469	822.8	0.0861399	0.105942	822.8	0.11076	0.122998
823	3.29118	3.13443	823	1.43949	1.46344	823	0.361553	0.44939	823	0.107903	0.137554	823	0.0860699	0.106013	823	0.111087	0.123084
823.2	3.2927	3.13493	823.2	1.44104	1.46397	823.2	0.362253	0.449624	823.2	0.108553	0.137639	823.2	0.0867336	0.106084	823.2	0.111974	0.12317
823.4	3.29318	3.13543	823.4	1.44188	1.46449	823.4	0.361938	0.449857	823.4	0.108074	0.137724	823.4	0.0869926	0.106156	823.4	0.111666	0.123256
823.6	3.2936	3.13592	823.6	1.44317	1.46502	823.6	0.361471	0.45009	823.6	0.107536	0.137809	823.6	0.0871564	0.106227	823.6	0.111272	0.123343
823.8	3.29386	3.13641	823.8	1.44403	1.46554	823.8	0.361224	0.450323	823.8	0.10732	0.137894	823.8	0.0868492	0.106298	823.8	0.111198	0.123429
824	3.29423	3.1369	824	1.44472	1.46606	824	0.361288	0.450556	824	0.107295	0.137979	824	0.086752	0.106369	824	0.110093	0.123515
824.2	3.29519	3.13739	824.2	1.44585	1.46658	824.2	0.361474	0.450788	824.2	0.108443	0.138064	824.2	0.0875001	0.10644	824.2	0.110253	0.123601
824.4	3.29568	3.13788	824.4	1.44703	1.4671	824.4	0.362148	0.45102	824.4	0.109014	0.138149	824.4	0.0871987	0.106511	824.4	0.110043	0.123687
824.6	3.29612	3.13837	824.6	1.44794	1.46762	824.6	0.362396	0.451252	824.6	0.110236	0.138233	824.6	0.0870237	0.106582	824.6	0.109798	0.123773
824.8	3.29686	3.13885	824.8	1.4503	1.46814	824.8	0.363255	0.451484	824.8	0.110821	0.138318	824.8	0.0874101	0.106654	824.8	0.11058	0.123859
825	3.29709	3.13934	825	1.45197	1.46866	825	0.363839	0.451716	825	0.111444	0.138402	825	0.0879972	0.106725	825	0.111521	0.123945
825.2	3.29774	3.13982	825.2	1.45283	1.46918	825.2	0.364438	0.451947	825.2	0.111603	0.138487	825.2	0.0882517	0.106795	825.2	0.111582	0.124031
825.4	3.29803	3.1403	825.4	1.45378	1.4697	825.4	0.364688	0.452179	825.4	0.112319	0.138571	825.4	0.0886657	0.106866	825.4	0.11134	0.124117
825.6	3.29765	3.14079	825.6	1.45448	1.47021	825.6	0.364983	0.45241	825.6	0.111616	0.138656	825.6	0.0883969	0.106937	825.6	0.111179	0.124203
825.8	3.29777	3.14127	825.8	1.45459	1.47073	825.8	0.364738	0.45264	825.8	0.110605	0.13874	825.8	0.0875607	0.107008	825.8	0.110446	0.124289
826	3.29769	3.14174	826	1.45504	1.47124	826	0.364636	0.452871	826	0.109992	0.138825	826	0.087589	0.107079	826	0.109946	0.124375
826.2	3.29836	3.14222	826.2	1.45532	1.47176	826.2	0.364917	0.453101	826.2	0.109847	0.138909	826.2	0.0872601	0.10715	826.2	0.110199	0.12446
826.4	3.29886	3.1427	826.4	1.45677	1.47227	826.4	0.365089	0.453331	826.4	0.110116	0.138993	826.4	0.0867881	0.107221	826.4	0.110623	0.124546
826.6	3.29986	3.14317	826.6	1.45788	1.47278	826.6	0.365711	0.453561	826.6	0.110653	0.139077	826.6	0.0874459	0.107291	826.6	0.110799	0.124632
826.8	3.30076	3.14365	826.8	1.45904	1.47329	826.8	0.36603	0.453791	826.8	0.110948	0.139161	826.8	0.0877442	0.107362	826.8	0.111308	0.124717
827	3.30215	3.14412	827	1.46077	1.4738	827	0.366735	0.454021	827	0.111402	0.139245	827	0.0872906	0.107433	827	0.110734	0.124803
827.2	3.30244	3.14459	827.2	1.46213	1.47432	827.2	0.366857	0.45425	827.2	0.111428	0.139329	827.2	0.0876115	0.107503	827.2	0.110951	0.124889
827.4	3.30246	3.14506	827.4	1.46299	1.47482	827.4	0.366398	0.454479	827.4	0.110736	0.139413	827.4	0.0876408	0.107574	827.4	0.11065	0.124974
827.6	3.30291	3.14553	827.6	1.46392	1.47533	827.6	0.366344	0.454708	827.6	0.109748	0.139497	827.6	0.0881356	0.107644	827.6	0.110287	0.12506
827.8	3.30409	3.146	827.8	1.4648	1.47584	827.8	0.366972	0.454937	827.8	0.11043	0.139581	827.8	0.0885323	0.107715	827.8	0.1109	0.125145
828	3.30537	3.14647	828	1.4661	1.47635	828	0.367392	0.455165	828	0.110457	0.139665	828	0.089177	0.107785	828	0.110819	0.12523
828.2	3.3062	3.14693	828.2	1.46752	1.47686	828.2	0.367807	0.455394	828.2	0.111029	0.139749	828.2	0.0889974	0.107856	828.2	0.111076	0.125316
828.4	3.30658	3.1474	828.4	1.46886	1.47736	828.4	0.367882	0.455622	828.4	0.111472	0.139832	828.4	0.0888346	0.107926	828.4	0.111678	0.125401
828.6	3.30734	3.14786	828.6	1.47034	1.47787	828.6	0.368259	0.45585	828.6	0.111819	0.139916	828.6	0.0889617	0.107997	828.6	0.112397	0.125487
828.8	3.30801	3.14832	828.8	1.47168	1.47837	828.8	0.369285	0.456077	828.8	0.111602	0.139999	828.8	0.0893074	0.108067	828.8	0.112981	0.125572
829	3.30775	3.14878	829	1.47217	1.47887	829	0.369458	0.456305	829	0.111308	0.140083	829	0.0892427	0.108137	829	0.113202	0.125657
829.2	3.3076	3.14924	829.2	1.47264	1.47938	829.2	0.369519	0.456532	829.2	0.110738	0.140166	829.2	0.0893854	0.108208	829.2	0.113	0.125742
829.4	3.30849	3.1497	829.4	1.47421	1.47988	829.4	0.369677	0.456759	829.4	0.110944	0.14025	829.4	0.0892399	0.108278	829.4	0.113215	0.125827
829.6	3.30873	3.15016	829.6	1.47512	1.48038	829.6	0.37011	0.456986	829.6	0.110568	0.140333	829.6	0.088862	0.108348	829.6	0.113072	0.125913
829.8	3.30964	3.15061	829.8	1.47602	1.48088	829.8	0.370089	0.457213	829.8	0.110831	0.140417	829.8	0.088508	0.108418	829.8	0.113006	0.125998
830	3.30976	3.15107	830	1.47742	1.48138	830	0.370919	0.457439	830	0.111022	0.1405	830	0.088897	0.108488	830	0.113161	0.126083
830.2	3.3103	3.15152	830.2	1.47875	1.48188	830.2	0.371314	0.457665	830.2	0.111279	0.140583	830.2	0.0888938	0.108558	830.2	0.113211	0.126168
830.4	3.3104	3.15197	830.4	1.48022	1.48238	830.4	0.371502	0.457892	830.4	0.111573	0.140666	830.4	0.0892421	0.108628	830.4	0.113218	0.126253
830.6	3.3104	3.15243	830.6	1.48134	1.48288	830.6	0.371326	0.458117	830.6	0.112069	0.140749	830.6	0.0893011	0.108698	830.6	0.113064	0.126338
830.8	3.3101	3.15288	830.8	1.4824	1.48338	830.8	0.37174	0.458343	830.8	0.112274	0.140832	830.8	0.0889394	0.108768	830.8	0.112903	0.126423
831	3.31026	3.15333	831	1.48366	1.48387	831	0.371902	0.458568	831	0.112303	0.140915	831	0.0888146	0.108838	831	0.112549	0.126507
831.2	3.30995	3.15377	831.2	1.48377	1.48437	831.2	0.37184	0.458794	831.2	0.111906	0.140998	831.2	0.0895665	0.108908	831.2	0.112945	0.126592
831.4	3.31035	3.15422	831.4	1.48445	1.48486	831.4	0.372378	0.459019	831.4	0.112359	0.141081	831.4	0.0903097	0.108978	831.4	0.112815	0.126677
831.6	3.31105	3.15467	831.6	1.48483	1.48536	831.6	0.37296	0.459244	831.6	0.111611	0.141164	831.6	0.0903032	0.109048	831.6	0.112828	0.126762
831.8	3.31225	3.15511	831.8	1.48596	1.48585	831.8	0.373561	0.459468	831.8	0.112242	0.141247	831.8	0.090057	0.109118	831.8	0.113167	0.126847
832	3.31291	3.15555	832	1.48729	1.48634	832	0.373641	0.459693	832	0.112117	0.14133	832	0.0898941	0.109188	832	0.112796	0.126931
832.2	3.31319	3.156	832.2	1.48779	1.48684	832.2	0.373459	0.459917	832.2	0.112115	0.141412	832.2	0.0892557	0.109257	832.2	0.112878	0.127016
832.4	3.31416	3.15644	832.4	1.48897	1.48733	832.4	0.373594	0.460141	832.4	0.112083	0.141495	832.4	0.0897125	0.109327	832.4	0.113607	0.127101
832.6	3.31489	3.15688	832.6	1.48981	1.48782	832.6	0.373888	0.460365	832.6	0.111884	0.141578	832.6	0.0894104	0.109397	832.6	0.113249	0.127185
832.8	3.31547	3.15732	832.8	1.49042	1.48831	832.8	0.374082	0.460588	832.8	0.111688	0.14166	832.8	0.0894565	0.109467	832.8	0.113184	0.12727
833	3.31587	3.15776	833	1.49125	1.4888	833	0.374704	0.460812	833	0.11194	0.141743	833	0.0899839	0.109536	833	0.113682	0.127354
833.2	3.31736	3.15819	833.2	1.49249	1.48929	833.2	0.375059	0.461035	833.2	0.112525	0.141825	833.2	0.0899716	0.109606	833.2	0.114236	0.127439
833.4	3.31912	3.15863	833.4	1.49424	1.48977	833.4	0.375121	0.461258	833.4	0.113452	0.141907	833.4	0.0901975	0.109675	833.4	0.114401	0.127523
833.6	3.32034	3.15906	833.6	1.49586	1.49026	833.6	0.376217	0.461481	833.6	0.11464	0.14199	833.6	0.0912552	0.109745	833.6	0.115242	0.127608
833.8	3.3217	3.1595	833.8	1.49743	1.49075	833.8	0.376821	0.461703	833.8	0.115323	0.142072	833.8	0.0924141	0.109814	833.8	0.116078	0.127692
834	3.32208	3.15993	834	1.49825	1.49123	834	0.377204	0.461926	834	0.115237	0.142154	834	0.0923913	0.109884	834	0.115717	0.127776
834.2	3.32262	3.16036	834.2	1.49928	1.49172	834.2	0.376898	0.462148	834.2	0.11558	0.142236	834.2	0.0930102	0.109953	834.2	0.115063	0.127861
834.4	3.32278	3.16079	834.4	1.50007	1.4922	834.4	0.377227	0.46237	834.4	0.115395	0.142318	834.4	0.0929335	0.110022	834.4	0.114651	0.127945
834.6	3.32289	3.16122	834.6	1.50071	1.49269	834.6	0.377358	0.462592	834.6	0.115101	0.142401	834.6	0.0925779	0.110092	834.6	0.114186	0.128029
834.8	3.32213	3.16165	834.8	1.50071	1.49317	834.8	0.377557	0.462813	834.8	0.114563	0.142483	834.8	0.09206	0.110161	834.8	0.11349	0.128113
835	3.32244	3.16207	835	1.50139	1.49365	835	0.378029	0.463035	835	0.114573	0.142565	835	0.0923771	0.11023	835	0.113275	0.128198
835.2	3.32239	3.1625	835.2	1.50229	1.49413	835.2	0.378319	0.463256	835.2	0.114866	0.142646	835.2	0.0925204	0.1103	835.2	0.113571	0.128282
835.4	3.32189	3.16292	835.4	1.50332	1.49461	835.4	0.378713	0.463477	835.4	0.115109	0.142728	835.4	0.091929	0.110369	835.4	0.113472	0.128366
835.6	3.3223	3.16335	835.6	1.50415	1.49509	835.6	0.379456	0.463698	835.6	0.114173	0.14281	835.6	0.09168	0.110438	835.6	0.113823	0.12845
835.8	3.32287	3.16377	835.8	1.50566	1.49557	835.8	0.379517	0.463918	835.8	0.114693	0.142892	835.8	0.0913882	0.110507	835.8	0.113704	0.128534
836	3.32269	3.16419	836	1.50636	1.49605	836	0.379565	0.464139	836	0.114274	0.142974	836	0.0913483	0.110576	836	0.113974	0.128618
836.2	3.32258	3.16461	836.2	1.50708	1.49653	836.2	0.379121	0.464359	836.2	0.113906	0.143055	836.2	0.0911616	0.110645	836.2	0.113436	0.128702
836.4	3.32307	3.16503	836.4	1.50934	1.49701	836.4	0.379316	0.464579	836.4	0.11439	0.143137	836.4	0.0918785	0.110714	836.4	0.114599	0.128786
836.6	3.32325	3.16545	836.6	1.51024	1.49748	836.6	0.379197	0.464799	836.6	0.114229	0.143218	836.6	0.0912605	0.110783	836.6	0.11504	0.12887
836.8	3.32365	3.16587	836.8	1.5109	1.49796	836.8	0.379555	0.465018	836.8	0.113906	0.1433	836.8	0.0911578	0.110852	836.8	0.115197	0.128954
837	3.3241	3.16628	837	1.51129	1.49844	837	0.379928	0.465238	837	0.113719	0.143381	837	0.0914505	0.110921	837	0.1157	0.129037
837.2	3.32498	3.1667	837.2	1.51309	1.49891	837.2	0.380053	0.465457	837.2	0.114397	0.143463	837.2	0.0915328	0.11099	837.2	0.11657	0.129121
837.4	3.32612	3.16711	837.4	1.51431	1.49938	837.4	0.380428	0.465676	837.4	0.114944	0.143544	837.4	0.0928482	0.111059	837.4	0.117165	0.129205
837.6	3.32687	3.16753	837.6	1.51556	1.49986	837.6	0.381138	0.465895	837.6	0.115861	0.143625	837.6	0.0932637	0.111128	837.6	0.117865	0.129289
837.8	3.32783	3.16794	837.8	1.51648	1.50033	837.8	0.381835	0.466113	837.8	0.115902	0.143707	837.8	0.0931286	0.111197	837.8	0.118592	0.129372
838	3.32801	3.16835	838	1.51664	1.5008	838	0.381296	0.466332	838	0.115139	0.143788	838	0.091815	0.111265	838	0.117296	0.129456
838.2	3.32845	3.16876	838.2	1.51766	1.50127	838.2	0.381223	0.46655	838.2	0.114713	0.143869	838.2	0.0919355	0.111334	838.2	0.116473	0.129539
838.4	3.32899	3.16917	838.4	1.51835	1.50174	838.4	0.381761	0.466768	838.4	0.114223	0.14395	838.4	0.0915331	0.111403	838.4	0.115451	0.129623
838.6	3.32901	3.16958	838.6	1.51921	1.50221	838.6	0.382109	0.466986	838.6	0.114008	0.144031	838.6	0.0912479	0.111472	838.6	0.115167	0.129707
838.8	3.32907	3.16998	838.8	1.52023	1.50268	838.8	0.382406	0.467204	838.8	0.114329	0.144112	838.8	0.0907077	0.11154	838.8	0.114282	0.12979
839	3.32941	3.17039	839	1.52127	1.50315	839	0.382437	0.467421	839	0.114363	0.144193	839	0.0910018	0.111609	839	0.113545	0.129873
839.2	3.32965	3.17079	839.2	1.52232	1.50362	839.2	0.381943	0.467638	839.2	0.1146	0.144274	839.2	0.0900532	0.111677	839.2	0.11347	0.129957
839.4	3.32983	3.1712	839.4	1.52307	1.50409	839.4	0.382252	0.467855	839.4	0.114833	0.144355	839.4	0.0897791	0.111746	839.4	0.112734	0.13004
839.6	3.33025	3.1716	839.6	1.52369	1.50455	839.6	0.382687	0.468072	839.6	0.114656	0.144435	839.6	0.0897873	0.111814	839.6	0.113016	0.130124
839.8	3.33023	3.172	839.8	1.52407	1.50502	839.8	0.382236	0.468289	839.8	0.115008	0.144516	839.8	0.0888905	0.111883	839.8	0.112857	0.130207
840	3.33044	3.1724	840	1.52448	1.50548	840	0.382223	0.468505	840	0.114645	0.144597	840	0.0890615	0.111951	840	0.11314	0.13029
840.2	3.33036	3.1728	840.2	1.52601	1.50595	840.2	0.381949	0.468722	840.2	0.114258	0.144678	840.2	0.0887791	0.11202	840.2	0.112873	0.130373
840.4	3.32981	3.1732	840.4	1.52716	1.50641	840.4	0.382284	0.468938	840.4	0.113887	0.144758	840.4	0.0884334	0.112088	840.4	0.113506	0.130457
840.6	3.3302	3.1736	840.6	1.5271	1.50687	840.6	0.382856	0.469154	840.6	0.113489	0.144839	840.6	0.0883785	0.112156	840.6	0.113309	0.13054
840.8	3.33114	3.17399	840.8	1.5286	1.50734	840.8	0.383965	0.469369	840.8	0.114228	0.144919	840.8	0.0890057	0.112225	840.8	0.113909	0.130623
841	3.33139	3.17439	841	1.52973	1.5078	841	0.383793	0.469585	841	0.11448	0.145	841	0.0890775	0.112293	841	0.114053	0.130706
841.2	3.33187	3.17478	841.2	1.53152	1.50826	841.2	0.385187	0.4698	841.2	0.115693	0.14508	841.2	0.0902025	0.112361	841.2	0.115161	0.130789
841.4	3.33277	3.17518	841.4	1.5321	1.50872	841.4	0.386066	0.470015	841.4	0.115836	0.14516	841.4	0.0912988	0.112429	841.4	0.115611	0.130872
841.6	3.33344	3.17557	841.6	1.53294	1.50918	841.6	0.386748	0.47023	841.6	0.116142	0.145241	841.6	0.09105	0.112497	841.6	0.115874	0.130955
841.8	3.3349	3.17596	841.8	1.53364	1.50964	841.8	0.387542	0.470445	841.8	0.116219	0.145321	841.8	0.0917255	0.112566	841.8	0.116701	0.131038
842	3.33561	3.17635	842	1.53477	1.5101	842	0.387634	0.470659	842	0.116149	0.145401	842	0.0924463	0.112634	842	0.116137	0.131121
842.2	3.33672	3.17674	842.2	1.53602	1.51055	842.2	0.388655	0.470874	842.2	0.116509	0.145481	842.2	0.0939464	0.112702	842.2	0.115905	0.131204
842.4	3.33707	3.17713	842.4	1.53736	1.51101	842.4	0.389603	0.471088	842.4	0.116874	0.145561	842.4	0.0946498	0.11277	842.4	0.116123	0.131287
842.6	3.33748	3.17752	842.6	1.53884	1.51147	842.6	0.390523	0.471302	842.6	0.117169	0.145641	842.6	0.0947882	0.112838	842.6	0.116548	0.13137
842.8	3.33828	3.17791	842.8	1.53953	1.51192	842.8	0.390273	0.471515	842.8	0.117513	0.145721	842.8	0.0947015	0.112906	842.8	0.115374	0.131452
843	3.33854	3.17829	843	1.54043	1.51238	843	0.39033	0.471729	843	0.117279	0.145801	843	0.0953249	0.112974	843	0.115319	0.131535
843.2	3.33886	3.17868	843.2	1.54154	1.51283	843.2	0.389606	0.471942	843.2	0.117107	0.145881	843.2	0.0948419	0.113041	843.2	0.115185	0.131618
843.4	3.33951	3.17906	843.4	1.5425	1.51329	843.4	0.389633	0.472155	843.4	0.117206	0.145961	843.4	0.0948395	0.113109	843.4	0.115464	0.131701
843.6	3.33944	3.17944	843.6	1.54299	1.51374	843.6	0.388753	0.472368	843.6	0.116565	0.146041	843.6	0.0941417	0.113177	843.6	0.115984	0.131783
843.8	3.34016	3.17982	843.8	1.54373	1.51419	843.8	0.388483	0.472581	843.8	0.116148	0.14612	843.8	0.0938843	0.113245	843.8	0.11631	0.131866
844	3.34052	3.1802	844	1.54497	1.51464	844	0.388753	0.472794	844	0.115863	0.1462	844	0.0940446	0.113313	844	0.116366	0.131948
844.2	3.34022	3.18058	844.2	1.54651	1.5151	844.2	0.388615	0.473006	844.2	0.11547	0.14628	844.2	0.0931072	0.11338	844.2	0.116514	0.132031
844.4	3.34061	3.18096	844.4	1.5471	1.51555	844.4	0.388793	0.473218	844.4	0.115098	0.146359	844.4	0.0925046	0.113448	844.4	0.11674	0.132113
844.6	3.34104	3.18134	844.6	1.54765	1.516	844.6	0.389121	0.47343	844.6	0.115251	0.146439	844.6	0.0922845	0.113516	844.6	0.116841	0.132196
844.8	3.34189	3.18172	844.8	1.54996	1.51644	844.8	0.389785	0.473642	844.8	0.116244	0.146518	844.8	0.092207	0.113583	844.8	0.117403	0.132278
845	3.34157	3.18209	845	1.55026	1.51689	845	0.389588	0.473854	845	0.115848	0.146598	845	0.0917819	0.113651	845	0.117648	0.132361
845.2	3.3423	3.18247	845.2	1.55144	1.51734	845.2	0.391193	0.474065	845.2	0.11676	0.146677	845.2	0.0926285	0.113719	845.2	0.118028	0.132443
845.4	3.34271	3.18284	845.4	1.55164	1.51779	845.4	0.391278	0.474276	845.4	0.116718	0.146756	845.4	0.0920619	0.113786	845.4	0.117303	0.132525
845.6	3.34316	3.18322	845.6	1.55263	1.51824	845.6	0.391841	0.474488	845.6	0.117002	0.146836	845.6	0.0920094	0.113854	845.6	0.11728	0.132608
845.8	3.34364	3.18359	845.8	1.55366	1.51868	845.8	0.392165	0.474698	845.8	0.117501	0.146915	845.8	0.0927256	0.113921	845.8	0.1174	0.13269
846	3.34369	3.18396	846	1.55455	1.51913	846	0.392699	0.474909	846	0.117516	0.146994	846	0.0929226	0.113988	846	0.116781	0.132772
846.2	3.34358	3.18433	846.2	1.55535	1.51957	846.2	0.392862	0.47512	846.2	0.117496	0.147073	846.2	0.0928452	0.114056	846.2	0.116442	0.132854
846.4	3.34322	3.1847	846.4	1.55618	1.52001	846.4	0.393198	0.47533	846.4	0.117737	0.147152	846.4	0.0926568	0.114123	846.4	0.116187	0.132937
846.6	3.34392	3.18507	846.6	1.5575	1.52046	846.6	0.393831	0.47554	846.6	0.118368	0.147231	846.6	0.0935096	0.11419	846.6	0.116155	0.133019
846.8	3.34477	3.18543	846.8	1.55826	1.5209	846.8	0.393845	0.47575	846.8	0.118975	0.14731	846.8	0.0946065	0.114258	846.8	0.115722	0.133101
847	3.3453	3.1858	847	1.55956	1.52134	847	0.394047	0.47596	847	0.119263	0.147389	847	0.0951724	0.114325	847	0.116127	0.133183
847.2	3.34561	3.18617	847.2	1.56039	1.52178	847.2	0.393614	0.476169	847.2	0.119351	0.147468	847.2	0.0947855	0.114392	847.2	0.115549	0.133265
847.4	3.34662	3.18653	847.4	1.5617	1.52223	847.4	0.393389	0.476378	847.4	0.11984	0.147547	847.4	0.0952638	0.114459	847.4	0.115654	0.133347
847.6	3.34681	3.1869	847.6	1.56212	1.52267	847.6	0.392443	0.476588	847.6	0.119498	0.147626	847.6	0.0949939	0.114527	847.6	0.11481	0.133429
847.8	3.34744	3.18726	847.8	1.56287	1.5231	847.8	0.392652	0.476797	847.8	0.119507	0.147704	847.8	0.0951802	0.114594	847.8	0.11515	0.133511
848	3.34778	3.18762	848	1.56429	1.52354	848	0.393689	0.477005	848	0.120398	0.147783	848	0.0957857	0.114661	848	0.116093	0.133593
848.2	3.34788	3.18798	848.2	1.56499	1.52398	848.2	0.39403	0.477214	848.2	0.119485	0.147862	848.2	0.0955881	0.114728	848.2	0.116651	0.133674
848.4	3.34883	3.18834	848.4	1.56569	1.52442	848.4	0.394668	0.477422	848.4	0.118738	0.14794	848.4	0.0955108	0.114795	848.4	0.116793	0.133756
848.6	3.34889	3.1887	848.6	1.56629	1.52486	848.6	0.394957	0.477631	848.6	0.118459	0.148019	848.6	0.094698	0.114862	848.6	0.116492	0.133838
848.8	3.35071	3.18906	848.8	1.56783	1.52529	848.8	0.396308	0.477839	848.8	0.119347	0.148097	848.8	0.095416	0.114929	848.8	0.117893	0.13392
849	3.35078	3.18942	849	1.56873	1.52573	849	0.396355	0.478046	849	0.11944	0.148176	849	0.0955975	0.114996	849	0.118132	0.134001
849.2	3.35149	3.18977	849.2	1.57027	1.52616	849.2	0.396993	0.478254	849.2	0.120088	0.148254	849.2	0.096134	0.115063	849.2	0.118215	0.134083
849.4	3.35179	3.19013	849.4	1.57075	1.5266	849.4	0.397011	0.478462	849.4	0.119465	0.148332	849.4	0.0952937	0.115129	849.4	0.117978	0.134165
849.6	3.35233	3.19048	849.6	1.57232	1.52703	849.6	0.397554	0.478669	849.6	0.119691	0.148411	849.6	0.0960575	0.115196	849.6	0.118381	0.134246
849.8	3.35247	3.19084	849.8	1.57305	1.52747	849.8	0.397739	0.478876	849.8	0.119805	0.148489	849.8	0.0959857	0.115263	849.8	0.117951	0.134328
850	3.35274	3.19119	850	1.57382	1.5279	850	0.3978	0.479083	850	0.119179	0.148567	850	0.0957749	0.11533	850	0.117689	0.134409
850.2	3.35338	3.19154	850.2	1.57505	1.52833	850.2	0.397878	0.47929	850.2	0.11975	0.148645	850.2	0.0955157	0.115397	850.2	0.117311	0.134491
850.4	3.35384	3.19189	850.4	1.57594	1.52876	850.4	0.399062	0.479496	850.4	0.120189	0.148723	850.4	0.0960982	0.115463	850.4	0.116932	0.134572
850.6	3.35442	3.19224	850.6	1.57681	1.52919	850.6	0.399704	0.479702	850.6	0.120706	0.148801	850.6	0.0966996	0.11553	850.6	0.117337	0.134654
850.8	3.3548	3.19259	850.8	1.5769	1.52962	850.8	0.399721	0.479909	850.8	0.120897	0.148879	850.8	0.0960438	0.115597	850.8	0.116252	0.134735
851	3.35477	3.19294	851	1.57696	1.53005	851	0.399695	0.480115	851	0.119995	0.148957	851	0.0951255	0.115663	851	0.11523	0.134816
851.2	3.35495	3.19329	851.2	1.57733	1.53048	851.2	0.39976	0.48032	851.2	0.119683	0.149035	851.2	0.0946842	0.11573	851.2	0.114331	0.134898
851.4	3.35532	3.19363	851.4	1.5782	1.53091	851.4	0.39984	0.480526	851.4	0.119652	0.149113	851.4	0.0946109	0.115796	851.4	0.114125	0.134979
851.6	3.35518	3.19398	851.6	1.57828	1.53134	851.6	0.399224	0.480731	851.6	0.119151	0.149191	851.6	0.0938538	0.115863	851.6	0.113204	0.13506
851.8	3.3549	3.19432	851.8	1.57901	1.53176	851.8	0.399964	0.480937	851.8	0.119682	0.149268	851.8	0.093818	0.115929	851.8	0.114023	0.135142
852	3.35552	3.19467	852	1.58028	1.53219	852	0.401494	0.481142	852	0.120015	0.149346	852	0.0947493	0.115996	852	0.114637	0.135223
852.2	3.35583	3.19501	852.2	1.58074	1.53261	852.2	0.402008	0.481347	852.2	0.119638	0.149424	852.2	0.0944441	0.116062	852.2	0.114806	0.135304
852.4	3.35732	3.19535	852.4	1.58198	1.53304	852.4	0.402192	0.481551	852.4	0.119903	0.149501	852.4	0.0941155	0.116128	852.4	0.114993	0.135385
852.6	3.35818	3.19569	852.6	1.58212	1.53346	852.6	0.401944	0.481756	852.6	0.119781	0.149579	852.6	0.0943478	0.116195	852.6	0.115604	0.135466
852.8	3.3584	3.19603	852.8	1.58237	1.53389	852.8	0.402718	0.48196	852.8	0.119936	0.149656	852.8	0.0955625	0.116261	852.8	0.116201	0.135547
853	3.35821	3.19637	853	1.58339	1.53431	853	0.402557	0.482164	853	0.119914	0.149734	853	0.0960607	0.116327	853	0.11654	0.135628
853.2	3.35816	3.19671	853.2	1.58431	1.53473	853.2	0.402498	0.482368	853.2	0.119817	0.149811	853.2	0.0963992	0.116394	853.2	0.1174	0.135709
853.4	3.35842	3.19705	853.4	1.58527	1.53516	853.4	0.40227	0.482572	853.4	0.119416	0.149889	853.4	0.0969791	0.11646	853.4	0.117307	0.13579
853.6	3.3587	3.19739	853.6	1.58668	1.53558	853.6	0.402364	0.482775	853.6	0.119532	0.149966	853.6	0.0974992	0.116526	853.6	0.117681	0.135871
853.8	3.3592	3.19772	853.8	1.58775	1.536	853.8	0.402845	0.482979	853.8	0.119383	0.150043	853.8	0.097472	0.116592	853.8	0.117618	0.135952
854	3.35962	3.19806	854	1.58904	1.53642	854	0.402753	0.483182	854	0.119361	0.15012	854	0.097808	0.116658	854	0.117839	0.136033
854.2	3.36026	3.19839	854.2	1.58971	1.53684	854.2	0.403239	0.483385	854.2	0.120155	0.150198	854.2	0.0974475	0.116724	854.2	0.117666	0.136113
854.4	3.36012	3.19873	854.4	1.59024	1.53726	854.4	0.403155	0.483588	854.4	0.119536	0.150275	854.4	0.0976922	0.11679	854.4	0.117449	0.136194
854.6	3.35981	3.19906	854.6	1.59107	1.53768	854.6	0.402712	0.48379	854.6	0.119377	0.150352	854.6	0.0975008	0.116856	854.6	0.118071	0.136275
854.8	3.36048	3.19939	854.8	1.59181	1.53809	854.8	0.40301	0.483993	854.8	0.119543	0.150429	854.8	0.0975481	0.116922	854.8	0.118256	0.136356
855	3.36046	3.19972	855	1.59241	1.53851	855	0.402819	0.484195	855	0.118934	0.150506	855	0.0966796	0.116988	855	0.118277	0.136436
855.2	3.36098	3.20005	855.2	1.59385	1.53893	855.2	0.402614	0.484397	855.2	0.11936	0.150583	855.2	0.0965127	0.117054	855.2	0.11845	0.136517
855.4	3.3622	3.20038	855.4	1.59514	1.53934	855.4	0.403063	0.484599	855.4	0.11982	0.150659	855.4	0.0963923	0.11712	855.4	0.118739	0.136598
855.6	3.3627	3.20071	855.6	1.59594	1.53976	855.6	0.403085	0.484801	855.6	0.120478	0.150736	855.6	0.0965377	0.117186	855.6	0.118602	0.136678
855.8	3.36301	3.20104	855.8	1.59669	1.54017	855.8	0.403837	0.485003	855.8	0.121533	0.150813	855.8	0.0963063	0.117252	855.8	0.118834	0.136759
856	3.36435	3.20137	856	1.59816	1.54059	856	0.405165	0.485204	856	0.122459	0.15089	856	0.0971387	0.117317	856	0.119192	0.136839
856.2	3.36541	3.20169	856.2	1.59957	1.541	856.2	0.406221	0.485405	856.2	0.12303	0.150966	856.2	0.0968876	0.117383	856.2	0.119634	0.13692
856.4	3.36597	3.20202	856.4	1.60108	1.54141	856.4	0.407033	0.485606	856.4	0.122918	0.151043	856.4	0.0966564	0.117449	856.4	0.119432	0.137
856.6	3.36622	3.20234	856.6	1.602	1.54183	856.6	0.408021	0.485807	856.6	0.122833	0.15112	856.6	0.0972736	0.117515	856.6	0.119659	0.13708
856.8	3.3665	3.20266	856.8	1.60345	1.54224	856.8	0.409249	0.486008	856.8	0.123013	0.151196	856.8	0.0976125	0.11758	856.8	0.119583	0.137161
857	3.36674	3.20299	857	1.60439	1.54265	857	0.40938	0.486208	857	0.123589	0.151273	857	0.0974372	0.117646	857	0.119235	0.137241
857.2	3.36718	3.20331	857.2	1.60505	1.54306	857.2	0.409208	0.486408	857.2	0.124016	0.151349	857.2	0.097826	0.117711	857.2	0.119063	0.137321
857.4	3.36781	3.20363	857.4	1.60612	1.54347	857.4	0.40997	0.486608	857.4	0.124391	0.151425	857.4	0.0987242	0.117777	857.4	0.118733	0.137402
857.6	3.36797	3.20395	857.6	1.60698	1.54388	857.6	0.410854	0.486808	857.6	0.124353	0.151502	857.6	0.098073	0.117843	857.6	0.11857	0.137482
857.8	3.36862	3.20427	857.8	1.60772	1.54429	857.8	0.411161	0.487008	857.8	0.124392	0.151578	857.8	0.098124	0.117908	857.8	0.118244	0.137562
858	3.36827	3.20459	858	1.60832	1.5447	858	0.410717	0.487208	858	0.12452	0.151654	858	0.0978834	0.117973	858	0.11746	0.137642
858.2	3.36861	3.20491	858.2	1.60809	1.5451	858.2	0.410869	0.487407	858.2	0.123927	0.151731	858.2	0.0977986	0.118039	858.2	0.117237	0.137722
858.4	3.36802	3.20522	858.4	1.6089	1.54551	858.4	0.409808	0.487606	858.4	0.122462	0.151807	858.4	0.0978424	0.118104	858.4	0.116961	0.137803
858.6	3.36803	3.20554	858.6	1.60906	1.54592	858.6	0.409751	0.487805	858.6	0.122212	0.151883	858.6	0.0977233	0.11817	858.6	0.117896	0.137883
858.8	3.36784	3.20586	858.8	1.60875	1.54632	858.8	0.409358	0.488004	858.8	0.121676	0.151959	858.8	0.0971348	0.118235	858.8	0.117427	0.137963
859	3.36762	3.20617	859	1.60911	1.54673	859	0.408716	0.488203	859	0.121266	0.152035	859	0.0966308	0.1183	859	0.117172	0.138043
859.2	3.36865	3.20648	859.2	1.60975	1.54713	859.2	0.408903	0.488401	859.2	0.121385	0.152111	859.2	0.0969536	0.118366	859.2	0.11766	0.138123
859.4	3.36954	3.2068	859.4	1.61062	1.54754	859.4	0.409331	0.4886	859.4	0.121556	0.152187	859.4	0.0972935	0.118431	859.4	0.118142	0.138202
859.6	3.36933	3.20711	859.6	1.61125	1.54794	859.6	0.409719	0.488798	859.6	0.122026	0.152263	859.6	0.0978066	0.118496	859.6	0.118276	0.138282
859.8	3.36905	3.20742	859.8	1.61218	1.54834	859.8	0.409622	0.488996	859.8	0.122077	0.152338	859.8	0.0976831	0.118561	859.8	0.118044	0.138362
860	3.36998	3.20773	860	1.61368	1.54875	860	0.41045	0.489193	860	0.122131	0.152414	860	0.0975824	0.118626	860	0.118335	0.138442
860.2	3.37017	3.20804	860.2	1.61567	1.54915	860.2	0.411219	0.489391	860.2	0.122464	0.15249	860.2	0.0975938	0.118691	860.2	0.118634	0.138522
860.4	3.37043	3.20835	860.4	1.61732	1.54955	860.4	0.411681	0.489588	860.4	0.123274	0.152565	860.4	0.0976029	0.118756	860.4	0.1183	0.138602
860.6	3.37084	3.20866	860.6	1.61881	1.54995	860.6	0.412188	0.489786	860.6	0.123894	0.152641	860.6	0.0978221	0.118822	860.6	0.118618	0.138681
860.8	3.37161	3.20897	860.8	1.61962	1.55035	860.8	0.412881	0.489983	860.8	0.12475	0.152717	860.8	0.0979141	0.118887	860.8	0.118982	0.138761
861	3.37216	3.20927	861	1.62004	1.55075	861	0.413249	0.49018	861	0.125775	0.152792	861	0.0980816	0.118952	861	0.118964	0.138841
861.2	3.37347	3.20958	861.2	1.62221	1.55115	861.2	0.415143	0.490376	861.2	0.127253	0.152868	861.2	0.0990408	0.119016	861.2	0.120498	0.13892
861.4	3.37441	3.20988	861.4	1.62357	1.55155	861.4	0.415862	0.490573	861.4	0.127619	0.152943	861.4	0.0993861	0.119081	861.4	0.120745	0.139
861.6	3.37494	3.21019	861.6	1.6241	1.55194	861.6	0.416022	0.490769	861.6	0.127925	0.153018	861.6	0.0986636	0.119146	861.6	0.120903	0.139079
861.8	3.376	3.21049	861.8	1.62511	1.55234	861.8	0.416096	0.490965	861.8	0.127994	0.153094	861.8	0.0986408	0.119211	861.8	0.120498	0.139159
862	3.37663	3.21079	862	1.62581	1.55274	862	0.416745	0.491161	862	0.127894	0.153169	862	0.0984478	0.119276	862	0.120557	0.139238
862.2	3.37678	3.2111	862.2	1.62619	1.55313	862.2	0.416922	0.491357	862.2	0.126744	0.153244	862.2	0.0986667	0.119341	862.2	0.12108	0.139318
862.4	3.37612	3.2114	862.4	1.62686	1.55353	862.4	0.416251	0.491553	862.4	0.12611	0.15332	862.4	0.0982196	0.119405	862.4	0.121034	0.139397
862.6	3.37617	3.2117	862.6	1.62685	1.55392	862.6	0.416645	0.491748	862.6	0.126233	0.153395	862.6	0.0981597	0.11947	862.6	0.120774	0.139477
862.8	3.37659	3.212	862.8	1.62777	1.55432	862.8	0.416866	0.491944	862.8	0.125833	0.15347	862.8	0.0983516	0.119535	862.8	0.121008	0.139556
863	3.37785	3.2123	863	1.62932	1.55471	863	0.417179	0.492139	863	0.126397	0.153545	863	0.0996174	0.119599	863	0.122652	0.139635
863.2	3.37856	3.2126	863.2	1.62997	1.5551	863.2	0.417222	0.492334	863.2	0.126151	0.15362	863.2	0.0994868	0.119664	863.2	0.122754	0.139714
863.4	3.37829	3.21289	863.4	1.63075	1.5555	863.4	0.417446	0.492528	863.4	0.125524	0.153695	863.4	0.0992741	0.119729	863.4	0.122306	0.139794
863.6	3.37769	3.21319	863.6	1.63088	1.55589	863.6	0.417247	0.492723	863.6	0.124803	0.15377	863.6	0.0989403	0.119793	863.6	0.122448	0.139873
863.8	3.37728	3.21349	863.8	1.6314	1.55628	863.8	0.416933	0.492917	863.8	0.124218	0.153845	863.8	0.0982899	0.119858	863.8	0.121804	0.139952
864	3.37742	3.21378	864	1.63171	1.55667	864	0.416708	0.493112	864	0.123857	0.153919	864	0.0979638	0.119922	864	0.120482	0.140031
864.2	3.37699	3.21408	864.2	1.63247	1.55706	864.2	0.416718	0.493306	864.2	0.124138	0.153994	864.2	0.0983512	0.119987	864.2	0.119937	0.14011
864.4	3.37662	3.21437	864.4	1.63331	1.55745	864.4	0.416963	0.4935	864.4	0.124111	0.154069	864.4	0.0984325	0.120051	864.4	0.119043	0.140189
864.6	3.37589	3.21466	864.6	1.63371	1.55784	864.6	0.416971	0.493693	864.6	0.123158	0.154143	864.6	0.0975438	0.120116	864.6	0.119046	0.140268
864.8	3.37647	3.21495	864.8	1.63442	1.55823	864.8	0.417616	0.493887	864.8	0.123727	0.154218	864.8	0.0979679	0.12018	864.8	0.118966	0.140347
865	3.37748	3.21525	865	1.63571	1.55862	865	0.417964	0.49408	865	0.123752	0.154293	865	0.0983765	0.120244	865	0.119202	0.140426
865.2	3.37801	3.21554	865.2	1.63696	1.559	865.2	0.418419	0.494273	865.2	0.124242	0.154367	865.2	0.0980746	0.120309	865.2	0.119134	0.140505
865.4	3.37903	3.21583	865.4	1.63754	1.55939	865.4	0.417879	0.494466	865.4	0.124043	0.154442	865.4	0.0980429	0.120373	865.4	0.118617	0.140584
865.6	3.37874	3.21612	865.6	1.63785	1.55978	865.6	0.41769	0.494659	865.6	0.124307	0.154516	865.6	0.0973248	0.120437	865.6	0.117666	0.140663
865.8	3.3797	3.21641	865.8	1.63891	1.56016	865.8	0.418273	0.494852	865.8	0.124565	0.154591	865.8	0.0976234	0.120501	865.8	0.117227	0.140742
866	3.38001	3.21669	866	1.63965	1.56055	866	0.418625	0.495044	866	0.124664	0.154665	866	0.0980273	0.120566	866	0.117929	0.140821
866.2	3.37953	3.21698	866.2	1.64088	1.56093	866.2	0.418342	0.495237	866.2	0.124328	0.154739	866.2	0.0982445	0.12063	866.2	0.117674	0.1409
866.4	3.38001	3.21727	866.4	1.64141	1.56132	866.4	0.418235	0.495429	866.4	0.124692	0.154813	866.4	0.0979649	0.120694	866.4	0.117937	0.140978
866.6	3.38104	3.21755	866.6	1.64266	1.5617	866.6	0.418789	0.495621	866.6	0.125043	0.154888	866.6	0.0978921	0.120758	866.6	0.118513	0.141057
866.8	3.38203	3.21784	866.8	1.64274	1.56208	866.8	0.418716	0.495813	866.8	0.124413	0.154962	866.8	0.0975932	0.120822	866.8	0.119317	0.141136
867	3.38301	3.21812	867	1.64334	1.56246	867	0.418607	0.496004	867	0.124677	0.155036	867	0.0979711	0.120886	867	0.120151	0.141214
867.2	3.38279	3.2184	867.2	1.64369	1.56285	867.2	0.41859	0.496196	867.2	0.123907	0.15511	867.2	0.0974874	0.12095	867.2	0.119431	0.141293
867.4	3.38275	3.21869	867.4	1.6434	1.56323	867.4	0.418927	0.496387	867.4	0.122931	0.155184	867.4	0.0970712	0.121014	867.4	0.11938	0.141372
867.6	3.38285	3.21897	867.6	1.64411	1.56361	867.6	0.419095	0.496578	867.6	0.12304	0.155258	867.6	0.0967507	0.121078	867.6	0.11989	0.14145
867.8	3.38325	3.21925	867.8	1.64494	1.56399	867.8	0.41952	0.496769	867.8	0.123576	0.155332	867.8	0.0971888	0.121142	867.8	0.119501	0.141529
868	3.38307	3.21953	868	1.64507	1.56437	868	0.41934	0.49696	868	0.123725	0.155406	868	0.0974368	0.121206	868	0.118821	0.141607
868.2	3.38358	3.21981	868.2	1.64596	1.56475	868.2	0.420631	0.49715	868.2	0.124297	0.15548	868.2	0.0982906	0.121269	868.2	0.119815	0.141685
868.4	3.38339	3.22009	868.4	1.64645	1.56513	868.4	0.420185	0.497341	868.4	0.124357	0.155553	868.4	0.0983644	0.121333	868.4	0.119632	0.141764
868.6	3.38371	3.22037	868.6	1.64713	1.5655	868.6	0.420631	0.497531	868.6	0.125182	0.155627	868.6	0.0982018	0.121397	868.6	0.120206	0.141842
868.8	3.38467	3.22065	868.8	1.64892	1.56588	868.8	0.421372	0.497721	868.8	0.126255	0.155701	868.8	0.0993664	0.121461	868.8	0.120685	0.141921
869	3.38594	3.22092	869	1.65008	1.56626	869	0.422082	0.497911	869	0.126848	0.155774	869	0.0995582	0.121524	869	0.12119	0.141999
869.2	3.38664	3.2212	869.2	1.65073	1.56663	869.2	0.422326	0.498101	869.2	0.127228	0.155848	869.2	0.0995509	0.121588	869.2	0.120621	0.142077
869.4	3.38758	3.22148	869.4	1.65238	1.56701	869.4	0.423384	0.49829	869.4	0.127534	0.155922	869.4	0.100549	0.121652	869.4	0.121238	0.142155
869.6	3.38842	3.22175	869.6	1.65331	1.56739	869.6	0.424202	0.49848	869.6	0.128326	0.155995	869.6	0.101121	0.121715	869.6	0.121194	0.142234
869.8	3.38977	3.22202	869.8	1.65441	1.56776	869.8	0.425414	0.498669	869.8	0.129541	0.156069	869.8	0.102373	0.121779	869.8	0.12196	0.142312
870	3.38988	3.2223	870	1.65513	1.56813	870	0.42535	0.498858	870	0.12947	0.156142	870	0.102691	0.121842	870	0.122328	0.14239
870.2	3.39029	3.22257	870.2	1.65637	1.56851	870.2	0.425699	0.499047	870.2	0.129568	0.156215	870.2	0.102702	0.121906	870.2	0.122293	0.142468
870.4	3.39073	3.22284	870.4	1.65688	1.56888	870.4	0.425789	0.499235	870.4	0.129992	0.156289	870.4	0.102298	0.121969	870.4	0.122753	0.142546
870.6	3.39104	3.22312	870.6	1.65734	1.56925	870.6	0.426825	0.499424	870.6	0.129325	0.156362	870.6	0.102017	0.122033	870.6	0.122882	0.142624
870.8	3.391	3.22339	870.8	1.65774	1.56963	870.8	0.42676	0.499612	870.8	0.128695	0.156435	870.8	0.101843	0.122096	870.8	0.12234	0.142702
871	3.39184	3.22366	871	1.65893	1.57	871	0.426862	0.4998	871	0.129001	0.156508	871	0.102346	0.12216	871	0.12253	0.14278
871.2	3.39177	3.22393	871.2	1.65907	1.57037	871.2	0.427058	0.499988	871.2	0.128088	0.156581	871.2	0.101835	0.122223	871.2	0.121704	0.142858
871.4	3.39175	3.22419	871.4	1.65919	1.57074	871.4	0.427368	0.500176	871.4	0.12769	0.156655	871.4	0.101397	0.122286	871.4	0.121618	0.142936
871.6	3.39232	3.22446	871.6	1.6611	1.57111	871.6	0.427869	0.500364	871.6	0.128036	0.156728	871.6	0.101516	0.12235	871.6	0.121885	0.143014
871.8	3.39207	3.22473	871.8	1.6614	1.57148	871.8	0.428008	0.500551	871.8	0.128334	0.156801	871.8	0.102011	0.122413	871.8	0.12142	0.143092
872	3.39268	3.225	872	1.66265	1.57185	872	0.428463	0.500739	872	0.128644	0.156874	872	0.102269	0.122476	872	0.121782	0.14317
872.2	3.39291	3.22526	872.2	1.66369	1.57222	872.2	0.42874	0.500926	872.2	0.129005	0.156946	872.2	0.102945	0.122539	872.2	0.12251	0.143247
872.4	3.39299	3.22553	872.4	1.66449	1.57258	872.4	0.428115	0.501113	872.4	0.129576	0.157019	872.4	0.102462	0.122603	872.4	0.122116	0.143325
872.6	3.39423	3.22579	872.6	1.66642	1.57295	872.6	0.429146	0.5013	872.6	0.13044	0.157092	872.6	0.10302	0.122666	872.6	0.122628	0.143403
872.8	3.39487	3.22606	872.8	1.66754	1.57332	872.8	0.429171	0.501486	872.8	0.129791	0.157165	872.8	0.102733	0.122729	872.8	0.12235	0.14348
873	3.39549	3.22632	873	1.66816	1.57368	873	0.429857	0.501673	873	0.130109	0.157238	873	0.10294	0.122792	873	0.122222	0.143558
873.2	3.39584	3.22658	873.2	1.66886	1.57405	873.2	0.4297	0.501859	873.2	0.129859	0.15731	873.2	0.102988	0.122855	873.2	0.121749	0.143636
873.4	3.39627	3.22684	873.4	1.67019	1.57441	873.4	0.430312	0.502045	873.4	0.130352	0.157383	873.4	0.103326	0.122918	873.4	0.122404	0.143713
873.6	3.39626	3.22711	873.6	1.67044	1.57478	873.6	0.430407	0.502231	873.6	0.130864	0.157456	873.6	0.102912	0.122981	873.6	0.121392	0.143791
873.8	3.39525	3.22737	873.8	1.67	1.57514	873.8	0.430183	0.502417	873.8	0.130708	0.157528	873.8	0.102401	0.123044	873.8	0.121031	0.143868
874	3.39498	3.22763	874	1.67026	1.57551	874	0.429444	0.502603	874	0.129779	0.157601	874	0.101444	0.123107	874	0.120532	0.143946
874.2	3.39506	3.22789	874.2	1.67154	1.57587	874.2	0.42965	0.502788	874.2	0.130423	0.157673	874.2	0.101207	0.12317	874.2	0.120743	0.144023
874.4	3.39513	3.22814	874.4	1.67229	1.57623	874.4	0.429622	0.502974	874.4	0.130304	0.157745	874.4	0.100789	0.123233	874.4	0.120743	0.144101
874.6	3.39538	3.2284	874.6	1.67287	1.57659	874.6	0.430125	0.503159	874.6	0.129826	0.157818	874.6	0.100753	0.123296	874.6	0.120405	0.144178
874.8	3.39515	3.22866	874.8	1.67328	1.57695	874.8	0.429702	0.503344	874.8	0.129462	0.15789	874.8	0.100373	0.123358	874.8	0.119924	0.144255
875	3.39539	3.22892	875	1.67339	1.57732	875	0.430029	0.503529	875	0.128919	0.157962	875	0.0999803	0.123421	875	0.119875	0.144333
875.2	3.39558	3.22917	875.2	1.67391	1.57768	875.2	0.430171	0.503713	875.2	0.128139	0.158035	875.2	0.0997318	0.123484	875.2	0.119671	0.14441
875.4	3.39563	3.22943	875.4	1.67473	1.57804	875.4	0.430584	0.503898	875.4	0.127801	0.158107	875.4	0.10011	0.123547	875.4	0.120133	0.144487
875.6	3.39656	3.22968	875.6	1.67629	1.57839	875.6	0.43124	0.504082	875.6	0.127892	0.158179	875.6	0.100868	0.123609	875.6	0.121079	0.144564
875.8	3.39669	3.22994	875.8	1.67707	1.57875	875.8	0.432446	0.504266	875.8	0.128514	0.158251	875.8	0.101563	0.123672	875.8	0.121558	0.144642
876	3.39781	3.23019	876	1.67858	1.57911	876	0.43293	0.50445	876	0.128484	0.158323	876	0.101788	0.123734	876	0.122766	0.144719
876.2	3.39845	3.23044	876.2	1.67949	1.57947	876.2	0.43356	0.504634	876.2	0.129271	0.158395	876.2	0.103066	0.123797	876.2	0.123962	0.144796
876.4	3.40049	3.23069	876.4	1.68124	1.57983	876.4	0.434849	0.504818	876.4	0.129894	0.158467	876.4	0.103561	0.12386	876.4	0.124752	0.144873
876.6	3.40137	3.23095	876.6	1.68236	1.58018	876.6	0.435496	0.505001	876.6	0.129996	0.158539	876.6	0.104351	0.123922	876.6	0.125599	0.14495
876.8	3.40138	3.2312	876.8	1.68292	1.58054	876.8	0.435368	0.505185	876.8	0.129823	0.158611	876.8	0.103261	0.123985	876.8	0.125351	0.145027
877	3.40107	3.23145	877	1.68315	1.5809	877	0.435025	0.505368	877	0.130324	0.158683	877	0.103637	0.124047	877	0.12526	0.145104
877.2	3.40115	3.2317	877.2	1.68328	1.58125	877.2	0.435198	0.505551	877.2	0.130231	0.158754	877.2	0.103086	0.12411	877.2	0.12542	0.145181
877.4	3.40082	3.23195	877.4	1.68316	1.5816	877.4	0.435489	0.505734	877.4	0.130286	0.158826	877.4	0.102488	0.124172	877.4	0.125557	0.145258
877.6	3.3996	3.23219	877.6	1.68258	1.58196	877.6	0.434888	0.505916	877.6	0.12931	0.158898	877.6	0.101489	0.124234	877.6	0.124249	0.145335
877.8	3.40005	3.23244	877.8	1.68287	1.58231	877.8	0.434983	0.506099	877.8	0.129211	0.158969	877.8	0.101423	0.124297	877.8	0.124919	0.145412
878	3.40132	3.23269	878	1.68448	1.58267	878	0.434586	0.506281	878	0.129687	0.159041	878	0.10157	0.124359	878	0.125055	0.145489
878.2	3.40097	3.23294	878.2	1.68544	1.58302	878.2	0.434597	0.506463	878.2	0.130518	0.159112	878.2	0.102097	0.124421	878.2	0.125403	0.145565
878.4	3.40194	3.23318	878.4	1.68637	1.58337	878.4	0.434347	0.506645	878.4	0.130397	0.159184	878.4	0.102041	0.124484	878.4	0.124992	0.145642
878.6	3.40255	3.23343	878.6	1.68651	1.58372	878.6	0.434923	0.506827	878.6	0.130713	0.159255	878.6	0.101774	0.124546	878.6	0.124432	0.145719
878.8	3.40302	3.23367	878.8	1.6872	1.58407	878.8	0.435135	0.507009	878.8	0.129953	0.159327	878.8	0.100989	0.124608	878.8	0.124324	0.145796
879	3.4032	3.23392	879	1.68804	1.58442	879	0.435325	0.50719	879	0.130202	0.159398	879	0.1011	0.12467	879	0.124089	0.145872
879.2	3.40421	3.23416	879.2	1.68904	1.58477	879.2	0.435816	0.507372	879.2	0.130636	0.159469	879.2	0.101439	0.124732	879.2	0.123734	0.145949
879.4	3.40454	3.2344	879.4	1.69016	1.58512	879.4	0.436502	0.507553	879.4	0.13056	0.159541	879.4	0.101602	0.124794	879.4	0.124264	0.146025
879.6	3.40513	3.23464	879.6	1.69135	1.58547	879.6	0.43713	0.507734	879.6	0.131081	0.159612	879.6	0.102202	0.124856	879.6	0.124589	0.146102
879.8	3.40659	3.23488	879.8	1.69294	1.58582	879.8	0.438245	0.507915	879.8	0.132079	0.159683	879.8	0.10299	0.124918	879.8	0.12481	0.146179
880	3.40848	3.23513	880	1.69439	1.58617	880	0.438781	0.508095	880	0.132516	0.159754	880	0.104245	0.12498	880	0.125276	0.146255
880.2	3.40962	3.23537	880.2	1.69595	1.58652	880.2	0.440166	0.508276	880.2	0.133593	0.159825	880.2	0.105635	0.125042	880.2	0.126083	0.146331
880.4	3.41043	3.23561	880.4	1.69758	1.58686	880.4	0.441044	0.508456	880.4	0.134009	0.159896	880.4	0.105783	0.125104	880.4	0.126367	0.146408
880.6	3.40938	3.23584	880.6	1.69795	1.58721	880.6	0.440712	0.508636	880.6	0.134088	0.159967	880.6	0.105337	0.125166	880.6	0.125838	0.146484
880.8	3.40895	3.23608	880.8	1.69859	1.58756	880.8	0.44084	0.508817	880.8	0.133844	0.160038	880.8	0.104458	0.125228	880.8	0.125473	0.146561
881	3.40876	3.23632	881	1.69915	1.5879	881	0.441049	0.508996	881	0.134107	0.160109	881	0.1052	0.12529	881	0.125312	0.146637
881.2	3.40944	3.23656	881.2	1.70004	1.58825	881.2	0.442271	0.509176	881.2	0.13407	0.16018	881.2	0.105112	0.125352	881.2	0.12559	0.146713
881.4	3.40928	3.23679	881.4	1.70034	1.58859	881.4	0.441799	0.509356	881.4	0.133908	0.160251	881.4	0.105151	0.125414	881.4	0.125847	0.14679
881.6	3.40895	3.23703	881.6	1.70129	1.58893	881.6	0.441566	0.509535	881.6	0.133868	0.160322	881.6	0.105419	0.125475	881.6	0.125961	0.146866
881.8	3.4097	3.23727	881.8	1.70237	1.58928	881.8	0.44149	0.509714	881.8	0.1342	0.160393	881.8	0.10582	0.125537	881.8	0.126617	0.146942
882	3.40936	3.2375	882	1.70323	1.58962	882	0.440844	0.509893	882	0.134669	0.160463	882	0.105923	0.125599	882	0.125976	0.147018
882.2	3.40881	3.23774	882.2	1.70333	1.58996	882.2	0.440639	0.510072	882.2	0.134738	0.160534	882.2	0.106123	0.12566	882.2	0.125394	0.147094
882.4	3.40912	3.23797	882.4	1.70328	1.59031	882.4	0.44053	0.510251	882.4	0.134601	0.160604	882.4	0.105523	0.125722	882.4	0.12448	0.14717
882.6	3.40879	3.2382	882.6	1.70284	1.59065	882.6	0.440186	0.51043	882.6	0.133697	0.160675	882.6	0.104313	0.125784	882.6	0.12351	0.147247
882.8	3.40872	3.23843	882.8	1.70332	1.59099	882.8	0.440167	0.510608	882.8	0.133079	0.160746	882.8	0.103941	0.125845	882.8	0.123551	0.147323
883	3.40915	3.23867	883	1.70381	1.59133	883	0.440789	0.510786	883	0.132925	0.160816	883	0.104826	0.125907	883	0.123576	0.147399
883.2	3.40936	3.2389	883.2	1.70427	1.59167	883.2	0.440858	0.510964	883.2	0.132386	0.160886	883.2	0.104191	0.125968	883.2	0.122725	0.147475
883.4	3.40905	3.23913	883.4	1.70444	1.59201	883.4	0.440683	0.511142	883.4	0.131345	0.160957	883.4	0.103383	0.12603	883.4	0.122875	0.147551
883.6	3.40974	3.23936	883.6	1.70509	1.59235	883.6	0.441041	0.51132	883.6	0.131587	0.161027	883.6	0.10359	0.126091	883.6	0.122578	0.147626
883.8	3.41089	3.23959	883.8	1.70596	1.59269	883.8	0.44168	0.511498	883.8	0.132049	0.161097	883.8	0.10408	0.126153	883.8	0.122336	0.147702
884	3.41182	3.23982	884	1.70682	1.59302	884	0.442433	0.511675	884	0.132451	0.161168	884	0.104795	0.126214	884	0.122492	0.147778
884.2	3.41171	3.24005	884.2	1.70772	1.59336	884.2	0.443258	0.511853	884.2	0.132626	0.161238	884.2	0.104416	0.126275	884.2	0.123108	0.147854
884.4	3.41233	3.24027	884.4	1.70943	1.5937	884.4	0.444523	0.51203	884.4	0.133091	0.161308	884.4	0.104586	0.126337	884.4	0.124612	0.14793
884.6	3.41253	3.2405	884.6	1.71139	1.59404	884.6	0.445818	0.512207	884.6	0.133441	0.161378	884.6	0.104174	0.126398	884.6	0.125127	0.148006
884.8	3.41392	3.24073	884.8	1.71305	1.59437	884.8	0.447276	0.512383	884.8	0.133655	0.161448	884.8	0.104305	0.126459	884.8	0.126297	0.148081
885	3.41525	3.24095	885	1.71491	1.59471	885	0.448191	0.51256	885	0.1345	0.161518	885	0.104412	0.126521	885	0.12701	0.148157
885.2	3.41625	3.24118	885.2	1.71615	1.59504	885.2	0.448343	0.512737	885.2	0.134868	0.161588	885.2	0.104995	0.126582	885.2	0.127377	0.148233
885.4	3.41632	3.2414	885.4	1.71658	1.59538	885.4	0.44828	0.512913	885.4	0.134735	0.161658	885.4	0.10551	0.126643	885.4	0.127665	0.148308
885.6	3.41665	3.24163	885.6	1.71757	1.59571	885.6	0.448842	0.513089	885.6	0.13438	0.161728	885.6	0.105852	0.126704	885.6	0.127979	0.148384
885.8	3.41713	3.24185	885.8	1.71844	1.59604	885.8	0.448763	0.513265	885.8	0.13457	0.161798	885.8	0.106433	0.126765	885.8	0.127794	0.148459
886	3.41705	3.24207	886	1.71905	1.59638	886	0.449259	0.513441	886	0.135482	0.161868	886	0.107018	0.126826	886	0.127789	0.148535
886.2	3.41741	3.2423	886.2	1.71903	1.59671	886.2	0.449042	0.513617	886.2	0.135063	0.161938	886.2	0.106862	0.126887	886.2	0.127382	0.14861
886.4	3.41675	3.24252	886.4	1.71884	1.59704	886.4	0.448499	0.513792	886.4	0.134626	0.162007	886.4	0.10644	0.126948	886.4	0.126679	0.148686
886.6	3.41721	3.24274	886.6	1.71908	1.59737	886.6	0.44782	0.513968	886.6	0.134096	0.162077	886.6	0.106227	0.127009	886.6	0.126661	0.148761
886.8	3.41734	3.24296	886.8	1.7193	1.59771	886.8	0.44813	0.514143	886.8	0.133621	0.162147	886.8	0.106891	0.12707	886.8	0.126552	0.148837
887	3.41761	3.24318	887	1.71938	1.59804	887	0.44834	0.514318	887	0.133102	0.162216	887	0.107242	0.127131	887	0.12647	0.148912
887.2	3.41718	3.2434	887.2	1.71883	1.59837	887.2	0.447799	0.514493	887.2	0.132441	0.162286	887.2	0.105908	0.127192	887.2	0.125081	0.148987
887.4	3.41663	3.24362	887.4	1.71815	1.5987	887.4	0.44727	0.514668	887.4	0.131699	0.162355	887.4	0.105094	0.127253	887.4	0.124139	0.149063
887.6	3.41658	3.24384	887.6	1.71812	1.59903	887.6	0.44695	0.514842	887.6	0.131953	0.162425	887.6	0.105094	0.127314	887.6	0.123331	0.149138
887.8	3.4168	3.24406	887.8	1.7184	1.59935	887.8	0.447043	0.515017	887.8	0.132435	0.162494	887.8	0.104696	0.127375	887.8	0.123342	0.149213
888	3.41725	3.24428	888	1.71848	1.59968	888	0.447067	0.515191	888	0.132875	0.162563	888	0.104387	0.127436	888	0.123519	0.149289
888.2	3.41726	3.24449	888.2	1.71901	1.60001	888.2	0.44755	0.515365	888.2	0.132688	0.162633	888.2	0.103253	0.127496	888.2	0.12361	0.149364
888.4	3.41788	3.24471	888.4	1.72073	1.60034	888.4	0.449036	0.515539	888.4	0.133051	0.162702	888.4	0.103262	0.127557	888.4	0.124446	0.149439
888.6	3.41861	3.24492	888.6	1.72204	1.60067	888.6	0.450047	0.515713	888.6	0.133542	0.162771	888.6	0.10365	0.127618	888.6	0.124464	0.149514
888.8	3.41924	3.24514	888.8	1.72238	1.60099	888.8	0.450665	0.515887	888.8	0.133261	0.16284	888.8	0.10358	0.127679	888.8	0.124907	0.149589
889	3.41959	3.24536	889	1.72278	1.60132	889	0.450904	0.51606	889	0.133339	0.16291	889	0.103324	0.127739	889	0.12438	0.149664
889.2	3.42039	3.24557	889.2	1.7234	1.60164	889.2	0.450809	0.516233	889.2	0.132955	0.162979	889.2	0.103653	0.1278	889.2	0.123786	0.149739
889.4	3.42104	3.24578	889.4	1.72426	1.60197	889.4	0.451602	0.516407	889.4	0.132613	0.163048	889.4	0.103922	0.12786	889.4	0.123921	0.149814
889.6	3.42192	3.246	889.6	1.72576	1.60229	889.6	0.451965	0.51658	889.6	0.132464	0.163117	889.6	0.104113	0.127921	889.6	0.124437	0.149889
889.8	3.42256	3.24621	889.8	1.7269	1.60262	889.8	0.45235	0.516752	889.8	0.133304	0.163186	889.8	0.104338	0.127981	889.8	0.124472	0.149964
890	3.42259	3.24642	890	1.72752	1.60294	890	0.452442	0.516925	890	0.133382	0.163255	890	0.104242	0.128042	890	0.124655	0.150039
890.2	3.42302	3.24663	890.2	1.72786	1.60326	890.2	0.452149	0.517098	890.2	0.133474	0.163324	890.2	0.104393	0.128102	890.2	0.124965	0.150114
890.4	3.42302	3.24684	890.4	1.72884	1.60359	890.4	0.452009	0.51727	890.4	0.133807	0.163392	890.4	0.104946	0.128163	890.4	0.124873	0.150189
890.6	3.42349	3.24705	890.6	1.72987	1.60391	890.6	0.452385	0.517442	890.6	0.133817	0.163461	890.6	0.105723	0.128223	890.6	0.125123	0.150263
890.8	3.42383	3.24726	890.8	1.73053	1.60423	890.8	0.452652	0.517614	890.8	0.133784	0.16353	890.8	0.105921	0.128284	890.8	0.124778	0.150338
891	3.42378	3.24747	891	1.73092	1.60455	891	0.452584	0.517786	891	0.134052	0.163599	891	0.10579	0.128344	891	0.124671	0.150413
891.2	3.42476	3.24768	891.2	1.7318	1.60487	891.2	0.452306	0.517958	891.2	0.134494	0.163667	891.2	0.105925	0.128404	891.2	0.123738	0.150488
891.4	3.42486	3.24789	891.4	1.7319	1.60519	891.4	0.451999	0.51813	891.4	0.134821	0.163736	891.4	0.106107	0.128465	891.4	0.123583	0.150562
891.6	3.42501	3.2481	891.6	1.73264	1.60551	891.6	0.451989	0.518301	891.6	0.135199	0.163805	891.6	0.106387	0.128525	891.6	0.124046	0.150637
891.8	3.42533	3.24831	891.8	1.73381	1.60583	891.8	0.452378	0.518473	891.8	0.135932	0.163873	891.8	0.106341	0.128585	891.8	0.124975	0.150711
892	3.42535	3.24851	892	1.73377	1.60615	892	0.452545	0.518644	892	0.135975	0.163942	892	0.106294	0.128645	892	0.124788	0.150786
892.2	3.42527	3.24872	892.2	1.73459	1.60647	892.2	0.453234	0.518815	892.2	0.13556	0.16401	892.2	0.106044	0.128705	892.2	0.124792	0.150861
892.4	3.42571	3.24892	892.4	1.73569	1.60679	892.4	0.453777	0.518986	892.4	0.135696	0.164079	892.4	0.106569	0.128766	892.4	0.125544	0.150935
892.6	3.42583	3.24913	892.6	1.7353	1.60711	892.6	0.453949	0.519156	892.6	0.135418	0.164147	892.6	0.106177	0.128826	892.6	0.125139	0.15101
892.8	3.42647	3.24933	892.8	1.73597	1.60742	892.8	0.455067	0.519327	892.8	0.135263	0.164215	892.8	0.105305	0.128886	892.8	0.125245	0.151084
893	3.4274	3.24954	893	1.73669	1.60774	893	0.455417	0.519497	893	0.13547	0.164284	893	0.105033	0.128946	893	0.125142	0.151158
893.2	3.42801	3.24974	893.2	1.73821	1.60806	893.2	0.455133	0.519668	893.2	0.135015	0.164352	893.2	0.104817	0.129006	893.2	0.124919	0.151233
893.4	3.42835	3.24995	893.4	1.739	1.60837	893.4	0.455336	0.519838	893.4	0.134386	0.16442	893.4	0.104573	0.129066	893.4	0.125733	0.151307
893.6	3.42857	3.25015	893.6	1.73913	1.60869	893.6	0.455844	0.520008	893.6	0.13399	0.164488	893.6	0.104033	0.129126	893.6	0.126059	0.151382
893.8	3.42824	3.25035	893.8	1.74018	1.609	893.8	0.456167	0.520177	893.8	0.134235	0.164556	893.8	0.103646	0.129186	893.8	0.126696	0.151456
894	3.42845	3.25055	894	1.74106	1.60932	894	0.456216	0.520347	894	0.134422	0.164624	894	0.104014	0.129246	894	0.127616	0.15153
894.2	3.429	3.25075	894.2	1.74178	1.60963	894.2	0.456601	0.520516	894.2	0.134545	0.164692	894.2	0.104584	0.129305	894.2	0.128082	0.151604
894.4	3.4295	3.25095	894.4	1.7432	1.60994	894.4	0.456934	0.520686	894.4	0.134384	0.16476	894.4	0.104962	0.129365	894.4	0.128119	0.151679
894.6	3.42971	3.25115	894.6	1.74377	1.61026	894.6	0.457002	0.520855	894.6	0.134074	0.164828	894.6	0.105223	0.129425	894.6	0.127723	0.151753
894.8	3.42983	3.25135	894.8	1.74409	1.61057	894.8	0.457011	0.521024	894.8	0.134302	0.164896	894.8	0.105334	0.129485	894.8	0.127303	0.151827
895	3.42997	3.25155	895	1.74429	1.61088	895	0.456644	0.521193	895	0.133976	0.164964	895	0.105777	0.129545	895	0.127204	0.151901
895.2	3.43109	3.25175	895.2	1.74559	1.61119	895.2	0.457071	0.521362	895.2	0.134691	0.165032	895.2	0.10667	0.129604	895.2	0.127435	0.151975
895.4	3.4306	3.25195	895.4	1.74557	1.61151	895.4	0.457459	0.52153	895.4	0.134296	0.1651	895.4	0.106091	0.129664	895.4	0.127375	0.152049
895.6	3.43042	3.25215	895.6	1.7464	1.61182	895.6	0.457879	0.521698	895.6	0.134061	0.165167	895.6	0.106497	0.129724	895.6	0.127683	0.152123
895.8	3.43032	3.25234	895.8	1.74698	1.61213	895.8	0.458094	0.521867	895.8	0.134647	0.165235	895.8	0.106443	0.129783	895.8	0.127743	0.152197
896	3.43046	3.25254	896	1.74718	1.61244	896	0.458572	0.522035	896	0.134502	0.165303	896	0.106145	0.129843	896	0.127029	0.152271
896.2	3.43099	3.25274	896.2	1.74746	1.61275	896.2	0.458658	0.522203	896.2	0.134329	0.16537	896.2	0.105887	0.129903	896.2	0.127104	0.152345
896.4	3.43121	3.25293	896.4	1.74758	1.61305	896.4	0.458778	0.522371	896.4	0.134791	0.165438	896.4	0.105747	0.129962	896.4	0.126541	0.152419
896.6	3.43177	3.25313	896.6	1.74789	1.61336	896.6	0.459517	0.522538	896.6	0.134908	0.165505	896.6	0.10536	0.130022	896.6	0.12597	0.152493
896.8	3.43314	3.25332	896.8	1.74928	1.61367	896.8	0.460583	0.522706	896.8	0.135279	0.165573	896.8	0.105912	0.130081	896.8	0.12666	0.152566
897	3.43358	3.25352	897	1.75019	1.61398	897	0.460634	0.522873	897	0.135284	0.16564	897	0.106385	0.130141	897	0.126941	0.15264
897.2	3.43372	3.25371	897.2	1.75075	1.61429	897.2	0.460291	0.52304	897.2	0.134892	0.165708	897.2	0.105967	0.1302	897.2	0.126902	0.152714
897.4	3.43387	3.2539	897.4	1.75122	1.61459	897.4	0.461006	0.523207	897.4	0.134881	0.165775	897.4	0.105742	0.130259	897.4	0.127212	0.152788
897.6	3.43416	3.25409	897.6	1.75211	1.6149	897.6	0.461795	0.523374	897.6	0.135673	0.165842	897.6	0.106688	0.130319	897.6	0.127052	0.152861
897.8	3.43495	3.25429	897.8	1.75406	1.61521	897.8	0.462338	0.523541	897.8	0.136863	0.16591	897.8	0.107954	0.130378	897.8	0.128078	0.152935
898	3.43626	3.25448	898	1.75509	1.61551	898	0.462157	0.523708	898	0.137277	0.165977	898	0.108588	0.130437	898	0.127484	0.153009
898.2	3.43667	3.25467	898.2	1.756	1.61582	898.2	0.461906	0.523874	898.2	0.137005	0.166044	898.2	0.108168	0.130497	898.2	0.127356	0.153082
898.4	3.43743	3.25486	898.4	1.75708	1.61612	898.4	0.462299	0.52404	898.4	0.137371	0.166111	898.4	0.10863	0.130556	898.4	0.127904	0.153156
898.6	3.43736	3.25505	898.6	1.75764	1.61642	898.6	0.462386	0.524206	898.6	0.137131	0.166178	898.6	0.108774	0.130615	898.6	0.127638	0.153229
898.8	3.43765	3.25524	898.8	1.75818	1.61673	898.8	0.46272	0.524372	898.8	0.13773	0.166245	898.8	0.109111	0.130674	898.8	0.127614	0.153303
899	3.43804	3.25543	899	1.75927	1.61703	899	0.46253	0.524538	899	0.138036	0.166312	899	0.108769	0.130734	899	0.128128	0.153376
899.2	3.43865	3.25562	899.2	1.76052	1.61733	899.2	0.462563	0.524704	899.2	0.139125	0.166379	899.2	0.108264	0.130793	899.2	0.127936	0.15345
899.4	3.43845	3.25581	899.4	1.76089	1.61764	899.4	0.462829	0.524869	899.4	0.13904	0.166446	899.4	0.107967	0.130852	899.4	0.127867	0.153523
899.6	3.43857	3.25599	899.6	1.76125	1.61794	899.6	0.463009	0.525035	899.6	0.139334	0.166513	899.6	0.108081	0.130911	899.6	0.127773	0.153597
899.8	3.43904	3.25618	899.8	1.76265	1.61824	899.8	0.463671	0.5252	899.8	0.140138	0.16658	899.8	0.107722	0.13097	899.8	0.127421	0.15367
900	3.43954	3.25637	900	1.76332	1.61854	900	0.463935	0.525365	900	0.139805	0.166647	900	0.106764	0.131029	900	0.127173	0.153743
900.2	3.44003	3.25655	900.2	1.76312	1.61884	900.2	0.463568	0.52553	900.2	0.139816	0.166713	900.2	0.106412	0.131088	900.2	0.127399	0.153817
900.4	3.43975	3.25674	900.4	1.76339	1.61914	900.4	0.463457	0.525695	900.4	0.139719	0.16678	900.4	0.105932	0.131147	900.4	0.126586	0.15389
900.6	3.44012	3.25693	900.6	1.76381	1.61944	900.6	0.463732	0.52586	900.6	0.139424	0.166847	900.6	0.106009	0.131206	900.6	0.127022	0.153963
900.8	3.43989	3.25711	900.8	1.76403	1.61974	900.8	0.464159	0.526024	900.8	0.139095	0.166913	900.8	0.106465	0.131265	900.8	0.127646	0.154036
901	3.44019	3.25729	901	1.764	1.62004	901	0.464508	0.526188	901	0.138933	0.16698	901	0.107457	0.131324	901	0.127453	0.154109
901.2	3.44036	3.25748	901.2	1.76418	1.62034	901.2	0.464897	0.526353	901.2	0.138981	0.167047	901.2	0.108021	0.131382	901.2	0.126645	0.154183
901.4	3.44019	3.25766	901.4	1.76456	1.62064	901.4	0.465158	0.526517	901.4	0.138989	0.167113	901.4	0.108434	0.131441	901.4	0.125926	0.154256
901.6	3.44084	3.25784	901.6	1.76509	1.62093	901.6	0.465722	0.526681	901.6	0.139779	0.16718	901.6	0.109658	0.1315	901.6	0.126582	0.154329
901.8	3.44133	3.25803	901.8	1.7657	1.62123	901.8	0.46588	0.526844	901.8	0.140158	0.167246	901.8	0.109877	0.131559	901.8	0.126842	0.154402
902	3.44129	3.25821	902	1.76575	1.62153	902	0.465752	0.527008	902	0.139781	0.167312	902	0.109214	0.131618	902	0.125482	0.154475
902.2	3.4413	3.25839	902.2	1.76629	1.62182	902.2	0.466225	0.527171	902.2	0.139508	0.167379	902.2	0.108829	0.131676	902.2	0.126358	0.154548
902.4	3.44179	3.25857	902.4	1.76722	1.62212	902.4	0.466823	0.527335	902.4	0.139639	0.167445	902.4	0.109465	0.131735	902.4	0.126863	0.154621
902.6	3.44182	3.25875	902.6	1.76858	1.62242	902.6	0.467136	0.527498	902.6	0.138996	0.167511	902.6	0.109563	0.131794	902.6	0.127174	0.154694
902.8	3.44276	3.25893	902.8	1.76991	1.62271	902.8	0.467573	0.527661	902.8	0.139941	0.167577	902.8	0.109803	0.131852	902.8	0.127305	0.154767
903	3.44266	3.25911	903	1.77076	1.623	903	0.467202	0.527824	903	0.14003	0.167644	903	0.108992	0.131911	903	0.127063	0.154839
903.2	3.44251	3.25929	903.2	1.77063	1.6233	903.2	0.466984	0.527986	903.2	0.139656	0.16771	903.2	0.108222	0.131969	903.2	0.126404	0.154912
903.4	3.44256	3.25947	903.4	1.7716	1.62359	903.4	0.468092	0.528149	903.4	0.139516	0.167776	903.4	0.108883	0.132028	903.4	0.127115	0.154985
903.6	3.44306	3.25965	903.6	1.77255	1.62389	903.6	0.468629	0.528311	903.6	0.139353	0.167842	903.6	0.108543	0.132086	903.6	0.126976	0.155058
903.8	3.44357	3.25983	903.8	1.77341	1.62418	903.8	0.468833	0.528474	903.8	0.139094	0.167908	903.8	0.108166	0.132145	903.8	0.126744	0.155131
904	3.44324	3.26001	904	1.77295	1.62447	904	0.468396	0.528636	904	0.138296	0.167974	904	0.106949	0.132203	904	0.126482	0.155203
904.2	3.44352	3.26018	904.2	1.77286	1.62476	904.2	0.469166	0.528798	904.2	0.138623	0.16804	904.2	0.107341	0.132262	904.2	0.126712	0.155276
904.4	3.44288	3.26036	904.4	1.77329	1.62505	904.4	0.469159	0.52896	904.4	0.13825	0.168106	904.4	0.106956	0.13232	904.4	0.126745	0.155349
904.6	3.44264	3.26053	904.6	1.77372	1.62535	904.6	0.469715	0.529121	904.6	0.138268	0.168171	904.6	0.107441	0.132378	904.6	0.127377	0.155421
904.8	3.44282	3.26071	904.8	1.77474	1.62564	904.8	0.470258	0.529283	904.8	0.138178	0.168237	904.8	0.107839	0.132437	904.8	0.127884	0.155494
905	3.44327	3.26089	905	1.7749	1.62593	905	0.470656	0.529444	905	0.138568	0.168303	905	0.108538	0.132495	905	0.127948	0.155566
905.2	3.44308	3.26106	905.2	1.77562	1.62622	905.2	0.47134	0.529606	905.2	0.138388	0.168369	905.2	0.108083	0.132553	905.2	0.127765	0.155639
905.4	3.4429	3.26124	905.4	1.77564	1.62651	905.4	0.471448	0.529767	905.4	0.138025	0.168434	905.4	0.107352	0.132612	905.4	0.12785	0.155711
905.6	3.444	3.26141	905.6	1.77657	1.6268	905.6	0.471987	0.529928	905.6	0.138436	0.1685	905.6	0.108232	0.13267	905.6	0.128012	0.155784
905.8	3.44427	3.26158	905.8	1.77736	1.62708	905.8	0.472353	0.530089	905.8	0.138586	0.168566	905.8	0.108497	0.132728	905.8	0.12729	0.155856
906	3.44456	3.26176	906	1.77781	1.62737	906	0.472999	0.530249	906	0.138757	0.168631	906	0.108764	0.132786	906	0.12695	0.155929
906.2	3.44572	3.26193	906.2	1.77918	1.62766	906.2	0.473345	0.53041	906.2	0.139166	0.168697	906.2	0.109466	0.132844	906.2	0.127933	0.156001
906.4	3.44717	3.2621	906.4	1.78041	1.62795	906.4	0.473545	0.53057	906.4	0.13969	0.168762	906.4	0.110329	0.132902	906.4	0.128054	0.156073
906.6	3.44771	3.26227	906.6	1.78087	1.62823	906.6	0.473392	0.53073	906.6	0.139367	0.168828	906.6	0.110456	0.13296	906.6	0.127797	0.156146
906.8	3.44817	3.26244	906.8	1.78126	1.62852	906.8	0.473178	0.530891	906.8	0.139664	0.168893	906.8	0.11005	0.133018	906.8	0.127462	0.156218
907	3.44769	3.26261	907	1.78097	1.62881	907	0.472286	0.53105	907	0.138801	0.168958	907	0.109073	0.133076	907	0.12633	0.15629
907.2	3.44811	3.26278	907.2	1.7816	1.62909	907.2	0.472267	0.53121	907.2	0.138761	0.169024	907.2	0.109368	0.133134	907.2	0.12678	0.156362
907.4	3.44951	3.26295	907.4	1.78294	1.62938	907.4	0.473149	0.53137	907.4	0.139138	0.169089	907.4	0.110612	0.133192	907.4	0.127804	0.156434
907.6	3.44962	3.26312	907.6	1.78298	1.62966	907.6	0.472696	0.531529	907.6	0.13908	0.169154	907.6	0.110264	0.13325	907.6	0.127431	0.156507
907.8	3.45042	3.26329	907.8	1.78349	1.62995	907.8	0.472781	0.531689	907.8	0.139239	0.169219	907.8	0.110143	0.133308	907.8	0.127541	0.156579
908	3.45053	3.26346	908	1.78398	1.63023	908	0.472858	0.531848	908	0.139352	0.169284	908	0.109638	0.133366	908	0.127633	0.156651
908.2	3.45075	3.26363	908.2	1.78512	1.63052	908.2	0.473555	0.532007	908.2	0.139757	0.169349	908.2	0.109645	0.133424	908.2	0.128359	0.156723
908.4	3.44989	3.2638	908.4	1.7858	1.6308	908.4	0.472948	0.532166	908.4	0.138797	0.169414	908.4	0.108311	0.133482	908.4	0.128103	0.156795
908.6	3.45043	3.26397	908.6	1.78709	1.63108	908.6	0.473381	0.532325	908.6	0.139428	0.16948	908.6	0.108264	0.13354	908.6	0.128671	0.156867
908.8	3.45099	3.26413	908.8	1.78862	1.63136	908.8	0.473932	0.532484	908.8	0.139824	0.169544	908.8	0.108611	0.133597	908.8	0.129098	0.156939
909	3.45099	3.2643	909	1.78881	1.63165	909	0.474583	0.532642	909	0.14034	0.169609	909	0.108725	0.133655	909	0.129289	0.157011
909.2	3.45153	3.26447	909.2	1.79048	1.63193	909.2	0.475786	0.532801	909.2	0.140513	0.169674	909.2	0.109013	0.133713	909.2	0.129561	0.157083
909.4	3.4518	3.26463	909.4	1.79182	1.63221	909.4	0.476157	0.532959	909.4	0.140549	0.169739	909.4	0.108982	0.13377	909.4	0.129409	0.157155
909.6	3.45301	3.2648	909.6	1.79328	1.63249	909.6	0.476952	0.533117	909.6	0.141153	0.169804	909.6	0.110229	0.133828	909.6	0.129319	0.157226
909.8	3.45332	3.26496	909.8	1.79431	1.63277	909.8	0.477812	0.533275	909.8	0.14222	0.169869	909.8	0.110932	0.133886	909.8	0.129597	0.157298
910	3.45355	3.26513	910	1.79464	1.63305	910	0.478573	0.533433	910	0.142903	0.169933	910	0.111334	0.133943	910	0.130101	0.15737
910.2	3.45454	3.26529	910.2	1.79502	1.63333	910.2	0.479306	0.53359	910.2	0.143913	0.169998	910.2	0.111873	0.134001	910.2	0.13051	0.157442
910.4	3.45485	3.26545	910.4	1.79438	1.63361	910.4	0.479558	0.533748	910.4	0.144312	0.170063	910.4	0.111664	0.134058	910.4	0.130367	0.157513
910.6	3.45449	3.26562	910.6	1.79395	1.63389	910.6	0.479344	0.533905	910.6	0.144046	0.170127	910.6	0.111	0.134116	910.6	0.130055	0.157585
910.8	3.45424	3.26578	910.8	1.79462	1.63417	910.8	0.479659	0.534062	910.8	0.143406	0.170192	910.8	0.110952	0.134173	910.8	0.13017	0.157657
911	3.45425	3.26594	911	1.79472	1.63444	911	0.479732	0.534219	911	0.142941	0.170256	911	0.11085	0.134231	911	0.129947	0.157728
911.2	3.45447	3.2661	911.2	1.79587	1.63472	911.2	0.480209	0.534376	911.2	0.143101	0.170321	911.2	0.11097	0.134288	911.2	0.130726	0.1578
911.4	3.45475	3.26627	911.4	1.7962	1.635	911.4	0.480611	0.534533	911.4	0.143178	0.170385	911.4	0.110983	0.134346	911.4	0.130805	0.157872
911.6	3.45387	3.26643	911.6	1.79637	1.63528	911.6	0.479988	0.53469	911.6	0.142708	0.17045	911.6	0.110203	0.134403	911.6	0.130439	0.157943
911.8	3.45524	3.26659	911.8	1.79767	1.63555	911.8	0.480864	0.534846	911.8	0.14223	0.170514	911.8	0.110189	0.13446	911.8	0.130941	0.158015
912	3.4553	3.26675	912	1.79801	1.63583	912	0.481165	0.535003	912	0.141789	0.170578	912	0.109969	0.134518	912	0.130771	0.158086
912.2	3.45546	3.26691	912.2	1.79857	1.6361	912.2	0.481032	0.535159	912.2	0.141465	0.170643	912.2	0.110091	0.134575	912.2	0.130514	0.158158
912.4	3.45627	3.26707	912.4	1.79959	1.63638	912.4	0.481422	0.535315	912.4	0.14158	0.170707	912.4	0.110234	0.134632	912.4	0.130234	0.158229
912.6	3.45707	3.26723	912.6	1.80056	1.63665	912.6	0.48215	0.535471	912.6	0.142309	0.170771	912.6	0.111432	0.134689	912.6	0.13086	0.1583
912.8	3.45794	3.26739	912.8	1.80191	1.63693	912.8	0.482864	0.535627	912.8	0.142761	0.170835	912.8	0.112134	0.134746	912.8	0.131433	0.158372
913	3.45826	3.26754	913	1.80297	1.6372	913	0.483497	0.535783	913	0.143436	0.170899	913	0.112237	0.134804	913	0.131599	0.158443
913.2	3.45917	3.2677	913.2	1.80444	1.63747	913.2	0.483897	0.535938	913.2	0.143887	0.170964	913.2	0.112361	0.134861	913.2	0.131598	0.158514
913.4	3.46011	3.26786	913.4	1.80488	1.63775	913.4	0.484113	0.536094	913.4	0.143546	0.171028	913.4	0.112188	0.134918	913.4	0.131372	0.158586
913.6	3.46113	3.26802	913.6	1.80525	1.63802	913.6	0.484701	0.536249	913.6	0.144097	0.171092	913.6	0.112817	0.134975	913.6	0.131246	0.158657
913.8	3.46114	3.26817	913.8	1.80575	1.63829	913.8	0.484879	0.536404	913.8	0.145288	0.171156	913.8	0.112938	0.135032	913.8	0.131295	0.158728
914	3.46174	3.26833	914	1.80641	1.63857	914	0.485267	0.536559	914	0.146389	0.171219	914	0.112834	0.135089	914	0.131567	0.158799
914.2	3.46216	3.26849	914.2	1.80615	1.63884	914.2	0.485569	0.536714	914.2	0.146873	0.171283	914.2	0.112712	0.135146	914.2	0.131921	0.15887
914.4	3.46218	3.26864	914.4	1.80604	1.63911	914.4	0.485573	0.536868	914.4	0.146704	0.171347	914.4	0.111806	0.135203	914.4	0.131703	0.158941
914.6	3.46187	3.2688	914.6	1.80693	1.63938	914.6	0.485631	0.537023	914.6	0.146421	0.171411	914.6	0.111704	0.13526	914.6	0.131683	0.159013
914.8	3.46232	3.26895	914.8	1.80787	1.63965	914.8	0.486308	0.537177	914.8	0.145941	0.171475	914.8	0.111883	0.135317	914.8	0.132521	0.159084
915	3.46298	3.2691	915	1.80872	1.63992	915	0.486565	0.537332	915	0.146044	0.171538	915	0.111711	0.135374	915	0.132734	0.159155
915.2	3.46331	3.26926	915.2	1.80986	1.64019	915.2	0.486731	0.537486	915.2	0.145986	0.171602	915.2	0.111955	0.135431	915.2	0.133007	0.159226
915.4	3.46338	3.26941	915.4	1.80979	1.64046	915.4	0.486628	0.53764	915.4	0.145293	0.171666	915.4	0.111731	0.135487	915.4	0.132884	0.159297
915.6	3.46335	3.26957	915.6	1.81045	1.64073	915.6	0.486805	0.537794	915.6	0.144205	0.171729	915.6	0.111864	0.135544	915.6	0.133028	0.159367
915.8	3.4642	3.26972	915.8	1.81151	1.641	915.8	0.487796	0.537947	915.8	0.144322	0.171793	915.8	0.112529	0.135601	915.8	0.133208	0.159438
916	3.46421	3.26987	916	1.81209	1.64126	916	0.487498	0.538101	916	0.144101	0.171856	916	0.112221	0.135658	916	0.132653	0.159509
916.2	3.46467	3.27002	916.2	1.81247	1.64153	916.2	0.48729	0.538254	916.2	0.144057	0.17192	916.2	0.112558	0.135714	916.2	0.132456	0.15958
916.4	3.4644	3.27017	916.4	1.81308	1.6418	916.4	0.488007	0.538408	916.4	0.143994	0.171983	916.4	0.112983	0.135771	916.4	0.132329	0.159651
916.6	3.46417	3.27033	916.6	1.81295	1.64207	916.6	0.487985	0.538561	916.6	0.143334	0.172047	916.6	0.113156	0.135828	916.6	0.132624	0.159722
916.8	3.46467	3.27048	916.8	1.81365	1.64233	916.8	0.48814	0.538714	916.8	0.143576	0.17211	916.8	0.113431	0.135884	916.8	0.132622	0.159792
917	3.46485	3.27063	917	1.81368	1.6426	917	0.48753	0.538867	917	0.143536	0.172173	917	0.113502	0.135941	917	0.131268	0.159863
917.2	3.46514	3.27078	917.2	1.81379	1.64286	917.2	0.487439	0.53902	917.2	0.142936	0.172237	917.2	0.113099	0.135997	917.2	0.130809	0.159934
917.4	3.46511	3.27093	917.4	1.81417	1.64313	917.4	0.487871	0.539172	917.4	0.142871	0.1723	917.4	0.112934	0.136054	917.4	0.130985	0.160005
917.6	3.46525	3.27108	917.6	1.81473	1.64339	917.6	0.487943	0.539325	917.6	0.143061	0.172363	917.6	0.112782	0.136111	917.6	0.130788	0.160075
917.8	3.46568	3.27122	917.8	1.81574	1.64366	917.8	0.488801	0.539477	917.8	0.14396	0.172426	917.8	0.112683	0.136167	917.8	0.131433	0.160146
918	3.46547	3.27137	918	1.81613	1.64392	918	0.488464	0.539629	918	0.143702	0.172489	918	0.112015	0.136223	918	0.131797	0.160216
918.2	3.46495	3.27152	918.2	1.81546	1.64419	918.2	0.488586	0.539781	918.2	0.143279	0.172552	918.2	0.111718	0.13628	918.2	0.132123	0.160287
918.4	3.46475	3.27167	918.4	1.81657	1.64445	918.4	0.488685	0.539933	918.4	0.143249	0.172616	918.4	0.111594	0.136336	918.4	0.132406	0.160357
918.6	3.46516	3.27182	918.6	1.8176	1.64471	918.6	0.489301	0.540085	918.6	0.143704	0.172679	918.6	0.112794	0.136393	918.6	0.133517	0.160428
918.8	3.46577	3.27196	918.8	1.81811	1.64498	918.8	0.489215	0.540237	918.8	0.14353	0.172741	918.8	0.11279	0.136449	918.8	0.133342	0.160498
919	3.46571	3.27211	919	1.81781	1.64524	919	0.488509	0.540388	919	0.142814	0.172804	919	0.112699	0.136505	919	0.132346	0.160569
919.2	3.46508	3.27226	919.2	1.81735	1.6455	919.2	0.487338	0.54054	919.2	0.142038	0.172867	919.2	0.111769	0.136562	919.2	0.131021	0.160639
919.4	3.46465	3.2724	919.4	1.81838	1.64576	919.4	0.487351	0.540691	919.4	0.141877	0.17293	919.4	0.11164	0.136618	919.4	0.131055	0.160709
919.6	3.46383	3.27255	919.6	1.81899	1.64602	919.6	0.487563	0.540842	919.6	0.141672	0.172993	919.6	0.111766	0.136674	919.6	0.131098	0.16078
919.8	3.46358	3.27269	919.8	1.81973	1.64628	919.8	0.48759	0.540993	919.8	0.142812	0.173056	919.8	0.111537	0.13673	919.8	0.130671	0.16085
920	3.46384	3.27284	920	1.82009	1.64654	920	0.487496	0.541144	920	0.142696	0.173118	920	0.111363	0.136787	920	0.13044	0.16092
920.2	3.46403	3.27298	920.2	1.82054	1.6468	920.2	0.487844	0.541295	920.2	0.143258	0.173181	920.2	0.111253	0.136843	920.2	0.130665	0.160991
920.4	3.46347	3.27313	920.4	1.82084	1.64706	920.4	0.488352	0.541445	920.4	0.14267	0.173244	920.4	0.111327	0.136899	920.4	0.131055	0.161061
920.6	3.46516	3.27327	920.6	1.82146	1.64732	920.6	0.489295	0.541596	920.6	0.143025	0.173306	920.6	0.110944	0.136955	920.6	0.131002	0.161131
920.8	3.46531	3.27341	920.8	1.822	1.64758	920.8	0.489744	0.541746	920.8	0.143358	0.173369	920.8	0.110788	0.137011	920.8	0.130011	0.161201
921	3.46518	3.27356	921	1.82128	1.64784	921	0.489252	0.541896	921	0.14278	0.173431	921	0.10952	0.137067	921	0.129001	0.161271
921.2	3.46579	3.2737	921.2	1.82227	1.6481	921.2	0.490488	0.542046	921.2	0.142678	0.173494	921.2	0.109152	0.137123	921.2	0.129703	0.161341
921.4	3.46646	3.27384	921.4	1.823	1.64836	921.4	0.491015	0.542196	921.4	0.143177	0.173556	921.4	0.109254	0.137179	921.4	0.129896	0.161411
921.6	3.46822	3.27398	921.6	1.82356	1.64861	921.6	0.492318	0.542346	921.6	0.143646	0.173619	921.6	0.109612	0.137235	921.6	0.130886	0.161482
921.8	3.46865	3.27413	921.8	1.82409	1.64887	921.8	0.493037	0.542495	921.8	0.143723	0.173681	921.8	0.109508	0.137291	921.8	0.131428	0.161552
922	3.46815	3.27427	922	1.8243	1.64913	922	0.492185	0.542645	922	0.142972	0.173743	922	0.109278	0.137347	922	0.131374	0.161622
922.2	3.46898	3.27441	922.2	1.82466	1.64938	922.2	0.493078	0.542794	922.2	0.143408	0.173806	922.2	0.110074	0.137403	922.2	0.132084	0.161691
922.4	3.46961	3.27455	922.4	1.82574	1.64964	922.4	0.493262	0.542943	922.4	0.143686	0.173868	922.4	0.110518	0.137459	922.4	0.131761	0.161761
922.6	3.47055	3.27469	922.6	1.82653	1.6499	922.6	0.493886	0.543092	922.6	0.144353	0.17393	922.6	0.110732	0.137514	922.6	0.131565	0.161831
922.8	3.47031	3.27483	922.8	1.82669	1.65015	922.8	0.492851	0.543241	922.8	0.143697	0.173992	922.8	0.109828	0.13757	922.8	0.129835	0.161901
923	3.47066	3.27497	923	1.8273	1.65041	923	0.492698	0.54339	923	0.143635	0.174055	923	0.109849	0.137626	923	0.129714	0.161971
923.2	3.47036	3.27511	923.2	1.8278	1.65066	923.2	0.492099	0.543539	923.2	0.144078	0.174117	923.2	0.109163	0.137682	923.2	0.129377	0.162041
923.4	3.47088	3.27524	923.4	1.8295	1.65091	923.4	0.492766	0.543687	923.4	0.144781	0.174179	923.4	0.110506	0.137737	923.4	0.130679	0.16211
923.6	3.47105	3.27538	923.6	1.82966	1.65117	923.6	0.493274	0.543836	923.6	0.145195	0.174241	923.6	0.110676	0.137793	923.6	0.131032	0.16218
923.8	3.47182	3.27552	923.8	1.83115	1.65142	923.8	0.493797	0.543984	923.8	0.14678	0.174303	923.8	0.111342	0.137849	923.8	0.131494	0.16225
924	3.47255	3.27566	924	1.83167	1.65167	924	0.494227	0.544132	924	0.147198	0.174365	924	0.111583	0.137904	924	0.131886	0.16232
924.2	3.47305	3.2758	924.2	1.83303	1.65193	924.2	0.495162	0.54428	924.2	0.147765	0.174427	924.2	0.111615	0.13796	924.2	0.132511	0.162389
924.4	3.47318	3.27593	924.4	1.83313	1.65218	924.4	0.495262	0.544428	924.4	0.147554	0.174488	924.4	0.111416	0.138016	924.4	0.132261	0.162459
924.6	3.47433	3.27607	924.6	1.8339	1.65243	924.6	0.495923	0.544576	924.6	0.148097	0.17455	924.6	0.111464	0.138071	924.6	0.13149	0.162528
924.8	3.47287	3.27621	924.8	1.83344	1.65268	924.8	0.495345	0.544723	924.8	0.147279	0.174612	924.8	0.111189	0.138127	924.8	0.130728	0.162598
925	3.47265	3.27634	925	1.83327	1.65293	925	0.495726	0.544871	925	0.146708	0.174674	925	0.110845	0.138182	925	0.13065	0.162668
925.2	3.47345	3.27648	925.2	1.835	1.65318	925.2	0.496641	0.545018	925.2	0.146932	0.174735	925.2	0.112231	0.138238	925.2	0.131516	0.162737
925.4	3.47372	3.27661	925.4	1.8357	1.65343	925.4	0.49621	0.545165	925.4	0.146817	0.174797	925.4	0.112546	0.138293	925.4	0.13122	0.162807
925.6	3.47362	3.27675	925.6	1.83548	1.65368	925.6	0.496571	0.545312	925.6	0.146117	0.174859	925.6	0.112495	0.138349	925.6	0.131212	0.162876
925.8	3.47221	3.27688	925.8	1.83548	1.65393	925.8	0.49575	0.545459	925.8	0.144781	0.17492	925.8	0.111723	0.138404	925.8	0.130012	0.162945
926	3.47195	3.27702	926	1.83619	1.65418	926	0.495794	0.545606	926	0.14471	0.174982	926	0.11185	0.138459	926	0.129718	0.163015
926.2	3.47185	3.27715	926.2	1.83643	1.65443	926.2	0.496553	0.545753	926.2	0.144385	0.175043	926.2	0.112564	0.138515	926.2	0.129532	0.163084
926.4	3.47196	3.27728	926.4	1.83737	1.65468	926.4	0.497133	0.545899	926.4	0.144094	0.175105	926.4	0.112646	0.13857	926.4	0.129144	0.163153
926.6	3.47256	3.27742	926.6	1.83867	1.65493	926.6	0.497938	0.546046	926.6	0.144786	0.175166	926.6	0.112897	0.138625	926.6	0.129693	0.163223
926.8	3.47215	3.27755	926.8	1.83891	1.65518	926.8	0.497424	0.546192	926.8	0.144058	0.175228	926.8	0.112813	0.13868	926.8	0.129243	0.163292
927	3.47332	3.27768	927	1.83948	1.65542	927	0.497855	0.546338	927	0.14456	0.175289	927	0.11293	0.138736	927	0.129863	0.163361
927.2	3.4735	3.27781	927.2	1.8398	1.65567	927.2	0.49786	0.546484	927.2	0.145121	0.17535	927.2	0.112982	0.138791	927.2	0.130065	0.16343
927.4	3.47414	3.27795	927.4	1.84068	1.65592	927.4	0.498701	0.54663	927.4	0.145571	0.175412	927.4	0.11346	0.138846	927.4	0.130468	0.1635
927.6	3.47501	3.27808	927.6	1.84142	1.65616	927.6	0.499431	0.546776	927.6	0.146141	0.175473	927.6	0.113493	0.138901	927.6	0.130472	0.163569
927.8	3.4759	3.27821	927.8	1.8421	1.65641	927.8	0.499719	0.546921	927.8	0.147479	0.175534	927.8	0.114044	0.138956	927.8	0.130666	0.163638
928	3.47677	3.27834	928	1.84255	1.65666	928	0.500289	0.547067	928	0.148024	0.175595	928	0.114425	0.139011	928	0.131108	0.163707
928.2	3.47822	3.27847	928.2	1.84382	1.6569	928.2	0.500966	0.547212	928.2	0.148957	0.175656	928.2	0.114782	0.139066	928.2	0.131648	0.163776
928.4	3.47864	3.2786	928.4	1.84383	1.65715	928.4	0.500715	0.547358	928.4	0.14961	0.175717	928.4	0.114589	0.139121	928.4	0.131761	0.163845
928.6	3.47977	3.27873	928.6	1.84544	1.65739	928.6	0.502086	0.547503	928.6	0.150199	0.175778	928.6	0.115367	0.139176	928.6	0.133554	0.163914
928.8	3.47963	3.27886	928.8	1.84559	1.65764	928.8	0.501871	0.547648	928.8	0.150514	0.175839	928.8	0.115218	0.139231	928.8	0.133502	0.163983
929	3.48004	3.27899	929	1.84599	1.65788	929	0.502614	0.547792	929	0.15082	0.1759	929	0.115401	0.139286	929	0.133651	0.164052
929.2	3.48126	3.27912	929.2	1.84694	1.65812	929.2	0.502637	0.547937	929.2	0.151278	0.175961	929.2	0.116118	0.139341	929.2	0.133956	0.164121
929.4	3.48107	3.27925	929.4	1.8468	1.65837	929.4	0.501942	0.548082	929.4	0.150849	0.176022	929.4	0.115393	0.139396	929.4	0.132945	0.16419
929.6	3.48111	3.27937	929.6	1.84683	1.65861	929.6	0.502526	0.548226	929.6	0.150568	0.176083	929.6	0.115593	0.139451	929.6	0.132653	0.164259
929.8	3.48155	3.2795	929.8	1.84758	1.65885	929.8	0.503134	0.54837	929.8	0.150667	0.176144	929.8	0.116257	0.139506	929.8	0.132788	0.164328
930	3.48181	3.27963	930	1.84847	1.65909	930	0.504033	0.548515	930	0.150989	0.176205	930	0.117054	0.139561	930	0.133232	0.164396
930.2	3.48216	3.27976	930.2	1.849	1.65934	930.2	0.505192	0.548659	930.2	0.150381	0.176265	930.2	0.117547	0.139616	930.2	0.134068	0.164465
930.4	3.48285	3.27988	930.4	1.84926	1.65958	930.4	0.505624	0.548803	930.4	0.150199	0.176326	930.4	0.117187	0.13967	930.4	0.134518	0.164534
930.6	3.48344	3.28001	930.6	1.84977	1.65982	930.6	0.505785	0.548946	930.6	0.150793	0.176387	930.6	0.117116	0.139725	930.6	0.134682	0.164603
930.8	3.48321	3.28014	930.8	1.84929	1.66006	930.8	0.505587	0.54909	930.8	0.150024	0.176447	930.8	0.116289	0.13978	930.8	0.133913	0.164671
931	3.48356	3.28026	931	1.84991	1.6603	931	0.505779	0.549234	931	0.150076	0.176508	931	0.116101	0.139834	931	0.133727	0.16474
931.2	3.48302	3.28039	931.2	1.85033	1.66054	931.2	0.506205	0.549377	931.2	0.149879	0.176569	931.2	0.115777	0.139889	931.2	0.133421	0.164808
931.4	3.48278	3.28051	931.4	1.85015	1.66078	931.4	0.506275	0.54952	931.4	0.14951	0.176629	931.4	0.114754	0.139944	931.4	0.132158	0.164877
931.6	3.48374	3.28064	931.6	1.84974	1.66102	931.6	0.50568	0.549663	931.6	0.149181	0.17669	931.6	0.114586	0.139998	931.6	0.13179	0.164946
931.8	3.48384	3.28076	931.8	1.84947	1.66126	931.8	0.505646	0.549806	931.8	0.149568	0.17675	931.8	0.114743	0.140053	931.8	0.131832	0.165014
932	3.48434	3.28089	932	1.84983	1.6615	932	0.506142	0.549949	932	0.149397	0.17681	932	0.114883	0.140107	932	0.132444	0.165083
932.2	3.4851	3.28101	932.2	1.85073	1.66174	932.2	0.506498	0.550092	932.2	0.150359	0.176871	932.2	0.115059	0.140162	932.2	0.132917	0.165151
932.4	3.48467	3.28114	932.4	1.85114	1.66197	932.4	0.506457	0.550235	932.4	0.15059	0.176931	932.4	0.115123	0.140216	932.4	0.133208	0.16522
932.6	3.48487	3.28126	932.6	1.85173	1.66221	932.6	0.506719	0.550377	932.6	0.15056	0.176991	932.6	0.115393	0.140271	932.6	0.134219	0.165288
932.8	3.48501	3.28138	932.8	1.8511	1.66245	932.8	0.506551	0.55052	932.8	0.150439	0.177052	932.8	0.115395	0.140325	932.8	0.133409	0.165356
933	3.48513	3.2815	933	1.85182	1.66269	933	0.507431	0.550662	933	0.150414	0.177112	933	0.115878	0.14038	933	0.1337	0.165425
933.2	3.48614	3.28163	933.2	1.85329	1.66292	933.2	0.507382	0.550804	933.2	0.15136	0.177172	933.2	0.116195	0.140434	933.2	0.133737	0.165493
933.4	3.48542	3.28175	933.4	1.85392	1.66316	933.4	0.507735	0.550946	933.4	0.1511	0.177232	933.4	0.116517	0.140488	933.4	0.133272	0.165561
933.6	3.48695	3.28187	933.6	1.85588	1.66339	933.6	0.509487	0.551088	933.6	0.151732	0.177292	933.6	0.118153	0.140543	933.6	0.134769	0.16563
933.8	3.48762	3.28199	933.8	1.85691	1.66363	933.8	0.510266	0.551229	933.8	0.15196	0.177352	933.8	0.118783	0.140597	933.8	0.135446	0.165698
934	3.48764	3.28211	934	1.8576	1.66387	934	0.51048	0.551371	934	0.151967	0.177412	934	0.118407	0.140651	934	0.13531	0.165766
934.2	3.48795	3.28223	934.2	1.85844	1.6641	934.2	0.511149	0.551513	934.2	0.151609	0.177472	934.2	0.11825	0.140706	934.2	0.136032	0.165834
934.4	3.48791	3.28235	934.4	1.85892	1.66434	934.4	0.510353	0.551654	934.4	0.151023	0.177532	934.4	0.117805	0.14076	934.4	0.135168	0.165902
934.6	3.48809	3.28248	934.6	1.8601	1.66457	934.6	0.510621	0.551795	934.6	0.151153	0.177592	934.6	0.117435	0.140814	934.6	0.135139	0.165971
934.8	3.48766	3.2826	934.8	1.86024	1.6648	934.8	0.510926	0.551936	934.8	0.150447	0.177652	934.8	0.11692	0.140868	934.8	0.134374	0.166039
935	3.48733	3.28271	935	1.86075	1.66504	935	0.510615	0.552077	935	0.149618	0.177712	935	0.116623	0.140922	935	0.133775	0.166107
935.2	3.48749	3.28283	935.2	1.86117	1.66527	935.2	0.510588	0.552218	935.2	0.14937	0.177772	935.2	0.116065	0.140977	935.2	0.133421	0.166175
935.4	3.48742	3.28295	935.4	1.86109	1.6655	935.4	0.509808	0.552359	935.4	0.148717	0.177831	935.4	0.115394	0.141031	935.4	0.13231	0.166243
935.6	3.48842	3.28307	935.6	1.86155	1.66574	935.6	0.50964	0.552499	935.6	0.148428	0.177891	935.6	0.115318	0.141085	935.6	0.133192	0.166311
935.8	3.48833	3.28319	935.8	1.86189	1.66597	935.8	0.510177	0.55264	935.8	0.148809	0.177951	935.8	0.115248	0.141139	935.8	0.133245	0.166379
936	3.48835	3.28331	936	1.86223	1.6662	936	0.510498	0.55278	936	0.148749	0.17801	936	0.114949	0.141193	936	0.133378	0.166447
936.2	3.48816	3.28343	936.2	1.86263	1.66643	936.2	0.510927	0.55292	936.2	0.149096	0.17807	936.2	0.115184	0.141247	936.2	0.133331	0.166515
936.4	3.48798	3.28354	936.4	1.86336	1.66666	936.4	0.511094	0.55306	936.4	0.149051	0.17813	936.4	0.115668	0.141301	936.4	0.133479	0.166582
936.6	3.48833	3.28366	936.6	1.86288	1.66689	936.6	0.511815	0.5532	936.6	0.149259	0.178189	936.6	0.115956	0.141355	936.6	0.134051	0.16665
936.8	3.48897	3.28378	936.8	1.86353	1.66712	936.8	0.512925	0.55334	936.8	0.149899	0.178249	936.8	0.11648	0.141408	936.8	0.134876	0.166718
937	3.48929	3.28389	937	1.86489	1.66735	937	0.51385	0.55348	937	0.150861	0.178308	937	0.117041	0.141462	937	0.136004	0.166786
937.2	3.48919	3.28401	937.2	1.86562	1.66758	937.2	0.513807	0.553619	937.2	0.151642	0.178367	937.2	0.11722	0.141516	937.2	0.135965	0.166854
937.4	3.4894	3.28413	937.4	1.86622	1.66781	937.4	0.515176	0.553759	937.4	0.152278	0.178427	937.4	0.118056	0.14157	937.4	0.13636	0.166921
937.6	3.49042	3.28424	937.6	1.86673	1.66804	937.6	0.516026	0.553898	937.6	0.152824	0.178486	937.6	0.118194	0.141624	937.6	0.136687	0.166989
937.8	3.49089	3.28436	937.8	1.86709	1.66827	937.8	0.516388	0.554037	937.8	0.15371	0.178545	937.8	0.118413	0.141678	937.8	0.136467	0.167057
938	3.49039	3.28447	938	1.86718	1.6685	938	0.516057	0.554176	938	0.153988	0.178605	938	0.118008	0.141731	938	0.13585	0.167124
938.2	3.49071	3.28459	938.2	1.86805	1.66873	938.2	0.51599	0.554315	938.2	0.154132	0.178664	938.2	0.118425	0.141785	938.2	0.135752	0.167192
938.4	3.49111	3.2847	938.4	1.86816	1.66896	938.4	0.515841	0.554454	938.4	0.15392	0.178723	938.4	0.118624	0.141839	938.4	0.134578	0.16726
938.6	3.49138	3.28482	938.6	1.86851	1.66918	938.6	0.516322	0.554593	938.6	0.153937	0.178782	938.6	0.118638	0.141892	938.6	0.134503	0.167327
938.8	3.49069	3.28493	938.8	1.86783	1.66941	938.8	0.515529	0.554731	938.8	0.152747	0.178841	938.8	0.118013	0.141946	938.8	0.133089	0.167395
939	3.49078	3.28505	939	1.86842	1.66964	939	0.514348	0.55487	939	0.152359	0.1789	939	0.117696	0.142	939	0.132533	0.167462
939.2	3.4914	3.28516	939.2	1.86924	1.66986	939.2	0.514148	0.555008	939.2	0.152948	0.17896	939.2	0.117688	0.142053	939.2	0.132767	0.16753
939.4	3.49186	3.28527	939.4	1.86948	1.67009	939.4	0.513635	0.555146	939.4	0.152983	0.179019	939.4	0.117344	0.142107	939.4	0.132468	0.167597
939.6	3.49277	3.28538	939.6	1.8702	1.67032	939.6	0.51447	0.555284	939.6	0.153381	0.179078	939.6	0.117134	0.14216	939.6	0.132942	0.167664
939.8	3.49268	3.2855	939.8	1.87015	1.67054	939.8	0.514529	0.555422	939.8	0.153265	0.179136	939.8	0.116715	0.142214	939.8	0.132345	0.167732
940	3.49275	3.28561	940	1.87056	1.67077	940	0.514497	0.55556	940	0.152701	0.179195	940	0.116231	0.142267	940	0.132121	0.167799
940.2	3.49357	3.28572	940.2	1.87116	1.67099	940.2	0.515117	0.555698	940.2	0.152831	0.179254	940.2	0.116582	0.142321	940.2	0.132284	0.167867
940.4	3.49451	3.28583	940.4	1.87231	1.67122	940.4	0.515568	0.555835	940.4	0.152969	0.179313	940.4	0.116715	0.142374	940.4	0.132783	0.167934
940.6	3.49515	3.28595	940.6	1.87223	1.67144	940.6	0.516051	0.555973	940.6	0.153003	0.179372	940.6	0.116392	0.142428	940.6	0.133632	0.168001
940.8	3.49592	3.28606	940.8	1.8731	1.67167	940.8	0.516506	0.55611	940.8	0.153468	0.179431	940.8	0.11659	0.142481	940.8	0.13515	0.168068
941	3.49633	3.28617	941	1.87338	1.67189	941	0.516902	0.556247	941	0.15332	0.179489	941	0.116425	0.142534	941	0.135696	0.168136
941.2	3.49638	3.28628	941.2	1.87392	1.67211	941.2	0.517247	0.556384	941.2	0.153107	0.179548	941.2	0.115871	0.142588	941.2	0.135503	0.168203
941.4	3.49741	3.28639	941.4	1.87423	1.67234	941.4	0.518223	0.556521	941.4	0.153702	0.179607	941.4	0.116051	0.142641	941.4	0.135735	0.16827
941.6	3.49763	3.2865	941.6	1.8745	1.67256	941.6	0.518831	0.556658	941.6	0.153578	0.179665	941.6	0.115574	0.142694	941.6	0.136054	0.168337
941.8	3.49786	3.28661	941.8	1.87537	1.67278	941.8	0.51997	0.556795	941.8	0.154188	0.179724	941.8	0.116317	0.142747	941.8	0.136661	0.168404
942	3.49741	3.28672	942	1.87559	1.673	942	0.519856	0.556931	942	0.153849	0.179782	942	0.115853	0.142801	942	0.136393	0.168471
942.2	3.49775	3.28683	942.2	1.87585	1.67322	942.2	0.520374	0.557068	942.2	0.15344	0.179841	942.2	0.116195	0.142854	942.2	0.135518	0.168538
942.4	3.49727	3.28694	942.4	1.87574	1.67345	942.4	0.520949	0.557204	942.4	0.152731	0.179899	942.4	0.115905	0.142907	942.4	0.13474	0.168605
942.6	3.49754	3.28704	942.6	1.8766	1.67367	942.6	0.521757	0.55734	942.6	0.152643	0.179958	942.6	0.116267	0.14296	942.6	0.134755	0.168672
942.8	3.49704	3.28715	942.8	1.87699	1.67389	942.8	0.521522	0.557476	942.8	0.152024	0.180016	942.8	0.116289	0.143013	942.8	0.134271	0.168739
943	3.49741	3.28726	943	1.87814	1.67411	943	0.521462	0.557612	943	0.153139	0.180074	943	0.11732	0.143066	943	0.134583	0.168806
943.2	3.49756	3.28737	943.2	1.87829	1.67433	943.2	0.521709	0.557748	943.2	0.153039	0.180133	943.2	0.117379	0.143119	943.2	0.134717	0.168873
943.4	3.49837	3.28748	943.4	1.87861	1.67455	943.4	0.521714	0.557884	943.4	0.153256	0.180191	943.4	0.117831	0.143173	943.4	0.134701	0.16894
943.6	3.49862	3.28758	943.6	1.87939	1.67477	943.6	0.521906	0.55802	943.6	0.153497	0.180249	943.6	0.118639	0.143226	943.6	0.13542	0.169007
943.8	3.49908	3.28769	943.8	1.87996	1.67499	943.8	0.521832	0.558155	943.8	0.153255	0.180307	943.8	0.118664	0.143279	943.8	0.135505	0.169074
944	3.5	3.2878	944	1.88078	1.6752	944	0.521824	0.55829	944	0.153391	0.180365	944	0.118722	0.143331	944	0.135872	0.16914
944.2	3.50116	3.2879	944.2	1.88194	1.67542	944.2	0.522545	0.558426	944.2	0.153673	0.180424	944.2	0.119597	0.143384	944.2	0.135841	0.169207
944.4	3.50143	3.28801	944.4	1.88213	1.67564	944.4	0.522476	0.558561	944.4	0.15373	0.180482	944.4	0.119687	0.143437	944.4	0.135669	0.169274
944.6	3.50143	3.28812	944.6	1.88202	1.67586	944.6	0.522318	0.558696	944.6	0.153451	0.18054	944.6	0.119314	0.14349	944.6	0.136018	0.16934
944.8	3.50179	3.28822	944.8	1.8821	1.67608	944.8	0.522395	0.558831	944.8	0.153079	0.180598	944.8	0.119444	0.143543	944.8	0.136131	0.169407
945	3.50212	3.28833	945	1.88263	1.67629	945	0.522789	0.558965	945	0.153088	0.180656	945	0.119639	0.143596	945	0.135728	0.169474
945.2	3.50231	3.28843	945.2	1.88339	1.67651	945.2	0.522449	0.5591	945.2	0.15317	0.180714	945.2	0.119081	0.143649	945.2	0.13525	0.16954
945.4	3.50306	3.28854	945.4	1.88384	1.67673	945.4	0.522765	0.559234	945.4	0.153778	0.180772	945.4	0.119527	0.143701	945.4	0.135253	0.169607
945.6	3.50231	3.28864	945.6	1.88442	1.67694	945.6	0.522908	0.559369	945.6	0.153712	0.180829	945.6	0.119045	0.143754	945.6	0.135186	0.169674
945.8	3.50221	3.28875	945.8	1.88521	1.67716	945.8	0.523272	0.559503	945.8	0.153841	0.180887	945.8	0.118916	0.143807	945.8	0.134965	0.16974
946	3.50267	3.28885	946	1.88603	1.67738	946	0.524018	0.559637	946	0.153913	0.180945	946	0.118284	0.14386	946	0.134897	0.169807
946.2	3.50202	3.28895	946.2	1.88574	1.67759	946.2	0.524254	0.559771	946.2	0.153847	0.181003	946.2	0.118019	0.143912	946.2	0.134619	0.169873
946.4	3.50279	3.28906	946.4	1.88674	1.67781	946.4	0.525289	0.559905	946.4	0.154821	0.181061	946.4	0.118173	0.143965	946.4	0.135169	0.169939
946.6	3.50307	3.28916	946.6	1.88729	1.67802	946.6	0.525312	0.560039	946.6	0.154896	0.181118	946.6	0.11834	0.144018	946.6	0.134676	0.170006
946.8	3.50328	3.28926	946.8	1.88821	1.67824	946.8	0.525382	0.560172	946.8	0.155329	0.181176	946.8	0.118662	0.14407	946.8	0.135094	0.170072
947	3.50383	3.28937	947	1.88885	1.67845	947	0.525266	0.560306	947	0.156095	0.181233	947	0.118564	0.144123	947	0.135394	0.170139
947.2	3.50404	3.28947	947.2	1.8886	1.67866	947.2	0.525295	0.560439	947.2	0.155675	0.181291	947.2	0.117893	0.144175	947.2	0.136226	0.170205
947.4	3.50453	3.28957	947.4	1.88908	1.67888	947.4	0.5248	0.560573	947.4	0.155786	0.181349	947.4	0.117764	0.144228	947.4	0.136614	0.170271
947.6	3.50486	3.28967	947.6	1.88963	1.67909	947.6	0.525357	0.560706	947.6	0.155855	0.181406	947.6	0.118499	0.14428	947.6	0.137653	0.170338
947.8	3.50575	3.28977	947.8	1.89064	1.6793	947.8	0.526368	0.560839	947.8	0.156176	0.181464	947.8	0.118741	0.144333	947.8	0.137561	0.170404
948	3.50624	3.28988	948	1.89105	1.67952	948	0.52648	0.560972	948	0.155985	0.181521	948	0.118839	0.144385	948	0.137557	0.17047
948.2	3.50697	3.28998	948.2	1.89217	1.67973	948.2	0.527018	0.561105	948.2	0.156701	0.181578	948.2	0.119416	0.144438	948.2	0.137641	0.170536
948.4	3.50657	3.29008	948.4	1.8922	1.67994	948.4	0.526369	0.561237	948.4	0.156748	0.181636	948.4	0.119181	0.14449	948.4	0.136953	0.170602
948.6	3.50692	3.29018	948.6	1.89319	1.68015	948.6	0.526852	0.56137	948.6	0.157032	0.181693	948.6	0.119004	0.144542	948.6	0.137581	0.170669
948.8	3.50649	3.29028	948.8	1.89349	1.68036	948.8	0.52673	0.561502	948.8	0.156851	0.18175	948.8	0.119402	0.144595	948.8	0.136512	0.170735
949	3.50647	3.29038	949	1.89366	1.68057	949	0.526756	0.561635	949	0.157708	0.181808	949	0.119844	0.144647	949	0.136582	0.170801
949.2	3.50643	3.29048	949.2	1.89388	1.68078	949.2	0.526003	0.561767	949.2	0.157441	0.181865	949.2	0.119046	0.144699	949.2	0.135511	0.170867
949.4	3.50697	3.29058	949.4	1.89436	1.68099	949.4	0.526457	0.561899	949.4	0.15786	0.181922	949.4	0.119829	0.144751	949.4	0.135665	0.170933
949.6	3.5065	3.29068	949.6	1.89464	1.6812	949.6	0.526314	0.562031	949.6	0.15837	0.181979	949.6	0.119451	0.144804	949.6	0.135983	0.170999
949.8	3.50738	3.29078	949.8	1.89483	1.68141	949.8	0.527342	0.562163	949.8	0.158326	0.182036	949.8	0.119775	0.144856	949.8	0.136612	0.171065
950	3.50788	3.29088	950	1.89562	1.68162	950	0.52837	0.562294	950	0.15828	0.182093	950	0.120271	0.144908	950	0.137125	0.171131
950.2	3.50746	3.29097	950.2	1.89559	1.68183	950.2	0.52827	0.562426	950.2	0.158152	0.18215	950.2	0.120798	0.14496	950.2	0.137625	0.171197
950.4	3.50927	3.29107	950.4	1.89715	1.68204	950.4	0.528948	0.562558	950.4	0.158815	0.182207	950.4	0.121736	0.145012	950.4	0.138153	0.171262
950.6	3.50922	3.29117	950.6	1.89761	1.68225	950.6	0.528712	0.562689	950.6	0.158186	0.182264	950.6	0.121163	0.145064	950.6	0.137772	0.171328
950.8	3.50996	3.29127	950.8	1.89811	1.68246	950.8	0.52931	0.56282	950.8	0.158444	0.182321	950.8	0.121162	0.145117	950.8	0.138039	0.171394
951	3.51032	3.29137	951	1.89831	1.68267	951	0.529416	0.562951	951	0.157568	0.182378	951	0.120541	0.145169	951	0.137792	0.17146
951.2	3.51073	3.29146	951.2	1.89838	1.68287	951.2	0.530345	0.563082	951.2	0.157326	0.182435	951.2	0.120212	0.145221	951.2	0.138497	0.171526
951.4	3.5114	3.29156	951.4	1.89962	1.68308	951.4	0.530826	0.563213	951.4	0.157178	0.182492	951.4	0.120328	0.145273	951.4	0.138309	0.171591
951.6	3.5124	3.29166	951.6	1.89984	1.68329	951.6	0.531569	0.563344	951.6	0.157412	0.182549	951.6	0.120849	0.145325	951.6	0.137998	0.171657
951.8	3.51303	3.29175	951.8	1.90106	1.6835	951.8	0.531707	0.563475	951.8	0.157504	0.182605	951.8	0.121128	0.145377	951.8	0.137629	0.171723
952	3.51337	3.29185	952	1.90192	1.6837	952	0.531715	0.563605	952	0.157718	0.182662	952	0.120958	0.145428	952	0.137692	0.171789
952.2	3.51382	3.29195	952.2	1.90367	1.68391	952.2	0.531641	0.563736	952.2	0.15827	0.182719	952.2	0.120808	0.14548	952.2	0.137622	0.171854
952.4	3.51392	3.29204	952.4	1.90437	1.68411	952.4	0.532253	0.563866	952.4	0.158729	0.182775	952.4	0.120853	0.145532	952.4	0.13752	0.17192
952.6	3.51352	3.29214	952.6	1.90449	1.68432	952.6	0.532425	0.563996	952.6	0.158512	0.182832	952.6	0.120149	0.145584	952.6	0.137164	0.171985
952.8	3.51271	3.29223	952.8	1.90382	1.68453	952.8	0.532114	0.564126	952.8	0.158119	0.182889	952.8	0.119151	0.145636	952.8	0.135938	0.172051
953	3.5126	3.29233	953	1.90354	1.68473	953	0.531787	0.564256	953	0.157797	0.182945	953	0.118997	0.145688	953	0.135551	0.172116
953.2	3.5128	3.29242	953.2	1.90371	1.68494	953.2	0.532018	0.564386	953.2	0.157992	0.183002	953.2	0.118339	0.145739	953.2	0.135233	0.172182
953.4	3.51322	3.29252	953.4	1.90442	1.68514	953.4	0.532356	0.564516	953.4	0.158497	0.183058	953.4	0.119289	0.145791	953.4	0.135679	0.172247
953.6	3.51336	3.29261	953.6	1.90468	1.68534	953.6	0.532643	0.564645	953.6	0.15853	0.183114	953.6	0.119123	0.145843	953.6	0.136183	0.172313
953.8	3.51417	3.29271	953.8	1.90596	1.68555	953.8	0.533457	0.564775	953.8	0.158233	0.183171	953.8	0.11958	0.145895	953.8	0.136674	0.172378
954	3.51454	3.2928	954	1.90706	1.68575	954	0.533534	0.564904	954	0.157629	0.183227	954	0.119658	0.145946	954	0.136724	0.172444
954.2	3.51484	3.2929	954.2	1.90684	1.68595	954.2	0.533963	0.565033	954.2	0.15811	0.183284	954.2	0.120257	0.145998	954.2	0.137491	0.172509
954.4	3.51597	3.29299	954.4	1.90774	1.68616	954.4	0.5338	0.565163	954.4	0.158515	0.18334	954.4	0.120291	0.14605	954.4	0.137613	0.172574
954.6	3.51577	3.29308	954.6	1.90767	1.68636	954.6	0.534709	0.565292	954.6	0.15849	0.183396	954.6	0.120114	0.146101	954.6	0.138061	0.17264
954.8	3.5163	3.29318	954.8	1.90791	1.68656	954.8	0.534547	0.565421	954.8	0.158158	0.183452	954.8	0.120712	0.146153	954.8	0.138239	0.172705
955	3.51626	3.29327	955	1.90831	1.68676	955	0.534804	0.565549	955	0.157656	0.183508	955	0.120897	0.146204	955	0.138723	0.17277
955.2	3.51672	3.29336	955.2	1.90903	1.68697	955.2	0.535614	0.565678	955.2	0.158269	0.183565	955.2	0.1218	0.146256	955.2	0.139505	0.172835
955.4	3.51665	3.29345	955.4	1.90951	1.68717	955.4	0.535611	0.565807	955.4	0.158246	0.183621	955.4	0.122483	0.146307	955.4	0.139115	0.1729
955.6	3.51657	3.29355	955.6	1.90966	1.68737	955.6	0.536061	0.565935	955.6	0.158107	0.183677	955.6	0.122594	0.146359	955.6	0.138848	0.172966
955.8	3.51659	3.29364	955.8	1.91036	1.68757	955.8	0.536483	0.566063	955.8	0.158024	0.183733	955.8	0.123014	0.14641	955.8	0.139437	0.173031
956	3.51714	3.29373	956	1.91168	1.68777	956	0.536486	0.566192	956	0.15861	0.183789	956	0.122963	0.146462	956	0.139526	0.173096
956.2	3.51744	3.29382	956.2	1.91209	1.68797	956.2	0.536388	0.56632	956.2	0.158603	0.183845	956.2	0.122892	0.146513	956.2	0.139822	0.173161
956.4	3.51822	3.29391	956.4	1.91267	1.68817	956.4	0.53754	0.566448	956.4	0.159884	0.183901	956.4	0.123593	0.146564	956.4	0.140556	0.173226
956.6	3.51841	3.294	956.6	1.91247	1.68837	956.6	0.537616	0.566575	956.6	0.159545	0.183957	956.6	0.122864	0.146616	956.6	0.140174	0.173291
956.8	3.51813	3.29409	956.8	1.91262	1.68857	956.8	0.537851	0.566703	956.8	0.159508	0.184012	956.8	0.122418	0.146667	956.8	0.139777	0.173356
957	3.51793	3.29418	957	1.91245	1.68877	957	0.537452	0.566831	957	0.158838	0.184068	957	0.122733	0.146718	957	0.139093	0.173421
957.2	3.51856	3.29427	957.2	1.9125	1.68897	957.2	0.538252	0.566958	957.2	0.158981	0.184124	957.2	0.122686	0.14677	957.2	0.139484	0.173486
957.4	3.51875	3.29436	957.4	1.91285	1.68917	957.4	0.538462	0.567086	957.4	0.158567	0.18418	957.4	0.122853	0.146821	957.4	0.138766	0.173551
957.6	3.51943	3.29445	957.6	1.91281	1.68936	957.6	0.539016	0.567213	957.6	0.158273	0.184236	957.6	0.122188	0.146872	957.6	0.138664	0.173616
957.8	3.52018	3.29454	957.8	1.91357	1.68956	957.8	0.539738	0.56734	957.8	0.158292	0.184291	957.8	0.122113	0.146923	957.8	0.138506	0.173681
958	3.5204	3.29463	958	1.91342	1.68976	958	0.540245	0.567467	958	0.157933	0.184347	958	0.12208	0.146974	958	0.13821	0.173745
958.2	3.52059	3.29472	958.2	1.91352	1.68996	958.2	0.540888	0.567594	958.2	0.158646	0.184402	958.2	0.122471	0.147025	958.2	0.138396	0.17381
958.4	3.52059	3.29481	958.4	1.91427	1.69015	958.4	0.540903	0.567721	958.4	0.158581	0.184458	958.4	0.122193	0.147077	958.4	0.13794	0.173875
958.6	3.51998	3.2949	958.6	1.9145	1.69035	958.6	0.541544	0.567848	958.6	0.158694	0.184514	958.6	0.122336	0.147128	958.6	0.138159	0.17394
958.8	3.51937	3.29499	958.8	1.9147	1.69055	958.8	0.540744	0.567974	958.8	0.158363	0.184569	958.8	0.122094	0.147179	958.8	0.137501	0.174004
959	3.51835	3.29508	959	1.91474	1.69074	959	0.540684	0.568101	959	0.158433	0.184625	959	0.121746	0.14723	959	0.136811	0.174069
959.2	3.51801	3.29516	959.2	1.91532	1.69094	959.2	0.540962	0.568227	959.2	0.158935	0.18468	959.2	0.121773	0.147281	959.2	0.136461	0.174134
959.4	3.51715	3.29525	959.4	1.91539	1.69114	959.4	0.540836	0.568353	959.4	0.159254	0.184735	959.4	0.121072	0.147332	959.4	0.135687	0.174198
959.6	3.51672	3.29534	959.6	1.91565	1.69133	959.6	0.540701	0.56848	959.6	0.15953	0.184791	959.6	0.120381	0.147383	959.6	0.135381	0.174263
959.8	3.5165	3.29543	959.8	1.91579	1.69153	959.8	0.539821	0.568606	959.8	0.159999	0.184846	959.8	0.119887	0.147434	959.8	0.135002	0.174328
960	3.5165	3.29434	960	1.91579	1.69112	960	0.539821	0.56853	960	0.159999	0.184836	960	0.119887	0.147485	960	0.135002	0.174393
960.2	3.51231	3.29317	960.2	1.91077	1.69052	960.2	0.538148	0.568327	960.2	0.158562	0.18477	960.2	0.120422	0.147433	960.2	0.135076	0.174331
960.4	3.50782	3.29199	960.4	1.90546	1.68992	960.4	0.536614	0.568125	960.4	0.157741	0.184704	960.4	0.121314	0.14738	960.4	0.136001	0.174269
960.6	3.50274	3.29082	960.6	1.89943	1.68931	960.6	0.535246	0.567923	960.6	0.157136	0.184639	960.6	0.122025	0.147328	960.6	0.136524	0.174207
960.8	3.49706	3.28965	960.8	1.89242	1.68871	960.8	0.533338	0.56772	960.8	0.156788	0.184573	960.8	0.122474	0.147275	960.8	0.136836	0.174145
961	3.49061	3.28848	961	1.88527	1.68811	961	0.531066	0.567518	961	0.155923	0.184507	961	0.122464	0.147223	961	0.137165	0.174083
961.2	3.48323	3.28731	961.2	1.87704	1.68751	961.2	0.528139	0.567316	961.2	0.155155	0.184441	961.2	0.122346	0.14717	961.2	0.137014	0.174021
961.4	3.47441	3.28614	961.4	1.86878	1.68691	961.4	0.524857	0.567114	961.4	0.153956	0.184376	961.4	0.121691	0.147118	961.4	0.136392	0.173959
961.6	3.46586	3.28497	961.6	1.86045	1.68631	961.6	0.521942	0.566912	961.6	0.153102	0.18431	961.6	0.121377	0.147066	961.6	0.13609	0.173897
961.8	3.45678	3.2838	961.8	1.85205	1.68571	961.8	0.519233	0.56671	961.8	0.152586	0.184244	961.8	0.120329	0.147013	961.8	0.134857	0.173835
962	3.44779	3.28263	962	1.84432	1.68511	962	0.516222	0.566509	962	0.152166	0.184179	962	0.119891	0.146961	962	0.133956	0.173773
962.2	3.43887	3.28146	962.2	1.83734	1.68451	962.2	0.513535	0.566307	962.2	0.151668	0.184113	962.2	0.118644	0.146908	962.2	0.132815	0.173711
962.4	3.43071	3.28029	962.4	1.83099	1.68391	962.4	0.512222	0.566105	962.4	0.152022	0.184048	962.4	0.118894	0.146856	962.4	0.132813	0.173649
962.6	3.42235	3.27912	962.6	1.8242	1.68331	962.6	0.510326	0.565904	962.6	0.15191	0.183982	962.6	0.117669	0.146804	962.6	0.13185	0.173587
962.8	3.41399	3.27796	962.8	1.81854	1.68271	962.8	0.509295	0.565702	962.8	0.152281	0.183917	962.8	0.117178	0.146752	962.8	0.13203	0.173526
963	3.40618	3.27679	963	1.81326	1.68211	963	0.508062	0.565501	963	0.152602	0.183851	963	0.11715	0.146699	963	0.132373	0.173464
963.2	3.39819	3.27562	963.2	1.80704	1.68151	963.2	0.506978	0.5653	963.2	0.152262	0.183786	963.2	0.116804	0.146647	963.2	0.131455	0.173402
963.4	3.39055	3.27446	963.4	1.80151	1.68091	963.4	0.505751	0.565098	963.4	0.152225	0.18372	963.4	0.116329	0.146595	963.4	0.130818	0.17334
963.6	3.3831	3.27329	963.6	1.79559	1.68031	963.6	0.505009	0.564897	963.6	0.151656	0.183655	963.6	0.115226	0.146543	963.6	0.130579	0.173279
963.8	3.37556	3.27213	963.8	1.78988	1.67972	963.8	0.50429	0.564696	963.8	0.150747	0.18359	963.8	0.115037	0.146491	963.8	0.130098	0.173217
964	3.3689	3.27096	964	1.78534	1.67912	964	0.503802	0.564495	964	0.15048	0.183524	964	0.115433	0.146438	964	0.13024	0.173155
964.2	3.36176	3.2698	964.2	1.78041	1.67852	964.2	0.503383	0.564294	964.2	0.150483	0.183459	964.2	0.115732	0.146386	964.2	0.130235	0.173094
964.4	3.35555	3.26863	964.4	1.77567	1.67792	964.4	0.502709	0.564093	964.4	0.150733	0.183393	964.4	0.115736	0.146334	964.4	0.130586	0.173032
964.6	3.34968	3.26747	964.6	1.77106	1.67733	964.6	0.50221	0.563892	964.6	0.151373	0.183328	964.6	0.11579	0.146282	964.6	0.130817	0.17297
964.8	3.34371	3.2663	964.8	1.76694	1.67673	964.8	0.501305	0.563691	964.8	0.151432	0.183263	964.8	0.116166	0.14623	964.8	0.131654	0.172909
965	3.3379	3.26514	965	1.76307	1.67613	965	0.500108	0.563491	965	0.151161	0.183198	965	0.116356	0.146178	965	0.132213	0.172847
965.2	3.33151	3.26398	965.2	1.75821	1.67553	965.2	0.498581	0.56329	965.2	0.151133	0.183132	965.2	0.116745	0.146126	965.2	0.132579	0.172786
965.4	3.32488	3.26282	965.4	1.75365	1.67494	965.4	0.497214	0.563089	965.4	0.150519	0.183067	965.4	0.11682	0.146074	965.4	0.132546	0.172724
965.6	3.31988	3.26166	965.6	1.74952	1.67434	965.6	0.497104	0.562889	965.6	0.151429	0.183002	965.6	0.11725	0.146022	965.6	0.13295	0.172663
965.8	3.31369	3.26049	965.8	1.74566	1.67375	965.8	0.495999	0.562689	965.8	0.151864	0.182937	965.8	0.117618	0.14597	965.8	0.132766	0.172601
966	3.30801	3.25933	966	1.74276	1.67315	966	0.49573	0.562488	966	0.152582	0.182872	966	0.11858	0.145918	966	0.133219	0.17254
966.2	3.30163	3.25817	966.2	1.73914	1.67255	966.2	0.494797	0.562288	966.2	0.152407	0.182807	966.2	0.118491	0.145866	966.2	0.132831	0.172478
966.4	3.29678	3.25701	966.4	1.73566	1.67196	966.4	0.494834	0.562088	966.4	0.153819	0.182742	966.4	0.119514	0.145814	966.4	0.13377	0.172417
966.6	3.29139	3.25585	966.6	1.73221	1.67136	966.6	0.494116	0.561888	966.6	0.154161	0.182676	966.6	0.119464	0.145762	966.6	0.133831	0.172355
966.8	3.28572	3.25469	966.8	1.72868	1.67077	966.8	0.494097	0.561688	966.8	0.154231	0.182611	966.8	0.119707	0.14571	966.8	0.134105	0.172294
967	3.28023	3.25353	967	1.72462	1.67017	967	0.49383	0.561488	967	0.15398	0.182546	967	0.11941	0.145658	967	0.13405	0.172233
967.2	3.27482	3.25238	967.2	1.72054	1.66958	967.2	0.493442	0.561288	967.2	0.153135	0.182481	967.2	0.118795	0.145606	967.2	0.132931	0.172171
967.4	3.26896	3.25122	967.4	1.7171	1.66898	967.4	0.492529	0.561088	967.4	0.152454	0.182416	967.4	0.118219	0.145555	967.4	0.132833	0.17211
967.6	3.26311	3.25006	967.6	1.71264	1.66839	967.6	0.492675	0.560888	967.6	0.151388	0.182352	967.6	0.117237	0.145503	967.6	0.132717	0.172049
967.8	3.25811	3.2489	967.8	1.70886	1.6678	967.8	0.492174	0.560688	967.8	0.150606	0.182287	967.8	0.116861	0.145451	967.8	0.131907	0.171988
968	3.25343	3.24775	968	1.70564	1.6672	968	0.492663	0.560489	968	0.151086	0.182222	968	0.117074	0.145399	968	0.132353	0.171926
968.2	3.248	3.24659	968.2	1.70214	1.66661	968.2	0.491646	0.560289	968.2	0.150665	0.182157	968.2	0.11667	0.145347	968.2	0.131969	0.171865
968.4	3.24216	3.24543	968.4	1.69856	1.66601	968.4	0.490699	0.56009	968.4	0.150826	0.182092	968.4	0.115795	0.145296	968.4	0.131949	0.171804
968.6	3.23699	3.24428	968.6	1.69569	1.66542	968.6	0.490979	0.55989	968.6	0.150774	0.182027	968.6	0.115791	0.145244	968.6	0.132974	0.171743
968.8	3.23142	3.24312	968.8	1.69337	1.66483	968.8	0.49005	0.559691	968.8	0.150541	0.181962	968.8	0.116232	0.145192	968.8	0.13355	0.171682
969	3.22677	3.24197	969	1.69062	1.66424	969	0.489293	0.559492	969	0.150674	0.181898	969	0.116341	0.14514	969	0.134003	0.17162
969.2	3.2214	3.24081	969.2	1.68716	1.66364	969.2	0.488744	0.559292	969.2	0.15042	0.181833	969.2	0.116615	0.145089	969.2	0.13436	0.171559
969.4	3.21626	3.23966	969.4	1.68415	1.66305	969.4	0.488173	0.559093	969.4	0.15058	0.181768	969.4	0.116767	0.145037	969.4	0.134024	0.171498
969.6	3.21189	3.23851	969.6	1.68208	1.66246	969.6	0.488497	0.558894	969.6	0.151279	0.181703	969.6	0.117061	0.144986	969.6	0.134229	0.171437
969.8	3.20661	3.23735	969.8	1.67943	1.66187	969.8	0.487763	0.558695	969.8	0.150919	0.181639	969.8	0.118056	0.144934	969.8	0.134515	0.171376
970	3.2025	3.2362	970	1.67747	1.66128	970	0.488373	0.558496	970	0.151701	0.181574	970	0.118609	0.144882	970	0.134422	0.171315
970.2	3.19751	3.23505	970.2	1.67427	1.66068	970.2	0.487196	0.558297	970.2	0.150609	0.181509	970.2	0.118474	0.144831	970.2	0.134373	0.171254
970.4	3.19365	3.2339	970.4	1.67172	1.66009	970.4	0.487684	0.558099	970.4	0.151522	0.181445	970.4	0.11919	0.144779	970.4	0.135155	0.171193
970.6	3.1878	3.23275	970.6	1.66886	1.6595	970.6	0.48729	0.5579	970.6	0.151029	0.18138	970.6	0.119122	0.144728	970.6	0.134518	0.171132
970.8	3.18243	3.2316	970.8	1.66521	1.65891	970.8	0.486908	0.557701	970.8	0.150619	0.181315	970.8	0.119042	0.144676	970.8	0.13353	0.171071
971	3.17797	3.23044	971	1.66199	1.65832	971	0.486402	0.557503	971	0.149945	0.181251	971	0.118578	0.144625	971	0.133125	0.17101
971.2	3.1736	3.22929	971.2	1.6596	1.65773	971.2	0.48613	0.557304	971.2	0.149203	0.181186	971.2	0.118704	0.144573	971.2	0.132826	0.170949
971.4	3.16812	3.22814	971.4	1.65709	1.65714	971.4	0.485146	0.557106	971.4	0.148596	0.181122	971.4	0.118474	0.144522	971.4	0.13255	0.170889
971.6	3.16336	3.227	971.6	1.65368	1.65655	971.6	0.48454	0.556907	971.6	0.148409	0.181057	971.6	0.117956	0.14447	971.6	0.131333	0.170828
971.8	3.15957	3.22585	971.8	1.65088	1.65596	971.8	0.484344	0.556709	971.8	0.148924	0.180993	971.8	0.118539	0.144419	971.8	0.131285	0.170767
972	3.15453	3.2247	972	1.64834	1.65537	972	0.483968	0.556511	972	0.149497	0.180928	972	0.118648	0.144367	972	0.131191	0.170706
972.2	3.14957	3.22355	972.2	1.64564	1.65478	972.2	0.482988	0.556313	972.2	0.149852	0.180864	972.2	0.118427	0.144316	972.2	0.130798	0.170645
972.4	3.14506	3.2224	972.4	1.64287	1.65419	972.4	0.482717	0.556115	972.4	0.15066	0.1808	972.4	0.117455	0.144264	972.4	0.130351	0.170585
972.6	3.141	3.22125	972.6	1.64	1.6536	972.6	0.482498	0.555917	972.6	0.14972	0.180735	972.6	0.117658	0.144213	972.6	0.13081	0.170524
972.8	3.13662	3.22011	972.8	1.63771	1.65301	972.8	0.481251	0.555719	972.8	0.149446	0.180671	972.8	0.117516	0.144162	972.8	0.130612	0.170463
973	3.13228	3.21896	973	1.63508	1.65242	973	0.481163	0.555521	973	0.149084	0.180607	973	0.117798	0.14411	973	0.130416	0.170402
973.2	3.12848	3.21781	973.2	1.63279	1.65184	973.2	0.48073	0.555323	973.2	0.149024	0.180542	973.2	0.118038	0.144059	973.2	0.130309	0.170342
973.4	3.1247	3.21667	973.4	1.63065	1.65125	973.4	0.48068	0.555125	973.4	0.149329	0.180478	973.4	0.11843	0.144008	973.4	0.130772	0.170281
973.6	3.12132	3.21552	973.6	1.62869	1.65066	973.6	0.481072	0.554928	973.6	0.148993	0.180414	973.6	0.118594	0.143957	973.6	0.131231	0.170221
973.8	3.1176	3.21438	973.8	1.62641	1.65007	973.8	0.48089	0.55473	973.8	0.149249	0.18035	973.8	0.118974	0.143905	973.8	0.131745	0.17016
974	3.11453	3.21323	974	1.62523	1.64949	974	0.481988	0.554533	974	0.150212	0.180285	974	0.11908	0.143854	974	0.132324	0.170099
974.2	3.11016	3.21209	974.2	1.62325	1.6489	974.2	0.482097	0.554335	974.2	0.149572	0.180221	974.2	0.118786	0.143803	974.2	0.132876	0.170039
974.4	3.1064	3.21095	974.4	1.62171	1.64831	974.4	0.48315	0.554138	974.4	0.15052	0.180157	974.4	0.119682	0.143752	974.4	0.133513	0.169978
974.6	3.10229	3.2098	974.6	1.61987	1.64772	974.6	0.483635	0.553941	974.6	0.151024	0.180093	974.6	0.119583	0.1437	974.6	0.13377	0.169918
974.8	3.09841	3.20866	974.8	1.61785	1.64714	974.8	0.483673	0.553743	974.8	0.151486	0.180029	974.8	0.11929	0.143649	974.8	0.133805	0.169857
975	3.09472	3.20752	975	1.61657	1.64655	975	0.483538	0.553546	975	0.150829	0.179965	975	0.118812	0.143598	975	0.134005	0.169797
975.2	3.0901	3.20638	975.2	1.61563	1.64596	975.2	0.483501	0.553349	975.2	0.151279	0.179901	975.2	0.119201	0.143547	975.2	0.134431	0.169736
975.4	3.08575	3.20523	975.4	1.61375	1.64538	975.4	0.483282	0.553152	975.4	0.15158	0.179836	975.4	0.119	0.143496	975.4	0.134223	0.169676
975.6	3.0819	3.20409	975.6	1.61195	1.64479	975.6	0.483092	0.552955	975.6	0.152251	0.179772	975.6	0.118894	0.143445	975.6	0.133783	0.169615
975.8	3.07831	3.20295	975.8	1.61075	1.64421	975.8	0.4833	0.552758	975.8	0.152762	0.179708	975.8	0.118923	0.143394	975.8	0.133853	0.169555
976	3.07395	3.20181	976	1.60918	1.64362	976	0.482681	0.552561	976	0.153521	0.179644	976	0.118387	0.143343	976	0.13314	0.169495
976.2	3.0696	3.20067	976.2	1.60657	1.64304	976.2	0.482185	0.552365	976.2	0.153658	0.17958	976.2	0.117834	0.143292	976.2	0.132505	0.169434
976.4	3.06586	3.19953	976.4	1.60415	1.64245	976.4	0.481483	0.552168	976.4	0.153245	0.179517	976.4	0.117466	0.143241	976.4	0.131549	0.169374
976.6	3.06223	3.19839	976.6	1.60176	1.64187	976.6	0.481171	0.551971	976.6	0.152408	0.179453	976.6	0.117423	0.14319	976.6	0.131104	0.169314
976.8	3.05866	3.19725	976.8	1.60025	1.64128	976.8	0.480573	0.551775	976.8	0.152293	0.179389	976.8	0.117347	0.143139	976.8	0.130954	0.169253
977	3.05481	3.19612	977	1.59848	1.6407	977	0.480423	0.551578	977	0.152033	0.179325	977	0.117839	0.143088	977	0.130179	0.169193
977.2	3.05234	3.19498	977.2	1.59692	1.64011	977.2	0.480503	0.551382	977.2	0.152493	0.179261	977.2	0.117726	0.143037	977.2	0.130408	0.169133
977.4	3.04885	3.19384	977.4	1.59449	1.63953	977.4	0.480494	0.551186	977.4	0.152356	0.179197	977.4	0.11786	0.142986	977.4	0.130819	0.169073
977.6	3.04588	3.1927	977.6	1.59192	1.63895	977.6	0.479958	0.55099	977.6	0.151572	0.179133	977.6	0.117677	0.142935	977.6	0.130329	0.169012
977.8	3.04277	3.19157	977.8	1.58954	1.63836	977.8	0.479062	0.550793	977.8	0.151778	0.17907	977.8	0.117497	0.142884	977.8	0.130529	0.168952
978	3.04026	3.19043	978	1.58865	1.63778	978	0.480807	0.550597	978	0.151911	0.179006	978	0.118182	0.142833	978	0.131501	0.168892
978.2	3.0375	3.18929	978.2	1.58752	1.6372	978.2	0.481023	0.550401	978.2	0.151938	0.178942	978.2	0.11905	0.142782	978.2	0.132241	0.168832
978.4	3.03486	3.18816	978.4	1.58656	1.63661	978.4	0.481851	0.550205	978.4	0.152588	0.178878	978.4	0.119824	0.142731	978.4	0.133156	0.168772
978.6	3.03163	3.18702	978.6	1.58522	1.63603	978.6	0.481363	0.550009	978.6	0.152784	0.178815	978.6	0.11968	0.142681	978.6	0.13365	0.168712
978.8	3.02842	3.18589	978.8	1.58354	1.63545	978.8	0.480775	0.549813	978.8	0.152416	0.178751	978.8	0.119454	0.14263	978.8	0.133884	0.168652
979	3.02577	3.18475	979	1.58256	1.63487	979	0.480614	0.549618	979	0.151841	0.178687	979	0.119644	0.142579	979	0.134444	0.168592
979.2	3.02231	3.18362	979.2	1.58116	1.63428	979.2	0.480968	0.549422	979.2	0.152102	0.178624	979.2	0.119339	0.142528	979.2	0.134895	0.168532
979.4	3.01942	3.18249	979.4	1.5799	1.6337	979.4	0.481006	0.549226	979.4	0.152056	0.17856	979.4	0.119147	0.142478	979.4	0.134882	0.168472
979.6	3.01598	3.18135	979.6	1.5787	1.63312	979.6	0.480669	0.549031	979.6	0.151755	0.178497	979.6	0.118855	0.142427	979.6	0.134657	0.168412
979.8	3.01236	3.18022	979.8	1.57751	1.63254	979.8	0.48021	0.548835	979.8	0.151934	0.178433	979.8	0.118268	0.142376	979.8	0.134692	0.168352
980	3.00803	3.17909	980	1.57527	1.63196	980	0.480008	0.54864	980	0.152121	0.17837	980	0.11787	0.142325	980	0.134488	0.168292
980.2	3.00399	3.17796	980.2	1.57307	1.63138	980.2	0.479474	0.548445	980.2	0.151871	0.178306	980.2	0.1173	0.142275	980.2	0.133899	0.168232
980.4	3.00138	3.17683	980.4	1.57189	1.6308	980.4	0.479012	0.548249	980.4	0.152418	0.178243	980.4	0.117978	0.142224	980.4	0.133818	0.168172
980.6	2.9987	3.17569	980.6	1.5706	1.63021	980.6	0.480099	0.548054	980.6	0.153204	0.178179	980.6	0.11805	0.142173	980.6	0.1343	0.168112
980.8	2.99535	3.17456	980.8	1.56924	1.62963	980.8	0.480078	0.547859	980.8	0.153098	0.178116	980.8	0.118558	0.142123	980.8	0.134333	0.168052
981	2.99191	3.17343	981	1.56774	1.62905	981	0.479974	0.547664	981	0.153058	0.178052	981	0.118176	0.142072	981	0.13404	0.167992
981.2	2.98883	3.1723	981.2	1.5661	1.62847	981.2	0.479732	0.547469	981.2	0.153147	0.177989	981.2	0.11788	0.142022	981.2	0.133634	0.167933
981.4	2.98549	3.17117	981.4	1.56383	1.62789	981.4	0.479267	0.547274	981.4	0.152838	0.177925	981.4	0.118032	0.141971	981.4	0.133329	0.167873
981.6	2.98263	3.17005	981.6	1.56199	1.62731	981.6	0.478866	0.547079	981.6	0.152475	0.177862	981.6	0.117969	0.141921	981.6	0.13291	0.167813
981.8	2.97976	3.16892	981.8	1.56103	1.62673	981.8	0.479023	0.546884	981.8	0.152479	0.177799	981.8	0.118421	0.14187	981.8	0.133123	0.167753
982	2.97713	3.16779	982	1.56068	1.62616	982	0.480633	0.54669	982	0.152701	0.177735	982	0.119317	0.141819	982	0.133651	0.167694
982.2	2.97422	3.16666	982.2	1.55945	1.62558	982.2	0.480121	0.546495	982.2	0.152651	0.177672	982.2	0.119135	0.141769	982.2	0.133471	0.167634
982.4	2.97093	3.16553	982.4	1.55808	1.625	982.4	0.480043	0.5463	982.4	0.152448	0.177609	982.4	0.1192	0.141718	982.4	0.13321	0.167574
982.6	2.96779	3.16441	982.6	1.557	1.62442	982.6	0.47934	0.546106	982.6	0.152075	0.177546	982.6	0.119031	0.141668	982.6	0.133301	0.167514
982.8	2.96503	3.16328	982.8	1.55537	1.62384	982.8	0.478841	0.545911	982.8	0.151929	0.177482	982.8	0.118354	0.141618	982.8	0.133062	0.167455
983	2.96136	3.16215	983	1.55398	1.62326	983	0.478907	0.545717	983	0.150943	0.177419	983	0.118274	0.141567	983	0.132551	0.167395
983.2	2.95733	3.16103	983.2	1.55219	1.62268	983.2	0.47854	0.545523	983.2	0.150649	0.177356	983.2	0.117853	0.141517	983.2	0.132054	0.167336
983.4	2.95373	3.1599	983.4	1.55066	1.62211	983.4	0.477903	0.545329	983.4	0.14974	0.177293	983.4	0.117611	0.141466	983.4	0.131974	0.167276
983.6	2.9496	3.15878	983.6	1.54895	1.62153	983.6	0.477565	0.545134	983.6	0.149273	0.17723	983.6	0.116882	0.141416	983.6	0.13195	0.167216
983.8	2.94588	3.15765	983.8	1.548	1.62095	983.8	0.476525	0.54494	983.8	0.149006	0.177167	983.8	0.116895	0.141366	983.8	0.132092	0.167157
984	2.94231	3.15653	984	1.54606	1.62038	984	0.476783	0.544746	984	0.149405	0.177104	984	0.116507	0.141315	984	0.131991	0.167097
984.2	2.93974	3.1554	984.2	1.54579	1.6198	984.2	0.476907	0.544552	984.2	0.150459	0.177041	984.2	0.117295	0.141265	984.2	0.132682	0.167038
984.4	2.93788	3.15428	984.4	1.5456	1.61922	984.4	0.477843	0.544358	984.4	0.151921	0.176978	984.4	0.118806	0.141215	984.4	0.134338	0.166978
984.6	2.935	3.15316	984.6	1.54457	1.61864	984.6	0.4782	0.544165	984.6	0.152229	0.176915	984.6	0.118774	0.141164	984.6	0.134347	0.166919
984.8	2.93265	3.15203	984.8	1.54391	1.61807	984.8	0.477641	0.543971	984.8	0.152558	0.176852	984.8	0.11944	0.141114	984.8	0.134291	0.16686
985	2.93058	3.15091	985	1.54375	1.61749	985	0.477849	0.543777	985	0.153516	0.176789	985	0.119474	0.141064	985	0.134779	0.1668
985.2	2.92847	3.14979	985.2	1.54301	1.61692	985.2	0.478382	0.543584	985.2	0.154091	0.176726	985.2	0.119965	0.141014	985.2	0.134148	0.166741
985.4	2.92606	3.14867	985.4	1.54184	1.61634	985.4	0.478751	0.54339	985.4	0.154535	0.176663	985.4	0.120174	0.140964	985.4	0.133734	0.166681
985.6	2.92444	3.14755	985.6	1.54157	1.61577	985.6	0.479213	0.543197	985.6	0.154596	0.1766	985.6	0.119899	0.140913	985.6	0.133718	0.166622
985.8	2.92212	3.14643	985.8	1.54072	1.61519	985.8	0.479662	0.543003	985.8	0.154246	0.176537	985.8	0.120833	0.140863	985.8	0.133881	0.166563
986	2.9196	3.14531	986	1.53893	1.61462	986	0.479835	0.54281	986	0.154423	0.176474	986	0.120276	0.140813	986	0.13346	0.166503
986.2	2.91731	3.14419	986.2	1.53782	1.61404	986.2	0.48013	0.542617	986.2	0.153856	0.176411	986.2	0.120298	0.140763	986.2	0.133126	0.166444
986.4	2.91537	3.14307	986.4	1.53689	1.61347	986.4	0.480296	0.542423	986.4	0.15391	0.176348	986.4	0.120951	0.140713	986.4	0.133194	0.166385
986.6	2.91354	3.14195	986.6	1.53577	1.61289	986.6	0.480313	0.54223	986.6	0.15345	0.176286	986.6	0.121049	0.140663	986.6	0.133411	0.166326
986.8	2.91103	3.14083	986.8	1.5341	1.61232	986.8	0.480266	0.542037	986.8	0.15317	0.176223	986.8	0.1207	0.140613	986.8	0.132835	0.166266
987	2.90831	3.13971	987	1.53286	1.61174	987	0.480967	0.541844	987	0.152404	0.17616	987	0.120539	0.140562	987	0.133275	0.166207
987.2	2.90534	3.13859	987.2	1.53131	1.61117	987.2	0.47987	0.541651	987.2	0.151885	0.176097	987.2	0.11991	0.140512	987.2	0.133645	0.166148
987.4	2.90236	3.13748	987.4	1.52963	1.6106	987.4	0.479508	0.541458	987.4	0.151369	0.176035	987.4	0.118923	0.140462	987.4	0.133665	0.166089
987.6	2.89976	3.13636	987.6	1.52844	1.61002	987.6	0.478765	0.541266	987.6	0.151693	0.175972	987.6	0.11855	0.140412	987.6	0.133705	0.16603
987.8	2.89656	3.13524	987.8	1.52705	1.60945	987.8	0.477418	0.541073	987.8	0.151067	0.175909	987.8	0.118262	0.140362	987.8	0.133983	0.165971
988	2.89358	3.13413	988	1.5253	1.60888	988	0.477697	0.54088	988	0.152317	0.175847	988	0.117804	0.140312	988	0.134336	0.165912
988.2	2.89114	3.13301	988.2	1.52482	1.6083	988.2	0.477149	0.540688	988.2	0.152762	0.175784	988.2	0.118467	0.140262	988.2	0.135004	0.165852
988.4	2.88832	3.13189	988.4	1.52351	1.60773	988.4	0.476765	0.540495	988.4	0.15312	0.175722	988.4	0.118289	0.140213	988.4	0.135355	0.165793
988.6	2.88471	3.13078	988.6	1.52214	1.60716	988.6	0.476249	0.540303	988.6	0.153348	0.175659	988.6	0.117955	0.140163	988.6	0.134593	0.165734
988.8	2.88227	3.12966	988.8	1.52146	1.60659	988.8	0.476115	0.54011	988.8	0.15385	0.175596	988.8	0.118513	0.140113	988.8	0.134517	0.165675
989	2.87954	3.12855	989	1.52115	1.60601	989	0.476466	0.539918	989	0.154412	0.175534	989	0.118726	0.140063	989	0.134265	0.165616
989.2	2.87667	3.12744	989.2	1.52053	1.60544	989.2	0.47642	0.539726	989.2	0.154368	0.175471	989.2	0.118762	0.140013	989.2	0.133816	0.165557
989.4	2.87395	3.12632	989.4	1.51908	1.60487	989.4	0.475976	0.539534	989.4	0.15392	0.175409	989.4	0.11852	0.139963	989.4	0.133415	0.165498
989.6	2.87164	3.12521	989.6	1.5177	1.6043	989.6	0.476136	0.539342	989.6	0.153572	0.175346	989.6	0.118357	0.139913	989.6	0.133448	0.16544
989.8	2.86877	3.1241	989.8	1.51648	1.60373	989.8	0.476116	0.53915	989.8	0.152972	0.175284	989.8	0.119166	0.139863	989.8	0.132875	0.165381
990	2.866	3.12298	990	1.51441	1.60316	990	0.475802	0.538958	990	0.151694	0.175222	990	0.118152	0.139814	990	0.131782	0.165322
990.2	2.86331	3.12187	990.2	1.51377	1.60259	990.2	0.475909	0.538766	990.2	0.150767	0.175159	990.2	0.118897	0.139764	990.2	0.13114	0.165263
990.4	2.86106	3.12076	990.4	1.51298	1.60201	990.4	0.475666	0.538574	990.4	0.149581	0.175097	990.4	0.118971	0.139714	990.4	0.131162	0.165204
990.6	2.85944	3.11965	990.6	1.512	1.60144	990.6	0.476496	0.538382	990.6	0.148863	0.175035	990.6	0.119408	0.139664	990.6	0.131049	0.165145
990.8	2.85643	3.11854	990.8	1.51146	1.60087	990.8	0.476646	0.53819	990.8	0.148544	0.174972	990.8	0.119333	0.139615	990.8	0.131357	0.165086
991	2.85459	3.11743	991	1.51034	1.6003	991	0.47712	0.537999	991	0.148221	0.17491	991	0.119118	0.139565	991	0.132172	0.165028
991.2	2.85236	3.11632	991.2	1.50976	1.59973	991.2	0.476296	0.537807	991.2	0.148396	0.174848	991.2	0.119473	0.139515	991.2	0.132074	0.164969
991.4	2.84979	3.11521	991.4	1.50883	1.59916	991.4	0.476081	0.537616	991.4	0.147952	0.174785	991.4	0.118892	0.139466	991.4	0.131416	0.16491
991.6	2.8479	3.1141	991.6	1.50802	1.5986	991.6	0.47616	0.537424	991.6	0.14833	0.174723	991.6	0.119661	0.139416	991.6	0.131522	0.164851
991.8	2.84521	3.11299	991.8	1.50644	1.59803	991.8	0.475849	0.537233	991.8	0.147926	0.174661	991.8	0.119392	0.139366	991.8	0.132052	0.164793
992	2.84326	3.11188	992	1.50497	1.59746	992	0.476382	0.537042	992	0.148333	0.174599	992	0.119585	0.139317	992	0.132315	0.164734
992.2	2.84151	3.11078	992.2	1.50416	1.59689	992.2	0.475671	0.536851	992.2	0.148376	0.174537	992.2	0.119444	0.139267	992.2	0.132491	0.164675
992.4	2.83898	3.10967	992.4	1.50307	1.59632	992.4	0.475883	0.536659	992.4	0.148611	0.174474	992.4	0.11915	0.139217	992.4	0.132985	0.164617
992.6	2.83691	3.10856	992.6	1.50242	1.59575	992.6	0.476308	0.536468	992.6	0.149752	0.174412	992.6	0.119628	0.139168	992.6	0.133464	0.164558
992.8	2.83505	3.10745	992.8	1.50154	1.59518	992.8	0.475499	0.536277	992.8	0.149971	0.17435	992.8	0.119364	0.139118	992.8	0.133222	0.1645
993	2.83233	3.10635	993	1.50029	1.59462	993	0.475274	0.536086	993	0.150394	0.174288	993	0.119103	0.139069	993	0.132714	0.164441
993.2	2.83054	3.10524	993.2	1.49922	1.59405	993.2	0.474924	0.535895	993.2	0.151114	0.174226	993.2	0.11867	0.139019	993.2	0.133106	0.164382
993.4	2.82849	3.10414	993.4	1.49788	1.59348	993.4	0.474191	0.535705	993.4	0.151091	0.174164	993.4	0.117692	0.13897	993.4	0.132469	0.164324
993.6	2.82587	3.10303	993.6	1.49651	1.59291	993.6	0.473667	0.535514	993.6	0.151115	0.174102	993.6	0.11731	0.13892	993.6	0.132273	0.164265
993.8	2.82336	3.10193	993.8	1.49577	1.59235	993.8	0.473227	0.535323	993.8	0.150678	0.17404	993.8	0.11678	0.138871	993.8	0.131503	0.164207
994	2.82035	3.10082	994	1.49422	1.59178	994	0.472424	0.535133	994	0.150109	0.173978	994	0.115758	0.138821	994	0.13084	0.164148
994.2	2.81773	3.09972	994.2	1.49365	1.59121	994.2	0.472608	0.534942	994.2	0.150548	0.173916	994.2	0.116019	0.138772	994.2	0.130218	0.16409
994.4	2.81567	3.09861	994.4	1.49286	1.59065	994.4	0.47285	0.534752	994.4	0.149888	0.173854	994.4	0.115599	0.138723	994.4	0.130628	0.164032
994.6	2.81358	3.09751	994.6	1.49206	1.59008	994.6	0.473738	0.534561	994.6	0.150524	0.173792	994.6	0.115626	0.138673	994.6	0.130301	0.163973
994.8	2.81082	3.09641	994.8	1.49163	1.58951	994.8	0.474036	0.534371	994.8	0.151106	0.17373	994.8	0.115445	0.138624	994.8	0.130235	0.163915
995	2.80899	3.0953	995	1.49114	1.58895	995	0.474898	0.534181	995	0.151256	0.173669	995	0.115657	0.138574	995	0.130437	0.163856
995.2	2.80666	3.0942	995.2	1.49099	1.58838	995.2	0.474619	0.53399	995.2	0.151387	0.173607	995.2	0.116195	0.138525	995.2	0.130522	0.163798
995.4	2.80463	3.0931	995.4	1.49046	1.58782	995.4	0.475102	0.5338	995.4	0.151508	0.173545	995.4	0.115945	0.138476	995.4	0.130003	0.16374
995.6	2.80338	3.092	995.6	1.48999	1.58725	995.6	0.476214	0.53361	995.6	0.152101	0.173483	995.6	0.116976	0.138426	995.6	0.130597	0.163682
995.8	2.8016	3.0909	995.8	1.48964	1.58669	995.8	0.476368	0.53342	995.8	0.151827	0.173421	995.8	0.117042	0.138377	995.8	0.131292	0.163623
996	2.79997	3.0898	996	1.48869	1.58612	996	0.476558	0.53323	996	0.151968	0.17336	996	0.117351	0.138328	996	0.13217	0.163565
996.2	2.79777	3.0887	996.2	1.48849	1.58556	996.2	0.476531	0.533041	996.2	0.152686	0.173298	996.2	0.117241	0.138279	996.2	0.132521	0.163507
996.4	2.7957	3.0876	996.4	1.48807	1.58499	996.4	0.477131	0.532851	996.4	0.152848	0.173236	996.4	0.117751	0.138229	996.4	0.133296	0.163449
996.6	2.7936	3.0865	996.6	1.48737	1.58443	996.6	0.477114	0.532661	996.6	0.152979	0.173175	996.6	0.117921	0.13818	996.6	0.133057	0.16339
996.8	2.79138	3.0854	996.8	1.48623	1.58386	996.8	0.476468	0.532471	996.8	0.153123	0.173113	996.8	0.117831	0.138131	996.8	0.132908	0.163332
997	2.78962	3.0843	997	1.48562	1.5833	997	0.476756	0.532282	997	0.153609	0.173051	997	0.118619	0.138082	997	0.133673	0.163274
997.2	2.78855	3.0832	997.2	1.48522	1.58274	997.2	0.476435	0.532092	997.2	0.153753	0.17299	997.2	0.118563	0.138033	997.2	0.134316	0.163216
997.4	2.7874	3.08211	997.4	1.48474	1.58217	997.4	0.47656	0.531903	997.4	0.153732	0.172928	997.4	0.118327	0.137984	997.4	0.134498	0.163158
997.6	2.78602	3.08101	997.6	1.48411	1.58161	997.6	0.476682	0.531713	997.6	0.153847	0.172866	997.6	0.119539	0.137934	997.6	0.135195	0.1631
997.8	2.78365	3.07991	997.8	1.48307	1.58105	997.8	0.476536	0.531524	997.8	0.15278	0.172805	997.8	0.119387	0.137885	997.8	0.134748	0.163042
[truncated: 1,610 more rows]
