# Supplementary material for: Targeted protein degradation in Escherichia coli using CLIPPERs
Source: EMBO Rep. 2025 Jun 25;26(16):3994–4016. doi: 10.1038/s44319-025-00510-9 (PMC12373786; doi:10.1038/s44319-025-00510-9)
Supplement: Supplementary file 8 — Figure EV1 Source Data [file 44319_2025_510_MOESM8_ESM.zip]

Archive with 13 entries (6 files):
- EV1/
- EV1/EV1A/
- EV1/EV1A/dclpP_eGFP_degradation_fluorencence_curves.xlsx
- EV1/EV1B/
- EV1/EV1B/dclpX_eGFP_degradation_fluorencence_curves.xlsx
- EV1/EV1C/
- EV1/EV1C/dsspB_eGFP_degradation_fluorencence_curves.xlsx
- EV1/EV1D/
- EV1/EV1D/eGFP_degradation_curves_bortezomib.xlsx
- EV1/EV1E/
- EV1/EV1E/ssrA_degradation_curves_bortezomib.xlsx
- EV1/EV1F/
- EV1/EV1F/XB_degradation_curves_bortezomib.xlsx
