# Supplementary material for: Targeted protein degradation in Escherichia coli using CLIPPERs
Source: EMBO Rep. 2025 Jun 25;26(16):3994–4016. doi: 10.1038/s44319-025-00510-9 (PMC12373786; doi:10.1038/s44319-025-00510-9)
Supplement: Supplementary file 8 — Figure EV1 Source Data [file 44319_2025_510_MOESM8_ESM.zip › EV1/EV1A/dclpP_eGFP_degradation_fluorencence_curves.xlsx]

## Sheet: Replicate 1
Fluorescence
Time	Temperature	HisTEV	HisTEV	eGFP	eGFP	ssrA	ssrA	AANDENY	AANDENY	2xAANDENY	2xAANDENY	XB	XB	sXB	sXB	IGF	IGF	IGL	IGL
0	30.1 °C	161	161	9814	9732	10416	9544	9474	9653	10471	11605	6979	7668	6652	6344	8767	8507	8751	8352
1057	29.9 °C	175	167	10596	10236	10934	10238	9385	9322	10119	10860	6827	7423	6110	5567	7987	7317	7932	7580
2114	29.9 °C	171	166	11793	11709	13136	12400	10961	12732	12659	12806	8669	9448	8167	7836	10777	9941	10308	10019
3171	30.1 °C	180	169	13188	13171	14660	13983	12622	13430	13845	14158	9713	11132	9520	8517	12011	11140	12284	11879
4228	29.9 °C	183	178	15286	14724	16419	15629	14448	14935	15548	15877	11289	12216	10682	10594	13671	12409	13717	13337
5285	30.0 °C	189	183	16677	16367	17925	17389	16545	18140	17425	17925	12273	13952	11892	11987	15189	14036	14856	13960
6342	29.8 °C	193	188	17954	17495	19094	19836	17832	18100	19011	20102	13174	14515	12898	12094	16464	16074	15355	15554
7399	30.0 °C	196	191	19442	19181	20116	20012	18624	18660	20258	21341	13297	15818	13508	13853	17485	16915	16403	16974
8456	30.1 °C	206	200	20157	20282	21484	20546	19577	21903	21541	22396	14023	15551	14329	14794	18201	17406	18387	17026
9513	29.9 °C	211	203	20883	21643	22704	23184	20637	21537	22615	23402	14516	16524	15115	14693	18534	17758	19111	17625
10570	30.1 °C	218	208	22496	22830	23556	22774	21558	21362	23569	24404	15005	17134	16010	16409	18978	18266	19239	19475
11627	30.1 °C	224	217	22627	23152	24151	22865	22291	23580	24260	24921	15505	17266	16711	16916	19639	18776	19517	19875
12684	30.0 °C	232	227	23157	24047	24644	24435	22757	23640	25389	25620	16023	18216	17317	16265	20128	19080	21287	19514
13741	29.9 °C	239	231	23640	24119	24927	24157	23241	22724	26191	25779	16424	17922	17691	18685	20725	19288	20751	21424
14798	29.9 °C	244	237	24970	25143	25217	25699	23331	24718	26814	26459	16738	18921	18276	18491	21149	19978	22364	20706
15855	30.0 °C	257	245	24776	25432	25581	24859	23586	24902	27070	26606	16907	18393	19392	19326	21480	21360	21651	22353
16912	30.2 °C	262	252	25284	26447	26054	25303	24008	23787	27383	26828	17149	19296	20306	19480	22332	20717	22530	21617
17969	30.1 °C	265	259	26509	26718	25961	25437	24131	26881	27587	27284	18158	18972	20416	20185	23013	20965	23888	22070
19026	30.1 °C	272	268	26144	27209	26138	25966	23813	24878	28392	27262	17256	20114	20749	20045	22907	22610	24331	23033
20083	30.2 °C	279	274	26687	27245	27520	26228	24597	26916	29035	27242	18202	19640	21544	21636	23326	21578	24780	24175
21140	30.0 °C	289	282	28228	27877	27915	27730	26428	25828	29722	28338	18466	20410	21891	19973	24183	23418	25383	24831
22197	30.2 °C	293	286	27721	28958	27856	27164	26234	27768	29666	28725	18939	20437	21307	21665	24288	22299	24980	24027
23254	30.0 °C	299	292	29140	28314	27083	29258	26008	26264	29498	27991	18470	20306	22217	22202	24610	22947	24980	24306
24310	30.0 °C	303	296	28687	29887	29735	27866	27538	29002	28994	29554	18962	21322	23132	23114	25355	24556	26583	26118
25367	30.0 °C	307	304	29120	29440	28929	28310	27270	26715	29329	28943	19311	21597	23340	22873	25504	24159	26467	25382
26424	29.9 °C	314	305	29886	30510	28704	30087	26826	29319	30173	29822	20133	21180	23698	22713	25545	23749	26021	26613
OD600
Time	Temperature	HisTEV	HisTEV	eGFP	eGFP	ssrA	ssrA	AANDENY	AANDENY	2xAANDENY	2xAANDENY	XB	XB	sXB	sXB	IGF	IGF	IGL	IGL
0	30.1 °C	0.0743	0.0741	0.1006	0.0983	0.1	0.098	0.0953	0.0984	0.0991	0.1094	0.0958	0.0981	0.0998	0.0972	0.0933	0.0937	0.0948	0.0949
1057	29.9 °C	0.0772	0.076	0.1006	0.1002	0.105	0.1032	0.0976	0.1025	0.1016	0.107	0.0956	0.1067	0.0987	0.0952	0.0951	0.0941	0.0972	0.0972
2114	29.9 °C	0.0863	0.0851	0.1172	0.1102	0.1216	0.1188	0.1076	0.1235	0.113	0.1249	0.1129	0.1153	0.1162	0.117	0.1138	0.1153	0.118	0.1155
3171	30.1 °C	0.0917	0.0905	0.1141	0.1106	0.1208	0.1184	0.1148	0.118	0.1153	0.1189	0.1162	0.1265	0.1205	0.1136	0.1158	0.1142	0.1202	0.1195
4228	29.9 °C	0.0889	0.0914	0.1141	0.1178	0.1232	0.1211	0.1165	0.1174	0.112	0.1205	0.1224	0.1232	0.1201	0.1285	0.1171	0.1146	0.1219	0.1178
5285	30.0 °C	0.0875	0.089	0.1172	0.1196	0.1206	0.1211	0.121	0.1278	0.1167	0.1337	0.1216	0.1315	0.1213	0.1268	0.1199	0.1185	0.1169	0.1159
6342	29.8 °C	0.089	0.0929	0.1192	0.1175	0.122	0.1246	0.1206	0.125	0.1143	0.132	0.1212	0.1248	0.1206	0.1162	0.1216	0.1236	0.1156	0.1191
7399	30.0 °C	0.0896	0.0886	0.1214	0.1233	0.1193	0.1221	0.1231	0.1198	0.1199	0.1335	0.121	0.1324	0.1182	0.1271	0.1221	0.1214	0.118	0.1225
8456	30.1 °C	0.0913	0.0941	0.1277	0.1243	0.1194	0.1228	0.1225	0.1367	0.1279	0.134	0.1218	0.127	0.1191	0.1317	0.1202	0.1175	0.1226	0.1221
9513	29.9 °C	0.097	0.0892	0.123	0.1274	0.126	0.1275	0.1233	0.1291	0.1265	0.1304	0.1247	0.1322	0.121	0.1214	0.1216	0.1185	0.1275	0.1189
10570	30.1 °C	0.0971	0.0967	0.1232	0.1298	0.1282	0.1293	0.127	0.1204	0.1251	0.1337	0.1235	0.1359	0.1244	0.1308	0.1183	0.1191	0.1248	0.1285
11627	30.1 °C	0.0969	0.0913	0.1289	0.1323	0.1331	0.1297	0.132	0.1311	0.128	0.1314	0.1263	0.1308	0.1273	0.1374	0.1237	0.1209	0.1284	0.1309
12684	30.0 °C	0.0936	0.0994	0.1342	0.1317	0.1313	0.1332	0.1338	0.1361	0.1323	0.1418	0.1291	0.1374	0.1281	0.1238	0.1247	0.1225	0.1352	0.1258
13741	29.9 °C	0.0954	0.0971	0.1356	0.1364	0.1328	0.1288	0.1348	0.1269	0.1373	0.1426	0.1301	0.1393	0.1291	0.1399	0.1283	0.1184	0.1291	0.1353
14798	29.9 °C	0.1019	0.1	0.1317	0.1385	0.1407	0.1364	0.1329	0.1387	0.1388	0.1459	0.1297	0.142	0.1329	0.1391	0.132	0.1257	0.1379	0.1345
15855	30.0 °C	0.1022	0.105	0.1395	0.1433	0.1399	0.1393	0.1382	0.143	0.1411	0.1424	0.1371	0.1402	0.1399	0.1438	0.1295	0.1335	0.1322	0.1395
16912	30.2 °C	0.0977	0.0943	0.1431	0.1436	0.1431	0.14	0.1373	0.1338	0.1371	0.1428	0.1371	0.1438	0.1458	0.1435	0.1373	0.1335	0.1417	0.1334
17969	30.1 °C	0.1051	0.1023	0.1386	0.1469	0.1448	0.143	0.1343	0.1533	0.139	0.1476	0.1406	0.1461	0.1518	0.1485	0.138	0.1315	0.1459	0.1384
19026	30.1 °C	0.1021	0.1065	0.1453	0.1478	0.1359	0.1461	0.138	0.1454	0.1433	0.1475	0.1282	0.1488	0.1462	0.145	0.1417	0.1408	0.1416	0.1472
20083	30.2 °C	0.1059	0.1094	0.1496	0.1504	0.1472	0.1491	0.1343	0.149	0.1477	0.1549	0.1458	0.1513	0.149	0.1523	0.1415	0.1332	0.144	0.1483
21140	30.0 °C	0.1058	0.1078	0.1546	0.1555	0.1545	0.1503	0.1438	0.1503	0.1529	0.1555	0.1439	0.1555	0.155	0.1467	0.1476	0.1466	0.1539	0.1518
22197	30.2 °C	0.1096	0.1046	0.1556	0.1557	0.1533	0.1484	0.1524	0.1543	0.1546	0.1505	0.148	0.1583	0.1506	0.155	0.147	0.1343	0.1553	0.154
23254	30.0 °C	0.1036	0.1036	0.1603	0.1588	0.1487	0.1556	0.1486	0.1507	0.1521	0.1528	0.1507	0.1607	0.1573	0.1647	0.1528	0.1511	0.1552	0.1494
24310	30.0 °C	0.1151	0.108	0.1633	0.1643	0.159	0.1585	0.1494	0.1649	0.1539	0.1545	0.1569	0.1631	0.1637	0.1645	0.1528	0.1518	0.1642	0.163
25367	30.0 °C	0.1149	0.1133	0.1651	0.1686	0.1651	0.1609	0.1561	0.1591	0.157	0.1639	0.1618	0.1644	0.1688	0.1691	0.155	0.1491	0.1577	0.1599
26424	29.9 °C	0.112	0.1192	0.1592	0.1661	0.1564	0.17	0.1482	0.17	0.1585	0.1609	0.1638	0.174	0.1752	0.1728	0.1594	0.1477	0.163	0.1661
Normalised fluorescence
Time	Temperature	HisTEV	HisTEV	eGFP	eGFP	ssrA	ssrA	AANDENY	AANDENY	2xAANDENY	2xAANDENY	XB	XB	sXB	sXB	IGF	IGF	IGL	IGL
0	30.1 °C	2166.89	2172.74	97554.7	99003.1	104160	97387.8	99412.4	98099.6	105661	106079	72849.7	78165.1	66653.3	65267.5	93965.7	90789.8	92310.1	88008.4
1057	29.9 °C	2266.84	2197.37	105328	102156	104133	99205.4	96157.8	90946.3	99596.5	101495	71412.1	69568.9	61904.8	58476.9	83985.3	77757.7	81604.9	77983.5
2114	29.9 °C	1981.46	1950.65	100623	106252	108026	104377	101868	103093	112027	102530	76784.8	81942.8	70284	66974.4	94701.2	86218.6	87355.9	86744.6
3171	30.1 °C	1962.92	1867.4	115583	119087	121358	118100	109948	113814	120078	119075	83588.6	88000	79004.1	74973.6	103722	97548.2	102196	99405.9
4228	29.9 °C	2058.49	1947.48	133970	124992	133271	129059	124017	127215	138821	131759	92230.4	99155.8	88942.5	82443.6	116746	108281	112527	113217
5285	30.0 °C	2160	2056.18	142295	136848	148632	143592	136736	141941	149314	134069	100929	106099	98037.9	94534.7	126681	118447	127083	120449
6342	29.8 °C	2168.54	2023.68	150621	148894	156508	159197	147861	144800	166325	152288	108696	116306	106949	104079	135395	130049	132829	130596
7399	30.0 °C	2187.5	2155.76	160148	155564	168617	163898	151292	155760	168957	159858	109893	119471	114281	108993	143202	139333	139008	138563
8456	30.1 °C	2256.3	2125.4	157847	163170	179933	167313	159812	160227	168421	167134	115131	122449	120311	112331	151423	148136	149976	139443
9513	29.9 °C	2175.26	2275.78	169780	169882	180190	181835	167372	166824	178775	179463	116407	124992	124917	121030	152418	149857	149890	148234
10570	30.1 °C	2245.11	2150.98	182597	175886	183744	176133	169748	177425	188401	182528	121498	126078	128698	125451	160423	153367	154159	151556
11627	30.1 °C	2311.66	2376.78	175539	174996	181450	176291	168871	179863	189531	189658	122763	132003	131273	123115	158763	155302	152002	151833
12684	30.0 °C	2478.63	2283.7	172556	182589	187692	183446	170082	173696	191905	180677	124113	132576	135183	131381	161411	155755	157448	155119
13741	29.9 °C	2505.24	2378.99	174336	176826	187703	187554	172411	179070	190757	180778	126241	128658	137033	133560	161535	162905	160736	158344
14798	29.9 °C	2394.5	2370	189598	181538	179225	188409	175553	178212	193184	181350	129052	133246	137517	132933	160220	158934	162175	153948
15855	30.0 °C	2514.68	2333.33	177606	177474	182852	178457	170666	174140	191850	186840	123319	131191	138613	134395	165869	160000	163775	160237
16912	30.2 °C	2681.68	2672.32	176688	184171	182068	180736	174858	177780	199730	187871	125084	134186	139273	135749	162651	155184	158998	162046
17969	30.1 °C	2521.41	2531.77	191263	181879	179289	177881	179680	175349	198468	184851	129147	129856	134493	135926	166761	159430	163729	159465
19026	30.1 °C	2664.05	2516.43	179931	184093	192333	177728	172558	171100	198130	184827	134602	135175	141922	138241	161658	160582	171829	156474
20083	30.2 °C	2634.56	2504.57	178389	181150	186957	175909	183150	180644	196581	175868	124842	129808	144591	142062	164848	161997	172083	163014
21140	30.0 °C	2731.57	2615.96	182587	179273	180680	184498	183783	171843	194388	182238	128325	131254	141232	136149	163841	159741	164932	163577
22197	30.2 °C	2673.36	2734.23	178156	185986	181709	183046	172139	179961	191889	190864	127966	129103	141481	139774	165224	166039	160850	156019
23254	30.0 °C	2886.1	2818.53	181784	178300	182132	188033	175020	174280	193938	183187	122561	126360	141240	134803	161060	151866	160954	162691
24310	30.0 °C	2632.49	2740.74	175671	181905	187013	175811	184324	175876	188395	191288	120854	130730	141307	140511	165936	161765	161894	160233
25367	30.0 °C	2671.89	2683.14	176378	174614	175221	175948	174696	167913	186809	176589	119351	131369	138270	135263	164542	162032	167831	158737
26424	29.9 °C	2803.57	2558.72	187726	183685	183529	176982	181012	172465	190366	185345	122912	121724	135263	131441	160257	160792	159638	160223
Background subtraction
Time	Temperature	HisTEV	HisTEV	eGFP	eGFP	ssrA	ssrA	AANDENY	AANDENY	2xAANDENY	2xAANDENY	XB	XB	sXB	sXB	IGF	IGF	IGL	IGL
0	30.1 °C	-2.92428	2.92428	95384.9	96833.2	101990	95217.9	97242.6	95929.8	103491	103909	70679.9	75995.3	64483.5	63097.7	91795.9	88619.9	90140.3	85838.6
1057	29.9 °C	34.7355	-34.7355	103096	99923.6	101901	96973.3	93925.7	88714.2	97364.4	99263.2	69180	67336.8	59672.7	56244.8	81753.2	75525.6	79372.8	75751.4
2114	29.9 °C	15.4069	-15.4069	98656.8	104286	106060	102411	99902	101127	110060	100564	74818.7	79976.7	68317.9	65008.3	92735.2	84252.5	85389.9	84778.5
3171	30.1 °C	47.7596	-47.7596	113668	117172	119442	116184	108033	111898	118163	117160	81673.5	86084.8	77089	73058.4	101807	95633	100281	97490.7
4228	29.9 °C	55.5045	-55.5045	131967	122989	131268	127056	122014	125212	136818	129756	90227.4	97152.9	86939.6	80440.6	114743	106278	110524	111214
5285	30.0 °C	51.9101	-51.9101	140187	134740	146524	141484	134627	139832	147206	131961	98821.2	103991	95929.8	92426.6	124572	116339	124975	118341
6342	29.8 °C	72.429	-72.429	148525	146798	154412	157101	145765	142704	164229	150192	106600	114210	104852	101983	133299	127952	130733	128500
7399	30.0 °C	15.8719	-15.8719	157977	153392	166445	161727	149120	153588	166786	157686	107721	117300	112109	106821	141031	137161	136837	136392
8456	30.1 °C	65.4497	-65.4497	155656	160979	177742	165122	157621	158036	166230	164943	112941	120258	118120	110140	149232	145945	147785	137252
9513	29.9 °C	-50.2635	50.2635	167555	167657	177965	179610	165147	164599	176549	177238	114182	122767	122692	118804	150192	147631	147665	146008
10570	30.1 °C	47.0629	-47.0629	180399	173688	181546	173935	167550	175227	186203	180330	119300	123880	126500	123253	158225	151169	151961	149358
11627	30.1 °C	-32.5592	32.5592	173195	172652	179106	173947	166527	177518	187187	187313	120419	129659	128928	120771	156419	152958	149657	149489
12684	30.0 °C	97.4651	-97.4651	170175	180208	185311	181065	167701	171315	189524	178296	121732	130195	132802	129000	159030	153374	155067	152738
13741	29.9 °C	63.1252	-63.1252	171894	174383	185261	185112	169969	176628	188315	178336	123799	126215	134591	131118	159093	160463	158294	155902
14798	29.9 °C	12.2522	-12.2522	187215	179156	176843	186027	173171	175830	190802	178968	126669	130864	135135	130551	157837	156552	159793	151566
15855	30.0 °C	90.6719	-90.6719	175182	175050	180428	176033	168242	171716	189426	184416	120895	128767	136189	131971	163445	157576	161351	157813
16912	30.2 °C	4.67812	-4.67812	174011	181494	179391	178059	172181	175103	197053	185194	122407	131509	136596	133072	159974	152507	156321	159369
17969	30.1 °C	-5.18056	5.18056	188736	179352	176762	175355	177153	172822	195941	182324	126620	127330	131966	133399	164234	156903	161202	156939
19026	30.1 °C	73.8115	-73.8115	177341	181503	189742	175137	169968	168510	195540	182237	132012	132584	139332	135651	159068	157992	169239	153884
20083	30.2 °C	64.9953	-64.9953	175819	178581	184387	173339	180580	178075	194011	173299	122273	127239	142021	139492	162278	159427	169514	160445
21140	30.0 °C	57.8068	-57.8068	179914	176600	178006	181824	181109	169169	191715	179564	125651	128580	138558	133475	161168	157067	162258	160903
22197	30.2 °C	-30.434	30.434	175452	183282	179005	180342	169435	177257	189185	188160	125262	126399	138777	137070	162521	163335	158146	153316
23254	30.0 °C	33.7838	-33.7838	178932	175447	179279	185181	172168	171428	191086	180335	119709	123507	138387	131950	158208	149014	158101	159838
24310	30.0 °C	-54.1236	54.1236	172984	179218	184326	173124	181637	173190	185708	188601	118167	128043	138621	137824	163249	159079	159207	157547
25367	30.0 °C	-5.62675	5.62675	173700	171937	172544	173270	172018	165236	184131	173912	116674	128691	135593	132586	161864	159355	165154	156059
26424	29.9 °C	122.423	-122.423	185045	181003	180848	174301	178331	169784	187685	182664	120231	119043	132581	128760	157576	158111	156957	157542
Mean
Time	Temperature	HisTEV	eGFP	ssrA	AANDENY	2xAANDENY	XB	sXB	IGF	IGL
0	30.1 °C	2.27374e-13	96109	98604.1	96586.2	103700	73337.6	63790.6	90207.9	87989.5
1057	29.9 °C	0	101510	99437.3	91320	98313.8	68258.4	57958.7	78639.4	77562.1
2114	29.9 °C	-1.13687e-13	101472	104236	100515	105312	77397.7	66663.1	88493.8	85084.2
3171	30.1 °C	1.13687e-13	115420	117813	109965	117661	83879.2	75073.7	98719.9	98885.9
4228	29.9 °C	-1.13687e-13	127478	129162	123613	133287	93690.1	83690.1	110511	110869
5285	30.0 °C	0	137463	144004	137230	139584	101406	94178.2	120456	121658
6342	29.8 °C	-1.13687e-13	147661	155757	144234	157211	110405	103418	130626	129616
7399	30.0 °C	0	155684	164086	151354	162236	112510	109465	139096	136614
8456	30.1 °C	0	158317	171432	157829	165587	116599	114130	147589	142518
9513	29.9 °C	0	167606	178787	164873	176893	118474	120748	148912	146836
10570	30.1 °C	2.27374e-13	177044	177741	171389	183267	121590	124876	154697	150659
11627	30.1 °C	2.27374e-13	172923	176527	172023	187250	125039	124850	154688	149573
12684	30.0 °C	2.27374e-13	175191	183188	169508	183910	125964	130901	156202	153903
13741	29.9 °C	0	173139	185187	173298	183326	125007	132854	159778	157098
14798	29.9 °C	0	183185	181435	174500	184885	128767	132843	157195	155679
15855	30.0 °C	2.27374e-13	175116	178230	169979	186921	124831	134080	160510	159582
16912	30.2 °C	-2.27374e-13	177752	178725	173642	191124	126958	134834	156240	157845
17969	30.1 °C	-2.27374e-13	184044	176058	174988	189133	126975	132683	160569	159070
19026	30.1 °C	0	179422	182440	169239	188888	132298	137491	158530	161561
20083	30.2 °C	2.27374e-13	177200	178863	179327	183655	124756	140757	160853	164979
21140	30.0 °C	-2.27374e-13	178257	179915	175139	185639	127116	136017	159117	161581
22197	30.2 °C	0	179367	179674	173346	188672	125831	137924	162928	155731
23254	30.0 °C	0	177190	182230	171798	185710	121608	135169	153611	158970
24310	30.0 °C	0	176101	178725	177414	187155	123105	138222	161164	158377
25367	30.0 °C	0	172819	172907	168627	179022	122682	134089	160610	160607
26424	29.9 °C	0	183024	177575	174057	185174	119637	130671	157844	157249
%
Time	Temperature	HisTEV	eGFP	ssrA	AANDENY	2xAANDENY	XB	sXB	IGF	IGL
0	30.1 °C		1	1	1	1	1	1	1	1
1057	29.9 °C		1.05619	1.00845	0.945477	0.94806	0.930742	0.908578	0.871757	0.881493
2114	29.9 °C		1.0558	1.05711	1.04067	1.01555	1.05536	1.04503	0.980999	0.966982
3171	30.1 °C		1.20092	1.19481	1.13852	1.13463	1.14374	1.17688	1.09436	1.12384
4228	29.9 °C		1.32639	1.3099	1.27982	1.28532	1.27752	1.31195	1.22507	1.26003
5285	30.0 °C		1.43029	1.46043	1.4208	1.34603	1.38273	1.47637	1.33531	1.38264
6342	29.8 °C		1.53639	1.57962	1.49332	1.51601	1.50544	1.62121	1.44805	1.47309
7399	30.0 °C		1.61987	1.66409	1.56704	1.56447	1.53414	1.71601	1.54195	1.55262
8456	30.1 °C		1.64727	1.73859	1.63407	1.59679	1.5899	1.78914	1.63609	1.61972
9513	29.9 °C		1.74391	1.81318	1.707	1.70582	1.61547	1.89288	1.65076	1.6688
10570	30.1 °C		1.84211	1.80257	1.77446	1.76728	1.65795	1.9576	1.71489	1.71224
11627	30.1 °C		1.79924	1.79026	1.78103	1.80569	1.70498	1.95718	1.7148	1.6999
12684	30.0 °C		1.82284	1.85781	1.75499	1.77348	1.71759	2.05205	1.73158	1.7491
13741	29.9 °C		1.80148	1.87808	1.79424	1.76785	1.70455	2.08266	1.77122	1.78542
14798	29.9 °C		1.90602	1.84004	1.80668	1.78288	1.75581	2.08248	1.74258	1.7693
15855	30.0 °C		1.82205	1.80754	1.75987	1.80252	1.70214	2.10188	1.77934	1.81364
16912	30.2 °C		1.84949	1.81255	1.79779	1.84304	1.73115	2.1137	1.732	1.79391
17969	30.1 °C		1.91495	1.78551	1.81173	1.82385	1.73137	2.07997	1.77998	1.80783
19026	30.1 °C		1.86686	1.85023	1.75221	1.82149	1.80396	2.15536	1.75739	1.83614
20083	30.2 °C		1.84374	1.81395	1.85666	1.77102	1.70112	2.20654	1.78314	1.87499
21140	30.0 °C		1.85473	1.82462	1.8133	1.79016	1.7333	2.13224	1.7639	1.83636
22197	30.2 °C		1.86629	1.82217	1.79473	1.81941	1.71577	2.16213	1.80614	1.76988
23254	30.0 °C		1.84363	1.8481	1.7787	1.79084	1.6582	2.11895	1.70285	1.80669
24310	30.0 °C		1.83231	1.81255	1.83684	1.80477	1.67861	2.16681	1.78658	1.79995
25367	30.0 °C		1.79815	1.75355	1.74587	1.72634	1.67284	2.10202	1.78044	1.82529
26424	29.9 °C		1.90434	1.80089	1.80209	1.78567	1.63132	2.04843	1.74977	1.78714

## Sheet: Replicate 2
Fluorescence
Time	Temperature	HisTEV	HisTEV	eGFP	eGFP	ssrA	ssrA	AANDENY	AANDENY	2xAANDENY	2xAANDENY	XB	XB	sXB	sXB	IGF	IGF	IGL	IGL
0	30.1 °C	181	185	10202	9963	10412	10206	9661	9877	12959	12349	8275	8465	8672	8523	10062	10204	10154	10085
1057	29.9 °C	187	188	9937	9827	9917	9711	8958	8758	12226	11711	7603	7696	8060	7683	9666	9119	9593	9089
2114	29.9 °C	183	183	11346	11486	12467	11948	10323	9756	14687	19401	9696	9852	10577	9884	12171	11565	12369	11521
3171	30.1 °C	189	188	13201	13448	14475	14347	11490	11002	17002	22833	11028	11532	12423	11989	13926	13628	13617	13222
4228	29.9 °C	195	195	14613	15229	16793	16033	12581	12127	19054	25905	12555	12946	14153	14118	15979	15294	15105	14458
5285	30.0 °C	198	197	16026	16409	18019	17447	13395	12938	20736	28573	13786	14051	16173	15303	16779	16207	16305	15457
6342	29.8 °C	205	206	17219	17936	19075	18911	14346	13649	22232	30519	14720	15051	17371	17310	18466	17588	17415	16664
7399	30.0 °C	216	217	18315	18807	20149	20209	14986	14267	23355	32235	15417	15904	18532	18025	18967	18820	18146	17635
8456	30.1 °C	226	226	18946	19946	21164	21357	15085	14712	24408	34019	16194	16615	20319	19109	20333	19552	18840	18414
9513	29.9 °C	238	231	19845	20484	21927	21859	15772	15005	25156	35092	16935	17149	21002	20987	20885	20193	19474	18942
10570	30.1 °C	245	246	20338	21140	22547	22624	16018	15514	26066	35874	17085	17557	21910	20993	21752	20962	19922	19583
11627	30.1 °C	256	256	20833	21786	22854	22891	16306	15759	26395	36932	17311	17758	22548	21867	21786	21261	20858	19953
12684	30.0 °C	268	259	21632	22312	23085	23251	16097	15783	26618	37184	17640	18318	23195	22521	22606	21815	20886	20560
13741	29.9 °C	277	278	21869	22397	23548	23598	16518	15728	27083	37718	17936	18235	24049	23512	23143	22103	21356	20662
14798	29.9 °C	285	283	21930	22488	24666	23750	16716	15876	27713	38375	18368	18441	24833	23435	23587	22189	22046	21200
15855	30.0 °C	292	291	22055	22832	23921	24217	16671	16168	27925	38846	18413	18751	25030	23978	23807	22546	21960	21346
16912	30.2 °C	304	302	22608	23384	25125	24279	16863	16231	28301	39179	18465	18932	25954	24461	23515	23090	22596	21983
17969	30.1 °C	314	309	23244	23875	24628	24482	17190	16527	28235	39254	19023	18878	26213	24828	24335	23054	22690	22098
19026	30.1 °C	326	323	23350	24052	25027	24972	17482	16598	29298	40164	19023	19302	27043	26383	25144	23671	22967	22644
20083	30.2 °C	331	327	23577	24083	25342	25275	17227	16863	29114	40447	19160	19405	27392	26039	24948	24108	22970	22692
21140	30.0 °C	342	333	23456	24407	25361	25257	17562	16992	29397	40387	19049	19307	27493	27184	24789	23875	23165	23252
22197	30.2 °C	343	345	24143	24785	25585	25349	17874	17123	29742	40634	19538	19672	28161	27348	25351	24212	23976	23480
23254	30.0 °C	359	356	24385	24951	26292	25788	17999	17230	29656	40648	19380	19877	28164	27865	25799	24688	24108	23460
24310	30.0 °C	371	361	24464	25223	26648	25960	17939	17144	30182	41465	19611	19912	28647	27180	25576	24827	23942	23707
25367	30.0 °C	376	376	24262	25329	26333	25934	17766	17644	30283	41017	19681	20051	29117	27875	26303	25153	24191	24150
26424	29.9 °C	386	384	25109	25355	26964	26389	18540	17469	30292	41690	19747	20187	29027	28239	26610	25207	24678	24426
OD600
Time	Temperature	HisTEV	HisTEV	eGFP	eGFP	ssrA	ssrA	AANDENY	AANDENY	2xAANDENY	2xAANDENY	XB	XB	sXB	sXB	IGF	IGF	IGL	IGL
0	30.1 °C	0.0726	0.0742	0.0945	0.0936	0.0969	0.0943	0.0823	0.0818	0.1034	0.1012	0.0919	0.0942	0.1018	0.1008	0.0937	0.0951	0.0929	0.0895
1057	29.9 °C	0.0722	0.0714	0.0863	0.0886	0.0868	0.0878	0.0752	0.0756	0.0945	0.0933	0.0863	0.0879	0.0946	0.0918	0.0899	0.0876	0.0864	0.0837
2114	29.9 °C	0.0799	0.0795	0.0978	0.0972	0.1003	0.1011	0.0843	0.084	0.1069	0.1253	0.1014	0.1031	0.1131	0.1117	0.1046	0.1006	0.1024	0.1016
3171	30.1 °C	0.0829	0.0862	0.1043	0.1061	0.1055	0.1064	0.0932	0.0946	0.1132	0.1307	0.1108	0.1122	0.1173	0.1178	0.1101	0.1087	0.1055	0.1046
4228	29.9 °C	0.0814	0.0857	0.1026	0.11	0.1092	0.1074	0.0991	0.096	0.1103	0.1371	0.1126	0.1157	0.1209	0.1243	0.1161	0.1096	0.1055	0.1062
5285	30.0 °C	0.0851	0.0867	0.1053	0.1089	0.11	0.1087	0.0973	0.0982	0.1125	0.137	0.1114	0.1125	0.1237	0.1196	0.1124	0.1124	0.1086	0.1069
6342	29.8 °C	0.0837	0.0879	0.1052	0.1118	0.1058	0.1095	0.1018	0.0976	0.1138	0.1356	0.1117	0.1138	0.1221	0.1248	0.1137	0.1121	0.1091	0.107
7399	30.0 °C	0.0906	0.0885	0.1078	0.1105	0.1058	0.1095	0.1022	0.0974	0.1142	0.1372	0.1124	0.121	0.1257	0.1251	0.1125	0.1142	0.1105	0.1113
8456	30.1 °C	0.0902	0.0859	0.1075	0.1146	0.1096	0.1127	0.0954	0.0986	0.1152	0.1397	0.1154	0.1207	0.1289	0.1213	0.1156	0.1121	0.1102	0.1132
9513	29.9 °C	0.0854	0.0906	0.1113	0.1101	0.1108	0.1157	0.1018	0.0969	0.1165	0.1399	0.1158	0.1184	0.1273	0.1313	0.1189	0.1156	0.1124	0.1147
10570	30.1 °C	0.0905	0.093	0.1116	0.1173	0.1145	0.1154	0.1025	0.1015	0.1191	0.1407	0.1185	0.1214	0.1326	0.1298	0.1186	0.1192	0.1152	0.1147
11627	30.1 °C	0.0896	0.0919	0.1132	0.1201	0.1141	0.1151	0.1031	0.1024	0.1209	0.1452	0.1209	0.1176	0.1352	0.134	0.1206	0.1183	0.1151	0.113
12684	30.0 °C	0.0904	0.0952	0.116	0.1214	0.1124	0.1191	0.0988	0.1047	0.1202	0.1463	0.1213	0.1218	0.1383	0.1344	0.1261	0.1207	0.117	0.1177
13741	29.9 °C	0.0936	0.0941	0.1191	0.1212	0.1135	0.1179	0.1062	0.102	0.1204	0.1488	0.1217	0.1212	0.1389	0.1386	0.1227	0.1211	0.1183	0.1186
14798	29.9 °C	0.0971	0.0967	0.1181	0.1161	0.1248	0.1229	0.1055	0.1024	0.1224	0.1516	0.1243	0.129	0.1395	0.1319	0.1244	0.1251	0.12	0.1188
15855	30.0 °C	0.0932	0.0928	0.1184	0.1181	0.1191	0.1217	0.1058	0.1059	0.1237	0.1525	0.1232	0.1287	0.1416	0.1403	0.1308	0.1247	0.1238	0.1213
16912	30.2 °C	0.0952	0.0955	0.123	0.1216	0.1295	0.1267	0.1087	0.1086	0.1264	0.154	0.1233	0.1314	0.1463	0.1424	0.1302	0.1244	0.1259	0.1253
17969	30.1 °C	0.1001	0.095	0.122	0.13	0.1244	0.1264	0.1085	0.1088	0.1273	0.1539	0.1266	0.1272	0.1456	0.1379	0.1352	0.127	0.1276	0.123
19026	30.1 °C	0.1008	0.0965	0.1244	0.1319	0.1252	0.1291	0.1118	0.1071	0.1303	0.1602	0.131	0.131	0.1521	0.1481	0.1333	0.1298	0.1221	0.1242
20083	30.2 °C	0.0971	0.1032	0.1278	0.1251	0.1292	0.1282	0.1101	0.1128	0.1291	0.1627	0.1332	0.1327	0.1495	0.1463	0.1381	0.1339	0.1296	0.1299
21140	30.0 °C	0.1018	0.1025	0.1262	0.1327	0.1284	0.1361	0.1136	0.1122	0.1335	0.161	0.1352	0.1321	0.1519	0.1553	0.1375	0.1359	0.1281	0.1276
22197	30.2 °C	0.1014	0.1055	0.1306	0.1351	0.1277	0.1351	0.1166	0.1133	0.1345	0.1602	0.1369	0.1405	0.1541	0.1524	0.1415	0.1349	0.131	0.1324
23254	30.0 °C	0.0983	0.1012	0.1289	0.1365	0.1351	0.1384	0.1182	0.1167	0.1338	0.1645	0.1373	0.1422	0.1565	0.1533	0.1414	0.1381	0.1315	0.1328
24310	30.0 °C	0.1017	0.1012	0.132	0.1383	0.1387	0.1357	0.1173	0.1172	0.1377	0.1691	0.1389	0.1415	0.1539	0.1561	0.1413	0.1398	0.1357	0.1339
25367	30.0 °C	0.1087	0.1078	0.1305	0.1407	0.1371	0.1394	0.1166	0.1186	0.1386	0.1684	0.1373	0.1393	0.1571	0.161	0.1444	0.1417	0.1371	0.1373
26424	29.9 °C	0.1069	0.1098	0.134	0.1365	0.142	0.1419	0.1232	0.1153	0.1391	0.1666	0.1346	0.1449	0.1617	0.1527	0.1419	0.146	0.1363	0.1404
Normalised fluorescence
Time	Temperature	HisTEV	HisTEV	eGFP	eGFP	ssrA	ssrA	AANDENY	AANDENY	2xAANDENY	2xAANDENY	XB	XB	sXB	sXB	IGF	IGF	IGL	IGL
0	30.1 °C	2493.11	2493.26	107958	106442	107451	108229	117388	120746	125329	122026	90043.5	89862	85186.6	84553.6	107385	107298	109300	112682
1057	29.9 °C	2590.03	2633.05	115145	110914	114251	110604	119122	115847	129376	125520	88099.7	87554	85200.8	83692.8	107519	104098	111030	108590
2114	29.9 °C	2290.36	2301.89	116012	118169	124297	118180	122456	116143	137390	154836	95621.3	95557.7	93519	88487	116358	114960	120791	113396
3171	30.1 °C	2279.86	2180.97	126568	126748	137204	134840	123283	116300	150194	174698	99530.7	102781	105908	101774	126485	125373	129071	126405
4228	29.9 °C	2395.58	2275.38	142427	138445	153782	149283	126953	126323	172747	188950	111501	111893	117064	113580	137631	139544	143175	136139
5285	30.0 °C	2326.67	2272.2	152194	150680	163809	160506	137667	131752	184320	208562	123752	124898	130744	127952	149279	144190	150138	144593
6342	29.8 °C	2449.22	2343.57	163679	160429	180293	172703	140923	139846	195360	225066	131782	132258	142269	138702	162410	156896	159624	155738
7399	30.0 °C	2384.11	2451.98	169898	170199	190444	184557	146634	146478	204510	234949	137162	131438	147430	144085	168596	164799	164217	158446
8456	30.1 °C	2505.54	2630.97	176242	174049	193102	189503	158124	149209	211875	243515	140329	137655	157634	157535	175891	174416	170962	162668
9513	29.9 °C	2786.89	2549.67	178302	186049	197897	188928	154931	154850	215931	250836	146244	144840	164980	159840	175652	174680	173256	165144
10570	30.1 °C	2707.18	2645.16	182240	180222	196917	196049	156273	152847	218858	254968	144177	144621	165234	161733	183406	175856	172934	170732
11627	30.1 °C	2857.14	2785.64	184037	181399	200298	198879	158157	153896	218321	254353	143184	151003	166775	163187	180647	179721	181216	176575
12684	30.0 °C	2964.6	2720.59	186483	183789	205383	195223	162925	150745	221448	254163	145425	150394	167715	167567	179270	180737	178513	174681
13741	29.9 °C	2959.4	2954.3	183619	184794	207471	200153	155537	154196	224942	253481	147379	150454	173139	169639	188615	182519	180524	174216
14798	29.9 °C	2935.12	2926.58	185690	193695	197644	193247	158445	155039	226413	253133	147772	142953	178014	177672	189606	177370	183717	178451
15855	30.0 °C	3133.05	3135.78	186275	193328	200848	198989	157571	152672	225748	254728	149456	145695	176766	170905	182011	180802	177383	175977
16912	30.2 °C	3193.28	3162.3	183805	192303	194015	191626	155133	149457	223900	254409	149757	144079	177403	171777	180607	185611	179476	175443
17969	30.1 °C	3136.86	3252.63	190525	183654	197974	193687	158433	151903	221799	255062	150261	148412	180034	180044	179993	181528	177821	179659
19026	30.1 °C	3234.13	3347.15	187701	182350	199896	193431	156369	154977	224850	250712	145214	147344	177798	178143	188627	182365	188100	182319
20083	30.2 °C	3408.86	3168.6	184484	192510	196146	197153	156467	149495	225515	248599	143844	146232	183224	177984	180652	180045	177238	174688
21140	30.0 °C	3359.53	3248.78	185864	183926	197516	185577	154595	151444	220202	250851	140895	146154	180994	175042	180284	175681	180835	182226
22197	30.2 °C	3382.64	3270.14	184862	183457	200352	187631	153293	151130	221130	253645	142717	140014	182745	179449	179159	179481	183023	177341
23254	30.0 °C	3652.09	3517.79	189178	182791	194611	186329	152276	147644	221644	247100	141151	139782	179962	181768	182454	178769	183331	176657
24310	30.0 °C	3647.98	3567.19	185333	182379	192127	191304	152933	146280	219187	245210	141188	140721	186140	174119	181005	177589	176433	177050
25367	30.0 °C	3459.06	3487.94	185916	180021	192071	186040	152367	148769	218492	243569	143343	143941	185341	173137	182154	177509	176448	175892
26424	29.9 °C	3610.85	3497.27	187381	185751	189887	185969	150487	151509	217771	250240	146709	139317	179511	184931	187526	172651	181056	173974
Background subtraction
Time	Temperature	HisTEV	HisTEV	eGFP	eGFP	ssrA	ssrA	AANDENY	AANDENY	2xAANDENY	2xAANDENY	XB	XB	sXB	sXB	IGF	IGF	IGL	IGL
0	30.1 °C	-0.0742539	0.0742539	105464	103949	104958	105736	114894	118253	122836	119533	87550.3	87368.8	82693.5	82060.4	104892	104804	106807	110188
1057	29.9 °C	-21.5128	21.5128	112533	108303	111640	107992	116511	113235	126764	122908	85488.1	84942.5	82589.3	81081.3	104908	101487	108419	105979
2114	29.9 °C	-5.76192	5.76192	113716	115873	122001	115884	120159	113847	135094	152540	93325.2	93261.6	91222.9	86190.9	114061	112664	118495	111100
3171	30.1 °C	49.4404	-49.4404	124337	124518	134973	132610	121053	114070	147964	172467	97300.3	100550	103678	99543.8	124255	123142	126841	124175
4228	29.9 °C	60.0991	-60.0991	140091	136110	151447	146948	124617	123987	170412	186614	109165	109557	114728	111245	135296	137208	140840	133804
5285	30.0 °C	27.2358	-27.2358	149894	148380	161510	158207	135368	129452	182021	206263	121453	122598	128444	125652	146980	141891	147839	142294
6342	29.8 °C	52.8256	-52.8256	161282	158033	177897	170307	138527	137450	192964	222670	129385	129862	139872	136306	160013	154499	157228	153342
7399	30.0 °C	-33.9357	33.9357	167480	167781	188026	182139	144216	144060	202092	232531	134744	129020	145012	141667	166178	162381	161799	156028
8456	30.1 °C	-62.7115	62.7115	173674	171481	190534	186935	155555	146641	209307	240946	137761	135087	155066	154967	173323	171847	168394	160100
9513	29.9 °C	118.608	-118.608	175634	183381	195229	186260	152263	152182	213263	248168	143575	142171	162312	157172	172984	172012	170588	162476
10570	30.1 °C	31.0105	-31.0105	179564	177545	194241	193372	153597	150171	216182	252292	141501	141945	162558	159057	180730	173180	170258	168056
11627	30.1 °C	35.7531	-35.7531	181216	178577	197477	196058	155336	151075	215500	251531	140363	148182	163954	160365	177825	176900	178395	173754
12684	30.0 °C	122.007	-122.007	183640	180947	202540	192380	160083	147902	218605	251320	142582	147551	164873	164724	176428	177895	175670	171839
13741	29.9 °C	2.54889	-2.54889	180662	181837	204515	197196	152580	151239	221985	250524	144422	147497	170182	166682	185658	179562	177567	171259
14798	29.9 °C	4.2707	-4.2707	182759	190764	194713	190316	155515	152108	223483	250202	144841	140023	175083	174742	186675	174439	180786	175520
15855	30.0 °C	-1.36433	1.36433	183141	190193	197714	195855	154436	149538	222613	251593	146322	142561	173631	167771	178876	177668	174248	172843
16912	30.2 °C	15.4868	-15.4868	180627	189125	190838	188448	151956	146279	220723	251231	146579	140901	174225	168599	177429	182433	176298	172265
17969	30.1 °C	-57.8842	57.8842	187330	180459	194780	190492	155238	148708	218604	251867	147066	145217	176840	176849	176798	178333	174627	176464
19026	30.1 °C	-56.5116	56.5116	184410	179060	196606	190141	153078	151686	221560	247421	141923	144053	174507	174853	185337	179075	184809	179028
20083	30.2 °C	120.126	-120.126	181195	189221	192857	193864	153178	146206	222226	245310	140555	142943	179935	174695	177363	176756	173949	171399
21140	30.0 °C	55.374	-55.374	182560	180622	194211	182273	151291	148140	216898	247547	137591	142850	177690	171738	176979	172376	177531	178922
22197	30.2 °C	56.2504	-56.2504	181536	180130	197026	184305	149967	147803	217804	250319	139391	136688	179419	176122	175833	176155	179697	174015
23254	30.0 °C	67.1494	-67.1494	185593	179206	191026	182745	148691	144059	218059	243515	137566	136197	176377	178183	178869	175184	179746	173072
24310	30.0 °C	40.3953	-40.3953	181726	178771	188519	187697	149325	142672	215579	241602	137580	137113	182533	170512	177397	173982	172826	173442
25367	30.0 °C	-14.4395	14.4395	182442	176548	188598	182567	148894	145295	215019	240095	139870	140468	181867	169663	178680	174035	172974	172419
26424	29.9 °C	56.7918	-56.7918	183827	182197	186333	182415	146933	147955	214217	246686	143155	135763	175957	181377	183972	169097	177502	170420
Mean
Time	Temperature	HisTEV	eGFP	ssrA	AANDENY	2xAANDENY	XB	sXB	IGF	IGL
0	30.1 °C	0	104707	105347	116573	121184	87459.6	82376.9	104848	108498
1057	29.9 °C	2.27374e-13	110418	109816	114873	124836	85215.3	81835.3	103197	107199
2114	29.9 °C	0	114794	118942	117003	143817	93293.4	88706.9	113363	114797
3171	30.1 °C	2.27374e-13	124428	133792	117561	160216	98925.3	101611	123698	125508
4228	29.9 °C	0	138101	149197	124302	178513	109361	112986	136252	137322
5285	30.0 °C	-2.27374e-13	149137	159858	132410	194142	122026	127048	144435	145066
6342	29.8 °C	0	159658	174102	137988	207817	129624	138089	157256	155285
7399	30.0 °C	0	167630	185083	144138	217311	131882	143340	164279	158913
8456	30.1 °C	0	172577	188734	151098	225127	136424	155016	172585	164247
9513	29.9 °C	2.27374e-13	179507	190744	152223	230716	142873	159742	172498	166532
10570	30.1 °C	0	178555	193807	151884	234237	141723	160807	176955	169157
11627	30.1 °C	-2.27374e-13	179897	196767	153205	233515	144273	162159	177363	176074
12684	30.0 °C	-2.27374e-13	182293	197460	153992	234963	145067	164798	177161	173755
13741	29.9 °C	0	181249	200855	151910	236255	145959	168432	182610	174413
14798	29.9 °C	-2.27374e-13	186762	192515	153811	236842	142432	174913	180557	178153
15855	30.0 °C	2.27374e-13	186667	196784	151987	237103	144441	170701	178272	173545
16912	30.2 °C	0	184876	189643	149117	235977	143740	171412	179931	174282
17969	30.1 °C	-2.27374e-13	183894	192636	151973	235236	146142	176844	177565	175545
19026	30.1 °C	2.27374e-13	181735	193373	152382	234490	142988	174680	182206	181919
20083	30.2 °C	0	185208	193360	149692	233768	141749	177315	177060	172674
21140	30.0 °C	0	181591	188242	149715	232222	140221	174714	174678	178226
22197	30.2 °C	2.27374e-13	180833	190665	148885	234061	138039	177771	175994	176856
23254	30.0 °C	0	182399	186886	146375	230787	136881	177280	177027	176409
24310	30.0 °C	2.27374e-13	180249	188108	145999	228591	137347	176522	175690	173134
25367	30.0 °C	2.27374e-13	179495	185582	147095	227557	140169	175765	176358	172697
26424	29.9 °C	2.27374e-13	183012	184374	147444	230452	139459	178667	176534	173961
%
Time	Temperature	HisTEV	eGFP	ssrA	AANDENY	2xAANDENY	XB	sXB	IGF	IGL
0	30.1 °C		1	1	1	1	1	1	1	1
1057	29.9 °C		1.05454	1.04242	0.985412	1.03014	0.974339	0.993425	0.984254	0.988026
2114	29.9 °C		1.09634	1.12906	1.00369	1.18677	1.0667	1.07684	1.08121	1.05806
3171	30.1 °C		1.18834	1.27001	1.00847	1.32209	1.1311	1.23348	1.17979	1.15678
4228	29.9 °C		1.31893	1.41625	1.0663	1.47307	1.25042	1.37158	1.29952	1.26567
5285	30.0 °C		1.42433	1.51745	1.13585	1.60204	1.39522	1.54228	1.37757	1.33704
6342	29.8 °C		1.52481	1.65265	1.1837	1.71489	1.4821	1.67631	1.49985	1.43123
7399	30.0 °C		1.60095	1.75689	1.23646	1.79323	1.50792	1.74004	1.56683	1.46467
8456	30.1 °C		1.64819	1.79155	1.29616	1.85772	1.55985	1.88179	1.64605	1.51382
9513	29.9 °C		1.71438	1.81063	1.30581	1.90384	1.63359	1.93916	1.64521	1.53489
10570	30.1 °C		1.70528	1.8397	1.3029	1.9329	1.62044	1.95209	1.68772	1.55908
11627	30.1 °C		1.7181	1.8678	1.31424	1.92695	1.64959	1.96851	1.69161	1.62284
12684	30.0 °C		1.74099	1.87438	1.32099	1.93889	1.65867	2.00054	1.68969	1.60146
13741	29.9 °C		1.73102	1.90661	1.30312	1.94955	1.66888	2.04465	1.74166	1.60753
14798	29.9 °C		1.78366	1.82744	1.31944	1.9544	1.62854	2.12332	1.72208	1.642
15855	30.0 °C		1.78276	1.86797	1.30379	1.95656	1.65152	2.07219	1.70029	1.59953
16912	30.2 °C		1.76565	1.80018	1.27917	1.94726	1.6435	2.08082	1.71611	1.60631
17969	30.1 °C		1.75628	1.82859	1.30367	1.94114	1.67096	2.14677	1.69355	1.61796
19026	30.1 °C		1.73566	1.83559	1.30718	1.93499	1.6349	2.12049	1.7378	1.67671
20083	30.2 °C		1.76883	1.83547	1.2841	1.92903	1.62074	2.15249	1.68872	1.5915
21140	30.0 °C		1.73428	1.78688	1.2843	1.91628	1.60326	2.12091	1.66601	1.64267
22197	30.2 °C		1.72704	1.80988	1.27718	1.93145	1.57832	2.15801	1.67856	1.63004
23254	30.0 °C		1.742	1.774	1.25564	1.90444	1.56508	2.15206	1.68841	1.62592
24310	30.0 °C		1.72146	1.78561	1.25242	1.88631	1.5704	2.14286	1.67566	1.59574
25367	30.0 °C		1.71426	1.76163	1.26182	1.87778	1.60267	2.13367	1.68203	1.59171
26424	29.9 °C		1.74785	1.75016	1.26482	1.90167	1.59455	2.1689	1.68371	1.60336

## Sheet: Replicate 3
Fluorescence
Time	Temperature	HisTEV	HisTEV	eGFP	eGFP	ssrA	ssrA	AANDENY	AANDENY	2xAANDENY	2xAANDENY	XB	XB	sXB	sXB	IGF	IGF	IGL	IGL
0	30.1 °C	168	170	11050	10571	13769	12053	11685	11591	16551	15895	9103	7912	7693	7132	11275	11207	10144	9392
1057	29.9 °C	175	169	10729	10084	12624	11378	11960	11943	16048	15285	8118	7273	7835	7093	10561	9858	9172	8718
2114	29.9 °C	172	165	11990	11710	14650	13752	13915	14118	19230	18348	9404	9144	9243	8957	13275	12256	10994	10488
3171	30.1 °C	173	170	13452	13219	16326	15509	15294	15673	20768	20187	11040	10615	10538	10371	14897	14112	12600	11848
4228	29.9 °C	181	174	15018	14910	18297	17508	17344	17520	22422	21839	12397	11916	12079	12010	16461	16025	14250	13542
5285	30.0 °C	187	181	16292	16144	20555	18964	18582	19084	23929	23193	13365	13087	14010	13007	17787	17094	15469	14968
6342	29.8 °C	196	187	17040	16978	21960	20504	19734	20304	25145	24168	14514	14291	15061	14339	18702	18507	16263	15440
7399	30.0 °C	195	185	17510	17798	22925	21071	20463	21153	25873	25211	15068	14834	15909	14888	19697	18895	16848	16391
8456	30.1 °C	204	199	18204	18533	23815	22158	21296	22180	26752	26097	16149	15331	16093	16118	20800	20136	17695	16800
9513	29.9 °C	211	208	19318	19106	24395	22739	22120	22996	27400	26886	16482	15833	17459	16544	21024	20752	18417	17552
10570	30.1 °C	221	216	20123	19894	25098	23513	23319	23416	28601	27484	16507	16086	18076	17826	21215	20954	18950	18199
11627	30.1 °C	229	224	20587	20375	25548	24010	23620	23788	28808	28269	17098	16660	18908	18107	21569	21779	19424	18724
12684	30.0 °C	242	234	20980	20588	25614	24346	23713	24599	29218	28665	17086	16444	18702	19246	22008	22158	19698	19081
13741	29.9 °C	250	247	21396	20919	25952	24718	23816	24566	29351	28956	17687	17054	18922	19389	22603	22102	20114	19257
14798	29.9 °C	260	254	21735	21470	26262	25013	24721	25142	30102	29349	17808	16914	19696	19831	23597	22712	20576	19387
15855	30.0 °C	267	261	21948	21496	26013	25300	24190	25031	29991	29381	17919	17408	20670	20092	23170	22858	20718	19694
16912	30.2 °C	277	273	22248	22026	27187	25311	25182	25828	30254	29272	18096	17399	21366	20578	23558	23197	21042	20077
17969	30.1 °C	288	284	22169	21996	26904	25689	25225	25665	30571	30177	18347	17367	20664	20908	23649	23123	21216	20177
19026	30.1 °C	298	297	22743	22214	27683	26425	25406	25850	30883	30048	18620	17336	22324	21165	24108	24034	21418	20647
20083	30.2 °C	309	307	22957	22881	27637	26351	25689	26589	31587	30641	18628	17633	22245	21638	24341	23920	21463	20556
21140	30.0 °C	319	318	23174	22876	27519	26102	25905	26902	31515	30626	18611	17779	22459	22404	24247	23545	21755	20625
22197	30.2 °C	329	330	23082	23236	28437	26424	26250	27131	31636	31089	18896	18249	23144	22166	25380	23363	22024	21221
23254	30.0 °C	342	339	23584	23362	28521	26473	26045	27329	31976	31338	18904	18188	21906	22717	24557	24540	22209	21078
24310	30.0 °C	352	350	23777	23697	28414	26825	26685	27434	32747	31749	19190	18060	22924	23322	25019	24753	22183	21222
25367	30.0 °C	362	358	24170	23688	28890	27597	27034	27181	32877	31754	19088	18557	23806	23630	25224	25301	22502	21890
26424	29.9 °C	373	369	24263	23555	29128	27581	26902	27777	33215	32082	19359	18670	23911	24151	25157	25756	22407	21942
OD600
Time	Temperature	HisTEV	HisTEV	eGFP	eGFP	ssrA	ssrA	AANDENY	AANDENY	2xAANDENY	2xAANDENY	XB	XB	sXB	sXB	IGF	IGF	IGL	IGL
0	30.1 °C	0.0645	0.065	0.089	0.0877	0.0948	0.0902	0.0921	0.0936	0.0993	0.0987	0.0904	0.0871	0.0902	0.0881	0.0873	0.0885	0.0877	0.0853
1057	29.9 °C	0.0665	0.0654	0.0883	0.0853	0.0909	0.0885	0.091	0.0934	0.0983	0.097	0.0876	0.0832	0.0914	0.0876	0.0877	0.0847	0.0859	0.0843
2114	29.9 °C	0.0765	0.073	0.0939	0.0935	0.1019	0.1009	0.1015	0.1007	0.1084	0.1105	0.1014	0.0993	0.1081	0.1	0.1038	0.0977	0.0976	0.097
3171	30.1 °C	0.0783	0.0783	0.102	0.1038	0.1031	0.1083	0.1023	0.1062	0.1147	0.1107	0.1076	0.1073	0.1127	0.1102	0.1085	0.1077	0.1053	0.1026
4228	29.9 °C	0.079	0.0791	0.1054	0.1042	0.106	0.1095	0.1072	0.1078	0.1144	0.1123	0.1131	0.112	0.113	0.1149	0.1102	0.1105	0.1092	0.1041
5285	30.0 °C	0.0818	0.0816	0.1039	0.1056	0.1144	0.1109	0.109	0.1088	0.1159	0.1119	0.1128	0.1124	0.1154	0.115	0.1124	0.1082	0.1099	0.1058
6342	29.8 °C	0.0795	0.0805	0.099	0.1053	0.114	0.1105	0.1086	0.1108	0.1168	0.1105	0.1113	0.1154	0.1203	0.1168	0.1112	0.1111	0.1072	0.1042
7399	30.0 °C	0.0826	0.0819	0.1001	0.1082	0.1154	0.1099	0.1087	0.1084	0.1132	0.1146	0.112	0.113	0.1144	0.1151	0.113	0.1089	0.1079	0.1086
8456	30.1 °C	0.0845	0.0832	0.1027	0.1061	0.115	0.1085	0.106	0.1112	0.1157	0.1153	0.1136	0.1117	0.1175	0.1174	0.1156	0.11	0.1102	0.1064
9513	29.9 °C	0.0832	0.0848	0.1088	0.1034	0.1165	0.1128	0.1075	0.1131	0.1169	0.1162	0.1166	0.115	0.119	0.1156	0.1149	0.1161	0.1095	0.1096
10570	30.1 °C	0.0857	0.0843	0.1112	0.1112	0.1177	0.1146	0.114	0.1168	0.1184	0.1186	0.1168	0.1133	0.1203	0.121	0.1106	0.1091	0.1142	0.1098
11627	30.1 °C	0.0852	0.0865	0.1091	0.1107	0.1169	0.1169	0.1175	0.1132	0.1197	0.1196	0.1152	0.1169	0.1209	0.1203	0.1105	0.1178	0.1139	0.1122
12684	30.0 °C	0.0885	0.0863	0.1109	0.1111	0.1184	0.1172	0.1166	0.1168	0.1202	0.1193	0.1197	0.1159	0.1244	0.1243	0.1127	0.1158	0.1155	0.114
13741	29.9 °C	0.0892	0.0876	0.1127	0.1126	0.1143	0.1179	0.1119	0.1215	0.1214	0.1202	0.1193	0.1184	0.1239	0.1224	0.1182	0.1154	0.1181	0.1122
14798	29.9 °C	0.092	0.087	0.1139	0.1179	0.1143	0.1151	0.1231	0.1226	0.125	0.1241	0.1199	0.12	0.1286	0.126	0.1217	0.1196	0.1169	0.1162
15855	30.0 °C	0.0892	0.0874	0.1154	0.12	0.1139	0.1206	0.1199	0.1246	0.1253	0.1245	0.1195	0.1223	0.1255	0.1303	0.1208	0.1191	0.1189	0.1159
16912	30.2 °C	0.0913	0.0912	0.1247	0.1218	0.1292	0.1177	0.1248	0.1254	0.1254	0.1254	0.1281	0.122	0.1388	0.1341	0.1237	0.122	0.1229	0.116
17969	30.1 °C	0.0914	0.0894	0.117	0.1178	0.1214	0.1192	0.1228	0.1215	0.1287	0.1263	0.1284	0.1204	0.1339	0.1367	0.1253	0.1182	0.1198	0.1205
19026	30.1 °C	0.0915	0.0919	0.1207	0.1187	0.1322	0.1232	0.1234	0.1282	0.1282	0.1289	0.1223	0.1196	0.1352	0.1326	0.1252	0.1292	0.1241	0.1206
20083	30.2 °C	0.0961	0.0914	0.1256	0.1234	0.1265	0.1296	0.1284	0.1322	0.13	0.1309	0.1281	0.1234	0.145	0.1344	0.1287	0.1236	0.1249	0.1227
21140	30.0 °C	0.0944	0.0934	0.1231	0.1249	0.128	0.1237	0.1292	0.1323	0.1334	0.1309	0.1346	0.1278	0.146	0.1396	0.1277	0.1276	0.1264	0.1235
22197	30.2 °C	0.097	0.0933	0.1229	0.1298	0.1364	0.1239	0.1293	0.1327	0.1333	0.1328	0.13	0.1309	0.1403	0.1465	0.1309	0.1301	0.1287	0.124
23254	30.0 °C	0.0991	0.0925	0.1296	0.1287	0.1379	0.125	0.1319	0.1356	0.1362	0.1356	0.1325	0.1299	0.1449	0.1488	0.1279	0.1299	0.1303	0.1275
24310	30.0 °C	0.0989	0.097	0.1314	0.1294	0.1355	0.1318	0.1334	0.1388	0.1383	0.1351	0.1325	0.1293	0.1531	0.1472	0.1361	0.1318	0.1318	0.1287
25367	30.0 °C	0.1019	0.097	0.137	0.1318	0.141	0.132	0.1348	0.1343	0.1373	0.1332	0.1368	0.1319	0.1413	0.1442	0.1364	0.1341	0.1341	0.1306
26424	29.9 °C	0.1014	0.0969	0.1331	0.128	0.1431	0.1357	0.1338	0.1362	0.1421	0.1359	0.1364	0.1421	0.1425	0.1503	0.1333	0.1345	0.1342	0.1301
Normalised fluorescence
Time	Temperature	HisTEV	HisTEV	eGFP	eGFP	ssrA	ssrA	AANDENY	AANDENY	2xAANDENY	2xAANDENY	XB	XB	sXB	sXB	IGF	IGF	IGL	IGL
0	30.1 °C	2604.65	2615.38	124157	120536	145243	133625	126873	123835	166677	161044	100697	90838.1	85288.2	80953.5	129152	126633	115667	110106
1057	29.9 °C	2631.58	2584.1	121506	118218	138878	128565	131429	127869	163255	157577	92671.2	87415.9	85722.1	80970.3	120422	116387	106775	103416
2114	29.9 °C	2248.37	2260.27	127689	125241	143768	136293	137094	140199	177399	166045	92741.6	92084.6	85504.2	89570	127890	125445	112643	108124
3171	30.1 °C	2209.45	2171.14	131882	127351	158351	143204	149501	147580	181064	182358	102602	98928.2	93504.9	94110.7	137300	131031	119658	115478
4228	29.9 °C	2291.14	2199.75	142486	143090	172613	159890	161791	162523	195997	194470	109611	106393	106894	104526	149374	145023	130495	130086
5285	30.0 °C	2286.06	2218.14	156805	152879	179677	171001	170477	175404	206462	207265	118484	116432	121404	113104	158247	157985	140755	141474
6342	29.8 °C	2465.41	2322.98	172121	161235	192632	185557	181713	183249	215283	218715	130404	123839	125195	122765	168183	166580	151707	148177
7399	30.0 °C	2360.77	2258.85	174925	164492	198657	191729	188252	195138	228560	219991	134536	131274	139065	129348	174310	173508	156145	150930
8456	30.1 °C	2414.2	2391.83	177254	174675	207087	204221	200906	199460	231219	226340	142157	137252	136962	137291	179931	183055	160572	157895
9513	29.9 °C	2536.06	2452.83	177555	184778	209399	201587	205767	203324	234388	231377	141355	137678	146714	143114	182977	178742	168192	160146
10570	30.1 °C	2578.76	2562.28	180962	178903	213237	205175	204553	200479	241562	231737	141327	141977	150258	147322	191817	192062	165937	165747
11627	30.1 °C	2687.79	2589.6	188698	184056	218546	205389	201021	210141	240668	236363	148420	142515	156394	150515	195195	184881	170536	166881
12684	30.0 °C	2734.46	2711.47	189179	185311	216334	207730	203370	210608	243078	240277	142740	141881	150338	154835	195280	191347	170545	167377
13741	29.9 °C	2802.69	2819.63	189849	185782	227052	209652	212833	202189	241771	240899	148256	144037	152720	158407	191227	191525	170313	171631
14798	29.9 °C	2826.09	2919.54	190825	182103	229764	217315	200820	205073	240816	236495	148524	140950	153157	157389	193895	189900	176014	166842
15855	30.0 °C	2993.27	2986.27	190191	179133	228385	209784	201751	200891	239354	235992	149950	142339	164701	154198	191805	191923	174247	169922
16912	30.2 °C	3033.95	2993.42	178412	180837	210426	215047	201779	205965	241260	233429	141265	142615	153934	153453	190445	190139	171212	173078
17969	30.1 °C	3150.98	3176.73	189479	186723	221614	215512	205415	211235	237537	238931	142889	144244	154324	152948	188739	195626	177095	167444
19026	30.1 °C	3256.83	3231.77	188426	187144	209402	214489	205883	201638	240897	233111	152249	144950	165118	159615	192556	186022	172587	171202
20083	30.2 °C	3215.4	3358.86	182779	185421	218474	203326	200070	201127	242977	234079	145418	142893	153414	160997	189130	193528	171841	167531
21140	30.0 °C	3379.24	3404.71	188253	183155	214992	211011	200503	203341	236244	233965	138269	139116	153829	160487	189875	184522	172112	167004
22197	30.2 °C	3391.75	3536.98	187811	179014	208482	213269	203016	204454	237329	234104	145354	139412	164961	151304	193888	179577	171127	171137
23254	30.0 °C	3451.06	3664.86	181975	181523	206824	211784	197460	201541	234772	231106	142672	140015	151180	152668	192002	188915	170445	165318
24310	30.0 °C	3559.15	3608.25	180951	183130	209697	203528	200037	197651	236782	235004	144830	139675	149732	158438	183828	187807	168308	164895
25367	30.0 °C	3552.5	3690.72	176423	179727	204894	209068	200549	202390	239454	238393	139532	140690	168478	163870	184927	188673	167800	167611
26424	29.9 °C	3678.5	3808.05	182292	184023	203550	203250	201061	203943	233744	236071	141928	131386	167796	160685	188725	191494	166967	168655
Background subtraction
Time	Temperature	HisTEV	HisTEV	eGFP	eGFP	ssrA	ssrA	AANDENY	AANDENY	2xAANDENY	2xAANDENY	XB	XB	sXB	sXB	IGF	IGF	IGL	IGL
0	30.1 °C	-5.36673	5.36673	121547	117926	142633	131015	124263	121225	164067	158434	98086.9	88228.1	82678.2	78343.4	126542	124023	113057	107495
1057	29.9 °C	23.7405	-23.7405	118898	115610	136270	125957	128821	125262	160648	154969	90063.4	84808	83114.3	78362.5	117814	113779	104167	100809
2114	29.9 °C	-5.95398	5.95398	125435	122986	141514	134039	134839	137944	175144	163791	90487.3	89830.3	83249.8	87315.7	125636	123191	110389	105869
3171	30.1 °C	19.1571	-19.1571	129692	125160	156161	141014	147311	145390	178873	180167	100412	96737.9	91314.6	91920.4	135109	128840	117468	113287
4228	29.9 °C	45.696	-45.696	140240	140845	170368	157645	159546	160278	193751	192225	107366	104147	104648	102280	147128	142777	128249	127841
5285	30.0 °C	33.9632	-33.9632	154553	150627	177424	168749	168225	173152	204210	205013	116232	114180	119152	110852	155995	155733	138503	139222
6342	29.8 °C	71.2137	-71.2137	169727	158840	190237	183162	179319	180855	212888	216321	128010	121445	122801	120371	165789	164185	149313	145782
7399	30.0 °C	50.9613	-50.9613	172615	162182	196347	189419	185942	192829	226250	217681	132226	128965	136755	127039	172000	171198	153835	148620
8456	30.1 °C	11.1871	-11.1871	174851	172272	204684	201818	198503	197057	228816	223937	139754	134849	134559	134888	177528	180652	158169	155492
9513	29.9 °C	41.6138	-41.6138	175061	182283	206905	199092	203273	200830	231894	228882	138861	135184	144220	140620	180482	176248	165697	157652
10570	30.1 °C	8.24277	-8.24277	178392	176332	210667	202604	201982	197909	238992	229166	138757	139407	147687	144752	189247	189492	163366	163176
11627	30.1 °C	49.099	-49.099	186060	181417	215907	202751	198383	207503	238030	233724	145781	139876	153755	147877	192556	182242	167897	164242
12684	30.0 °C	11.4958	-11.4958	186456	182588	213611	205007	200648	207885	240355	237554	140017	139158	147615	152112	192557	188624	167822	164654
13741	29.9 °C	-8.47206	8.47206	187038	182970	224240	206841	210022	199378	238960	238087	145445	141226	149909	155596	188416	188714	167502	168820
14798	29.9 °C	-46.7266	46.7266	187952	179231	226891	214443	197948	202201	237943	233622	145651	138077	150284	154516	191022	187027	173141	163969
15855	30.0 °C	3.50176	-3.50176	187201	176144	225395	206795	198762	197901	236364	233002	146960	139349	161711	151208	188815	188933	171257	166933
16912	30.2 °C	20.2665	-20.2665	175399	177824	207412	212033	198765	202951	238246	230415	138251	139601	150920	150439	187431	187126	168199	170064
17969	30.1 °C	-12.8745	12.8745	186315	183559	218451	212348	202251	208071	234373	235767	139726	141080	151160	149784	185575	192462	173931	164280
19026	30.1 °C	12.5285	-12.5285	185182	183900	206158	211244	202639	198394	237653	229867	149004	141706	161874	156371	189312	182777	169342	167958
20083	30.2 °C	-71.7308	71.7308	179492	182134	215187	200038	196783	197840	239690	230792	142131	139606	150127	157710	185843	190240	168554	164243
21140	30.0 °C	-12.7368	12.7368	184861	179763	211600	207619	197111	199949	232852	230573	134877	135724	150437	157095	186483	181130	168720	163612
22197	30.2 °C	-72.6125	72.6125	184347	175550	205018	209804	199552	200989	233865	230640	141889	135947	161496	147839	190424	176113	167662	167673
23254	30.0 °C	-106.903	106.903	178417	177965	203266	208226	193902	197983	231214	227548	139114	136457	147622	149110	188444	185357	166887	161760
24310	30.0 °C	-24.5484	24.5484	177368	179546	206114	199944	196454	194068	233199	231420	141246	136091	146149	154854	180244	184224	164724	161311
25367	30.0 °C	-69.1096	69.1096	172802	176105	201272	205447	196927	198769	235832	234772	135911	137068	164857	160248	181305	185051	164179	163989
26424	29.9 °C	-64.7743	64.7743	178548	180280	199807	199507	197318	200199	230001	232327	138185	127643	164053	156942	184981	187751	163224	164912
Mean
Time	Temperature	HisTEV	eGFP	ssrA	AANDENY	2xAANDENY	XB	sXB	IGF	IGL
0	30.1 °C	0	119737	136824	122744	161250	93157.5	80510.8	125283	110276
1057	29.9 °C	2.27374e-13	117254	131114	127041	157808	87435.7	80738.4	115797	102488
2114	29.9 °C	-2.27374e-13	124211	137777	136392	169468	90158.8	85282.8	124413	108129
3171	30.1 °C	0	127426	148587	146350	179520	98574.9	91617.5	131975	115378
4228	29.9 °C	0	140543	164006	159912	192988	105756	103464	144953	128045
5285	30.0 °C	0	152590	173087	170689	204612	115206	115002	155864	138863
6342	29.8 °C	2.27374e-13	164284	186700	180087	214605	124727	121586	164987	147548
7399	30.0 °C	0	167399	192883	189385	221966	130595	131897	171599	151227
8456	30.1 °C	0	173561	203251	197780	226376	137301	134723	179090	156830
9513	29.9 °C	0	178672	202999	202052	230388	137022	142420	178365	161674
10570	30.1 °C	0	177362	206635	199946	234079	139082	146219	189369	163271
11627	30.1 °C	0	183739	209329	202943	235877	142829	150816	187399	166069
12684	30.0 °C	-2.27374e-13	184522	209309	204266	238954	139588	149863	190590	166238
13741	29.9 °C	0	185004	215541	204700	238524	143336	152752	188565	168161
14798	29.9 °C	0	183592	220667	200074	235783	141864	152400	189024	168555
15855	30.0 °C	2.27374e-13	181672	216095	198331	234683	143154	156460	188874	169095
16912	30.2 °C	0	176611	209723	200858	234331	138926	150679	187278	169131
17969	30.1 °C	-2.27374e-13	184937	215399	205161	235070	140403	150472	189019	169106
19026	30.1 °C	0	184541	208701	200516	233760	145355	159123	186044	168650
20083	30.2 °C	0	180813	207613	197311	235241	140868	153918	188042	166399
21140	30.0 °C	0	182312	209609	198530	231713	135300	153766	183806	166166
22197	30.2 °C	2.27374e-13	179948	207411	200271	232252	138918	154668	183268	167668
23254	30.0 °C	0	178191	205746	195943	229381	137786	148366	186900	164323
24310	30.0 °C	0	178457	203029	195261	232309	138669	150501	182234	163018
25367	30.0 °C	0	174453	203359	197848	235302	136489	162552	183178	164084
26424	29.9 °C	0	179414	199657	198759	231164	132914	160498	186366	164068
%
Time	Temperature	HisTEV	eGFP	ssrA	AANDENY	2xAANDENY	XB	sXB	IGF	IGL
0	30.1 °C		1	1	1	1	1	1	1	1
1057	29.9 °C		0.979269	0.958265	1.03501	0.978657	0.938579	1.00283	0.924285	0.929375
2114	29.9 °C		1.03736	1.00696	1.11119	1.05096	0.96781	1.05927	0.993062	0.980531
3171	30.1 °C		1.06422	1.08597	1.19232	1.1133	1.05815	1.13795	1.05342	1.04626
4228	29.9 °C		1.17376	1.19867	1.3028	1.19682	1.13524	1.2851	1.15701	1.16113
5285	30.0 °C		1.27438	1.26503	1.3906	1.26891	1.23668	1.4284	1.2441	1.25923
6342	29.8 °C		1.37204	1.36453	1.46717	1.33088	1.33889	1.51018	1.31692	1.33798
7399	30.0 °C		1.39806	1.40972	1.54293	1.37653	1.40188	1.63825	1.3697	1.37135
8456	30.1 °C		1.44953	1.48549	1.61132	1.40388	1.47386	1.67336	1.42949	1.42216
9513	29.9 °C		1.49221	1.48365	1.64612	1.42876	1.47087	1.76895	1.4237	1.46609
10570	30.1 °C		1.48127	1.51023	1.62896	1.45165	1.49297	1.81615	1.51154	1.48057
11627	30.1 °C		1.53452	1.52991	1.65338	1.4628	1.5332	1.87324	1.49581	1.50594
12684	30.0 °C		1.54107	1.52977	1.66416	1.48189	1.4984	1.86141	1.52128	1.50747
13741	29.9 °C		1.54509	1.57531	1.6677	1.47921	1.53864	1.89729	1.50512	1.52491
14798	29.9 °C		1.5333	1.61278	1.63001	1.46222	1.52284	1.89291	1.50879	1.52848
15855	30.0 °C		1.51727	1.57936	1.61581	1.4554	1.53669	1.94334	1.50758	1.53338
16912	30.2 °C		1.475	1.53279	1.6364	1.45321	1.4913	1.87154	1.49485	1.53371
17969	30.1 °C		1.54453	1.57428	1.67145	1.4578	1.50716	1.86897	1.50874	1.53347
19026	30.1 °C		1.54122	1.52533	1.63361	1.44967	1.56031	1.97641	1.485	1.52934
20083	30.2 °C		1.51009	1.51737	1.6075	1.45886	1.51215	1.91177	1.50094	1.50893
21140	30.0 °C		1.52261	1.53196	1.61743	1.43698	1.45238	1.90988	1.46713	1.50682
22197	30.2 °C		1.50287	1.5159	1.63161	1.44032	1.49122	1.92108	1.46284	1.52043
23254	30.0 °C		1.48819	1.50373	1.59635	1.42252	1.47906	1.84281	1.49183	1.49011
24310	30.0 °C		1.49041	1.48387	1.59079	1.44068	1.48854	1.86933	1.45458	1.47827
25367	30.0 °C		1.45698	1.48628	1.61187	1.45924	1.46515	2.01901	1.46212	1.48794
26424	29.9 °C		1.49841	1.45922	1.61929	1.43357	1.42677	1.99349	1.48757	1.48779
