# Supplementary material for: Targeted protein degradation in Escherichia coli using CLIPPERs
Source: EMBO Rep. 2025 Jun 25;26(16):3994–4016. doi: 10.1038/s44319-025-00510-9 (PMC12373786; doi:10.1038/s44319-025-00510-9)
Supplement: Supplementary file 8 — Figure EV1 Source Data [file 44319_2025_510_MOESM8_ESM.zip › EV1/EV1B/dclpX_eGFP_degradation_fluorencence_curves.xlsx]

## Sheet: Replicate 1
Fluorescence
Time	Temperature	HisTEV	HisTEV	eGFP	eGFP	ssrA	ssrA	AANDENY	AANDENY	2xAANDENY	2xAANDENY	XB	XB	sXB	sXB	IGF	IGF	IGL	IGL
0	30.1 °C	180	178	10830	11701	13142	12858	16889	16788	12199	11567	9189	8011	8291	7623	9940	10705	9518	10001
1057	29.9 °C	184	180	10686	10942	12064	11196	14767	15176	11005	10786	7119	7083	7324	6996	9421	9542	9052	8741
2114	29.9 °C	183	178	12597	11868	12643	11802	15799	16297	12428	12164	6980	7077	8329	7972	10777	10913	10718	10345
3171	30.1 °C	191	186	14044	14278	13714	12733	17912	18243	14315	14083	7354	7473	9720	9469	12355	12639	12417	11917
4228	29.9 °C	197	193	17198	15834	14221	13341	18790	20040	16217	15609	7668	7769	11017	10334	13970	14114	14245	13772
5285	30.0 °C	203	199	18358	19194	15795	13831	20998	21235	17510	17315	7936	7995	11772	11901	14309	15260	14984	14683
6342	29.8 °C	210	205	20909	19753	16071	14955	21792	22873	18358	18344	7975	8223	12719	12551	15615	16233	16942	16729
7399	30.0 °C	213	209	20527	20036	15525	15593	22365	23595	19451	19814	8223	8413	13102	13180	16681	17051	18067	16628
8456	30.1 °C	223	213	22099	24850	16488	14451	23966	25111	20890	19761	8520	8565	14410	13924	17746	17295	18234	18753
9513	29.9 °C	228	219	22603	20948	16447	15208	24496	25865	21422	20365	8364	8538	14693	14623	18258	16906	19595	18252
10570	30.1 °C	237	230	23418	27106	16240	14323	25151	25812	21041	21526	8403	8677	15129	15208	18729	18129	20249	20418
11627	30.1 °C	243	236	24170	26175	15515	14419	25363	26100	22281	21884	8579	8720	15723	15705	19141	19338	20366	19406
12684	30.0 °C	250	243	25327	24112	14330	14094	24698	26237	22380	22466	8474	8842	15279	16049	19245	19903	20654	21526
13741	29.9 °C	256	251	26632	27726	14235	13626	25237	26911	22866	23218	8267	8874	16646	16392	19238	19459	20864	21208
14798	29.9 °C	263	257	26343	28306	14255	13308	25339	27077	21614	21607	8474	8718	16191	16705	19418	19361	21532	20011
15855	30.0 °C	273	263	27894	27888	14108	12708	26732	27522	23561	22243	8712	8856	17154	17023	19324	19038	21174	22262
16912	30.2 °C	275	269	26880	28505	13414	11994	26409	27771	22773	22894	8777	8674	17208	17246	19296	17593	21755	22356
17969	30.1 °C	280	278	27684	29065	12288	12182	26976	27998	23317	22921	8668	8931	16759	17340	19288	20128	22517	22440
19026	30.1 °C	287	276	25935	29826	11899	11093	26922	28239	21979	23526	8463	8839	17442	17444	19063	19440	21845	22875
20083	30.2 °C	295	286	27041	29789	11689	11024	27032	28089	23185	24471	8522	8790	18050	17901	19163	18263	22232	23142
21140	30.0 °C	303	295	29643	29681	11678	10507	27197	28392	23699	23547	8551	8865	18339	17914	18165	19898	22628	21697
22197	30.2 °C	311	301	27838	31143	10973	10535	27300	28656	23533	22477	8310	8670	18387	17631	19067	19039	22425	22167
23254	30.0 °C	314	310	26989	27687	10649	10002	27399	29013	23398	22107	8252	8885	18744	18417	18351	18610	22686	23060
24310	30.0 °C	321	317	30571	30188	9955	9385	27918	29181	22153	22401	8682	8848	18549	18771	18827	18936	21807	22089
25367	30.0 °C	324	320	27241	32056	9666	8952	27157	28022	21759	22696	8321	8507	17806	17889	18368	19340	23425	23061
26424	29.9 °C	329	324	29372	30372	8874	8641	26767	29313	22866	23413	8344	8695	18544	18546	17664	18192	22455	23497
OD600
Time	Temperature	HisTEV	HisTEV	eGFP	eGFP	ssrA	ssrA	AANDENY	AANDENY	2xAANDENY	2xAANDENY	XB	XB	sXB	sXB	IGF	IGF	IGL	IGL
0	30.1 °C	0.0823	0.0839	0.1055	0.1122	0.1158	0.1148	0.1216	0.1244	0.1088	0.1098	0.1012	0.0991	0.1144	0.1119	0.1039	0.1086	0.1026	0.1049
1057	29.9 °C	0.0871	0.0815	0.1078	0.105	0.1137	0.1118	0.1169	0.1181	0.1103	0.1087	0.0996	0.0984	0.1124	0.1066	0.11	0.1069	0.1044	0.1019
2114	29.9 °C	0.0977	0.0971	0.111	0.1033	0.1257	0.1219	0.1267	0.1291	0.1166	0.1209	0.106	0.1099	0.1256	0.1163	0.1164	0.1174	0.1155	0.1106
3171	30.1 °C	0.103	0.0899	0.1204	0.1192	0.1323	0.1229	0.1318	0.1355	0.1263	0.1275	0.1117	0.1188	0.1341	0.1316	0.1276	0.1241	0.1228	0.1162
4228	29.9 °C	0.1	0.0983	0.1313	0.1197	0.1235	0.1242	0.1323	0.1338	0.1286	0.1247	0.116	0.1231	0.1386	0.1321	0.1223	0.1251	0.124	0.1233
5285	30.0 °C	0.1035	0.0934	0.1217	0.1288	0.1366	0.1272	0.1355	0.1359	0.1288	0.1294	0.1181	0.1204	0.1362	0.1355	0.1158	0.1299	0.1197	0.1217
6342	29.8 °C	0.1034	0.1079	0.1344	0.1298	0.1351	0.1293	0.1328	0.1399	0.1222	0.1333	0.1148	0.1245	0.1367	0.139	0.1208	0.1315	0.1279	0.1307
7399	30.0 °C	0.1061	0.1016	0.1261	0.1215	0.1317	0.1376	0.1344	0.1438	0.1287	0.1334	0.1162	0.1258	0.1349	0.1409	0.1299	0.132	0.1284	0.1268
8456	30.1 °C	0.105	0.097	0.1354	0.1418	0.1422	0.1297	0.1397	0.1427	0.1277	0.1289	0.1207	0.1247	0.14	0.1408	0.129	0.1253	0.1236	0.1362
9513	29.9 °C	0.1097	0.1114	0.1376	0.12	0.1401	0.13	0.1369	0.1443	0.1319	0.1289	0.1201	0.1268	0.1393	0.1417	0.1311	0.12	0.135	0.1283
10570	30.1 °C	0.1113	0.1055	0.1402	0.1477	0.1409	0.1393	0.1414	0.1463	0.1263	0.1373	0.1206	0.1255	0.1441	0.1439	0.1303	0.1291	0.1333	0.1391
11627	30.1 °C	0.1159	0.1015	0.1372	0.147	0.142	0.1314	0.1399	0.1429	0.1328	0.1412	0.1222	0.128	0.1421	0.1476	0.1333	0.1353	0.1317	0.1314
12684	30.0 °C	0.1121	0.1126	0.1408	0.1371	0.1369	0.1339	0.1378	0.1473	0.1359	0.1392	0.1234	0.1288	0.1353	0.149	0.138	0.1402	0.1354	0.1363
13741	29.9 °C	0.1161	0.1111	0.146	0.1548	0.147	0.146	0.1401	0.1493	0.1341	0.1407	0.1215	0.132	0.145	0.1509	0.1354	0.1433	0.1378	0.1432
14798	29.9 °C	0.1194	0.1021	0.1411	0.1627	0.1447	0.1357	0.1456	0.154	0.1342	0.1339	0.1232	0.1326	0.1427	0.1522	0.138	0.144	0.1458	0.1376
15855	30.0 °C	0.1162	0.1212	0.1554	0.16	0.1454	0.1356	0.1515	0.1536	0.1403	0.1369	0.1254	0.1324	0.1459	0.1541	0.1438	0.1381	0.14	0.1411
16912	30.2 °C	0.1157	0.1187	0.1456	0.1638	0.1491	0.1487	0.1456	0.1537	0.1402	0.1475	0.1288	0.1314	0.1484	0.1542	0.1423	0.1262	0.1428	0.1453
17969	30.1 °C	0.1165	0.1196	0.1503	0.166	0.1462	0.1416	0.1541	0.1561	0.1392	0.1539	0.1335	0.135	0.1492	0.1539	0.1434	0.1442	0.145	0.1531
19026	30.1 °C	0.1206	0.115	0.1508	0.1699	0.1544	0.1374	0.1512	0.1541	0.138	0.1492	0.1342	0.1391	0.1483	0.1544	0.1395	0.1544	0.1447	0.1532
20083	30.2 °C	0.1222	0.1197	0.1461	0.1769	0.1485	0.1475	0.1563	0.1605	0.1427	0.1531	0.1349	0.1375	0.1578	0.1521	0.1445	0.1358	0.1476	0.1483
21140	30.0 °C	0.1309	0.1219	0.1643	0.169	0.1532	0.1554	0.1582	0.155	0.1447	0.1464	0.1342	0.1443	0.1569	0.1554	0.1442	0.1508	0.152	0.1576
22197	30.2 °C	0.1298	0.1209	0.1436	0.1616	0.1576	0.1491	0.1604	0.1633	0.151	0.146	0.1343	0.1404	0.156	0.1612	0.1479	0.1551	0.1495	0.1539
23254	30.0 °C	0.135	0.1303	0.1589	0.161	0.1525	0.1477	0.1592	0.1645	0.1499	0.1472	0.1343	0.1425	0.1659	0.1644	0.1516	0.1499	0.1561	0.1546
24310	30.0 °C	0.1333	0.133	0.172	0.1758	0.1634	0.1468	0.1652	0.1708	0.1489	0.1512	0.1386	0.149	0.1582	0.1622	0.1479	0.1592	0.1465	0.1537
25367	30.0 °C	0.1303	0.1326	0.1542	0.1725	0.1556	0.1486	0.1585	0.1733	0.1531	0.1536	0.1442	0.1459	0.1728	0.1677	0.1532	0.1538	0.1612	0.1571
26424	29.9 °C	0.14	0.1203	0.1643	0.1801	0.1633	0.1525	0.1645	0.1665	0.1538	0.1603	0.1444	0.1476	0.1664	0.176	0.1481	0.155	0.1581	0.1687
Normalised fluorescence
Time	Temperature	HisTEV	HisTEV	eGFP	eGFP	ssrA	ssrA	AANDENY	AANDENY	2xAANDENY	2xAANDENY	XB	XB	sXB	sXB	IGF	IGF	IGL	IGL
0	30.1 °C	2187.12	2121.57	102654	104287	113489	112003	138890	134952	112123	105346	90800.4	80837.5	72473.8	68123.3	95668.9	98572.7	92768	95338.4
1057	29.9 °C	2112.51	2208.59	99128	104210	106104	100143	126322	128501	99773.3	99227.2	71475.9	71981.7	65160.1	65628.5	85645.5	89261	86705	85780.2
2114	29.9 °C	1873.08	1833.16	113486	114889	100581	96817.1	124696	126235	106587	100612	65849.1	64394.9	66313.7	68546.9	92585.9	92955.7	92796.5	93535.3
3171	30.1 °C	1854.37	2068.97	116645	119782	103658	103605	135903	134635	113341	110455	65837.1	62904	72483.2	71952.9	96826	101845	101116	102556
4228	29.9 °C	1970	1963.38	130982	132281	115150	107415	142026	149776	126104	125172	66103.4	63111.3	79487.7	78228.6	114227	112822	114879	111695
5285	30.0 °C	1961.35	2130.62	150846	149022	115630	108734	154967	156255	135947	133810	67197.3	66403.7	86431.7	87830.3	123566	117475	125180	120649
6342	29.8 °C	2030.95	1899.91	155573	152180	118956	115661	164096	163495	150229	137614	69468.6	66048.2	93043.2	90295	129263	123445	132463	127995
7399	30.0 °C	2007.54	2057.09	162784	164905	117882	113321	166406	164082	151134	148531	70765.9	66876	97123.8	93541.5	128414	129174	140709	131136
8456	30.1 °C	2123.81	2195.88	163213	175247	115949	111419	171553	175971	163587	153305	70588.2	68684.8	102929	98892	137566	138029	147524	137687
9513	29.9 °C	2078.4	1965.89	164266	174567	117395	116985	178934	179245	162411	157991	69642	67334.4	105477	103197	139268	140883	145148	142260
10570	30.1 °C	2129.38	2180.09	167033	183521	115259	102821	177871	176432	166595	156781	69676.6	69139.4	104990	105685	143738	140426	151905	146786
11627	30.1 °C	2096.64	2325.12	176166	178061	109261	109734	181294	182645	167779	154986	70204.6	68125	110647	106402	143593	142927	154639	147686
12684	30.0 °C	2230.15	2158.08	179879	175872	104675	105258	179231	178119	164680	161394	68671	68649.1	112927	107711	139457	141961	152541	157931
13741	29.9 °C	2205	2259.23	182411	179109	96836.7	93328.8	180136	180248	170515	165018	68041.2	67227.3	114800	108628	142083	135792	151408	148101
14798	29.9 °C	2202.68	2517.14	186697	173977	98514.2	98069.3	174032	175825	161058	161367	68782.5	65746.6	113462	109757	140710	134451	147682	145429
15855	30.0 °C	2349.4	2169.97	179498	174300	97028.9	93716.8	176449	179180	167933	162476	69473.7	66888.2	117574	110467	134381	137857	151243	157775
16912	30.2 °C	2376.84	2266.22	184615	174023	89966.5	80659	181380	180683	162432	155214	68144.4	66012.2	115957	111842	135601	139406	152346	153861
17969	30.1 °C	2403.43	2324.41	184192	175090	84049.2	86031.1	175055	179359	167507	148934	64928.8	66155.6	112326	112671	134505	139584	155290	146571
19026	30.1 °C	2379.77	2400	171983	175550	77066.1	80735.1	178056	183251	159268	157681	63062.6	63544.2	117613	112979	136652	125907	150968	149315
20083	30.2 °C	2414.08	2389.31	185086	168395	78713.8	74739	172949	175009	162474	159837	63172.7	63927.3	114385	117692	132616	134485	150623	156049
21140	30.0 °C	2314.74	2420.02	180420	175627	76227.2	67612.6	171915	183174	163780	160840	63718.3	61434.5	116883	115277	125971	131950	148868	137671
22197	30.2 °C	2395.99	2489.66	193858	192717	69625.6	70657.3	170200	175481	155848	153952	61876.4	61752.1	117865	109373	128918	122753	150000	144035
23254	30.0 °C	2325.93	2379.13	169849	171969	69829.5	67718.3	172104	176371	156091	150183	61444.5	62350.9	112984	112026	121049	124149	145330	149159
24310	30.0 °C	2408.1	2383.46	177738	171718	60924.1	63930.5	168995	170849	148778	148155	62640.7	59382.6	117250	115727	127295	118945	148853	143715
25367	30.0 °C	2486.57	2413.27	176660	185832	62120.8	60242.3	171338	161696	142123	147760	57704.6	58307.1	103044	106673	119896	125748	145316	146792
26424	29.9 °C	2350	2693.27	178771	168640	54341.7	56662.3	162717	176054	148674	146057	57783.9	58909.2	111442	105375	119271	117368	142030	139283
Background subtraction
Time	Temperature	HisTEV	HisTEV	eGFP	eGFP	ssrA	ssrA	AANDENY	AANDENY	2xAANDENY	2xAANDENY	XB	XB	sXB	sXB	IGF	IGF	IGL	IGL
0	30.1 °C	32.7735	-32.7735	100500	102133	111334	109849	136735	132797	109969	103192	88646	78683.2	70319.4	65969	93514.6	96418.4	90613.7	93184.1
1057	29.9 °C	-48.0373	48.0373	96967.5	102049	103943	97982.6	124161	126341	97612.8	97066.7	69315.4	69821.2	62999.6	63468	83484.9	87100.4	84544.4	83619.6
2114	29.9 °C	19.9596	-19.9596	111633	113036	98727.6	94963.9	122843	124382	104733	98759	63995.9	62541.8	64460.6	66693.7	90732.8	91102.6	90943.4	91682.1
3171	30.1 °C	-107.298	107.298	114683	117820	101697	101643	133941	132673	111380	108493	63875.4	60942.4	70521.6	69991.2	94864.4	99883.6	99154	100594
4228	29.9 °C	3.31129	-3.31129	129016	130314	113183	105449	140059	147809	124138	123206	64136.8	61144.6	77521	76261.9	112261	110855	112912	109728
5285	30.0 °C	-84.6342	84.6342	148800	146976	113584	106688	152921	154209	133901	131764	65151.3	64357.7	84385.7	85784.3	121521	115429	123134	118603
6342	29.8 °C	65.5202	-65.5202	153607	150215	116991	113696	162131	161530	148264	135649	67503.2	64082.8	91077.7	88329.5	127298	121479	130497	126030
7399	30.0 °C	-24.7733	24.7733	160751	162873	115849	111289	164374	162050	149102	146498	68733.6	64843.7	95091.5	91509.2	126382	127142	138676	129103
8456	30.1 °C	-36.0334	36.0334	161053	173087	113790	109259	169393	173811	161427	151145	68428.4	66525	100769	96732.2	135406	135869	145364	135527
9513	29.9 °C	56.2535	-56.2535	162244	172545	115373	114962	176911	177222	160389	155969	67619.8	65312.2	103455	101175	137246	138861	143126	140238
10570	30.1 °C	-25.3574	25.3574	164878	181366	113104	100667	175717	174277	164441	154626	67521.9	66984.7	102835	103530	141583	138271	149751	144632
11627	30.1 °C	-114.244	114.244	173955	175850	107050	107523	179083	180434	165568	152775	67993.7	65914.1	108437	104192	141383	140716	152428	145476
12684	30.0 °C	36.035	-36.035	177685	173678	102481	103064	177037	175925	162486	159200	66476.9	66455	110733	105517	137262	139767	150347	155737
13741	29.9 °C	-27.1151	27.1151	180179	176876	94604.6	91096.7	177904	178016	168282	162786	65809	64995.2	112568	106396	139851	133560	149176	145868
14798	29.9 °C	-157.23	157.23	184337	171617	96154.3	95709.4	171672	173465	158698	159007	66422.6	63386.7	111102	107397	138350	132091	145322	143069
15855	30.0 °C	89.7153	-89.7153	177238	172040	94769.2	91457.1	174189	176920	165673	160217	67214	64628.5	115314	108208	132121	135597	148983	155515
16912	30.2 °C	55.3096	-55.3096	182294	171702	87644.9	78337.5	179059	178362	160111	152892	65822.9	63690.6	113635	109520	133279	137084	150024	151539
17969	30.1 °C	39.5094	-39.5094	181828	172726	81685.3	83667.1	172691	176995	165143	146570	62564.9	63791.6	109962	110307	132141	137220	152926	144207
19026	30.1 °C	-10.1161	10.1161	169593	173160	74676.2	78345.2	175666	180861	156878	155291	60672.7	61154.3	115223	110589	134262	123517	148578	146925
20083	30.2 °C	12.3843	-12.3843	182684	165993	76312.1	72337.3	170548	172608	160072	157435	60771	61525.6	111984	115291	130214	132083	148222	153647
21140	30.0 °C	-52.6362	52.6362	178053	173260	73859.8	65245.2	169548	180807	161413	158473	61351	59067.1	114516	112909	123603	129582	146501	135304
22197	30.2 °C	-46.8335	46.8335	191415	190274	67182.8	68214.4	167757	173038	153405	151509	59433.6	59309.3	115423	106931	126475	120310	147557	141592
23254	30.0 °C	-26.5996	26.5996	167496	169616	67477	65365.8	169752	174018	153738	147831	59092	59998.4	110631	109673	118696	121797	142977	146807
24310	30.0 °C	12.3217	-12.3217	175343	169322	58528.3	61534.7	166599	168453	146382	145759	60244.9	56986.8	114855	113332	124900	116549	146457	141319
25367	30.0 °C	36.6482	-36.6482	174210	183382	59670.9	57792.3	168888	159247	139673	145310	55254.7	55857.1	100594	104223	117446	123298	142866	144342
26424	29.9 °C	-171.633	171.633	176249	166118	51820.1	54140.7	160196	173532	146152	143536	55262.3	56387.6	108921	102853	116749	114846	139509	136761
Mean
Time	Temperature	HisTEV	eGFP	ssrA	AANDENY	2xAANDENY	XB	sXB	IGF	IGL
0	30.1 °C	0	101316	110592	134766	106580	83664.6	68144.2	94966.5	91898.9
1057	29.9 °C	2.27374e-13	99508.2	100963	125251	97339.7	69568.3	63233.8	85292.7	84082
2114	29.9 °C	-1.13687e-13	112334	96845.8	123613	101746	63268.9	65577.2	90917.7	91312.8
3171	30.1 °C	1.13687e-13	116252	101670	133307	109936	62408.9	70256.4	97374	99874.1
4228	29.9 °C	-1.13687e-13	129665	109316	143934	123672	62640.7	76891.5	111558	111320
5285	30.0 °C	-1.13687e-13	147888	110136	153565	132833	64754.5	85085	118475	120868
6342	29.8 °C	0	151911	115343	161830	141956	65793	89703.6	124389	128264
7399	30.0 °C	0	161812	113569	163212	147800	66788.6	93300.3	126762	133890
8456	30.1 °C	2.27374e-13	167070	111524	171602	156286	67476.7	98750.5	135637	140446
9513	29.9 °C	0	167394	115168	177067	158179	66466	102315	138053	141682
10570	30.1 °C	2.27374e-13	173122	106885	174997	159533	67253.3	103182	139927	147191
11627	30.1 °C	0	174903	107286	179759	159171	66953.9	106314	141049	148952
12684	30.0 °C	0	175681	102772	176481	160843	66465.9	108125	138515	153042
13741	29.9 °C	2.27374e-13	178528	92850.6	177960	165534	65402.1	109482	136705	147522
14798	29.9 °C	0	177977	95931.8	172568	158852	64904.6	109249	135221	144195
15855	30.0 °C	-2.27374e-13	174639	93113.2	175555	162945	65921.3	111761	133859	152249
16912	30.2 °C	0	176998	82991.2	178710	156501	64756.8	111578	135182	150782
17969	30.1 °C	-2.27374e-13	177277	82676.2	174843	155857	63178.3	110134	134680	148566
19026	30.1 °C	-2.27374e-13	171377	76510.7	178263	156085	60913.5	112906	128890	147751
20083	30.2 °C	0	174338	74324.7	171578	158754	61148.3	113637	131149	150934
21140	30.0 °C	2.27374e-13	175656	69552.5	175177	159943	60209	113713	126593	140902
22197	30.2 °C	0	190844	67698.6	170397	152457	59371.4	111177	123393	144575
23254	30.0 °C	-2.27374e-13	168556	66421.4	171885	150785	59545.2	110152	120247	144892
24310	30.0 °C	0	172332	60031.5	167526	146070	58615.8	114093	120724	143888
25367	30.0 °C	0	178796	58731.6	164067	142492	55555.9	102408	120372	143604
26424	29.9 °C	0	171183	52980.4	166864	144844	55824.9	105887	115798	138135
%
Time	Temperature	HisTEV	eGFP	ssrA	AANDENY	2xAANDENY	XB	sXB	IGF	IGL
0	30.1 °C		1	1	1	1	1	1	1	1
1057	29.9 °C		0.982155	0.912933	0.929392	0.9133	0.831513	0.927941	0.898134	0.914941
2114	29.9 °C		1.10875	0.875705	0.917236	0.954644	0.75622	0.962329	0.957366	0.993622
3171	30.1 °C		1.14741	0.919325	0.989171	1.03149	0.745941	1.031	1.02535	1.08678
4228	29.9 °C		1.2798	0.988463	1.06803	1.16036	0.748712	1.12836	1.17471	1.21134
5285	30.0 °C		1.45967	0.995878	1.13949	1.24631	0.773977	1.2486	1.24754	1.31523
6342	29.8 °C		1.49938	1.04297	1.20082	1.33192	0.78639	1.31638	1.30982	1.3957
7399	30.0 °C		1.5971	1.02692	1.21107	1.38675	0.79829	1.36916	1.33481	1.45693
8456	30.1 °C		1.649	1.00843	1.27333	1.46637	0.806514	1.44914	1.42827	1.52827
9513	29.9 °C		1.6522	1.04138	1.31388	1.48413	0.794434	1.50145	1.45371	1.54172
10570	30.1 °C		1.70873	0.966486	1.29852	1.49684	0.803844	1.51418	1.47344	1.60167
11627	30.1 °C		1.72631	0.97011	1.33385	1.49344	0.800266	1.56013	1.48525	1.62083
12684	30.0 °C		1.73399	0.929293	1.30953	1.50912	0.794433	1.58671	1.45857	1.66533
13741	29.9 °C		1.76208	0.83958	1.3205	1.55314	0.781718	1.60662	1.43951	1.60527
14798	29.9 °C		1.75665	0.867441	1.2805	1.49045	0.775771	1.60321	1.42388	1.56907
15855	30.0 °C		1.72371	0.841954	1.30266	1.52885	0.787923	1.64006	1.40954	1.6567
16912	30.2 °C		1.74698	0.750429	1.32607	1.46839	0.774004	1.63738	1.42347	1.64074
17969	30.1 °C		1.74974	0.74758	1.29738	1.46234	0.755137	1.61619	1.41819	1.61663
19026	30.1 °C		1.6915	0.69183	1.32276	1.46448	0.728068	1.65687	1.35721	1.60776
20083	30.2 °C		1.72074	0.672064	1.27315	1.48952	0.730874	1.6676	1.381	1.64239
21140	30.0 °C		1.73374	0.628912	1.29986	1.50068	0.719648	1.66871	1.33303	1.53323
22197	30.2 °C		1.88365	0.612149	1.26439	1.43044	0.709636	1.63149	1.29933	1.57319
23254	30.0 °C		1.66367	0.6006	1.27543	1.41475	0.711713	1.61646	1.2662	1.57665
24310	30.0 °C		1.70094	0.542821	1.24309	1.37052	0.700605	1.67429	1.27123	1.56572
25367	30.0 °C		1.76473	0.531067	1.21742	1.33694	0.664031	1.50282	1.26752	1.56263
26424	29.9 °C		1.6896	0.479062	1.23817	1.35901	0.667247	1.55387	1.21935	1.50312

## Sheet: Replicate 2
Fluorescence
Time	Temperature	HisTEV	HisTEV	eGFP	eGFP	ssrA	ssrA	AANDENY	AANDENY	2xAANDENY	2xAANDENY	XB	XB	sXB	sXB	IGF	IGF	IGL	IGL
0	30.1 °C	188	187	14310	17774	12702	14671	18694	18195	13207	12804	12014	13492	9275	9177	13394	13157	12441	11771
1057	29.9 °C	190	189	13401	17065	11504	13315	17030	16602	12017	11886	10572	12525	8249	8338	12628	12003	11403	11077
2114	29.9 °C	189	187	15157	19318	12810	14765	18766	18355	13748	13456	11491	13926	9430	9563	14141	13711	13517	13083
3171	30.1 °C	198	193	17546	21665	13748	15603	21224	20838	15599	15402	13224	15435	10779	10801	15867	15634	15270	14819
4228	29.9 °C	206	202	18780	23716	14431	16691	22707	22239	17128	16920	14088	16644	11984	12093	17269	17001	16899	16168
5285	30.0 °C	209	201	20382	25325	14968	17235	24456	23715	18422	17952	15033	17704	12938	12745	18342	18187	18252	17224
6342	29.8 °C	214	210	21146	26515	15046	17152	25052	24704	19378	19134	15476	18362	13757	13896	19240	18889	18891	18135
7399	30.0 °C	225	219	22337	27880	14744	17538	26284	25601	20237	19788	16380	19130	14377	14182	19820	19897	19837	18862
8456	30.1 °C	231	232	22634	28575	14868	17352	27116	26067	20852	20518	16641	19535	14910	15268	20598	20023	20409	19374
9513	29.9 °C	242	239	23909	29001	14368	16560	27338	26944	21257	20982	16838	19886	15702	15551	21251	20759	20955	19910
10570	30.1 °C	256	250	23667	29901	14197	16104	28114	27536	21608	21341	17072	20040	15913	16071	21636	20602	21430	20456
11627	30.1 °C	263	262	24774	29758	13610	15546	28301	27680	21783	21217	17571	20209	16333	16255	21687	20954	21604	20538
12684	30.0 °C	274	274	24233	30447	13009	15025	28779	28473	22009	21646	17195	20390	16878	16918	21891	21386	21750	20948
13741	29.9 °C	284	282	25075	30538	12490	14486	29070	28227	21865	21584	17025	20385	16921	16720	21758	20774	21797	20851
14798	29.9 °C	290	288	24279	30637	11912	13925	28868	28539	21794	21592	17188	20214	17108	17361	21501	20766	21949	20952
15855	30.0 °C	300	295	24943	30740	11377	13223	29269	28323	21958	21324	17235	19944	17700	17269	21113	20636	21809	21097
16912	30.2 °C	310	303	25779	31012	10955	12827	29721	29071	21822	21386	17163	20197	17727	17467	21593	20657	22267	21060
17969	30.1 °C	321	312	24773	31247	10364	11953	29888	29285	21747	21320	17334	20432	18103	17651	21322	21095	22347	21290
19026	30.1 °C	326	324	24954	31525	10003	11284	30134	29543	21682	21445	17223	20074	17962	17937	21446	20667	22127	21115
20083	30.2 °C	336	329	25173	31764	9384	10815	30215	29190	21528	21245	17439	19983	18219	18003	20625	20361	22362	20951
21140	30.0 °C	341	336	25305	31780	8848	10216	30223	29203	21510	21296	17054	20272	18387	18418	20765	20198	22457	21361
22197	30.2 °C	349	348	26606	31902	8429	9787	30601	29814	21514	20990	17131	20147	18449	18555	20648	19908	21795	21046
23254	30.0 °C	360	362	26416	32210	8100	9325	30913	30442	21245	21180	17242	20173	18673	18936	20402	20023	22647	20924
24310	30.0 °C	368	364	25661	32392	7734	8859	30889	30306	21251	21025	17189	20313	18864	18802	20658	20276	22100	21119
25367	30.0 °C	381	374	26974	32597	7298	8375	31139	30136	21217	20965	17250	19851	18929	18795	20093	19891	22455	21201
26424	29.9 °C	389	388	26086	32862	6894	7959	30653	29804	21313	21230	17055	19789	19589	19241	20113	19859	22683	21649
OD600
Time	Temperature	HisTEV	HisTEV	eGFP	eGFP	ssrA	ssrA	AANDENY	AANDENY	2xAANDENY	2xAANDENY	XB	XB	sXB	sXB	IGF	IGF	IGL	IGL
0	30.1 °C	0.0761	0.0794	0.1044	0.1211	0.1085	0.1239	0.1181	0.1168	0.1047	0.1034	0.1157	0.1305	0.1107	0.1104	0.1058	0.1053	0.1004	0.0999
1057	29.9 °C	0.0744	0.0743	0.1008	0.1152	0.1063	0.1134	0.1102	0.1096	0.0994	0.0976	0.1109	0.1241	0.1042	0.102	0.1036	0.0972	0.0973	0.0958
2114	29.9 °C	0.0865	0.085	0.1096	0.1269	0.1136	0.1231	0.1225	0.1189	0.109	0.11	0.1217	0.1393	0.1203	0.1159	0.1162	0.1122	0.1137	0.1068
3171	30.1 °C	0.0896	0.0869	0.1165	0.1325	0.124	0.1273	0.1287	0.1303	0.1157	0.1173	0.1307	0.1462	0.1272	0.123	0.1247	0.1221	0.1182	0.1167
4228	29.9 °C	0.0883	0.0931	0.1188	0.135	0.1264	0.1335	0.1314	0.132	0.1173	0.1188	0.1315	0.1456	0.1323	0.1272	0.1244	0.1221	0.1221	0.1196
5285	30.0 °C	0.092	0.0874	0.1235	0.1358	0.1223	0.1384	0.1349	0.1326	0.1214	0.1176	0.1399	0.1529	0.1327	0.1247	0.1276	0.1285	0.1255	0.1236
6342	29.8 °C	0.0897	0.0924	0.1226	0.139	0.1277	0.1443	0.1338	0.1359	0.1229	0.1187	0.1371	0.1526	0.1337	0.1306	0.1296	0.1242	0.125	0.1252
7399	30.0 °C	0.0909	0.0936	0.1271	0.1406	0.1259	0.1426	0.1374	0.1353	0.1204	0.1197	0.1383	0.1534	0.1309	0.1262	0.1301	0.1297	0.1287	0.1216
8456	30.1 °C	0.0919	0.0881	0.1221	0.1407	0.13	0.1432	0.1401	0.1388	0.1174	0.1218	0.1379	0.154	0.1331	0.1347	0.1276	0.1263	0.1281	0.1257
9513	29.9 °C	0.0899	0.0892	0.1272	0.143	0.1265	0.1458	0.136	0.1377	0.1259	0.1173	0.1407	0.156	0.1352	0.1353	0.1334	0.1301	0.1291	0.1261
10570	30.1 °C	0.0956	0.0946	0.1264	0.1439	0.131	0.1457	0.1403	0.14	0.1241	0.1224	0.1424	0.1585	0.1373	0.1327	0.1367	0.1291	0.1352	0.1281
11627	30.1 °C	0.0953	0.0973	0.1289	0.1435	0.1299	0.1457	0.1425	0.1396	0.1204	0.1229	0.1483	0.1619	0.1335	0.1384	0.1386	0.1357	0.1291	0.1318
12684	30.0 °C	0.0967	0.0933	0.1265	0.1468	0.1356	0.1485	0.1427	0.1424	0.1254	0.1221	0.1439	0.1645	0.1416	0.1404	0.1398	0.1364	0.1323	0.1262
13741	29.9 °C	0.0969	0.1005	0.1315	0.1494	0.1327	0.1485	0.149	0.1431	0.1287	0.1271	0.1471	0.1659	0.1404	0.1384	0.1399	0.1359	0.1313	0.1334
14798	29.9 °C	0.0993	0.0926	0.1289	0.1533	0.1313	0.1437	0.1441	0.1463	0.1245	0.129	0.1472	0.162	0.1378	0.1414	0.1393	0.1334	0.1389	0.1324
15855	30.0 °C	0.0973	0.0996	0.1381	0.1534	0.137	0.1477	0.147	0.1461	0.1265	0.1256	0.1539	0.1677	0.1451	0.1373	0.134	0.1348	0.1416	0.137
16912	30.2 °C	0.1002	0.0994	0.1367	0.1575	0.1384	0.1472	0.1512	0.15	0.1249	0.1219	0.151	0.1711	0.1457	0.1426	0.137	0.1412	0.1406	0.1389
17969	30.1 °C	0.1018	0.1019	0.1348	0.1568	0.1379	0.1588	0.1504	0.1526	0.1315	0.1259	0.15	0.1702	0.1488	0.1457	0.1439	0.1384	0.1415	0.1362
19026	30.1 °C	0.1033	0.1028	0.1354	0.1562	0.1366	0.1524	0.1542	0.1491	0.1264	0.1264	0.1567	0.1699	0.1404	0.1434	0.1393	0.1372	0.1374	0.1391
20083	30.2 °C	0.1033	0.1083	0.138	0.1603	0.1427	0.1597	0.1544	0.1545	0.1329	0.1314	0.1614	0.1749	0.1541	0.1423	0.1428	0.1402	0.1451	0.1411
21140	30.0 °C	0.1068	0.1008	0.1436	0.1618	0.145	0.1584	0.1548	0.1564	0.1408	0.1373	0.1594	0.1813	0.1524	0.1481	0.1435	0.1471	0.1461	0.1387
22197	30.2 °C	0.1073	0.1094	0.1466	0.164	0.145	0.1537	0.1655	0.1539	0.1346	0.1326	0.1605	0.1789	0.1568	0.1522	0.1492	0.1437	0.1467	0.1433
23254	30.0 °C	0.1096	0.1144	0.1507	0.1658	0.1424	0.164	0.1602	0.1617	0.1332	0.141	0.1676	0.1808	0.1493	0.1588	0.1441	0.1443	0.1471	0.1413
24310	30.0 °C	0.1093	0.1144	0.1416	0.1676	0.1499	0.1665	0.1625	0.162	0.1394	0.1391	0.1668	0.1877	0.1555	0.1531	0.1458	0.1523	0.154	0.1458
25367	30.0 °C	0.1064	0.1128	0.1568	0.1704	0.1477	0.1672	0.167	0.1584	0.1369	0.1404	0.1715	0.1836	0.1636	0.155	0.147	0.1548	0.1558	0.1494
26424	29.9 °C	0.1077	0.1148	0.1486	0.1717	0.1523	0.1681	0.1676	0.1621	0.1417	0.142	0.168	0.182	0.1645	0.1583	0.1553	0.1547	0.1532	0.147
Normalised fluorescence
Time	Temperature	HisTEV	HisTEV	eGFP	eGFP	ssrA	ssrA	AANDENY	AANDENY	2xAANDENY	2xAANDENY	XB	XB	sXB	sXB	IGF	IGF	IGL	IGL
0	30.1 °C	2470.43	2355.16	137069	146771	117069	118410	158290	155779	126141	123830	103838	103387	83785	83125	126597	124948	123914	117828
1057	29.9 °C	2553.76	2543.74	132946	148134	108222	117416	154537	151478	120895	121783	95329.1	100927	79165.1	81745.1	121892	123488	117194	115626
2114	29.9 °C	2184.97	2200	138294	152230	112764	119943	153192	154373	126128	122327	94420.7	99971.3	78387.4	82510.8	121695	122201	118883	122500
3171	30.1 °C	2209.82	2220.94	150609	163509	110871	122569	164911	159923	134823	131304	101178	105575	84740.6	87813	127241	128043	129188	126984
4228	29.9 °C	2332.96	2169.71	158081	175674	114169	125026	172808	168477	146019	142424	107133	114313	90582	95070.8	138818	139238	138403	135184
5285	30.0 °C	2271.74	2299.77	165036	186487	122388	124530	181290	178846	151746	152653	107455	115788	97498.1	102205	143746	141533	145434	139353
6342	29.8 °C	2385.73	2272.73	172480	190755	117823	118863	187235	181781	157673	161196	112881	120328	102895	106401	148457	152085	151128	144848
7399	30.0 °C	2475.25	2339.74	175744	198293	117109	122987	191295	189217	168081	165313	118438	124707	109832	112377	152344	153408	154134	155115
8456	30.1 °C	2513.6	2633.37	185373	203092	114369	121173	193547	187803	177615	168456	120674	126851	112021	113348	161426	158535	159321	154129
9513	29.9 °C	2691.88	2679.37	187964	202804	113581	113580	201015	195672	168840	178875	119673	127474	116139	114937	159303	159562	162316	157891
10570	30.1 °C	2677.82	2642.71	187239	207790	108374	110528	200385	196686	174118	174355	119888	126435	115899	121108	158274	159582	158506	159688
11627	30.1 °C	2759.71	2692.7	192196	207373	104773	106699	198604	198281	180922	172636	118483	124824	122345	117449	156472	154414	167343	155827
12684	30.0 °C	2833.51	2936.76	191565	207405	95936.6	101178	201675	199951	175510	177281	119493	123951	119195	120499	156588	156789	164399	165990
13741	29.9 °C	2930.86	2805.97	190684	204404	94122.1	97548.8	195101	197254	169891	169819	115738	122875	120520	120809	155525	152862	166009	156304
14798	29.9 °C	2920.44	3110.15	188355	199850	90723.5	96903.3	200333	195072	175052	167380	116766	124778	124151	122779	154350	155667	158020	158248
15855	30.0 °C	3083.25	2961.85	180615	200391	83043.8	89526.1	199109	193860	173581	169777	111988	118927	121985	125776	157560	153086	154018	153993
16912	30.2 °C	3093.81	3048.29	188581	196902	79154.6	87139.9	196567	193807	174716	175439	113662	118042	121668	122489	157613	146296	158371	151620
17969	30.1 °C	3153.24	3061.83	183776	199279	75155.9	75270.8	198723	191907	165376	169341	115560	120047	121660	121146	148172	152421	157929	156314
19026	30.1 °C	3155.86	3151.75	184298	201825	73228.4	74042	195422	198142	171535	169660	109911	118152	127934	125084	153955	150634	161041	151797
20083	30.2 °C	3252.66	3037.86	182413	198153	65760.3	67720.7	195693	188932	161986	161682	108048	114254	118228	126514	144433	145228	154114	148483
21140	30.0 °C	3192.88	3333.33	176219	196415	61020.7	64494.9	195239	186720	152770	155106	106989	111815	120650	124362	144704	137308	153710	154009
22197	30.2 °C	3252.56	3180.99	181487	194524	58131	63676	184900	193723	159837	158296	106735	112616	117659	121912	138391	138539	148569	146867
23254	30.0 °C	3284.67	3164.34	175289	194270	56882	56859.8	192965	188262	159497	150213	102876	111576	125070	119244	141582	138760	153956	148082
24310	30.0 °C	3366.88	3181.82	181222	193270	51594.4	53207.2	190086	187074	152446	151150	103052	108221	121312	122809	141687	133132	143506	144849
25367	30.0 °C	3580.83	3315.6	172028	191297	49411	50089.7	186461	190253	154982	149323	100583	108121	115703	121258	136687	128495	144127	141908
26424	29.9 °C	3611.88	3379.79	175545	191392	45265.9	47346.8	182894	183862	150409	149507	101518	108731	119082	121548	129511	128371	148061	147272
Background subtraction
Time	Temperature	HisTEV	HisTEV	eGFP	eGFP	ssrA	ssrA	AANDENY	AANDENY	2xAANDENY	2xAANDENY	XB	XB	sXB	sXB	IGF	IGF	IGL	IGL
0	30.1 °C	57.635	-57.635	134656	144358	114656	115997	155877	153366	123729	121417	101425	100974	81372.2	80712.2	124185	122535	121502	115415
1057	29.9 °C	5.01093	-5.01093	130398	145585	105673	114867	151988	148929	118347	119234	92780.4	98377.9	76616.3	79196.3	119343	120939	114645	113078
2114	29.9 °C	-7.51445	7.51445	136101	150038	110572	117751	150999	152181	123936	120135	92228.2	97778.8	76194.9	80318.3	119503	120009	116691	120308
3171	30.1 °C	-5.56109	5.56109	148394	161294	108656	120353	162695	157708	132607	129089	98962.9	103359	82525.2	85597.6	125026	125827	126972	124768
4228	29.9 °C	81.6229	-81.6229	155829	173423	111918	122775	170557	166226	143767	140173	104882	112062	88330.7	92819.4	136567	136987	136152	132933
5285	30.0 °C	-14.016	14.016	162751	184202	120102	122245	179004	176560	149461	150367	105170	113502	95212.4	99919.5	141460	139247	143149	137067
6342	29.8 °C	56.5015	-56.5015	170150	188426	115494	116534	184905	179451	155344	158867	110552	117998	100565	104072	146128	149756	148799	142519
7399	30.0 °C	67.752	-67.752	173336	195886	114701	120580	188888	186809	165674	162906	116031	122299	107424	109970	149937	151000	151726	152708
8456	30.1 °C	-59.8847	59.8847	182799	200518	111796	118600	190974	185229	175042	165883	118101	124277	109448	110775	158853	155962	156747	151555
9513	29.9 °C	6.25383	-6.25383	185278	200119	110895	110895	198329	192986	166155	176189	116987	124789	113453	112252	156617	156876	159630	155205
10570	30.1 °C	17.5591	-17.5591	184579	205130	105714	107868	197725	194025	171457	171694	117227	123775	113239	118447	155613	156921	155846	157027
11627	30.1 °C	33.5016	-33.5016	189469	204647	102047	103972	195877	195555	178196	169910	115757	122098	119618	114723	153746	151688	164617	153101
12684	30.0 °C	-51.6287	51.6287	188680	204519	93051.4	98293.3	198790	197066	172625	174396	116608	121066	116310	117613	153703	153904	161514	163105
13741	29.9 °C	62.4432	-62.4432	187816	201536	91253.7	94680.4	192232	194385	167023	166951	112869	120007	117652	117941	152657	149994	163141	153436
14798	29.9 °C	-94.854	94.854	185340	196835	87708.2	93888	197318	192056	172037	164365	113751	121762	121136	119764	151335	152652	155005	155232
15855	30.0 °C	60.7001	-60.7001	177593	197369	80021.2	86503.5	196086	190838	170558	166755	108966	115904	118962	122753	154537	150064	150996	150970
16912	30.2 °C	22.7613	-22.7613	185510	193831	76083.6	84068.9	193496	190736	171645	172368	110591	114971	118597	119418	154542	143225	155300	148549
17969	30.1 °C	45.7082	-45.7082	180668	196172	72048.4	72163.2	195616	188799	162269	166233	112452	116939	118552	118039	145065	149313	154822	153207
19026	30.1 °C	2.05288	-2.05288	181145	198671	70074.6	70888.2	192268	194988	168381	166506	106757	114998	124781	121930	150802	147480	157887	148643
20083	30.2 °C	107.402	-107.402	179268	195008	62615.1	64575.5	192548	185787	158841	158537	104903	111109	115083	123369	141288	142083	150969	145338
21140	30.0 °C	-70.2247	70.2247	172956	193152	57757.6	61231.8	191976	183457	149507	151842	103726	108552	117386	121099	141441	134045	150447	150746
22197	30.2 °C	35.7879	-35.7879	178270	191308	54914.3	60459.2	181684	190506	156620	155079	103518	109399	114443	118695	135175	135322	145352	143650
23254	30.0 °C	60.1679	-60.1679	172064	191046	53657.5	53635.3	189741	185038	156272	146988	99651.4	108352	121846	116020	138358	135535	150732	144858
24310	30.0 °C	92.531	-92.531	177947	189995	48320	49932.9	186812	183800	149172	147876	99777.2	104946	118038	119534	138413	129858	140232	141575
25367	30.0 °C	132.612	-132.612	168580	187849	45962.8	46641.5	183013	186804	151534	145875	97134.9	104673	112255	117810	133239	125047	140679	138459
26424	29.9 °C	116.047	-116.047	172049	187896	41770.1	43851	179398	180366	146913	146011	98022	105235	115586	118052	126015	124875	144566	143776
Mean
Time	Temperature	HisTEV	eGFP	ssrA	AANDENY	2xAANDENY	XB	sXB	IGF	IGL
0	30.1 °C	0	139507	115327	154622	122573	101199	81042.2	123360	118458
1057	29.9 °C	0	137991	110270	150459	118790	95579.1	77906.3	120141	113862
2114	29.9 °C	0	143069	114161	151590	122035	95003.5	78256.6	119756	118499
3171	30.1 °C	-2.27374e-13	154844	114504	160202	130848	101161	84061.4	125427	125870
4228	29.9 °C	0	164626	117346	168391	141970	108472	90575	136777	134542
5285	30.0 °C	2.27374e-13	173476	121173	177782	149914	109336	97565.9	140354	140108
6342	29.8 °C	0	179288	116014	182178	157105	114275	102319	147942	145659
7399	30.0 °C	0	184611	117641	187849	164290	119165	108697	150469	152217
8456	30.1 °C	-2.27374e-13	191659	115198	188102	170462	121189	110111	157407	154151
9513	29.9 °C	0	192698	110895	195658	171172	120888	112852	156747	157418
10570	30.1 °C	2.27374e-13	194854	106791	195875	171576	120501	115843	156267	156437
11627	30.1 °C	-2.27374e-13	197058	103010	195716	174053	118927	117171	152717	158859
12684	30.0 °C	0	196600	95672.4	197928	173511	118837	116962	153803	162310
13741	29.9 °C	0	194676	92967	193309	166987	116438	117796	151325	158288
14798	29.9 °C	0	191087	90798.1	194687	168201	117757	120450	151993	155119
15855	30.0 °C	2.27374e-13	187481	83262.4	193462	168657	112435	120858	152300	150983
16912	30.2 °C	0	189670	80076.2	192116	172006	112781	119008	148884	151925
17969	30.1 °C	-2.27374e-13	188420	72105.8	192208	164251	114696	118296	147189	154014
19026	30.1 °C	0	189908	70481.4	193628	167444	110877	123355	149141	153265
20083	30.2 °C	0	187138	63595.3	189167	158689	108006	119226	141685	148154
21140	30.0 °C	0	183054	59494.7	187716	150675	106139	119243	137743	150596
22197	30.2 °C	-2.27374e-13	184789	57686.7	186095	155849	106459	116569	135248	144501
23254	30.0 °C	-2.27374e-13	181555	53646.4	187389	151630	104002	118933	136946	147795
24310	30.0 °C	0	183971	49126.5	185306	148524	102362	118786	134135	140903
25367	30.0 °C	0	178214	46302.1	184909	148704	100904	115032	129143	139569
26424	29.9 °C	2.27374e-13	179973	42810.5	179882	146462	101628	116819	125445	144171
%
Time	Temperature	HisTEV	eGFP	ssrA	AANDENY	2xAANDENY	XB	sXB	IGF	IGL
0	30.1 °C		1	1	1	1	1	1	1	1
1057	29.9 °C		0.989133	0.956156	0.973078	0.969141	0.944463	0.961306	0.973908	0.961195
2114	29.9 °C		1.02553	0.989893	0.980395	0.995616	0.938775	0.965628	0.970786	1.00034
3171	30.1 °C		1.10994	0.99287	1.03609	1.06751	0.99962	1.03725	1.01675	1.06257
4228	29.9 °C		1.18005	1.01751	1.08906	1.15825	1.07186	1.11763	1.10877	1.13578
5285	30.0 °C		1.24349	1.05069	1.14979	1.22306	1.0804	1.20389	1.13776	1.18276
6342	29.8 °C		1.28515	1.00596	1.17822	1.28173	1.12921	1.26254	1.19927	1.22962
7399	30.0 °C		1.32331	1.02006	1.21489	1.34035	1.17753	1.34124	1.21975	1.28498
8456	30.1 °C		1.37383	0.998881	1.21653	1.3907	1.19753	1.35869	1.276	1.30131
9513	29.9 °C		1.38128	0.961572	1.2654	1.39649	1.19455	1.39252	1.27065	1.32889
10570	30.1 °C		1.39673	0.925986	1.2668	1.39979	1.19073	1.42942	1.26676	1.3206
11627	30.1 °C		1.41253	0.893198	1.26577	1.42	1.17518	1.4458	1.23798	1.34105
12684	30.0 °C		1.40924	0.829577	1.28008	1.41557	1.17428	1.44322	1.24679	1.37018
13741	29.9 °C		1.39545	0.806118	1.25021	1.36235	1.15058	1.45352	1.2267	1.33624
14798	29.9 °C		1.36973	0.787312	1.25912	1.37225	1.16361	1.48626	1.23212	1.30948
15855	30.0 °C		1.34388	0.721969	1.2512	1.37597	1.11102	1.49129	1.2346	1.27457
16912	30.2 °C		1.35957	0.694342	1.24249	1.4033	1.11444	1.46846	1.20691	1.28251
17969	30.1 °C		1.35061	0.62523	1.24308	1.34003	1.13337	1.45968	1.19317	1.30016
19026	30.1 °C		1.36127	0.611145	1.25227	1.36607	1.09563	1.52211	1.20899	1.29383
20083	30.2 °C		1.34142	0.551435	1.22342	1.29465	1.06726	1.47116	1.14855	1.25068
21140	30.0 °C		1.31215	0.515879	1.21404	1.22927	1.04881	1.47136	1.11659	1.2713
22197	30.2 °C		1.32458	0.500203	1.20355	1.27148	1.05197	1.43837	1.09637	1.21985
23254	30.0 °C		1.3014	0.465169	1.21192	1.23706	1.02769	1.46754	1.11014	1.24765
24310	30.0 °C		1.31872	0.425976	1.19845	1.21172	1.01148	1.46573	1.08735	1.18948
25367	30.0 °C		1.27745	0.401486	1.19588	1.21319	0.997078	1.41941	1.04688	1.17821
26424	29.9 °C		1.29006	0.371211	1.16337	1.1949	1.00424	1.44146	1.0169	1.21706

## Sheet: Replicate 3
Fluorescence
Time	Temperature	HisTEV	HisTEV	eGFP	eGFP	ssrA	ssrA	AANDENY	AANDENY	2xAANDENY	2xAANDENY	XB	XB	sXB	sXB	IGF	IGF	IGL	IGL
0	30.1 °C	185	179	9878	9373	13981	13424	22330	21235	13270	12640	14434	14200	7120	7713	17019	16795	12166	12686
1057	29.9 °C	191	177	9042	9150	13035	12292	20668	19341	12032	11657	13020	12418	6238	6744	14942	14778	10622	11482
2114	29.9 °C	188	176	10672	10672	13535	12940	22321	20900	14085	13615	13814	13269	7112	7633	16414	16586	12664	13477
3171	30.1 °C	198	181	12428	12528	14116	13647	24216	22929	16133	15553	14735	14547	8088	8954	18009	17952	14012	15027
4228	29.9 °C	199	190	13528	14425	14069	13833	25394	24195	17883	17670	15722	15466	9350	10231	18941	19095	15904	16800
5285	30.0 °C	212	197	15005	15707	14448	13914	27227	25740	19894	19419	16433	15890	10200	11271	19658	20164	17123	18430
6342	29.8 °C	220	205	16439	16968	14701	13837	28517	26844	20925	20512	16865	16845	10918	12464	20682	20769	17840	18916
7399	30.0 °C	224	208	17655	17873	14210	13412	29241	27412	21281	21415	17132	16564	11824	13049	21467	21021	18811	20129
8456	30.1 °C	235	217	18547	18844	13706	13085	29575	28113	22640	22242	17368	16763	12220	13626	21664	21402	19413	20314
9513	29.9 °C	243	231	19461	19412	13330	12948	29893	28779	23602	22869	17685	17549	12793	14418	21745	21788	19891	21380
10570	30.1 °C	261	243	20267	20032	12981	12174	30627	28719	23709	23724	17613	17458	13680	15070	21828	21915	20657	21659
11627	30.1 °C	270	257	20469	20229	12573	11896	31067	29611	23844	23830	17634	17309	13891	15580	21827	21889	20847	21858
12684	30.0 °C	282	271	20334	20271	12107	11401	31334	29927	24055	24240	17588	17259	14142	16238	21777	22120	21336	22450
13741	29.9 °C	296	282	20237	21098	11552	11064	31739	29611	25369	24300	17444	16987	14426	16557	21723	22141	21006	22752
14798	29.9 °C	305	296	20126	21481	10867	10424	31799	30413	25192	24517	17516	17662	15263	16773	21350	22291	21544	22702
15855	30.0 °C	316	306	21421	20872	10186	9804	32020	30189	24434	24290	17321	17094	15104	17140	21725	21878	21400	22303
16912	30.2 °C	335	322	21623	21546	9689	9426	32166	30026	25574	24692	17454	17009	15329	17354	21451	21761	21474	23228
17969	30.1 °C	345	332	20601	21481	9326	9024	32222	30723	25033	24699	17427	17420	15699	17749	21677	21457	21783	22824
19026	30.1 °C	362	347	22512	22026	8755	8640	32665	30722	25289	24971	17332	17077	15914	18034	20961	21206	21729	23084
20083	30.2 °C	374	358	21052	22319	8045	8207	32168	30963	24931	24833	17431	17367	15875	18101	20598	21129	22016	22942
21140	30.0 °C	382	372	22566	22290	7955	7731	32986	31141	25127	24692	17416	16729	16566	18216	20691	20828	22106	22659
22197	30.2 °C	396	384	21993	22225	7566	7442	33208	31211	24882	24889	16935	16940	16895	18623	20626	21040	21880	23466
23254	30.0 °C	405	394	21534	22103	6947	6969	32507	31158	24634	24782	16919	17053	16591	18980	19861	20520	21336	22752
24310	30.0 °C	415	404	22165	22267	6815	6604	33422	31575	24964	24585	17114	16863	16801	18910	19952	20252	21848	22782
25367	30.0 °C	428	420	23006	22956	6334	6226	32968	31670	25147	24602	16740	16556	17060	19108	19636	20015	22124	23241
26424	29.9 °C	442	431	23318	22970	6243	5943	33609	31802	25276	24810	17024	16712	17335	19212	19405	19677	21824	23223
OD600
Time	Temperature	HisTEV	HisTEV	eGFP	eGFP	ssrA	ssrA	AANDENY	AANDENY	2xAANDENY	2xAANDENY	XB	XB	sXB	sXB	IGF	IGF	IGL	IGL
0	30.1 °C	0.0743	0.0735	0.0951	0.0931	0.106	0.1066	0.1172	0.115	0.1009	0.1014	0.1167	0.1164	0.0916	0.0985	0.1039	0.1053	0.0981	0.1032
1057	29.9 °C	0.073	0.072	0.0891	0.0907	0.1064	0.1025	0.1119	0.1061	0.0962	0.0946	0.1133	0.1085	0.0898	0.0922	0.1008	0.0978	0.0973	0.1005
2114	29.9 °C	0.0844	0.0812	0.1021	0.0982	0.1167	0.1143	0.1257	0.1209	0.105	0.1008	0.1251	0.1235	0.0988	0.1023	0.113	0.1121	0.1103	0.115
3171	30.1 °C	0.0874	0.0882	0.1041	0.1081	0.1245	0.1194	0.1317	0.1242	0.1169	0.1153	0.1298	0.1285	0.1073	0.1146	0.1222	0.1213	0.1173	0.1169
4228	29.9 °C	0.0897	0.0856	0.1029	0.1106	0.1222	0.1223	0.129	0.1291	0.1172	0.1163	0.1342	0.1371	0.1132	0.1187	0.1232	0.1237	0.1202	0.1242
5285	30.0 °C	0.0898	0.0882	0.1025	0.1109	0.1255	0.1245	0.1323	0.1305	0.1206	0.1194	0.1374	0.1363	0.1138	0.1189	0.123	0.1246	0.1197	0.1269
6342	29.8 °C	0.0925	0.0896	0.1042	0.1131	0.1273	0.1282	0.1363	0.1307	0.1137	0.1175	0.1386	0.1384	0.1107	0.1234	0.1245	0.1278	0.1211	0.1222
7399	30.0 °C	0.0941	0.0886	0.1073	0.1129	0.1294	0.1261	0.1368	0.1337	0.114	0.1164	0.1413	0.1348	0.1178	0.1238	0.1257	0.1291	0.1196	0.1271
8456	30.1 °C	0.093	0.0895	0.1096	0.115	0.1306	0.1284	0.1365	0.1344	0.1182	0.12	0.139	0.1381	0.1143	0.1198	0.1286	0.1272	0.1253	0.1259
9513	29.9 °C	0.0955	0.0919	0.1136	0.1156	0.1315	0.1316	0.1344	0.1315	0.123	0.1178	0.1396	0.1439	0.116	0.1277	0.1268	0.132	0.121	0.1325
10570	30.1 °C	0.0946	0.088	0.1189	0.1209	0.1324	0.1299	0.1348	0.1335	0.1239	0.1226	0.1404	0.1406	0.1172	0.1284	0.1253	0.1333	0.1273	0.1255
11627	30.1 °C	0.093	0.0941	0.123	0.1168	0.133	0.1293	0.1369	0.1366	0.1192	0.1203	0.1413	0.1409	0.1178	0.1266	0.1271	0.1275	0.1304	0.1315
12684	30.0 °C	0.0999	0.0948	0.1197	0.1192	0.1339	0.1364	0.1419	0.1399	0.1217	0.1231	0.1439	0.1413	0.1207	0.1308	0.1334	0.1373	0.131	0.1366
13741	29.9 °C	0.1	0.0998	0.1177	0.1216	0.1354	0.1362	0.1436	0.1334	0.1283	0.1304	0.1476	0.1462	0.1202	0.1315	0.134	0.136	0.1261	0.1384
14798	29.9 °C	0.1007	0.0923	0.1138	0.1285	0.1375	0.1407	0.1454	0.1426	0.1316	0.1244	0.1508	0.1526	0.127	0.1326	0.1292	0.1376	0.1339	0.1379
15855	30.0 °C	0.1006	0.0957	0.1232	0.1232	0.1382	0.1383	0.1456	0.1443	0.1264	0.1287	0.1514	0.1497	0.1249	0.1337	0.1325	0.1383	0.1343	0.1355
16912	30.2 °C	0.1015	0.0993	0.1314	0.1262	0.145	0.1377	0.1455	0.1466	0.1325	0.1321	0.1518	0.1522	0.1236	0.1372	0.136	0.1422	0.1312	0.1422
17969	30.1 °C	0.1088	0.1004	0.1226	0.1293	0.1505	0.1382	0.1493	0.1485	0.1258	0.1285	0.1521	0.1552	0.1269	0.1363	0.1352	0.1398	0.1399	0.1424
19026	30.1 °C	0.102	0.0989	0.1282	0.1307	0.1437	0.1426	0.1531	0.1495	0.1319	0.1303	0.1556	0.1525	0.1261	0.1399	0.1367	0.1417	0.1388	0.1408
20083	30.2 °C	0.1052	0.1058	0.1269	0.1294	0.1434	0.1407	0.1504	0.1508	0.1299	0.1357	0.1626	0.1588	0.1289	0.137	0.1427	0.1448	0.1379	0.1423
21140	30.0 °C	0.1046	0.1017	0.1334	0.1367	0.1463	0.143	0.1518	0.1502	0.1371	0.1366	0.164	0.1601	0.1331	0.1384	0.1442	0.1431	0.1403	0.1453
22197	30.2 °C	0.1064	0.1083	0.1335	0.1346	0.1521	0.1523	0.1627	0.1565	0.138	0.1343	0.161	0.1602	0.1397	0.1418	0.145	0.1471	0.1463	0.1494
23254	30.0 °C	0.1093	0.1044	0.1305	0.1348	0.1432	0.1474	0.1592	0.1496	0.1341	0.1414	0.1626	0.1636	0.1334	0.1438	0.1452	0.1474	0.1368	0.1498
24310	30.0 °C	0.1088	0.1078	0.1358	0.1364	0.1499	0.1444	0.1599	0.1581	0.1424	0.1427	0.1722	0.1667	0.1351	0.1453	0.144	0.1476	0.1474	0.1508
25367	30.0 °C	0.1188	0.11	0.1416	0.1383	0.1472	0.1505	0.1618	0.1586	0.1464	0.1456	0.1631	0.1675	0.1384	0.1484	0.1492	0.1519	0.1465	0.1495
26424	29.9 °C	0.1143	0.1125	0.1406	0.1384	0.1579	0.1543	0.1716	0.161	0.1412	0.1461	0.1718	0.1677	0.1433	0.1494	0.1515	0.1502	0.1519	0.1553
Normalised fluorescence
Time	Temperature	HisTEV	HisTEV	eGFP	eGFP	ssrA	ssrA	AANDENY	AANDENY	2xAANDENY	2xAANDENY	XB	XB	sXB	sXB	IGF	IGF	IGL	IGL
0	30.1 °C	2489.91	2435.37	103870	100677	131896	125929	190529	184652	131516	124655	123685	121993	77729.3	78304.6	163802	159497	124016	122926
1057	29.9 °C	2616.44	2458.33	101481	100882	122509	119922	184701	182290	125073	123224	114916	114452	69465.5	73145.3	148234	151104	109168	114249
2114	29.9 °C	2227.49	2167.49	104525	108676	115981	113211	177574	172870	134143	135069	110424	107441	71983.8	74613.9	145257	147957	114814	117191
3171	30.1 °C	2265.45	2052.15	119385	115893	113382	114296	183872	184614	138007	134892	113521	113206	75377.4	78132.6	147373	147997	119454	128546
4228	29.9 °C	2218.51	2219.63	131467	130425	115131	113107	196853	187413	152585	151935	117154	112808	82597.2	86192.1	153742	154365	132313	135266
5285	30.0 °C	2360.8	2233.56	146390	141632	115124	111759	205797	197241	164959	162638	119600	116581	89630.9	94793.9	159821	161830	143049	145232
6342	29.8 °C	2378.38	2287.95	157764	150027	115483	107933	209222	205386	184037	174570	121681	121712	98626.9	101005	166120	162512	147316	154795
7399	30.0 °C	2380.45	2347.63	164539	158308	109815	106360	213750	205026	186675	183978	121246	122878	100374	105404	170780	162827	157283	158371
8456	30.1 °C	2526.88	2424.58	169224	163861	104946	101908	216667	209174	191540	185350	124950	121383	106912	113740	168460	168255	154932	161350
9513	29.9 °C	2544.5	2513.6	171312	167924	101369	98389.1	222418	218852	191886	194134	126683	121953	110284	112905	171491	165061	164388	161358
10570	30.1 °C	2758.99	2761.36	170454	165691	98043.8	93718.2	227203	215124	191356	193507	125449	124168	116724	117368	174206	164404	162270	172582
11627	30.1 °C	2903.23	2731.14	166415	173193	94533.8	92003.1	226932	216772	200034	198088	124798	122846	117920	123065	171731	171678	159870	166221
12684	30.0 °C	2822.82	2858.65	169875	170059	90418.2	83585	220817	213917	197658	196913	122224	122144	117167	124144	163246	161107	162870	164348
13741	29.9 °C	2960	2825.65	171937	173503	85317.6	81233.5	221024	221972	197732	186350	118184	116190	120017	125909	162112	162801	166582	164393
14798	29.9 °C	3028.8	3206.93	176854	167167	79032.7	74086.7	218700	213275	191429	197082	116154	115740	120181	126493	165248	161999	160896	164627
15855	30.0 °C	3141.15	3197.49	173872	169416	73704.8	70889.4	219918	209210	193307	188733	114406	114188	120929	128197	163962	158192	159345	164598
16912	30.2 °C	3300.49	3242.7	164559	170729	66820.7	68453.2	221072	204816	193011	186919	114980	111754	124021	126487	157728	153031	163674	163347
17969	30.1 °C	3170.96	3306.77	168034	166133	61966.8	65296.7	215820	206889	198990	192210	114576	112242	123712	130220	160333	153484	155704	160281
19026	30.1 °C	3549.02	3508.59	175601	168523	60925.5	60589.1	213357	205498	191729	191642	111388	111980	126201	128906	153336	149654	156549	163949
20083	30.2 °C	3555.13	3383.74	165894	172481	56101.8	58329.8	213883	205325	191925	182999	107202	109364	123157	132124	144345	145919	159652	161223
21140	30.0 °C	3652.01	3657.82	169160	163058	54374.6	54062.9	217299	207330	183275	180761	106195	104491	124463	131618	143488	145549	157562	155946
22197	30.2 °C	3721.8	3545.71	164742	165119	49743.6	48864.1	204106	199431	180304	185324	105186	105743	120938	131333	142248	143032	149556	157068
23254	30.0 °C	3705.4	3773.95	165011	163969	48512.6	47279.5	204190	208275	183699	175262	104053	104236	124370	131989	136784	139213	155965	151883
24310	30.0 °C	3814.34	3747.68	163218	163248	45463.6	45734.1	209018	199715	175309	172285	99384.4	101158	124360	130145	138556	137209	148223	151074
25367	30.0 °C	3602.69	3818.18	162472	165987	43029.9	41368.8	203758	199685	171769	168970	102636	98841.8	123266	128760	131609	131764	151017	155458
26424	29.9 °C	3867.02	3831.11	165846	165968	39537.7	38515.9	195857	197528	179008	169815	99092	99654.1	120970	128594	128086	131005	143673	149536
Background subtraction
Time	Temperature	HisTEV	HisTEV	eGFP	eGFP	ssrA	ssrA	AANDENY	AANDENY	2xAANDENY	2xAANDENY	XB	XB	sXB	sXB	IGF	IGF	IGL	IGL
0	30.1 °C	27.2658	-27.2658	101407	98214.1	129434	123466	188066	182190	129054	122192	121222	119530	75266.6	75841.9	161339	157034	121554	120464
1057	29.9 °C	79.0525	-79.0525	98944.1	98344.6	119972	117385	182163	179753	122535	120687	112379	111914	66928.1	70608	145697	148567	106630	111711
2114	29.9 °C	30.0002	-30.0002	102327	106479	113784	111013	175376	170673	131945	132872	108226	105244	69786.3	72416.4	143059	145760	112617	114994
3171	30.1 °C	106.646	-106.646	117226	113734	111223	112138	181714	182455	135848	132733	111362	111047	73218.6	75973.8	145214	145838	117296	126387
4228	29.9 °C	-0.560018	0.560018	129248	128206	112912	110888	194634	185194	150366	149716	114934	110589	80378.1	83973	151523	152146	130094	133047
5285	30.0 °C	63.6208	-63.6208	144093	139335	112826	109462	203500	194944	162661	160341	117303	114284	87333.8	92496.8	157524	159533	140752	142935
6342	29.8 °C	45.216	-45.216	155431	147693	113150	105600	206889	203053	181704	172237	119348	119379	96293.8	98671.7	163787	160179	144983	152462
7399	30.0 °C	16.4083	-16.4083	162175	155944	107450	103996	211386	202662	184311	181614	118882	120514	98009.5	103040	168416	160463	154919	156007
8456	30.1 °C	51.1504	-51.1504	166749	161385	102471	99432.4	214191	206698	189064	182874	122474	118907	104436	111264	165985	165779	152456	158875
9513	29.9 °C	15.4504	-15.4504	168783	165395	98839.8	95860	219889	216323	189357	191605	124154	119424	107755	110376	168961	162532	161859	158829
10570	30.1 °C	-1.18922	1.18922	167694	162930	95283.6	90958.1	224443	212363	188596	190747	122689	121408	113963	114607	171446	161643	159510	169821
11627	30.1 °C	86.0444	-86.0444	163597	170376	91716.7	89185.9	224115	213954	197216	195271	121981	120029	115103	120248	168914	168861	157052	163403
12684	30.0 °C	-17.9135	17.9135	167034	167218	87577.5	80744.3	217977	211076	194817	194072	119383	119304	114326	121303	160405	158266	160029	161508
13741	29.9 °C	67.1743	-67.1743	169044	170610	82424.8	78340.7	218131	219079	194839	183457	115291	113297	117124	123016	159219	159909	163689	161500
14798	29.9 °C	-89.0678	89.0678	173736	164049	75914.9	70968.8	215582	210157	188311	193964	113036	112623	117063	123375	162130	158881	157778	161509
15855	30.0 °C	-28.1695	28.1695	170702	166246	70535.5	67720	216748	206041	190138	185564	111236	111019	117759	125028	160793	155023	156175	161428
16912	30.2 °C	28.8969	-28.8969	161287	167457	63549.1	65181.6	217801	201544	189740	183647	111709	108483	120749	123215	154456	149759	160402	160076
17969	30.1 °C	-67.9085	67.9085	164795	162894	58727.9	62057.8	212582	203650	195752	188971	111337	109003	120473	126981	157094	150245	152465	157042
19026	30.1 °C	20.2125	-20.2125	172072	164995	57396.7	57060.3	209828	201970	188200	188114	107859	108452	122673	125378	149807	146125	153020	160420
20083	30.2 °C	85.6951	-85.6951	162425	169011	52632.4	54860.3	210414	201855	188455	179530	103732	105895	119688	128655	140875	142449	156182	157753
21140	30.0 °C	-2.90473	2.90473	165506	159403	50719.7	50408	213644	203675	179620	177106	102540	100836	120808	127964	139833	141894	153907	152291
22197	30.2 °C	88.0491	-88.0491	161108	161485	46109.8	45230.3	200472	195798	176671	181690	101553	102109	117304	127699	138615	139398	145922	153435
23254	30.0 °C	-34.2742	34.2742	161272	160229	44772.9	43539.8	200450	204536	179959	171522	100313	100496	120631	128249	133044	135473	152225	148143
24310	30.0 °C	33.3287	-33.3287	159437	159467	41682.6	41953.1	205237	195934	171528	168504	95603.4	97376.8	120579	126364	134775	133428	144442	147293
25367	30.0 °C	-107.744	107.744	158761	162277	39319.5	37658.3	200047	195974	168059	165259	98926	95131.4	119555	125050	127898	128054	147307	151748
26424	29.9 °C	17.9528	-17.9528	161997	162119	35688.6	34666.8	192008	193679	175159	165966	95242.9	95805.1	117121	124745	124237	127156	139824	145687
Mean
Time	Temperature	HisTEV	eGFP	ssrA	AANDENY	2xAANDENY	XB	sXB	IGF	IGL
0	30.1 °C	2.27374e-13	99810.5	126450	185128	125623	120376	75554.3	159187	121009
1057	29.9 °C	2.27374e-13	98644.4	118678	180958	121611	112146	68768	147132	109171
2114	29.9 °C	0	104403	112399	173024	132409	106735	71101.4	144409	113805
3171	30.1 °C	2.27374e-13	115480	111680	182084	134290	111205	74596.2	145526	121841
4228	29.9 °C	0	128727	111900	189914	150041	112762	82175.6	151835	131570
5285	30.0 °C	-2.27374e-13	141714	111144	199222	161501	115793	89915.3	158528	141844
6342	29.8 °C	0	151562	109375	204971	176970	119364	97482.7	161983	148723
7399	30.0 °C	2.27374e-13	159059	105723	207024	182963	119698	100525	164439	155463
8456	30.1 °C	0	164067	100952	210445	185969	120691	107850	165882	155665
9513	29.9 °C	0	167089	97349.9	218106	190481	121789	109066	165747	160344
10570	30.1 °C	0	165312	93120.9	218403	189671	122048	114285	166545	164666
11627	30.1 °C	0	166987	90451.3	219035	196244	121005	117675	168887	160228
12684	30.0 °C	0	167126	84160.9	214527	194445	119343	117814	159336	160769
13741	29.9 °C	-2.27374e-13	169827	80382.7	218605	189148	114294	120070	159564	162595
14798	29.9 °C	0	168893	73441.9	212870	191137	112829	120219	160505	159643
15855	30.0 °C	-2.27374e-13	168474	69127.8	211394	187851	111128	121394	157908	158802
16912	30.2 °C	-2.27374e-13	164372	64365.3	209672	186694	110096	121982	152108	160239
17969	30.1 °C	0	163845	60392.9	208116	192361	110170	123727	153669	154754
19026	30.1 °C	0	168533	57228.5	205899	188157	108155	124025	147966	156720
20083	30.2 °C	0	165718	53746.4	206135	183992	104813	124171	141662	156968
21140	30.0 °C	2.27374e-13	162454	50563.8	208660	178363	101688	124386	140863	153099
22197	30.2 °C	0	161296	45670.1	198135	179180	101831	122502	139006	149678
23254	30.0 °C	2.27374e-13	160750	44156.4	202493	175741	100405	124440	134259	150184
24310	30.0 °C	0	159452	41817.8	200586	170016	96490.1	123471	134101	145867
25367	30.0 °C	0	160519	38488.9	198011	166659	97028.7	122303	127976	149527
26424	29.9 °C	2.27374e-13	162058	35177.7	192843	170563	95524	120933	125697	142756
%
Time	Temperature	HisTEV	eGFP	ssrA	AANDENY	2xAANDENY	XB	sXB	IGF	IGL
0	30.1 °C		1	1	1	1	1	1	1	1
1057	29.9 °C		0.988316	0.938541	0.977476	0.968064	0.931633	0.91018	0.924273	0.902173
2114	29.9 °C		1.04601	0.888878	0.93462	1.05402	0.886678	0.941063	0.907171	0.940472
3171	30.1 °C		1.15699	0.883198	0.983559	1.069	0.923809	0.98732	0.914186	1.00688
4228	29.9 °C		1.28972	0.884936	1.02585	1.19438	0.936744	1.08764	0.953815	1.08728
5285	30.0 °C		1.41983	0.878958	1.07613	1.2856	0.961927	1.19008	0.995865	1.17218
6342	29.8 °C		1.5185	0.864966	1.10719	1.40874	0.991588	1.29023	1.01757	1.22902
7399	30.0 °C		1.59361	0.836088	1.11828	1.45644	0.994365	1.3305	1.033	1.28473
8456	30.1 °C		1.64378	0.798352	1.13675	1.48038	1.00261	1.42745	1.04206	1.2864
9513	29.9 °C		1.67406	0.76987	1.17814	1.51629	1.01174	1.44354	1.04121	1.32507
10570	30.1 °C		1.65626	0.736425	1.17974	1.50985	1.01389	1.51263	1.04622	1.36078
11627	30.1 °C		1.67304	0.715314	1.18315	1.56216	1.00522	1.55749	1.06094	1.3241
12684	30.0 °C		1.67443	0.665568	1.1588	1.54785	0.991419	1.55933	1.00094	1.32857
13741	29.9 °C		1.7015	0.635689	1.18083	1.50568	0.949476	1.58919	1.00237	1.34366
14798	29.9 °C		1.69213	0.580798	1.14985	1.52152	0.937305	1.59116	1.00828	1.31927
15855	30.0 °C		1.68794	0.546681	1.14188	1.49535	0.923169	1.60671	0.991968	1.31232
16912	30.2 °C		1.64684	0.509019	1.13258	1.48614	0.914596	1.6145	0.955532	1.32419
17969	30.1 °C		1.64156	0.477603	1.12417	1.53126	0.915216	1.63759	0.965341	1.27886
19026	30.1 °C		1.68853	0.452579	1.1122	1.49779	0.898478	1.64154	0.929514	1.29511
20083	30.2 °C		1.66033	0.425041	1.11347	1.46464	0.870715	1.64347	0.889913	1.29716
21140	30.0 °C		1.62763	0.399873	1.12711	1.41983	0.844752	1.64631	0.884896	1.26519
22197	30.2 °C		1.61603	0.361172	1.07026	1.42633	0.845938	1.62137	0.873229	1.23692
23254	30.0 °C		1.61056	0.349201	1.0938	1.39895	0.834091	1.64703	0.843405	1.2411
24310	30.0 °C		1.59755	0.330707	1.0835	1.35338	0.801571	1.6342	0.842415	1.20543
25367	30.0 °C		1.60824	0.304381	1.06959	1.32666	0.806045	1.61874	0.803937	1.23567
26424	29.9 °C		1.62366	0.278195	1.04168	1.35774	0.793545	1.60061	0.789618	1.17972
