# Supplementary material for: Targeted protein degradation in Escherichia coli using CLIPPERs
Source: EMBO Rep. 2025 Jun 25;26(16):3994–4016. doi: 10.1038/s44319-025-00510-9 (PMC12373786; doi:10.1038/s44319-025-00510-9)
Supplement: Supplementary file 8 — Figure EV1 Source Data [file 44319_2025_510_MOESM8_ESM.zip › EV1/EV1C/dsspB_eGFP_degradation_fluorencence_curves.xlsx]

## Sheet: Replicate 1
Fluorescence
Time	Temperature	HisTEV	HisTEV	eGFP	eGFP	ssrA	ssrA	AANDENY	AANDENY	2xAANDENY	2xAANDENY	XB	XB	sXB	sXB	IGF	IGF	IGL	IGL
0	30.1 °C	169	169	14058	14222	6024	5561	16755	15645	15610	17069	7088	7051	9787	9229	13260	12483	15962	14928
1057	29.9 °C	166	166	12920	12712	4884	4821	14610	14219	13427	15229	5978	5837	8570	8214	11918	11677	12784	13331
2114	29.9 °C	167	166	13357	13136	4553	4549	14924	14673	13362	16003	5685	5698	8947	8457	11969	11949	13006	13580
3171	30.1 °C	170	170	14495	14284	4431	4334	15897	16111	16012	17667	5912	5837	9898	9257	12513	12633	13697	14380
4228	29.9 °C	178	175	15381	15107	4199	4073	17040	16746	16369	18936	6207	5826	10666	9955	13295	12990	14365	14975
5285	30.0 °C	180	179	16393	15733	3934	3828	18166	17706	18589	20683	6156	5983	10806	10387	13803	13465	15090	15471
6342	29.8 °C	187	186	16882	16412	3658	3502	19236	18475	19421	21116	6069	5921	11472	10873	13983	13653	15444	16112
7399	30.0 °C	188	186	17364	16978	3302	3331	19738	18680	19990	22341	6234	6062	11540	11231	14092	13698	15692	16195
8456	30.1 °C	195	194	17998	17493	2928	2906	19650	19184	19377	23330	6066	5863	12001	11436	14113	13900	15855	16317
9513	29.9 °C	205	198	18162	17782	2738	2619	20347	19566	20459	23630	6101	5772	12057	11619	14152	13951	16426	16388
10570	30.1 °C	209	207	18291	17891	2414	2369	20119	19601	19898	24324	6087	5817	12049	11825	14008	13839	16491	16501
11627	30.1 °C	214	212	18178	17945	2175	2093	20719	20746	21075	23312	5815	5788	12304	12060	14006	13552	16391	16772
12684	30.0 °C	221	222	18337	18160	1897	1853	20541	19923	21627	24238	5865	5676	11844	12173	13511	13222	16221	16538
13741	29.9 °C	226	225	18394	17801	1765	1719	21122	20203	21936	23362	5583	5798	12179	12020	13243	13135	15928	16288
14798	29.9 °C	234	233	18601	18246	1511	1477	21050	20242	22088	23766	5699	5743	12150	11857	13231	13199	16086	16474
15855	30.0 °C	238	238	18608	17851	1352	1328	20958	20803	21529	24430	5462	5470	12421	12064	12953	12728	15719	16319
16912	30.2 °C	247	245	18275	17716	1264	1173	20464	20507	20843	23858	5391	5560	12387	12121	12536	12634	15507	16160
17969	30.1 °C	253	252	18427	18252	1100	1059	21015	20166	20945	24404	5373	5386	12762	11899	12585	12423	15393	15642
19026	30.1 °C	258	260	18449	18550	981	981	20796	20655	20860	24507	5251	5441	12723	12345	12274	12394	15235	15738
20083	30.2 °C	269	266	18531	18264	900	872	20984	20200	21040	23876	5218	5424	12606	12099	11962	12034	15483	15953
21140	30.0 °C	274	271	18731	18151	796	794	20504	20744	19946	24849	5174	5079	12965	12383	11983	11972	15518	15929
22197	30.2 °C	281	282	18776	18696	736	734	20571	20530	20612	23627	5106	5128	12554	12458	11702	11713	15398	15905
23254	30.0 °C	288	287	18646	18563	680	681	20410	21155	19904	24937	5068	5218	12269	12311	11352	11482	14872	15957
24310	30.0 °C	292	296	18475	18741	622	642	20263	21377	19734	24850	5124	5102	12094	12504	11454	11486	14931	15438
25367	30.0 °C	298	299	18302	19300	592	589	20263	20916	20377	25130	4942	5066	12749	12584	11168	11683	14986	15438
26424	29.9 °C	303	305	18522	18823	556	566	20364	21744	19938	24658	5105	5024	11646	12597	11058	11129	14788	15960
OD600
Time	Temperature	HisTEV	HisTEV	eGFP	eGFP	ssrA	ssrA	AANDENY	AANDENY	2xAANDENY	2xAANDENY	XB	XB	sXB	sXB	IGF	IGF	IGL	IGL
0	30.1 °C	0.0762	0.0755	0.1033	0.1032	0.107	0.1082	0.1097	0.1041	0.0995	0.1082	0.0909	0.0926	0.1037	0.1034	0.1043	0.1045	0.2155	0.1099
1057	29.9 °C	0.0771	0.0765	0.0982	0.1007	0.1022	0.0998	0.1057	0.1016	0.1001	0.1046	0.0918	0.09	0.1038	0.1023	0.1054	0.102	0.1077	0.108
2114	29.9 °C	0.0844	0.0791	0.1087	0.1047	0.1099	0.1083	0.1154	0.1068	0.1072	0.112	0.0948	0.0948	0.1113	0.0998	0.1103	0.1116	0.1121	0.1147
3171	30.1 °C	0.0924	0.089	0.1176	0.1139	0.1174	0.1151	0.1193	0.1221	0.1107	0.1185	0.1071	0.107	0.1133	0.1173	0.1153	0.118	0.1205	0.1185
4228	29.9 °C	0.0939	0.0884	0.1177	0.1133	0.1183	0.1152	0.1202	0.1194	0.1113	0.1188	0.1075	0.1007	0.1175	0.1186	0.116	0.1176	0.1222	0.1204
5285	30.0 °C	0.0976	0.0972	0.1191	0.1161	0.1172	0.1153	0.1234	0.1226	0.1136	0.1194	0.1103	0.1103	0.1136	0.1172	0.1201	0.1197	0.1249	0.1201
6342	29.8 °C	0.0943	0.0982	0.1198	0.1151	0.1149	0.1141	0.1227	0.1181	0.115	0.1192	0.1104	0.1025	0.1186	0.1204	0.1217	0.1216	0.1228	0.1244
7399	30.0 °C	0.102	0.0919	0.1211	0.118	0.1164	0.1178	0.1267	0.1211	0.118	0.119	0.1139	0.1093	0.1202	0.123	0.1217	0.1209	0.1251	0.1243
8456	30.1 °C	0.101	0.0984	0.1227	0.1166	0.1159	0.1165	0.1287	0.1218	0.1188	0.1215	0.1094	0.1085	0.1169	0.1199	0.1212	0.1215	0.126	0.1233
9513	29.9 °C	0.0973	0.0943	0.1254	0.1175	0.1183	0.1183	0.128	0.1244	0.1184	0.1214	0.1121	0.1099	0.1184	0.1245	0.1215	0.1257	0.1273	0.1218
10570	30.1 °C	0.1011	0.0988	0.1276	0.1201	0.1196	0.1184	0.1298	0.1243	0.1183	0.1238	0.1126	0.115	0.1256	0.1202	0.1258	0.1275	0.128	0.1235
11627	30.1 °C	0.1052	0.0978	0.1249	0.1216	0.1181	0.1193	0.1305	0.13	0.1203	0.1245	0.1162	0.1131	0.1212	0.1272	0.1241	0.1239	0.1263	0.1241
12684	30.0 °C	0.1019	0.1018	0.1245	0.1225	0.1172	0.1184	0.1324	0.1252	0.1206	0.1243	0.1154	0.1167	0.1178	0.1221	0.1238	0.1255	0.1278	0.1295
13741	29.9 °C	0.1035	0.1025	0.1263	0.122	0.1193	0.1273	0.1316	0.1277	0.122	0.1288	0.1188	0.1154	0.1203	0.1232	0.1253	0.1244	0.1264	0.1294
14798	29.9 °C	0.1035	0.1047	0.1311	0.125	0.1222	0.1208	0.1321	0.1305	0.1228	0.1276	0.1165	0.1156	0.1269	0.1225	0.1292	0.13	0.1305	0.1289
15855	30.0 °C	0.1081	0.1034	0.128	0.1235	0.1255	0.1238	0.1335	0.1319	0.1235	0.1286	0.1184	0.1187	0.1294	0.1248	0.1275	0.129	0.1303	0.1312
16912	30.2 °C	0.105	0.1074	0.1294	0.1246	0.1303	0.1261	0.1356	0.1365	0.1269	0.1302	0.1199	0.1205	0.1304	0.1324	0.1269	0.1293	0.1355	0.1346
17969	30.1 °C	0.1053	0.104	0.131	0.1265	0.1356	0.1249	0.139	0.1345	0.1274	0.1313	0.1236	0.1179	0.1279	0.1305	0.1293	0.1346	0.1324	0.1308
19026	30.1 °C	0.1116	0.1037	0.1299	0.1241	0.1246	0.1264	0.1352	0.1369	0.1262	0.1332	0.1246	0.1238	0.128	0.1331	0.132	0.136	0.1319	0.1347
20083	30.2 °C	0.1142	0.1132	0.1332	0.1329	0.1336	0.129	0.1368	0.1328	0.1302	0.1355	0.1257	0.122	0.1218	0.1305	0.1322	0.1357	0.1376	0.1398
21140	30.0 °C	0.1147	0.1139	0.1321	0.1336	0.1298	0.1296	0.1373	0.1392	0.131	0.1363	0.1263	0.1221	0.1293	0.1397	0.1343	0.1369	0.1373	0.1423
22197	30.2 °C	0.1119	0.119	0.1336	0.1356	0.1389	0.1337	0.1421	0.1378	0.1294	0.1357	0.1237	0.1228	0.1331	0.1434	0.1332	0.132	0.1388	0.1425
23254	30.0 °C	0.1199	0.118	0.1362	0.1354	0.1363	0.1359	0.1439	0.1469	0.1359	0.1388	0.1244	0.1327	0.1249	0.136	0.1384	0.1404	0.1443	0.1482
24310	30.0 °C	0.1176	0.1157	0.1353	0.1355	0.1355	0.1347	0.1465	0.1507	0.1359	0.1417	0.1278	0.1278	0.1373	0.145	0.1345	0.1362	0.1417	0.1424
25367	30.0 °C	0.1235	0.1218	0.1411	0.142	0.1363	0.1414	0.1467	0.1459	0.1352	0.1477	0.13	0.1309	0.1335	0.1492	0.1355	0.1407	0.1466	0.1383
26424	29.9 °C	0.1243	0.1278	0.1395	0.1406	0.1381	0.1413	0.1484	0.1581	0.1385	0.1482	0.1297	0.1281	0.1304	0.1438	0.1385	0.1445	0.1454	0.1546
Normalised fluorescence
Time	Temperature	HisTEV	HisTEV	eGFP	eGFP	ssrA	ssrA	AANDENY	AANDENY	2xAANDENY	2xAANDENY	XB	XB	sXB	sXB	IGF	IGF	IGL	IGL
0	30.1 °C	2217.85	2238.41	136089	137810	56299.1	51395.6	152735	150288	156884	157754	77975.8	76144.7	94378	89255.3	127133	119455	74069.6	135833
1057	29.9 °C	2153.05	2169.93	131568	126236	47788.6	48306.6	138221	139951	134136	145593	65119.8	64855.6	82562.6	80293.3	113074	114480	118700	123435
2114	29.9 °C	1978.67	2098.61	122879	125463	41428.6	42003.7	129324	137388	124646	142884	59968.4	60105.5	80386.3	84739.5	108513	107070	116021	118396
3171	30.1 °C	1839.83	1910.11	123257	125408	37742.8	37654.2	133252	131949	144643	149089	55200.7	54551.4	87361	78917.3	108526	107059	113668	121350
4228	29.9 °C	1895.63	1979.64	130680	133336	35494.5	35355.9	141764	140251	147071	159394	57739.5	57855	90774.5	83937.6	114612	110459	117553	124377
5285	30.0 °C	1844.26	1841.56	137641	135512	33566.6	33200.3	147212	144421	163636	173224	55811.4	54243	95123.2	88626.3	114929	112490	120817	128818
6342	29.8 °C	1983.03	1894.09	140918	142589	31836.4	30692.4	156773	156435	168878	177148	54972.8	57765.9	96728.5	90307.3	114897	112278	125765	129518
7399	30.0 °C	1843.14	2023.94	143386	143881	28367.7	28276.7	155785	154253	169407	187739	54732.2	55462	96006.7	91308.9	115793	113300	125436	130290
8456	30.1 °C	1930.69	1971.54	146683	150026	25263.2	24944.2	152681	157504	163106	192016	55447.9	54036.9	102660	95379.5	116444	114403	125833	132336
9513	29.9 °C	2106.89	2099.68	144833	151336	23144.5	22138.6	158961	157283	172796	194646	54424.6	52520.5	101833	93325.3	116477	110986	129034	134548
10570	30.1 °C	2067.26	2095.14	143346	148968	20183.9	20008.4	155000	157691	168199	196478	54058.6	50582.6	95931.5	98377.7	111351	108541	128836	133611
11627	30.1 °C	2034.22	2167.69	145540	147574	18416.6	17544	158766	159585	175187	187245	50043	51176	101518	94811.3	112861	109379	129778	135149
12684	30.0 °C	2168.79	2180.75	147285	148245	16186	15650.3	155144	159129	179328	194996	50823.2	48637.5	100543	99697	109136	105355	126925	127707
13741	29.9 °C	2183.57	2195.12	145637	145910	14794.6	13503.5	160502	158207	179803	181382	46994.9	50242.6	101239	97564.9	105690	105587	126013	125873
14798	29.9 °C	2260.87	2225.41	141884	145968	12365	12226.8	159349	155111	179870	186254	48918.5	49679.9	95744.7	96791.8	102407	101531	123264	127804
15855	30.0 °C	2201.67	2301.74	145375	144543	10772.9	10727	156989	157718	174324	189969	46131.8	46082.6	95989.2	96666.7	101592	98666.7	120637	124383
16912	30.2 °C	2352.38	2281.19	141229	142183	9700.69	9302.14	150914	150234	164247	183241	44962.5	46141.1	94992.3	91548.3	98786.4	97710.8	114443	120059
17969	30.1 °C	2402.66	2423.08	140664	144285	8112.09	8478.78	151187	149933	164403	185864	43470.9	45682.8	99781.1	91180.1	97331.8	92295.7	116261	119587
19026	30.1 °C	2311.83	2507.23	142025	149476	7873.19	7761.08	153817	150877	165293	183986	42142.9	43949.9	99398.4	92749.8	92984.8	91132.4	115504	116837
20083	30.2 °C	2355.52	2349.82	139122	137427	6736.53	6759.69	153392	152108	161598	176207	41511.5	44459	103498	92712.6	90484.1	88680.9	112522	114113
21140	30.0 °C	2388.84	2379.28	141794	135861	6132.51	6126.54	149337	149023	152260	182311	40966	41597.1	100271	88639.9	89225.6	87450.7	113023	111940
22197	30.2 °C	2511.17	2369.75	140539	137876	5298.78	5489.9	144764	148984	159289	174112	41277.3	41759	94320.1	86875.9	87852.9	88734.8	110937	111614
23254	30.0 °C	2402	2432.2	136902	137097	4988.99	5011.04	141835	144010	146461	179661	40739.5	39321.8	98230.6	90522.1	82023.1	81780.6	103063	107672
24310	30.0 °C	2482.99	2558.34	136548	138310	4590.41	4766.15	138314	141851	145210	175371	40093.9	39921.8	88084.5	86234.5	85159.9	84331.9	105371	108413
25367	30.0 °C	2412.96	2454.84	129709	135915	4343.36	4165.49	138125	143358	150717	170142	38015.4	38701.3	95498.1	84343.2	82420.7	83034.8	102224	111627
26424	29.9 °C	2437.65	2386.54	132774	133876	4026.07	4005.66	137224	137533	143957	166383	39360.1	39219.4	89309.8	87600.8	79841.2	77017.3	101706	103234
Background subtraction
Time	Temperature	HisTEV	HisTEV	eGFP	eGFP	ssrA	ssrA	AANDENY	AANDENY	2xAANDENY	2xAANDENY	XB	XB	sXB	sXB	IGF	IGF	IGL	IGL
0	30.1 °C	-10.2814	10.2814	133861	135582	54070.9	49167.4	150507	148060	154656	155526	75747.7	73916.6	92149.9	87027.2	124905	117226	71841.5	133604
1057	29.9 °C	-8.44333	8.44333	129407	124075	45627.2	46145.1	136060	137789	131974	143431	62958.3	62694.1	80401.1	78131.8	110913	112319	116539	121274
2114	29.9 °C	-59.9682	59.9682	120841	123425	39389.9	39965.1	127285	135349	122607	140845	57929.7	58066.8	78347.7	82700.8	106475	105031	113983	116357
3171	30.1 °C	-35.1428	35.1428	121382	123533	35867.8	35779.2	131377	130074	142768	147214	53325.8	52676.4	85486	77042.3	106651	105184	111793	119475
4228	29.9 °C	-42.0022	42.0022	128742	131399	33556.9	33418.3	139826	138314	145133	157456	55801.9	55917.4	88836.8	82000	112674	108522	115616	122439
5285	30.0 °C	1.34925	-1.34925	135798	133670	31723.6	31357.4	145369	142578	161793	171382	53968.5	52400.1	93280.3	86783.4	113086	110647	118974	126975
6342	29.8 °C	44.4696	-44.4696	138980	140650	29897.8	28753.8	154834	154497	166940	175209	53034.3	55827.3	94789.9	88368.7	112959	110339	123827	127579
7399	30.0 °C	-90.4009	90.4009	141452	141948	26434.2	26343.2	153852	152319	167473	185806	52798.7	53528.5	94073.1	89375.4	113859	111367	123502	128356
8456	30.1 °C	-20.4258	20.4258	144732	148075	23312	22993.1	150730	155553	161155	190065	53496.8	52085.7	100709	93428.4	114493	112452	123882	130385
9513	29.9 °C	3.60203	-3.60203	142729	149233	21041.3	20035.3	156858	155180	170692	192543	52321.3	50417.2	99729.5	91222	114374	108883	126930	132445
10570	30.1 °C	-13.9408	13.9408	141265	146886	18102.7	17927.2	152919	155610	166118	194397	51977.4	48501.4	93850.3	96296.5	109270	106460	126755	131530
11627	30.1 °C	-66.7343	66.7343	143439	145473	16315.6	15443.1	156665	157484	173086	185144	47942.1	49075	99417.2	92710.4	110760	107278	127677	133048
12684	30.0 °C	-5.97681	5.97681	145110	146070	14011.2	13475.6	152969	156955	177154	192821	48648.5	46462.8	98368.5	97522.2	106961	103180	124750	125532
13741	29.9 °C	-5.77354	5.77354	143448	143720	12605.3	11314.2	158312	156017	177614	179193	44805.6	48053.3	99049.2	95375.6	103501	103397	123823	123684
14798	29.9 °C	17.7318	-17.7318	139641	143725	10121.8	9983.68	157106	152868	177627	184011	46675.3	47436.8	93501.5	94548.7	100164	99287.6	121021	125561
15855	30.0 °C	-50.0378	50.0378	143123	142291	8521.21	8475.28	154737	155466	172072	187717	43880.1	43830.9	93737.5	94415	99340.5	96415	118385	122131
16912	30.2 °C	35.5946	-35.5946	138912	139866	7383.9	6985.35	148598	147918	161931	180924	42645.7	43824.3	92675.5	89231.6	96469.7	95394	112126	117743
17969	30.1 °C	-10.2089	10.2089	138251	141872	5699.23	6065.92	148774	147520	161991	183452	41058	43269.9	97368.2	88767.2	94918.9	89882.8	113848	117174
19026	30.1 °C	-97.7022	97.7022	139615	147067	5463.66	5351.55	151407	148467	162884	181577	39733.3	41540.4	96988.9	90340.3	90575.3	88722.8	113095	114428
20083	30.2 °C	2.84666	-2.84666	136769	135074	4383.86	4407.02	151039	149756	159245	173854	39158.9	42106.3	101145	90360	88131.4	86328.2	110169	111760
21140	30.0 °C	4.78019	-4.78019	139410	133477	3748.45	3742.48	146953	146639	149875	179927	38581.9	39213	97886.6	86255.9	86841.6	85066.6	110639	109556
22197	30.2 °C	70.7114	-70.7114	138098	135436	2858.32	3049.44	142324	146544	156849	171672	38836.8	39318.5	91879.6	84435.4	85412.4	86294.4	108496	109174
23254	30.0 °C	-15.1009	15.1009	134485	134680	2571.89	2593.93	139418	141592	144044	177244	38322.4	36904.7	95813.5	88105	79606	79363.5	100646	105255
24310	30.0 °C	-37.6737	37.6737	134028	135789	2069.74	2245.48	135793	139331	142689	172850	37573.2	37401.1	85563.8	83713.8	82639.2	81811.2	102850	105892
25367	30.0 °C	-20.9443	20.9443	127276	133482	1909.46	1731.59	135692	140925	148284	167708	35581.5	36267.4	93064.2	81909.3	79986.8	80600.9	99789.8	109193
26424	29.9 °C	25.5547	-25.5547	130362	131464	1613.97	1593.57	134812	135121	141545	163971	36948	36807.3	86897.7	85188.7	77429.1	74605.2	99293.5	100822
Mean
Time	Temperature	HisTEV	eGFP	ssrA	AANDENY	2xAANDENY	XB	sXB	IGF	IGL
0	30.1 °C	0	134721	51619.2	149283	155091	74832.1	89588.5	121066	102723
1057	29.9 °C	2.27374e-13	126741	45886.1	136925	137703	62826.2	79266.4	111616	118906
2114	29.9 °C	0	122133	39677.5	131317	131726	57998.3	80524.3	105753	115170
3171	30.1 °C	1.13687e-13	122458	35823.5	130726	144991	53001.1	81264.2	105917	115634
4228	29.9 °C	0	130070	33487.6	139070	151295	55859.6	85418.4	110598	119027
5285	30.0 °C	1.13687e-13	134734	31540.5	143974	166587	53184.3	90031.8	111866	122974
6342	29.8 °C	1.13687e-13	139815	29325.8	154665	171074	54430.8	91579.3	111649	125703
7399	30.0 °C	-1.13687e-13	141700	26388.7	153085	176640	53163.6	91724.3	112613	125929
8456	30.1 °C	1.13687e-13	146403	23152.6	153141	175610	52791.3	97068.8	113472	127133
9513	29.9 °C	0	145981	20538.3	156019	181617	51369.3	95475.8	111629	129688
10570	30.1 °C	-2.27374e-13	144076	18015	154264	180258	50239.4	95073.4	107865	129142
11627	30.1 °C	0	144456	15879.3	157074	179115	48508.5	96063.8	109019	130363
12684	30.0 °C	0	145590	13743.4	154962	184987	47555.6	97945.4	105070	125141
13741	29.9 °C	-2.27374e-13	143584	11959.7	157165	178403	46429.4	97212.4	103449	123754
14798	29.9 °C	0	141683	10052.8	154987	180819	47056.1	94025.1	99725.8	123291
15855	30.0 °C	0	142707	8498.24	155102	179895	43855.5	94076.2	97877.7	120258
16912	30.2 °C	-2.27374e-13	139389	7184.63	148258	171428	43235	90953.5	95931.8	114934
17969	30.1 °C	2.27374e-13	140061	5882.57	148147	172721	42164	93067.7	92400.9	115511
19026	30.1 °C	0	143341	5407.6	149937	172230	40636.9	93664.6	89649.1	113761
20083	30.2 °C	0	135921	4395.44	150397	166549	40632.6	95752.4	87229.8	110965
21140	30.0 °C	2.27374e-13	136443	3745.47	146796	164901	38897.4	92071.3	85954.1	110097
22197	30.2 °C	0	136767	2953.88	144434	164260	39077.7	88157.5	85853.4	108835
23254	30.0 °C	0	134582	2582.91	140505	160644	37613.6	91959.2	79484.8	102950
24310	30.0 °C	0	134909	2157.61	137562	157769	37487.2	84638.8	82225.2	104371
25367	30.0 °C	-2.27374e-13	130379	1820.52	138308	157996	35924.4	87486.7	80293.8	104491
26424	29.9 °C	0	130913	1603.77	134966	152758	36877.6	86043.2	76017.1	100058
%
Time	Temperature	HisTEV	eGFP	ssrA	AANDENY	2xAANDENY	XB	sXB	IGF	IGL
0	30.1 °C		1	1	1	1	1	1	1	1
1057	29.9 °C		0.940762	0.888936	0.917213	0.887883	0.839562	0.884783	0.921943	1.15754
2114	29.9 °C		0.906557	0.768658	0.879651	0.849346	0.775045	0.898823	0.873516	1.12117
3171	30.1 °C		0.908969	0.693996	0.875689	0.934875	0.708267	0.907082	0.874876	1.12569
4228	29.9 °C		0.965476	0.648743	0.931583	0.975522	0.746466	0.953452	0.913536	1.15872
5285	30.0 °C		1.00009	0.611024	0.964432	1.07412	0.710715	1.00495	0.924014	1.19714
6342	29.8 °C		1.03781	0.568118	1.03605	1.10306	0.727372	1.02222	0.922218	1.22371
7399	30.0 °C		1.0518	0.511218	1.02547	1.13894	0.710438	1.02384	0.930181	1.22591
8456	30.1 °C		1.08671	0.448526	1.02584	1.1323	0.705463	1.0835	0.93728	1.23763
9513	29.9 °C		1.08358	0.397881	1.04512	1.17104	0.68646	1.06571	0.922049	1.2625
10570	30.1 °C		1.06943	0.348998	1.03337	1.16227	0.671362	1.06122	0.890962	1.25719
11627	30.1 °C		1.07226	0.307625	1.05219	1.1549	0.648231	1.07228	0.900491	1.26907
12684	30.0 °C		1.08068	0.266246	1.03804	1.19277	0.635497	1.09328	0.867878	1.21824
13741	29.9 °C		1.06579	0.231692	1.0528	1.15031	0.620448	1.0851	0.854488	1.20473
14798	29.9 °C		1.05167	0.194749	1.03821	1.16589	0.628822	1.04952	0.823732	1.20023
15855	30.0 °C		1.05927	0.164633	1.03898	1.15993	0.586051	1.05009	0.808467	1.1707
16912	30.2 °C		1.03465	0.139185	0.993129	1.10533	0.57776	1.01524	0.792394	1.11888
17969	30.1 °C		1.03964	0.113961	0.992389	1.11367	0.563447	1.03884	0.763229	1.12449
19026	30.1 °C		1.06398	0.10476	1.00438	1.11051	0.54304	1.0455	0.740499	1.10746
20083	30.2 °C		1.00891	0.0851513	1.00746	1.07388	0.542983	1.0688	0.720516	1.08023
21140	30.0 °C		1.01278	0.0725596	0.983338	1.06325	0.519796	1.02771	0.709978	1.07179
22197	30.2 °C		1.01518	0.0572245	0.967514	1.05912	0.522204	0.984027	0.709147	1.0595
23254	30.0 °C		0.998968	0.0500379	0.941197	1.0358	0.502639	1.02646	0.656542	1.00221
24310	30.0 °C		1.00139	0.0417986	0.921483	1.01727	0.50095	0.944751	0.679178	1.01604
25367	30.0 °C		0.967764	0.0352684	0.92648	1.01873	0.480067	0.97654	0.663225	1.01722
26424	29.9 °C		0.971732	0.0310692	0.904095	0.984955	0.492805	0.960427	0.627899	0.974055

## Sheet: Replicate 2
Fluorescence
Time	Temperature	HisTEV	HisTEV	eGFP	eGFP	ssrA	ssrA	AANDENY	AANDENY	2xAANDENY	2xAANDENY	XB	XB	sXB	sXB	IGF	IGF	IGL	IGL
0	30.1 °C	176	182	16307	16187	7083	6578	17612	16190	16284	16374	10132	9674	11185	10597	14600	14156	17593	16603
1057	29.9 °C	178	179	15218	15262	6052	5661	15953	15457	14993	15195	8963	8448	9891	9770	13454	12911	16102	15474
2114	29.9 °C	175	176	15678	16021	5574	5292	16601	16178	16006	15916	8965	8524	10206	10164	13938	13328	16591	15976
3171	30.1 °C	183	181	16806	17130	5198	4874	17985	17274	17616	17250	9112	8690	10807	10675	14358	13702	17259	16736
4228	29.9 °C	191	188	17804	17878	4673	4384	18759	18140	18205	18648	9340	8927	11296	11342	14924	14200	17996	17237
5285	30.0 °C	193	189	18468	18473	4148	3869	19681	18870	19834	19250	9264	8806	11639	11727	15566	14435	18379	17741
6342	29.8 °C	202	200	18946	18988	3668	3439	20228	19457	20189	19950	9193	8829	11964	11899	15596	14777	18631	17853
7399	30.0 °C	210	205	19072	19729	3240	2989	20865	19804	21052	20851	9181	8655	12167	12070	15617	14583	18838	18066
8456	30.1 °C	218	217	19492	19454	2805	2598	20757	20274	21793	21698	8974	8589	12411	12137	15733	14508	18875	18042
9513	29.9 °C	232	225	19700	19563	2430	2269	20882	20081	21170	21923	8811	8386	12356	12301	15176	14397	18713	18124
10570	30.1 °C	239	236	19381	19880	2082	1983	20767	20593	21063	21509	8643	8325	12365	12338	15025	14246	18594	17932
11627	30.1 °C	252	247	19369	20549	1786	1745	20564	20097	21372	21513	8419	8039	12346	12273	14736	13847	18285	17704
12684	30.0 °C	261	258	19215	19921	1559	1502	20535	20017	21305	21425	8182	7930	12301	12262	14330	13586	18072	17626
13741	29.9 °C	273	276	18987	20480	1366	1320	20378	19691	21382	20992	7933	7649	12147	12178	13949	13276	17712	17118
14798	29.9 °C	286	284	18954	19580	1227	1160	20294	19702	21316	21525	7727	7473	12044	12058	13603	13039	17416	16884
15855	30.0 °C	300	296	19112	19663	1109	1033	20862	19558	22156	21157	7558	7393	11995	12009	13256	12738	17213	16805
16912	30.2 °C	312	309	18672	20453	978	935	20685	19537	21745	21162	7436	7242	11911	11916	12979	12335	16978	16669
17969	30.1 °C	325	326	18985	19747	887	859	19713	19595	20473	21795	7312	7089	11868	11827	12844	12278	16897	16565
19026	30.1 °C	342	340	19222	19134	820	800	19569	19509	21468	20529	7130	6938	11858	11820	12575	12117	16571	16228
20083	30.2 °C	349	349	18859	19265	756	734	19341	19265	20171	20504	6945	6777	11492	11673	12128	11716	16193	15796
21140	30.0 °C	364	361	18395	19775	726	699	19413	18935	20554	20395	6839	6610	11450	11588	11953	11429	16080	15526
22197	30.2 °C	375	373	19204	19584	685	668	19012	18904	19748	19831	6663	6554	11412	11499	11749	11286	15911	15599
23254	30.0 °C	388	388	19073	19195	666	652	19175	19197	19841	21089	6607	6495	11453	11572	11545	11187	15683	15453
24310	30.0 °C	403	400	18896	19821	646	634	18925	18922	19444	20032	6423	6390	11345	11256	11311	10991	15650	15558
25367	30.0 °C	411	409	18859	19548	636	628	18939	19004	19197	20783	6397	6316	11205	11337	11123	10768	15526	15471
26424	29.9 °C	427	426	19251	19725	636	615	18746	19771	19291	21647	6348	6279	11170	11510	11124	10800	15499	15436
OD600
Time	Temperature	HisTEV	HisTEV	eGFP	eGFP	ssrA	ssrA	AANDENY	AANDENY	2xAANDENY	2xAANDENY	XB	XB	sXB	sXB	IGF	IGF	IGL	IGL
0	30.1 °C	0.0762	0.0793	0.1014	0.1027	0.1017	0.1049	0.1007	0.0992	0.0939	0.0953	0.1072	0.104	0.103	0.1027	0.0984	0.1002	0.114	0.1108
1057	29.9 °C	0.0757	0.0738	0.0983	0.0979	0.0961	0.0996	0.0963	0.0937	0.0902	0.0891	0.1008	0.0983	0.0981	0.0967	0.0961	0.0918	0.1097	0.1059
2114	29.9 °C	0.0823	0.0769	0.1052	0.1007	0.1031	0.1016	0.103	0.0956	0.0944	0.0915	0.1082	0.1031	0.1064	0.1006	0.1055	0.0991	0.119	0.1124
3171	30.1 °C	0.0896	0.0791	0.1087	0.1032	0.1091	0.0995	0.1099	0.0998	0.0996	0.0938	0.1139	0.1058	0.1128	0.106	0.1091	0.1024	0.1233	0.115
4228	29.9 °C	0.0895	0.081	0.1123	0.1051	0.1089	0.1062	0.1113	0.1032	0.1015	0.0993	0.1168	0.1082	0.115	0.1079	0.111	0.1042	0.1276	0.1161
5285	30.0 °C	0.0913	0.0827	0.1129	0.1061	0.1127	0.1018	0.1132	0.105	0.1071	0.096	0.1172	0.1093	0.1146	0.1094	0.1136	0.1038	0.127	0.122
6342	29.8 °C	0.0928	0.081	0.1136	0.1048	0.1122	0.1064	0.1134	0.103	0.1055	0.097	0.1186	0.1093	0.1147	0.109	0.1144	0.1039	0.1261	0.1182
7399	30.0 °C	0.0924	0.0853	0.1151	0.1112	0.1124	0.1019	0.1145	0.1041	0.1038	0.0987	0.1198	0.1072	0.1154	0.109	0.116	0.1052	0.1294	0.1176
8456	30.1 °C	0.0993	0.0874	0.1145	0.1073	0.1131	0.101	0.1152	0.1052	0.1035	0.1003	0.1195	0.1106	0.116	0.1088	0.1115	0.1043	0.1302	0.1207
9513	29.9 °C	0.0953	0.0846	0.1142	0.1066	0.1122	0.1001	0.1161	0.1054	0.1018	0.1011	0.1219	0.1104	0.1165	0.1105	0.1156	0.1059	0.1311	0.1216
10570	30.1 °C	0.0933	0.0875	0.1156	0.1088	0.1147	0.1038	0.1152	0.107	0.1037	0.1071	0.1226	0.1139	0.1158	0.1127	0.1165	0.1072	0.1317	0.1215
11627	30.1 °C	0.0963	0.0906	0.118	0.1128	0.1135	0.1057	0.1133	0.1072	0.1071	0.1073	0.1215	0.1136	0.1177	0.1102	0.1148	0.1065	0.1284	0.1218
12684	30.0 °C	0.0989	0.0921	0.1168	0.1176	0.1156	0.1074	0.1146	0.1089	0.1132	0.1085	0.1221	0.1147	0.1179	0.1119	0.1153	0.1084	0.1317	0.1255
13741	29.9 °C	0.1008	0.091	0.1166	0.114	0.1125	0.1084	0.1153	0.1056	0.1102	0.1034	0.1225	0.1134	0.119	0.113	0.1165	0.1061	0.1286	0.1208
14798	29.9 °C	0.0963	0.0944	0.1155	0.1144	0.1147	0.1052	0.1148	0.1065	0.107	0.1106	0.1231	0.116	0.118	0.1155	0.1142	0.1088	0.13	0.1215
15855	30.0 °C	0.104	0.0971	0.1182	0.1128	0.1163	0.1074	0.1136	0.1088	0.1122	0.1071	0.1234	0.1162	0.1179	0.1126	0.1156	0.1099	0.1317	0.1268
16912	30.2 °C	0.1032	0.0994	0.1178	0.1196	0.1179	0.1091	0.1166	0.109	0.1123	0.1148	0.1258	0.1191	0.1193	0.1149	0.118	0.109	0.132	0.1292
17969	30.1 °C	0.1015	0.0976	0.1194	0.1194	0.1191	0.1091	0.1161	0.1105	0.1127	0.1078	0.1257	0.1174	0.1205	0.1121	0.1186	0.1099	0.1361	0.1295
19026	30.1 °C	0.1066	0.0973	0.1192	0.1156	0.1207	0.1086	0.1161	0.1101	0.1101	0.1097	0.1253	0.1167	0.1192	0.1144	0.1206	0.1179	0.1319	0.1265
20083	30.2 °C	0.1094	0.1017	0.1236	0.1158	0.1217	0.1151	0.1177	0.1071	0.1118	0.1112	0.1275	0.1213	0.1213	0.116	0.1182	0.1127	0.1363	0.1255
21140	30.0 °C	0.1068	0.1041	0.1213	0.1161	0.1221	0.1156	0.1194	0.1113	0.1115	0.1192	0.1269	0.1217	0.123	0.1194	0.1215	0.111	0.1376	0.1277
22197	30.2 °C	0.1078	0.1022	0.1225	0.1221	0.1234	0.114	0.1199	0.1127	0.1163	0.106	0.1272	0.1221	0.123	0.1234	0.1216	0.1151	0.1392	0.1291
23254	30.0 °C	0.1102	0.1052	0.1228	0.1164	0.1239	0.1152	0.1202	0.1163	0.1171	0.1163	0.1288	0.1234	0.124	0.1187	0.125	0.1156	0.1393	0.1281
24310	30.0 °C	0.1106	0.1077	0.1241	0.1294	0.126	0.1149	0.1204	0.1172	0.1173	0.1138	0.1271	0.1247	0.1247	0.1186	0.1245	0.1163	0.1396	0.1327
25367	30.0 °C	0.113	0.1097	0.1251	0.1243	0.1266	0.1194	0.1197	0.1121	0.1153	0.1187	0.1296	0.1293	0.1283	0.1256	0.1254	0.1159	0.1433	0.1428
26424	29.9 °C	0.1182	0.1107	0.1253	0.1237	0.1293	0.1264	0.1206	0.1153	0.1192	0.1221	0.1313	0.1271	0.1274	0.1239	0.1284	0.1238	0.1472	0.1399
Normalised fluorescence
Time	Temperature	HisTEV	HisTEV	eGFP	eGFP	ssrA	ssrA	AANDENY	AANDENY	2xAANDENY	2xAANDENY	XB	XB	sXB	sXB	IGF	IGF	IGL	IGL
0	30.1 °C	2309.71	2295.08	160819	157614	69646	62707.3	174896	163206	173419	171815	94514.9	93019.2	108592	103184	148374	141277	154325	149847
1057	29.9 °C	2351.39	2425.47	154812	155894	62976.1	56837.3	165659	164963	166220	170539	88918.7	85941	100826	101034	140000	140643	146782	146119
2114	29.9 °C	2126.37	2288.69	149030	159096	54064	52086.6	161175	169226	169555	173945	82855.8	82677	95921.1	101034	132114	134490	139420	142135
3171	30.1 °C	2042.41	2288.24	154609	165988	47644.4	48984.9	163649	173086	176867	183902	80000	82136.1	95806.7	100708	131604	133809	139976	145530
4228	29.9 °C	2134.08	2320.99	158540	170105	42910.9	41280.6	168544	175775	179360	187795	79965.8	82504.6	98226.1	105116	134450	136276	141034	148467
5285	30.0 °C	2113.91	2285.37	163578	174109	36805.7	38005.9	173860	179714	185191	200521	79044.4	80567.2	101562	107194	137025	139066	144717	145418
6342	29.8 °C	2176.72	2469.14	166778	181183	32691.6	32321.4	178377	188903	191365	205670	77512.6	80777.7	104307	109165	136329	142223	147748	151041
7399	30.0 °C	2272.73	2403.28	165699	177419	28825.6	29332.7	182227	190240	202813	211256	76636.1	80736.9	105433	110734	134629	138622	145580	153622
8456	30.1 °C	2195.37	2482.84	170236	181305	24801.1	25722.8	180182	192719	210560	216331	75096.2	77658.2	106991	111553	141103	139099	144969	149478
9513	29.9 °C	2434.42	2659.57	172504	183518	21657.8	22667.3	179862	190522	207957	216845	72280.6	75960.1	106060	111321	131280	135949	142738	149046
10570	30.1 °C	2561.63	2697.14	167656	182721	18151.7	19104	180269	192458	203115	200831	70497.6	73090.4	106779	109476	128970	132892	141185	147588
11627	30.1 °C	2616.82	2726.27	164144	182172	15735.7	16509	181500	187472	199552	200494	69292.2	70765.8	104894	111370	128362	130019	142407	145353
12684	30.0 °C	2639.03	2801.3	164512	169396	13486.2	13985.1	179188	183811	188207	197465	67010.6	69136.9	104334	109580	124284	125332	137221	140446
13741	29.9 °C	2708.33	3032.97	162839	179649	12142.2	12177.1	176739	186468	194029	203017	64759.2	67451.5	102076	107770	119734	125127	137729	141705
14798	29.9 °C	2969.89	3008.47	164104	171154	10697.5	11026.6	176777	184995	199215	194620	62770.1	64422.4	102068	104398	119116	119844	133969	138963
15855	30.0 °C	2884.62	3048.4	161692	174317	9535.68	9618.25	183644	179761	197469	197544	61248	63623.1	101739	106652	114671	115905	130699	132532
16912	30.2 °C	3023.26	3108.65	158506	171012	8295.17	8570.12	177401	179239	193633	184338	59109.7	60806	99840.7	103708	109992	113165	128621	129017
17969	30.1 °C	3201.97	3340.16	159003	165385	7447.52	7873.51	169793	177330	181659	202180	58170.2	60383.3	98489.6	105504	108297	111720	124151	127915
19026	30.1 °C	3208.26	3494.35	161258	165519	6793.7	7366.48	168553	177193	194986	187138	56903.4	59451.6	99479.9	103322	104270	102774	125633	128285
20083	30.2 °C	3190.13	3431.66	152581	166364	6212	6377.06	164325	179879	180420	184388	54470.6	55869.7	94740.3	100629	102606	103957	118804	125865
21140	30.0 °C	3408.24	3467.82	151649	170327	5945.95	6046.71	162588	170126	184341	171099	53892.8	54313.9	93089.4	97051.9	98378.6	102964	116860	121582
22197	30.2 °C	3478.66	3649.71	156767	160393	5551.05	5859.65	158565	167737	169802	187085	52382.1	53677.3	92780.5	93184.8	96620.1	98053.9	114303	120829
23254	30.0 °C	3520.87	3688.21	155318	164905	5375.3	5659.72	159526	165064	169436	181333	51296.6	52633.7	92362.9	97489.5	92360	96773.4	112584	120632
24310	30.0 °C	3643.76	3714.02	152264	153176	5126.98	5517.84	157184	161451	165763	176028	50535	51243	90978.3	94907.3	90851.4	94505.6	112106	117242
25367	30.0 °C	3637.17	3728.35	150751	157265	5023.7	5259.63	158221	169527	166496	175088	49359.6	48847.6	87334.4	90262.7	88700.2	92907.7	108346	108340
26424	29.9 °C	3612.52	3848.24	153639	159458	4918.79	4865.51	155439	171474	161837	177289	48347.3	49402	87676.6	92897.5	86635.5	87237.5	105292	110336
Background subtraction
Time	Temperature	HisTEV	HisTEV	eGFP	eGFP	ssrA	ssrA	AANDENY	AANDENY	2xAANDENY	2xAANDENY	XB	XB	sXB	sXB	IGF	IGF	IGL	IGL
0	30.1 °C	7.31466	-7.31466	158516	155312	67343.6	60404.9	172593	160903	171116	169513	92212.5	90716.8	106290	100882	146072	138975	152022	147544
1057	29.9 °C	-37.0436	37.0436	152423	153505	60587.6	54448.9	163271	162574	163831	168150	86530.2	83552.6	98437.3	98645.7	137612	138254	144394	143731
2114	29.9 °C	-81.1598	81.1598	146823	156889	51856.5	49879.1	158967	167018	167348	171738	80648.3	80469.5	93713.5	98826.3	129906	132283	137213	139928
3171	30.1 °C	-122.916	122.916	152444	163823	45479	46819.6	161483	170921	174702	181737	77834.7	79970.8	93641.4	98542.2	129439	131643	137810	143365
4228	29.9 °C	-93.4547	93.4547	156312	167877	40683.4	39053.1	166317	173548	177132	185567	77738.2	80277.1	95998.6	102888	132223	134049	138807	146239
5285	30.0 °C	-85.7293	85.7293	161379	171910	34606	35806.3	171661	177515	182992	198321	76844.7	78367.6	99362.3	104994	134825	136866	142517	143218
6342	29.8 °C	-146.206	146.206	164455	178860	30368.7	29998.5	176054	186580	189042	203347	75189.7	78454.7	101984	106842	134006	139900	145425	148718
7399	30.0 °C	-65.2776	65.2776	163361	175081	26487.6	26994.7	179889	187902	200475	208918	74298.1	78398.9	103095	108396	132291	136284	143242	151284
8456	30.1 °C	-143.735	143.735	167897	178966	22462	23383.7	177843	190380	208221	213992	72757.1	75319.1	104652	109214	138764	136760	142630	147139
9513	29.9 °C	-112.578	112.578	169957	180971	19110.8	20120.3	177315	187975	205410	214298	69733.6	73413.1	103513	108774	128733	133402	140191	146499
10570	30.1 °C	-67.7569	67.7569	165026	180091	15522.3	16474.7	177640	189829	200485	198202	67868.2	70461	104150	106847	126341	130262	138555	144959
11627	30.1 °C	-54.7234	54.7234	161473	179500	13064.1	13837.4	178829	184800	196880	197822	66620.6	68094.3	102222	108699	125691	127347	139735	142681
12684	30.0 °C	-81.1368	81.1368	161792	166676	10766	11264.9	176468	181091	185487	194745	64290.5	66416.7	101614	106860	121564	122612	134501	137726
13741	29.9 °C	-162.317	162.317	159968	176778	9271.57	9306.47	173868	183597	191158	200147	61888.5	64580.8	99205	104899	116863	122257	134859	138835
14798	29.9 °C	-19.2944	19.2944	161115	168165	7708.29	8037.44	173788	182006	196226	191631	59780.9	61433.2	99078.6	101409	116126	116855	130980	135974
15855	30.0 °C	-81.8942	81.8942	158726	171351	6569.17	6651.74	180678	176795	194502	194578	58281.5	60656.6	98772.3	103685	111705	112939	127732	129565
16912	30.2 °C	-42.698	42.698	155440	167946	5229.21	5504.17	174335	176173	190567	181272	56043.7	57740.1	96774.8	100642	106926	110099	125555	125951
17969	30.1 °C	-69.0967	69.0967	155732	162114	4176.46	4602.44	166522	174059	178388	198909	54899.2	57112.2	95218.6	102233	105026	108449	120880	124644
19026	30.1 °C	-143.046	143.046	157907	162168	3442.4	4015.18	165202	173842	191635	183786	53552.1	56100.3	96128.6	99970.4	100919	99422.2	122282	124933
20083	30.2 °C	-120.767	120.767	149270	163054	2901.1	3066.17	161014	176568	177109	181078	51159.7	52558.8	91429.4	97318.4	99294.9	100647	115493	122554
21140	30.0 °C	-29.7899	29.7899	148211	166889	2507.92	2608.68	159150	166688	180903	167661	50454.8	50875.9	89651.4	93613.9	94940.6	99525.9	113422	118144
22197	30.2 °C	-85.5211	85.5211	153203	156829	1986.87	2295.46	155001	164173	166238	183521	48817.9	50113.1	89216.3	89620.6	93055.9	94489.7	110739	117265
23254	30.0 °C	-83.6709	83.6709	151713	161301	1770.76	2055.18	155921	161460	165832	177728	47692	49029.2	88758.4	93884.9	88755.5	93168.8	108980	117028
24310	30.0 °C	-35.1296	35.1296	148585	149497	1448.09	1838.95	153505	157772	162084	172349	46856.1	47564.1	87299.5	91228.4	87172.5	90826.7	108427	113563
25367	30.0 °C	-45.591	45.591	147069	153582	1340.94	1576.87	154538	165844	162813	171406	45676.8	45164.9	83651.6	86580	85017.4	89224.9	104663	104658
26424	29.9 °C	-117.859	117.859	149909	155728	1188.41	1135.13	151709	167744	158107	173559	44616.9	45671.7	83946.2	89167.1	82905.1	83507.1	101562	106606
Mean
Time	Temperature	HisTEV	eGFP	ssrA	AANDENY	2xAANDENY	XB	sXB	IGF	IGL
0	30.1 °C	-2.27374e-13	156914	63874.3	166748	170315	91464.7	103586	142523	149783
1057	29.9 °C	-2.27374e-13	152964	57518.3	162923	165991	85041.4	98541.5	137933	144062
2114	29.9 °C	-2.27374e-13	151856	50867.8	162993	169543	80558.9	96269.9	131095	138570
3171	30.1 °C	0	158133	46149.3	166202	178219	78902.7	96091.8	130541	140588
4228	29.9 °C	0	162095	39868.2	169932	181350	79007.7	99443.4	133136	142523
5285	30.0 °C	2.27374e-13	166644	35206.1	174588	190656	77606.2	102178	135845	142868
6342	29.8 °C	-2.27374e-13	171658	30183.6	181317	196195	76822.2	104413	136953	147071
7399	30.0 °C	2.27374e-13	169221	26741.1	183896	204697	76348.5	105746	134287	147263
8456	30.1 °C	0	173431	22922.8	184111	211107	74038.1	106933	137762	144885
9513	29.9 °C	2.27374e-13	175464	19615.5	182645	209854	71573.4	106144	131068	143345
10570	30.1 °C	2.27374e-13	172559	15998.5	183734	199343	69164.6	105498	128301	141757
11627	30.1 °C	0	170486	13450.8	181815	197351	67357.5	105460	126519	141208
12684	30.0 °C	0	164234	11015.5	178779	190116	65353.6	104237	122088	136113
13741	29.9 °C	0	168373	9289.02	178733	195653	63234.7	102052	119560	136847
14798	29.9 °C	0	164640	7872.86	177897	193928	60607.1	100244	116490	133477
15855	30.0 °C	2.27374e-13	165038	6610.46	178736	194540	59469	101229	112322	128649
16912	30.2 °C	0	161693	5366.69	175254	185920	56891.9	98708.2	108512	125753
17969	30.1 °C	0	158923	4389.45	170291	188649	56005.7	98725.8	106737	122762
19026	30.1 °C	0	160037	3728.79	169522	187711	54826.2	98049.5	100171	123608
20083	30.2 °C	0	156162	2983.64	168791	179094	51859.3	94373.9	99970.7	119023
21140	30.0 °C	2.27374e-13	157550	2558.3	162919	174282	50665.3	91632.6	97233.3	115783
22197	30.2 °C	0	155016	2141.17	159587	174879	49465.5	89418.4	93772.8	114002
23254	30.0 °C	0	156507	1912.97	158691	171780	48360.6	91321.6	90962.1	113004
24310	30.0 °C	0	149041	1643.52	155639	167217	47210.1	89263.9	88999.6	110995
25367	30.0 °C	0	150325	1458.9	160191	167110	45420.8	85115.8	87121.2	104660
26424	29.9 °C	0	152818	1161.77	159727	165833	45144.3	86556.7	83206.1	104084
%
Time	Temperature	HisTEV	eGFP	ssrA	AANDENY	2xAANDENY	XB	sXB	IGF	IGL
0	30.1 °C		1	1	1	1	1	1	1	1
1057	29.9 °C		0.974829	0.900492	0.977057	0.974613	0.929773	0.951304	0.967792	0.961804
2114	29.9 °C		0.967764	0.796374	0.977478	0.995468	0.880765	0.929374	0.919811	0.925138
3171	30.1 °C		1.00777	0.722502	0.996725	1.04641	0.862658	0.927655	0.915927	0.938608
4228	29.9 °C		1.03302	0.624167	1.01909	1.06479	0.863805	0.960011	0.934134	0.95153
5285	30.0 °C		1.06201	0.551179	1.04701	1.11944	0.848482	0.986412	0.953145	0.95383
6342	29.8 °C		1.09396	0.472547	1.08737	1.15195	0.839911	1.00799	0.960917	0.981895
7399	30.0 °C		1.07843	0.418653	1.10283	1.20187	0.834732	1.02085	0.942214	0.983175
8456	30.1 °C		1.10526	0.358874	1.10413	1.23951	0.809472	1.03232	0.966592	0.967295
9513	29.9 °C		1.11822	0.307096	1.09533	1.23215	0.782525	1.02469	0.919622	0.957018
10570	30.1 °C		1.0997	0.250468	1.10187	1.17044	0.756189	1.01846	0.900214	0.946415
11627	30.1 °C		1.0865	0.210582	1.09035	1.15875	0.736431	1.0181	0.887708	0.942751
12684	30.0 °C		1.04665	0.172455	1.07215	1.11626	0.714523	1.00629	0.856619	0.908736
13741	29.9 °C		1.07303	0.145427	1.07187	1.14877	0.691356	0.985195	0.83888	0.913632
14798	29.9 °C		1.04923	0.123256	1.06686	1.13865	0.662628	0.967738	0.817343	0.891134
15855	30.0 °C		1.05177	0.103492	1.07189	1.14224	0.650185	0.977247	0.788094	0.858899
16912	30.2 °C		1.03045	0.0840195	1.05101	1.09163	0.62201	0.952913	0.761366	0.839568
17969	30.1 °C		1.0128	0.0687201	1.02124	1.10765	0.612321	0.953083	0.74891	0.819599
19026	30.1 °C		1.0199	0.058377	1.01663	1.10214	0.599425	0.946554	0.702837	0.825243
20083	30.2 °C		0.995206	0.0467111	1.01225	1.05155	0.566987	0.911071	0.701434	0.794638
21140	30.0 °C		1.00405	0.0400521	0.977035	1.02329	0.553933	0.884607	0.682227	0.773005
22197	30.2 °C		0.987904	0.0335216	0.957055	1.0268	0.540815	0.863231	0.657947	0.761112
23254	30.0 °C		0.997406	0.029949	0.951678	1.0086	0.528735	0.881604	0.638226	0.754449
24310	30.0 °C		0.949828	0.0257306	0.933374	0.981811	0.516157	0.861739	0.624456	0.741038
25367	30.0 °C		0.95801	0.0228403	0.960676	0.981182	0.496594	0.821694	0.611277	0.698747
26424	29.9 °C		0.973899	0.0181884	0.95789	0.973686	0.493571	0.835604	0.583807	0.694896

## Sheet: Replicate 3
Fluorescence
Time	Temperature	HisTEV	HisTEV	eGFP	eGFP	ssrA	ssrA	AANDENY	AANDENY	2xAANDENY	2xAANDENY	XB	XB	sXB	sXB	IGF	IGF	IGL	IGL
0	30.1 °C	180	187	16647	15850	3731	4050	20942	21249	12974	12752	6308	6406	12736	12267	15910	15264	17575	16582
1057	29.9 °C	181	180	14923	13964	3003	3164	18560	18045	11005	10633	5447	5234	11580	10865	13922	13451	15222	14393
2114	29.9 °C	178	177	15155	14315	2713	2885	18912	18415	10811	10492	5252	5077	11504	10907	13781	13457	15278	14550
3171	30.1 °C	180	182	15720	14852	2532	2706	19539	19176	10969	10684	5255	5021	11832	11179	13990	13439	15614	14851
4228	29.9 °C	186	186	16354	15411	2364	2481	20212	19545	11260	10876	5259	4930	12143	11453	14182	13569	15922	15194
5285	30.0 °C	193	194	16981	15849	2176	2296	20854	20114	11459	10995	5213	4845	12545	11719	14345	13755	16294	15468
6342	29.8 °C	202	205	17178	16014	2011	2129	21280	20444	11528	11096	5092	4815	12661	11887	14269	13673	16336	15458
7399	30.0 °C	208	211	17300	16251	1840	1950	21287	20286	11239	10790	4901	4475	12439	11627	14053	13464	16237	15321
8456	30.1 °C	222	222	17387	16347	1709	1781	21437	20738	11249	10684	4779	4582	12445	11816	13886	13289	16253	15357
9513	29.9 °C	233	230	17454	16514	1556	1653	21290	20683	10870	10586	4667	4497	12468	11635	13425	12856	16005	15236
10570	30.1 °C	245	243	17321	16646	1442	1550	21258	20371	10642	10518	4492	4377	12423	11583	13257	12572	15807	15176
11627	30.1 °C	259	255	17410	16625	1332	1445	21184	20549	10496	10299	4402	4268	12395	11505	13030	12488	15795	14962
12684	30.0 °C	264	268	17358	16490	1257	1337	21220	20462	10429	9905	4250	4143	12148	11647	12592	12262	15419	14941
13741	29.9 °C	279	279	17159	16236	1164	1245	21063	20521	10189	9777	4103	3880	11909	11308	12282	11889	15289	14586
14798	29.9 °C	291	294	17027	16143	1091	1156	20845	20320	9706	9352	4003	3918	11956	11310	12026	11475	15064	14401
15855	30.0 °C	301	307	16774	16235	1022	1090	20476	19579	9358	9089	3838	3682	11525	10887	11599	11163	14715	14137
16912	30.2 °C	317	320	16712	16217	957	1038	20368	19805	9113	8888	3764	3760	11596	11113	11346	10637	14423	13820
17969	30.1 °C	333	330	16638	15899	919	979	20290	19478	8944	8715	3645	3512	11447	10937	10989	10558	14287	13694
19026	30.1 °C	346	346	16615	15876	869	939	20168	19831	8733	8541	3591	3535	11353	10777	10703	10198	14063	13628
20083	30.2 °C	358	360	16438	15926	830	888	20085	19584	8562	8436	3494	3346	11216	10780	10485	10068	13871	13521
21140	30.0 °C	369	377	16344	15561	790	848	19994	19235	8419	8312	3442	3460	11132	10504	10173	9723	13798	13377
22197	30.2 °C	387	391	16470	15810	762	809	19890	19300	8297	8152	3379	3375	11031	10451	10002	9666	13459	13067
23254	30.0 °C	400	406	16149	15784	729	779	19743	18862	8121	7962	3275	3279	10767	10348	9638	9260	13219	13086
24310	30.0 °C	418	414	16071	15258	707	747	19629	19067	8015	7794	3259	3159	10737	10303	9401	9212	13047	12913
25367	30.0 °C	426	432	16058	15366	697	730	19632	19192	7893	7775	3194	3151	10697	10234	9374	9025	13154	12946
26424	29.9 °C	442	447	16069	15790	681	732	19761	19211	7796	7606	3147	3153	10676	10319	9171	9015	13023	12804
OD600
Time	Temperature	HisTEV	HisTEV	eGFP	eGFP	ssrA	ssrA	AANDENY	AANDENY	2xAANDENY	2xAANDENY	XB	XB	sXB	sXB	IGF	IGF	IGL	IGL
0	30.1 °C	0.0732	0.0741	0.1009	0.0972	0.0896	0.0932	0.1061	0.1066	0.0795	0.0808	0.0871	0.09	0.1033	0.1003	0.0991	0.0976	0.0975	0.0977
1057	29.9 °C	0.0723	0.0704	0.096	0.0912	0.0837	0.0868	0.0993	0.096	0.0769	0.0747	0.0847	0.0833	0.0973	0.0937	0.0954	0.0923	0.0952	0.0928
2114	29.9 °C	0.0761	0.0725	0.1	0.0922	0.0862	0.0877	0.1051	0.0976	0.0794	0.0763	0.0926	0.0868	0.1035	0.0972	0.101	0.0962	0.1036	0.0963
3171	30.1 °C	0.0808	0.0757	0.1018	0.095	0.092	0.0909	0.1111	0.1032	0.0837	0.08	0.1004	0.0893	0.1092	0.0999	0.1059	0.096	0.1085	0.1002
4228	29.9 °C	0.0838	0.0777	0.1095	0.0981	0.0949	0.0913	0.1152	0.1033	0.0862	0.0834	0.1038	0.09	0.1107	0.1021	0.109	0.0977	0.111	0.1011
5285	30.0 °C	0.0834	0.0797	0.1117	0.0962	0.0942	0.0904	0.1169	0.1056	0.0913	0.0836	0.1068	0.0924	0.1136	0.1026	0.1102	0.1034	0.1108	0.1015
6342	29.8 °C	0.0863	0.0758	0.1047	0.095	0.0979	0.0924	0.1159	0.1042	0.094	0.083	0.1063	0.098	0.1131	0.1021	0.1093	0.1025	0.1131	0.1036
7399	30.0 °C	0.0899	0.0755	0.1111	0.0969	0.0987	0.0938	0.116	0.1058	0.0893	0.0829	0.1069	0.0871	0.1093	0.1029	0.1107	0.1029	0.1116	0.1029
8456	30.1 °C	0.089	0.0833	0.11	0.0979	0.1008	0.0915	0.1167	0.1086	0.0924	0.0858	0.1081	0.101	0.1117	0.1049	0.1113	0.1045	0.1121	0.1045
9513	29.9 °C	0.0894	0.0806	0.1122	0.1007	0.0999	0.0938	0.1171	0.1084	0.0908	0.0863	0.1082	0.0997	0.1119	0.101	0.1084	0.1032	0.1135	0.1037
10570	30.1 °C	0.088	0.0826	0.1091	0.1012	0.1012	0.095	0.1164	0.1067	0.0918	0.0871	0.1077	0.1	0.1137	0.103	0.1114	0.0998	0.1119	0.1054
11627	30.1 °C	0.0907	0.0817	0.1143	0.1043	0.0991	0.0989	0.1172	0.106	0.0925	0.0867	0.1081	0.1006	0.1143	0.1011	0.1134	0.1058	0.1143	0.1053
12684	30.0 °C	0.0915	0.0843	0.1164	0.1049	0.1045	0.0991	0.1187	0.1102	0.0922	0.0881	0.1099	0.1048	0.1153	0.1078	0.1122	0.1058	0.1145	0.1086
13741	29.9 °C	0.0921	0.0841	0.1147	0.1052	0.104	0.0996	0.1213	0.1122	0.0915	0.0894	0.1109	0.1022	0.1141	0.107	0.1128	0.107	0.1142	0.1082
14798	29.9 °C	0.0963	0.0889	0.1146	0.1037	0.1042	0.0979	0.1194	0.1123	0.0963	0.0882	0.1098	0.1037	0.1153	0.1105	0.1146	0.1091	0.1157	0.1084
15855	30.0 °C	0.0931	0.0884	0.1146	0.1075	0.1039	0.0977	0.1214	0.1101	0.0959	0.0914	0.1095	0.0989	0.114	0.1068	0.1131	0.1114	0.1141	0.1115
16912	30.2 °C	0.0945	0.0905	0.1181	0.1095	0.1054	0.1047	0.1203	0.1141	0.0976	0.0912	0.1132	0.1054	0.1164	0.1111	0.1142	0.1032	0.1163	0.1098
17969	30.1 °C	0.0958	0.0917	0.1174	0.1071	0.1059	0.1018	0.1215	0.11	0.0971	0.0907	0.1102	0.1047	0.1179	0.1119	0.1154	0.1111	0.1171	0.1123
19026	30.1 °C	0.0973	0.0922	0.1196	0.1093	0.1059	0.1043	0.1218	0.1137	0.096	0.0916	0.1144	0.1097	0.118	0.1107	0.1144	0.1046	0.1169	0.113
20083	30.2 °C	0.0968	0.0927	0.1201	0.1116	0.109	0.1025	0.1224	0.1156	0.0984	0.0931	0.1158	0.1038	0.1189	0.1117	0.1149	0.1086	0.1171	0.1147
21140	30.0 °C	0.0986	0.0908	0.1205	0.1098	0.1095	0.1036	0.1229	0.1126	0.0996	0.0943	0.1149	0.1105	0.1197	0.1118	0.1151	0.1102	0.1192	0.1158
22197	30.2 °C	0.1007	0.0951	0.1211	0.1123	0.1118	0.1063	0.1253	0.1149	0.1007	0.0955	0.1151	0.111	0.1189	0.1134	0.1171	0.1122	0.1172	0.1118
23254	30.0 °C	0.101	0.0974	0.1207	0.1113	0.1095	0.1074	0.1242	0.1138	0.0986	0.0972	0.1162	0.1135	0.1191	0.1139	0.1166	0.112	0.1187	0.1162
24310	30.0 °C	0.1036	0.0998	0.1224	0.1102	0.1104	0.1063	0.1253	0.1129	0.0992	0.0953	0.1179	0.1135	0.1201	0.1135	0.1167	0.1121	0.1182	0.1179
25367	30.0 °C	0.1036	0.0981	0.123	0.1099	0.113	0.109	0.1274	0.1208	0.1036	0.0949	0.1177	0.1143	0.121	0.114	0.1193	0.1126	0.1215	0.1181
26424	29.9 °C	0.1061	0.0959	0.121	0.1172	0.1138	0.1145	0.1293	0.1165	0.1009	0.0969	0.1197	0.1159	0.1235	0.1184	0.1212	0.1155	0.1245	0.1216
Normalised fluorescence
Time	Temperature	HisTEV	HisTEV	eGFP	eGFP	ssrA	ssrA	AANDENY	AANDENY	2xAANDENY	2xAANDENY	XB	XB	sXB	sXB	IGF	IGF	IGL	IGL
0	30.1 °C	2459.02	2523.62	164985	163066	41640.6	43454.9	197380	199334	163195	157822	72422.5	71177.8	123291	122303	160545	156393	180256	169724
1057	29.9 °C	2503.46	2556.82	155448	153114	35878.1	36451.6	186908	187969	143108	142343	64309.3	62833.1	119013	115955	145933	145731	159895	155097
2114	29.9 °C	2339.03	2441.38	151550	155260	31473.3	32896.2	179943	188678	136159	137510	56717.1	58490.8	111150	112212	136446	139886	147471	151090
3171	30.1 °C	2227.72	2404.23	154420	156337	27521.7	29769	175869	185814	131051	133550	52340.6	56226.2	108352	111902	132106	139990	143908	148214
4228	29.9 °C	2219.57	2393.82	149352	157095	24910.4	27174.2	175451	189206	130626	130408	50664.7	54777.8	109693	112174	130110	138884	143441	150287
5285	30.0 °C	2314.15	2434.13	152023	164751	23099.8	25398.2	178392	190473	125509	131519	48810.9	52435.1	110431	114220	130172	133027	147058	152394
6342	29.8 °C	2340.67	2704.49	164069	168568	20541.4	23041.1	183607	196200	122638	133687	47902.2	49132.7	111945	116425	130549	133395	144439	149208
7399	30.0 °C	2313.68	2794.7	155716	167709	18642.4	20788.9	183509	191739	125857	130157	45846.6	51377.7	113806	112993	126947	130845	145493	148892
8456	30.1 °C	2494.38	2665.07	158064	166977	16954.4	19464.5	183693	190958	121742	124522	44209.1	45366.3	111415	112641	124762	127167	144987	146957
9513	29.9 °C	2606.26	2853.6	155561	163992	15575.6	17622.6	181810	190803	119714	122665	43133.1	45105.3	111421	115198	123847	124574	141013	146924
10570	30.1 °C	2784.09	2941.89	158763	164486	14249	16315.8	182629	190918	115926	120758	41708.4	43770	109261	112456	119004	125972	141260	143985
11627	30.1 °C	2855.57	3121.18	152318	159396	13441	14610.7	180751	193858	113470	118789	40721.6	42425.4	108443	113798	114903	118034	138189	142089
12684	30.0 °C	2885.25	3179.12	149124	157197	12028.7	13491.4	178770	185681	113113	112429	38671.5	39532.4	105360	108043	112228	115898	134664	137578
13741	29.9 °C	3029.32	3317.48	149599	154335	11192.3	12500	173644	182897	111355	109362	36997.3	37964.8	104373	105682	108883	111112	133879	134806
14798	29.9 °C	3021.81	3307.09	148578	155670	10470.2	11808	174581	180944	100789	106032	36457.2	37782.1	103695	102353	104939	105179	130199	132851
15855	30.0 °C	3233.08	3472.85	146370	151023	9836.38	11156.6	168666	177829	97580.8	99442	35050.2	37229.5	101096	101938	102555	100206	128966	126789
16912	30.2 °C	3354.5	3535.91	141507	148100	9079.7	9914.04	169310	173576	93370.9	97456.1	33250.9	35673.6	99622	100027	99352	103072	124015	125865
17969	30.1 °C	3475.99	3598.69	141721	148450	8678	9616.9	166996	177073	92111.2	96086	33076.2	33543.5	97090.8	97739.1	95225.3	95031.5	122007	121941
19026	30.1 °C	3556.01	3752.71	138921	145252	8205.85	9002.88	165583	174415	90968.8	93242.4	31389.9	32224.2	96211.9	97353.2	93557.7	97495.2	120299	120602
20083	30.2 °C	3698.35	3883.5	136869	142706	7614.68	8663.41	164093	169412	87012.2	90612.2	30172.7	32235.1	94331.4	96508.5	91253.3	92707.2	118454	117881
21140	30.0 °C	3742.39	4151.98	135635	141721	7214.61	8185.33	162685	170826	84528.1	88144.2	29956.5	31312.2	92999.2	93953.5	88384	88230.5	115755	115518
22197	30.2 °C	3843.1	4111.46	136003	140784	6815.74	7610.54	158739	167972	82393.2	85361.3	29357.1	30405.4	92775.4	92160.5	85414.2	86149.7	114838	116878
23254	30.0 °C	3960.4	4168.38	133795	141815	6657.53	7253.26	158961	165747	82363.1	81913.6	28184.2	28889.9	90403	90851.6	82658.7	82678.6	111365	112616
24310	30.0 °C	4034.75	4148.3	131299	138457	6403.99	7027.28	156656	168884	80796.4	81783.8	27642.1	27832.6	89400.5	90775.3	80557	82176.6	110381	109525
25367	30.0 °C	4111.97	4403.67	130553	139818	6168.14	6697.25	154097	158874	76187.3	81928.3	27136.8	27567.8	88405	89771.9	78575	80151	108263	109619
26424	29.9 °C	4165.88	4661.11	132802	134727	5984.18	6393.01	152831	164901	77264.6	78493.3	26290.7	27204.5	86445.3	87153.7	75668.3	78051.9	104602	105296
Background subtraction
Time	Temperature	HisTEV	HisTEV	eGFP	eGFP	ssrA	ssrA	AANDENY	AANDENY	2xAANDENY	2xAANDENY	XB	XB	sXB	sXB	IGF	IGF	IGL	IGL
0	30.1 °C	-32.3002	32.3002	162494	160575	39149.3	40963.6	194889	196843	160704	155330	69931.2	68686.5	120800	119812	158054	153902	177765	167232
1057	29.9 °C	-26.6802	26.6802	152918	150584	33348	33921.5	184378	185439	140578	139813	61779.2	60303	116483	113425	143403	143201	157365	152567
2114	29.9 °C	-51.1759	51.1759	149160	152870	29083.1	30506	177553	186288	133768	135120	54326.9	56100.6	108760	109822	134055	137495	145081	148700
3171	30.1 °C	-88.2522	88.2522	152104	154021	25205.8	27453	173553	183498	128735	131234	50024.7	53910.2	106036	109586	129790	137674	141592	145898
4228	29.9 °C	-87.126	87.126	147045	154788	22603.7	24867.5	173145	186899	128320	128101	48358	52471.1	107386	109868	127803	136578	141135	147980
5285	30.0 °C	-59.9896	59.9896	149649	162376	20725.6	23024.1	176018	188099	123135	129145	46436.7	50060.9	108057	111846	127798	130653	144684	150020
6342	29.8 °C	-181.907	181.907	161546	166046	18018.8	20518.5	181084	193677	120116	131164	45379.6	46610.1	109423	113902	128026	130873	141916	146686
7399	30.0 °C	-240.51	240.51	153161	165155	16088.2	18234.7	180954	189185	123302	127603	43292.4	48823.5	111252	110439	124393	128291	142939	146338
8456	30.1 °C	-85.342	85.342	155484	164397	14374.6	16884.8	181114	188378	119163	121942	41629.3	42786.6	108835	110061	122182	124588	142407	144377
9513	29.9 °C	-123.667	123.667	152832	161262	12845.6	14892.7	179080	188073	116984	119935	40403.2	42375.4	108691	112468	121117	121844	138283	144194
10570	30.1 °C	-78.8989	78.8989	155900	161623	11386	13452.8	179766	188055	113063	117895	38845.5	40907	106398	109593	116141	123109	138397	141122
11627	30.1 °C	-132.804	132.804	149330	156408	10452.6	11622.3	177762	190870	110482	115801	37733.2	39437.1	105454	110810	111915	115046	135201	139101
12684	30.0 °C	-146.938	146.938	146092	154165	8996.52	10459.2	175738	182648	110081	109397	35639.3	36500.3	102328	105010	109196	112866	131632	134546
13741	29.9 °C	-144.082	144.082	146426	151161	8018.91	9326.6	170470	179723	108182	106189	33823.9	34791.4	101200	102509	105710	107939	130706	131633
14798	29.9 °C	-142.64	142.64	145413	152506	7305.8	8643.52	171417	177779	97624.8	102867	33292.7	34617.6	100530	99188.5	101774	102014	127034	129686
15855	30.0 °C	-119.884	119.884	143017	147670	6483.41	7803.64	165313	174476	94227.8	96089	31697.3	33876.6	97743.5	98585.2	99202.3	96853.5	125613	123436
16912	30.2 °C	-90.7071	90.7071	138062	144655	5634.49	6468.84	165865	170131	89925.7	94010.9	29805.7	32228.4	96176.8	96581.8	95906.8	99626.5	120570	122420
17969	30.1 °C	-61.3499	61.3499	138183	144913	5140.66	6079.55	163459	173535	88573.9	92548.7	29538.9	30006.1	93553.4	94201.7	91688	91494.2	118469	118404
19026	30.1 °C	-98.3496	98.3496	135267	141597	4551.49	5348.51	161929	170761	87314.4	89588	27735.5	28569.9	92557.5	93698.8	89903.3	93840.9	116645	116947
20083	30.2 °C	-92.574	92.574	133078	138915	3823.76	4872.49	160302	165621	83221.3	86821.3	26381.8	28444.1	90540.4	92717.6	87462.3	88916.3	114663	114091
21140	30.0 °C	-204.794	204.794	131688	137774	3267.42	4238.14	158738	166879	80580.9	84197	26009.3	27365	89052	90006.3	84436.8	84283.3	111808	111571
22197	30.2 °C	-134.182	134.182	132026	136806	2838.46	3633.26	154762	163995	78416	81384	25379.8	26428.1	88798.2	88183.2	81436.9	82172.5	110861	112901
23254	30.0 °C	-103.991	103.991	129730	137751	2593.15	3188.87	154897	161683	78298.7	77849.2	24119.8	24825.5	86338.6	86787.2	78594.3	78614.2	107300	108552
24310	30.0 °C	-56.7738	56.7738	127207	134366	2312.46	2935.76	152565	164792	76704.8	77692.3	23550.5	23741.1	85309	86683.8	76465.5	78085.1	106289	105433
25367	30.0 °C	-145.85	145.85	126295	135560	1910.32	2439.43	149840	154616	71929.4	77670.5	22879	23310	84147.1	85514.1	74317.2	75893.2	104006	105361
26424	29.9 °C	-247.612	247.612	128388	130313	1570.69	1979.52	148417	160488	72851.1	74079.8	21877.2	22791	82031.9	82740.2	71254.8	73638.5	100189	100883
Mean
Time	Temperature	HisTEV	eGFP	ssrA	AANDENY	2xAANDENY	XB	sXB	IGF	IGL
0	30.1 °C	0	161534	40056.5	195866	158017	69308.8	120306	155978	172499
1057	29.9 °C	2.27374e-13	151751	33634.7	184908	140195	61041.1	114954	143302	154966
2114	29.9 °C	-2.27374e-13	151015	29794.6	181920	134444	55213.7	109291	135775	146890
3171	30.1 °C	0	153063	26329.4	178525	129985	51967.4	107811	133732	143745
4228	29.9 °C	0	150917	23735.6	180022	128210	50414.6	108627	132191	144557
5285	30.0 °C	0	156013	21874.9	182058	126140	48248.8	109952	129226	147352
6342	29.8 °C	-2.27374e-13	163796	19268.7	187381	125640	45994.8	111663	129449	144301
7399	30.0 °C	-2.27374e-13	159158	17161.4	185070	125453	46058	110845	126342	144638
8456	30.1 °C	2.27374e-13	159940	15629.7	184746	120553	42208	109448	123385	143392
9513	29.9 °C	2.27374e-13	157047	13869.2	183577	118459	41389.3	110580	121480	141239
10570	30.1 °C	0	158761	12419.4	183911	115479	39876.2	107996	119625	139759
11627	30.1 °C	0	152869	11037.5	184316	113141	38585.1	108132	113480	137151
12684	30.0 °C	2.27374e-13	150128	9727.88	179193	109739	36069.8	103669	111031	133089
13741	29.9 °C	-2.27374e-13	148793	8672.76	175097	107185	34307.6	101854	106824	131169
14798	29.9 °C	0	148959	7974.66	174598	100246	33955.2	99859.4	101894	128360
15855	30.0 °C	0	145344	7143.52	169894	95158.4	32786.9	98164.4	98027.9	124525
16912	30.2 °C	2.27374e-13	141359	6051.66	167998	91968.3	31017	96379.3	97766.7	121495
17969	30.1 °C	2.27374e-13	141548	5610.11	168497	90561.3	29772.5	93877.6	91591.1	118437
19026	30.1 °C	-2.27374e-13	138432	4950	166345	88451.2	28152.7	93128.2	91872.1	116796
20083	30.2 °C	2.27374e-13	135997	4348.13	162962	85021.3	27413	91629	88189.3	114377
21140	30.0 °C	2.27374e-13	134731	3752.78	162808	82389	26687.2	89529.1	84360.1	111689
22197	30.2 °C	0	134416	3235.86	159378	79900	25904	88490.7	81804.7	111881
23254	30.0 °C	0	133740	2891.01	158290	78073.9	24472.6	86562.9	78604.2	107926
24310	30.0 °C	0	130787	2624.11	158678	77198.6	23645.8	85996.4	77275.3	105861
25367	30.0 °C	0	130928	2174.88	152228	74800	23094.5	84830.6	75105.2	104683
26424	29.9 °C	0	129351	1775.1	154452	73465.5	22334.1	82386	72446.6	100536
%
Time	Temperature	HisTEV	eGFP	ssrA	AANDENY	2xAANDENY	XB	sXB	IGF	IGL
0	30.1 °C		1	1	1	1	1	1	1	1
1057	29.9 °C		0.939435	0.839683	0.944058	0.887215	0.880712	0.955515	0.918733	0.898359
2114	29.9 °C		0.934879	0.743814	0.928802	0.85082	0.796633	0.908439	0.870479	0.851545
3171	30.1 °C		0.947556	0.657307	0.911468	0.822599	0.749796	0.896139	0.857376	0.833309
4228	29.9 °C		0.93427	0.592553	0.91911	0.81137	0.72739	0.902922	0.847495	0.83802
5285	30.0 °C		0.965819	0.546101	0.929507	0.798269	0.696143	0.913934	0.828487	0.85422
6342	29.8 °C		1.014	0.481038	0.956679	0.795104	0.663622	0.928155	0.829922	0.836533
7399	30.0 °C		0.98529	0.428431	0.944881	0.793918	0.664532	0.921363	0.809999	0.838489
8456	30.1 °C		0.990133	0.390192	0.943227	0.762909	0.608984	0.909746	0.791042	0.831265
9513	29.9 °C		0.972221	0.34624	0.937258	0.749662	0.597172	0.919153	0.778831	0.818781
10570	30.1 °C		0.982835	0.310048	0.938964	0.7308	0.575341	0.897676	0.766934	0.810206
11627	30.1 °C		0.946356	0.275548	0.941035	0.716006	0.556713	0.898809	0.72754	0.795083
12684	30.0 °C		0.929391	0.242854	0.914878	0.694474	0.520421	0.861713	0.711837	0.771535
13741	29.9 °C		0.921126	0.216513	0.893964	0.678315	0.494997	0.846628	0.684868	0.760406
14798	29.9 °C		0.922155	0.199086	0.891418	0.6344	0.489911	0.830045	0.653262	0.744123
15855	30.0 °C		0.89977	0.178336	0.867403	0.602204	0.473055	0.815956	0.628473	0.721887
16912	30.2 °C		0.8751	0.151078	0.85772	0.582015	0.447519	0.801118	0.626798	0.704325
17969	30.1 °C		0.876273	0.140055	0.860268	0.573111	0.429563	0.780324	0.587206	0.686595
19026	30.1 °C		0.856984	0.123576	0.84928	0.559757	0.406192	0.774095	0.589007	0.677085
20083	30.2 °C		0.841907	0.10855	0.832007	0.538051	0.395519	0.761633	0.565396	0.66306
21140	30.0 °C		0.834071	0.0936873	0.831225	0.521393	0.385047	0.744179	0.540846	0.64748
22197	30.2 °C		0.832122	0.0807825	0.813713	0.505641	0.373747	0.735547	0.524463	0.648589
23254	30.0 °C		0.827938	0.0721734	0.808155	0.494086	0.353095	0.719523	0.503945	0.625663
24310	30.0 °C		0.809653	0.0655103	0.81014	0.488546	0.341166	0.714814	0.495425	0.613694
25367	30.0 °C		0.810526	0.0542952	0.777206	0.473367	0.333211	0.705124	0.481512	0.606865
26424	29.9 °C		0.800764	0.0443151	0.788564	0.464921	0.322241	0.684805	0.464467	0.58282
