# Supplementary material for: Targeted protein degradation in Escherichia coli using CLIPPERs
Source: EMBO Rep. 2025 Jun 25;26(16):3994–4016. doi: 10.1038/s44319-025-00510-9 (PMC12373786; doi:10.1038/s44319-025-00510-9)
Supplement: Supplementary file 8 — Figure EV1 Source Data [file 44319_2025_510_MOESM8_ESM.zip › EV1/EV1D/eGFP_degradation_curves_bortezomib.xlsx]

## Sheet: Replicate 1
Empty vector																	eGFP
Fluo		0	0	DMSO	DMSO	10 µM	10 µM	50 µM	50 µM	100 µM	100 µM	250 µM	250 µM	500 µM	500 µM		Fluo		0	0	DMSO	DMSO	10 µM	10 µM	50 µM	50 µM	100 µM	100 µM	250 µM	250 µM	500 µM	500 µM
30.2 °C	0s	649	657	712	662	731	653	708	653	734	691	701	673	662	656		30.2 °C	0s	38312	35516	42088	41101	40392	43014	41175	41608	44349	43374	41847	40462	40293	40590
30.1 °C	1010s	660	660	683	665	679	666	663	645	653	639	652	640	654	637		30.1 °C	1010s	35971	36980	39314	39120	40938	40830	40428	39825	39368	39181	38899	38870	38538	38792
29.8 °C	2020s	673	668	699	676	666	665	653	643	645	624	640	628	630	632		29.8 °C	2020s	37643	38268	40950	40748	42357	42215	41710	41340	40661	40764	40074	40204	40003	40210
29.8 °C	3030s	688	682	701	685	676	686	667	657	647	635	634	639	646	636		29.8 °C	3030s	39994	40528	43771	43428	45194	45047	44435	43999	42969	43231	42328	42614	42605	42693
29.9 °C	4040s	686	686	700	675	682	680	665	655	635	637	634	640	655	643		29.9 °C	4040s	42079	42619	46440	46037	47688	47624	47040	47138	46309	45283	45047	45477	45383	45357
29.8 °C	5050s	707	690	712	689	680	699	668	656	650	633	647	644	669	676		29.8 °C	5050s	44929	45402	49155	48930	50677	50548	49398	49348	48319	48252	47698	47861	48364	48631
30.1 °C	6060s	721	720	725	704	689	703	677	666	665	656	647	650	681	682		30.1 °C	6060s	45979	46643	51481	50729	53084	52919	52606	51569	50855	50732	50083	50404	51743	51633
29.9 °C	7070s	738	738	740	712	707	713	680	683	658	658	654	662	694	691		29.9 °C	7070s	46793	47529	53220	52630	54949	54428	53789	53203	52497	52483	52281	51979	53670	53301
29.9 °C	8080s	761	765	758	748	720	726	679	692	667	667	679	672	698	699		29.9 °C	8080s	47859	48340	54648	54130	56074	55380	54903	54769	54242	53682	53056	53181	54866	54792
30.0 °C	9091s	780	778	794	763	734	735	705	698	679	687	680	676	709	703		30.0 °C	9091s	48101	48942	55704	54761	57228	58001	56513	55405	55393	55045	54443	54311	55932	55859
29.8 °C	10101s	817	816	811	782	743	747	704	709	693	690	691	691	713	724		29.8 °C	10101s	48484	49212	56111	55325	59206	58172	56943	56456	55707	55681	55304	55189	57049	56791
30.2 °C	11111s	858	842	840	817	752	769	716	720	702	706	697	703	733	724		30.2 °C	11111s	48843	49337	56998	56060	59181	58714	57991	57324	55474	56289	56399	55887	57748	57687
30.1 °C	12121s	885	872	861	834	759	776	728	728	718	721	719	713	735	748		30.1 °C	12121s	48984	49457	57606	56378	59656	59535	58124	57810	56227	56969	56499	56386	58182	58569
30.1 °C	13131s	922	897	892	856	769	785	740	741	722	723	723	729	747	749		30.1 °C	13131s	48793	49363	58661	57068	60308	59421	58295	58400	57592	57231	57057	56697	58828	59107
30.3 °C	14141s	946	943	904	883	782	799	746	750	731	734	734	733	761	762		30.3 °C	14141s	49416	49539	59078	57841	59999	59910	59004	58268	58178	57465	57267	57053	59203	59447
29.9 °C	15151s	979	968	934	912	812	810	767	772	740	748	754	746	774	776		29.9 °C	15151s	49551	49614	58912	58088	60279	60094	60352	58787	58564	57741	57436	57337	59232	60254
30.0 °C	16161s	1018	1001	952	938	822	817	776	767	753	757	750	747	767	787		30.0 °C	16161s	49770	50039	59386	58353	60343	60576	59695	59162	59426	57376	58023	57951	59552	60943
29.9 °C	17171s	1058	1042	974	955	826	833	780	790	769	764	756	763	784	795		29.9 °C	17171s	49554	49695	58967	58245	59499	60576	59978	59376	59378	58275	58167	57649	60278	60850
30.1 °C	18181s	1090	1068	1009	979	846	848	790	798	774	770	776	776	789	801		30.1 °C	18181s	48999	49231	59761	57960	60139	61337	59171	59546	57760	57860	58660	57689	60363	61369
29.7 °C	19191s	1129	1099	1024	1002	850	862	803	805	779	782	775	780	801	814		29.7 °C	19191s	49437	49239	58464	57491	60209	60858	59521	59701	58894	58144	58372	57970	60026	61529
29.9 °C	20201s	1164	1135	1042	1025	872	871	808	823	794	798	787	791	801	824		29.9 °C	20201s	49287	49422	57807	57013	61025	60658	59600	59416	59452	58442	58758	58498	60077	61799
30.0 °C	21211s	1187	1162	1052	1051	885	885	827	829	797	805	790	810	813	826		30.0 °C	21211s	49258	49468	58749	57789	60418	60517	59579	60109	57811	58616	58862	58307	59823	62059
29.8 °C	22221s	1223	1199	1083	1061	902	896	827	838	809	810	802	813	832	833		29.8 °C	22221s	49355	49868	59504	57970	60069	60939	60968	59813	59953	58756	59194	58587	59806	62169
30.1 °C	23231s	1245	1226	1105	1093	911	909	845	856	823	819	815	819	814	843		30.1 °C	23231s	49331	50029	58783	57415	60028	61060	59854	60449	59604	58912	58595	58877	59978	Overflow
29.8 °C	24241s	1267	1244	1132	1114	922	911	849	872	831	834	823	838	841	853		29.8 °C	24241s	49375	49548	58592	56647	59732	61174	61123	60534	59172	58973	58781	59089	60493	Overflow
OD		0	0	DMSO	DMSO	10 µM	10 µM	50 µM	50 µM	100 µM	100 µM	250 µM	250 µM	500 µM	500 µM		OD		0	0	DMSO	DMSO	10 µM	10 µM	50 µM	50 µM	100 µM	100 µM	250 µM	250 µM	500 µM	500 µM
30.2 °C	0s	0.0809	0.079	0.0831	0.0806	0.0832	0.0798	0.0827	0.0804	0.0851	0.0825	0.0816	0.0809	0.0772	0.0775		30.2 °C	0s	0.1078	0.1005	0.1035	0.1011	0.0984	0.1063	0.0827	0.0804	0.1058	0.1063	0.1004	0.0991	0.0994	0.0966
30.1 °C	1010s	0.0808	0.0804	0.0858	0.0818	0.0849	0.0828	0.0828	0.083	0.0829	0.0876	0.0831	0.0848	0.0818	0.0862		30.1 °C	1010s	0.1003	0.1015	0.1068	0.1009	0.1047	0.1055	0.0828	0.083	0.1033	0.1042	0.1044	0.1066	0.105	0.1038
29.8 °C	2020s	0.0835	0.0846	0.0871	0.0871	0.0879	0.0858	0.087	0.0868	0.0908	0.0949	0.0894	0.093	0.0937	0.0958		29.8 °C	2020s	0.1038	0.105	0.1098	0.1077	0.109	0.1105	0.087	0.0868	0.1078	0.1123	0.1099	0.1152	0.1158	0.1156
29.8 °C	3030s	0.0866	0.0879	0.0895	0.0895	0.0893	0.0904	0.0898	0.0898	0.0931	0.1002	0.0967	0.0953	0.0966	0.1003		29.8 °C	3030s	0.1061	0.1064	0.1118	0.1083	0.1119	0.1119	0.0898	0.0898	0.1125	0.1196	0.1144	0.1196	0.1185	0.1189
29.9 °C	4040s	0.0917	0.089	0.0932	0.0903	0.095	0.0931	0.0925	0.0934	0.1003	0.099	0.1015	0.1003	0.1021	0.1043		29.9 °C	4040s	0.1126	0.1114	0.114	0.1101	0.116	0.1141	0.0925	0.0934	0.1181	0.1221	0.1146	0.1261	0.1186	0.1234
29.8 °C	5050s	0.0992	0.0921	0.1027	0.0921	0.0963	0.0974	0.0987	0.1041	0.1019	0.0997	0.1016	0.0958	0.1019	0.102		29.8 °C	5050s	0.1257	0.1251	0.1159	0.1105	0.1183	0.1176	0.0987	0.1041	0.1224	0.1227	0.1168	0.1232	0.1233	0.125
30.1 °C	6060s	0.1006	0.0945	0.1006	0.0931	0.1053	0.1042	0.1062	0.0977	0.1038	0.1004	0.1026	0.0991	0.1035	0.1052		30.1 °C	6060s	0.1207	0.124	0.1164	0.1103	0.1181	0.1205	0.1062	0.0977	0.1265	0.1246	0.1149	0.1275	0.1221	0.1234
29.9 °C	7070s	0.1025	0.0937	0.1058	0.0947	0.1047	0.103	0.1049	0.1033	0.1007	0.1023	0.1036	0.101	0.1033	0.1035		29.9 °C	7070s	0.1226	0.125	0.1173	0.1112	0.1203	0.1197	0.1049	0.1033	0.1204	0.1254	0.118	0.1247	0.1261	0.1275
29.9 °C	8080s	0.1036	0.0961	0.1047	0.0971	0.1087	0.1027	0.1056	0.104	0.104	0.1026	0.1061	0.1022	0.1045	0.104		29.9 °C	8080s	0.1277	0.1246	0.1175	0.1133	0.1213	0.1063	0.1056	0.104	0.1223	0.1251	0.1134	0.1286	0.1274	0.1274
30.0 °C	9091s	0.1031	0.0962	0.1067	0.0991	0.1065	0.1053	0.1092	0.1049	0.1049	0.1005	0.1059	0.1006	0.1057	0.1095		30.0 °C	9091s	0.1236	0.1327	0.1197	0.1141	0.1227	0.1297	0.1092	0.1049	0.1196	0.129	0.1094	0.1272	0.1303	0.1279
29.8 °C	10101s	0.1022	0.0946	0.1065	0.1025	0.1073	0.1045	0.1102	0.1046	0.1065	0.1058	0.1034	0.1016	0.1067	0.109		29.8 °C	10101s	0.1209	0.1261	0.121	0.1143	0.1286	0.1311	0.1102	0.1046	0.1133	0.127	0.1097	0.1267	0.13	0.129
30.2 °C	11111s	0.1049	0.0978	0.0996	0.1009	0.105	0.1069	0.1076	0.1052	0.1073	0.1026	0.1048	0.1024	0.1092	0.1086		30.2 °C	11111s	0.1254	0.1249	0.1225	0.1152	0.1227	0.1275	0.1076	0.1052	0.1075	0.1278	0.1225	0.1314	0.1323	0.1277
30.1 °C	12121s	0.1041	0.0984	0.1021	0.102	0.1073	0.1033	0.1069	0.1081	0.1085	0.1048	0.1084	0.1029	0.1083	0.1107		30.1 °C	12121s	0.1298	0.1255	0.1243	0.1195	0.1309	0.1307	0.1069	0.1081	0.1119	0.1317	0.1194	0.1356	0.1268	0.13
30.1 °C	13131s	0.1055	0.094	0.1089	0.104	0.1071	0.1007	0.1122	0.1076	0.1078	0.1054	0.1085	0.1057	0.1078	0.1108		30.1 °C	13131s	0.1249	0.1302	0.1235	0.1241	0.1327	0.134	0.1122	0.1076	0.1263	0.1291	0.1249	0.1343	0.136	0.1327
30.3 °C	14141s	0.1074	0.0988	0.1002	0.1026	0.1098	0.1103	0.1089	0.1083	0.1099	0.1047	0.1082	0.1072	0.1119	0.1101		30.3 °C	14141s	0.1316	0.1282	0.1279	0.1231	0.1281	0.1352	0.1089	0.1083	0.1301	0.1285	0.1263	0.136	0.1339	0.1355
29.9 °C	15151s	0.1091	0.1051	0.1039	0.0925	0.1099	0.1021	0.1093	0.1071	0.1089	0.1088	0.1085	0.1059	0.1127	0.1119		29.9 °C	15151s	0.1313	0.1288	0.1291	0.1241	0.13	0.1305	0.1093	0.1071	0.1297	0.1327	0.1261	0.1313	0.1282	0.1354
30.0 °C	16161s	0.1102	0.1051	0.1056	0.0973	0.115	0.1058	0.1109	0.1078	0.1107	0.1069	0.1093	0.106	0.114	0.113		30.0 °C	16161s	0.1331	0.1315	0.1259	0.1256	0.1282	0.1384	0.1109	0.1078	0.1376	0.132	0.1285	0.1326	0.1293	0.1402
29.9 °C	17171s	0.1069	0.1007	0.1103	0.1086	0.1154	0.1077	0.1108	0.1082	0.1103	0.1072	0.108	0.1091	0.1142	0.1157		29.9 °C	17171s	0.134	0.1317	0.1328	0.1252	0.1294	0.1396	0.1108	0.1082	0.1375	0.1338	0.1291	0.1342	0.137	0.1415
30.1 °C	18181s	0.1117	0.1056	0.1108	0.1069	0.1172	0.1105	0.1119	0.1102	0.1115	0.1119	0.1105	0.1095	0.1161	0.1166		30.1 °C	18181s	0.1294	0.1324	0.1353	0.1235	0.1289	0.1404	0.1119	0.1102	0.129	0.1341	0.135	0.1382	0.1379	0.14
29.7 °C	19191s	0.1142	0.1074	0.1088	0.1089	0.1168	0.1135	0.1128	0.1089	0.1138	0.1096	0.111	0.1065	0.1196	0.1157		29.7 °C	19191s	0.1368	0.1329	0.1299	0.1259	0.1328	0.1402	0.1128	0.1089	0.1344	0.1368	0.1339	0.1359	0.1425	0.1398
29.9 °C	20201s	0.1136	0.1045	0.1109	0.1011	0.1217	0.1161	0.1136	0.1139	0.1181	0.1112	0.1187	0.1104	0.1231	0.1188		29.9 °C	20201s	0.1362	0.1365	0.1335	0.1294	0.137	0.144	0.1136	0.1139	0.1427	0.1384	0.1365	0.1399	0.144	0.151
30.0 °C	21211s	0.1161	0.1072	0.1113	0.1031	0.118	0.114	0.1142	0.112	0.1181	0.1131	0.1171	0.1109	0.1239	0.1197		30.0 °C	21211s	0.1364	0.1397	0.1327	0.132	0.1329	0.143	0.1142	0.112	0.1335	0.139	0.1373	0.1391	0.1359	0.1429
29.8 °C	22221s	0.1159	0.1086	0.1142	0.1123	0.1193	0.1166	0.1155	0.1104	0.1183	0.1123	0.1162	0.1123	0.1281	0.1233		29.8 °C	22221s	0.1379	0.1388	0.1339	0.1323	0.1378	0.1428	0.1155	0.1104	0.1445	0.1369	0.1381	0.1419	0.1397	0.1493
30.1 °C	23231s	0.1185	0.105	0.111	0.1064	0.1249	0.1115	0.1172	0.1156	0.1191	0.1158	0.1191	0.1103	0.1316	0.1234		30.1 °C	23231s	0.1386	0.1392	0.1333	0.1309	0.1386	0.1478	0.1172	0.1156	0.1415	0.1424	0.1379	0.1433	0.1443	0.1533
29.8 °C	24241s	0.1015	0.112	0.114	0.1147	0.1234	0.1117	0.1224	0.1139	0.1258	0.1176	0.1207	0.1116	0.1243	0.1257		29.8 °C	24241s	0.1415	0.1463	0.1379	0.1252	0.1414	0.1462	0.1224	0.1139	0.1425	0.143	0.1384	0.1434	0.1474	0.159
Normalised		0	0	DMSO	DMSO	10 µM	10 µM	50 µM	50 µM	100 µM	100 µM	250 µM	250 µM	500 µM	500 µM		Normalised		0	0	DMSO	DMSO	10 µM	10 µM	50 µM	50 µM	100 µM	100 µM	250 µM	250 µM	500 µM	500 µM
30.2 °C	0s	8022.25	8316.46	8567.99	8213.4	8786.06	8182.96	8561.06	8121.89	8625.15	8375.76	8590.69	8318.91	8575.13	8464.52		30.2 °C	0s	355399	353393	406647	406538	410488	404647	497884	517512	419178	408034	416803	408295	405362	420186
30.1 °C	1010s	8168.32	8208.96	7960.37	8129.58	7997.64	8043.48	8007.25	7771.08	7876.96	7294.52	7845.97	7547.17	7995.11	7389.79		30.1 °C	1010s	358634	364335	368109	387711	391003	387014	488261	479819	381104	376017	372596	364634	367029	373719
29.8 °C	2020s	8059.88	7895.98	8025.26	7761.19	7576.79	7750.58	7505.75	7407.83	7103.52	6575.34	7158.84	6752.69	6723.59	6597.08		29.8 °C	2020s	362649	364457	372951	378347	388596	382036	479425	476267	377189	362992	364641	348993	345449	347837
29.8 °C	3030s	7944.57	7758.82	7832.4	7653.63	7569.99	7588.5	7427.62	7316.26	6949.52	6337.33	6556.36	6705.14	6687.37	6340.98		29.8 °C	3030s	376946	380902	391512	400997	403878	402565	494822	489967	381947	361463	370000	356304	359536	359066
29.9 °C	4040s	7480.92	7707.87	7510.73	7475.08	7178.95	7303.97	7189.19	7012.85	6331.01	6434.34	6246.31	6380.86	6415.28	6164.91		29.9 °C	4040s	373703	382576	407368	418138	411103	417388	508541	504690	392117	370868	393080	360642	382656	367561
29.8 °C	5050s	7127.02	7491.86	6932.81	7481	7061.27	7176.59	6767.98	6301.63	6378.8	6349.05	6368.11	6722.34	6565.26	6627.45		29.8 °C	5050s	357430	362926	424116	442805	428377	429830	500486	474044	394763	393252	408373	388482	392247	389048
30.1 °C	6060s	7167	7619.05	7206.76	7561.76	6543.21	6746.64	6374.76	6816.79	6406.55	6533.86	6306.04	6559.03	6579.71	6482.89		30.1 °C	6060s	380936	376153	442277	459918	449483	439162	495348	527830	402016	407159	435883	395325	423776	418420
29.9 °C	7070s	7200	7876.2	6994.33	7518.48	6752.63	6922.33	6482.36	6611.81	6534.26	6432.06	6312.74	6554.46	6718.3	6676.33		29.9 °C	7070s	381672	380232	453708	473291	456766	454703	512765	515034	436022	418525	443059	416832	425615	418047
29.9 °C	8080s	7345.56	7960.46	7239.73	7703.4	6623.74	7069.13	6429.92	6653.85	6413.46	6500.97	6399.62	6575.34	6679.43	6721.15		29.9 °C	8080s	374777	387961	465089	477758	462275	520978	519915	526625	443516	429113	467866	413538	430659	430078
30.0 °C	9091s	7565.47	8087.32	7441.42	7699.29	6892.02	6980.06	6456.04	6653.96	6472.83	6835.82	6421.15	6719.68	6707.66	6420.09		30.0 °C	9091s	389167	368817	465363	479939	466406	447194	517518	528170	463152	426705	497651	426973	429256	436740
29.8 °C	10101s	7994.13	8625.79	7615.02	7629.27	6924.51	7148.33	6388.38	6778.2	6507.04	6521.74	6682.79	6801.18	6682.29	6642.2		29.8 °C	10101s	401026	390262	463727	484033	460389	443722	516724	539732	491677	438433	504139	435588	438838	440240
30.2 °C	11111s	8179.22	8609.41	8433.73	8097.13	7161.9	7193.64	6654.28	6844.11	6542.4	6881.09	6650.76	6865.23	6712.45	6666.67		30.2 °C	11111s	389498	395012	465290	486632	482323	460502	538950	544905	516037	440446	460400	425320	436493	451738
30.1 °C	12121s	8501.44	8861.79	8432.91	8176.47	7073.63	7512.1	6810.1	6734.51	6617.51	6879.77	6632.84	6929.06	6786.7	6757		30.1 °C	12121s	377381	394080	463443	471782	455737	455509	543723	534783	502475	432566	473191	415826	458849	450531
30.1 °C	13131s	8739.34	9542.55	8191	8230.77	7180.21	7795.43	6595.37	6886.62	6697.59	6859.58	6663.59	6896.88	6929.5	6759.93		30.1 °C	13131s	390657	379132	474988	459855	454469	443440	519563	542751	455994	443308	456821	422167	432559	445418
30.3 °C	14141s	8808.19	9544.53	9021.96	8606.24	7122.04	7243.88	6850.32	6925.21	6651.5	7010.51	6783.73	6837.69	6800.71	6920.98		30.3 °C	14141s	375502	386420	461908	469870	468376	443121	541818	538024	447179	447198	453420	419507	442143	438723
29.9 °C	15151s	8973.42	9210.28	8989.41	9859.46	7388.54	7933.4	7017.38	7208.22	6795.22	6875	6949.31	7044.38	6867.79	6934.76		29.9 °C	15151s	377388	385202	456328	468074	463685	460490	552168	548898	451534	435124	455480	436687	462028	445007
30.0 °C	16161s	9237.75	9524.26	9015.15	9640.29	7147.83	7722.12	6997.29	7115.03	6802.17	7081.38	6861.85	7047.17	6728.07	6964.6		30.0 °C	16161s	373929	380525	471692	464594	470694	437688	538278	548813	431875	434667	451541	437036	460572	434686
29.9 °C	17171s	9897.1	10347.6	8830.46	8793.74	7157.71	7734.45	7039.71	7301.29	6971.89	7126.87	7000	6993.58	6865.15	6871.22		29.9 °C	17171s	369806	377335	444029	465216	459807	433926	541318	548762	431840	435538	450558	429575	439985	430035
30.1 °C	18181s	9758.28	10113.6	9106.5	9158.09	7218.43	7674.21	7059.87	7241.38	6941.7	6881.14	7022.62	7086.76	6795.87	6869.64		30.1 °C	18181s	378663	371835	441693	469312	466555	436873	528785	540345	447752	431469	434519	417431	437730	438350
29.7 °C	19191s	9886.16	10232.8	9411.76	9201.1	7277.4	7594.71	7118.79	7392.1	6845.34	7135.04	6981.98	7323.94	6697.32	7035.44		29.7 °C	19191s	361382	370497	450069	456640	453381	434080	527668	548219	438199	425029	435937	426564	421235	440122
29.9 °C	20201s	10246.5	10861.2	9395.85	10138.5	7165.16	7502.15	7112.68	7225.64	6723.12	7176.26	6630.16	7164.86	6506.9	6936.03		29.9 °C	20201s	361872	362066	433011	440595	445438	421236	524648	521651	416622	422269	430462	418142	417201	409265
30.0 °C	21211s	10223.9	10839.6	9451.93	10194	7500	7763.16	7241.68	7401.79	6748.52	7117.6	6746.37	7303.88	6561.74	6900.58		30.0 °C	21211s	361129	354102	442720	437795	454612	423196	521708	536688	433041	421698	428711	419173	440199	434283
29.8 °C	22221s	10552.2	11040.5	9483.36	9447.91	7560.77	7684.39	7160.17	7590.58	6838.55	7212.82	6901.89	7239.54	6494.93	6755.88		29.8 °C	22221s	357904	359280	444391	438171	435914	426744	527861	541784	414900	429189	428631	412875	428103	416403
30.1 °C	23231s	10506.3	11676.2	9954.95	10272.6	7293.84	8152.47	7209.9	7404.84	6910.16	7072.54	6842.99	7425.2	6185.41	6831.44		30.1 °C	23231s	355924	359404	440983	438617	433102	413126	510700	522915	421230	413708	424909	410865	415648	#VALUE!
29.8 °C	24241s	12482.8	11107.1	9929.82	9712.29	7471.64	8155.77	6936.27	7655.84	6605.72	7091.84	6818.56	7508.96	6765.89	6786		29.8 °C	24241s	348940	338674	424888	452452	422433	418427	499371	531466	415242	412399	424718	412057	410400	#VALUE!
Mean		0		DMSO		10 µM		50 µM		100 µM		250 µM		500 µM			-empty vector		0	0	DMSO	DMSO	10 µM	10 µM	50 µM	50 µM	100 µM	100 µM	250 µM	250 µM	500 µM	500 µM
30.2 °C	0s	8169.35		8390.69		8484.51		8341.48		8500.45		8454.8		8519.82			30.2 °C	0s	347230	345224	398257	398147	402003	396163	489542	509171	410677	399533	408348	399840	396842	411667
30.1 °C	1010s	8188.64		8044.98		8020.56		7889.17		7585.74		7696.57		7692.45			30.1 °C	1010s	350445	356146	360064	379666	382982	378994	480372	471930	373518	368432	364899	356938	359336	366026
29.8 °C	2020s	7977.93		7893.23		7663.69		7456.79		6839.43		6955.76		6660.33			29.8 °C	2020s	354671	356479	365058	370454	380933	374373	471968	468810	370350	356153	357685	342037	338789	341177
29.8 °C	3030s	7851.69		7743.02		7579.24		7371.94		6643.42		6630.75		6514.17			29.8 °C	3030s	369095	373051	383769	393254	396299	394986	487450	482595	375303	354820	363369	349674	353022	352552
29.9 °C	4040s	7594.39		7492.91		7241.46		7101.02		6382.68		6313.58		6290.09			29.9 °C	4040s	366109	374982	399876	410645	403862	410147	501440	497588	385734	364485	386767	354329	376366	361271
29.8 °C	5050s	7309.44		7206.91		7118.93		6534.81		6363.92		6545.22		6596.36			29.8 °C	5050s	350121	355616	416909	435599	421258	422711	493952	467509	388399	386888	401828	381937	385650	382452
30.1 °C	6060s	7393.02		7384.26		6644.93		6595.78		6470.21		6432.54		6531.3			30.1 °C	6060s	373543	368760	434892	452534	442839	432517	488753	521234	395546	400689	429451	388893	417244	411888
29.9 °C	7070s	7538.1		7256.4		6837.48		6547.09		6483.16		6433.6		6697.31			29.9 °C	7070s	374134	372694	446452	466035	449929	447866	506217	508487	429538	412042	436626	410399	418917	411350
29.9 °C	8080s	7653.01		7471.57		6846.43		6541.89		6457.22		6487.48		6700.29			29.9 °C	8080s	367124	380308	457618	470287	455429	514132	513373	520083	437059	422655	461378	407051	423959	423378
30.0 °C	9091s	7826.39		7570.36		6936.04		6555		6654.33		6570.42		6563.88			30.0 °C	9091s	381340	360990	457793	472368	459470	440257	510963	521615	456498	420051	491080	420403	422692	430176
29.8 °C	10101s	8309.96		7622.15		7036.42		6583.29		6514.39		6741.98		6662.24			29.8 °C	10101s	392716	381952	456105	476411	453352	436686	510141	533149	485163	431919	497397	428846	432176	433578
30.2 °C	11111s	8394.31		8265.43		7177.77		6749.19		6711.75		6758		6689.56			30.2 °C	11111s	381103	386618	457024	478367	475145	453324	532201	538156	509325	433734	453642	418562	429803	445049
30.1 °C	12121s	8681.61		8304.69		7292.86		6772.3		6748.64		6780.95		6771.85			30.1 °C	12121s	368699	385398	455139	463478	448444	448216	536951	528010	495727	425818	466410	409045	452077	443759
30.1 °C	13131s	9140.94		8210.89		7487.82		6740.99		6778.59		6780.24		6844.71			30.1 °C	13131s	381516	369991	466777	451644	446981	435952	512822	536010	449215	436529	450041	415387	425714	438574
30.3 °C	14141s	9176.36		8814.1		7182.96		6887.76		6831		6810.71		6860.85			30.3 °C	14141s	366325	377243	453094	461056	461193	435938	534930	531136	440348	440367	446610	412697	435283	431862
29.9 °C	15151s	9091.85		9424.44		7660.97		7112.8		6835.11		6996.85		6901.28			29.9 °C	15151s	368296	376110	446904	458650	456024	452829	545056	541785	444699	428289	448483	429690	455127	438106
30.0 °C	16161s	9381.01		9327.72		7434.97		7056.16		6941.78		6954.51		6846.34			30.0 °C	16161s	364548	371144	462364	455266	463259	430253	531222	541756	424933	427725	444586	430082	453726	427840
29.9 °C	17171s	10122.3		8812.1		7446.08		7170.5		7049.38		6996.79		6868.18			29.9 °C	17171s	359684	367213	435217	456404	452361	426479	534147	541591	424791	428489	443561	422578	433117	423167
30.1 °C	18181s	9935.96		9132.29		7446.32		7150.63		6911.42		7054.69		6832.75			30.1 °C	18181s	368727	361899	432560	460179	459109	429427	521634	533194	440841	424558	427464	410377	430897	431517
29.7 °C	19191s	10059.5		9306.43		7436.06		7255.45		6990.19		7152.96		6866.38			29.7 °C	19191s	351322	360437	440763	447334	445945	426644	520413	540963	431209	418039	428784	419411	414369	433255
29.9 °C	20201s	10553.9		9767.16		7333.66		7169.16		6949.69		6897.51		6721.47			29.9 °C	20201s	351318	351512	423244	430828	438104	413902	517479	514481	409673	415319	423564	411244	410480	402543
30.0 °C	21211s	10531.7		9822.96		7631.58		7321.73		6933.06		7025.12		6731.16			30.0 °C	21211s	350597	343570	432897	427972	446981	415564	514386	529366	426108	414765	421686	412148	433468	427552
29.8 °C	22221s	10796.4		9465.63		7622.58		7375.38		7025.68		7070.72		6625.4			29.8 °C	22221s	347108	348483	434926	428705	428292	419121	520486	534409	407874	422164	421561	405805	421478	409778
30.1 °C	23231s	11091.3		10113.8		7723.15		7307.37		6991.35		7134.1		6508.43			30.1 °C	23231s	344832	348312	430869	428504	425379	405403	503392	515608	414238	406717	417775	403731	409140	#VALUE!
29.8 °C	24241s	11795		9821.06		7813.71		7296.06		6848.78		7163.76		6775.94			29.8 °C	24241s	337145	326879	415067	442631	414619	410613	492075	524170	408393	405550	417554	404893	403624	#VALUE!
																	Mean		0		DMSO		10 µM		50 µM		100 µM		250 µM		500 µM
																	30.2 °C	0s	346227		398202		399083		499357		405105		404094		404254
																	30.1 °C	1010s	353296		369865		380988		476151		370975		360918		362681
																	29.8 °C	2020s	355575		367756		377653		470389		363251		349861		339983
																	29.8 °C	3030s	371073		388511		395642		485022		365062		356521		352787
																	29.9 °C	4040s	370545		405260		407004		499514		375110		370548		368818
																	29.8 °C	5050s	352869		426254		421985		480730		387644		391882		384051
																	30.1 °C	6060s	371152		443713		437678		504993		398117		409172		414566
																	29.9 °C	7070s	373414		456243		448897		507352		420790		423512		415134
																	29.9 °C	8080s	373716		463952		484780		516728		429857		434215		423669
																	30.0 °C	9091s	371165		465081		449864		516289		438274		455742		426434
																	29.8 °C	10101s	387334		466258		445019		521645		458541		463121		432877
																	30.2 °C	11111s	383860		467695		464235		535178		471530		436102		437426
																	30.1 °C	12121s	377049		459308		448330		532481		460772		437728		447918
																	30.1 °C	13131s	375753		459211		441467		524416		442872		432714		432144
																	30.3 °C	14141s	371784		457075		448566		533033		440358		429653		433572
																	29.9 °C	15151s	372203		452777		454427		543420		436494		439087		446616
																	30.0 °C	16161s	367846		458815		446756		536489		426329		437334		440783
																	29.9 °C	17171s	363448		445810		439420		537869		426640		433070		428142
																	30.1 °C	18181s	365313		446370		444268		527414		432699		418920		431207
																	29.7 °C	19191s	355880		444048		436294		530688		424624		424097		423812
																	29.9 °C	20201s	351415		427036		426003		515980		412496		417404		406512
																	30.0 °C	21211s	347084		430435		431273		521876		420436		416917		430510
																	29.8 °C	22221s	347796		431815		423706		527448		415019		413683		415628
																	30.1 °C	23231s	346572		429686		415391		509500		410477		410753		409140
																	29.8 °C	24241s	332012		428849		412616		508123		406972		411224		403624
																	Relative		0		DMSO		10 µM		50 µM		100 µM		250 µM		500 µM
																	30.2 °C	0s	1		1		1		1		1		1		1
																	30.1 °C	1010s	1.02042		0.928837		0.954658		0.953529		0.915749		0.893155		0.897161
																	29.8 °C	2020s	1.027		0.923541		0.946301		0.941991		0.896683		0.865791		0.841012
																	29.8 °C	3030s	1.07176		0.975664		0.991379		0.971294		0.901152		0.882274		0.872685
																	29.9 °C	4040s	1.07024		1.01773		1.01985		1.00032		0.925956		0.916984		0.912342
																	29.8 °C	5050s	1.01918		1.07045		1.05739		0.9627		0.956896		0.969781		0.950023
																	30.1 °C	6060s	1.07199		1.11429		1.09671		1.01129		0.98275		1.01257		1.02551
																	29.9 °C	7070s	1.07852		1.14576		1.12482		1.01601		1.03872		1.04805		1.02691
																	29.9 °C	8080s	1.0794		1.16512		1.21474		1.03479		1.0611		1.07454		1.04802
																	30.0 °C	9091s	1.07203		1.16795		1.12724		1.03391		1.08188		1.12781		1.05486
																	29.8 °C	10101s	1.11873		1.17091		1.1151		1.04463		1.1319		1.14607		1.0708
																	30.2 °C	11111s	1.1087		1.17452		1.16325		1.07174		1.16397		1.07921		1.08206
																	30.1 °C	12121s	1.08902		1.15346		1.1234		1.06633		1.13741		1.08323		1.10801
																	30.1 °C	13131s	1.08528		1.15321		1.1062		1.05018		1.09323		1.07083		1.06899
																	30.3 °C	14141s	1.07382		1.14785		1.12399		1.06744		1.08702		1.06325		1.07252
																	29.9 °C	15151s	1.07503		1.13705		1.13868		1.08824		1.07748		1.0866		1.10479
																	30.0 °C	16161s	1.06244		1.15222		1.11946		1.07436		1.05239		1.08226		1.09036
																	29.9 °C	17171s	1.04974		1.11956		1.10107		1.07712		1.05316		1.07171		1.05909
																	30.1 °C	18181s	1.05513		1.12096		1.11322		1.05619		1.06811		1.03669		1.06667
																	29.7 °C	19191s	1.02788		1.11513		1.09324		1.06274		1.04818		1.0495		1.04838
																	29.9 °C	20201s	1.01499		1.07241		1.06746		1.03329		1.01824		1.03294		1.00558
																	30.0 °C	21211s	1.00248		1.08095		1.08066		1.0451		1.03784		1.03173		1.06495
																	29.8 °C	22221s	1.00453		1.08441		1.0617		1.05625		1.02447		1.02373		1.02813
																	30.1 °C	23231s	1.001		1.07907		1.04086		1.02031		1.01326		1.01648		1.01208
																	29.8 °C	24241s	0.958944		1.07696		1.03391		1.01755		1.00461		1.01764		0.998441

## Sheet: Replicate 2
Empty vector																	eGFP
Fluo		0	0	DMSO	DMSO	10 µM	10 µM	50 µM	50 µM	100 µM	100 µM	250 µM	250 µM	500 µM	500 µM		Fluo		0	0	DMSO	DMSO	10 µM	10 µM	50 µM	50 µM	100 µM	100 µM	250 µM	250 µM	500 µM	500 µM
30.1 °C	0s	815	761	801	753	772	773	749	773	769	761	758	732	748	717		30.1 °C	0s	45739	45415	42503	41997	44358	42982	40526	41138	41874	39438	39942	39887	41845	38918
29.9 °C	1010s	777	776	761	767	745	743	745	734	765	757	754	746	763	746		29.9 °C	1010s	39098	39121	39327	38975	40588	40566	39975	40166	39587	39507	38910	39031	39147	39312
30.1 °C	2020s	789	776	770	765	747	737	732	732	769	759	742	743	761	735		30.1 °C	2020s	39374	39256	39804	39439	41204	41485	40510	40380	39804	39748	39292	39229	39737	39606
30.1 °C	3030s	774	776	766	770	741	740	746	731	753	755	734	723	739	735		30.1 °C	3030s	40191	40382	41167	40830	42816	42487	42052	42227	41321	41137	40817	40551	41231	41222
30.1 °C	4040s	778	785	768	771	753	747	731	734	752	753	747	732	742	751		30.1 °C	4040s	41742	41688	43260	42619	45276	44723	44048	44268	43267	43193	42751	42664	43438	43294
29.9 °C	5050s	803	809	790	786	762	760	742	735	760	761	759	750	769	759		29.9 °C	5050s	43056	43240	45255	44546	47257	46840	46051	46306	45222	45098	44633	44406	45619	46198
30.0 °C	6060s	841	835	815	824	771	768	760	747	772	770	763	756	787	792		30.0 °C	6060s	44496	44740	47900	46070	49450	49085	47661	47962	46930	47045	46177	46180	47856	48499
29.8 °C	7070s	877	871	863	848	784	789	757	764	798	788	782	780	825	809		29.8 °C	7070s	45626	45807	48323	47679	50881	50845	49120	49461	48747	48404	48215	47492	50222	49827
30.1 °C	8081s	928	927	885	880	798	808	783	769	812	803	788	795	832	818		30.1 °C	8081s	46243	46500	49621	49392	52129	52514	50615	50790	49975	49912	48545	48736	51373	51094
30.0 °C	9091s	986	983	928	931	827	828	793	793	826	825	808	800	849	836		30.0 °C	9091s	46572	47195	50496	50262	53273	53100	51600	51854	50829	50987	50178	49614	52436	52130
30.0 °C	10101s	1041	1026	979	977	840	842	819	813	840	844	826	825	867	865		30.0 °C	10101s	47074	47517	51114	50994	53926	54229	52616	52787	51528	51208	51098	50252	53175	52804
29.9 °C	11111s	1111	1088	1036	1028	860	869	823	820	860	854	831	840	888	873		29.9 °C	11111s	47513	47896	51736	51909	54426	54868	53440	53452	52256	52312	51670	51110	53894	53807
29.9 °C	12121s	1172	1151	1077	1065	885	899	841	847	878	881	858	861	905	904		29.9 °C	12121s	47655	47835	52353	52504	55059	55186	53708	54126	53209	53232	52314	51574	54821	54113
30.1 °C	13131s	1236	1230	1138	1128	910	924	868	878	892	909	870	872	913	918		30.1 °C	13131s	47440	47955	52913	52443	55702	55762	54162	54425	53694	53123	52804	52203	55910	55017
30.0 °C	14141s	1307	1283	1185	1196	932	939	901	889	919	921	897	893	934	937		30.0 °C	14141s	47935	47974	53213	53003	55542	56128	54884	55200	53791	53522	53514	52508	56384	55762
30.2 °C	15151s	1379	1348	1265	1243	962	979	906	905	946	928	914	923	949	960		30.2 °C	15151s	48166	48693	53275	53374	56205	56358	55290	55210	54097	54001	53776	53043	57023	56390
29.9 °C	16161s	1460	1436	1329	1293	991	1008	938	938	948	948	930	927	983	968		29.9 °C	16161s	48123	48892	53303	53667	56947	57582	55331	55336	54486	54770	54796	53869	57448	56710
30.0 °C	17171s	1527	1523	1386	1366	1013	1034	966	953	974	985	951	954	987	997		30.0 °C	17171s	48187	49080	53723	53818	56920	57510	56659	56402	55169	55153	55515	54482	58289	57384
30.2 °C	18181s	1620	1591	1451	1411	1038	1056	979	969	992	994	991	966	1000	1001		30.2 °C	18181s	48481	48726	54878	54346	57646	57782	56476	56105	56057	55291	55382	54304	58807	57962
30.0 °C	19191s	1715	1694	1489	1483	1075	1087	1005	991	1011	1027	1001	980	1028	1016		30.0 °C	19191s	48387	49828	55890	54887	57440	59149	56512	56651	56697	55625	56365	54715	58542	58016
30.0 °C	20201s	1783	1763	1575	1530	1094	1109	1033	1023	1043	1036	1023	1008	1031	1039		30.0 °C	20201s	49472	50201	56561	55074	58141	58976	56835	57068	56689	56185	56997	55319	59639	58584
30.0 °C	21211s	1870	1827	1631	1614	1128	1151	1038	1041	1056	1067	1034	1031	1061	1060		30.0 °C	21211s	49725	50117	55726	54820	59196	59960	57021	57763	57450	57246	56923	56182	59322	58372
30.0 °C	22222s	1953	1923	1688	1668	1161	1167	1065	1063	1085	1094	1055	1049	1087	1067		30.0 °C	22222s	49945	50700	55270	55321	59400	59389	57882	57807	58722	57478	57489	56842	59595	58966
29.9 °C	23232s	2040	2010	1748	1734	1182	1196	1092	1082	1116	1111	1072	1066	1100	1090		29.9 °C	23232s	49711	50655	56620	56300	60193	60927	57719	57443	59120	58043	58549	57472	59979	59507
30.2 °C	24242s	2126	2088	1790	1791	1205	1232	1110	1105	1124	1137	1090	1078	1101	1109		30.2 °C	24242s	50708	50457	56794	55805	60475	59598	58028	58031	59027	58410	58343	57038	61198	59711
OD		0	0	DMSO	DMSO	10 µM	10 µM	50 µM	50 µM	100 µM	100 µM	250 µM	250 µM	500 µM	500 µM		OD		0	0	DMSO	DMSO	10 µM	10 µM	50 µM	50 µM	100 µM	100 µM	250 µM	250 µM	500 µM	500 µM
30.1 °C	0s	0.0762	0.075	0.072	0.0706	0.069	0.0722	0.0685	0.0722	0.0691	0.0726	0.0686	0.0718	0.0716	0.0698		30.1 °C	0s	0.0971	0.0964	0.086	0.088	0.0893	0.0887	0.0685	0.0722	0.0867	0.0874	0.0822	0.0864	0.0839	0.0829
29.9 °C	1010s	0.0714	0.0712	0.0726	0.0717	0.071	0.0711	0.0695	0.0724	0.073	0.0749	0.0706	0.073	0.0729	0.0729		29.9 °C	1010s	0.0875	0.0882	0.0863	0.0875	0.0888	0.0892	0.0695	0.0724	0.0872	0.0904	0.086	0.088	0.0867	0.0869
30.1 °C	2020s	0.0779	0.08	0.0747	0.0738	0.0726	0.074	0.0721	0.0739	0.0757	0.0747	0.0797	0.0792	0.0816	0.0789		30.1 °C	2020s	0.0931	0.0954	0.0883	0.0867	0.0898	0.0945	0.0721	0.0739	0.0903	0.0947	0.0939	0.0945	0.0948	0.0944
30.1 °C	3030s	0.0864	0.0851	0.0804	0.0762	0.0791	0.0795	0.0766	0.079	0.0855	0.085	0.0859	0.0828	0.088	0.0831		30.1 °C	3030s	0.0994	0.1009	0.0893	0.0877	0.098	0.0948	0.0766	0.079	0.0995	0.0994	0.0972	0.0971	0.0987	0.0985
30.1 °C	4040s	0.0914	0.0854	0.0859	0.0811	0.0854	0.0801	0.0891	0.0863	0.0892	0.0875	0.0898	0.0891	0.0928	0.0852		30.1 °C	4040s	0.0993	0.1028	0.0928	0.0909	0.0949	0.0941	0.0891	0.0863	0.1036	0.1037	0.1016	0.1021	0.1047	0.1005
29.9 °C	5050s	0.0916	0.0899	0.0867	0.0953	0.0885	0.0914	0.0953	0.0883	0.0898	0.0919	0.0922	0.0905	0.0952	0.0937		29.9 °C	5050s	0.1053	0.1085	0.0942	0.0926	0.1051	0.1012	0.0953	0.0883	0.105	0.1071	0.0996	0.1053	0.1056	0.1036
30.0 °C	6060s	0.0928	0.0915	0.0941	0.0942	0.0931	0.0935	0.092	0.0867	0.091	0.0904	0.0942	0.0904	0.0946	0.0918		30.0 °C	6060s	0.1075	0.1064	0.1069	0.094	0.1103	0.1058	0.092	0.0867	0.1038	0.1039	0.1053	0.1053	0.1054	0.1107
29.8 °C	7070s	0.0935	0.0904	0.0918	0.094	0.0949	0.0964	0.0961	0.0897	0.0955	0.0914	0.0952	0.0915	0.0954	0.0914		29.8 °C	7070s	0.1086	0.1087	0.1083	0.0994	0.1148	0.1161	0.0961	0.0897	0.1069	0.1095	0.1048	0.1051	0.1092	0.1086
30.1 °C	8081s	0.096	0.0902	0.0951	0.0936	0.0945	0.0953	0.0948	0.0872	0.095	0.0917	0.0949	0.093	0.0972	0.0999		30.1 °C	8081s	0.1074	0.1082	0.1087	0.1127	0.1163	0.1136	0.0948	0.0872	0.1093	0.1127	0.1002	0.1043	0.1128	0.1128
30.0 °C	9091s	0.0973	0.0922	0.0943	0.0982	0.1007	0.0991	0.0942	0.0885	0.0949	0.0916	0.0962	0.0944	0.0965	0.0996		30.0 °C	9091s	0.1048	0.1079	0.1108	0.113	0.109	0.1187	0.0942	0.0885	0.1094	0.1113	0.1087	0.1071	0.1159	0.1089
30.0 °C	10101s	0.0985	0.0914	0.0992	0.0927	0.1001	0.095	0.0985	0.0958	0.0959	0.0933	0.0984	0.0956	0.0981	0.1009		30.0 °C	10101s	0.1097	0.1077	0.1063	0.1112	0.1159	0.1221	0.0985	0.0958	0.1101	0.1027	0.1104	0.1091	0.1139	0.1109
29.9 °C	11111s	0.0952	0.0939	0.0938	0.0934	0.1	0.0989	0.0966	0.0902	0.1018	0.0936	0.1009	0.0985	0.1053	0.0984		29.9 °C	11111s	0.109	0.109	0.11	0.1145	0.1125	0.1165	0.0966	0.0902	0.1115	0.114	0.1114	0.11	0.1148	0.1124
29.9 °C	12121s	0.0949	0.092	0.1016	0.1004	0.1011	0.0969	0.0973	0.0987	0.1041	0.0937	0.0993	0.0972	0.105	0.1018		29.9 °C	12121s	0.1067	0.1062	0.1092	0.1131	0.1181	0.1144	0.0973	0.0987	0.1112	0.1152	0.1124	0.1106	0.1176	0.1153
30.1 °C	13131s	0.099	0.092	0.0975	0.0929	0.1029	0.0925	0.098	0.0891	0.1046	0.0948	0.1022	0.1011	0.1057	0.1033		30.1 °C	13131s	0.1052	0.1026	0.1101	0.109	0.1145	0.1176	0.098	0.0891	0.1144	0.1061	0.1118	0.1124	0.1181	0.117
30.0 °C	14141s	0.0983	0.0896	0.0967	0.0919	0.1026	0.0954	0.1001	0.0955	0.1075	0.0944	0.1053	0.1007	0.1108	0.1033		30.0 °C	14141s	0.1075	0.1029	0.1113	0.1064	0.114	0.118	0.1001	0.0955	0.1135	0.1107	0.1165	0.1145	0.1186	0.113
30.2 °C	15151s	0.0973	0.0914	0.0952	0.094	0.1086	0.1018	0.1018	0.0951	0.1046	0.0951	0.1001	0.0998	0.1069	0.1036		30.2 °C	15151s	0.1106	0.1144	0.1106	0.1084	0.1175	0.125	0.1018	0.0951	0.1127	0.1206	0.114	0.1135	0.1235	0.1198
29.9 °C	16161s	0.0989	0.0944	0.1001	0.1015	0.1075	0.0974	0.1041	0.0928	0.1075	0.1007	0.1074	0.1004	0.1124	0.1031		29.9 °C	16161s	0.1115	0.1112	0.1065	0.1157	0.1226	0.119	0.1041	0.0928	0.1153	0.1216	0.1153	0.1184	0.1229	0.118
30.0 °C	17171s	0.1031	0.0958	0.1045	0.0996	0.1085	0.1008	0.101	0.0917	0.1089	0.0999	0.1086	0.1016	0.1048	0.1041		30.0 °C	17171s	0.109	0.1156	0.109	0.116	0.1177	0.1194	0.101	0.0917	0.1183	0.1169	0.1192	0.1225	0.1267	0.1153
30.2 °C	18181s	0.0987	0.0932	0.1058	0.0985	0.1088	0.0976	0.1014	0.0992	0.1089	0.1021	0.1121	0.1018	0.1108	0.1048		30.2 °C	18181s	0.1096	0.1075	0.1221	0.1181	0.1186	0.1264	0.1014	0.0992	0.126	0.1153	0.1175	0.1189	0.1305	0.1238
30.0 °C	19191s	0.1006	0.095	0.1092	0.0979	0.1075	0.0978	0.1062	0.0986	0.1135	0.1015	0.1109	0.1046	0.0885	0.1055		30.0 °C	19191s	0.1076	0.1127	0.1164	0.1103	0.1194	0.1256	0.1062	0.0986	0.123	0.1193	0.1219	0.1174	0.1335	0.1195
30.0 °C	20201s	0.1049	0.0914	0.1081	0.0957	0.1092	0.1047	0.1036	0.0938	0.1114	0.1031	0.1122	0.1069	0.1105	0.1065		30.0 °C	20201s	0.112	0.1161	0.1231	0.1116	0.1163	0.1239	0.1036	0.0938	0.1272	0.1253	0.1218	0.121	0.1312	0.1216
30.0 °C	21211s	0.1038	0.0947	0.1121	0.0963	0.1119	0.0983	0.1046	0.1025	0.1157	0.1029	0.1125	0.1048	0.1122	0.1071		30.0 °C	21211s	0.1148	0.1171	0.1191	0.1119	0.1248	0.1252	0.1046	0.1025	0.1213	0.1253	0.1207	0.1206	0.1331	0.1224
30.0 °C	22222s	0.104	0.0937	0.1081	0.1006	0.1133	0.1065	0.1083	0.1015	0.1158	0.1059	0.1148	0.1073	0.1132	0.1104		30.0 °C	22222s	0.1131	0.1153	0.1142	0.1183	0.1195	0.1257	0.1083	0.1015	0.1289	0.1268	0.1237	0.1226	0.1353	0.1239
29.9 °C	23232s	0.1033	0.099	0.1128	0.0975	0.1137	0.0985	0.1067	0.1044	0.1143	0.1041	0.1168	0.1036	0.1056	0.1092		29.9 °C	23232s	0.1132	0.1194	0.1166	0.1211	0.1239	0.1249	0.1067	0.1044	0.1286	0.1277	0.1242	0.1253	0.1356	0.1277
30.2 °C	24242s	0.1048	0.1009	0.1061	0.0993	0.1118	0.1009	0.1079	0.0963	0.1116	0.1066	0.117	0.1059	0.1112	0.1113		30.2 °C	24242s	0.1194	0.1171	0.119	0.1166	0.1241	0.1301	0.1079	0.0963	0.1275	0.1273	0.1207	0.1211	0.1413	0.1254
Normalised		0	0	DMSO	DMSO	10 µM	10 µM	50 µM	50 µM	100 µM	100 µM	250 µM	250 µM	500 µM	500 µM		Normalised		0	0	DMSO	DMSO	10 µM	10 µM	50 µM	50 µM	100 µM	100 µM	250 µM	250 µM	500 µM	500 µM
30.1 °C	0s	10695.5	10146.7	11125	10665.7	11188.4	10706.4	10934.3	10706.4	11128.8	10482.1	11049.6	10195	10446.9	10272.2		30.1 °C	0s	471050	471110	494221	477239	496730	484577	591620	569778	482976	451236	485912	461655	498749	469457
29.9 °C	1010s	10882.4	10898.9	10482.1	10697.4	10493	10450.1	10719.4	10138.1	10479.5	10106.8	10679.9	10219.2	10466.4	10233.2		29.9 °C	1010s	446834	443549	455701	445429	457072	454776	575180	554779	453979	437024	452442	443534	451522	452382
30.1 °C	2020s	10128.4	9700	10307.9	10365.9	10289.3	9959.46	10152.6	9905.28	10158.5	10160.6	9309.91	9381.31	9325.98	9315.59		30.1 °C	2020s	422922	411488	450781	454890	458842	438995	561859	546414	440797	419725	418445	415122	419167	419555
30.1 °C	3030s	8958.33	9118.68	9527.36	10105	9367.89	9308.18	9738.9	9253.16	8807.02	8882.35	8544.82	8731.88	8397.73	8844.77		30.1 °C	3030s	404336	400218	460997	465564	436898	448175	548982	534519	415286	413853	419928	417621	417741	418497
30.1 °C	4040s	8512.04	9192.04	8940.63	9506.78	8817.33	9325.84	8204.26	8505.21	8430.49	8605.71	8318.49	8215.49	7995.69	8814.55		30.1 °C	4040s	420363	405525	466164	468856	477092	475271	494366	512955	417635	416519	420778	417865	414881	430786
29.9 °C	5050s	8766.38	8998.89	9111.88	8247.64	8610.17	8315.1	7785.94	8323.9	8463.25	8280.74	8232.1	8287.29	8077.73	8100.32		29.9 °C	5050s	408889	398525	480414	481058	449638	462846	483221	524417	430686	421083	448122	421709	431998	445927
30.0 °C	6060s	9062.5	9125.68	8661	8747.35	8281.42	8213.9	8260.87	8615.92	8483.52	8517.7	8099.79	8362.83	8319.24	8627.45		30.0 °C	6060s	413916	420489	448082	490106	448323	463941	518054	553195	452119	452791	438528	438557	454042	438112
29.8 °C	7070s	9379.68	9634.96	9400.87	9021.28	8261.33	8184.65	7877.21	8517.28	8356.02	8621.44	8214.29	8524.59	8647.8	8851.2		29.8 °C	7070s	420129	421408	446196	479668	443214	437941	511134	551405	456006	442046	460067	451874	459908	458812
30.1 °C	8081s	9666.67	10277.2	9305.99	9401.71	8444.44	8478.49	8259.49	8818.81	8547.37	8756.82	8303.48	8548.39	8559.67	8188.19		30.1 °C	8081s	430568	429760	456495	438261	448229	462271	533914	582454	457228	442875	484481	467267	455434	452961
30.0 °C	9091s	10133.6	10661.6	9840.93	9480.65	8212.51	8355.2	8418.26	8960.45	8703.9	9006.55	8399.17	8474.58	8797.93	8393.57		30.0 °C	9091s	444389	437396	455740	444796	488743	447346	547771	585921	464616	458104	461619	463249	452425	478696
30.0 °C	10101s	10568.5	11225.4	9868.95	10539.4	8391.61	8863.16	8314.72	8486.43	8759.12	9046.09	8394.31	8629.71	8837.92	8572.84		30.0 °C	10101s	429116	441198	480847	458579	465280	444136	534173	551013	468011	498617	462844	460605	466857	476141
29.9 °C	11111s	11670.2	11586.8	11044.8	11006.4	8600	8786.65	8519.67	9090.91	8447.94	9123.93	8235.88	8527.92	8433.05	8871.95		29.9 °C	11111s	435899	439413	470327	453354	483787	470970	553209	592594	468664	458877	463824	464636	469460	478710
29.9 °C	12121s	12349.8	12510.9	10600.4	10607.6	8753.71	9277.61	8643.37	8581.56	8434.2	9402.35	8640.48	8858.02	8619.05	8880.16		29.9 °C	12121s	446626	450424	479423	464226	466207	482395	551984	548389	478498	462083	465427	466311	466165	469324
30.1 °C	13131s	12484.8	13369.6	11671.8	12142.1	8843.54	9989.19	8857.14	9854.1	8527.72	9588.61	8512.72	8625.12	8637.65	8886.74		30.1 °C	13131s	450951	467398	480590	481128	486480	474167	552673	610831	469353	500688	472308	464440	473412	470231
30.0 °C	14141s	13296	14319.2	12254.4	13014.1	9083.82	9842.77	9001	9308.9	8548.84	9756.36	8518.52	8867.92	8429.6	9070.67		30.0 °C	14141s	445907	466220	478104	498148	487211	475661	548292	578010	473930	483487	459348	458585	475413	493469
30.2 °C	15151s	14172.7	14748.4	13287.8	13223.4	8858.2	9616.9	8899.8	9516.3	9043.98	9758.15	9130.87	9248.5	8877.46	9266.41		30.2 °C	15151s	435497	425638	481691	492380	478340	450864	543124	580547	480009	447769	471719	467339	461725	470701
29.9 °C	16161s	14762.4	15211.9	13276.7	12738.9	9218.6	10349.1	9010.57	10107.8	8818.6	9414.1	8659.22	9233.07	8745.55	9388.94		29.9 °C	16161s	431596	439676	500498	463846	464494	483882	531518	596293	472559	450411	475247	454975	467437	480593
30.0 °C	17171s	14810.9	15897.7	13263.2	13714.9	9336.41	10257.9	9564.36	10392.6	8943.99	9859.86	8756.91	9389.76	9417.94	9577.33		30.0 °C	17171s	442083	424567	492872	463948	483602	481658	560980	615071	466348	471796	465730	444751	460055	497693
30.2 °C	18181s	16413.4	17070.8	13714.6	14324.9	9540.44	10819.7	9654.83	9768.15	9109.27	9735.55	8840.32	9489.19	9025.27	9551.53		30.2 °C	18181s	442345	453265	449451	460169	486054	457136	556963	565575	444897	479540	471336	456720	450628	468191
30.0 °C	19191s	17047.7	17831.6	13635.5	15148.1	10000	11114.5	9463.28	10050.7	8907.49	10118.2	9026.15	9369.02	11615.8	9630.33		30.0 °C	19191s	449693	442130	480155	497616	481072	470932	532128	574554	460951	466262	462387	466056	438517	485490
30.0 °C	20201s	16997.1	19288.8	14569.8	15987.5	10018.3	10592.2	9971.04	10906.2	9362.66	10048.5	9117.65	9429.37	9330.32	9755.87		30.0 °C	20201s	441714	432394	459472	493495	499923	475997	548600	608401	445668	448404	467956	457182	454566	481776
30.0 °C	21211s	18015.4	19292.5	14549.5	16760.1	10080.4	11709.1	9923.52	10156.1	9127.05	10369.3	9191.11	9837.79	9456.33	9897.29		30.0 °C	21211s	433145	427985	467893	489902	474327	478914	545134	563541	473619	456872	471607	465854	445695	476895
30.0 °C	22222s	18778.8	20522.9	15615.2	16580.5	10247.1	10957.7	9833.8	10472.9	9369.6	10330.5	9189.9	9776.33	9602.47	9664.86		30.0 °C	22222s	441600	439722	483975	467633	497071	472466	534460	569527	455562	453297	464745	463638	440466	475916
29.9 °C	23232s	19748.3	20303	15496.5	17784.6	10395.8	12142.1	10234.3	10364	9763.78	10672.4	9178.08	10289.6	10416.7	9981.68		29.9 °C	23232s	439143	424246	485592	464905	485819	487806	540947	550220	459720	454526	471409	458675	442323	465991
30.2 °C	24242s	20286.3	20693.8	16870.9	18036.3	10778.2	12210.1	10287.3	11474.6	10071.7	10666	9316.24	10179.4	9901.08	9964.06		30.2 °C	24242s	424690	430888	477261	478602	487309	458094	537794	602606	462957	458837	483372	470999	433107	476164
Mean		0		DMSO		10 µM		50 µM		100 µM		250 µM		500 µM			-empty vector		0	0	DMSO	DMSO	10 µM	10 µM	50 µM	50 µM	100 µM	100 µM	250 µM	250 µM	500 µM	500 µM
30.1 °C	0s	10421.1		10895.4		10947.4		10820.3		10805.4		10622.3		10359.6			30.1 °C	0s	460629	460689	483326	466343	485783	473630	580800	558958	472170	440430	475290	451033	488389	459098
29.9 °C	1010s	10890.6		10589.7		10471.5		10428.8		10293.1		10449.5		10349.8			29.9 °C	1010s	435944	432658	445111	434839	446601	444304	564751	544350	443686	426731	441992	433085	441173	442032
30.1 °C	2020s	9914.18		10336.9		10124.4		10028.9		10159.6		9345.61		9320.78			30.1 °C	2020s	413007	401574	440445	444554	448718	428870	551830	536385	430638	409566	409100	405776	409846	410234
30.1 °C	3030s	9038.51		9816.18		9338.03		9496.03		8844.69		8638.35		8621.25			30.1 °C	3030s	395298	391180	451180	455748	427560	438837	539486	525023	406442	405008	411290	408983	409119	409876
30.1 °C	4040s	8852.04		9223.71		9071.59		8354.74		8518.1		8266.99		8405.12			30.1 °C	4040s	411511	396673	456940	459632	468020	466199	486011	504600	409117	408001	412511	409598	406475	422381
29.9 °C	5050s	8882.63		8679.76		8462.63		8054.92		8372		8259.7		8089.03			29.9 °C	5050s	400006	389643	471734	472379	441176	454383	475166	516362	422314	412711	439863	413450	423909	437838
30.0 °C	6060s	9094.09		8704.17		8247.66		8438.39		8500.61		8231.31		8473.34			30.0 °C	6060s	404822	411395	439378	481402	440075	455694	509616	544757	443619	444291	430297	430325	445568	429639
29.8 °C	7070s	9507.32		9211.07		8222.99		8197.25		8488.73		8369.44		8749.5			29.8 °C	7070s	410622	411900	436985	470457	434991	429718	502937	543207	447517	433557	451697	443505	451159	450063
30.1 °C	8081s	9971.91		9353.85		8461.47		8539.15		8652.09		8425.93		8373.93			30.1 °C	8081s	420596	419788	447141	428907	439767	453810	525374	573915	448576	434223	476055	458842	447060	444587
30.0 °C	9091s	10397.6		9660.79		8283.85		8689.36		8855.22		8436.87		8595.75			30.0 °C	9091s	433992	426998	446079	435136	480459	439062	539081	577232	455761	449249	453182	454812	443829	470100
30.0 °C	10101s	10897		10204.2		8627.38		8400.58		8902.61		8512.01		8705.38			30.0 °C	10101s	418219	430301	470642	448375	456653	435509	525772	542612	459108	489715	454332	452093	458152	467435
29.9 °C	11111s	11628.5		11025.6		8693.33		8805.29		8785.93		8381.9		8652.5			29.9 °C	11111s	424271	427784	459302	442328	475093	462277	544404	583789	459878	450091	455442	456254	460807	470057
29.9 °C	12121s	12430.4		10604		9015.66		8612.47		8918.27		8749.25		8749.6			29.9 °C	12121s	434196	437993	468819	453622	457191	473379	543371	539777	469580	453165	456678	457562	457415	460574
30.1 °C	13131s	12927.2		11906.9		9416.36		9355.62		9058.17		8568.92		8762.2			30.1 °C	13131s	438023	454470	468683	469221	477064	464750	543318	601475	460295	491630	463739	455871	464650	461469
30.0 °C	14141s	13807.6		12634.3		9463.29		9154.95		9152.6		8693.22		8750.14			30.0 °C	14141s	432099	452412	465470	485514	477747	466198	539137	568856	464777	474334	450654	449892	466663	484719
30.2 °C	15151s	14460.5		13255.6		9237.55		9208.05		9401.06		9189.68		9071.93			30.2 °C	15151s	421037	411178	468435	479124	469103	441626	533916	571339	470608	438368	462530	458150	452653	461629
29.9 °C	16161s	14987.1		13007.8		9783.84		9559.16		9116.35		8946.14		9067.25			29.9 °C	16161s	416609	424689	487490	450838	454710	474099	521959	586734	463442	441295	466301	446029	458370	471526
30.0 °C	17171s	15354.3		13489		9797.17		9978.47		9401.92		9073.33		9497.63			30.0 °C	17171s	426728	409213	479383	450459	473805	471861	551002	605092	456946	462394	456657	435678	450558	488195
30.2 °C	18181s	16742.1		14019.7		10180.1		9711.49		9422.41		9164.76		9288.4			30.2 °C	18181s	425603	436523	435432	446150	475874	446956	547251	555863	435474	470118	462171	447555	441340	458902
30.0 °C	19191s	17439.6		14391.8		10557.3		9756.99		9512.86		9197.59		10623.1			30.0 °C	19191s	432254	424690	465763	483224	470515	460374	522371	564797	451438	456749	453190	456859	427894	474866
30.0 °C	20201s	18143		15278.7		10305.2		10438.6		9705.58		9273.51		9543.09			30.0 °C	20201s	423571	414251	444193	478216	489617	465692	538162	597962	435963	438698	458682	447908	445022	472233
30.0 °C	21211s	18654		15654.8		10894.7		10039.8		9748.17		9514.45		9676.81			30.0 °C	21211s	414491	409331	452238	474247	463432	468019	535094	553502	463871	447123	462093	456340	436018	467219
30.0 °C	22222s	19650.9		16097.8		10602.4		10153.4		9850.05		9483.11		9633.66			30.0 °C	22222s	421949	420072	467878	451535	486469	461864	524306	559374	445712	443446	455262	454155	430832	466282
29.9 °C	23232s	20025.7		16640.5		11269		10299.1		10218.1		9733.83		10199.2			29.9 °C	23232s	419117	404221	468951	448265	474550	476537	530647	539921	449502	444308	461675	448941	432124	455791
30.2 °C	24242s	20490		17453.6		11494.1		10880.9		10368.9		9747.83		9932.57			30.2 °C	24242s	404200	410398	459807	461148	475814	446600	526913	591726	452588	448469	473624	461251	423174	466232
																	Mean		0		DMSO		10 µM		50 µM		100 µM		250 µM		500 µM
																	30.1 °C	0s	460659		474834		479706		569879		456300		463161		473743
																	29.9 °C	1010s	434301		439975		445452		554551		435209		437538		441602
																	30.1 °C	2020s	407291		442499		438794		544107		420102		407438		410040
																	30.1 °C	3030s	393239		453464		433198		532254		405725		410136		409498
																	30.1 °C	4040s	404092		458286		467110		495306		408559		411054		414428
																	29.9 °C	5050s	394824		472056		447780		495764		417512		426656		430873
																	30.0 °C	6060s	408108		460390		447884		527186		443955		430311		437604
																	29.8 °C	7070s	411261		453721		432355		523072		440537		447601		450611
																	30.1 °C	8081s	420192		438024		446788		549645		441399		467448		445824
																	30.0 °C	9091s	430495		440607		459761		558156		452505		453997		456965
																	30.0 °C	10101s	424260		459509		446081		534192		474412		453213		462793
																	29.9 °C	11111s	426027		450815		468685		564096		454985		455848		465432
																	29.9 °C	12121s	436095		461221		465285		541574		461372		457120		458995
																	30.1 °C	13131s	446247		468952		470907		572396		475962		459805		463059
																	30.0 °C	14141s	442256		475492		471972		553996		469556		450273		475691
																	30.2 °C	15151s	416107		473780		455365		552627		454488		460340		457141
																	29.9 °C	16161s	420649		469164		464404		554346		452369		456165		464948
																	30.0 °C	17171s	417971		464921		472833		578047		459670		446167		469376
																	30.2 °C	18181s	431063		440791		461415		551557		452796		454863		450121
																	30.0 °C	19191s	428472		474493		465445		543584		454094		455024		451380
																	30.0 °C	20201s	418911		461205		477654		568062		437330		453295		458628
																	30.0 °C	21211s	411911		463242		465726		544298		455497		459216		451618
																	30.0 °C	22222s	421011		459706		474166		541840		444579		454708		448557
																	29.9 °C	23232s	411669		458608		475544		535284		446905		455308		443958
																	30.2 °C	24242s	407299		460478		461207		559319		450528		467438		444703
																	Relative		0		DMSO		10 µM		50 µM		100 µM		250 µM		500 µM
																	30.1 °C	0s	1		1		1		1		1		1		1
																	29.9 °C	1010s	0.942782		0.926586		0.928594		0.973102		0.953777		0.944678		0.932156
																	30.1 °C	2020s	0.884148		0.931902		0.914714		0.954777		0.92067		0.879688		0.865532
																	30.1 °C	3030s	0.853643		0.954995		0.903049		0.933978		0.889162		0.885514		0.864388
																	30.1 °C	4040s	0.877204		0.965149		0.973741		0.869142		0.895373		0.887497		0.874795
																	29.9 °C	5050s	0.857086		0.99415		0.933445		0.869946		0.914995		0.921183		0.909508
																	30.0 °C	6060s	0.885923		0.96958		0.933664		0.925084		0.972944		0.929073		0.923715
																	29.8 °C	7070s	0.892766		0.955535		0.901291		0.917865		0.965454		0.966404		0.951171
																	30.1 °C	8081s	0.912154		0.922477		0.931379		0.964493		0.967344		1.00926		0.941066
																	30.0 °C	9091s	0.934519		0.927918		0.958422		0.97943		0.991682		0.980214		0.964583
																	30.0 °C	10101s	0.920984		0.967724		0.929904		0.937378		1.03969		0.97852		0.976886
																	29.9 °C	11111s	0.924822		0.949415		0.977025		0.989853		0.997116		0.98421		0.982457
																	29.9 °C	12121s	0.946675		0.97133		0.969938		0.950331		1.01112		0.986956		0.968868
																	30.1 °C	13131s	0.968714		0.987613		0.981657		1.00442		1.04309		0.992752		0.977448
																	30.0 °C	14141s	0.96005		1.00139		0.983878		0.972129		1.02905		0.972173		1.00411
																	30.2 °C	15151s	0.903287		0.997779		0.949257		0.969727		0.996029		0.993907		0.964955
																	29.9 °C	16161s	0.913146		0.988058		0.968102		0.972744		0.991383		0.984894		0.981434
																	30.0 °C	17171s	0.907332		0.979122		0.985672		1.01433		1.00739		0.963308		0.990782
																	30.2 °C	18181s	0.935752		0.928304		0.96187		0.967849		0.992321		0.982084		0.950137
																	30.0 °C	19191s	0.930128		0.999282		0.97027		0.953858		0.995164		0.982431		0.952795
																	30.0 °C	20201s	0.909374		0.971296		0.995723		0.996811		0.958427		0.978698		0.968094
																	30.0 °C	21211s	0.894177		0.975587		0.970856		0.955111		0.99824		0.991482		0.953298
																	30.0 °C	22222s	0.913931		0.968141		0.988451		0.950798		0.974313		0.981749		0.946836
																	29.9 °C	23232s	0.893652		0.965827		0.991323		0.939295		0.97941		0.983044		0.937127
																	30.2 °C	24242s	0.884166		0.969765		0.961436		0.98147		0.98735		1.00923		0.9387

## Sheet: Replicate 3
Empty vector																	eGFP
Fluo		0	0	DMSO	DMSO	10 µM	10 µM	50 µM	50 µM	100 µM	100 µM	250 µM	250 µM	500 µM	500 µM		Fluo		0	0	DMSO	DMSO	10 µM	10 µM	50 µM	50 µM	100 µM	100 µM	250 µM	250 µM	500 µM	500 µM
30.1 °C	0s	810	772	778	759	779	793	793	793	795	781	790	765	766	760		30.1 °C	0s	38573	41879	38892	39017	41601	37875	42570	43561	39789	40718	41495	40749	42421	40474
29.9 °C	1010s	772	754	745	737	728	728	751	743	750	754	727	712	728	717		29.9 °C	1010s	39476	39215	39972	39229	38972	38712	40472	40393	40146	39888	39494	39274	38776	38576
29.9 °C	2020s	768	768	747	732	731	721	736	734	745	740	704	716	716	709		29.9 °C	2020s	40524	40447	41707	40554	40469	40263	41797	41927	41403	41022	40502	40581	39812	39794
29.7 °C	3030s	764	772	738	736	724	731	733	738	732	719	701	701	697	701		29.7 °C	3030s	42215	42209	43584	42593	42431	42439	44114	43754	42969	43024	42417	42428	41765	41795
29.9 °C	4040s	785	782	765	747	730	736	740	734	734	734	711	715	710	707		29.9 °C	4040s	44663	44552	46073	45357	45146	44841	46648	46465	45653	45722	44917	45171	44542	44530
29.9 °C	5051s	824	815	769	769	748	748	751	745	748	744	719	718	730	711		29.9 °C	5051s	46547	46851	48778	47312	47841	48154	49126	48956	48247	47893	47644	47797	46992	47236
30.0 °C	6061s	857	842	810	810	749	769	757	767	756	754	738	734	765	734		30.0 °C	6061s	48584	48538	50847	50330	49948	49877	51388	51162	50427	49902	49570	49774	49372	49557
29.9 °C	7071s	906	890	843	844	772	787	780	777	767	770	752	754	790	759		29.9 °C	7071s	49731	49919	53253	51921	52094	51641	53125	52971	52213	51787	51265	51794	51479	52289
29.9 °C	8081s	968	956	897	895	796	813	799	792	794	780	764	757	795	795		29.9 °C	8081s	50875	50692	54827	53261	53265	52879	54653	54403	53515	53135	52640	52832	53743	53849
30.0 °C	9091s	1015	1022	951	955	811	839	807	814	800	799	787	788	820	817		30.0 °C	9091s	51820	51396	56239	53874	54208	54125	55795	55397	54904	54534	53860	54444	55109	54996
30.1 °C	10101s	1081	1090	1004	996	846	862	840	839	826	829	810	803	830	839		30.1 °C	10101s	51668	52059	56720	54575	54872	54914	55765	56780	55536	55464	54982	55480	56245	55630
30.1 °C	11111s	1158	1147	1074	1075	864	894	859	858	837	843	813	824	852	855		30.1 °C	11111s	52323	52259	57080	55884	55383	55660	56557	57287	56227	56383	55572	57402	56837	56430
29.9 °C	12121s	1229	1219	1131	1144	892	926	882	883	857	853	834	838	870	872		29.9 °C	12121s	52276	52199	57467	56020	55908	56330	56903	57489	56676	56759	55891	57066	57207	57377
30.1 °C	13131s	1303	1295	1202	1206	920	959	901	896	882	876	850	840	874	879		30.1 °C	13131s	52446	52420	57758	56083	56154	56793	57942	58268	56881	56640	56349	56592	57740	57833
30.0 °C	14141s	1378	1374	1264	1273	953	996	924	922	897	893	876	875	894	912		30.0 °C	14141s	52066	52613	57869	56137	56418	56779	59223	58689	57751	57010	56703	57131	58337	58172
30.0 °C	15152s	1461	1441	1337	1328	978	1019	945	946	921	918	889	887	914	929		30.0 °C	15152s	52758	52687	58350	56863	56894	57327	58914	59189	57654	57488	57290	58217	58892	58444
29.8 °C	16162s	1524	1513	1409	1422	997	1059	960	968	938	945	906	908	940	941		29.8 °C	16162s	52770	52905	58449	56804	57172	57776	59805	59265	57800	57921	57396	57931	58856	59025
30.3 °C	17172s	1607	1608	1480	1490	1033	1092	995	994	960	972	920	933	949	962		30.3 °C	17172s	52589	52786	58669	57367	57564	57350	59908	59601	58369	57936	57739	58683	59304	59514
29.9 °C	18182s	1697	1659	1551	1567	1072	1130	1013	1011	983	981	939	951	965	996		29.9 °C	18182s	51989	52469	59101	56813	57360	57810	59572	60497	58789	57840	57499	58454	59327	59116
29.9 °C	19192s	1768	1738	1610	1627	1085	1169	1030	1035	1002	996	947	975	986	992		29.9 °C	19192s	52661	52296	59668	58458	57805	58307	60455	60279	58837	58270	58384	59050	59451	59959
30.1 °C	20202s	1817	1825	1680	1719	1115	1192	1057	1053	1015	1026	976	996	1000	1020		30.1 °C	20202s	52735	52346	59765	58143	58079	58259	60343	59360	58385	58898	58214	59244	59774	59638
29.9 °C	21212s	1905	1894	1744	1788	1150	1222	1078	1086	1034	1041	990	1005	1011	1043		29.9 °C	21212s	52565	52813	59080	56892	58124	58559	60204	60654	58908	58350	58819	59007	59962	60299
30.0 °C	22222s	1974	1969	1826	1862	1178	1260	1110	1098	1057	1062	1008	1026	1026	1058		30.0 °C	22222s	52385	52526	59070	57349	58861	58463	60729	60219	59275	58616	58953	58728	59641	59470
29.9 °C	23232s	2038	2022	1886	1934	1207	1293	1124	1121	1064	1073	1018	1048	1039	1073		29.9 °C	23232s	51889	52321	60001	57666	57312	58836	60618	60821	58852	58488	58891	59643	59587	59788
29.9 °C	24242s	2113	2091	1941	2004	1245	1328	1137	1148	1099	1098	1032	1052	1049	1073		29.9 °C	24242s	51717	52523	60339	58154	58268	58851	60326	60182	59095	58864	59309	60339	59542	59091
OD		0	0	DMSO	DMSO	10 µM	10 µM	50 µM	50 µM	100 µM	100 µM	250 µM	250 µM	500 µM	500 µM		OD		0	0	DMSO	DMSO	10 µM	10 µM	50 µM	50 µM	100 µM	100 µM	250 µM	250 µM	500 µM	500 µM
30.1 °C	0s	0.0797	0.0802	0.0811	0.0793	0.0783	0.0792	0.0777	0.0802	0.0772	0.0792	0.0787	0.0813	0.0785	0.0785		30.1 °C	0s	0.0904	0.0962	0.0867	0.0914	0.093	0.0903	0.0777	0.0802	0.0922	0.0945	0.0935	0.1003	0.095	0.0948
29.9 °C	1010s	0.0789	0.0788	0.0806	0.0804	0.0789	0.0787	0.0794	0.0813	0.0808	0.0801	0.0802	0.0801	0.0834	0.0793		29.9 °C	1010s	0.094	0.0938	0.0943	0.094	0.0921	0.0938	0.0794	0.0813	0.0949	0.0946	0.093	0.0972	0.0944	0.0943
29.9 °C	2020s	0.0913	0.0889	0.0827	0.0839	0.0814	0.0814	0.0847	0.0861	0.0837	0.0842	0.09	0.0868	0.0909	0.0888		29.9 °C	2020s	0.1037	0.1067	0.0994	0.097	0.0959	0.0957	0.0847	0.0861	0.1017	0.1001	0.1031	0.1076	0.1022	0.1034
29.7 °C	3030s	0.0976	0.0951	0.0853	0.0862	0.0854	0.0845	0.0923	0.0901	0.0892	0.0962	0.0953	0.0917	0.0993	0.093		29.7 °C	3030s	0.1081	0.1113	0.1015	0.099	0.0979	0.1013	0.0923	0.0901	0.1084	0.1063	0.1097	0.114	0.11	0.1075
29.9 °C	4040s	0.1013	0.1004	0.0923	0.0884	0.0903	0.0866	0.0968	0.0942	0.095	0.0988	0.0999	0.0949	0.1054	0.0942		29.9 °C	4040s	0.1139	0.1154	0.1025	0.1001	0.1001	0.1016	0.0968	0.0942	0.1098	0.1126	0.1089	0.1115	0.1107	0.11
29.9 °C	5051s	0.1048	0.0988	0.0953	0.0904	0.0966	0.0903	0.099	0.0982	0.1036	0.0997	0.0993	0.0959	0.1036	0.0971		29.9 °C	5051s	0.1096	0.1131	0.1038	0.1057	0.1032	0.1144	0.099	0.0982	0.1084	0.1108	0.1104	0.1104	0.1042	0.1105
30.0 °C	6061s	0.1001	0.1032	0.0975	0.095	0.099	0.0937	0.0988	0.1013	0.101	0.0997	0.1012	0.0954	0.1006	0.0976		30.0 °C	6061s	0.1123	0.1143	0.1069	0.1106	0.1025	0.1138	0.0988	0.1013	0.1113	0.105	0.1125	0.1037	0.1088	0.1131
29.9 °C	7071s	0.1026	0.1007	0.1012	0.0952	0.1013	0.0985	0.1007	0.0994	0.0997	0.0978	0.0999	0.0981	0.1052	0.0972		29.9 °C	7071s	0.1123	0.1153	0.1153	0.1118	0.1177	0.1149	0.1007	0.0994	0.1097	0.1069	0.1103	0.1149	0.1127	0.1133
29.9 °C	8081s	0.1012	0.0992	0.103	0.0962	0.1002	0.0979	0.1023	0.0992	0.1026	0.1	0.1006	0.0951	0.1086	0.0986		29.9 °C	8081s	0.1201	0.1127	0.1161	0.1118	0.1159	0.1118	0.1023	0.0992	0.1122	0.1108	0.1131	0.0992	0.1129	0.1138
30.0 °C	9091s	0.1042	0.1	0.1013	0.0944	0.0994	0.0978	0.1043	0.1002	0.101	0.1004	0.0979	0.0978	0.1061	0.099		30.0 °C	9091s	0.1137	0.1157	0.1206	0.1162	0.118	0.1145	0.1043	0.1002	0.1117	0.1126	0.1133	0.0997	0.1132	0.1143
30.1 °C	10101s	0.1029	0.0999	0.0999	0.0988	0.1014	0.0969	0.1039	0.1054	0.1073	0.1025	0.1036	0.0996	0.1074	0.1001		30.1 °C	10101s	0.1126	0.1195	0.1181	0.1101	0.1128	0.1139	0.1039	0.1054	0.1116	0.1145	0.1156	0.1005	0.118	0.1111
30.1 °C	11111s	0.1034	0.0986	0.1039	0.0981	0.1012	0.0998	0.1053	0.1013	0.1096	0.1027	0.1054	0.0975	0.1101	0.0988		30.1 °C	11111s	0.1147	0.1162	0.1119	0.1125	0.1135	0.1176	0.1053	0.1013	0.116	0.1152	0.115	0.1137	0.1168	0.1194
29.9 °C	12121s	0.1069	0.1014	0.1022	0.0989	0.1027	0.0952	0.1067	0.104	0.1071	0.1045	0.103	0.0991	0.1087	0.1015		29.9 °C	12121s	0.1153	0.116	0.1176	0.1149	0.1176	0.1184	0.1067	0.104	0.1107	0.1196	0.1167	0.1225	0.1185	0.118
30.1 °C	13131s	0.1047	0.1017	0.1033	0.0951	0.1021	0.1031	0.1065	0.1079	0.1069	0.1018	0.1076	0.0993	0.1104	0.1017		30.1 °C	13131s	0.1133	0.1178	0.1191	0.1093	0.1147	0.1205	0.1065	0.1079	0.1212	0.1141	0.1195	0.1115	0.1202	0.1168
30.0 °C	14141s	0.1041	0.1069	0.1052	0.0995	0.1027	0.1035	0.108	0.1081	0.1131	0.1051	0.1084	0.1	0.11	0.1013		30.0 °C	14141s	0.115	0.1221	0.1162	0.1145	0.1161	0.1179	0.108	0.1081	0.1173	0.1153	0.116	0.114	0.1194	0.1207
30.0 °C	15152s	0.1072	0.1035	0.1067	0.1019	0.1027	0.1027	0.1096	0.1059	0.1105	0.1036	0.1087	0.1001	0.1127	0.1035		30.0 °C	15152s	0.1256	0.1197	0.1195	0.1169	0.1189	0.1202	0.1096	0.1059	0.1151	0.1202	0.1206	0.1246	0.123	0.1161
29.8 °C	16162s	0.1073	0.1043	0.1078	0.1001	0.1067	0.1041	0.1086	0.1068	0.1141	0.105	0.1084	0.0993	0.1153	0.1039		29.8 °C	16162s	0.126	0.1228	0.1208	0.1084	0.1199	0.1254	0.1086	0.1068	0.1241	0.1196	0.1211	0.1196	0.1252	0.1251
30.3 °C	17172s	0.1098	0.1096	0.1089	0.098	0.1069	0.1036	0.1097	0.1099	0.113	0.1061	0.1087	0.1022	0.1147	0.1044		30.3 °C	17172s	0.1256	0.1232	0.1219	0.1179	0.1237	0.1212	0.1097	0.1099	0.1221	0.125	0.1218	0.1218	0.1247	0.1271
29.9 °C	18182s	0.109	0.1053	0.1075	0.0994	0.1061	0.1057	0.1111	0.1107	0.1144	0.1062	0.1126	0.1013	0.1187	0.1071		29.9 °C	18182s	0.118	0.122	0.1231	0.1189	0.1221	0.1258	0.1111	0.1107	0.1212	0.1224	0.1203	0.1213	0.1205	0.1229
29.9 °C	19192s	0.1115	0.1071	0.1092	0.1003	0.1077	0.1037	0.1124	0.109	0.1181	0.1089	0.1145	0.1058	0.1207	0.1071		29.9 °C	19192s	0.1288	0.1213	0.1236	0.1192	0.1249	0.1227	0.1124	0.109	0.1244	0.1258	0.1248	0.1275	0.1264	0.1261
30.1 °C	20202s	0.1122	0.1076	0.1106	0.1001	0.109	0.104	0.1119	0.1091	0.113	0.1079	0.1137	0.1076	0.1227	0.1103		30.1 °C	20202s	0.123	0.1234	0.125	0.1198	0.1235	0.1226	0.1119	0.1091	0.1269	0.1233	0.1242	0.129	0.1276	0.1289
29.9 °C	21212s	0.1135	0.1072	0.1144	0.0984	0.1158	0.1047	0.1196	0.1106	0.1172	0.1117	0.1141	0.1064	0.1266	0.1108		29.9 °C	21212s	0.1246	0.1276	0.1225	0.1085	0.1245	0.1301	0.1196	0.1106	0.1223	0.1278	0.1258	0.1249	0.1267	0.1278
30.0 °C	22222s	0.1144	0.1137	0.1122	0.1035	0.1165	0.1052	0.1202	0.113	0.1275	0.1088	0.1125	0.1075	0.1294	0.1161		30.0 °C	22222s	0.1308	0.1242	0.1234	0.1208	0.1312	0.1264	0.1202	0.113	0.1269	0.1284	0.1282	0.1239	0.1243	0.1276
29.9 °C	23232s	0.1174	0.111	0.1091	0.1038	0.1172	0.1062	0.1249	0.1178	0.1251	0.1105	0.1217	0.1126	0.1289	0.1146		29.9 °C	23232s	0.1267	0.1248	0.1298	0.1239	0.1216	0.1267	0.1249	0.1178	0.1274	0.1286	0.1285	0.1326	0.1314	0.1331
29.9 °C	24242s	0.1233	0.1115	0.1151	0.106	0.1185	0.1117	0.126	0.1147	0.1309	0.1129	0.1186	0.1097	0.1251	0.1174		29.9 °C	24242s	0.1256	0.1289	0.1273	0.1263	0.1275	0.1284	0.126	0.1147	0.1267	0.1284	0.1319	0.1336	0.1351	0.134
Normalised		0	0	DMSO	DMSO	10 µM	10 µM	50 µM	50 µM	100 µM	100 µM	250 µM	250 µM	500 µM	500 µM		Normalised		0	0	DMSO	DMSO	10 µM	10 µM	50 µM	50 µM	100 µM	100 µM	250 µM	250 µM	500 µM	500 µM
30.1 °C	0s	10163.1	9625.94	9593.09	9571.25	9948.91	10012.6	10205.9	9887.78	10297.9	9861.11	10038.1	9409.59	9757.96	9681.53		30.1 °C	0s	426692	435333	448581	426882	447323	419435	547876	543155	431551	430878	443797	406271	446537	426941
29.9 °C	1010s	9784.54	9568.53	9243.18	9166.67	9226.87	9250.32	9458.44	9138.99	9282.18	9413.23	9064.84	8888.89	8729.02	9041.61		29.9 °C	1010s	419957	418070	423881	417330	423149	412708	509723	496839	423035	421649	424667	404053	410763	409077
29.9 °C	2020s	8411.83	8638.92	9032.65	8724.67	8980.34	8857.49	8689.49	8524.97	8900.84	8788.6	7822.22	8248.85	7876.79	7984.23		29.9 °C	2020s	390781	379072	419588	418082	421992	420721	493471	486957	407109	409810	392842	377147	389550	384855
29.7 °C	3030s	7827.87	8117.77	8651.82	8538.28	8477.75	8650.89	7941.5	8190.9	8206.28	7474.01	7355.72	7644.49	7019.13	7537.63		29.7 °C	3030s	390518	379236	429399	430232	433412	418944	477941	485616	396393	404741	386664	372175	379682	388791
29.9 °C	4040s	7749.26	7788.84	8288.19	8450.23	8084.16	8498.85	7644.63	7791.93	7726.32	7429.15	7117.12	7534.25	6736.24	7505.31		29.9 °C	4040s	392125	386066	449493	453117	451009	441348	481901	493259	415783	406057	412461	405121	402367	404818
29.9 °C	5051s	7862.6	8248.99	8069.25	8506.64	7743.27	8283.5	7585.86	7586.56	7220.08	7462.39	7240.68	7486.97	7046.33	7322.35		29.9 °C	5051s	424699	414244	469923	447606	463576	420927	496222	498534	445083	432247	431558	432944	450979	427475
30.0 °C	6061s	8561.44	8158.91	8307.69	8526.32	7565.66	8207.04	7661.94	7571.57	7485.15	7562.69	7292.49	7693.92	7604.37	7520.49		30.0 °C	6061s	432627	424654	475650	455063	487298	438286	520121	505054	453073	475257	440622	479981	453787	438170
29.9 °C	7071s	8830.41	8838.13	8330.04	8865.55	7620.93	7989.85	7745.78	7816.9	7693.08	7873.21	7527.53	7686.03	7509.51	7808.64		29.9 °C	7071s	442841	432949	461865	464410	442600	449443	527557	532907	475962	484443	464778	450775	456779	461509
29.9 °C	8081s	9565.22	9637.1	8708.74	9303.53	7944.11	8304.39	7810.36	7983.87	7738.79	7800	7594.43	7960.04	7320.44	8062.88		29.9 °C	8081s	423605	449796	472239	476395	459577	472979	534242	548417	476961	479558	465429	532581	476023	473190
30.0 °C	9091s	9740.88	10220	9387.96	10116.5	8158.95	8578.73	7737.3	8123.75	7920.79	7958.17	8038.82	8057.26	7728.56	8252.53		30.0 °C	9091s	455761	444218	466327	463632	459390	472707	534947	552864	491531	484316	475375	546078	486829	481155
30.1 °C	10101s	10505.3	10910.9	10050.1	10081	8343.2	8895.77	8084.7	7960.15	7698.04	8087.8	7818.53	8062.25	7728.12	8381.62		30.1 °C	10101s	458863	435640	480271	495686	486454	482125	536718	538710	497634	484402	475623	552040	476653	500720
30.1 °C	11111s	11199.2	11632.9	10336.9	10958.2	8537.55	8957.92	8157.64	8469.89	7636.86	8208.37	7713.47	8451.28	7738.42	8653.85		30.1 °C	11111s	456173	449733	510098	496747	487956	473299	537104	565518	484716	489436	483235	504855	486618	472613
29.9 °C	12121s	11496.7	12021.7	11066.5	11567.2	8685.49	9726.89	8266.17	8490.38	8001.87	8162.68	8097.09	8456.1	8003.68	8591.13		29.9 °C	12121s	453391	449991	488665	487554	475408	475760	533299	552779	511978	474574	478929	465845	482759	486246
30.1 °C	13131s	12445.1	12733.5	11636	12681.4	9010.77	9301.65	8460.09	8303.99	8250.7	8605.11	7899.63	8459.21	7916.67	8643.07		30.1 °C	13131s	462895	444992	484954	513111	489573	471311	544056	540019	469315	496407	471540	507552	480366	495146
30.0 °C	14141s	13237.3	12853.1	12015.2	12794	9279.45	9623.19	8555.56	8529.14	7931.03	8496.67	8081.18	8750	8127.27	9002.96		30.0 °C	14141s	452748	430901	498012	490279	485943	481586	548361	542914	492336	494449	488819	501149	488585	481955
30.0 °C	15152s	13628.7	13922.7	12530.5	13032.4	9522.88	9922.1	8622.26	8932.96	8334.84	8861	8178.47	8861.14	8110.03	8975.85		30.0 °C	15152s	420048	440159	488285	486424	478503	476930	537536	558914	500904	478270	475041	467231	478797	503394
29.8 °C	16162s	14203.2	14506.2	13070.5	14205.8	9343.96	10172.9	8839.78	9063.67	8220.86	9000	8357.93	9144.01	8152.65	9056.79		29.8 °C	16162s	418810	430822	483849	524022	476831	460734	550691	554916	465753	484289	473955	484373	470096	471823
30.3 °C	17172s	14635.7	14671.5	13590.4	15204.1	9663.24	10540.5	9070.19	9044.59	8495.58	9161.17	8463.66	9129.16	8273.76	9214.56		30.3 °C	17172s	418702	428458	481288	486573	465352	473185	546108	542320	478043	463488	474048	481798	475573	468245
29.9 °C	18182s	15568.8	15755	14427.9	15764.6	10103.7	10690.6	9117.91	9132.79	8592.66	9237.29	8339.25	9387.96	8129.74	9299.72		29.9 °C	18182s	440585	430074	480106	477822	469779	459539	536202	546495	485058	472549	477963	481896	492340	481009
29.9 °C	19192s	15856.5	16227.8	14743.6	16221.3	10074.3	11272.9	9163.7	9495.41	8484.34	9146.01	8270.74	9215.5	8169.01	9262.37		29.9 °C	19192s	408859	431129	482751	490419	462810	475200	537856	553018	472966	463196	467821	463137	470340	475488
30.1 °C	20202s	16194.3	16961	15189.9	17172.8	10229.4	11461.5	9445.93	9651.7	8982.3	9508.8	8583.99	9256.51	8149.96	9247.51		30.1 °C	20202s	428740	424198	478120	485334	470275	475196	539258	544088	460087	477680	468712	459256	468448	462669
29.9 °C	21212s	16784.1	17667.9	15244.8	18170.7	9930.92	11671.4	9013.38	9819.17	8822.53	9319.61	8676.6	9445.49	7985.78	9413.36		29.9 °C	21212s	421870	413895	482286	524350	466859	450108	503378	548409	481668	456573	467560	472434	473260	471823
30.0 °C	22222s	17255.2	17317.5	16274.5	17990.3	10111.6	11977.2	9234.61	9716.81	8290.2	9761.03	8960	9544.19	7928.9	9112.83		30.0 °C	22222s	400497	422915	478687	474743	448636	462524	505233	532912	467100	456511	459852	473995	479815	466066
29.9 °C	23232s	17359.5	18216.2	17286.9	18632	10298.6	12175.1	8999.2	9516.13	8505.2	9710.41	8364.83	9307.28	8060.51	9363		29.9 °C	23232s	409542	419239	462257	465424	471316	464373	485332	516307	461947	454806	458296	449796	453478	449196
29.9 °C	24242s	17137.1	18753.4	16863.6	18905.7	10506.3	11889	9023.81	10008.7	8395.72	9725.42	8701.52	9589.79	8385.29	9139.69		29.9 °C	24242s	411760	407471	473991	460443	457004	458341	478778	524690	466417	458442	449651	451639	440725	440978
Mean		0		DMSO		10 µM		50 µM		100 µM		250 µM		500 µM			-empty vector		0	0	DMSO	DMSO	10 µM	10 µM	50 µM	50 µM	100 µM	100 µM	250 µM	250 µM	500 µM	500 µM
30.1 °C	0s	9894.52		9582.17		9980.77		10046.9		10079.5		9723.86		9719.75			30.1 °C	0s	416798	425438	438999	417300	437342	409454	537830	533108	421471	420799	434073	396547	436817	417221
29.9 °C	1010s	9676.53		9204.92		9238.59		9298.71		9347.71		8976.86		8885.32			29.9 °C	1010s	410281	408394	414676	408125	413910	403469	500424	487540	413687	412301	415690	395077	401877	400192
29.9 °C	2020s	8525.37		8878.66		8918.92		8607.23		8844.72		8035.54		7930.51			29.9 °C	2020s	382256	370547	410709	409204	413073	411802	484864	478350	398264	400965	384806	369111	381619	376924
29.7 °C	3030s	7972.82		8595.05		8564.32		8066.2		7840.15		7500.11		7278.38			29.7 °C	3030s	382545	371263	420804	421637	424847	410379	469875	477550	388553	396901	379164	364675	372403	381512
29.9 °C	4040s	7769.05		8369.21		8291.5		7718.28		7577.73		7325.68		7120.78			29.9 °C	4040s	384356	378297	441123	444748	442717	433057	474183	485541	408206	398479	405135	397795	395246	397697
29.9 °C	5051s	8055.79		8287.95		8013.39		7586.21		7341.23		7363.83		7184.34			29.9 °C	5051s	416643	406188	461635	439318	455562	412913	488636	490947	437742	424906	424194	425580	443795	420291
30.0 °C	6061s	8360.18		8417		7886.35		7616.76		7523.92		7493.21		7562.43			30.0 °C	6061s	424267	416294	467233	446646	479411	430400	512505	497438	445549	467733	433129	472488	446224	430607
29.9 °C	7071s	8834.27		8597.79		7805.39		7781.34		7783.14		7606.78		7659.07			29.9 °C	7071s	434006	424115	453267	455812	434794	441638	519776	525126	468179	476660	457171	443168	449120	453850
29.9 °C	8081s	9601.16		9006.14		8124.25		7897.12		7769.4		7777.24		7691.66			29.9 °C	8081s	414004	440195	463233	467389	451453	464854	526345	540520	469191	471788	457652	524803	468331	465498
30.0 °C	9091s	9980.44		9752.24		8368.84		7930.52		7939.48		8048.04		7990.54			30.0 °C	9091s	445780	434237	456574	453879	451021	464339	527017	544934	483591	476377	467327	538030	478838	473164
30.1 °C	10101s	10708.1		10065.5		8619.48		8022.42		7892.92		7940.39		8054.87			30.1 °C	10101s	448155	424932	470205	485620	477834	473505	528696	530687	489741	476509	467682	544099	468598	492665
30.1 °C	11111s	11416		10647.5		8747.73		8313.77		7922.62		8082.38		8196.13			30.1 °C	11111s	444757	438317	499451	486099	479208	464552	528790	557204	476793	481513	475152	496773	478422	464417
29.9 °C	12121s	11759.2		11316.9		9206.19		8378.28		8082.27		8276.6		8297.41			29.9 °C	12121s	441632	438232	477348	476238	466202	466554	524921	544401	503896	466491	470652	457568	474462	477948
30.1 °C	13131s	12589.3		12158.7		9156.21		8382.04		8427.9		8179.42		8279.87			30.1 °C	13131s	450306	432402	472795	500952	480417	462155	535674	531636	460887	487979	463360	499372	472086	486866
30.0 °C	14141s	13045.2		12404.6		9451.32		8542.35		8213.85		8415.59		8565.12			30.0 °C	14141s	439703	417856	485607	477875	476492	472135	539819	534372	484122	486235	480403	492734	480019	473390
30.0 °C	15152s	13775.7		12781.4		9722.49		8777.61		8597.92		8519.81		8542.94			30.0 °C	15152s	406272	426383	475503	473643	468780	467208	528759	550136	492306	469672	466522	458711	470254	494851
29.8 °C	16162s	14354.7		13638.1		9758.43		8951.72		8610.43		8750.97		8604.72			29.8 °C	16162s	404455	416468	470211	510384	467072	450975	541739	545964	457143	475679	465204	475622	461491	463218
30.3 °C	17172s	14653.6		14397.3		10101.9		9057.39		8828.37		8796.41		8744.16			30.3 °C	17172s	404049	413804	466891	472176	455250	463083	537050	533263	469214	454660	465251	473002	466829	459501
29.9 °C	18182s	15661.9		15096.2		10397.2		9125.35		8914.97		8863.61		8714.73			29.9 °C	18182s	424923	414412	465009	462725	459382	449142	527076	537370	476143	463634	469100	473033	483626	472294
29.9 °C	19192s	16042.2		15482.5		10673.6		9329.56		8815.17		8743.12		8715.69			29.9 °C	19192s	392817	415087	467268	474937	452137	464526	528526	543689	464151	454380	459077	454394	461624	466772
30.1 °C	20202s	16577.6		16181.4		10845.4		9548.81		9245.55		8920.25		8698.73			30.1 °C	20202s	412162	407620	461939	469153	459430	464350	529709	534539	450841	468435	459792	450336	459750	453970
29.9 °C	21212s	17226		16707.7		10801.2		9416.27		9071.07		9061.04		8699.57			29.9 °C	21212s	404644	396669	465578	507642	456058	439306	493962	538992	472597	447502	458499	463373	464560	463124
30.0 °C	22222s	17286.4		17132.4		11044.4		9475.71		9025.61		9252.09		8520.87			30.0 °C	22222s	383211	405628	461555	457611	437591	451479	495757	523436	458074	447485	450600	464743	471294	457545
29.9 °C	23232s	17787.8		17959.4		11236.9		9257.66		9107.8		8836.06		8711.76			29.9 °C	23232s	391754	401451	444298	447464	460079	453136	476075	507050	452839	445698	449460	440960	444766	440484
29.9 °C	24242s	17945.2		17884.6		11197.7		9516.26		9060.57		9145.65		8762.49			29.9 °C	24242s	393814	389526	456106	442559	445806	447143	469262	515174	457356	449382	440506	442494	431963	432215
																	Mean		0		DMSO		10 µM		50 µM		100 µM		250 µM		500 µM
																	30.1 °C	0s	421118		428149		423398		535469		421135		415310		427019
																	29.9 °C	1010s	409337		411401		408690		493982		412994		405383		401035
																	29.9 °C	2020s	376401		409956		412437		481607		399615		376959		379272
																	29.7 °C	3030s	376904		421221		417613		473713		392727		371919		376958
																	29.9 °C	4040s	381326		442936		437887		479862		403342		401465		396472
																	29.9 °C	5051s	411416		450477		434238		489792		431324		424887		432043
																	30.0 °C	6061s	420280		456940		454906		504971		456641		452808		438416
																	29.9 °C	7071s	429060		454539		438216		522451		472419		450169		451485
																	29.9 °C	8081s	427099		465311		458154		533433		470490		491227		466915
																	30.0 °C	9091s	440009		455227		457680		535975		479984		502679		476001
																	30.1 °C	10101s	436544		477913		475670		529691		483125		505891		480631
																	30.1 °C	11111s	441537		492775		471880		542997		479153		485962		471419
																	29.9 °C	12121s	439932		476793		466378		534661		485194		464110		476205
																	30.1 °C	13131s	441354		486874		471286		533655		474433		481366		479476
																	30.0 °C	14141s	428779		481741		474313		537095		485179		486568		476705
																	30.0 °C	15152s	416328		474573		467994		539448		480989		462616		482552
																	29.8 °C	16162s	410461		490298		459024		543851		466411		470413		462354
																	30.3 °C	17172s	408926		469533		459166		535157		461937		469126		463165
																	29.9 °C	18182s	419667		463867		454262		532223		469888		471066		477960
																	29.9 °C	19192s	403952		471103		458331		536108		459266		456736		464198
																	30.1 °C	20202s	409891		465546		461890		532124		459638		455064		456860
																	29.9 °C	21212s	400656		486610		447682		516477		460049		460936		463842
																	30.0 °C	22222s	394419		459583		444535		509597		452780		457671		464420
																	29.9 °C	23232s	396603		445881		456607		491562		449268		445210		442625
																	29.9 °C	24242s	391670		449332		446475		492218		453369		441500		432089
																	Relative		0		DMSO		10 µM		50 µM		100 µM		250 µM		500 µM
																	30.2 °C	0s	1		1		1		1		1		1		1
																	30.1 °C	1010s	0.972025		0.960881		0.965261		0.922523		0.980669		0.976098		0.939149
																	29.8 °C	2020s	0.893814		0.957508		0.974113		0.899412		0.9489		0.907656		0.888185
																	29.8 °C	3030s	0.895009		0.983817		0.986337		0.884669		0.932544		0.895522		0.882766
																	29.9 °C	4040s	0.905509		1.03454		1.03422		0.896153		0.95775		0.966664		0.928464
																	29.8 °C	5050s	0.97696		1.05215		1.0256		0.914697		1.02419		1.02306		1.01176
																	30.1 °C	6060s	0.998011		1.06724		1.07442		0.943045		1.08431		1.09029		1.02669
																	29.9 °C	7070s	1.01886		1.06164		1.035		0.975689		1.12178		1.08394		1.05729
																	29.9 °C	8080s	1.0142		1.0868		1.08209		0.996198		1.11719		1.1828		1.09343
																	30.0 °C	9091s	1.04486		1.06324		1.08097		1.00095		1.13974		1.21037		1.11471
																	29.8 °C	10101s	1.03663		1.11623		1.12346		0.989211		1.1472		1.2181		1.12555
																	30.2 °C	11111s	1.04849		1.15094		1.11451		1.01406		1.13777		1.17012		1.10398
																	30.1 °C	12121s	1.04468		1.11361		1.10151		0.998491		1.15211		1.1175		1.11518
																	30.1 °C	13131s	1.04805		1.13716		1.1131		0.996614		1.12656		1.15905		1.12284
																	30.3 °C	14141s	1.01819		1.12517		1.12025		1.00304		1.15207		1.17158		1.11635
																	29.9 °C	15151s	0.988624		1.10843		1.10533		1.00743		1.14212		1.11391		1.13005
																	30.0 °C	16161s	0.974694		1.14516		1.08414		1.01566		1.10751		1.13268		1.08275
																	29.9 °C	17171s	0.971049		1.09666		1.08448		0.999417		1.09689		1.12958		1.08465
																	30.1 °C	18181s	0.996555		1.08342		1.0729		0.993939		1.11577		1.13425		1.11929
																	29.7 °C	19191s	0.959237		1.10032		1.08251		1.00119		1.09054		1.09975		1.08707
																	29.9 °C	20201s	0.97334		1.08734		1.09091		0.993754		1.09143		1.09572		1.06988
																	30.0 °C	21211s	0.951411		1.13654		1.05736		0.964533		1.0924		1.10986		1.08623
																	29.8 °C	22221s	0.936601		1.07342		1.04992		0.951683		1.07514		1.102		1.08758
																	30.1 °C	23231s	0.941785		1.04141		1.07843		0.918003		1.0668		1.07199		1.03655
																	29.8 °C	24241s	0.930072		1.04948		1.0545		0.919228		1.07654		1.06306		1.01187
