# Supplementary material for: Targeted protein degradation in Escherichia coli using CLIPPERs
Source: EMBO Rep. 2025 Jun 25;26(16):3994–4016. doi: 10.1038/s44319-025-00510-9 (PMC12373786; doi:10.1038/s44319-025-00510-9)
Supplement: Supplementary file 8 — Figure EV1 Source Data [file 44319_2025_510_MOESM8_ESM.zip › EV1/EV1E/ssrA_degradation_curves_bortezomib.xlsx]

## Sheet: Replicate 1
Empty vector																	eGFP-ssrA
Fluo		0	0	DMSO	DMSO	10 µM	10 µM	50 µM	50 µM	100 µM	100 µM	250 µM	250 µM	500 µM	500 µM		Fluo		0	0	DMSO	DMSO	10 µM	10 µM	50 µM	50 µM	100 µM	100 µM	250 µM	250 µM	500 µM	500 µM
30.2 °C	0s	649	657	712	662	731	653	708	653	734	691	701	673	662	656		30.2 °C	0s	13510	13823	13797	13750	15298	14549	14833	15186	15952	15430	14542	14969	14365	14602
30.1 °C	1010s	660	660	683	665	679	666	663	645	653	639	652	640	654	637		30.1 °C	1010s	13107	13036	13620	13533	13978	13907	14081	13386	13936	13713	13986	13858	13928	13980
29.8 °C	2020s	673	668	699	676	666	665	653	643	645	624	640	628	630	632		29.8 °C	2020s	12696	12636	13211	13159	13623	13610	14294	13589	14294	14066	14533	14548	14613	14710
29.8 °C	3030s	688	682	701	685	676	686	667	657	647	635	634	639	646	636		29.8 °C	3030s	12305	12318	12937	12884	13532	13487	14785	14075	15039	14939	15491	15491	15682	15679
29.9 °C	4040s	686	686	700	675	682	680	665	655	635	637	634	640	655	643		29.9 °C	4040s	11620	11647	12300	12188	13092	13028	14871	14086	15282	15252	16147	16131	16507	16622
29.8 °C	5050s	707	690	712	689	680	699	668	656	650	633	647	644	669	676		29.8 °C	5050s	10969	11168	11632	11604	12608	12457	14795	14275	15463	15376	16449	16558	17422	17493
30.1 °C	6060s	721	720	725	704	689	703	677	666	665	656	647	650	681	682		30.1 °C	6060s	10350	10329	10894	10918	11993	11919	14309	13771	15338	15120	16832	16860	18453	18352
29.9 °C	7070s	738	738	740	712	707	713	680	683	658	658	654	662	694	691		29.9 °C	7070s	9616	9546	10204	10219	11298	11308	13571	13056	14642	14653	16906	16641	18540	18724
29.9 °C	8080s	761	765	758	748	720	726	679	692	667	667	679	672	698	699		29.9 °C	8080s	8878	8738	9434	9482	10614	10485	12730	12174	13893	13975	16505	16327	18641	18723
30.0 °C	9091s	780	778	794	763	734	735	705	698	679	687	680	676	709	703		30.0 °C	9091s	8148	8060	8731	8727	9791	9762	11752	11401	13100	13245	15827	15895	18500	18721
29.8 °C	10101s	817	816	811	782	743	747	704	709	693	690	691	691	713	724		29.8 °C	10101s	7449	7366	7970	8132	9180	9127	10893	10622	12172	12419	15414	15406	18273	18643
30.2 °C	11111s	858	842	840	817	752	769	716	720	702	706	697	703	733	724		30.2 °C	11111s	6737	6707	7227	7422	8435	8581	10021	9721	11343	11524	14663	14783	18109	18432
30.1 °C	12121s	885	872	861	834	759	776	728	728	718	721	719	713	735	748		30.1 °C	12121s	6091	6066	6557	6762	7698	7845	9227	9052	10523	10740	14099	14153	17847	18040
30.1 °C	13131s	922	897	892	856	769	785	740	741	722	723	723	729	747	749		30.1 °C	13131s	5495	5459	5993	6058	7071	7099	8483	8312	9811	9897	13359	13478	17449	17653
30.3 °C	14141s	946	943	904	883	782	799	746	750	731	734	734	733	761	762		30.3 °C	14141s	4956	4943	5364	5563	6499	6460	7775	7599	8998	9180	12701	12850	16815	17284
29.9 °C	15151s	979	968	934	912	812	810	767	772	740	748	754	746	774	776		29.9 °C	15151s	4471	4484	4784	4921	5806	5901	7053	6942	8249	8528	12068	12274	16651	16827
30.0 °C	16161s	1018	1001	952	938	822	817	776	767	753	757	750	747	767	787		30.0 °C	16161s	3989	4006	4340	4399	5308	5414	6458	6495	7561	7937	11511	11708	15927	16600
29.9 °C	17171s	1058	1042	974	955	826	833	780	790	769	764	756	763	784	795		29.9 °C	17171s	3611	3587	3849	4041	4828	4916	6032	5867	7012	7318	10898	11235	15562	16026
30.1 °C	18181s	1090	1068	1009	979	846	848	790	798	774	770	776	776	789	801		30.1 °C	18181s	3306	3349	3443	3615	4370	4460	5454	5342	6527	6788	10411	10679	15197	15659
29.7 °C	19191s	1129	1099	1024	1002	850	862	803	805	779	782	775	780	801	814		29.7 °C	19191s	3008	3006	3109	3226	3981	4073	4979	4935	6074	6348	9869	10205	14660	15363
29.9 °C	20201s	1164	1135	1042	1025	872	871	808	823	794	798	787	791	801	824		29.9 °C	20201s	2751	2818	2821	2911	3652	3789	4587	4575	5700	5855	9436	9714	14189	14765
30.0 °C	21211s	1187	1162	1052	1051	885	885	827	829	797	805	790	810	813	826		30.0 °C	21211s	2592	2647	2628	2680	3411	3482	4270	4220	5191	5475	8963	9235	13979	14556
29.8 °C	22221s	1223	1199	1083	1061	902	896	827	838	809	810	802	813	832	833		29.8 °C	22221s	2464	2472	2426	2520	3220	3244	4055	3961	4874	5154	8497	8817	13730	14038
30.1 °C	23231s	1245	1226	1105	1093	911	909	845	856	823	819	815	819	814	843		30.1 °C	23231s	2355	2400	2299	2343	3003	3062	3758	3711	4602	4809	8112	8401	13483	13758
29.8 °C	24241s	1267	1244	1132	1114	922	911	849	872	831	834	823	838	841	853		29.8 °C	24241s	2293	2291	2190	2266	2834	2912	3614	3528	4298	4534	7708	8125	13034	13461
OD		0	0	DMSO	DMSO	10 µM	10 µM	50 µM	50 µM	100 µM	100 µM	250 µM	250 µM	500 µM	500 µM		OD		0	0	DMSO	DMSO	10 µM	10 µM	50 µM	50 µM	100 µM	100 µM	250 µM	250 µM	500 µM	500 µM
30.2 °C	0s	0.0809	0.079	0.0831	0.0806	0.0832	0.0798	0.0827	0.0804	0.0851	0.0825	0.0816	0.0809	0.0772	0.0775		30.2 °C	0s	0.1015	0.106	0.0948	0.0962	0.1015	0.1012	0.0984	0.1022	0.1055	0.1047	0.0982	0.1046	0.0957	0.0953
30.1 °C	1010s	0.0808	0.0804	0.0858	0.0818	0.0849	0.0828	0.0828	0.083	0.0829	0.0876	0.0831	0.0848	0.0818	0.0862		30.1 °C	1010s	0.1006	0.1005	0.1004	0.1022	0.103	0.1031	0.1047	0.1051	0.1034	0.1023	0.1041	0.1059	0.104	0.0997
29.8 °C	2020s	0.0835	0.0846	0.0871	0.0871	0.0879	0.0858	0.087	0.0868	0.0908	0.0949	0.0894	0.093	0.0937	0.0958		29.8 °C	2020s	0.1032	0.1036	0.1046	0.1045	0.1056	0.1071	0.1085	0.1068	0.1078	0.1076	0.1161	0.1172	0.119	0.1159
29.8 °C	3030s	0.0866	0.0879	0.0895	0.0895	0.0893	0.0904	0.0898	0.0898	0.0931	0.1002	0.0967	0.0953	0.0966	0.1003		29.8 °C	3030s	0.107	0.1052	0.1065	0.1056	0.1083	0.1106	0.113	0.1149	0.1192	0.1266	0.1237	0.1229	0.1243	0.1255
29.9 °C	4040s	0.0917	0.089	0.0932	0.0903	0.095	0.0931	0.0925	0.0934	0.1003	0.099	0.1015	0.1003	0.1021	0.1043		29.9 °C	4040s	0.1106	0.1128	0.1068	0.107	0.1091	0.1103	0.1164	0.1255	0.1143	0.1267	0.1208	0.1268	0.1214	0.1258
29.8 °C	5050s	0.0992	0.0921	0.1027	0.0921	0.0963	0.0974	0.0987	0.1041	0.1019	0.0997	0.1016	0.0958	0.1019	0.102		29.8 °C	5050s	0.115	0.1265	0.1073	0.1059	0.1096	0.1111	0.1114	0.1263	0.1258	0.1278	0.1122	0.1255	0.1243	0.1296
30.1 °C	6060s	0.1006	0.0945	0.1006	0.0931	0.1053	0.1042	0.1062	0.0977	0.1038	0.1004	0.1026	0.0991	0.1035	0.1052		30.1 °C	6060s	0.1204	0.1273	0.1082	0.1052	0.1106	0.1121	0.121	0.1301	0.1256	0.1262	0.1195	0.1267	0.1301	0.1322
29.9 °C	7070s	0.1025	0.0937	0.1058	0.0947	0.1047	0.103	0.1049	0.1033	0.1007	0.1023	0.1036	0.101	0.1033	0.1035		29.9 °C	7070s	0.116	0.1289	0.1092	0.1049	0.1115	0.1126	0.1228	0.1271	0.1258	0.1289	0.13	0.1299	0.1297	0.1315
29.9 °C	8080s	0.1036	0.0961	0.1047	0.0971	0.1087	0.1027	0.1056	0.104	0.104	0.1026	0.1061	0.1022	0.1045	0.104		29.9 °C	8080s	0.1182	0.1241	0.1101	0.1066	0.1145	0.113	0.1192	0.1288	0.1292	0.1296	0.1305	0.1277	0.1323	0.1324
30.0 °C	9091s	0.1031	0.0962	0.1067	0.0991	0.1065	0.1053	0.1092	0.1049	0.1049	0.1005	0.1059	0.1006	0.1057	0.1095		30.0 °C	9091s	0.1166	0.1267	0.1106	0.1087	0.1188	0.1143	0.1288	0.1294	0.1253	0.1293	0.123	0.1275	0.1335	0.1342
29.8 °C	10101s	0.1022	0.0946	0.1065	0.1025	0.1073	0.1045	0.1102	0.1046	0.1065	0.1058	0.1034	0.1016	0.1067	0.109		29.8 °C	10101s	0.1161	0.1255	0.1109	0.1245	0.1238	0.1209	0.1238	0.13	0.1214	0.1324	0.1305	0.1299	0.1342	0.1367
30.2 °C	11111s	0.1049	0.0978	0.0996	0.1009	0.105	0.1069	0.1076	0.1052	0.1073	0.1026	0.1048	0.1024	0.1092	0.1086		30.2 °C	11111s	0.1166	0.1308	0.1134	0.1302	0.1356	0.1276	0.1295	0.1302	0.121	0.128	0.1314	0.1293	0.1364	0.1365
30.1 °C	12121s	0.1041	0.0984	0.1021	0.102	0.1073	0.1033	0.1069	0.1081	0.1085	0.1048	0.1084	0.1029	0.1083	0.1107		30.1 °C	12121s	0.1158	0.1273	0.1163	0.1248	0.1371	0.125	0.1232	0.1328	0.1244	0.1327	0.1306	0.1334	0.1391	0.1397
30.1 °C	13131s	0.1055	0.094	0.1089	0.104	0.1071	0.1007	0.1122	0.1076	0.1078	0.1054	0.1085	0.1057	0.1078	0.1108		30.1 °C	13131s	0.1172	0.1276	0.1188	0.1302	0.1294	0.1259	0.1256	0.137	0.1286	0.1289	0.1363	0.1332	0.1427	0.1412
30.3 °C	14141s	0.1074	0.0988	0.1002	0.1026	0.1098	0.1103	0.1089	0.1083	0.1099	0.1047	0.1082	0.1072	0.1119	0.1101		30.3 °C	14141s	0.1158	0.1262	0.1226	0.1336	0.1336	0.1261	0.133	0.1335	0.1269	0.1329	0.1312	0.1326	0.1389	0.1386
29.9 °C	15151s	0.1091	0.1051	0.1039	0.0925	0.1099	0.1021	0.1093	0.1071	0.1089	0.1088	0.1085	0.1059	0.1127	0.1119		29.9 °C	15151s	0.1198	0.1305	0.1178	0.1307	0.1368	0.1369	0.134	0.1349	0.1268	0.1329	0.1377	0.1349	0.142	0.1429
30.0 °C	16161s	0.1102	0.1051	0.1056	0.0973	0.115	0.1058	0.1109	0.1078	0.1107	0.1069	0.1093	0.106	0.114	0.113		30.0 °C	16161s	0.1163	0.1253	0.1229	0.135	0.1389	0.1435	0.1297	0.1346	0.128	0.135	0.1363	0.1348	0.1431	0.1502
29.9 °C	17171s	0.1069	0.1007	0.1103	0.1086	0.1154	0.1077	0.1108	0.1082	0.1103	0.1072	0.108	0.1091	0.1142	0.1157		29.9 °C	17171s	0.1231	0.1244	0.1199	0.1322	0.1404	0.1427	0.1325	0.1434	0.1283	0.138	0.1401	0.1419	0.1405	0.1454
30.1 °C	18181s	0.1117	0.1056	0.1108	0.1069	0.1172	0.1105	0.1119	0.1102	0.1115	0.1119	0.1105	0.1095	0.1161	0.1166		30.1 °C	18181s	0.1203	0.1311	0.119	0.1309	0.1407	0.1371	0.1339	0.1461	0.1322	0.1365	0.1377	0.138	0.1505	0.1515
29.7 °C	19191s	0.1142	0.1074	0.1088	0.1089	0.1168	0.1135	0.1128	0.1089	0.1138	0.1096	0.111	0.1065	0.1196	0.1157		29.7 °C	19191s	0.1242	0.1357	0.121	0.1316	0.1394	0.1405	0.1337	0.1411	0.1346	0.1395	0.1431	0.1434	0.146	0.1504
29.9 °C	20201s	0.1136	0.1045	0.1109	0.1011	0.1217	0.1161	0.1136	0.1139	0.1181	0.1112	0.1187	0.1104	0.1231	0.1188		29.9 °C	20201s	0.1208	0.1342	0.1234	0.1286	0.1428	0.1452	0.1346	0.1434	0.1371	0.1413	0.1392	0.1504	0.1496	0.1533
30.0 °C	21211s	0.1161	0.1072	0.1113	0.1031	0.118	0.114	0.1142	0.112	0.1181	0.1131	0.1171	0.1109	0.1239	0.1197		30.0 °C	21211s	0.1241	0.1307	0.1246	0.135	0.1465	0.1515	0.1371	0.1393	0.1422	0.1444	0.1462	0.153	0.1549	0.1578
29.8 °C	22221s	0.1159	0.1086	0.1142	0.1123	0.1193	0.1166	0.1155	0.1104	0.1183	0.1123	0.1162	0.1123	0.1281	0.1233		29.8 °C	22221s	0.1193	0.1356	0.1124	0.1379	0.1477	0.1403	0.1439	0.146	0.133	0.1427	0.1463	0.1494	0.1505	0.1542
30.1 °C	23231s	0.1185	0.105	0.111	0.1064	0.1249	0.1115	0.1172	0.1156	0.1191	0.1158	0.1191	0.1103	0.1316	0.1234		30.1 °C	23231s	0.1264	0.1403	0.1224	0.1389	0.1473	0.1438	0.1383	0.1503	0.1385	0.1429	0.1436	0.1484	0.1558	0.1596
29.8 °C	24241s	0.1015	0.112	0.114	0.1147	0.1234	0.1117	0.1224	0.1139	0.1258	0.1176	0.1207	0.1116	0.1243	0.1257		29.8 °C	24241s	0.127	0.1339	0.1226	0.1358	0.1424	0.1464	0.1411	0.1449	0.1391	0.1447	0.1469	0.1489	0.1529	0.1563
Normalised		0	0	DMSO	DMSO	10 µM	10 µM	50 µM	50 µM	100 µM	100 µM	250 µM	250 µM	500 µM	500 µM		Normalised		0	0	DMSO	DMSO	10 µM	10 µM	50 µM	50 µM	100 µM	100 µM	250 µM	250 µM	500 µM	500 µM
30.2 °C	0s	8022.25	8316.46	8567.99	8213.4	8786.06	8182.96	8561.06	8121.89	8625.15	8375.76	8590.69	8318.91	8575.13	8464.52		30.2 °C	0s	133103	130406	145538	142931	150719	143765	150742	148591	151204	147373	148086	143107	150104	153221
30.1 °C	1010s	8168.32	8208.96	7960.37	8129.58	7997.64	8043.48	8007.25	7771.08	7876.96	7294.52	7845.97	7547.17	7995.11	7389.79		30.1 °C	1010s	130288	129711	135657	132417	135709	134888	134489	127364	134778	134047	134352	130859	133923	140221
29.8 °C	2020s	8059.88	7895.98	8025.26	7761.19	7576.79	7750.58	7505.75	7407.83	7103.52	6575.34	7158.84	6752.69	6723.59	6597.08		29.8 °C	2020s	123023	121969	126300	125923	129006	127077	131742	127238	132597	130725	125177	124130	122798	126920
29.8 °C	3030s	7944.57	7758.82	7832.4	7653.63	7569.99	7588.5	7427.62	7316.26	6949.52	6337.33	6556.36	6705.14	6687.37	6340.98		29.8 °C	3030s	115000	117091	121474	122008	124949	121944	130841	122498	126166	118002	125230	126046	126163	124932
29.9 °C	4040s	7480.92	7707.87	7510.73	7475.08	7178.95	7303.97	7189.19	7012.85	6331.01	6434.34	6246.31	6380.86	6415.28	6164.91		29.9 °C	4040s	105063	103254	115169	113907	120000	118114	127758	112239	133701	120379	133667	127216	135972	132130
29.8 °C	5050s	7127.02	7491.86	6932.81	7481	7061.27	7176.59	6767.98	6301.63	6378.8	6349.05	6368.11	6722.34	6565.26	6627.45		29.8 °C	5050s	95382.6	88284.6	108406	109575	115036	112124	132810	113025	122917	120313	146604	131936	140161	134977
30.1 °C	6060s	7167	7619.05	7206.76	7561.76	6543.21	6746.64	6374.76	6816.79	6406.55	6533.86	6306.04	6559.03	6579.71	6482.89		30.1 °C	6060s	85963.5	81139	100684	103783	108436	106325	118256	105849	122118	119810	140854	133070	141837	138820
29.9 °C	7070s	7200	7876.2	6994.33	7518.48	6752.63	6922.33	6482.36	6611.81	6534.26	6432.06	6312.74	6554.46	6718.3	6676.33		29.9 °C	7070s	82896.6	74057.4	93443.2	97416.6	101327	100426	110513	102722	116391	113677	130046	128106	142945	142388
29.9 °C	8080s	7345.56	7960.46	7239.73	7703.4	6623.74	7069.13	6429.92	6653.85	6413.46	6500.97	6399.62	6575.34	6679.43	6721.15		29.9 °C	8080s	75110	70411	85685.7	88949.3	92698.7	92787.6	106795	94518.6	107531	107832	126475	127854	140899	141412
30.0 °C	9091s	7565.47	8087.32	7441.42	7699.29	6892.02	6980.06	6456.04	6653.96	6472.83	6835.82	6421.15	6719.68	6707.66	6420.09		30.0 °C	9091s	69879.9	63614.8	78942.1	80285.2	82415.8	85406.8	91242.2	88106.6	104549	102436	128675	124667	138577	139501
29.8 °C	10101s	7994.13	8625.79	7615.02	7629.27	6924.51	7148.33	6388.38	6778.2	6507.04	6521.74	6682.79	6801.18	6682.29	6642.2		29.8 °C	10101s	64160.2	58693.2	71866.5	65317.3	74151.9	75492.1	87988.7	81707.7	100264	93799.1	118115	118599	136162	136379
30.2 °C	11111s	8179.22	8609.41	8433.73	8097.13	7161.9	7193.64	6654.28	6844.11	6542.4	6881.09	6650.76	6865.23	6712.45	6666.67		30.2 °C	11111s	57778.7	51276.8	63730.2	57004.6	62205	67249.2	77382.2	74662.1	93743.8	90031.2	111591	114331	132764	135033
30.1 °C	12121s	8501.44	8861.79	8432.91	8176.47	7073.63	7512.1	6810.1	6734.51	6617.51	6879.77	6632.84	6929.06	6786.7	6757		30.1 °C	12121s	52599.3	47651.2	56380.1	54182.7	56148.8	62760	74894.5	68162.7	84590	80934.4	107956	106094	128303	129134
30.1 °C	13131s	8739.34	9542.55	8191	8230.77	7180.21	7795.43	6595.37	6886.62	6697.59	6859.58	6663.59	6896.88	6929.5	6759.93		30.1 °C	13131s	46885.7	42782.1	50446.1	46528.4	54644.5	56386	67539.8	60671.5	76290.8	76780.4	98011.7	101186	122278	125021
30.3 °C	14141s	8808.19	9544.53	9021.96	8606.24	7122.04	7243.88	6850.32	6925.21	6651.5	7010.51	6783.73	6837.69	6800.71	6920.98		30.3 °C	14141s	42797.9	39168	43752	41639.2	48645.2	51229.2	58458.6	56921.3	70906.2	69074.5	96806.4	96908	121058	124704
29.9 °C	15151s	8973.42	9210.28	8989.41	9859.46	7388.54	7933.4	7017.38	7208.22	6795.22	6875	6949.31	7044.38	6867.79	6934.76		29.9 °C	15151s	37320.5	34360.2	40611.2	37651.1	42441.5	43104.5	52634.3	51460.3	65055.2	64168.5	87639.8	90985.9	117261	117754
30.0 °C	16161s	9237.75	9524.26	9015.15	9640.29	7147.83	7722.12	6997.29	7115.03	6802.17	7081.38	6861.85	7047.17	6728.07	6964.6		30.0 °C	16161s	34299.2	31971.3	35313.3	32585.2	38214.5	37728.2	49791.8	48254.1	59070.3	58792.6	84453.4	86854.6	111300	110519
29.9 °C	17171s	9897.1	10347.6	8830.46	8793.74	7157.71	7734.45	7039.71	7301.29	6971.89	7126.87	7000	6993.58	6865.15	6871.22		29.9 °C	17171s	29333.9	28834.4	32101.8	30567.3	34387.5	34449.9	45524.5	40913.5	54653.2	53029	77787.3	79175.5	110762	110220
30.1 °C	18181s	9758.28	10113.6	9106.5	9158.09	7218.43	7674.21	7059.87	7241.38	6941.7	6881.14	7022.62	7086.76	6795.87	6869.64		30.1 °C	18181s	27481.3	25545.4	28932.8	27616.5	31059	32531	40731.9	36564	49372.2	49728.9	75606.4	77384.1	100977	103360
29.7 °C	19191s	9886.16	10232.8	9411.76	9201.1	7277.4	7594.71	7118.79	7392.1	6845.34	7135.04	6981.98	7323.94	6697.32	7035.44		29.7 °C	19191s	24219	22151.8	25694.2	24513.7	28558.1	28989.3	37240.1	34975.2	45126.3	45505.4	68965.8	71164.6	100411	102148
29.9 °C	20201s	10246.5	10861.2	9395.85	10138.5	7165.16	7502.15	7112.68	7225.64	6723.12	7176.26	6630.16	7164.86	6506.9	6936.03		29.9 °C	20201s	22773.2	20998.5	22860.6	22636.1	25574.2	26095	34078.8	31903.8	41575.5	41436.7	67787.4	64587.8	94846.3	96314.4
30.0 °C	21211s	10223.9	10839.6	9451.93	10194	7500	7763.16	7241.68	7401.79	6748.52	7117.6	6746.37	7303.88	6561.74	6900.58		30.0 °C	21211s	20886.4	20252.5	21091.5	19851.9	23283.3	22983.5	31145.1	30294.3	36504.9	37915.5	61306.4	60359.5	90245.3	92243.3
29.8 °C	22221s	10552.2	11040.5	9483.36	9447.91	7560.77	7684.39	7160.17	7590.58	6838.55	7212.82	6901.89	7239.54	6494.93	6755.88		29.8 °C	22221s	20653.8	18230.1	21583.6	18274.1	21800.9	23121.9	28179.3	27130.1	36646.6	36117.7	58079.3	59016.1	91229.2	91037.6
30.1 °C	23231s	10506.3	11676.2	9954.95	10272.6	7293.84	8152.47	7209.9	7404.84	6910.16	7072.54	6842.99	7425.2	6185.41	6831.44		30.1 °C	23231s	18631.3	17106.2	18782.7	16868.3	20387	21293.5	27172.8	24690.6	33227.4	33652.9	56490.3	56610.5	86540.4	86203
29.8 °C	24241s	12482.8	11107.1	9929.82	9712.29	7471.64	8155.77	6936.27	7655.84	6605.72	7091.84	6818.56	7508.96	6765.89	6786		29.8 °C	24241s	18055.1	17109.8	17863	16686.3	19901.7	19890.7	25613	24347.8	30898.6	31333.8	52471.1	54566.8	85245.3	86122.8
Mean		0		DMSO		10 µM		50 µM		100 µM		250 µM		500 µM			-empty vector		0	0	DMSO	DMSO	10 µM	10 µM	50 µM	50 µM	100 µM	100 µM	250 µM	250 µM	500 µM	500 µM
30.2 °C	0s	8169.35		8390.69		8484.51		8341.48		8500.45		8454.8		8519.82			30.2 °C	0s	124934	122236	137147	134541	142235	135280	142400	140250	142703	138873	139631	134652	141585	144702
30.1 °C	1010s	8188.64		8044.98		8020.56		7889.17		7585.74		7696.57		7692.45			30.1 °C	1010s	122100	121523	127612	124372	127688	126868	126600	119475	127192	126461	126655	123163	126231	132528
29.8 °C	2020s	7977.93		7893.23		7663.69		7456.79		6839.43		6955.76		6660.33			29.8 °C	2020s	115045	113991	118407	118030	121342	119414	124285	119781	125758	123885	118221	117174	116138	120259
29.8 °C	3030s	7851.69		7743.02		7579.24		7371.94		6643.42		6630.75		6514.17			29.8 °C	3030s	107148	109240	113731	114265	117370	114365	123469	115126	119523	111358	118600	119415	119648	118418
29.9 °C	4040s	7594.39		7492.91		7241.46		7101.02		6382.68		6313.58		6290.09			29.9 °C	4040s	97468.9	95659.2	107676	106414	112759	110873	120657	105138	127318	113996	127354	120903	129682	125840
29.8 °C	5050s	7309.44		7206.91		7118.93		6534.81		6363.92		6545.22		6596.36			29.8 °C	5050s	88073.2	80975.1	101199	102368	107918	105005	126275	106490	116553	113949	140059	125391	133565	128380
30.1 °C	6060s	7393.02		7384.26		6644.93		6595.78		6470.21		6432.54		6531.3			30.1 °C	6060s	78570.4	73746	93299.7	96399	101791	99679.8	111660	99253.6	115648	113340	134421	126638	135306	132289
29.9 °C	7070s	7538.1		7256.4		6837.48		6547.09		6483.16		6433.6		6697.31			29.9 °C	7070s	75358.5	66519.3	86186.8	90160.2	94489.9	93588.8	103966	96175.2	109908	107194	123613	121673	136248	135691
29.9 °C	8080s	7653.01		7471.57		6846.43		6541.89		6457.22		6487.48		6700.29			29.9 °C	8080s	67457	62758	78214.2	81477.8	85852.3	85941.2	100253	87976.7	101074	101375	119988	121367	134199	134712
30.0 °C	9091s	7826.39		7570.36		6936.04		6555		6654.33		6570.42		6563.88			30.0 °C	9091s	62053.5	55788.4	71371.8	72714.8	75479.8	78470.8	84687.2	81551.6	97894.8	95781.9	122104	118096	132013	132937
29.8 °C	10101s	8309.96		7622.15		7036.42		6583.29		6514.39		6741.98		6662.24			29.8 °C	10101s	55850.2	50383.3	64244.4	57695.1	67115.4	68455.7	81405.4	75124.4	93749.2	87284.7	111373	111857	129500	129717
30.2 °C	11111s	8394.31		8265.43		7177.77		6749.19		6711.75		6758		6689.56			30.2 °C	11111s	49384.4	42882.4	55464.7	48739.2	55027.2	60071.4	70633	67912.9	87032.1	83319.5	104833	107573	126074	128343
30.1 °C	12121s	8681.61		8304.69		7292.86		6772.3		6748.64		6780.95		6771.85			30.1 °C	12121s	43917.7	38969.6	48075.4	45878	48855.9	55467.1	68122.2	61390.3	77841.4	74185.8	101175	99313.5	121532	122362
30.1 °C	13131s	9140.94		8210.89		7487.82		6740.99		6778.59		6780.24		6844.71			30.1 °C	13131s	37744.7	33641.2	42235.2	38317.5	47156.7	48898.2	60798.8	53930.5	69512.2	70001.9	91231.5	94405.9	115433	118177
30.3 °C	14141s	9176.36		8814.1		7182.96		6887.76		6831		6810.71		6860.85			30.3 °C	14141s	33621.6	29991.6	34937.9	32825.1	41462.2	44046.2	51570.9	50033.6	64075.2	62243.5	89995.7	90097.3	114197	117843
29.9 °C	15151s	9091.85		9424.44		7660.97		7112.8		6835.11		6996.85		6901.28			29.9 °C	15151s	28228.7	25268.3	31186.8	28226.7	34780.6	35443.5	45521.5	44347.5	58220.1	57333.4	80643	83989.1	110359	110852
30.0 °C	16161s	9381.01		9327.72		7434.97		7056.16		6941.78		6954.51		6846.34			30.0 °C	16161s	24918.2	22590.3	25985.5	23257.5	30779.6	30293.3	42735.7	41197.9	52128.5	51850.8	77498.9	79900.1	104453	103673
29.9 °C	17171s	10122.3		8812.1		7446.08		7170.5		7049.38		6996.79		6868.18			29.9 °C	17171s	19211.5	18712.1	23289.7	21755.2	26941.4	27003.8	38354	33743	47603.8	45979.6	70790.5	72178.7	103893	103352
30.1 °C	18181s	9935.96		9132.29		7446.32		7150.63		6911.42		7054.69		6832.75			30.1 °C	18181s	17545.3	15609.4	19800.5	18484.2	23612.7	25084.7	33581.3	29413.4	42460.7	42817.5	68551.7	70329.4	94144	96527
29.7 °C	19191s	10059.5		9306.43		7436.06		7255.45		6990.19		7152.96		6866.38			29.7 °C	19191s	14159.5	12092.3	16387.8	15207.2	21122.1	21553.3	29984.6	27719.7	38136.1	38515.2	61812.8	64011.6	93544.6	95281.2
29.9 °C	20201s	10553.9		9767.16		7333.66		7169.16		6949.69		6897.51		6721.47			29.9 °C	20201s	12219.3	10444.6	13093.5	12868.9	18240.6	18761.4	26909.6	24734.6	34625.8	34487	60889.8	57690.3	88124.8	89593
30.0 °C	21211s	10531.7		9822.96		7631.58		7321.73		6933.06		7025.12		6731.16			30.0 °C	21211s	10354.6	9720.74	11268.5	10028.9	15651.7	15351.9	23823.4	22972.6	29571.9	30982.5	54281.3	53334.4	83514.2	85512.2
29.8 °C	22221s	10796.4		9465.63		7622.58		7375.38		7025.68		7070.72		6625.4			29.8 °C	22221s	9857.46	7433.73	12118	8808.48	14178.4	15499.3	20803.9	19754.8	29620.9	29092	51008.6	51945.3	84603.8	84412.2
30.1 °C	23231s	11091.3		10113.8		7723.15		7307.37		6991.35		7134.1		6508.43			30.1 °C	23231s	7540.07	6014.94	8668.92	6754.49	12663.8	13570.3	19865.4	17383.2	26236.1	26661.6	49356.2	49476.4	80032	79694.6
29.8 °C	24241s	11795		9821.06		7813.71		7296.06		6848.78		7163.76		6775.94			29.8 °C	24241s	6260.17	5314.83	8041.91	6865.24	12088	12077	18317	17051.8	24049.9	24485	45307.3	47403.1	78469.3	79346.9
																	Mean		0		DMSO		10 µM		50 µM		100 µM		250 µM		500 µM
																	30.2 °C	0s	123585		135844		138758		141325		140788		137142		143143
																	30.1 °C	1010s	121811		125992		127278		123038		126827		124909		129379
																	29.8 °C	2020s	114518		118219		120378		122033		124822		117697		118199
																	29.8 °C	3030s	108194		113998		115867		119297		115440		119007		119033
																	29.9 °C	4040s	96564		107045		111816		112897		120657		124128		127761
																	29.8 °C	5050s	84524.2		101784		106461		116382		115251		132725		130973
																	30.1 °C	6060s	76158.2		94849.3		100735		105457		114494		130529		133797
																	29.9 °C	7070s	70938.9		88173.5		94039.3		100071		108551		122643		135969
																	29.9 °C	8080s	65107.5		79846		85896.7		94115.1		101224		120677		134456
																	30.0 °C	9091s	58921		72043.3		76975.3		83119.4		96838.3		120100		132475
																	29.8 °C	10101s	53116.8		60969.8		67785.6		78264.9		90517		111615		129608
																	30.2 °C	11111s	46133.4		52102		57549.3		69273		85175.8		106203		127209
																	30.1 °C	12121s	41443.6		46976.7		52161.5		64756.3		76013.6		100244		121947
																	30.1 °C	13131s	35693		40276.4		48027.4		57364.7		69757.1		92818.7		116805
																	30.3 °C	14141s	31806.6		33881.5		42754.2		50802.2		63159.4		90046.5		116020
																	29.9 °C	15151s	26748.5		29706.7		35112		44934.5		57776.8		82316		110606
																	30.0 °C	16161s	23754.2		24621.5		30536.4		41966.8		51989.7		78699.5		104063
																	29.9 °C	17171s	18961.8		22522.4		26972.6		36048.5		46791.7		71484.6		103623
																	30.1 °C	18181s	16577.4		19142.3		24348.7		31497.3		42639.1		69440.5		95335.5
																	29.7 °C	19191s	13125.9		15797.5		21337.7		28852.2		38325.6		62912.2		94412.9
																	29.9 °C	20201s	11332		12981.2		18501		25822.1		34556.4		59290.1		88858.9
																	30.0 °C	21211s	10037.7		10648.7		15501.8		23398		30277.2		53807.8		84513.2
																	29.8 °C	22221s	8645.59		10463.2		14838.8		20279.3		29356.5		51477		84508
																	30.1 °C	23231s	6777.51		7711.71		13117.1		18624.3		26448.8		49416.3		80032
																	29.8 °C	24241s	5787.5		7453.58		12082.5		17684.4		24267.4		46355.2		78469.3
																	Relative		0		DMSO		10 µM		50 µM		100 µM		250 µM		500 µM
																	30.2 °C	0s	1		1		1		1		1		1		1
																	30.1 °C	1010s	0.985646		0.927477		0.91727		0.8706		0.900832		0.910803		0.903847
																	29.8 °C	2020s	0.926634		0.870253		0.867542		0.863493		0.886592		0.858218		0.825738
																	29.8 °C	3030s	0.87546		0.839182		0.835035		0.844135		0.819958		0.86777		0.831568
																	29.9 °C	4040s	0.781356		0.787997		0.805835		0.798849		0.857012		0.905109		0.892541
																	29.8 °C	5050s	0.683934		0.74927		0.767248		0.823509		0.818614		0.967796		0.914976
																	30.1 °C	6060s	0.616241		0.698223		0.725981		0.746202		0.813233		0.951786		0.934709
																	29.9 °C	7070s	0.574008		0.649079		0.677724		0.708088		0.771024		0.894278		0.949883
																	29.9 °C	8080s	0.526822		0.587777		0.619042		0.665948		0.718982		0.879947		0.939309
																	30.0 °C	9091s	0.476764		0.530339		0.554747		0.588144		0.68783		0.87574		0.925472
																	29.8 °C	10101s	0.429799		0.448822		0.488518		0.553794		0.64293		0.813867		0.905447
																	30.2 °C	11111s	0.373293		0.383543		0.414748		0.490168		0.604992		0.774403		0.888683
																	30.1 °C	12121s	0.335345		0.345813		0.375919		0.458208		0.539915		0.730954		0.851922
																	30.1 °C	13131s	0.288813		0.29649		0.346125		0.405906		0.495475		0.67681		0.815999
																	30.3 °C	14141s	0.257366		0.249415		0.308122		0.359471		0.448613		0.656595		0.81052
																	29.9 °C	15151s	0.216438		0.218683		0.253046		0.317952		0.410381		0.600227		0.772694
																	30.0 °C	16161s	0.192209		0.181248		0.22007		0.296952		0.369276		0.573856		0.726987
																	29.9 °C	17171s	0.153431		0.165796		0.194387		0.255075		0.332355		0.521247		0.723909
																	30.1 °C	18181s	0.134137		0.140914		0.175476		0.222872		0.30286		0.506342		0.666015
																	29.7 °C	19191s	0.10621		0.116292		0.153777		0.204155		0.272222		0.458739		0.65957
																	29.9 °C	20201s	0.0916937		0.0955595		0.133333		0.182714		0.24545		0.432328		0.620769
																	30.0 °C	21211s	0.0812208		0.0783893		0.111719		0.165562		0.215055		0.392353		0.59041
																	29.8 °C	22221s	0.0699565		0.0770239		0.106941		0.143494		0.208515		0.375357		0.590374
																	30.1 °C	23231s	0.0548408		0.0567689		0.0945323		0.131784		0.187863		0.360331		0.559105
																	29.8 °C	24241s	0.04683		0.0548687		0.0870763		0.125133		0.172368		0.33801		0.548188

## Sheet: Replicate 2
Empty vector																	eGFP-ssrA
Fluo		0	0	DMSO	DMSO	10 µM	10 µM	50 µM	50 µM	100 µM	100 µM	250 µM	250 µM	500 µM	500 µM		Fluo		0	0	DMSO	DMSO	10 µM	10 µM	50 µM	50 µM	100 µM	100 µM	250 µM	250 µM	500 µM	500 µM
30.1 °C	0s	815	761	801	753	772	773	749	773	769	761	758	732	748	717		30.1 °C	0s	12337	12339	11238	10701	11045	10873	10784	11117	10881	10658	10865	10404	10890	10783
29.9 °C	1010s	777	776	761	767	745	743	745	734	765	757	754	746	763	746		29.9 °C	1010s	10679	10714	10622	10588	10429	10389	10377	10433	10422	10319	10270	10271	11017	11032
30.1 °C	2020s	789	776	770	765	747	737	732	732	769	759	742	743	761	735		30.1 °C	2020s	10365	10421	10285	10260	10198	10168	10507	10454	10642	10436	10660	10675	11500	11557
30.1 °C	3030s	774	776	766	770	741	740	746	731	753	755	734	723	739	735		30.1 °C	3030s	10296	10370	10137	10083	10158	10170	10811	10858	11107	11129	11354	11337	12335	12358
30.1 °C	4040s	778	785	768	771	753	747	731	734	752	753	747	732	742	751		30.1 °C	4040s	9864	9879	9958	9852	10150	10202	11314	11234	11577	11579	12093	12078	13204	13169
29.9 °C	5050s	803	809	790	786	762	760	742	735	760	761	759	750	769	759		29.9 °C	5050s	9458	9540	9619	9492	9885	10024	11255	11215	11786	11825	12606	12519	13898	13993
30.0 °C	6060s	841	835	815	824	771	768	760	747	772	770	763	756	787	792		30.0 °C	6060s	8965	9035	9247	9137	9539	9750	11076	11161	11828	11842	12947	12848	14428	14585
29.8 °C	7070s	877	871	863	848	784	789	757	764	798	788	782	780	825	809		29.8 °C	7070s	8552	8608	8851	8724	9445	9551	10777	11001	11565	11680	13005	13030	14841	15037
30.1 °C	8081s	928	927	885	880	798	808	783	769	812	803	788	795	832	818		30.1 °C	8081s	8010	8118	8288	8240	9051	9118	10358	10520	11348	11381	13007	13156	15027	15352
30.0 °C	9091s	986	983	928	931	827	828	793	793	826	825	808	800	849	836		30.0 °C	9091s	7585	7626	7957	7781	8591	8660	9897	10043	10895	11014	12903	12954	15201	15662
30.0 °C	10101s	1041	1026	979	977	840	842	819	813	840	844	826	825	867	865		30.0 °C	10101s	7076	7094	7415	7636	8097	8215	9418	9590	10432	10601	12562	12654	15218	15689
29.9 °C	11111s	1111	1088	1036	1028	860	869	823	820	860	854	831	840	888	873		29.9 °C	11111s	6582	6619	6896	7053	7597	7774	8971	9217	9953	10213	12268	12564	14990	15573
29.9 °C	12121s	1172	1151	1077	1065	885	899	841	847	878	881	858	861	905	904		29.9 °C	12121s	6127	6205	6441	6601	7144	7318	8460	8663	9444	9712	11901	12150	14870	15583
30.1 °C	13131s	1236	1230	1138	1128	910	924	868	878	892	909	870	872	913	918		30.1 °C	13131s	5717	5792	6061	6186	6782	6977	7990	8132	8991	9161	11616	11813	14749	15321
30.0 °C	14141s	1307	1283	1185	1196	932	939	901	889	919	921	897	893	934	937		30.0 °C	14141s	5316	5386	5647	5754	6403	6540	7504	7715	8535	8796	11208	11583	14500	15273
30.2 °C	15151s	1379	1348	1265	1243	962	979	906	905	946	928	914	923	949	960		30.2 °C	15151s	4938	5011	5263	5318	5938	6159	7103	7309	8117	8305	10891	11153	14258	15046
29.9 °C	16161s	1460	1436	1329	1293	991	1008	938	938	948	948	930	927	983	968		29.9 °C	16161s	4603	4692	4879	5003	5616	5793	6760	6970	7668	7955	10521	10854	14199	14834
30.0 °C	17171s	1527	1523	1386	1366	1013	1034	966	953	974	985	951	954	987	997		30.0 °C	17171s	4300	4428	4555	4622	5332	5537	6397	6637	7308	7544	10258	10647	14013	14662
30.2 °C	18181s	1620	1591	1451	1411	1038	1056	979	969	992	994	991	966	1000	1001		30.2 °C	18181s	4056	4124	4172	4348	4980	5139	6018	6246	6993	7200	9929	10292	13615	14464
30.0 °C	19191s	1715	1694	1489	1483	1075	1087	1005	991	1011	1027	1001	980	1028	1016		30.0 °C	19191s	3851	3877	3907	4019	4744	4916	5731	5864	6599	6868	9536	10018	13411	14165
30.0 °C	20201s	1783	1763	1575	1530	1094	1109	1033	1023	1043	1036	1023	1008	1031	1039		30.0 °C	20201s	3623	3729	3650	3805	4484	4701	5466	5649	6350	6536	9362	9807	13262	14026
30.0 °C	21211s	1870	1827	1631	1614	1128	1151	1038	1041	1056	1067	1034	1031	1061	1060		30.0 °C	21211s	3467	3495	3403	3527	4266	4435	5221	5379	6059	6297	9073	9524	13167	13906
30.0 °C	22222s	1953	1923	1688	1668	1161	1167	1065	1063	1085	1094	1055	1049	1087	1067		30.0 °C	22222s	3358	3367	3314	3387	4079	4224	5057	5217	5801	6014	8708	9191	13135	13648
29.9 °C	23232s	2040	2010	1748	1734	1182	1196	1092	1082	1116	1111	1072	1066	1100	1090		29.9 °C	23232s	3235	3240	3150	3196	3844	4043	4789	4966	5610	5732	8517	8930	12738	13424
30.2 °C	24242s	2126	2088	1790	1791	1205	1232	1110	1105	1124	1137	1090	1078	1101	1109		30.2 °C	24242s	3170	3180	3021	3043	3734	3845	4600	4747	5363	5565	8259	8734	12586	13260
OD		0	0	DMSO	DMSO	10 µM	10 µM	50 µM	50 µM	100 µM	100 µM	250 µM	250 µM	500 µM	500 µM		OD		0	0	DMSO	DMSO	10 µM	10 µM	50 µM	50 µM	100 µM	100 µM	250 µM	250 µM	500 µM	500 µM
30.1 °C	0s	0.0762	0.075	0.072	0.0706	0.069	0.0722	0.0685	0.0722	0.0691	0.0726	0.0686	0.0718	0.0716	0.0698		30.1 °C	0s	0.1056	0.1063	0.0899	0.0898	0.09	0.0928	0.0839	0.0883	0.0902	0.0917	0.0884	0.092	0.0904	0.0884
29.9 °C	1010s	0.0714	0.0712	0.0726	0.0717	0.071	0.0711	0.0695	0.0724	0.073	0.0749	0.0706	0.073	0.0729	0.0729		29.9 °C	1010s	0.0944	0.0945	0.0924	0.0927	0.0918	0.0916	0.0865	0.0886	0.0923	0.092	0.0913	0.0921	0.0938	0.0991
30.1 °C	2020s	0.0779	0.08	0.0747	0.0738	0.0726	0.074	0.0721	0.0739	0.0757	0.0747	0.0797	0.0792	0.0816	0.0789		30.1 °C	2020s	0.0934	0.094	0.0911	0.0912	0.09	0.0924	0.0875	0.0884	0.0963	0.0977	0.1009	0.101	0.1036	0.104
30.1 °C	3030s	0.0864	0.0851	0.0804	0.0762	0.0791	0.0795	0.0766	0.079	0.0855	0.085	0.0859	0.0828	0.088	0.0831		30.1 °C	3030s	0.1131	0.1111	0.0893	0.0926	0.0909	0.0973	0.0965	0.0948	0.1043	0.1083	0.1085	0.109	0.1132	0.1102
30.1 °C	4040s	0.0914	0.0854	0.0859	0.0811	0.0854	0.0801	0.0891	0.0863	0.0892	0.0875	0.0898	0.0891	0.0928	0.0852		30.1 °C	4040s	0.1125	0.1126	0.0891	0.0907	0.092	0.0984	0.1021	0.1021	0.1116	0.1115	0.1096	0.1113	0.1154	0.1112
29.9 °C	5050s	0.0916	0.0899	0.0867	0.0953	0.0885	0.0914	0.0953	0.0883	0.0898	0.0919	0.0922	0.0905	0.0952	0.0937		29.9 °C	5050s	0.1122	0.1137	0.0889	0.0901	0.0947	0.0995	0.1038	0.1081	0.1127	0.1136	0.1122	0.1112	0.1172	0.1179
30.0 °C	6060s	0.0928	0.0915	0.0941	0.0942	0.0931	0.0935	0.092	0.0867	0.091	0.0904	0.0942	0.0904	0.0946	0.0918		30.0 °C	6060s	0.1131	0.1147	0.0878	0.091	0.0957	0.1064	0.1025	0.1105	0.1116	0.1137	0.1148	0.1157	0.1197	0.1211
29.8 °C	7070s	0.0935	0.0904	0.0918	0.094	0.0949	0.0964	0.0961	0.0897	0.0955	0.0914	0.0952	0.0915	0.0954	0.0914		29.8 °C	7070s	0.1105	0.111	0.0881	0.0921	0.1098	0.1191	0.1041	0.1109	0.1128	0.1144	0.114	0.1166	0.1188	0.121
30.1 °C	8081s	0.096	0.0902	0.0951	0.0936	0.0945	0.0953	0.0948	0.0872	0.095	0.0917	0.0949	0.093	0.0972	0.0999		30.1 °C	8081s	0.1124	0.1152	0.0914	0.0929	0.1163	0.1156	0.107	0.1123	0.1136	0.1124	0.1144	0.1187	0.1214	0.1215
30.0 °C	9091s	0.0973	0.0922	0.0943	0.0982	0.1007	0.0991	0.0942	0.0885	0.0949	0.0916	0.0962	0.0944	0.0965	0.0996		30.0 °C	9091s	0.1158	0.1192	0.1132	0.0957	0.1185	0.1183	0.1047	0.1134	0.1122	0.1149	0.1158	0.1193	0.1236	0.1221
30.0 °C	10101s	0.0985	0.0914	0.0992	0.0927	0.1001	0.095	0.0985	0.0958	0.0959	0.0933	0.0984	0.0956	0.0981	0.1009		30.0 °C	10101s	0.1092	0.1164	0.1135	0.1175	0.1147	0.1122	0.1087	0.1118	0.1175	0.1163	0.1182	0.1203	0.1257	0.1229
29.9 °C	11111s	0.0952	0.0939	0.0938	0.0934	0.1	0.0989	0.0966	0.0902	0.1018	0.0936	0.1009	0.0985	0.1053	0.0984		29.9 °C	11111s	0.1137	0.1194	0.1108	0.1172	0.1111	0.115	0.1079	0.1112	0.1154	0.118	0.1202	0.1189	0.1224	0.1263
29.9 °C	12121s	0.0949	0.092	0.1016	0.1004	0.1011	0.0969	0.0973	0.0987	0.1041	0.0937	0.0993	0.0972	0.105	0.1018		29.9 °C	12121s	0.1156	0.1162	0.1182	0.1189	0.1152	0.1166	0.1091	0.1151	0.1184	0.1193	0.1189	0.1245	0.1203	0.132
30.1 °C	13131s	0.099	0.092	0.0975	0.0929	0.1029	0.0925	0.098	0.0891	0.1046	0.0948	0.1022	0.1011	0.1057	0.1033		30.1 °C	13131s	0.1136	0.1165	0.1127	0.1146	0.1172	0.124	0.1089	0.1126	0.1161	0.1202	0.1197	0.1246	0.1279	0.1275
30.0 °C	14141s	0.0983	0.0896	0.0967	0.0919	0.1026	0.0954	0.1001	0.0955	0.1075	0.0944	0.1053	0.1007	0.1108	0.1033		30.0 °C	14141s	0.1157	0.1147	0.1135	0.123	0.1208	0.121	0.1109	0.1191	0.1194	0.1222	0.1219	0.1271	0.1272	0.1313
30.2 °C	15151s	0.0973	0.0914	0.0952	0.094	0.1086	0.1018	0.1018	0.0951	0.1046	0.0951	0.1001	0.0998	0.1069	0.1036		30.2 °C	15151s	0.1189	0.1138	0.1142	0.1238	0.1182	0.1256	0.1086	0.116	0.119	0.123	0.1261	0.1266	0.1331	0.1342
29.9 °C	16161s	0.0989	0.0944	0.1001	0.1015	0.1075	0.0974	0.1041	0.0928	0.1075	0.1007	0.1074	0.1004	0.1124	0.1031		29.9 °C	16161s	0.117	0.1208	0.1146	0.1187	0.1232	0.1296	0.1124	0.1183	0.1197	0.1238	0.1257	0.1284	0.1295	0.1338
30.0 °C	17171s	0.1031	0.0958	0.1045	0.0996	0.1085	0.1008	0.101	0.0917	0.1089	0.0999	0.1086	0.1016	0.1048	0.1041		30.0 °C	17171s	0.1157	0.1195	0.1191	0.1232	0.1265	0.1272	0.1152	0.1242	0.1209	0.1223	0.1269	0.1301	0.1382	0.1391
30.2 °C	18181s	0.0987	0.0932	0.1058	0.0985	0.1088	0.0976	0.1014	0.0992	0.1089	0.1021	0.1121	0.1018	0.1108	0.1048		30.2 °C	18181s	0.1196	0.126	0.118	0.1226	0.1212	0.1219	0.1147	0.1163	0.1216	0.1269	0.1296	0.1302	0.1336	0.1397
30.0 °C	19191s	0.1006	0.095	0.1092	0.0979	0.1075	0.0978	0.1062	0.0986	0.1135	0.1015	0.1109	0.1046	0.0885	0.1055		30.0 °C	19191s	0.1186	0.1173	0.1164	0.1202	0.1258	0.1328	0.1149	0.1193	0.1247	0.1278	0.1275	0.1315	0.1374	0.1364
30.0 °C	20201s	0.1049	0.0914	0.1081	0.0957	0.1092	0.1047	0.1036	0.0938	0.1114	0.1031	0.1122	0.1069	0.1105	0.1065		30.0 °C	20201s	0.1193	0.1193	0.1195	0.1277	0.1267	0.136	0.1138	0.1244	0.1246	0.1296	0.1295	0.1321	0.1391	0.1388
30.0 °C	21211s	0.1038	0.0947	0.1121	0.0963	0.1119	0.0983	0.1046	0.1025	0.1157	0.1029	0.1125	0.1048	0.1122	0.1071		30.0 °C	21211s	0.1173	0.1219	0.1191	0.1215	0.1233	0.1296	0.1142	0.1256	0.1279	0.1298	0.1323	0.1378	0.142	0.1516
30.0 °C	22222s	0.104	0.0937	0.1081	0.1006	0.1133	0.1065	0.1083	0.1015	0.1158	0.1059	0.1148	0.1073	0.1132	0.1104		30.0 °C	22222s	0.127	0.1211	0.1196	0.1252	0.1346	0.1298	0.1199	0.1218	0.131	0.1314	0.1312	0.1409	0.1481	0.139
29.9 °C	23232s	0.1033	0.099	0.1128	0.0975	0.1137	0.0985	0.1067	0.1044	0.1143	0.1041	0.1168	0.1036	0.1056	0.1092		29.9 °C	23232s	0.1219	0.1232	0.124	0.1197	0.1249	0.1308	0.1166	0.121	0.1299	0.13	0.1374	0.1381	0.1377	0.1417
30.2 °C	24242s	0.1048	0.1009	0.1061	0.0993	0.1118	0.1009	0.1079	0.0963	0.1116	0.1066	0.117	0.1059	0.1112	0.1113		30.2 °C	24242s	0.1262	0.1264	0.1234	0.1215	0.1316	0.1315	0.1171	0.1219	0.1318	0.1313	0.1339	0.1417	0.1372	0.156
Normalised		0	0	DMSO	DMSO	10 µM	10 µM	50 µM	50 µM	100 µM	100 µM	250 µM	250 µM	500 µM	500 µM		Normalised		0	0	DMSO	DMSO	10 µM	10 µM	50 µM	50 µM	100 µM	100 µM	250 µM	250 µM	500 µM	500 µM
30.1 °C	0s	10695.5	10146.7	11125	10665.7	11188.4	10706.4	10934.3	10706.4	11128.8	10482.1	11049.6	10195	10446.9	10272.2		30.1 °C	0s	116828	116077	125006	119165	122722	117166	128534	125900	120632	116227	122907	113087	120465	121980
29.9 °C	1010s	10882.4	10898.9	10482.1	10697.4	10493	10450.1	10719.4	10138.1	10479.5	10106.8	10679.9	10219.2	10466.4	10233.2		29.9 °C	1010s	113125	113376	114957	114218	113606	113417	119965	117754	112914	112163	112486	111520	117452	111322
30.1 °C	2020s	10128.4	9700	10307.9	10365.9	10289.3	9959.46	10152.6	9905.28	10158.5	10160.6	9309.91	9381.31	9325.98	9315.59		30.1 °C	2020s	110974	110862	112898	112500	113311	110043	120080	118258	110509	106817	105649	105693	111004	111125
30.1 °C	3030s	8958.33	9118.68	9527.36	10105	9367.89	9308.18	9738.9	9253.16	8807.02	8882.35	8544.82	8731.88	8397.73	8844.77		30.1 °C	3030s	91034.5	93339.3	113516	108888	111749	104522	112031	114536	106491	102761	104645	104009	108966	112142
30.1 °C	4040s	8512.04	9192.04	8940.63	9506.78	8817.33	9325.84	8204.26	8505.21	8430.49	8605.71	8318.49	8215.49	7995.69	8814.55		30.1 °C	4040s	87680	87735.3	111762	108622	110326	103679	110813	110029	103737	103848	110338	108518	114419	118426
29.9 °C	5050s	8766.38	8998.89	9111.88	8247.64	8610.17	8315.1	7785.94	8323.9	8463.25	8280.74	8232.1	8287.29	8077.73	8100.32		29.9 °C	5050s	84295.9	83905	108200	105350	104382	100744	108430	103747	104579	104093	112353	112581	118584	118685
30.0 °C	6060s	9062.5	9125.68	8661	8747.35	8281.42	8213.9	8260.87	8615.92	8483.52	8517.7	8099.79	8362.83	8319.24	8627.45		30.0 °C	6060s	79266.1	78770.7	105319	100407	99676.1	91635.3	108059	101005	105986	104151	112779	111046	120535	120438
29.8 °C	7070s	9379.68	9634.96	9400.87	9021.28	8261.33	8184.65	7877.21	8517.28	8356.02	8621.44	8214.29	8524.59	8647.8	8851.2		29.8 °C	7070s	77393.7	77549.5	100465	94723.1	86020	80193.1	103525	99197.5	102527	102098	114079	111750	124924	124273
30.1 °C	8081s	9666.67	10277.2	9305.99	9401.71	8444.44	8478.49	8259.49	8818.81	8547.37	8756.82	8303.48	8548.39	8559.67	8188.19		30.1 °C	8081s	71263.3	70468.8	90678.3	88697.5	77824.6	78875.4	96803.7	93677.6	99894.4	101254	113698	110834	123781	126354
30.0 °C	9091s	10133.6	10661.6	9840.93	9480.65	8212.51	8355.2	8418.26	8960.45	8703.9	9006.55	8399.17	8474.58	8797.93	8393.57		30.0 °C	9091s	65500.9	63976.5	70291.5	81306.2	72497.9	73203.7	94527.2	88562.6	97103.4	95857.3	111425	108583	122985	128272
30.0 °C	10101s	10568.5	11225.4	9868.95	10539.4	8391.61	8863.16	8314.72	8486.43	8759.12	9046.09	8394.31	8629.71	8837.92	8572.84		30.0 °C	10101s	64798.5	60945	65330.4	64987.2	70592.9	73217.5	86642.1	85778.2	88783	91152.2	106277	105187	121066	127657
29.9 °C	11111s	11670.2	11586.8	11044.8	11006.4	8600	8786.65	8519.67	9090.91	8447.94	9123.93	8235.88	8527.92	8433.05	8871.95		29.9 °C	11111s	57889.2	55435.5	62238.3	60179.2	68379.8	67600	83141.8	82886.7	86247.8	86550.8	102063	105669	122467	123302
29.9 °C	12121s	12349.8	12510.9	10600.4	10607.6	8753.71	9277.61	8643.37	8581.56	8434.2	9402.35	8640.48	8858.02	8619.05	8880.16		29.9 °C	12121s	53001.7	53399.3	54492.4	55517.2	62013.9	62761.6	77543.5	75265	79763.5	81408.2	100093	97590.4	123608	118053
30.1 °C	13131s	12484.8	13369.6	11671.8	12142.1	8843.54	9989.19	8857.14	9854.1	8527.72	9588.61	8512.72	8625.12	8637.65	8886.74		30.1 °C	13131s	50325.7	49716.7	53779.9	53979.1	57866.9	56266.1	73370.1	72220.2	77441.9	76214.6	97042.6	94807.4	115317	120165
30.0 °C	14141s	13296	14319.2	12254.4	13014.1	9083.82	9842.77	9001	9308.9	8548.84	9756.36	8518.52	8867.92	8429.6	9070.67		30.0 °C	14141s	45946.4	46957.3	49753.3	46780.5	53005	54049.6	67664.6	64777.5	71482.4	71980.4	91944.2	91133	113994	116321
30.2 °C	15151s	14172.7	14748.4	13287.8	13223.4	8858.2	9616.9	8899.8	9516.3	9043.98	9758.15	9130.87	9248.5	8877.46	9266.41		30.2 °C	15151s	41530.7	44033.4	46085.8	42956.4	50236.9	49036.6	65405.2	63008.6	68210.1	67520.3	86368	88096.4	107122	112116
29.9 °C	16161s	14762.4	15211.9	13276.7	12738.9	9218.6	10349.1	9010.57	10107.8	8818.6	9414.1	8659.22	9233.07	8745.55	9388.94		29.9 °C	16161s	39341.9	38841.1	42574.2	42148.3	45584.4	44699.1	60142.3	58918	64060.2	64256.9	83699.3	84532.7	109645	110867
30.0 °C	17171s	14810.9	15897.7	13263.2	13714.9	9336.41	10257.9	9564.36	10392.6	8943.99	9859.86	8756.91	9389.76	9417.94	9577.33		30.0 °C	17171s	37165.1	37054.4	38245.2	37516.2	42150.2	43529.9	55529.5	53438	60446.7	61684.4	80835.3	81837	101397	105406
30.2 °C	18181s	16413.4	17070.8	13714.6	14324.9	9540.44	10819.7	9654.83	9768.15	9109.27	9735.55	8840.32	9489.19	9025.27	9551.53		30.2 °C	18181s	33913	32730.2	35355.9	35464.9	41089.1	42157.5	52467.3	53705.9	57508.2	56737.6	76612.7	79047.6	101909	103536
30.0 °C	19191s	17047.7	17831.6	13635.5	15148.1	10000	11114.5	9463.28	10050.7	8907.49	10118.2	9026.15	9369.02	11615.8	9630.33		30.0 °C	19191s	32470.5	33052	33565.3	33435.9	37710.7	37018.1	49878.2	49153.4	52919	53740.2	74792.2	76182.5	97605.5	103849
30.0 °C	20201s	16997.1	19288.8	14569.8	15987.5	10018.3	10592.2	9971.04	10906.2	9362.66	10048.5	9117.65	9429.37	9330.32	9755.87		30.0 °C	20201s	30368.8	31257.3	30543.9	29796.4	35390.7	34566.2	48031.6	45410	50963.1	50432.1	72293.4	74239.2	95341.5	101052
30.0 °C	21211s	18015.4	19292.5	14549.5	16760.1	10080.4	11709.1	9923.52	10156.1	9127.05	10369.3	9191.11	9837.79	9456.33	9897.29		30.0 °C	21211s	29556.7	28671	28572.6	29028.8	34598.5	34220.7	45718	42826.4	47372.9	48513.1	68579	69114.7	92725.4	91728.2
30.0 °C	22222s	18778.8	20522.9	15615.2	16580.5	10247.1	10957.7	9833.8	10472.9	9369.6	10330.5	9189.9	9776.33	9602.47	9664.86		30.0 °C	22222s	26440.9	27803.5	27709	27052.7	30304.6	32542.4	42176.8	42832.5	44282.4	45768.6	66372	65230.7	88690.1	98187.1
29.9 °C	23232s	19748.3	20303	15496.5	17784.6	10395.8	12142.1	10234.3	10364	9763.78	10672.4	9178.08	10289.6	10416.7	9981.68		29.9 °C	23232s	26538.1	26298.7	25403.2	26700.1	30776.6	30909.8	41072	41041.3	43187.1	44092.3	61986.9	64663.3	92505.4	94735.4
30.2 °C	24242s	20286.3	20693.8	16870.9	18036.3	10778.2	12210.1	10287.3	11474.6	10071.7	10666	9316.24	10179.4	9901.08	9964.06		30.2 °C	24242s	25118.9	25158.2	24481.4	25045.3	28373.9	29239.5	39282.7	38941.8	40690.4	42383.9	61680.4	61637.3	91734.7	85000
Mean		0		DMSO		10 µM		50 µM		100 µM		250 µM		500 µM			-empty vector		0	0	DMSO	DMSO	10 µM	10 µM	50 µM	50 µM	100 µM	100 µM	250 µM	250 µM	500 µM	500 µM
30.1 °C	0s	10421.1		10895.4		10947.4		10820.3		10805.4		10622.3		10359.6			30.1 °C	0s	106407	105656	114110	108269	111775	106219	117714	115080	109826	105421	112285	102465	110105	111620
29.9 °C	1010s	10890.6		10589.7		10471.5		10428.8		10293.1		10449.5		10349.8			29.9 °C	1010s	102234	102485	104367	103628	103134	102946	109537	107325	102621	101870	102037	101071	107102	100972
30.1 °C	2020s	9914.18		10336.9		10124.4		10028.9		10159.6		9345.61		9320.78			30.1 °C	2020s	101060	100948	102561	102163	103187	99918.9	110051	108229	100349	96657.2	96303.5	96347.5	101683	101804
30.1 °C	3030s	9038.51		9816.18		9338.03		9496.03		8844.69		8638.35		8621.25			30.1 °C	3030s	81996	84300.8	103700	99071.5	102411	95184.1	102535	105040	97646.2	93916.2	96006.8	95370.8	100345	103520
30.1 °C	4040s	8852.04		9223.71		9071.59		8354.74		8518.1		8266.99		8405.12			30.1 °C	4040s	78828	78883.3	102538	99398.1	101255	94607.3	102458	101675	95218.5	95329.4	102071	100251	106014	110021
29.9 °C	5050s	8882.63		8679.76		8462.63		8054.92		8372		8259.7		8089.03			29.9 °C	5050s	75413.3	75022.4	99520.5	96669.9	95919.6	92281.1	100375	95691.6	96206.5	95721.3	104093	104321	110495	110596
30.0 °C	6060s	9094.09		8704.17		8247.66		8438.39		8500.61		8231.31		8473.34			30.0 °C	6060s	70172	69676.6	96614.7	91702.4	91428.4	83387.7	99620.1	92566.1	97485.1	95650.7	104547	102814	112061	111964
29.8 °C	7070s	9507.32		9211.07		8222.99		8197.25		8488.73		8369.44		8749.5			29.8 °C	7070s	67886.3	68042.2	91254.3	85512.1	77797	71970.1	95328.2	91000.2	94037.9	93609.2	105710	103380	116175	115523
30.1 °C	8081s	9971.91		9353.85		8461.47		8539.15		8652.09		8425.93		8373.93			30.1 °C	8081s	61291.4	60496.8	81324.5	79343.7	69363.1	70414	88264.6	85138.5	91242.3	92602.4	105272	102408	115407	117980
30.0 °C	9091s	10397.6		9660.79		8283.85		8689.36		8855.22		8436.87		8595.75			30.0 °C	9091s	55103.3	53578.9	60630.7	71645.4	64214	64919.9	85837.9	79873.3	88248.2	87002	102988	100147	114390	119676
30.0 °C	10101s	10897		10204.2		8627.38		8400.58		8902.61		8512.01		8705.38			30.0 °C	10101s	53901.6	50048.1	55126.2	54783.1	61965.5	64590.1	78241.6	77377.6	79880.4	82249.6	97765.5	96675	112361	118951
29.9 °C	11111s	11628.5		11025.6		8693.33		8805.29		8785.93		8381.9		8652.5			29.9 °C	11111s	46260.7	43807	51212.7	49153.6	59686.5	58906.7	74336.5	74081.4	77461.9	77764.9	93681.3	97286.7	113815	114649
29.9 °C	12121s	12430.4		10604		9015.66		8612.47		8918.27		8749.25		8749.6			29.9 °C	12121s	40571.4	40969	43888.4	44913.3	52998.2	53745.9	68931.1	66652.5	70845.2	72489.9	91343.3	88841.1	114858	109303
30.1 °C	13131s	12927.2		11906.9		9416.36		9355.62		9058.17		8568.92		8762.2			30.1 °C	13131s	37398.5	36789.5	41873	42072.1	48450.5	46849.8	64014.4	62864.6	68383.7	67156.5	88473.7	86238.5	106554	111403
30.0 °C	14141s	13807.6		12634.3		9463.29		9154.95		9152.6		8693.22		8750.14			30.0 °C	14141s	32138.8	33149.7	37119	34146.2	43541.7	44586.3	58509.6	55622.5	62329.8	62827.8	83251	82439.7	105244	107571
30.2 °C	15151s	14460.5		13255.6		9237.55		9208.05		9401.06		9189.68		9071.93			30.2 °C	15151s	27070.2	29572.9	32830.2	29700.8	40999.3	39799.1	56197.1	53800.6	58809	58119.3	77178.3	78906.7	98050.5	103044
29.9 °C	16161s	14987.1		13007.8		9783.84		9559.16		9116.35		8946.14		9067.25			29.9 °C	16161s	24354.8	23853.9	29566.4	29140.5	35800.6	34915.2	50583.2	49358.8	54943.8	55140.5	74753.1	75586.6	100578	101800
30.0 °C	17171s	15354.3		13489		9797.17		9978.47		9401.92		9073.33		9497.63			30.0 °C	17171s	21810.8	21700.1	24756.2	24027.2	32353	33732.7	45551	43459.5	51044.7	52282.5	71762	72763.7	91898.9	95908.5
30.2 °C	18181s	16742.1		14019.7		10180.1		9711.49		9422.41		9164.76		9288.4			30.2 °C	18181s	17170.9	15988.1	21336.2	21445.2	30909.1	31977.4	42755.8	43994.4	48085.8	47315.2	67447.9	69882.9	92620.3	94247.8
30.0 °C	19191s	17439.6		14391.8		10557.3		9756.99		9512.86		9197.59		10623.1			30.0 °C	19191s	15030.8	15612.4	19173.5	19044.1	27153.4	26460.8	40121.2	39396.4	43406.1	44227.4	65594.6	66984.9	86982.5	93225.9
30.0 °C	20201s	18143		15278.7		10305.2		10438.6		9705.58		9273.51		9543.09			30.0 °C	20201s	12225.8	13114.3	15265.3	14517.7	25085.4	24260.9	37593	34971.4	41257.5	40726.5	63019.9	64965.7	85798.4	91508.8
30.0 °C	21211s	18654		15654.8		10894.7		10039.8		9748.17		9514.45		9676.81			30.0 °C	21211s	10902.7	10017.1	12917.8	13374	23703.8	23325.9	35678.2	32786.6	37624.8	38764.9	59064.5	59600.2	83048.5	82051.4
30.0 °C	22222s	19650.9		16097.8		10602.4		10153.4		9850.05		9483.11		9633.66			30.0 °C	22222s	6790.05	8152.57	11611.2	10954.9	19702.2	21939.9	32023.5	32679.2	34432.4	35918.6	56888.8	55747.5	79056.4	88553.4
29.9 °C	23232s	20025.7		16640.5		11269		10299.1		10218.1		9733.83		10199.2			29.9 °C	23232s	6512.48	6273.03	8762.69	10059.5	19507.7	19640.8	30772.9	30742.2	32969	33874.2	52253.1	54929.5	82306.3	84536.2
30.2 °C	24242s	20490		17453.6		11494.1		10880.9		10368.9		9747.83		9932.57			30.2 °C	24242s	4628.85	4668.22	7027.8	7591.7	16879.7	17745.4	28401.7	28060.8	30321.6	32015	51932.5	51889.4	81802.1	75067.4
																	Mean		0		DMSO		10 µM		50 µM		100 µM		250 µM		500 µM
																	30.1 °C	0s	106031		111190		108997		116397		107624		107375		110863
																	29.9 °C	1010s	102360		103998		103040		108431		102246		101554		104037
																	30.1 °C	2020s	101004		102362		101553		109140		98503.2		96325.5		101744
																	30.1 °C	3030s	83148.4		101386		98797.6		103787		95781.2		95688.8		101933
																	30.1 °C	4040s	78855.6		100968		97930.9		102066		95273.9		101161		108018
																	29.9 °C	5050s	75217.8		98095.2		94100.4		98033.2		95963.9		104207		110545
																	30.0 °C	6060s	69924.3		94158.6		87408		96093.1		96567.9		103681		112013
																	29.8 °C	7070s	67964.3		88383.2		74883.6		93164.2		93823.5		104545		115849
																	30.1 °C	8081s	60894.1		80334.1		69888.5		86701.5		91922.3		103840		116693
																	30.0 °C	9091s	54341.1		66138		64567		82855.6		87625.1		101567		117033
																	30.0 °C	10101s	51974.8		54954.7		63277.8		77809.6		81065		97220.3		115656
																	29.9 °C	11111s	45033.9		50183.1		59296.6		74209		77613.4		95484		114232
																	29.9 °C	12121s	40770.2		44400.8		53372.1		67791.8		71667.6		90092.2		112081
																	30.1 °C	13131s	37094		41972.6		47650.1		63439.5		67770.1		87356.1		108978
																	30.0 °C	14141s	32644.2		35632.6		44064		57066.1		62578.8		82845.4		106407
																	30.2 °C	15151s	28321.5		31265.5		40399.2		54998.8		58464.1		78042.5		100547
																	29.9 °C	16161s	24104.3		29353.4		35357.9		49971		55042.2		75169.9		101189
																	30.0 °C	17171s	21755.5		24391.7		33042.9		44505.3		51663.6		72262.8		93903.7
																	30.2 °C	18181s	16579.5		21390.7		31443.3		43375.1		47700.5		68665.4		93434
																	30.0 °C	19191s	15321.6		19108.8		26807.1		39758.8		43816.8		66289.7		90104.2
																	30.0 °C	20201s	12670.1		14891.5		24673.2		36282.2		40992		63992.8		88653.6
																	30.0 °C	21211s	10459.9		13145.9		23514.9		34232.4		38194.9		59332.4		82550
																	30.0 °C	22222s	7471.31		11283		20821.1		32351.3		35175.5		56318.2		83804.9
																	29.9 °C	23232s	6392.76		9411.12		19574.2		30757.5		33421.6		53591.3		83421.2
																	30.2 °C	24242s	4648.54		7309.75		17312.6		28231.3		31168.3		51911		78434.8
																	Relative		0		DMSO		10 µM		50 µM		100 µM		250 µM		500 µM
																	30.1 °C	0s	1		1		1		1		1		1		1
																	29.9 °C	1010s	0.965373		0.935316		0.945348		0.931562		0.950027		0.945787		0.938434
																	30.1 °C	2020s	0.952585		0.920607		0.931706		0.937655		0.915254		0.897096		0.917746
																	30.1 °C	3030s	0.784187		0.911826		0.906427		0.891669		0.889962		0.891166		0.919452
																	30.1 °C	4040s	0.743702		0.908071		0.898476		0.876883		0.885249		0.942126		0.974339
																	29.9 °C	5050s	0.709393		0.882231		0.863332		0.842233		0.89166		0.9705		0.99714
																	30.0 °C	6060s	0.659469		0.846827		0.801933		0.825565		0.897271		0.965598		1.01038
																	29.8 °C	7070s	0.640983		0.794885		0.687026		0.800402		0.871772		0.973644		1.04498
																	30.1 °C	8081s	0.574303		0.722495		0.641199		0.744879		0.854107		0.967078		1.0526
																	30.0 °C	9091s	0.5125		0.594821		0.592375		0.711837		0.814179		0.945913		1.05566
																	30.0 °C	10101s	0.490184		0.494242		0.580548		0.668485		0.753224		0.905429		1.04324
																	29.9 °C	11111s	0.424722		0.451328		0.544022		0.637551		0.721154		0.889259		1.03039
																	29.9 °C	12121s	0.384511		0.399325		0.489667		0.58242		0.665908		0.839044		1.01099
																	30.1 °C	13131s	0.34984		0.377486		0.437171		0.545028		0.629693		0.813562		0.983005
																	30.0 °C	14141s	0.307874		0.320467		0.404269		0.490272		0.581458		0.771553		0.959814
																	30.2 °C	15151s	0.267105		0.28119		0.370646		0.472512		0.543226		0.726823		0.906956
																	29.9 °C	16161s	0.227332		0.263994		0.324394		0.429316		0.51143		0.70007		0.912739
																	30.0 °C	17171s	0.20518		0.21937		0.303155		0.382358		0.480038		0.672996		0.847028
																	30.2 °C	18181s	0.156364		0.19238		0.288479		0.372649		0.443215		0.639492		0.842791
																	30.0 °C	19191s	0.144501		0.171857		0.245944		0.34158		0.407128		0.617368		0.812756
																	30.0 °C	20201s	0.119494		0.133929		0.226366		0.311711		0.380882		0.595976		0.799671
																	30.0 °C	21211s	0.0986493		0.118229		0.215739		0.294101		0.354892		0.552572		0.744616
																	30.0 °C	22222s	0.0704633		0.101475		0.191025		0.27794		0.326837		0.524501		0.755935
																	29.9 °C	23232s	0.0602912		0.0846401		0.179586		0.264247		0.31054		0.499105		0.752474
																	30.2 °C	24242s	0.0438412		0.0657412		0.158836		0.242543		0.289604		0.483456		0.707496

## Sheet: Replicate 3
Empty vector																	eGFP-ssrA
Fluo		0	0	DMSO	DMSO	10 µM	10 µM	50 µM	50 µM	100 µM	100 µM	250 µM	250 µM	500 µM	500 µM		Fluo		0	0	DMSO	DMSO	10 µM	10 µM	50 µM	50 µM	100 µM	100 µM	250 µM	250 µM	500 µM	500 µM
30.1 °C	0s	810	772	778	759	779	793	793	793	795	781	790	765	766	760		30.1 °C	0s	14702	15384	14165	13686	13908	13763	15829	15859	14298	15271	14331	14611	14785	14294
29.9 °C	1010s	772	754	745	737	728	728	751	743	750	754	727	712	728	717		29.9 °C	1010s	13348	13423	13249	13276	13171	13885	13860	13846	13561	13766	13587	13289	13326	13451
29.9 °C	2020s	768	768	747	732	731	721	736	734	745	740	704	716	716	709		29.9 °C	2020s	12966	13059	12961	12999	12983	13671	13856	13828	13637	13928	13704	13600	13626	13764
29.7 °C	3030s	764	772	738	736	724	731	733	738	732	719	701	701	697	701		29.7 °C	3030s	12706	12786	12758	12669	12751	13542	13961	14002	14166	14328	14341	14114	14347	14602
29.9 °C	4040s	785	782	765	747	730	736	740	734	734	734	711	715	710	707		29.9 °C	4040s	12421	12471	12309	12295	12476	13248	14248	14330	14566	14710	15053	14855	15243	15433
29.9 °C	5051s	824	815	769	769	748	748	751	745	748	744	719	718	730	711		29.9 °C	5051s	11825	11887	11827	11860	12205	12922	14124	14307	14686	14833	15469	15283	15839	16034
30.0 °C	6061s	857	842	810	810	749	769	757	767	756	754	738	734	765	734		30.0 °C	6061s	11151	11246	11352	11673	11611	12464	13841	13831	14546	14679	15768	15473	16242	16487
29.9 °C	7071s	906	890	843	844	772	787	780	777	767	770	752	754	790	759		29.9 °C	7071s	10520	10654	10740	10924	11455	11934	13142	13480	14110	14356	15767	15540	16731	16711
29.9 °C	8081s	968	956	897	895	796	813	799	792	794	780	764	757	795	795		29.9 °C	8081s	9787	9873	10073	10221	10750	11479	12517	12849	13698	13842	15579	15425	16975	16872
30.0 °C	9091s	1015	1022	951	955	811	839	807	814	800	799	787	788	820	817		30.0 °C	9091s	9080	9181	9340	9575	10066	10622	11973	12101	12948	13234	15332	15128	17030	16910
30.1 °C	10101s	1081	1090	1004	996	846	862	840	839	826	829	810	803	830	839		30.1 °C	10101s	8355	8481	8664	8875	9281	10008	10993	11485	12206	12574	14938	14656	16995	16823
30.1 °C	11111s	1158	1147	1074	1075	864	894	859	858	837	843	813	824	852	855		30.1 °C	11111s	7745	7874	7994	8219	8659	9372	10380	10798	11732	11850	14517	14225	16876	16683
29.9 °C	12121s	1229	1219	1131	1144	892	926	882	883	857	853	834	838	870	872		29.9 °C	12121s	7085	7230	7290	7610	8105	8602	9735	9993	10943	11110	14023	13750	16594	16490
30.1 °C	13131s	1303	1295	1202	1206	920	959	901	896	882	876	850	840	874	879		30.1 °C	13131s	6528	6630	6837	6974	7571	7949	9156	9389	10299	10435	13702	13341	16334	16334
30.0 °C	14141s	1378	1374	1264	1273	953	996	924	922	897	893	876	875	894	912		30.0 °C	14141s	5991	6113	6252	6464	6960	7534	8436	8703	9671	9772	12971	12990	16201	15944
30.0 °C	15152s	1461	1441	1337	1328	978	1019	945	946	921	918	889	887	914	929		30.0 °C	15152s	5539	5612	5734	6029	6484	6808	7833	8083	9042	9334	12623	12436	15941	15922
29.8 °C	16162s	1524	1513	1409	1422	997	1059	960	968	938	945	906	908	940	941		29.8 °C	16162s	5065	5159	5176	5377	5982	6326	7331	7500	8638	8791	12280	12067	15719	15803
30.3 °C	17172s	1607	1608	1480	1490	1033	1092	995	994	960	972	920	933	949	962		30.3 °C	17172s	4656	4772	4795	4900	5517	6022	6794	6955	8197	8263	11677	11579	15474	15320
29.9 °C	18182s	1697	1659	1551	1567	1072	1130	1013	1011	983	981	939	951	965	996		29.9 °C	18182s	4338	4435	4409	4627	5088	5452	6269	6560	7699	7707	11236	11017	15193	15038
29.9 °C	19192s	1768	1738	1610	1627	1085	1169	1030	1035	1002	996	947	975	986	992		29.9 °C	19192s	4011	4157	4159	4174	4777	5004	5910	6134	7246	7288	10804	10704	14867	14741
30.1 °C	20202s	1817	1825	1680	1719	1115	1192	1057	1053	1015	1026	976	996	1000	1020		30.1 °C	20202s	3764	3882	3818	3986	4421	4733	5555	5659	6774	6822	10362	10315	14566	14587
29.9 °C	21212s	1905	1894	1744	1788	1150	1222	1078	1086	1034	1041	990	1005	1011	1043		29.9 °C	21212s	3547	3632	3521	3614	4161	4515	5151	5284	6378	6300	9958	9840	14180	14359
30.0 °C	22222s	1974	1969	1826	1862	1178	1260	1110	1098	1057	1062	1008	1026	1026	1058		30.0 °C	22222s	3368	3427	3328	3464	3877	4218	4959	5062	6030	6063	9586	9517	13850	14078
29.9 °C	23232s	2038	2022	1886	1934	1207	1293	1124	1121	1064	1073	1018	1048	1039	1073		29.9 °C	23232s	3217	3268	3153	3255	3687	3865	4625	4657	5656	5726	9310	9035	13517	13706
29.9 °C	24242s	2113	2091	1941	2004	1245	1328	1137	1148	1099	1098	1032	1052	1049	1073		29.9 °C	24242s	3074	3149	2990	3050	3480	3688	4334	4479	5405	5376	8902	8828	13142	13351
OD		0	0	DMSO	DMSO	10 µM	10 µM	50 µM	50 µM	100 µM	100 µM	250 µM	250 µM	500 µM	500 µM		OD		0	0	DMSO	DMSO	10 µM	10 µM	50 µM	50 µM	100 µM	100 µM	250 µM	250 µM	500 µM	500 µM
30.1 °C	0s	0.0797	0.0802	0.0811	0.0793	0.0783	0.0792	0.0777	0.0802	0.0772	0.0792	0.0787	0.0813	0.0785	0.0785		30.1 °C	0s	0.0916	0.0963	0.0877	0.0863	0.0845	0.0871	0.091	0.0963	0.0883	0.0927	0.0867	0.092	0.0887	0.0865
29.9 °C	1010s	0.0789	0.0788	0.0806	0.0804	0.0789	0.0787	0.0794	0.0813	0.0808	0.0801	0.0802	0.0801	0.0834	0.0793		29.9 °C	1010s	0.0885	0.089	0.0871	0.0874	0.0874	0.0904	0.0941	0.0955	0.0881	0.0902	0.0874	0.0878	0.0892	0.0902
29.9 °C	2020s	0.0913	0.0889	0.0827	0.0839	0.0814	0.0814	0.0847	0.0861	0.0837	0.0842	0.09	0.0868	0.0909	0.0888		29.9 °C	2020s	0.0997	0.0985	0.0916	0.0888	0.0898	0.0934	0.1019	0.1008	0.0929	0.0973	0.0983	0.1008	0.1003	0.1002
29.7 °C	3030s	0.0976	0.0951	0.0853	0.0862	0.0854	0.0845	0.0923	0.0901	0.0892	0.0962	0.0953	0.0917	0.0993	0.093		29.7 °C	3030s	0.1046	0.1049	0.0925	0.0913	0.0926	0.0959	0.1116	0.1093	0.1072	0.1091	0.1034	0.1096	0.1012	0.1066
29.9 °C	4040s	0.1013	0.1004	0.0923	0.0884	0.0903	0.0866	0.0968	0.0942	0.095	0.0988	0.0999	0.0949	0.1054	0.0942		29.9 °C	4040s	0.1125	0.1114	0.0967	0.097	0.1002	0.0993	0.1106	0.1131	0.1074	0.1123	0.1079	0.1095	0.1021	0.1107
29.9 °C	5051s	0.1048	0.0988	0.0953	0.0904	0.0966	0.0903	0.099	0.0982	0.1036	0.0997	0.0993	0.0959	0.1036	0.0971		29.9 °C	5051s	0.1066	0.1082	0.1004	0.0962	0.1036	0.1035	0.1099	0.1084	0.1101	0.1097	0.1046	0.1095	0.1024	0.1093
30.0 °C	6061s	0.1001	0.1032	0.0975	0.095	0.099	0.0937	0.0988	0.1013	0.101	0.0997	0.1012	0.0954	0.1006	0.0976		30.0 °C	6061s	0.1086	0.1094	0.1032	0.1098	0.0966	0.108	0.1121	0.1132	0.1112	0.1105	0.1076	0.1082	0.1057	0.1116
29.9 °C	7071s	0.1026	0.1007	0.1012	0.0952	0.1013	0.0985	0.1007	0.0994	0.0997	0.0978	0.0999	0.0981	0.1052	0.0972		29.9 °C	7071s	0.1124	0.1124	0.1029	0.1091	0.1014	0.1092	0.114	0.1148	0.1112	0.113	0.1094	0.1084	0.1102	0.1105
29.9 °C	8081s	0.1012	0.0992	0.103	0.0962	0.1002	0.0979	0.1023	0.0992	0.1026	0.1	0.1006	0.0951	0.1086	0.0986		29.9 °C	8081s	0.1093	0.1138	0.1059	0.1119	0.1092	0.1116	0.1144	0.1118	0.1112	0.1139	0.1115	0.1119	0.1104	0.1131
30.0 °C	9091s	0.1042	0.1	0.1013	0.0944	0.0994	0.0978	0.1043	0.1002	0.101	0.1004	0.0979	0.0978	0.1061	0.099		30.0 °C	9091s	0.1134	0.115	0.1013	0.1093	0.1132	0.1105	0.1134	0.1125	0.1061	0.1165	0.1119	0.1142	0.114	0.1155
30.1 °C	10101s	0.1029	0.0999	0.0999	0.0988	0.1014	0.0969	0.1039	0.1054	0.1073	0.1025	0.1036	0.0996	0.1074	0.1001		30.1 °C	10101s	0.1091	0.1145	0.1041	0.1125	0.1102	0.1131	0.1021	0.1199	0.1048	0.1155	0.1134	0.1152	0.1125	0.1156
30.1 °C	11111s	0.1034	0.0986	0.1039	0.0981	0.1012	0.0998	0.1053	0.1013	0.1096	0.1027	0.1054	0.0975	0.1101	0.0988		30.1 °C	11111s	0.1114	0.112	0.1009	0.1105	0.1107	0.1126	0.1045	0.1213	0.1136	0.1142	0.1185	0.1167	0.1144	0.1177
29.9 °C	12121s	0.1069	0.1014	0.1022	0.0989	0.1027	0.0952	0.1067	0.104	0.1071	0.1045	0.103	0.0991	0.1087	0.1015		29.9 °C	12121s	0.1153	0.1133	0.0955	0.1122	0.1126	0.1159	0.1015	0.1166	0.111	0.1164	0.1146	0.1187	0.1175	0.1186
30.1 °C	13131s	0.1047	0.1017	0.1033	0.0951	0.1021	0.1031	0.1065	0.1079	0.1069	0.1018	0.1076	0.0993	0.1104	0.1017		30.1 °C	13131s	0.1071	0.1084	0.1054	0.1102	0.1161	0.1109	0.103	0.1191	0.1068	0.1177	0.1199	0.1227	0.1183	0.1213
30.0 °C	14141s	0.1041	0.1069	0.1052	0.0995	0.1027	0.1035	0.108	0.1081	0.1131	0.1051	0.1084	0.1	0.11	0.1013		30.0 °C	14141s	0.1103	0.1114	0.1115	0.1132	0.1145	0.1187	0.1231	0.1232	0.1197	0.1185	0.1176	0.1279	0.1199	0.1208
30.0 °C	15152s	0.1072	0.1035	0.1067	0.1019	0.1027	0.1027	0.1096	0.1059	0.1105	0.1036	0.1087	0.1001	0.1127	0.1035		30.0 °C	15152s	0.1151	0.1165	0.1064	0.1217	0.1147	0.12	0.1199	0.1269	0.1185	0.1287	0.1248	0.136	0.1221	0.1272
29.8 °C	16162s	0.1073	0.1043	0.1078	0.1001	0.1067	0.1041	0.1086	0.1068	0.1141	0.105	0.1084	0.0993	0.1153	0.1039		29.8 °C	16162s	0.1161	0.116	0.0942	0.1074	0.1149	0.1164	0.1233	0.1231	0.1335	0.1318	0.1274	0.1341	0.1323	0.1331
30.3 °C	17172s	0.1098	0.1096	0.1089	0.098	0.1069	0.1036	0.1097	0.1099	0.113	0.1061	0.1087	0.1022	0.1147	0.1044		30.3 °C	17172s	0.1173	0.1117	0.1062	0.1063	0.1153	0.1191	0.127	0.1216	0.1356	0.1294	0.1311	0.1361	0.1355	0.1267
29.9 °C	18182s	0.109	0.1053	0.1075	0.0994	0.1061	0.1057	0.1111	0.1107	0.1144	0.1062	0.1126	0.1013	0.1187	0.1071		29.9 °C	18182s	0.1196	0.1179	0.0997	0.1112	0.1171	0.1214	0.1228	0.1286	0.1435	0.1267	0.1312	0.1431	0.1346	0.1329
29.9 °C	19192s	0.1115	0.1071	0.1092	0.1003	0.1077	0.1037	0.1124	0.109	0.1181	0.1089	0.1145	0.1058	0.1207	0.1071		29.9 °C	19192s	0.1232	0.1178	0.1116	0.1009	0.1186	0.1182	0.1314	0.1311	0.136	0.1349	0.1307	0.1368	0.1352	0.1328
30.1 °C	20202s	0.1122	0.1076	0.1106	0.1001	0.109	0.104	0.1119	0.1091	0.113	0.1079	0.1137	0.1076	0.1227	0.1103		30.1 °C	20202s	0.1143	0.1185	0.1114	0.1179	0.1166	0.1165	0.1275	0.1235	0.1397	0.1369	0.1323	0.1397	0.1361	0.1357
29.9 °C	21212s	0.1135	0.1072	0.1144	0.0984	0.1158	0.1047	0.1196	0.1106	0.1172	0.1117	0.1141	0.1064	0.1266	0.1108		29.9 °C	21212s	0.1151	0.1156	0.1103	0.11	0.1189	0.1247	0.126	0.1307	0.1402	0.1302	0.1316	0.1272	0.1343	0.1326
30.0 °C	22222s	0.1144	0.1137	0.1122	0.1035	0.1165	0.1052	0.1202	0.113	0.1275	0.1088	0.1125	0.1075	0.1294	0.1161		30.0 °C	22222s	0.1258	0.1251	0.1075	0.1239	0.1241	0.1219	0.1346	0.1334	0.133	0.1389	0.13	0.142	0.1354	0.1396
29.9 °C	23232s	0.1174	0.111	0.1091	0.1038	0.1172	0.1062	0.1249	0.1178	0.1251	0.1105	0.1217	0.1126	0.1289	0.1146		29.9 °C	23232s	0.1235	0.1265	0.1127	0.1204	0.126	0.1231	0.1327	0.1348	0.1397	0.1342	0.1365	0.1402	0.1385	0.1478
29.9 °C	24242s	0.1233	0.1115	0.1151	0.106	0.1185	0.1117	0.126	0.1147	0.1309	0.1129	0.1186	0.1097	0.1251	0.1174		29.9 °C	24242s	0.1289	0.116	0.1139	0.1176	0.1256	0.1237	0.1258	0.1334	0.1389	0.1375	0.131	0.1446	0.1441	0.137
Normalised		0	0	DMSO	DMSO	10 µM	10 µM	50 µM	50 µM	100 µM	100 µM	250 µM	250 µM	500 µM	500 µM		Normalised		0	0	DMSO	DMSO	10 µM	10 µM	50 µM	50 µM	100 µM	100 µM	250 µM	250 µM	500 µM	500 µM
30.1 °C	0s	10163.1	9625.94	9593.09	9571.25	9948.91	10012.6	10205.9	9887.78	10297.9	9861.11	10038.1	9409.59	9757.96	9681.53		30.1 °C	0s	160502	159751	161517	158586	164592	158014	173945	164683	161925	164736	165294	158815	166685	165249
29.9 °C	1010s	9784.54	9568.53	9243.18	9166.67	9226.87	9250.32	9458.44	9138.99	9282.18	9413.23	9064.84	8888.89	8729.02	9041.61		29.9 °C	1010s	150825	150820	152113	151899	150698	153595	147290	144984	153927	152616	155458	151355	149395	149124
29.9 °C	2020s	8411.83	8638.92	9032.65	8724.67	8980.34	8857.49	8689.49	8524.97	8900.84	8788.6	7822.22	8248.85	7876.79	7984.23		29.9 °C	2020s	130050	132579	141496	146385	144577	146370	135976	137183	146792	143145	139410	134921	135852	137365
29.7 °C	3030s	7827.87	8117.77	8651.82	8538.28	8477.75	8650.89	7941.5	8190.9	8206.28	7474.01	7355.72	7644.49	7019.13	7537.63		29.7 °C	3030s	121472	121888	137924	138762	137700	141210	125099	128106	132146	131329	138694	128777	141769	136979
29.9 °C	4040s	7749.26	7788.84	8288.19	8450.23	8084.16	8498.85	7644.63	7791.93	7726.32	7429.15	7117.12	7534.25	6736.24	7505.31		29.9 °C	4040s	110409	111948	127291	126753	124511	133414	128825	126702	135624	130988	139509	135662	149295	139413
29.9 °C	5051s	7862.6	8248.99	8069.25	8506.64	7743.27	8283.5	7585.86	7586.56	7220.08	7462.39	7240.68	7486.97	7046.33	7322.35		29.9 °C	5051s	110929	109861	117799	123285	117809	124850	128517	131983	133388	135214	147887	139571	154678	146697
30.0 °C	6061s	8561.44	8158.91	8307.69	8526.32	7565.66	8207.04	7661.94	7571.57	7485.15	7562.69	7292.49	7693.92	7604.37	7520.49		30.0 °C	6061s	102680	102797	110000	106311	120197	115407	123470	122182	130809	132842	146543	143004	153661	147733
29.9 °C	7071s	8830.41	8838.13	8330.04	8865.55	7620.93	7989.85	7745.78	7816.9	7693.08	7873.21	7527.53	7686.03	7509.51	7808.64		29.9 °C	7071s	93594.3	94786.5	104373	100128	112968	109286	115281	117422	126888	127044	144122	143358	151824	151231
29.9 °C	8081s	9565.22	9637.1	8708.74	9303.53	7944.11	8304.39	7810.36	7983.87	7738.79	7800	7594.43	7960.04	7320.44	8062.88		29.9 °C	8081s	89542.5	86757.5	95118	91340.5	98443.2	102858	109414	114928	123183	121528	139722	137846	153759	149178
30.0 °C	9091s	9740.88	10220	9387.96	10116.5	8158.95	8578.73	7737.3	8123.75	7920.79	7958.17	8038.82	8057.26	7728.56	8252.53		30.0 °C	9091s	80070.5	79834.8	92201.4	87602.9	88922.3	96126.7	105582	107564	122036	113597	137015	132469	149386	146407
30.1 °C	10101s	10505.3	10910.9	10050.1	10081	8343.2	8895.77	8084.7	7960.15	7698.04	8087.8	7818.53	8062.25	7728.12	8381.62		30.1 °C	10101s	76581.1	74069.9	83227.7	78888.9	84219.6	88488.1	107669	95788.2	116469	108866	131728	127222	151067	145528
30.1 °C	11111s	11199.2	11632.9	10336.9	10958.2	8537.55	8957.92	8157.64	8469.89	7636.86	8208.37	7713.47	8451.28	7738.42	8653.85		30.1 °C	11111s	69524.2	70303.6	79227	74380.1	78220.4	83232.7	99330.1	89019	103275	103765	122506	121894	147517	141742
29.9 °C	12121s	11496.7	12021.7	11066.5	11567.2	8685.49	9726.89	8266.17	8490.38	8001.87	8162.68	8097.09	8456.1	8003.68	8591.13		29.9 °C	12121s	61448.4	63812.9	76335.1	67825.3	71980.5	74219.2	95911.3	85703.3	98585.6	95446.7	122365	115838	141226	139039
30.1 °C	13131s	12445.1	12733.5	11636	12681.4	9010.77	9301.65	8460.09	8303.99	8250.7	8605.11	7899.63	8459.21	7916.67	8643.07		30.1 °C	13131s	60952.4	61162.4	64867.2	63284.9	65211	71677.2	88893.2	78832.9	96432.6	88657.6	114279	108729	138073	134658
30.0 °C	14141s	13237.3	12853.1	12015.2	12794	9279.45	9623.19	8555.56	8529.14	7931.03	8496.67	8081.18	8750	8127.27	9002.96		30.0 °C	14141s	54315.5	54874.3	56071.7	57102.5	60786	63470.9	68529.7	70641.2	80793.7	82464.1	110298	101564	135121	131987
30.0 °C	15152s	13628.7	13922.7	12530.5	13032.4	9522.88	9922.1	8622.26	8932.96	8334.84	8861	8178.47	8861.14	8110.03	8975.85		30.0 °C	15152s	48123.4	48171.7	53891	49539.9	56530.1	56733.3	65329.4	63695.8	76303.8	72525.3	101146	91441.2	130557	125173
29.8 °C	16162s	14203.2	14506.2	13070.5	14205.8	9343.96	10172.9	8839.78	9063.67	8220.86	9000	8357.93	9144.01	8152.65	9056.79		29.8 °C	16162s	43626.2	44474.1	54946.9	50065.2	52062.7	54347.1	59456.6	60926.1	64704.1	66699.5	96389.3	89985.1	118813	118730
30.3 °C	17172s	14635.7	14671.5	13590.4	15204.1	9663.24	10540.5	9070.19	9044.59	8495.58	9161.17	8463.66	9129.16	8273.76	9214.56		30.3 °C	17172s	39693.1	42721.6	45150.7	46096	47849.1	50562.6	53496.1	57195.7	60449.9	63856.3	89069.4	85077.1	114199	120916
29.9 °C	18182s	15568.8	15755	14427.9	15764.6	10103.7	10690.6	9117.91	9132.79	8592.66	9237.29	8339.25	9387.96	8129.74	9299.72		29.9 °C	18182s	36270.9	37616.6	44222.7	41609.7	43450	44909.4	51050.5	51010.9	53651.6	60828.7	85640.2	76988.1	112875	113153
29.9 °C	19192s	15856.5	16227.8	14743.6	16221.3	10074.3	11272.9	9163.7	9495.41	8484.34	9146.01	8270.74	9215.5	8169.01	9262.37		29.9 °C	19192s	32556.8	35288.6	37267	41367.7	40278.2	42335	44977.2	46788.7	53279.4	54025.2	82662.6	78245.6	109963	111002
30.1 °C	20202s	16194.3	16961	15189.9	17172.8	10229.4	11461.5	9445.93	9651.7	8982.3	9508.8	8583.99	9256.51	8149.96	9247.51		30.1 °C	20202s	32930.9	32759.5	34272.9	33808.3	37916	40626.6	43568.6	45821.9	48489.6	49832	78322	73836.8	107024	107494
29.9 °C	21212s	16784.1	17667.9	15244.8	18170.7	9930.92	11671.4	9013.38	9819.17	8822.53	9319.61	8676.6	9445.49	7985.78	9413.36		29.9 °C	21212s	30816.7	31418.7	31922	32854.5	34995.8	36206.9	40881	40428.5	45492.2	48387.1	75668.7	77358.5	105585	108288
30.0 °C	22222s	17255.2	17317.5	16274.5	17990.3	10111.6	11977.2	9234.61	9716.81	8290.2	9761.03	8960	9544.19	7928.9	9112.83		30.0 °C	22222s	26772.7	27394.1	30958.1	27958	31240.9	34602.1	36842.5	37946	45338.3	43650.1	73738.5	67021.1	102290	100845
29.9 °C	23232s	17359.5	18216.2	17286.9	18632	10298.6	12175.1	8999.2	9516.13	8505.2	9710.41	8364.83	9307.28	8060.51	9363		29.9 °C	23232s	26048.6	25834	27976.9	27034.9	29261.9	31397.2	34853.1	34547.5	40486.8	42667.7	68205.1	64443.7	97595.7	92733.4
29.9 °C	24242s	17137.1	18753.4	16863.6	18905.7	10506.3	11889	9023.81	10008.7	8395.72	9725.42	8701.52	9589.79	8385.29	9139.69		29.9 °C	24242s	23847.9	27146.6	26251.1	25935.4	27707	29814.1	34451.5	33575.7	38912.9	39098.2	67954.2	61051.2	91200.6	97452.6
Mean		0		DMSO		10 µM		50 µM		100 µM		250 µM		500 µM			-empty vector		0	0	DMSO	DMSO	10 µM	10 µM	50 µM	50 µM	100 µM	100 µM	250 µM	250 µM	500 µM	500 µM
30.1 °C	0s	9894.52		9582.17		9980.77		10046.9		10079.5		9723.86		9719.75			30.1 °C	0s	150608	149856	151934	149004	154611	148033	163898	154636	151846	154656	155570	149091	156966	155529
29.9 °C	1010s	9676.53		9204.92		9238.59		9298.71		9347.71		8976.86		8885.32			29.9 °C	1010s	141148	141144	142908	142694	141459	144357	137991	135686	144580	143269	146481	142378	140509	140239
29.9 °C	2020s	8525.37		8878.66		8918.92		8607.23		8844.72		8035.54		7930.51			29.9 °C	2020s	121525	124053	132617	137506	135658	137452	127369	128575	137948	134300	131374	126885	127922	129435
29.7 °C	3030s	7972.82		8595.05		8564.32		8066.2		7840.15		7500.11		7278.38			29.7 °C	3030s	113499	113915	129329	130167	129135	132645	117032	120040	124305	123489	131194	121277	134490	129701
29.9 °C	4040s	7769.05		8369.21		8291.5		7718.28		7577.73		7325.68		7120.78			29.9 °C	4040s	102640	104179	118921	118383	116219	125122	121106	118984	128046	123411	132183	128336	142174	132292
29.9 °C	5051s	8055.79		8287.95		8013.39		7586.21		7341.23		7363.83		7184.34			29.9 °C	5051s	102873	101806	109511	114997	109795	116837	120931	124397	126047	127873	140523	132207	147493	139513
30.0 °C	6061s	8360.18		8417		7886.35		7616.76		7523.92		7493.21		7562.43			30.0 °C	6061s	94319.4	94436.9	101583	97894.5	112310	107521	115853	114565	123285	125318	139050	135510	146099	140171
29.9 °C	7071s	8834.27		8597.79		7805.39		7781.34		7783.14		7606.78		7659.07			29.9 °C	7071s	84760	85952.2	95775.4	91530.5	105163	101480	107499	109640	119105	119261	136516	135751	144165	143572
29.9 °C	8081s	9601.16		9006.14		8124.25		7897.12		7769.4		7777.24		7691.66			29.9 °C	8081s	79941.4	77156.3	86111.9	82334.3	90319	94734.2	101517	107031	115414	113758	131945	130069	146067	141486
30.0 °C	9091s	9980.44		9752.24		8368.84		7930.52		7939.48		8048.04		7990.54			30.0 °C	9091s	70090.1	69854.3	82449.1	77850.7	80553.4	87757.9	97651.5	99633.9	114096	105657	128967	124421	141395	138416
30.1 °C	10101s	10708.1		10065.5		8619.48		8022.42		7892.92		7940.39		8054.87			30.1 °C	10101s	65873	63361.7	73162.2	68823.4	75600.1	79868.6	99646.5	87765.7	108577	100973	123788	119282	143012	137473
30.1 °C	11111s	11416		10647.5		8747.73		8313.77		7922.62		8082.38		8196.13			30.1 °C	11111s	58108.2	58887.5	68579.4	63732.6	69472.7	74484.9	91016.4	80705.2	95352	95842.7	114424	113811	139321	133546
29.9 °C	12121s	11759.2		11316.9		9206.19		8378.28		8082.27		8276.6		8297.41			29.9 °C	12121s	49689.2	52053.7	65018.2	56508.4	62774.3	65013	87533.1	77325	90503.3	87364.5	114088	107562	132928	130741
30.1 °C	13131s	12589.3		12158.7		9156.21		8382.04		8427.9		8179.42		8279.87			30.1 °C	13131s	48363.1	48573.1	52708.5	51126.2	56054.8	62521	80511.2	70450.9	88004.7	80229.7	106099	100549	129793	126378
30.0 °C	14141s	13045.2		12404.6		9451.32		8542.35		8213.85		8415.59		8565.12			30.0 °C	14141s	41270.3	41829.1	43667.2	44697.9	51334.7	54019.6	59987.3	62098.9	72579.8	74250.3	101882	93148.1	126556	123422
30.0 °C	15152s	13775.7		12781.4		9722.49		8777.61		8597.92		8519.81		8542.94			30.0 °C	15152s	34347.7	34396	41109.6	36758.4	46807.6	47010.8	56551.8	54918.2	67705.9	63927.3	92626	82921.4	122014	116630
29.8 °C	16162s	14354.7		13638.1		9758.43		8951.72		8610.43		8750.97		8604.72			29.8 °C	16162s	29271.5	30119.4	41308.8	36427	42304.2	44588.6	50504.9	51974.4	56093.7	58089.1	87638.4	81234.1	110209	110126
30.3 °C	17172s	14653.6		14397.3		10101.9		9057.39		8828.37		8796.41		8744.16			30.3 °C	17172s	25039.5	28068	30753.4	31698.7	37747.2	40460.7	44438.7	48138.3	51621.5	55027.9	80273	76280.7	105455	112171
29.9 °C	18182s	15661.9		15096.2		10397.2		9125.35		8914.97		8863.61		8714.73			29.9 °C	18182s	20609	21954.7	29126.4	26513.5	33052.9	34512.2	41925.1	41885.5	44736.6	51913.8	76776.6	68124.5	104160	104438
29.9 °C	19192s	16042.2		15482.5		10673.6		9329.56		8815.17		8743.12		8715.69			29.9 °C	19192s	16514.7	19246.5	21784.6	25885.2	29604.7	31661.4	35647.6	37459.2	44464.2	45210	73919.5	69502.5	101247	102286
30.1 °C	20202s	16577.6		16181.4		10845.4		9548.81		9245.55		8920.25		8698.73			30.1 °C	20202s	16353.3	16181.9	18091.5	17627	27070.5	29781.2	34019.8	36273	39244.1	40586.4	69401.7	64916.5	98325.5	98795.7
29.9 °C	21212s	17226		16707.7		10801.2		9416.27		9071.07		9061.04		8699.57			29.9 °C	21212s	13590.7	14192.7	15214.3	16146.8	24194.6	25405.7	31464.7	31012.2	36421.1	39316	66607.6	68297.4	96884.9	99588.5
30.0 °C	22222s	17286.4		17132.4		11044.4		9475.71		9025.61		9252.09		8520.87			30.0 °C	22222s	9486.28	10107.7	13825.7	10825.6	20196.5	23557.7	27366.8	28470.3	36312.7	34624.5	64486.4	57769	93768.6	92324.4
29.9 °C	23232s	17787.8		17959.4		11236.9		9257.66		9107.8		8836.06		8711.76			29.9 °C	23232s	8260.75	8046.16	10017.5	9075.45	18025	20160.3	25595.4	25289.8	31379	33559.9	59369.1	55607.6	88883.9	84021.7
29.9 °C	24242s	17945.2		17884.6		11197.7		9516.26		9060.57		9145.65		8762.49			29.9 °C	24242s	5902.73	9201.34	8366.47	8050.75	16509.3	18616.4	24935.2	24059.4	29852.3	30037.6	58808.5	51905.5	82438.1	88690.1
																	Mean		0		DMSO		10 µM		50 µM		100 µM		250 µM		500 µM
																	30.1 °C	0s	150232		150469		151322		159267		153251		152331		156247
																	29.9 °C	1010s	141146		142801		142908		136838		143924		144430		140374
																	29.9 °C	2020s	122789		135062		136555		127972		136124		129130		128678
																	29.7 °C	3030s	113707		129748		130890		118536		123897		126236		132096
																	29.9 °C	4040s	103409		118652		120671		120045		125728		130260		137233
																	29.9 °C	5051s	102339		112254		113316		122664		126960		136365		143503
																	30.0 °C	6061s	94378.1		99738.7		109916		115209		124302		137280		143135
																	29.9 °C	7071s	85356.1		93653		103322		108570		119183		136133		143868
																	29.9 °C	8081s	78548.8		84223.1		92526.6		104274		114586		131007		143777
																	30.0 °C	9091s	69972.2		80149.9		84155.6		98642.7		109877		126694		139906
																	30.1 °C	10101s	64617.4		70992.8		77734.4		93706.1		104775		121535		140242
																	30.1 °C	11111s	58497.9		66156		71978.8		85860.8		95597.4		114118		136433
																	29.9 °C	12121s	50871.4		60763.3		63893.6		82429		88933.9		110825		131835
																	30.1 °C	13131s	48468.1		51917.4		59287.9		75481		84117.2		103324		128085
																	30.0 °C	14141s	41549.7		44182.5		52677.2		61043.1		73415		97515.1		124989
																	30.0 °C	15152s	34371.8		38934		46909.2		55735		65816.6		87773.7		119322
																	29.8 °C	16162s	29695.5		38867.9		43446.4		51239.6		57091.4		84436.2		110167
																	30.3 °C	17172s	26553.7		31226		39103.9		46288.5		53324.7		78276.9		108813
																	29.9 °C	18182s	21281.9		27819.9		33782.6		41905.3		48325.2		72450.6		104299
																	29.9 °C	19192s	17880.6		23834.9		30633		36553.4		44837.1		71711		101767
																	30.1 °C	20202s	16267.6		17859.3		28425.8		35146.4		39915.3		67159.1		98560.6
																	29.9 °C	21212s	13891.7		15680.5		24800.2		31238.4		37868.6		67452.5		98236.7
																	30.0 °C	22222s	9797		12325.7		21877.1		27918.6		35468.6		61127.7		93046.5
																	29.9 °C	23232s	8153.45		9546.47		19092.7		25442.6		32469.4		57488.3		86452.8
																	29.9 °C	24242s	7552.03		8208.61		17562.9		24497.3		29945		55357		85564.1
																	Relative		0		DMSO		10 µM		50 µM		100 µM		250 µM		500 µM
																	30.2 °C	0s	1		1		1		1		1		1		1
																	30.1 °C	1010s	0.939521		0.949038		0.944396		0.859175		0.93914		0.948132		0.89841
																	29.8 °C	2020s	0.81733		0.897603		0.902412		0.803506		0.888241		0.847693		0.823556
																	29.8 °C	3030s	0.756877		0.862291		0.864979		0.744259		0.808459		0.828695		0.845427
																	29.9 °C	4040s	0.688331		0.788549		0.797445		0.753733		0.820409		0.855111		0.878307
																	29.8 °C	5050s	0.681208		0.746025		0.748841		0.770176		0.828444		0.895191		0.918436
																	30.1 °C	6060s	0.628216		0.662851		0.72637		0.723371		0.811098		0.901197		0.916078
																	29.9 °C	7070s	0.568162		0.622406		0.682794		0.681683		0.7777		0.89367		0.920773
																	29.9 °C	8080s	0.52285		0.559736		0.611455		0.654712		0.747703		0.860016		0.920187
																	30.0 °C	9091s	0.465761		0.532666		0.556136		0.619353		0.716972		0.831705		0.895413
																	29.8 °C	10101s	0.430117		0.471809		0.513702		0.588358		0.683681		0.797835		0.897566
																	30.2 °C	11111s	0.389384		0.439664		0.475667		0.539099		0.623796		0.749144		0.873189
																	30.1 °C	12121s	0.338619		0.403825		0.422236		0.517551		0.580315		0.727528		0.843757
																	30.1 °C	13131s	0.322622		0.345036		0.3918		0.473927		0.548885		0.678288		0.819761
																	30.3 °C	14141s	0.27657		0.293632		0.348113		0.383274		0.479051		0.640153		0.799942
																	29.9 °C	15151s	0.228792		0.25875		0.309996		0.349946		0.429469		0.576205		0.763674
																	30.0 °C	16161s	0.197664		0.258311		0.287113		0.321721		0.372535		0.554295		0.705082
																	29.9 °C	17171s	0.176751		0.207524		0.258415		0.290634		0.347957		0.513861		0.696417
																	30.1 °C	18181s	0.14166		0.184888		0.22325		0.263113		0.315334		0.475613		0.667527
																	29.7 °C	19191s	0.11902		0.158404		0.202436		0.22951		0.292573		0.470758		0.651317
																	29.9 °C	20201s	0.108283		0.11869		0.18785		0.220676		0.260457		0.440877		0.630799
																	30.0 °C	21211s	0.0924681		0.104211		0.16389		0.196138		0.247102		0.442803		0.628726
																	29.8 °C	22221s	0.0652125		0.0819148		0.144573		0.175294		0.231441		0.401283		0.595508
																	30.1 °C	23231s	0.0542724		0.0634446		0.126173		0.159748		0.211871		0.377391		0.553308
																	29.8 °C	24241s	0.0502692		0.0545534		0.116063		0.153813		0.195398		0.3634		0.54762
