# Supplementary material for: Targeted protein degradation in Escherichia coli using CLIPPERs
Source: EMBO Rep. 2025 Jun 25;26(16):3994–4016. doi: 10.1038/s44319-025-00510-9 (PMC12373786; doi:10.1038/s44319-025-00510-9)
Supplement: Supplementary file 8 — Figure EV1 Source Data [file 44319_2025_510_MOESM8_ESM.zip › EV1/EV1F/XB_degradation_curves_bortezomib.xlsx]

## Sheet: Replicate 1
Empty vector																	eGFP-XB
Fluo		0	0	DMSO	DMSO	10 µM	10 µM	50 µM	50 µM	100 µM	100 µM	250 µM	250 µM	500 µM	500 µM		Fluo		0	0	DMSO	DMSO	10 µM	10 µM	50 µM	50 µM	100 µM	100 µM	250 µM	250 µM	500 µM	500 µM
30.2 °C	0s	649	657	712	662	731	653	708	653	734	691	701	673	662	656		30.2 °C	0s	23299	24218	23640	24279	5397	23462	26283	24826	27236	26302	25943	24632	24748	25761
30.1 °C	1010s	660	660	683	665	679	666	663	645	653	639	652	640	654	637		30.1 °C	1010s	22414	22425	23446	23278	20174	22388	24185	23366	23339	23850	23817	23047	23518	23554
29.8 °C	2020s	673	668	699	676	666	665	653	643	645	624	640	628	630	632		29.8 °C	2020s	22148	22217	23189	23073	23488	22231	24237	23451	23585	24062	24155	23388	23939	24159
29.8 °C	3030s	688	682	701	685	676	686	667	657	647	635	634	639	646	636		29.8 °C	3030s	22761	22487	23506	23357	23896	22681	25104	24113	24480	25078	25230	24173	24511	24967
29.9 °C	4040s	686	686	700	675	682	680	665	655	635	637	634	640	655	643		29.9 °C	4040s	23096	23391	23766	23361	24268	22922	25962	25093	25014	25629	26150	24946	25557	25623
29.8 °C	5050s	707	690	712	689	680	699	668	656	650	633	647	644	669	676		29.8 °C	5050s	22803	23242	23948	23556	24531	23439	26280	25348	25690	26280	27017	25786	26756	26865
30.1 °C	6060s	721	720	725	704	689	703	677	666	665	656	647	650	681	682		30.1 °C	6060s	23973	23098	23924	23958	24739	24201	26626	25741	26043	26760	27599	26301	28233	27930
29.9 °C	7070s	738	738	740	712	707	713	680	683	658	658	654	662	694	691		29.9 °C	7070s	23337	22903	23925	24483	25099	24419	26927	25667	26580	27112	28101	26694	28593	28854
29.9 °C	8080s	761	765	758	748	720	726	679	692	667	667	679	672	698	699		29.9 °C	8080s	23699	22700	23811	24078	25187	24470	26854	25795	26703	27311	28550	27031	29129	29445
30.0 °C	9091s	780	778	794	763	734	735	705	698	679	687	680	676	709	703		30.0 °C	9091s	22827	22609	23753	24674	26330	24393	27108	25943	26893	27142	28639	27272	29976	29294
29.8 °C	10101s	817	816	811	782	743	747	704	709	693	690	691	691	713	724		29.8 °C	10101s	22984	22324	23687	23977	25351	24682	26793	26039	26638	27633	29024	27574	30045	29737
30.2 °C	11111s	858	842	840	817	752	769	716	720	702	706	697	703	733	724		30.2 °C	11111s	22659	22197	23596	24254	25294	24501	26942	25932	26697	27269	29052	27782	30437	30172
30.1 °C	12121s	885	872	861	834	759	776	728	728	718	721	719	713	735	748		30.1 °C	12121s	22642	21835	24183	23429	26312	24166	26939	25503	26772	27409	29332	27945	30473	30383
30.1 °C	13131s	922	897	892	856	769	785	740	741	722	723	723	729	747	749		30.1 °C	13131s	22586	21346	23910	23778	25229	24315	26528	25809	26588	27076	29188	28061	30427	30333
30.3 °C	14141s	946	943	904	883	782	799	746	750	731	734	734	733	761	762		30.3 °C	14141s	21432	21471	23369	23152	24623	24304	26543	25138	26597	27293	29485	27926	31089	30886
29.9 °C	15151s	979	968	934	912	812	810	767	772	740	748	754	746	774	776		29.9 °C	15151s	21421	20902	23337	22835	24295	24178	26505	25435	26712	27315	29558	28464	30619	30567
30.0 °C	16161s	1018	1001	952	938	822	817	776	767	753	757	750	747	767	787		30.0 °C	16161s	21617	20981	23718	22809	23699	23725	26438	26241	26398	27222	29618	28687	30333	31168
29.9 °C	17171s	1058	1042	974	955	826	833	780	790	769	764	756	763	784	795		29.9 °C	17171s	20941	20206	23186	22765	24604	24395	26391	25971	25883	27221	29471	28354	31142	31310
30.1 °C	18181s	1090	1068	1009	979	846	848	790	798	774	770	776	776	789	801		30.1 °C	18181s	20755	20216	23607	22032	24942	23933	25806	25104	26361	26672	29902	28930	30392	31160
29.7 °C	19191s	1129	1099	1024	1002	850	862	803	805	779	782	775	780	801	814		29.7 °C	19191s	20621	20233	23313	22265	23913	24041	26673	25164	26199	27177	29736	28905	30436	31685
29.9 °C	20201s	1164	1135	1042	1025	872	871	808	823	794	798	787	791	801	824		29.9 °C	20201s	20505	20239	23100	22051	24843	24344	26661	26249	26083	27129	29590	28842	30144	32039
30.0 °C	21211s	1187	1162	1052	1051	885	885	827	829	797	805	790	810	813	826		30.0 °C	21211s	20297	19594	23208	22083	24964	24218	26399	25203	25736	27097	29664	28761	30107	31759
29.8 °C	22221s	1223	1199	1083	1061	902	896	827	838	809	810	802	813	832	833		29.8 °C	22221s	19845	19413	22471	21157	25430	23808	26591	24962	26078	26725	29737	29240	30173	30844
30.1 °C	23231s	1245	1226	1105	1093	911	909	845	856	823	819	815	819	814	843		30.1 °C	23231s	19821	19268	22923	21513	25095	23952	26825	24770	26220	27417	29962	28206	29890	31562
29.8 °C	24241s	1267	1244	1132	1114	922	911	849	872	831	834	823	838	841	853		29.8 °C	24241s	19418	19101	23137	21713	24464	23947	26318	25935	25798	28019	29836	28639	30048	31663
OD		0	0	DMSO	DMSO	10 µM	10 µM	50 µM	50 µM	100 µM	100 µM	250 µM	250 µM	500 µM	500 µM		OD		0	0	DMSO	DMSO	10 µM	10 µM	50 µM	50 µM	100 µM	100 µM	250 µM	250 µM	500 µM	500 µM
30.2 °C	0s	0.0809	0.079	0.0831	0.0806	0.0832	0.0798	0.0827	0.0804	0.0851	0.0825	0.0816	0.0809	0.0772	0.0775		30.2 °C	0s	0.1005	0.1046	0.0924	0.0955	0.0603	0.0954	0.0976	0.1038	0.1045	0.0998	0.1002	0.0976	0.0969	0.1007
30.1 °C	1010s	0.0808	0.0804	0.0858	0.0818	0.0849	0.0828	0.0828	0.083	0.0829	0.0876	0.0831	0.0848	0.0818	0.0862		30.1 °C	1010s	0.0992	0.097	0.0985	0.0985	0.0907	0.0965	0.1026	0.1126	0.0999	0.1007	0.1005	0.0998	0.1013	0.0996
29.8 °C	2020s	0.0835	0.0846	0.0871	0.0871	0.0879	0.0858	0.087	0.0868	0.0908	0.0949	0.0894	0.093	0.0937	0.0958		29.8 °C	2020s	0.0985	0.101	0.1012	0.0999	0.1008	0.0962	0.1095	0.1154	0.1083	0.1031	0.1197	0.1191	0.1139	0.1186
29.8 °C	3030s	0.0866	0.0879	0.0895	0.0895	0.0893	0.0904	0.0898	0.0898	0.0931	0.1002	0.0967	0.0953	0.0966	0.1003		29.8 °C	3030s	0.1035	0.1037	0.1053	0.0987	0.1035	0.0938	0.1167	0.1206	0.1217	0.1265	0.1263	0.12	0.0995	0.1192
29.9 °C	4040s	0.0917	0.089	0.0932	0.0903	0.095	0.0931	0.0925	0.0934	0.1003	0.099	0.1015	0.1003	0.1021	0.1043		29.9 °C	4040s	0.1078	0.1262	0.1088	0.0984	0.1086	0.0943	0.121	0.1368	0.1245	0.1191	0.1244	0.1218	0.106	0.1121
29.8 °C	5050s	0.0992	0.0921	0.1027	0.0921	0.0963	0.0974	0.0987	0.1041	0.1019	0.0997	0.1016	0.0958	0.1019	0.102		29.8 °C	5050s	0.1099	0.127	0.1097	0.098	0.1102	0.0961	0.1249	0.1461	0.1227	0.1242	0.135	0.1271	0.1071	0.1219
30.1 °C	6060s	0.1006	0.0945	0.1006	0.0931	0.1053	0.1042	0.1062	0.0977	0.1038	0.1004	0.1026	0.0991	0.1035	0.1052		30.1 °C	6060s	0.138	0.1249	0.109	0.1096	0.0975	0.1234	0.126	0.1511	0.1291	0.1244	0.1374	0.1277	0.1214	0.1101
29.9 °C	7070s	0.1025	0.0937	0.1058	0.0947	0.1047	0.103	0.1049	0.1033	0.1007	0.1023	0.1036	0.101	0.1033	0.1035		29.9 °C	7070s	0.1296	0.1235	0.1079	0.1187	0.1301	0.1238	0.1282	0.1494	0.1308	0.1272	0.1336	0.1253	0.1194	0.1198
29.9 °C	8080s	0.1036	0.0961	0.1047	0.0971	0.1087	0.1027	0.1056	0.104	0.104	0.1026	0.1061	0.1022	0.1045	0.104		29.9 °C	8080s	0.1307	0.1251	0.1091	0.1129	0.1266	0.1257	0.1262	0.146	0.132	0.127	0.1355	0.1262	0.1209	0.123
30.0 °C	9091s	0.1031	0.0962	0.1067	0.0991	0.1065	0.1053	0.1092	0.1049	0.1049	0.1005	0.1059	0.1006	0.1057	0.1095		30.0 °C	9091s	0.1309	0.1238	0.1095	0.122	0.1294	0.1224	0.1278	0.1404	0.1329	0.1196	0.1376	0.1242	0.1275	0.1197
29.8 °C	10101s	0.1022	0.0946	0.1065	0.1025	0.1073	0.1045	0.1102	0.1046	0.1065	0.1058	0.1034	0.1016	0.1067	0.109		29.8 °C	10101s	0.1373	0.1209	0.1154	0.1183	0.1222	0.124	0.1313	0.15	0.1286	0.1319	0.1359	0.1225	0.1257	0.1178
30.2 °C	11111s	0.1049	0.0978	0.0996	0.1009	0.105	0.1069	0.1076	0.1052	0.1073	0.1026	0.1048	0.1024	0.1092	0.1086		30.2 °C	11111s	0.1302	0.126	0.1073	0.1223	0.127	0.127	0.1353	0.1472	0.1308	0.127	0.137	0.129	0.1293	0.1182
30.1 °C	12121s	0.1041	0.0984	0.1021	0.102	0.1073	0.1033	0.1069	0.1081	0.1085	0.1048	0.1084	0.1029	0.1083	0.1107		30.1 °C	12121s	0.1379	0.1242	0.1231	0.1153	0.1289	0.1187	0.1304	0.1501	0.1387	0.1235	0.1456	0.1315	0.1281	0.1176
30.1 °C	13131s	0.1055	0.094	0.1089	0.104	0.1071	0.1007	0.1122	0.1076	0.1078	0.1054	0.1085	0.1057	0.1078	0.1108		30.1 °C	13131s	0.1345	0.1187	0.1296	0.1257	0.1316	0.1229	0.1332	0.1529	0.1403	0.1233	0.1378	0.1289	0.1247	0.125
30.3 °C	14141s	0.1074	0.0988	0.1002	0.1026	0.1098	0.1103	0.1089	0.1083	0.1099	0.1047	0.1082	0.1072	0.1119	0.1101		30.3 °C	14141s	0.1314	0.133	0.1234	0.1251	0.1277	0.1302	0.1295	0.1528	0.1418	0.1289	0.1467	0.1274	0.1363	0.1338
29.9 °C	15151s	0.1091	0.1051	0.1039	0.0925	0.1099	0.1021	0.1093	0.1071	0.1089	0.1088	0.1085	0.1059	0.1127	0.1119		29.9 °C	15151s	0.1382	0.1209	0.1238	0.1204	0.125	0.1252	0.139	0.1557	0.1402	0.1269	0.1471	0.1423	0.132	0.1281
30.0 °C	16161s	0.1102	0.1051	0.1056	0.0973	0.115	0.1058	0.1109	0.1078	0.1107	0.1069	0.1093	0.106	0.114	0.113		30.0 °C	16161s	0.1366	0.1347	0.136	0.1209	0.1273	0.1172	0.1336	0.1544	0.14	0.1373	0.1476	0.1406	0.1317	0.1308
29.9 °C	17171s	0.1069	0.1007	0.1103	0.1086	0.1154	0.1077	0.1108	0.1082	0.1103	0.1072	0.108	0.1091	0.1142	0.1157		29.9 °C	17171s	0.1294	0.1209	0.1354	0.1255	0.1283	0.137	0.1406	0.157	0.1396	0.1347	0.148	0.1315	0.1378	0.1333
30.1 °C	18181s	0.1117	0.1056	0.1108	0.1069	0.1172	0.1105	0.1119	0.1102	0.1115	0.1119	0.1105	0.1095	0.1161	0.1166		30.1 °C	18181s	0.1378	0.1262	0.1442	0.1154	0.1388	0.1263	0.1355	0.1569	0.1462	0.1311	0.1516	0.1357	0.1293	0.1275
29.7 °C	19191s	0.1142	0.1074	0.1088	0.1089	0.1168	0.1135	0.1128	0.1089	0.1138	0.1096	0.111	0.1065	0.1196	0.1157		29.7 °C	19191s	0.139	0.1343	0.1433	0.1221	0.1303	0.1302	0.1354	0.1531	0.1407	0.1352	0.1493	0.137	0.1355	0.1389
29.9 °C	20201s	0.1136	0.1045	0.1109	0.1011	0.1217	0.1161	0.1136	0.1139	0.1181	0.1112	0.1187	0.1104	0.1231	0.1188		29.9 °C	20201s	0.139	0.1357	0.143	0.1268	0.144	0.1331	0.1371	0.1617	0.1443	0.142	0.1526	0.135	0.1306	0.1414
30.0 °C	21211s	0.1161	0.1072	0.1113	0.1031	0.118	0.114	0.1142	0.112	0.1181	0.1131	0.1171	0.1109	0.1239	0.1197		30.0 °C	21211s	0.1435	0.1234	0.1448	0.1249	0.1369	0.1336	0.1429	0.1551	0.1452	0.1372	0.1531	0.1386	0.1346	0.1497
29.8 °C	22221s	0.1159	0.1086	0.1142	0.1123	0.1193	0.1166	0.1155	0.1104	0.1183	0.1123	0.1162	0.1123	0.1281	0.1233		29.8 °C	22221s	0.1396	0.1283	0.1303	0.1199	0.1468	0.1313	0.1409	0.1628	0.148	0.123	0.1555	0.1369	0.1387	0.1335
30.1 °C	23231s	0.1185	0.105	0.111	0.1064	0.1249	0.1115	0.1172	0.1156	0.1191	0.1158	0.1191	0.1103	0.1316	0.1234		30.1 °C	23231s	0.1508	0.1255	0.151	0.1309	0.1435	0.1356	0.1386	0.1645	0.1487	0.1518	0.1559	0.1296	0.1362	0.1365
29.8 °C	24241s	0.1015	0.112	0.114	0.1147	0.1234	0.1117	0.1224	0.1139	0.1258	0.1176	0.1207	0.1116	0.1243	0.1257		29.8 °C	24241s	0.1431	0.1306	0.1503	0.1299	0.1375	0.124	0.1464	0.1662	0.1504	0.1505	0.163	0.136	0.1368	0.1419
Normalised		0	0	DMSO	DMSO	10 µM	10 µM	50 µM	50 µM	100 µM	100 µM	250 µM	250 µM	500 µM	500 µM		Normalised		0	0	DMSO	DMSO	10 µM	10 µM	50 µM	50 µM	100 µM	100 µM	250 µM	250 µM	500 µM	500 µM
30.2 °C	0s	8022.25	8316.46	8567.99	8213.4	8786.06	8182.96	8561.06	8121.89	8625.15	8375.76	8590.69	8318.91	8575.13	8464.52		30.2 °C	0s	231831	231530	255844	254230	89502.5	245933	269293	239171	260632	263547	258912	252377	255397	255819
30.1 °C	1010s	8168.32	8208.96	7960.37	8129.58	7997.64	8043.48	8007.25	7771.08	7876.96	7294.52	7845.97	7547.17	7995.11	7389.79		30.1 °C	1010s	225948	231186	238030	236325	222426	232000	235721	207513	233624	236842	236985	230932	232162	236486
29.8 °C	2020s	8059.88	7895.98	8025.26	7761.19	7576.79	7750.58	7505.75	7407.83	7103.52	6575.34	7158.84	6752.69	6723.59	6597.08		29.8 °C	2020s	224853	219970	229140	230961	233016	231091	221342	203215	217775	233385	201796	196373	210176	203702
29.8 °C	3030s	7944.57	7758.82	7832.4	7653.63	7569.99	7588.5	7427.62	7316.26	6949.52	6337.33	6556.36	6705.14	6687.37	6340.98		29.8 °C	3030s	219913	216847	223229	236646	230879	241802	215116	199942	201150	198245	199762	201442	246342	209455
29.9 °C	4040s	7480.92	7707.87	7510.73	7475.08	7178.95	7303.97	7189.19	7012.85	6331.01	6434.34	6246.31	6380.86	6415.28	6164.91		29.9 °C	4040s	214249	185349	218438	237409	223462	243075	214562	183428	200916	215189	210209	204811	241104	228573
29.8 °C	5050s	7127.02	7491.86	6932.81	7481	7061.27	7176.59	6767.98	6301.63	6378.8	6349.05	6368.11	6722.34	6565.26	6627.45		29.8 °C	5050s	207489	183008	218304	240367	222604	243902	210408	173498	209372	211594	200126	202880	249823	220386
30.1 °C	6060s	7167	7619.05	7206.76	7561.76	6543.21	6746.64	6374.76	6816.79	6406.55	6533.86	6306.04	6559.03	6579.71	6482.89		30.1 °C	6060s	173717	184932	219486	218595	253733	196118	211317	170357	201727	215113	200866	205959	232562	253678
29.9 °C	7070s	7200	7876.2	6994.33	7518.48	6752.63	6922.33	6482.36	6611.81	6534.26	6432.06	6312.74	6554.46	6718.3	6676.33		29.9 °C	7070s	180069	185449	221733	206259	192921	197246	210039	171801	203211	213145	210337	213041	239472	240851
29.9 °C	8080s	7345.56	7960.46	7239.73	7703.4	6623.74	7069.13	6429.92	6653.85	6413.46	6500.97	6399.62	6575.34	6679.43	6721.15		29.9 °C	8080s	181324	181455	218249	213268	198949	194670	212789	176678	202295	215047	210701	214192	240935	239390
30.0 °C	9091s	7565.47	8087.32	7441.42	7699.29	6892.02	6980.06	6456.04	6653.96	6472.83	6835.82	6421.15	6719.68	6707.66	6420.09		30.0 °C	9091s	174385	182625	216922	202246	203478	199289	212113	184779	202355	226940	208132	219581	235106	244728
29.8 °C	10101s	7994.13	8625.79	7615.02	7629.27	6924.51	7148.33	6388.38	6778.2	6507.04	6521.74	6682.79	6801.18	6682.29	6642.2		29.8 °C	10101s	167400	184648	205260	202680	207455	199048	204059	173593	207138	209500	213569	225094	239021	252436
30.2 °C	11111s	8179.22	8609.41	8433.73	8097.13	7161.9	7193.64	6654.28	6844.11	6542.4	6881.09	6650.76	6865.23	6712.45	6666.67		30.2 °C	11111s	174032	176167	219907	198316	199165	192921	199128	176168	204106	214717	212058	215364	235398	255262
30.1 °C	12121s	8501.44	8861.79	8432.91	8176.47	7073.63	7512.1	6810.1	6734.51	6617.51	6879.77	6632.84	6929.06	6786.7	6757		30.1 °C	12121s	164191	175805	196450	203200	204127	203589	206587	169907	193021	221935	201456	212510	237884	258359
30.1 °C	13131s	8739.34	9542.55	8191	8230.77	7180.21	7795.43	6595.37	6886.62	6697.59	6859.58	6663.59	6896.88	6929.5	6759.93		30.1 °C	13131s	167926	179832	184491	189165	191710	197844	199159	168797	189508	219594	211814	217696	244002	242664
30.3 °C	14141s	8808.19	9544.53	9021.96	8606.24	7122.04	7243.88	6850.32	6925.21	6651.5	7010.51	6783.73	6837.69	6800.71	6920.98		30.3 °C	14141s	163105	161436	189376	185068	192819	186667	204965	164516	187567	211738	200988	219199	228092	230837
29.9 °C	15151s	8973.42	9210.28	8989.41	9859.46	7388.54	7933.4	7017.38	7208.22	6795.22	6875	6949.31	7044.38	6867.79	6934.76		29.9 °C	15151s	155000	172887	188506	189659	194360	193115	190683	163359	190528	215248	200938	200028	231962	238618
30.0 °C	16161s	9237.75	9524.26	9015.15	9640.29	7147.83	7722.12	6997.29	7115.03	6802.17	7081.38	6861.85	7047.17	6728.07	6964.6		30.0 °C	16161s	158250	155761	174397	188660	186167	202432	197889	169955	188557	198267	200664	204033	230319	238287
29.9 °C	17171s	9897.1	10347.6	8830.46	8793.74	7157.71	7734.45	7039.71	7301.29	6971.89	7126.87	7000	6993.58	6865.15	6871.22		29.9 °C	17171s	161832	167130	171241	181394	191769	178066	187703	165420	185408	202086	199128	215620	225994	234884
30.1 °C	18181s	9758.28	10113.6	9106.5	9158.09	7218.43	7674.21	7059.87	7241.38	6941.7	6881.14	7022.62	7086.76	6795.87	6869.64		30.1 °C	18181s	150617	160190	163710	190919	179697	189493	190450	160000	180308	203448	197243	213191	235050	244392
29.7 °C	19191s	9886.16	10232.8	9411.76	9201.1	7277.4	7594.71	7118.79	7392.1	6845.34	7135.04	6981.98	7323.94	6697.32	7035.44		29.7 °C	19191s	148353	150655	162687	182351	183523	184647	196994	164363	186205	201013	199169	210985	224620	228114
29.9 °C	20201s	10246.5	10861.2	9395.85	10138.5	7165.16	7502.15	7112.68	7225.64	6723.12	7176.26	6630.16	7164.86	6506.9	6936.03		29.9 °C	20201s	147518	149145	161538	173904	172521	182900	194464	162331	180755	191049	193906	213644	230812	226584
30.0 °C	21211s	10223.9	10839.6	9451.93	10194	7500	7763.16	7241.68	7401.79	6748.52	7117.6	6746.37	7303.88	6561.74	6900.58		30.0 °C	21211s	141443	158784	160276	176805	182352	181272	184738	162495	177245	197500	193756	207511	223678	212151
29.8 °C	22221s	10552.2	11040.5	9483.36	9447.91	7560.77	7684.39	7160.17	7590.58	6838.55	7212.82	6901.89	7239.54	6494.93	6755.88		29.8 °C	22221s	142156	151309	172456	176455	173229	181325	188722	153329	176203	217276	191235	213587	217541	231041
30.1 °C	23231s	10506.3	11676.2	9954.95	10272.6	7293.84	8152.47	7209.9	7404.84	6910.16	7072.54	6842.99	7425.2	6185.41	6831.44		30.1 °C	23231s	131439	153530	151808	164347	174878	176637	193543	150578	176328	180613	192187	217639	219457	231223
29.8 °C	24241s	12482.8	11107.1	9929.82	9712.29	7471.64	8155.77	6936.27	7655.84	6605.72	7091.84	6818.56	7508.96	6765.89	6786		29.8 °C	24241s	135695	146256	153939	167152	177920	193121	179768	156047	171529	186173	183043	210581	219649	223136
Mean		0		DMSO		10 µM		50 µM		100 µM		250 µM		500 µM			-empty vector		0	0	DMSO	DMSO	10 µM	10 µM	50 µM	50 µM	100 µM	100 µM	250 µM	250 µM	500 µM	500 µM
30.2 °C	0s	8169.35		8390.69		8484.51		8341.48		8500.45		8454.8		8519.82			30.2 °C	0s	223661	223360	247453	245840	81018	237448	260952	230830	252131	255047	250457	243922	246877	247299
30.1 °C	1010s	8188.64		8044.98		8020.56		7889.17		7585.74		7696.57		7692.45			30.1 °C	1010s	217759	222997	229985	228280	214405	223979	227832	199624	226038	229256	229289	223235	224469	228793
29.8 °C	2020s	7977.93		7893.23		7663.69		7456.79		6839.43		6955.76		6660.33			29.8 °C	2020s	216875	211992	221247	223068	225352	223428	213886	195758	210935	226546	194840	189417	203515	197041
29.8 °C	3030s	7851.69		7743.02		7579.24		7371.94		6643.42		6630.75		6514.17			29.8 °C	3030s	212061	208995	215486	228903	223300	234222	207744	192570	194507	191602	193132	194811	239828	202941
29.9 °C	4040s	7594.39		7492.91		7241.46		7101.02		6382.68		6313.58		6290.09			29.9 °C	4040s	206654	177754	210945	229916	216221	235834	207461	176327	194533	208806	203895	198498	234814	222283
29.8 °C	5050s	7309.44		7206.91		7118.93		6534.81		6363.92		6545.22		6596.36			29.8 °C	5050s	200179	175698	211098	233160	215485	236783	203874	166963	203009	205230	193581	196334	243226	213789
30.1 °C	6060s	7393.02		7384.26		6644.93		6595.78		6470.21		6432.54		6531.3			30.1 °C	6060s	166324	177539	212102	211211	247088	189473	204722	163762	195257	208642	194434	199527	226030	247147
29.9 °C	7070s	7538.1		7256.4		6837.48		6547.09		6483.16		6433.6		6697.31			29.9 °C	7070s	172531	177911	214477	199003	186083	190408	203492	165253	196728	206661	203903	206607	232775	234154
29.9 °C	8080s	7653.01		7471.57		6846.43		6541.89		6457.22		6487.48		6700.29			29.9 °C	8080s	173671	173802	210778	205797	192103	187823	206247	170136	195838	208590	204214	207704	234234	232690
30.0 °C	9091s	7826.39		7570.36		6936.04		6555		6654.33		6570.42		6563.88			30.0 °C	9091s	166559	174799	209352	194676	196542	192353	205558	178224	195701	220285	201562	213011	228542	238165
29.8 °C	10101s	8309.96		7622.15		7036.42		6583.29		6514.39		6741.98		6662.24			29.8 °C	10101s	159090	176339	197638	195057	200419	192012	197476	167010	200624	202985	206827	218352	232359	245774
30.2 °C	11111s	8394.31		8265.43		7177.77		6749.19		6711.75		6758		6689.56			30.2 °C	11111s	165638	167772	211641	190050	191988	185743	192379	169419	197394	208005	205300	208606	228709	248573
30.1 °C	12121s	8681.61		8304.69		7292.86		6772.3		6748.64		6780.95		6771.85			30.1 °C	12121s	155510	167124	188145	194896	196834	196296	199815	163134	186272	215187	194675	205729	231113	251587
30.1 °C	13131s	9140.94		8210.89		7487.82		6740.99		6778.59		6780.24		6844.71			30.1 °C	13131s	158785	170691	176280	180954	184222	190356	192418	162056	182730	212816	205034	210916	237157	235819
30.3 °C	14141s	9176.36		8814.1		7182.96		6887.76		6831		6810.71		6860.85			30.3 °C	14141s	153929	152260	180562	176254	185636	179484	198077	157628	180736	204907	194178	212389	221232	223976
29.9 °C	15151s	9091.85		9424.44		7660.97		7112.8		6835.11		6996.85		6901.28			29.9 °C	15151s	145908	163795	179081	180235	186699	185454	183571	156246	183693	208413	193941	193031	225061	231717
30.0 °C	16161s	9381.01		9327.72		7434.97		7056.16		6941.78		6954.51		6846.34			30.0 °C	16161s	148869	146380	165069	179332	178732	194997	190833	162899	181615	191325	193709	197078	223473	231441
29.9 °C	17171s	10122.3		8812.1		7446.08		7170.5		7049.38		6996.79		6868.18			29.9 °C	17171s	151709	157008	162429	172582	184323	170620	180532	158250	178359	195037	192132	208623	219126	228016
30.1 °C	18181s	9935.96		9132.29		7446.32		7150.63		6911.42		7054.69		6832.75			30.1 °C	18181s	140681	150254	154578	181786	172251	182047	183300	152849	173396	196536	190188	206136	228218	237559
29.7 °C	19191s	10059.5		9306.43		7436.06		7255.45		6990.19		7152.96		6866.38			29.7 °C	19191s	138293	140596	153380	173044	176087	177211	189739	157108	179215	194023	192016	203832	217754	221247
29.9 °C	20201s	10553.9		9767.16		7333.66		7169.16		6949.69		6897.51		6721.47			29.9 °C	20201s	136964	138591	151771	164137	165187	175566	187295	155162	173806	184100	187008	206747	224090	219863
30.0 °C	21211s	10531.7		9822.96		7631.58		7321.73		6933.06		7025.12		6731.16			30.0 °C	21211s	130911	148253	150453	166982	174721	173641	177416	155173	170312	190567	186731	200486	216946	205420
29.8 °C	22221s	10796.4		9465.63		7622.58		7375.38		7025.68		7070.72		6625.4			29.8 °C	22221s	131360	140513	162990	166990	165606	173703	181347	145954	169177	210251	184164	206516	210916	224416
30.1 °C	23231s	11091.3		10113.8		7723.15		7307.37		6991.35		7134.1		6508.43			30.1 °C	23231s	120348	142439	141694	154233	167155	168914	186235	143270	169337	173621	185053	210505	212948	224715
29.8 °C	24241s	11795		9821.06		7813.71		7296.06		6848.78		7163.76		6775.94			29.8 °C	24241s	123900	134461	144118	157331	170106	185307	172472	148751	164680	179324	175879	203417	212873	216360
																	Mean		0		DMSO		10 µM		50 µM		100 µM		250 µM		500 µM
																	30.2 °C	0s	223511		246647		237448		245891		253589		247190		247088
																	30.1 °C	1010s	220378		229133		219192		213728		227647		226262		226631
																	29.8 °C	2020s	214434		222157		224390		204822		218740		192129		200278
																	29.8 °C	3030s	210528		222195		228761		200157		193054		193971		221384
																	29.9 °C	4040s	192204		220430		226027		191894		201670		201197		228548
																	29.8 °C	5050s	187939		222129		226134		185418		204119		194958		228508
																	30.1 °C	6060s	171932		211656		218281		184242		201950		196980		236589
																	29.9 °C	7070s	175221		206740		188246		184373		201695		205255		233465
																	29.9 °C	8080s	173736		208287		189963		188192		202214		205959		233462
																	30.0 °C	9091s	170679		202014		194447		191891		207993		207286		233353
																	29.8 °C	10101s	167714		196348		196215		182243		201805		212589		239067
																	30.2 °C	11111s	166705		200846		188866		180899		202699		206953		238641
																	30.1 °C	12121s	161317		191521		196565		181475		200729		200202		241350
																	30.1 °C	13131s	164738		178617		187289		177237		197773		207975		236488
																	30.3 °C	14141s	153094		178408		182560		177853		192821		203283		222604
																	29.9 °C	15151s	154851		179658		186077		169908		196053		193486		228389
																	30.0 °C	16161s	147625		172201		186864		176866		186470		195394		227457
																	29.9 °C	17171s	154358		167505		177471		169391		186698		200377		223571
																	30.1 °C	18181s	145468		168182		177149		168074		184966		198162		232888
																	29.7 °C	19191s	139444		163212		176649		173423		186619		197924		219500
																	29.9 °C	20201s	137778		157954		170377		171229		178953		196878		221976
																	30.0 °C	21211s	139582		158718		174181		166295		180440		193608		211183
																	29.8 °C	22221s	135936		164990		169654		163650		189714		195340		217666
																	30.1 °C	23231s	131393		147964		168034		164753		171479		197779		212948
																	29.8 °C	24241s	129181		150724		177707		160611		172002		189648		212873
																	Relative		0		DMSO		10 µM		50 µM		100 µM		250 µM		500 µM
																	30.2 °C	0s	1		1		1		1		1		1		1
																	30.1 °C	1010s	0.985983		0.928992		0.923115		0.869199		0.897702		0.915337		0.917208
																	29.8 °C	2020s	0.959388		0.900712		0.945005		0.832979		0.862579		0.777252		0.810553
																	29.8 °C	3030s	0.941915		0.900862		0.963414		0.814007		0.761288		0.784706		0.895971
																	29.9 °C	4040s	0.859932		0.893708		0.951901		0.780404		0.795262		0.813935		0.924965
																	29.8 °C	5050s	0.840849		0.900596		0.952351		0.754067		0.804923		0.788696		0.924801
																	30.1 °C	6060s	0.769232		0.858136		0.919277		0.749282		0.796367		0.796878		0.957507
																	29.9 °C	7070s	0.78395		0.838203		0.792786		0.749815		0.795361		0.830354		0.944862
																	29.9 °C	8080s	0.777305		0.844477		0.800019		0.765347		0.797409		0.833202		0.944853
																	30.0 °C	9091s	0.763626		0.819042		0.818904		0.780391		0.820198		0.838572		0.944412
																	29.8 °C	10101s	0.750363		0.796069		0.826349		0.741155		0.795794		0.860025		0.967535
																	30.2 °C	11111s	0.745848		0.814306		0.795396		0.735688		0.799322		0.837225		0.965811
																	30.1 °C	12121s	0.72174		0.776498		0.827823		0.73803		0.791555		0.809911		0.976775
																	30.1 °C	13131s	0.737045		0.724181		0.788756		0.720795		0.779895		0.841357		0.957099
																	30.3 °C	14141s	0.684952		0.723334		0.76884		0.7233		0.76037		0.822377		0.900908
																	29.9 °C	15151s	0.692814		0.728403		0.78365		0.690991		0.773113		0.782744		0.92432
																	30.0 °C	16161s	0.660481		0.698168		0.786967		0.719286		0.735324		0.790461		0.920548
																	29.9 °C	17171s	0.690608		0.679132		0.74741		0.688887		0.736222		0.810621		0.904821
																	30.1 °C	18181s	0.65083		0.681875		0.746053		0.683533		0.729395		0.80166		0.942531
																	29.7 °C	19191s	0.623882		0.661725		0.743945		0.705285		0.735911		0.800698		0.888348
																	29.9 °C	20201s	0.616425		0.640406		0.717532		0.69636		0.70568		0.796463		0.898368
																	30.0 °C	21211s	0.624496		0.643503		0.733552		0.676295		0.711544		0.783237		0.854686
																	29.8 °C	22221s	0.608187		0.668933		0.71449		0.665541		0.748116		0.790243		0.880923
																	30.1 °C	23231s	0.58786		0.599901		0.707667		0.670024		0.676209		0.80011		0.86183
																	29.8 °C	24241s	0.577961		0.611094		0.748402		0.653181		0.678272		0.767217		0.861526

## Sheet: Replicate 2
Empty vector																	eGFP-XB
Fluo		0	0	DMSO	DMSO	10 µM	10 µM	50 µM	50 µM	100 µM	100 µM	250 µM	250 µM	500 µM	500 µM		Fluo		0	0	DMSO	DMSO	10 µM	10 µM	50 µM	50 µM	100 µM	100 µM	250 µM	250 µM	500 µM	500 µM
30.1 °C	0s	815	761	801	753	772	773	749	773	769	761	758	732	748	717		30.1 °C	0s	26218	26639	23831	24790	23730	25438	25275	28069	24684	24032	25829	24911	24296	25486
29.9 °C	1010s	777	776	761	767	745	743	745	734	765	757	754	746	763	746		29.9 °C	1010s	23534	23403	23115	22967	22803	22874	22745	22988	22408	22698	22223	22491	22590	23108
30.1 °C	2020s	789	776	770	765	747	737	732	732	769	759	742	743	761	735		30.1 °C	2020s	23124	23127	22611	22652	22324	22648	22709	23008	22514	22790	22489	22806	22994	23491
30.1 °C	3030s	774	776	766	770	741	740	746	731	753	755	734	723	739	735		30.1 °C	3030s	23940	23723	22810	22825	22745	22921	23223	23587	23459	23749	23153	23720	23755	24241
30.1 °C	4040s	778	785	768	771	753	747	731	734	752	753	747	732	742	751		30.1 °C	4040s	23992	24115	23228	23229	23308	23586	24321	24568	24281	24564	24563	24439	24886	25224
29.9 °C	5050s	803	809	790	786	762	760	742	735	760	761	759	750	769	759		29.9 °C	5050s	24066	24060	23482	23776	23825	24040	25073	25348	25053	25255	25258	25380	25693	26181
30.0 °C	6060s	841	835	815	824	771	768	760	747	772	770	763	756	787	792		30.0 °C	6060s	24308	24347	23530	24055	24398	24945	25677	26088	25873	26329	26144	26249	26474	27204
29.8 °C	7070s	877	871	863	848	784	789	757	764	798	788	782	780	825	809		29.8 °C	7070s	24263	24236	23707	25108	25606	25563	26040	26610	26503	26492	26495	26468	27153	28075
30.1 °C	8081s	928	927	885	880	798	808	783	769	812	803	788	795	832	818		30.1 °C	8081s	24387	24546	23706	25484	25791	25786	26255	27099	26471	26880	26738	26956	27638	28438
30.0 °C	9091s	986	983	928	931	827	828	793	793	826	825	808	800	849	836		30.0 °C	9091s	24211	24110	25488	25518	25870	25894	26693	27359	26718	27086	27335	27893	28174	29507
30.0 °C	10101s	1041	1026	979	977	840	842	819	813	840	844	826	825	867	865		30.0 °C	10101s	24190	24138	25171	25417	25945	25844	26668	26917	27433	27716	27788	27663	28415	29294
29.9 °C	11111s	1111	1088	1036	1028	860	869	823	820	860	854	831	840	888	873		29.9 °C	11111s	24013	24024	25106	25232	26358	26460	26997	26913	27676	27851	27737	28634	28835	30618
29.9 °C	12121s	1172	1151	1077	1065	885	899	841	847	878	881	858	861	905	904		29.9 °C	12121s	23916	23863	25216	25148	26149	26392	27155	27733	27597	27969	28292	28887	29226	30508
30.1 °C	13131s	1236	1230	1138	1128	910	924	868	878	892	909	870	872	913	918		30.1 °C	13131s	23632	23643	25754	25502	26292	26287	27013	27356	27575	27656	28877	29187	29464	31565
30.0 °C	14141s	1307	1283	1185	1196	932	939	901	889	919	921	897	893	934	937		30.0 °C	14141s	23601	23729	25256	24797	26510	26224	27347	27861	27622	28544	28673	29572	29856	31812
30.2 °C	15151s	1379	1348	1265	1243	962	979	906	905	946	928	914	923	949	960		30.2 °C	15151s	23268	23425	24695	24911	26567	26461	27394	27770	27969	28099	29403	29884	30363	32058
29.9 °C	16161s	1460	1436	1329	1293	991	1008	938	938	948	948	930	927	983	968		29.9 °C	16161s	23267	23483	24554	25521	26724	27114	27642	28161	27897	29079	29769	30155	30851	33764
30.0 °C	17171s	1527	1523	1386	1366	1013	1034	966	953	974	985	951	954	987	997		30.0 °C	17171s	23077	23578	25645	24759	26825	26968	27565	27986	28280	28854	30103	30827	31319	32833
30.2 °C	18181s	1620	1591	1451	1411	1038	1056	979	969	992	994	991	966	1000	1001		30.2 °C	18181s	23347	23400	25466	24826	26916	27785	27895	28721	28041	28716	29955	30673	31827	33709
30.0 °C	19191s	1715	1694	1489	1483	1075	1087	1005	991	1011	1027	1001	980	1028	1016		30.0 °C	19191s	22887	22733	25150	25095	26623	27424	28173	27709	28479	28734	30774	31659	31938	33160
30.0 °C	20201s	1783	1763	1575	1530	1094	1109	1033	1023	1043	1036	1023	1008	1031	1039		30.0 °C	20201s	23052	22764	24809	25149	27013	27670	28428	28841	28581	29403	30831	31034	31993	35070
30.0 °C	21211s	1870	1827	1631	1614	1128	1151	1038	1041	1056	1067	1034	1031	1061	1060		30.0 °C	21211s	22878	22476	26397	25111	27183	26479	28001	28823	28577	28515	31526	30878	32447	34774
30.0 °C	22222s	1953	1923	1688	1668	1161	1167	1065	1063	1085	1094	1055	1049	1087	1067		30.0 °C	22222s	22983	21885	26660	23953	27097	26666	28837	29063	29087	30006	31616	32716	33189	27597
29.9 °C	23232s	2040	2010	1748	1734	1182	1196	1092	1082	1116	1111	1072	1066	1100	1090		29.9 °C	23232s	22627	21628	26563	25065	27141	27661	28411	29529	29032	23541	31497	25456	33189	30285
30.2 °C	24242s	2126	2088	1790	1791	1205	1232	1110	1105	1124	1137	1090	1078	1101	1109		30.2 °C	24242s	22811	22930	26537	25005	27132	27612	28157	29423	29704	25365	32129	27793	32935	30396
OD		0	0	DMSO	DMSO	10 µM	10 µM	50 µM	50 µM	100 µM	100 µM	250 µM	250 µM	500 µM	500 µM		OD		0	0	DMSO	DMSO	10 µM	10 µM	50 µM	50 µM	100 µM	100 µM	250 µM	250 µM	500 µM	500 µM
30.1 °C	0s	0.0762	0.075	0.072	0.0706	0.069	0.0722	0.0685	0.0722	0.0691	0.0726	0.0686	0.0718	0.0716	0.0698		30.1 °C	0s	0.101	0.1016	0.0887	0.0927	0.091	0.0968	0.0881	0.0928	0.1008	0.0947	0.0988	0.0955	0.0889	0.091
29.9 °C	1010s	0.0714	0.0712	0.0726	0.0717	0.071	0.0711	0.0695	0.0724	0.073	0.0749	0.0706	0.073	0.0729	0.0729		29.9 °C	1010s	0.0931	0.0927	0.0911	0.0918	0.0903	0.0913	0.0915	0.0919	0.0975	0.0919	0.0953	0.0911	0.0918	0.0922
30.1 °C	2020s	0.0779	0.08	0.0747	0.0738	0.0726	0.074	0.0721	0.0739	0.0757	0.0747	0.0797	0.0792	0.0816	0.0789		30.1 °C	2020s	0.0951	0.0926	0.0903	0.0906	0.0889	0.0902	0.0923	0.0934	0.1042	0.0923	0.1081	0.1	0.1028	0.0975
30.1 °C	3030s	0.0864	0.0851	0.0804	0.0762	0.0791	0.0795	0.0766	0.079	0.0855	0.085	0.0859	0.0828	0.088	0.0831		30.1 °C	3030s	0.1168	0.1027	0.0915	0.0892	0.0906	0.0897	0.0958	0.107	0.1179	0.0986	0.1113	0.1037	0.1065	0.1035
30.1 °C	4040s	0.0914	0.0854	0.0859	0.0811	0.0854	0.0801	0.0891	0.0863	0.0892	0.0875	0.0898	0.0891	0.0928	0.0852		30.1 °C	4040s	0.1182	0.1158	0.092	0.0905	0.0934	0.0892	0.1132	0.1149	0.1115	0.1041	0.116	0.1053	0.1118	0.1047
29.9 °C	5050s	0.0916	0.0899	0.0867	0.0953	0.0885	0.0914	0.0953	0.0883	0.0898	0.0919	0.0922	0.0905	0.0952	0.0937		29.9 °C	5050s	0.1211	0.1109	0.0926	0.0929	0.0952	0.09	0.1132	0.1212	0.1153	0.1078	0.1159	0.1067	0.1131	0.1116
30.0 °C	6060s	0.0928	0.0915	0.0941	0.0942	0.0931	0.0935	0.092	0.0867	0.091	0.0904	0.0942	0.0904	0.0946	0.0918		30.0 °C	6060s	0.1184	0.1137	0.0918	0.1039	0.099	0.105	0.1112	0.1238	0.1199	0.1157	0.1165	0.1118	0.1151	0.1119
29.8 °C	7070s	0.0935	0.0904	0.0918	0.094	0.0949	0.0964	0.0961	0.0897	0.0955	0.0914	0.0952	0.0915	0.0954	0.0914		29.8 °C	7070s	0.1209	0.1154	0.093	0.1075	0.1187	0.1063	0.1133	0.1195	0.1216	0.1114	0.1193	0.1025	0.1168	0.1114
30.1 °C	8081s	0.096	0.0902	0.0951	0.0936	0.0945	0.0953	0.0948	0.0872	0.095	0.0917	0.0949	0.093	0.0972	0.0999		30.1 °C	8081s	0.1197	0.1118	0.095	0.1129	0.1218	0.1078	0.1191	0.1118	0.116	0.1139	0.1136	0.1066	0.1181	0.1049
30.0 °C	9091s	0.0973	0.0922	0.0943	0.0982	0.1007	0.0991	0.0942	0.0885	0.0949	0.0916	0.0962	0.0944	0.0965	0.0996		30.0 °C	9091s	0.1196	0.1136	0.1196	0.1159	0.1191	0.1057	0.1144	0.1222	0.1154	0.1087	0.115	0.1138	0.1185	0.1124
30.0 °C	10101s	0.0985	0.0914	0.0992	0.0927	0.1001	0.095	0.0985	0.0958	0.0959	0.0933	0.0984	0.0956	0.0981	0.1009		30.0 °C	10101s	0.1217	0.1082	0.1191	0.1081	0.1171	0.1113	0.1142	0.1184	0.1239	0.121	0.1184	0.1131	0.1212	0.1083
29.9 °C	11111s	0.0952	0.0939	0.0938	0.0934	0.1	0.0989	0.0966	0.0902	0.1018	0.0936	0.1009	0.0985	0.1053	0.0984		29.9 °C	11111s	0.122	0.1135	0.1148	0.1127	0.1282	0.113	0.1162	0.1249	0.1249	0.1196	0.1173	0.1155	0.1214	0.1124
29.9 °C	12121s	0.0949	0.092	0.1016	0.1004	0.1011	0.0969	0.0973	0.0987	0.1041	0.0937	0.0993	0.0972	0.105	0.1018		29.9 °C	12121s	0.1224	0.1077	0.1252	0.1183	0.1195	0.1149	0.1182	0.1239	0.1257	0.1156	0.1212	0.1138	0.1216	0.111
30.1 °C	13131s	0.099	0.092	0.0975	0.0929	0.1029	0.0925	0.098	0.0891	0.1046	0.0948	0.1022	0.1011	0.1057	0.1033		30.1 °C	13131s	0.1148	0.1176	0.1217	0.112	0.1211	0.1156	0.1169	0.1238	0.1259	0.1119	0.1294	0.1194	0.125	0.1155
30.0 °C	14141s	0.0983	0.0896	0.0967	0.0919	0.1026	0.0954	0.1001	0.0955	0.1075	0.0944	0.1053	0.1007	0.1108	0.1033		30.0 °C	14141s	0.1242	0.1118	0.1193	0.113	0.1246	0.1124	0.1189	0.1229	0.128	0.1254	0.122	0.1225	0.1236	0.1196
30.2 °C	15151s	0.0973	0.0914	0.0952	0.094	0.1086	0.1018	0.1018	0.0951	0.1046	0.0951	0.1001	0.0998	0.1069	0.1036		30.2 °C	15151s	0.1241	0.1139	0.1183	0.1156	0.1247	0.1134	0.1262	0.1319	0.1292	0.1186	0.1281	0.123	0.1272	0.1154
29.9 °C	16161s	0.0989	0.0944	0.1001	0.1015	0.1075	0.0974	0.1041	0.0928	0.1075	0.1007	0.1074	0.1004	0.1124	0.1031		29.9 °C	16161s	0.1248	0.1196	0.1177	0.1187	0.1258	0.1181	0.1266	0.1277	0.1302	0.1239	0.1296	0.1247	0.1258	0.1246
30.0 °C	17171s	0.1031	0.0958	0.1045	0.0996	0.1085	0.1008	0.101	0.0917	0.1089	0.0999	0.1086	0.1016	0.1048	0.1041		30.0 °C	17171s	0.1292	0.1214	0.1262	0.1113	0.127	0.1166	0.1254	0.1273	0.1346	0.1272	0.1292	0.1295	0.1329	0.1164
30.2 °C	18181s	0.0987	0.0932	0.1058	0.0985	0.1088	0.0976	0.1014	0.0992	0.1089	0.1021	0.1121	0.1018	0.1108	0.1048		30.2 °C	18181s	0.1269	0.1211	0.1321	0.1122	0.1256	0.1257	0.1259	0.1304	0.1289	0.1163	0.1281	0.1277	0.1306	0.133
30.0 °C	19191s	0.1006	0.095	0.1092	0.0979	0.1075	0.0978	0.1062	0.0986	0.1135	0.1015	0.1109	0.1046	0.0885	0.1055		30.0 °C	19191s	0.1219	0.1196	0.1214	0.1136	0.1213	0.1153	0.1254	0.1279	0.1351	0.1201	0.1363	0.1262	0.1334	0.1077
30.0 °C	20201s	0.1049	0.0914	0.1081	0.0957	0.1092	0.1047	0.1036	0.0938	0.1114	0.1031	0.1122	0.1069	0.1105	0.1065		30.0 °C	20201s	0.1331	0.1134	0.1336	0.12	0.1267	0.1186	0.1267	0.1377	0.1341	0.1316	0.1366	0.1291	0.1381	0.1183
30.0 °C	21211s	0.1038	0.0947	0.1121	0.0963	0.1119	0.0983	0.1046	0.1025	0.1157	0.1029	0.1125	0.1048	0.1122	0.1071		30.0 °C	21211s	0.1255	0.1184	0.1308	0.1166	0.1213	0.1145	0.1348	0.1351	0.1343	0.1186	0.1412	0.1238	0.1414	0.1285
30.0 °C	22222s	0.104	0.0937	0.1081	0.1006	0.1133	0.1065	0.1083	0.1015	0.1158	0.1059	0.1148	0.1073	0.1132	0.1104		30.0 °C	22222s	0.1287	0.1179	0.1311	0.1121	0.1267	0.1125	0.1362	0.1341	0.1364	0.1377	0.1374	0.1349	0.1385	0.1031
29.9 °C	23232s	0.1033	0.099	0.1128	0.0975	0.1137	0.0985	0.1067	0.1044	0.1143	0.1041	0.1168	0.1036	0.1056	0.1092		29.9 °C	23232s	0.1306	0.1119	0.1341	0.1175	0.1285	0.1215	0.1303	0.1392	0.1365	0.1017	0.1376	0.0974	0.1417	0.1074
30.2 °C	24242s	0.1048	0.1009	0.1061	0.0993	0.1118	0.1009	0.1079	0.0963	0.1116	0.1066	0.117	0.1059	0.1112	0.1113		30.2 °C	24242s	0.134	0.1206	0.1381	0.121	0.1311	0.1236	0.13	0.135	0.1435	0.092	0.1409	0.1118	0.1348	0.1077
Normalised		0	0	DMSO	DMSO	10 µM	10 µM	50 µM	50 µM	100 µM	100 µM	250 µM	250 µM	500 µM	500 µM		Normalised		0	0	DMSO	DMSO	10 µM	10 µM	50 µM	50 µM	100 µM	100 µM	250 µM	250 µM	500 µM	500 µM
30.1 °C	0s	10695.5	10146.7	11125	10665.7	11188.4	10706.4	10934.3	10706.4	11128.8	10482.1	11049.6	10195	10446.9	10272.2		30.1 °C	0s	259584	262195	268670	267422	260769	262789	286890	302468	244881	253770	261427	260848	273296	280066
29.9 °C	1010s	10882.4	10898.9	10482.1	10697.4	10493	10450.1	10719.4	10138.1	10479.5	10106.8	10679.9	10219.2	10466.4	10233.2		29.9 °C	1010s	252782	252460	253732	250185	252525	250537	248579	250141	229826	246986	233190	246883	246078	250629
30.1 °C	2020s	10128.4	9700	10307.9	10365.9	10289.3	9959.46	10152.6	9905.28	10158.5	10160.6	9309.91	9381.31	9325.98	9315.59		30.1 °C	2020s	243155	249752	250399	250022	251114	251086	246035	246338	216065	246912	208039	228060	223677	240933
30.1 °C	3030s	8958.33	9118.68	9527.36	10105	9367.89	9308.18	9738.9	9253.16	8807.02	8882.35	8544.82	8731.88	8397.73	8844.77		30.1 °C	3030s	204966	230993	249290	255886	251049	255530	242411	220439	198974	240862	208023	228737	223052	234213
30.1 °C	4040s	8512.04	9192.04	8940.63	9506.78	8817.33	9325.84	8204.26	8505.21	8430.49	8605.71	8318.49	8215.49	7995.69	8814.55		30.1 °C	4040s	202978	208247	252478	256674	249550	264417	214850	213821	217767	235965	211750	232089	222594	240917
29.9 °C	5050s	8766.38	8998.89	9111.88	8247.64	8610.17	8315.1	7785.94	8323.9	8463.25	8280.74	8232.1	8287.29	8077.73	8100.32		29.9 °C	5050s	198728	216952	253585	255931	250263	267111	221493	209142	217285	234276	217929	237863	227171	234597
30.0 °C	6060s	9062.5	9125.68	8661	8747.35	8281.42	8213.9	8260.87	8615.92	8483.52	8517.7	8099.79	8362.83	8319.24	8627.45		30.0 °C	6060s	205304	214134	256318	231521	246444	237571	230908	210727	215788	227563	224412	234785	230009	243110
29.8 °C	7070s	9379.68	9634.96	9400.87	9021.28	8261.33	8184.65	7877.21	8517.28	8356.02	8621.44	8214.29	8524.59	8647.8	8851.2		29.8 °C	7070s	200687	210017	254914	233563	215720	240480	229832	222678	217952	237810	222087	258224	232474	252020
30.1 °C	8081s	9666.67	10277.2	9305.99	9401.71	8444.44	8478.49	8259.49	8818.81	8547.37	8756.82	8303.48	8548.39	8559.67	8188.19		30.1 °C	8081s	203734	219553	249537	225722	211749	239202	220445	242388	228198	235996	235370	252871	234022	271096
30.0 °C	9091s	10133.6	10661.6	9840.93	9480.65	8212.51	8355.2	8418.26	8960.45	8703.9	9006.55	8399.17	8474.58	8797.93	8393.57		30.0 °C	9091s	202433	212236	213110	220173	217212	244976	233330	223887	231525	249181	237696	245105	237755	262518
30.0 °C	10101s	10568.5	11225.4	9868.95	10539.4	8391.61	8863.16	8314.72	8486.43	8759.12	9046.09	8394.31	8629.71	8837.92	8572.84		30.0 °C	10101s	198767	223087	211343	235125	221563	232201	233520	227340	221412	229058	234696	244589	234447	270489
29.9 °C	11111s	11670.2	11586.8	11044.8	11006.4	8600	8786.65	8519.67	9090.91	8447.94	9123.93	8235.88	8527.92	8433.05	8871.95		29.9 °C	11111s	196828	211665	218693	223886	205601	234159	232332	215476	221585	232868	236462	247913	237521	272402
29.9 °C	12121s	12349.8	12510.9	10600.4	10607.6	8753.71	9277.61	8643.37	8581.56	8434.2	9402.35	8640.48	8858.02	8619.05	8880.16		29.9 °C	12121s	195392	221569	201406	212578	218820	229695	229738	223834	219547	241946	233432	253840	240345	274847
30.1 °C	13131s	12484.8	13369.6	11671.8	12142.1	8843.54	9989.19	8857.14	9854.1	8527.72	9588.61	8512.72	8625.12	8637.65	8886.74		30.1 °C	13131s	205854	201046	211619	227696	217110	227396	231078	220969	219023	247149	223161	244447	235712	273290
30.0 °C	14141s	13296	14319.2	12254.4	13014.1	9083.82	9842.77	9001	9308.9	8548.84	9756.36	8518.52	8867.92	8429.6	9070.67		30.0 °C	14141s	190024	212245	211702	219442	212761	233310	230000	226697	215797	227624	235025	241404	241553	265987
30.2 °C	15151s	14172.7	14748.4	13287.8	13223.4	8858.2	9616.9	8899.8	9516.3	9043.98	9758.15	9130.87	9248.5	8877.46	9266.41		30.2 °C	15151s	187494	205663	208749	215493	213047	233342	217068	210538	216478	236922	229532	242959	238703	277799
29.9 °C	16161s	14762.4	15211.9	13276.7	12738.9	9218.6	10349.1	9010.57	10107.8	8818.6	9414.1	8659.22	9233.07	8745.55	9388.94		29.9 °C	16161s	186434	196346	208615	215004	212432	229585	218341	220525	214263	234697	229699	241820	245238	270979
30.0 °C	17171s	14810.9	15897.7	13263.2	13714.9	9336.41	10257.9	9564.36	10392.6	8943.99	9859.86	8756.91	9389.76	9417.94	9577.33		30.0 °C	17171s	178615	194217	203209	222453	211220	231286	219817	219843	210104	226840	232995	238046	235658	282070
30.2 °C	18181s	16413.4	17070.8	13714.6	14324.9	9540.44	10819.7	9654.83	9768.15	9109.27	9735.55	8840.32	9489.19	9025.27	9551.53		30.2 °C	18181s	183980	193229	192778	221266	214299	221042	221565	220253	217541	246913	233841	240196	243698	253451
30.0 °C	19191s	17047.7	17831.6	13635.5	15148.1	10000	11114.5	9463.28	10050.7	8907.49	10118.2	9026.15	9369.02	11615.8	9630.33		30.0 °C	19191s	187752	190075	207166	220907	219481	237849	224665	216646	210799	239251	225781	250864	239415	307892
30.0 °C	20201s	16997.1	19288.8	14569.8	15987.5	10018.3	10592.2	9971.04	10906.2	9362.66	10048.5	9117.65	9429.37	9330.32	9755.87		30.0 °C	20201s	173193	200741	185696	209575	213204	233305	224373	209448	213132	223427	225703	240387	231665	296450
30.0 °C	21211s	18015.4	19292.5	14549.5	16760.1	10080.4	11709.1	9923.52	10156.1	9127.05	10369.3	9191.11	9837.79	9456.33	9897.29		30.0 °C	21211s	182295	189831	201812	215360	224097	231258	207723	213346	212785	240430	223272	249418	229470	270615
30.0 °C	22222s	18778.8	20522.9	15615.2	16580.5	10247.1	10957.7	9833.8	10472.9	9369.6	10330.5	9189.9	9776.33	9602.47	9664.86		30.0 °C	22222s	178578	185623	203356	213675	213867	237031	211725	216726	213248	217908	230102	242520	239632	267672
29.9 °C	23232s	19748.3	20303	15496.5	17784.6	10395.8	12142.1	10234.3	10364	9763.78	10672.4	9178.08	10289.6	10416.7	9981.68		29.9 °C	23232s	173254	193280	198084	213319	211214	227663	218043	212134	212689	231475	228903	261355	234220	281983
30.2 °C	24242s	20286.3	20693.8	16870.9	18036.3	10778.2	12210.1	10287.3	11474.6	10071.7	10666	9316.24	10179.4	9901.08	9964.06		30.2 °C	24242s	170231	190133	192158	206653	206957	223398	216592	217948	206997	275707	228027	248596	244325	282228
Mean		0		DMSO		10 µM		50 µM		100 µM		250 µM		500 µM			-empty vector		0	0	DMSO	DMSO	10 µM	10 µM	50 µM	50 µM	100 µM	100 µM	250 µM	250 µM	500 µM	500 µM
30.1 °C	0s	10421.1		10895.4		10947.4		10820.3		10805.4		10622.3		10359.6			30.1 °C	0s	249163	251774	257774	256526	249822	251842	276070	291647	234076	242964	250805	250226	262936	269706
29.9 °C	1010s	10890.6		10589.7		10471.5		10428.8		10293.1		10449.5		10349.8			29.9 °C	1010s	241891	241569	243142	239595	242053	240065	238150	239713	219533	236693	222740	236433	235729	240279
30.1 °C	2020s	9914.18		10336.9		10124.4		10028.9		10159.6		9345.61		9320.78			30.1 °C	2020s	233240	239837	240062	239685	240989	240962	236006	236309	205906	236753	198693	218714	214356	231613
30.1 °C	3030s	9038.51		9816.18		9338.03		9496.03		8844.69		8638.35		8621.25			30.1 °C	3030s	195927	221955	239473	246069	241711	246192	232915	210943	190129	232017	199385	220098	214430	225591
30.1 °C	4040s	8852.04		9223.71		9071.59		8354.74		8518.1		8266.99		8405.12			30.1 °C	4040s	194126	199395	243255	247450	240479	255345	206495	205466	209249	227447	203483	223822	214189	232512
29.9 °C	5050s	8882.63		8679.76		8462.63		8054.92		8372		8259.7		8089.03			29.9 °C	5050s	189846	208070	244906	247251	241800	258648	213438	201087	208913	225904	209670	229603	219082	226508
30.0 °C	6060s	9094.09		8704.17		8247.66		8438.39		8500.61		8231.31		8473.34			30.0 °C	6060s	196210	205040	247614	222817	238197	229324	222470	202289	207288	219062	216181	226554	221535	234637
29.8 °C	7070s	9507.32		9211.07		8222.99		8197.25		8488.73		8369.44		8749.5			29.8 °C	7070s	191179	200510	245703	224352	207497	232257	221635	214481	209464	229321	213718	249855	223725	243270
30.1 °C	8081s	9971.91		9353.85		8461.47		8539.15		8652.09		8425.93		8373.93			30.1 °C	8081s	193762	209581	240183	216368	203287	230741	211906	233849	219546	227344	226944	244445	225648	262722
30.0 °C	9091s	10397.6		9660.79		8283.85		8689.36		8855.22		8436.87		8595.75			30.0 °C	9091s	192036	201838	203450	210512	208929	236692	224641	215198	222670	240326	229259	236669	229160	253922
30.0 °C	10101s	10897		10204.2		8627.38		8400.58		8902.61		8512.01		8705.38			30.0 °C	10101s	187871	212190	201139	224921	212935	223574	225120	218939	212510	220155	226184	236077	225742	261784
29.9 °C	11111s	11628.5		11025.6		8693.33		8805.29		8785.93		8381.9		8652.5			29.9 °C	11111s	185199	200037	207668	212861	196907	225466	223527	206671	212799	224082	228080	239532	228868	263750
29.9 °C	12121s	12430.4		10604		9015.66		8612.47		8918.27		8749.25		8749.6			29.9 °C	12121s	182962	209139	190802	201974	209804	220680	221125	215221	210628	233028	224683	245091	231596	266097
30.1 °C	13131s	12927.2		11906.9		9416.36		9355.62		9058.17		8568.92		8762.2			30.1 °C	13131s	192926	188119	199712	215789	207693	217980	221722	211614	209965	238091	214592	235878	226950	264528
30.0 °C	14141s	13807.6		12634.3		9463.29		9154.95		9152.6		8693.22		8750.14			30.0 °C	14141s	176217	198437	199067	206808	203298	223846	220845	217542	206644	218471	226331	232711	232803	257236
30.2 °C	15151s	14460.5		13255.6		9237.55		9208.05		9401.06		9189.68		9071.93			30.2 °C	15151s	173033	191202	195493	202237	203810	224105	207860	201330	207077	227521	220342	233770	229631	268727
29.9 °C	16161s	14987.1		13007.8		9783.84		9559.16		9116.35		8946.14		9067.25			29.9 °C	16161s	171447	181359	195607	201996	202649	219801	208782	210966	205146	225581	220753	232874	236171	261912
30.0 °C	17171s	15354.3		13489		9797.17		9978.47		9401.92		9073.33		9497.63			30.0 °C	17171s	163260	178863	189720	208964	201423	221489	209838	209864	200702	217438	223922	228973	226161	272573
30.2 °C	18181s	16742.1		14019.7		10180.1		9711.49		9422.41		9164.76		9288.4			30.2 °C	18181s	167237	176487	178758	207246	204119	210862	211853	210542	208118	237491	224676	231031	234410	244163
30.0 °C	19191s	17439.6		14391.8		10557.3		9756.99		9512.86		9197.59		10623.1			30.0 °C	19191s	170313	172636	192775	206515	208923	227292	214908	206889	201287	229738	216584	241666	228792	297269
30.0 °C	20201s	18143		15278.7		10305.2		10438.6		9705.58		9273.51		9543.09			30.0 °C	20201s	155050	182598	170417	194296	202899	223000	213934	199009	203426	213721	216429	231114	222122	286907
30.0 °C	21211s	18654		15654.8		10894.7		10039.8		9748.17		9514.45		9676.81			30.0 °C	21211s	163641	171177	186157	199705	213203	220363	197683	203306	203037	230682	213758	239904	219793	260938
30.0 °C	22222s	19650.9		16097.8		10602.4		10153.4		9850.05		9483.11		9633.66			30.0 °C	22222s	158927	165973	187258	197577	203265	226429	201572	206573	203398	208058	220619	233037	229998	258038
29.9 °C	23232s	20025.7		16640.5		11269		10299.1		10218.1		9733.83		10199.2			29.9 °C	23232s	153229	173254	181443	196679	199945	216394	207744	201834	202471	221257	219169	251621	224021	271784
30.2 °C	24242s	20490		17453.6		11494.1		10880.9		10368.9		9747.83		9932.57			30.2 °C	24242s	149741	169643	174704	189199	195462	211904	205711	207067	196628	265338	218279	238848	234392	272296
																	Mean		0		DMSO		10 µM		50 µM		100 µM		250 µM		500 µM
																	30.1 °C	0s	250468		257150		250832		283858		238520		250515		266321
																	29.9 °C	1010s	241730		241369		241059		238932		228113		229587		238004
																	30.1 °C	2020s	236539		239873		240976		236158		221329		208704		222984
																	30.1 °C	3030s	208941		242771		243951		221929		211073		209742		220011
																	30.1 °C	4040s	196760		245352		247912		205981		218348		213653		223350
																	29.9 °C	5050s	198958		246078		250224		207263		217409		219637		222795
																	30.0 °C	6060s	200625		235215		233760		212379		213175		221367		228086
																	29.8 °C	7070s	195845		235027		219877		218058		219392		231786		233498
																	30.1 °C	8081s	201672		228276		217014		222877		223445		235694		244185
																	30.0 °C	9091s	196937		206981		222811		219919		231498		232964		241541
																	30.0 °C	10101s	200030		213030		218255		222029		216333		231130		243763
																	29.9 °C	11111s	192618		210264		211187		215099		218441		233806		246309
																	29.9 °C	12121s	196050		196388		215242		218173		221828		234887		248847
																	30.1 °C	13131s	190523		207751		212837		216668		224028		225235		245739
																	30.0 °C	14141s	187327		202938		213572		219193		212558		229521		245020
																	30.2 °C	15151s	182118		198865		213957		204595		217299		227056		249179
																	29.9 °C	16161s	176403		198802		211225		209874		215364		226814		249042
																	30.0 °C	17171s	171062		199342		211456		209851		209070		226448		249367
																	30.2 °C	18181s	171862		193002		207491		211197		222805		227854		239286
																	30.0 °C	19191s	171474		199645		218108		210898		215512		229125		263031
																	30.0 °C	20201s	168824		182357		212950		206472		208574		223772		254514
																	30.0 °C	21211s	167409		192931		216783		200494		216859		226831		240365
																	30.0 °C	22222s	162450		192418		214847		204073		205728		226828		244018
																	29.9 °C	23232s	163241		189061		208169		204789		211864		235395		247903
																	30.2 °C	24242s	159692		181952		203683		206389		230983		228564		253344
																	Relative		0		DMSO		10 µM		50 µM		100 µM		250 µM		500 µM
																	30.1 °C	0s	1		1		1		1		1		1		1
																	29.9 °C	1010s	0.965112		0.93863		0.961039		0.841728		0.956367		0.916458		0.893672
																	30.1 °C	2020s	0.944386		0.932814		0.960706		0.831955		0.927927		0.833098		0.837276
																	30.1 °C	3030s	0.834201		0.944084		0.972568		0.781831		0.884929		0.837241		0.826111
																	30.1 °C	4040s	0.78557		0.954121		0.98836		0.725645		0.915429		0.852852		0.83865
																	29.9 °C	5050s	0.794342		0.956944		0.997578		0.730161		0.911492		0.876739		0.836563
																	30.0 °C	6060s	0.800998		0.914699		0.93194		0.748187		0.89374		0.883648		0.856431
																	29.8 °C	7070s	0.781913		0.913968		0.876591		0.768192		0.919807		0.925238		0.876751
																	30.1 °C	8081s	0.805178		0.887712		0.865177		0.785171		0.936799		0.940837		0.916882
																	30.0 °C	9091s	0.786274		0.804901		0.888286		0.77475		0.97056		0.929938		0.906952
																	30.0 °C	10101s	0.798624		0.828426		0.870123		0.782183		0.906979		0.92262		0.915296
																	29.9 °C	11111s	0.769031		0.817671		0.841945		0.757769		0.915817		0.933299		0.924856
																	29.9 °C	12121s	0.782735		0.763709		0.858113		0.768599		0.930019		0.937615		0.934385
																	30.1 °C	13131s	0.760665		0.807896		0.848523		0.763296		0.939242		0.899087		0.922716
																	30.0 °C	14141s	0.747907		0.789179		0.851455		0.772192		0.891153		0.916196		0.920016
																	30.2 °C	15151s	0.727109		0.773343		0.85299		0.720765		0.911032		0.906355		0.935633
																	29.9 °C	16161s	0.704293		0.773096		0.842098		0.739361		0.902917		0.905388		0.935117
																	30.0 °C	17171s	0.682967		0.775196		0.84302		0.739281		0.87653		0.903927		0.936338
																	30.2 °C	18181s	0.686162		0.750542		0.82721		0.744024		0.934113		0.909539		0.898487
																	30.0 °C	19191s	0.684614		0.776373		0.869537		0.74297		0.903539		0.914614		0.987644
																	30.0 °C	20201s	0.674033		0.709145		0.848973		0.727376		0.874451		0.893245		0.955667
																	30.0 °C	21211s	0.668384		0.750266		0.864255		0.706318		0.909187		0.905456		0.902539
																	30.0 °C	22222s	0.648584		0.74827		0.856537		0.718924		0.86252		0.905446		0.916255
																	29.9 °C	23232s	0.651744		0.735215		0.829916		0.721448		0.888243		0.939643		0.93084
																	30.2 °C	24242s	0.637573		0.70757		0.812031		0.727085		0.9684		0.912373		0.951272

## Sheet: Replicate 3
Empty vector																	eGFP-XB
Fluo		0	0	DMSO	DMSO	10 µM	10 µM	50 µM	50 µM	100 µM	100 µM	250 µM	250 µM	500 µM	500 µM		Fluo		0	0	DMSO	DMSO	10 µM	10 µM	50 µM	50 µM	100 µM	100 µM	250 µM	250 µM	500 µM	500 µM
30.1 °C	0s	810	772	778	759	779	793	793	793	795	781	790	765	766	760		30.1 °C	0s	29157	27392	25359	25347	25783	24609	25280	27683	25487	25665	26981	27295	26328	27064
29.9 °C	1010s	772	754	745	737	728	728	751	743	750	754	727	712	728	717		29.9 °C	1010s	24193	24192	23780	23948	23477	23376	24397	23364	23846	23589	23976	25168	23302	24431
29.9 °C	2020s	768	768	747	732	731	721	736	734	745	740	704	716	716	709		29.9 °C	2020s	24027	24278	23447	23725	23341	23432	24427	23504	23916	23790	24265	25554	23730	24731
29.7 °C	3030s	764	772	738	736	724	731	733	738	732	719	701	701	697	701		29.7 °C	3030s	24225	24315	23681	23908	23696	23645	24824	24080	24635	24440	24876	26156	24539	25545
29.9 °C	4040s	785	782	765	747	730	736	740	734	734	734	711	715	710	707		29.9 °C	4040s	24711	24685	24216	24335	24457	24209	26000	24536	25495	25140	26039	26938	25503	26295
29.9 °C	5051s	824	815	769	769	748	748	751	745	748	744	719	718	730	711		29.9 °C	5051s	24904	25046	25191	25460	25139	25907	26737	25564	26037	25855	26660	27699	26267	27268
30.0 °C	6061s	857	842	810	810	749	769	757	767	756	754	738	734	765	734		30.0 °C	6061s	25239	24878	25522	25518	25574	25691	27155	26028	26666	26068	27385	28088	27042	28581
29.9 °C	7071s	906	890	843	844	772	787	780	777	767	770	752	754	790	759		29.9 °C	7071s	25149	25193	26066	25836	25543	25984	27646	26181	26944	26266	27914	29075	27715	29682
29.9 °C	8081s	968	956	897	895	796	813	799	792	794	780	764	757	795	795		29.9 °C	8081s	24936	25182	26176	25792	26749	26249	28025	26493	27299	27028	28362	29697	28165	30176
30.0 °C	9091s	1015	1022	951	955	811	839	807	814	800	799	787	788	820	817		30.0 °C	9091s	24917	24862	26232	25777	27050	26071	28092	26221	27661	27297	28634	29946	28765	31259
30.1 °C	10101s	1081	1090	1004	996	846	862	840	839	826	829	810	803	830	839		30.1 °C	10101s	24699	24917	26298	25827	26349	27011	28299	26648	27568	27846	28925	30011	28978	31261
30.1 °C	11111s	1158	1147	1074	1075	864	894	859	858	837	843	813	824	852	855		30.1 °C	11111s	24614	24273	26321	25561	25948	26681	28317	27052	27895	27306	29337	30588	29356	32341
29.9 °C	12121s	1229	1219	1131	1144	892	926	882	883	857	853	834	838	870	872		29.9 °C	12121s	24516	24730	26242	25177	26456	26547	28242	26486	27820	27444	29273	30938	29907	32565
30.1 °C	13131s	1303	1295	1202	1206	920	959	901	896	882	876	850	840	874	879		30.1 °C	13131s	24187	24055	25559	24913	27330	26283	28365	26885	27751	28639	29531	30780	30252	33542
30.0 °C	14141s	1378	1374	1264	1273	953	996	924	922	897	893	876	875	894	912		30.0 °C	14141s	23866	24201	26164	25668	27534	27105	28184	26784	27889	27032	29765	31131	30454	32615
30.0 °C	15152s	1461	1441	1337	1328	978	1019	945	946	921	918	889	887	914	929		30.0 °C	15152s	24475	23955	26074	25135	26300	26935	28468	27439	27590	29055	29848	31514	30542	33410
29.8 °C	16162s	1524	1513	1409	1422	997	1059	960	968	938	945	906	908	940	941		29.8 °C	16162s	23889	23894	26109	25813	26346	27101	28461	27123	28099	27491	29981	32268	30710	34278
30.3 °C	17172s	1607	1608	1480	1490	1033	1092	995	994	960	972	920	933	949	962		30.3 °C	17172s	23992	23418	26066	24923	26129	26593	28396	26970	27693	29096	30513	32414	31321	34260
29.9 °C	18182s	1697	1659	1551	1567	1072	1130	1013	1011	983	981	939	951	965	996		29.9 °C	18182s	23314	22638	25267	24937	26353	26123	28750	27146	27842	28509	30147	30763	32126	34166
29.9 °C	19192s	1768	1738	1610	1627	1085	1169	1030	1035	1002	996	947	975	986	992		29.9 °C	19192s	23373	22823	26008	25551	26426	26964	28721	26313	27973	29133	30625	34354	31512	33991
30.1 °C	20202s	1817	1825	1680	1719	1115	1192	1057	1053	1015	1026	976	996	1000	1020		30.1 °C	20202s	23343	23020	26000	25072	26351	24775	29005	25975	27930	28112	31086	33572	31606	34728
29.9 °C	21212s	1905	1894	1744	1788	1150	1222	1078	1086	1034	1041	990	1005	1011	1043		29.9 °C	21212s	23287	22298	25513	24004	27940	26024	29862	26671	27849	28017	31294	33365	32536	33735
30.0 °C	22222s	1974	1969	1826	1862	1178	1260	1110	1098	1057	1062	1008	1026	1026	1058		30.0 °C	22222s	24027	22335	26015	24312	28546	25799	29897	25614	27844	27479	30827	34089	32754	34184
29.9 °C	23232s	2038	2022	1886	1934	1207	1293	1124	1121	1064	1073	1018	1048	1039	1073		29.9 °C	23232s	23479	22051	25983	23882	27015	27535	28647	25784	28439	30394	31838	34159	32857	34740
29.9 °C	24242s	2113	2091	1941	2004	1245	1328	1137	1148	1099	1098	1032	1052	1049	1073		29.9 °C	24242s	22999	22680	25805	24229	28146	28375	28561	25829	27992	29489	31809	34367	32149	34346
OD		0	0	DMSO	DMSO	10 µM	10 µM	50 µM	50 µM	100 µM	100 µM	250 µM	250 µM	500 µM	500 µM		OD		0	0	DMSO	DMSO	10 µM	10 µM	50 µM	50 µM	100 µM	100 µM	250 µM	250 µM	500 µM	500 µM
30.1 °C	0s	0.0797	0.0802	0.0811	0.0793	0.0783	0.0792	0.0777	0.0802	0.0772	0.0792	0.0787	0.0813	0.0785	0.0785		30.1 °C	0s	0.0974	0.0925	0.0881	0.0901	0.0873	0.0882	0.0906	0.0947	0.087	0.0867	0.0913	0.0952	0.0901	0.089
29.9 °C	1010s	0.0789	0.0788	0.0806	0.0804	0.0789	0.0787	0.0794	0.0813	0.0808	0.0801	0.0802	0.0801	0.0834	0.0793		29.9 °C	1010s	0.0888	0.0885	0.0875	0.0877	0.0869	0.0876	0.0901	0.0903	0.0882	0.0884	0.0877	0.0907	0.0898	0.0889
29.9 °C	2020s	0.0913	0.0889	0.0827	0.0839	0.0814	0.0814	0.0847	0.0861	0.0837	0.0842	0.09	0.0868	0.0909	0.0888		29.9 °C	2020s	0.1054	0.1017	0.0871	0.0877	0.0939	0.0887	0.0951	0.098	0.0953	0.0921	0.1041	0.1018	0.0996	0.0982
29.7 °C	3030s	0.0976	0.0951	0.0853	0.0862	0.0854	0.0845	0.0923	0.0901	0.0892	0.0962	0.0953	0.0917	0.0993	0.093		29.7 °C	3030s	0.1132	0.1044	0.0895	0.0905	0.0963	0.0908	0.0994	0.0951	0.1048	0.1112	0.1102	0.1099	0.1096	0.1027
29.9 °C	4040s	0.1013	0.1004	0.0923	0.0884	0.0903	0.0866	0.0968	0.0942	0.095	0.0988	0.0999	0.0949	0.1054	0.0942		29.9 °C	4040s	0.1124	0.1039	0.0903	0.0921	0.0979	0.0973	0.108	0.1132	0.1071	0.1061	0.1117	0.108	0.1116	0.1005
29.9 °C	5051s	0.1048	0.0988	0.0953	0.0904	0.0966	0.0903	0.099	0.0982	0.1036	0.0997	0.0993	0.0959	0.1036	0.0971		29.9 °C	5051s	0.1156	0.1046	0.1035	0.1058	0.1059	0.1117	0.1146	0.1158	0.1035	0.1049	0.1073	0.1056	0.1112	0.1003
30.0 °C	6061s	0.1001	0.1032	0.0975	0.095	0.099	0.0937	0.0988	0.1013	0.101	0.0997	0.1012	0.0954	0.1006	0.0976		30.0 °C	6061s	0.1151	0.0991	0.1092	0.0956	0.1059	0.1013	0.1162	0.1115	0.1126	0.1032	0.1132	0.0987	0.1145	0.1115
29.9 °C	7071s	0.1026	0.1007	0.1012	0.0952	0.1013	0.0985	0.1007	0.0994	0.0997	0.0978	0.0999	0.0981	0.1052	0.0972		29.9 °C	7071s	0.1132	0.1042	0.1155	0.1051	0.1021	0.1093	0.1108	0.1167	0.1085	0.1011	0.1177	0.1111	0.1148	0.1089
29.9 °C	8081s	0.1012	0.0992	0.103	0.0962	0.1002	0.0979	0.1023	0.0992	0.1026	0.1	0.1006	0.0951	0.1086	0.0986		29.9 °C	8081s	0.1074	0.1043	0.1161	0.0999	0.1135	0.1069	0.1093	0.1157	0.1109	0.1092	0.1156	0.115	0.1157	0.1069
30.0 °C	9091s	0.1042	0.1	0.1013	0.0944	0.0994	0.0978	0.1043	0.1002	0.101	0.1004	0.0979	0.0978	0.1061	0.099		30.0 °C	9091s	0.1087	0.0984	0.1155	0.1073	0.1167	0.1031	0.1172	0.113	0.11	0.1091	0.1125	0.1094	0.1152	0.1072
30.1 °C	10101s	0.1029	0.0999	0.0999	0.0988	0.1014	0.0969	0.1039	0.1054	0.1073	0.1025	0.1036	0.0996	0.1074	0.1001		30.1 °C	10101s	0.1103	0.1056	0.1171	0.1051	0.11	0.1144	0.1105	0.1175	0.1085	0.1133	0.1169	0.1089	0.1181	0.1043
30.1 °C	11111s	0.1034	0.0986	0.1039	0.0981	0.1012	0.0998	0.1053	0.1013	0.1096	0.1027	0.1054	0.0975	0.1101	0.0988		30.1 °C	11111s	0.114	0.0973	0.1216	0.1	0.1031	0.1082	0.1097	0.1269	0.1136	0.1019	0.1225	0.1182	0.1169	0.1174
29.9 °C	12121s	0.1069	0.1014	0.1022	0.0989	0.1027	0.0952	0.1067	0.104	0.1071	0.1045	0.103	0.0991	0.1087	0.1015		29.9 °C	12121s	0.1148	0.1082	0.1183	0.1011	0.1161	0.1106	0.1185	0.1199	0.1169	0.1111	0.1227	0.1215	0.1215	0.1161
30.1 °C	13131s	0.1047	0.1017	0.1033	0.0951	0.1021	0.1031	0.1065	0.1079	0.1069	0.1018	0.1076	0.0993	0.1104	0.1017		30.1 °C	13131s	0.1156	0.1035	0.1125	0.1038	0.1187	0.1049	0.1197	0.1237	0.1144	0.1189	0.1197	0.1161	0.1181	0.1243
30.0 °C	14141s	0.1041	0.1069	0.1052	0.0995	0.1027	0.1035	0.108	0.1081	0.1131	0.1051	0.1084	0.1	0.11	0.1013		30.0 °C	14141s	0.1112	0.1057	0.1202	0.108	0.112	0.112	0.1174	0.1189	0.1156	0.1029	0.1238	0.1197	0.1178	0.1148
30.0 °C	15152s	0.1072	0.1035	0.1067	0.1019	0.1027	0.1027	0.1096	0.1059	0.1105	0.1036	0.1087	0.1001	0.1127	0.1035		30.0 °C	15152s	0.1256	0.1067	0.1247	0.1074	0.1063	0.1155	0.1138	0.1194	0.1169	0.1273	0.1232	0.1221	0.1221	0.1265
29.8 °C	16162s	0.1073	0.1043	0.1078	0.1001	0.1067	0.1041	0.1086	0.1068	0.1141	0.105	0.1084	0.0993	0.1153	0.1039		29.8 °C	16162s	0.1183	0.1118	0.1224	0.1168	0.1104	0.1179	0.1184	0.1254	0.119	0.1103	0.1255	0.129	0.1253	0.138
30.3 °C	17172s	0.1098	0.1096	0.1089	0.098	0.1069	0.1036	0.1097	0.1099	0.113	0.1061	0.1087	0.1022	0.1147	0.1044		30.3 °C	17172s	0.1192	0.1081	0.1282	0.1009	0.1141	0.1149	0.118	0.1234	0.1228	0.1277	0.1286	0.1367	0.1265	0.1275
29.9 °C	18182s	0.109	0.1053	0.1075	0.0994	0.1061	0.1057	0.1111	0.1107	0.1144	0.1062	0.1126	0.1013	0.1187	0.1071		29.9 °C	18182s	0.1142	0.1023	0.1162	0.11	0.1146	0.1125	0.1169	0.129	0.1213	0.1227	0.1254	0.1146	0.1315	0.1273
29.9 °C	19192s	0.1115	0.1071	0.1092	0.1003	0.1077	0.1037	0.1124	0.109	0.1181	0.1089	0.1145	0.1058	0.1207	0.1071		29.9 °C	19192s	0.1207	0.1052	0.1273	0.1133	0.116	0.1125	0.1199	0.132	0.123	0.112	0.1288	0.1304	0.1373	0.1284
30.1 °C	20202s	0.1122	0.1076	0.1106	0.1001	0.109	0.104	0.1119	0.1091	0.113	0.1079	0.1137	0.1076	0.1227	0.1103		30.1 °C	20202s	0.1199	0.1117	0.1263	0.1124	0.1095	0.0943	0.1276	0.1259	0.1232	0.1143	0.1342	0.1341	0.1313	0.1276
29.9 °C	21212s	0.1135	0.1072	0.1144	0.0984	0.1158	0.1047	0.1196	0.1106	0.1172	0.1117	0.1141	0.1064	0.1266	0.1108		29.9 °C	21212s	0.1212	0.1059	0.1236	0.1073	0.1201	0.1105	0.1278	0.1313	0.1244	0.1116	0.1367	0.1324	0.131	0.1264
30.0 °C	22222s	0.1144	0.1137	0.1122	0.1035	0.1165	0.1052	0.1202	0.113	0.1275	0.1088	0.1125	0.1075	0.1294	0.1161		30.0 °C	22222s	0.1289	0.1062	0.1323	0.1093	0.1263	0.113	0.1304	0.1386	0.1251	0.1043	0.1258	0.138	0.1402	0.1247
29.9 °C	23232s	0.1174	0.111	0.1091	0.1038	0.1172	0.1062	0.1249	0.1178	0.1251	0.1105	0.1217	0.1126	0.1289	0.1146		29.9 °C	23232s	0.1234	0.1052	0.1301	0.1095	0.1224	0.1222	0.135	0.1302	0.126	0.1224	0.1433	0.1247	0.133	0.1231
29.9 °C	24242s	0.1233	0.1115	0.1151	0.106	0.1185	0.1117	0.126	0.1147	0.1309	0.1129	0.1186	0.1097	0.1251	0.1174		29.9 °C	24242s	0.1237	0.1145	0.13	0.1131	0.1275	0.1156	0.1341	0.147	0.1263	0.1157	0.1363	0.1302	0.1368	0.1243
Normalised		0	0	DMSO	DMSO	10 µM	10 µM	50 µM	50 µM	100 µM	100 µM	250 µM	250 µM	500 µM	500 µM		Normalised		0	0	DMSO	DMSO	10 µM	10 µM	50 µM	50 µM	100 µM	100 µM	250 µM	250 µM	500 µM	500 µM
30.1 °C	0s	10163.1	9625.94	9593.09	9571.25	9948.91	10012.6	10205.9	9887.78	10297.9	9861.11	10038.1	9409.59	9757.96	9681.53		30.1 °C	0s	299353	296130	287843	281321	295338	279014	279029	292323	292954	296021	295520	286712	292209	304090
29.9 °C	1010s	9784.54	9568.53	9243.18	9166.67	9226.87	9250.32	9458.44	9138.99	9282.18	9413.23	9064.84	8888.89	8729.02	9041.61		29.9 °C	1010s	272444	273356	271771	273067	270161	266849	270777	258738	270363	266844	273387	277486	259488	274814
29.9 °C	2020s	8411.83	8638.92	9032.65	8724.67	8980.34	8857.49	8689.49	8524.97	8900.84	8788.6	7822.22	8248.85	7876.79	7984.23		29.9 °C	2020s	227960	238722	269196	270525	248573	264171	256856	239837	250955	258306	233093	251022	238253	251843
29.7 °C	3030s	7827.87	8117.77	8651.82	8538.28	8477.75	8650.89	7941.5	8190.9	8206.28	7474.01	7355.72	7644.49	7019.13	7537.63		29.7 °C	3030s	214002	232902	264592	264177	246064	260407	249738	253207	235067	219784	225735	237998	223896	248734
29.9 °C	4040s	7749.26	7788.84	8288.19	8450.23	8084.16	8498.85	7644.63	7791.93	7726.32	7429.15	7117.12	7534.25	6736.24	7505.31		29.9 °C	4040s	219849	237584	268173	264224	249816	248808	240741	216749	238049	236946	233115	249426	228522	261642
29.9 °C	5051s	7862.6	8248.99	8069.25	8506.64	7743.27	8283.5	7585.86	7586.56	7220.08	7462.39	7240.68	7486.97	7046.33	7322.35		29.9 °C	5051s	215433	239446	243391	240643	237384	231934	233307	220760	251565	246473	248462	262301	236214	271864
30.0 °C	6061s	8561.44	8158.91	8307.69	8526.32	7565.66	8207.04	7661.94	7571.57	7485.15	7562.69	7292.49	7693.92	7604.37	7520.49		30.0 °C	6061s	219279	251039	233718	266925	241492	253613	233692	233435	236821	252597	241917	284580	236175	256332
29.9 °C	7071s	8830.41	8838.13	8330.04	8865.55	7620.93	7989.85	7745.78	7816.9	7693.08	7873.21	7527.53	7686.03	7509.51	7808.64		29.9 °C	7071s	222164	241775	225680	245823	250176	237731	249513	224344	248332	259802	237162	261701	241420	272562
29.9 °C	8081s	9565.22	9637.1	8708.74	9303.53	7944.11	8304.39	7810.36	7983.87	7738.79	7800	7594.43	7960.04	7320.44	8062.88		29.9 °C	8081s	232179	241438	225461	258178	235674	245547	256404	228980	246159	247509	245346	258235	243431	282283
30.0 °C	9091s	9740.88	10220	9387.96	10116.5	8158.95	8578.73	7737.3	8123.75	7920.79	7958.17	8038.82	8057.26	7728.56	8252.53		30.0 °C	9091s	229227	252663	227117	240233	231791	252871	239693	232044	251464	250202	254524	273729	249696	291595
30.1 °C	10101s	10505.3	10910.9	10050.1	10081	8343.2	8895.77	8084.7	7960.15	7698.04	8087.8	7818.53	8062.25	7728.12	8381.62		30.1 °C	10101s	223926	235956	224577	245737	239536	236110	256100	226791	254083	245772	247434	275583	245368	299722
30.1 °C	11111s	11199.2	11632.9	10336.9	10958.2	8537.55	8957.92	8157.64	8469.89	7636.86	8208.37	7713.47	8451.28	7738.42	8653.85		30.1 °C	11111s	215912	249466	216456	255610	251678	246590	258131	213176	245555	267969	239486	258782	251121	275477
29.9 °C	12121s	11496.7	12021.7	11066.5	11567.2	8685.49	9726.89	8266.17	8490.38	8001.87	8162.68	8097.09	8456.1	8003.68	8591.13		29.9 °C	12121s	213554	228558	221826	249031	227873	240027	238329	220901	237981	247021	238574	254634	246148	280491
30.1 °C	13131s	12445.1	12733.5	11636	12681.4	9010.77	9301.65	8460.09	8303.99	8250.7	8605.11	7899.63	8459.21	7916.67	8643.07		30.1 °C	13131s	209230	232415	227191	240010	230244	250553	236967	217340	242579	240866	246708	265116	256156	269847
30.0 °C	14141s	13237.3	12853.1	12015.2	12794	9279.45	9623.19	8555.56	8529.14	7931.03	8496.67	8081.18	8750	8127.27	9002.96		30.0 °C	14141s	214622	228959	217671	237667	245839	242009	240068	225265	241254	262702	240428	260075	258523	284103
30.0 °C	15152s	13628.7	13922.7	12530.5	13032.4	9522.88	9922.1	8622.26	8932.96	8334.84	8861	8178.47	8861.14	8110.03	8975.85		30.0 °C	15152s	194865	224508	209094	234032	247413	233203	250158	229807	236014	228240	242273	258100	250139	264111
29.8 °C	16162s	14203.2	14506.2	13070.5	14205.8	9343.96	10172.9	8839.78	9063.67	8220.86	9000	8357.93	9144.01	8152.65	9056.79		29.8 °C	16162s	201936	213721	213309	221002	238641	229864	240380	216292	236126	249238	238892	250140	245092	248391
30.3 °C	17172s	14635.7	14671.5	13590.4	15204.1	9663.24	10540.5	9070.19	9044.59	8495.58	9161.17	8463.66	9129.16	8273.76	9214.56		30.3 °C	17172s	201275	216633	203323	247007	229001	231445	240644	218558	225513	227847	237271	237118	247597	268706
29.9 °C	18182s	15568.8	15755	14427.9	15764.6	10103.7	10690.6	9117.91	9132.79	8592.66	9237.29	8339.25	9387.96	8129.74	9299.72		29.9 °C	18182s	204151	221290	217444	226700	229956	232204	245937	210434	229530	232347	240407	268438	244304	268390
29.9 °C	19192s	15856.5	16227.8	14743.6	16221.3	10074.3	11272.9	9163.7	9495.41	8484.34	9146.01	8270.74	9215.5	8169.01	9262.37		29.9 °C	19192s	193645	216949	204305	225516	227810	239680	239541	199341	227423	260116	237772	263451	229512	264727
30.1 °C	20202s	16194.3	16961	15189.9	17172.8	10229.4	11461.5	9445.93	9651.7	8982.3	9508.8	8583.99	9256.51	8149.96	9247.51		30.1 °C	20202s	194687	206088	205859	223060	240648	262725	227312	206315	226705	245949	231639	250350	240716	272163
29.9 °C	21212s	16784.1	17667.9	15244.8	18170.7	9930.92	11671.4	9013.38	9819.17	8822.53	9319.61	8676.6	9445.49	7985.78	9413.36		29.9 °C	21212s	192137	210557	206416	223709	232639	235511	233662	203130	223867	251048	228925	252002	248366	266891
30.0 °C	22222s	17255.2	17317.5	16274.5	17990.3	10111.6	11977.2	9234.61	9716.81	8290.2	9761.03	8960	9544.19	7928.9	9112.83		30.0 °C	22222s	186400	210311	196636	222434	226017	228310	229271	184805	222574	263461	245048	247022	233623	274130
29.9 °C	23232s	17359.5	18216.2	17286.9	18632	10298.6	12175.1	8999.2	9516.13	8505.2	9710.41	8364.83	9307.28	8060.51	9363		29.9 °C	23232s	190267	209610	199716	218100	220711	225327	212200	198034	225706	248317	222177	273929	247045	282210
29.9 °C	24242s	17137.1	18753.4	16863.6	18905.7	10506.3	11889	9023.81	10008.7	8395.72	9725.42	8701.52	9589.79	8385.29	9139.69		29.9 °C	24242s	185926	198079	198500	214226	220753	245458	212983	175707	221631	254875	233375	263955	235007	276315
Mean		0		DMSO		10 µM		50 µM		100 µM		250 µM		500 µM			-empty vector		0	0	DMSO	DMSO	10 µM	10 µM	50 µM	50 µM	100 µM	100 µM	250 µM	250 µM	500 µM	500 µM
30.1 °C	0s	9894.52		9582.17		9980.77		10046.9		10079.5		9723.86		9719.75			30.1 °C	0s	289459	286235	278261	271739	285357	269033	268982	282276	282875	285941	285796	276988	282489	294370
29.9 °C	1010s	9676.53		9204.92		9238.59		9298.71		9347.71		8976.86		8885.32			29.9 °C	1010s	262767	263679	262567	263862	260923	257611	261478	249439	261015	257496	264410	268509	250602	265929
29.9 °C	2020s	8525.37		8878.66		8918.92		8607.23		8844.72		8035.54		7930.51			29.9 °C	2020s	219435	230196	260318	261646	239654	255252	248249	231230	242110	249461	225058	242986	230323	243913
29.7 °C	3030s	7972.82		8595.05		8564.32		8066.2		7840.15		7500.11		7278.38			29.7 °C	3030s	206029	224929	255997	255582	237500	251843	241672	245141	227227	211944	218235	230498	216618	241456
29.9 °C	4040s	7769.05		8369.21		8291.5		7718.28		7577.73		7325.68		7120.78			29.9 °C	4040s	212080	229815	259804	255854	241525	240516	233022	209031	230471	229369	225790	242100	221401	254521
29.9 °C	5051s	8055.79		8287.95		8013.39		7586.21		7341.23		7363.83		7184.34			29.9 °C	5051s	207377	231390	235103	232355	229371	223920	225721	213174	244224	239132	241098	254937	229030	264680
30.0 °C	6061s	8360.18		8417		7886.35		7616.76		7523.92		7493.21		7562.43			30.0 °C	6061s	210919	242679	225301	258508	233606	245727	226075	225818	229297	245073	234424	277086	228612	248769
29.9 °C	7071s	8834.27		8597.79		7805.39		7781.34		7783.14		7606.78		7659.07			29.9 °C	7071s	213330	232941	217082	237225	242371	229926	241731	216563	240549	252019	229555	254094	233761	264903
29.9 °C	8081s	9601.16		9006.14		8124.25		7897.12		7769.4		7777.24		7691.66			29.9 °C	8081s	222578	231837	216455	249172	227550	237423	248507	221083	238389	239740	237569	250458	235740	274591
30.0 °C	9091s	9980.44		9752.24		8368.84		7930.52		7939.48		8048.04		7990.54			30.0 °C	9091s	219247	242682	217365	230481	223422	244502	231762	224114	243524	242262	246476	265681	241706	283605
30.1 °C	10101s	10708.1		10065.5		8619.48		8022.42		7892.92		7940.39		8054.87			30.1 °C	10101s	213218	225248	214512	235672	230917	227491	248077	218769	246190	237879	239493	267643	237313	291667
30.1 °C	11111s	11416		10647.5		8747.73		8313.77		7922.62		8082.38		8196.13			30.1 °C	11111s	204496	238050	205808	244962	242930	237842	249817	204862	237632	260046	231403	250699	242924	267281
29.9 °C	12121s	11759.2		11316.9		9206.19		8378.28		8082.27		8276.6		8297.41			29.9 °C	12121s	201795	216799	210509	237714	218666	230821	229951	212522	229899	238938	230297	246357	237851	272194
30.1 °C	13131s	12589.3		12158.7		9156.21		8382.04		8427.9		8179.42		8279.87			30.1 °C	13131s	196641	219826	215032	227851	221088	241397	228585	208958	234151	232438	238529	256937	247876	261567
30.0 °C	14141s	13045.2		12404.6		9451.32		8542.35		8213.85		8415.59		8565.12			30.0 °C	14141s	201577	215914	205266	225262	236388	232558	231526	216723	233040	254488	232013	251660	249958	275538
30.0 °C	15152s	13775.7		12781.4		9722.49		8777.61		8597.92		8519.81		8542.94			30.0 °C	15152s	181089	210732	196312	221250	237690	223481	241381	221030	227416	219642	233753	249580	241596	255568
29.8 °C	16162s	14354.7		13638.1		9758.43		8951.72		8610.43		8750.97		8604.72			29.8 °C	16162s	187581	199366	199671	207364	228883	220106	231428	207340	227516	240628	230141	241389	236487	239787
30.3 °C	17172s	14653.6		14397.3		10101.9		9057.39		8828.37		8796.41		8744.16			30.3 °C	17172s	186622	201979	188926	232610	218899	221343	231587	209500	216685	219018	228474	228321	238853	259962
29.9 °C	18182s	15661.9		15096.2		10397.2		9125.35		8914.97		8863.61		8714.73			29.9 °C	18182s	188489	205628	202348	211604	219559	221807	236811	201309	220615	223432	231543	259574	235589	259675
29.9 °C	19192s	16042.2		15482.5		10673.6		9329.56		8815.17		8743.12		8715.69			29.9 °C	19192s	177603	200907	188822	210034	217137	229006	230212	190011	218608	251301	229029	254708	220796	256012
30.1 °C	20202s	16577.6		16181.4		10845.4		9548.81		9245.55		8920.25		8698.73			30.1 °C	20202s	178110	189510	189678	206879	229803	251880	217763	196766	217459	236704	222719	241430	232017	263464
29.9 °C	21212s	17226		16707.7		10801.2		9416.27		9071.07		9061.04		8699.57			29.9 °C	21212s	174911	193331	189708	207001	221838	224710	224246	193714	214795	241977	219864	242940	239667	258191
30.0 °C	22222s	17286.4		17132.4		11044.4		9475.71		9025.61		9252.09		8520.87			30.0 °C	22222s	169114	193024	179504	205301	214973	217265	219796	175329	213548	254436	235796	237770	225103	265609
29.9 °C	23232s	17787.8		17959.4		11236.9		9257.66		9107.8		8836.06		8711.76			29.9 °C	23232s	172480	191822	181756	200141	209474	214090	202942	188776	216599	239209	213341	265093	238333	273498
29.9 °C	24242s	17945.2		17884.6		11197.7		9516.26		9060.57		9145.65		8762.49			29.9 °C	24242s	167980	180133	180615	196342	209555	234261	203467	166191	212570	245814	224229	254810	226245	267553
																	Mean		0		DMSO		10 µM		50 µM		100 µM		250 µM		500 µM
																	30.1 °C	0s	287847		275000		277195		275629		284408		281392		288430
																	29.9 °C	1010s	263223		263214		259267		255459		259256		266460		258266
																	29.9 °C	2020s	224816		260982		247453		239739		245786		234022		237118
																	29.7 °C	3030s	215479		255789		244672		243407		219585		224366		229037
																	29.9 °C	4040s	220947		257829		241020		221027		229920		233945		237961
																	29.9 °C	5051s	219383		233729		226646		219447		241678		248018		246855
																	30.0 °C	6061s	226799		241904		239666		225947		237185		255755		238691
																	29.9 °C	7071s	223136		227154		236148		229147		246284		241825		249332
																	29.9 °C	8081s	227207		232813		232486		234795		239065		244013		255165
																	30.0 °C	9091s	230964		223923		233962		227938		242893		256079		262655
																	30.1 °C	10101s	219233		225092		229204		233423		242035		253568		264490
																	30.1 °C	11111s	221273		225385		240386		227340		248839		241051		255103
																	29.9 °C	12121s	209297		224111		224744		221237		234419		238327		255022
																	30.1 °C	13131s	208233		221442		231242		218772		233295		247733		254722
																	30.0 °C	14141s	208746		215264		234473		224124		243764		241836		262748
																	30.0 °C	15152s	195911		208781		230586		231205		223529		241667		248582
																	29.8 °C	16162s	193474		203517		224494		219384		234072		235765		238137
																	30.3 °C	17172s	194300		210768		220121		220543		217851		228398		249407
																	29.9 °C	18182s	197059		206976		220683		219060		222024		245559		247632
																	29.9 °C	19192s	189255		199428		223072		210112		234954		241868		238404
																	30.1 °C	20202s	183810		198278		240841		207264		227081		232075		247741
																	29.9 °C	21212s	184121		198355		223274		208980		228386		231402		248929
																	30.0 °C	22222s	181069		192403		216119		197563		233992		236783		245356
																	29.9 °C	23232s	182151		190949		211782		195859		227904		239217		255916
																	29.9 °C	24242s	174057		188479		221908		184829		229192		239520		246899
																	Relative		0		DMSO		10 µM		50 µM		100 µM		250 µM		500 µM
																	30.2 °C	0s	1		1		1		1		1		1		1
																	30.1 °C	1010s	0.914456		0.957144		0.935322		0.92682		0.911563		0.946932		0.895421
																	29.8 °C	2020s	0.781025		0.949025		0.892705		0.869789		0.864202		0.831657		0.822099
																	29.8 °C	3030s	0.74859		0.930144		0.88267		0.883095		0.772079		0.797344		0.794082
																	29.9 °C	4040s	0.767587		0.93756		0.869498		0.801899		0.808415		0.831384		0.825023
																	29.8 °C	5050s	0.762152		0.849924		0.81764		0.796169		0.849758		0.881395		0.855859
																	30.1 °C	6060s	0.787915		0.879652		0.864612		0.819749		0.83396		0.908891		0.827553
																	29.9 °C	7070s	0.775188		0.826013		0.851921		0.831361		0.865953		0.859387		0.864446
																	29.9 °C	8080s	0.789334		0.846594		0.838711		0.851852		0.840569		0.867163		0.884671
																	30.0 °C	9091s	0.802386		0.814265		0.844034		0.826974		0.854031		0.910042		0.910639
																	29.8 °C	10101s	0.76163		0.818516		0.826868		0.846874		0.851013		0.901119		0.917001
																	30.2 °C	11111s	0.768717		0.819583		0.867209		0.824803		0.874937		0.856638		0.884454
																	30.1 °C	12121s	0.727112		0.814951		0.810778		0.802661		0.824234		0.846957		0.884175
																	30.1 °C	13131s	0.723417		0.805243		0.834223		0.793718		0.820282		0.880383		0.883133
																	30.3 °C	14141s	0.725197		0.782779		0.845877		0.813137		0.857093		0.859427		0.91096
																	29.9 °C	15151s	0.680607		0.759205		0.831854		0.838827		0.785946		0.858824		0.861847
																	30.0 °C	16161s	0.672141		0.740063		0.809879		0.79594		0.823015		0.837851		0.825633
																	29.9 °C	17171s	0.675013		0.766428		0.794101		0.800146		0.765982		0.81167		0.864708
																	30.1 °C	18181s	0.684595		0.75264		0.79613		0.794764		0.780652		0.872656		0.858553
																	29.7 °C	19191s	0.657484		0.725193		0.804746		0.762298		0.826117		0.859541		0.826559
																	29.9 °C	20201s	0.638568		0.721013		0.868852		0.751969		0.798436		0.824737		0.85893
																	30.0 °C	21211s	0.639649		0.72129		0.805477		0.758192		0.803024		0.822347		0.86305
																	29.8 °C	22221s	0.629047		0.699646		0.779665		0.71677		0.822734		0.841468		0.850661
																	30.1 °C	23231s	0.632805		0.694359		0.764019		0.71059		0.801328		0.85012		0.887273
																	29.8 °C	24241s	0.604686		0.685377		0.800549		0.670571		0.805858		0.851194		0.856011
