# Supplementary material for: Targeted protein degradation in Escherichia coli using CLIPPERs
Source: EMBO Rep. 2025 Jun 25;26(16):3994–4016. doi: 10.1038/s44319-025-00510-9 (PMC12373786; doi:10.1038/s44319-025-00510-9)
Supplement: Supplementary file 9 — Figure EV2 Source Data [file 44319_2025_510_MOESM9_ESM.zip]

Archive with 5 entries (2 files):
- EV2/
- EV2/EV2_AB/
- EV2/EV2_AB/Final_OD_30C.xlsx
- EV2/EV2_CD/
- EV2/EV2_CD/Final_OD_42C.xlsx
