# Supplementary material for: Targeted protein degradation in Escherichia coli using CLIPPERs
Source: EMBO Rep. 2025 Jun 25;26(16):3994–4016. doi: 10.1038/s44319-025-00510-9 (PMC12373786; doi:10.1038/s44319-025-00510-9)
Supplement: Supplementary file 9 — Figure EV2 Source Data [file 44319_2025_510_MOESM9_ESM.zip › EV2/EV2_AB/Final_OD_30C.xlsx]

## Sheet: Final OD
BW25113
-Ara	Myc	Anchor-Linker	Linker-Bait	GroTAC1	GroTAC2		+Ara	Myc	Anchor-Linker	Linker-Bait	GroTAC1	GroTAC2
	1.03954	0.89366	0.96018	0.88031	0.96786			0.93944	0.76427	0.81393	0.6148	0.7268
	0.9356	0.917767	0.9217	0.9265	0.91145			0.834133	0.81365	0.7661	0.705283	0.662217
	0.876025	0.880775	0.8784	0.877675	0.86975			0.757625	0.74665	0.6887	0.660125	0.5921
dclpP
-Ara	Myc	Anchor-Linker	Linker-Bait	GroTAC1	GroTAC2		+Ara	Myc	Anchor-Linker	Linker-Bait	GroTAC1	GroTAC2
	0.78758	0.75277	0.75977	0.7564	0.76987			0.71795	0.66294	0.66361	0.63798	0.60768
	0.736683	0.73185	0.719067	0.685933	0.7811			0.647733	0.624683	0.6481	0.62855	0.632333
	0.7206	0.708617	0.703567	0.725033	0.812017			0.667733	0.633383	0.6508	0.63975	0.641717
dclpX
-Ara	Myc	Anchor-Linker	Linker-Bait	GroTAC1	GroTAC2		+Ara	Myc	Anchor-Linker	Linker-Bait	GroTAC1	GroTAC2
	0.89585	0.94454	0.9242	0.8731	0.9333			0.71489	0.75206	0.64891	0.49862	0.46627
	0.756083	0.681317	0.71695	0.722967	0.898933			0.5592	0.565083	0.48625	0.417333	0.44585
	0.733633	0.7183	0.721017	0.9472	0.696			0.616917	0.622517	0.606767	0.527083	0.404467
dsspB
-Ara	Myc	Anchor-Linker	Linker-Bait	GroTAC1	GroTAC2		+Ara	Myc	Anchor-Linker	Linker-Bait	GroTAC1	GroTAC2
	0.88262	0.86431	0.84143	0.82979	0.88835			0.81165	0.78167	0.7541	0.71726	0.72451
	0.917133	0.892133	0.871333	0.894183	0.884867			0.82985	0.817633	0.781467	0.702583	0.718583
	0.988683	0.96285	0.975583	0.985717	0.98115			0.881133	0.8588	0.86955	0.788667	0.761317

## Sheet: BW25113 1
Mean OD 1	-Ara									+Ara								Replicate SD 1	-Ara									+Ara
Time s	Temp	LB	myc	Anchor-Linker	Linker-Bait	GroTAC1	GroTAC2		Time s	Temp	LB	myc	Anchor-Linker	Linker-Bait	GroTAC1	GroTAC2		Time s	Temp								Time s	Temp
0s	30.0 °C	0.09865	0.09635	0.0954	0.1	0.10085	0.09945		0s	30.0 °C	0.0974	0.1004	0.09955	0.0986	0.10235	0.10015		0s	30.0 °C	0.0019092	0.0010607	0.00042426	0.0021213	0.0026163	0.0060104		0s	30.0 °C	0.0033941	0.0043841	0.0024749	0.0031113	0.0044548	0.0045962
1840s	30.0 °C	0.0984	0.09595	0.0953	0.1	0.10125	0.09705		1840s	30.0 °C	0.09585	0.09895	0.101	0.0998	0.10205	0.10135		1840s	30.0 °C	0.0021213	0.00091924	0.00028284	0.0024042	0.0028991	0.0020506		1840s	30.0 °C	0.0014849	0.0024749	0.0011314	0.0041012	0.0034648	0.0034648
3681s	30.0 °C	0.09855	0.09585	0.09545	0.1003	0.1013	0.09855		3681s	30.0 °C	0.0963	0.10005	0.10225	0.103	0.10335	0.10495		3681s	30.0 °C	0.002192	0.0006364	7.0711e-05	0.0029698	0.0032527	0.0040305		3681s	30.0 °C	0.0016971	0.0036062	0.00035355	0.0067882	0.0047376	0.0045962
5521s	30.1 °C	0.0982	0.0958	0.0955	0.10025	0.1014	0.0992		5521s	30.1 °C	0.0959	0.099	0.10295	0.1028	0.1044	0.1045		5521s	30.1 °C	0.0018385	0.00056569	0.00014142	0.0030406	0.0032527	0.0048083		5521s	30.1 °C	0.0015556	0.002687	0.0014849	0.0067882	0.0048083	0.0046669
7361s	29.9 °C	0.09845	0.09575	0.0956	0.10095	0.1016	0.09985		7361s	29.9 °C	0.0953	0.0976	0.1022	0.1029	0.10365	0.10355		7361s	29.9 °C	0.0024749	0.00035355	0.00056569	0.0038891	0.0035355	0.0057276		7361s	29.9 °C	0.00098995	0.00070711	0.00084853	0.0057983	0.0050205	0.0053033
9201s	30.1 °C	0.098	0.0956	0.09565	0.1009	0.102	0.10175		9201s	30.1 °C	0.0951	0.0974	0.10175	0.10235	0.1036	0.1047		9201s	30.1 °C	0.0019799	0.00042426	0.0006364	0.0039598	0.0041012	0.0084146		9201s	30.1 °C	0.00070711	0.00056569	0.00035355	0.0060104	0.0048083	0.0046669
11042s	30.1 °C	0.09835	0.0956	0.0956	0.1016	0.10165	0.0993		11042s	30.1 °C	0.0952	0.09725	0.10175	0.1028	0.1037	0.10585		11042s	30.1 °C	0.0026163	0.00056569	0.00042426	0.0038184	0.0036062	0.0048083		11042s	30.1 °C	0.00084853	0.00049497	0.00021213	0.0056569	0.0048083	0.0016263
12882s	30.1 °C	0.09795	0.096	0.09635	0.1017	0.10305	0.10095		12882s	30.1 °C	0.0956	0.0979	0.10225	0.10205	0.1023	0.103		12882s	30.1 °C	0.0019092	0.00014142	0.0010607	0.0050912	0.0055861	0.0072832		12882s	30.1 °C	0.0015556	0.0011314	0.00091924	0.0065761	0.0032527	0.0042426
14722s	30.0 °C	0.0979	0.096	0.0965	0.102	0.10305	0.1013		14722s	30.0 °C	0.0953	0.09805	0.10225	0.10265	0.1037	0.10425		14722s	30.0 °C	0.0019799	0.00056569	0.00056569	0.0050912	0.0054447	0.0076368		14722s	30.0 °C	0.00098995	0.0012021	0.0006364	0.005869	0.0042426	0.0040305
16563s	30.1 °C	0.09865	0.09655	0.09745	0.1027	0.10335	0.10165		16563s	30.1 °C	0.09515	0.0978	0.10205	0.1026	0.10295	0.1039		16562s	30.1 °C	0.0028991	0.0006364	0.00077782	0.0055154	0.0051619	0.0077075		16562s	30.1 °C	0.00077782	0.00042426	0.00049497	0.0060811	0.0034648	0.0050912
18403s	30.0 °C	0.09795	0.0973	0.09825	0.1032	0.1045	0.1023		18403s	30.0 °C	0.09535	0.09895	0.103	0.10275	0.104	0.10355		18403s	30.0 °C	0.0020506	0.00098995	7.0711e-05	0.0056569	0.0056569	0.0076368		18403s	30.0 °C	0.0012021	0.0013435	0	0.005869	0.0041012	0.004879
20243s	29.9 °C	0.0979	0.0988	0.1005	0.10355	0.10645	0.1025		20243s	29.9 °C	0.0951	0.099	0.10385	0.10295	0.10495	0.10445		20243s	29.9 °C	0.0021213	0.0015556	0.00042426	0.0050205	0.0055861	0.0059397		20243s	29.9 °C	0.00098995	0	0.0006364	0.0054447	0.0033234	0.0045962
22083s	29.9 °C	0.098	0.1018	0.10485	0.10595	0.11	0.10595		22083s	29.9 °C	0.0953	0.10175	0.10655	0.10425	0.1067	0.10575		22083s	29.9 °C	0.0021213	0.002687	0.0010607	0.0055861	0.0056569	0.0070004		22083s	29.9 °C	0.0014142	0.0006364	0.00049497	0.0055861	0.002687	0.0034648
23924s	30.0 °C	0.0979	0.1069	0.1137	0.1098	0.1147	0.10935		23924s	30.0 °C	0.09505	0.1043	0.112	0.10705	0.11055	0.1087		23923s	30.0 °C	0.0021213	0.0046669	0.0024042	0.0052326	0.0022627	0.0044548		23923s	30.0 °C	0.00077782	0.00098995	0.00014142	0.0051619	0.002192	0.0059397
25764s	30.1 °C	0.0979	0.11645	0.1305	0.1173	0.12595	0.1183		25764s	30.1 °C	0.09515	0.10955	0.1218	0.11235	0.1192	0.1144		25764s	30.1 °C	0.0019799	0.0072832	0.003677	0.0056569	0.00077782	0.0042426		25764s	30.1 °C	0.0010607	0.0023335	0.00084853	0.0041719	0.00042426	0.0035355
27604s	30.0 °C	0.09795	0.13235	0.16015	0.1315	0.1459	0.13535		27604s	30.0 °C	0.09505	0.1188	0.1396	0.12115	0.1335	0.1232		27604s	30.0 °C	0.0020506	0.01096	0.0054447	0.0062225	0.0032527	0.0074246		27604s	30.0 °C	0.0010607	0.0032527	0.0011314	0.0044548	0.0015556	0.0042426
29444s	29.9 °C	0.09785	0.1622	0.20905	0.15715	0.1805	0.1649		29444s	29.9 °C	0.09515	0.1351	0.1718	0.13895	0.1622	0.14165		29444s	29.9 °C	0.0020506	0.018102	0.004879	0.0061518	0.0084853	0.0070711		29444s	29.9 °C	0.0012021	0.0045255	0.0038184	0.0040305	0.0035355	0.0038891
31285s	30.1 °C	0.098	0.21645	0.27935	0.20315	0.2379	0.2205		31285s	30.1 °C	0.0952	0.16635	0.22415	0.16925	0.21075	0.17705		31284s	30.1 °C	0.0021213	0.030476	0.002192	0.0045962	0.015415	0.0076368		31284s	30.1 °C	0.0011314	0.0091217	0.0050205	0.0016263	0.0092631	0.0019092
33125s	30.1 °C	0.09805	0.29275	0.3704	0.2739	0.314	0.29605		33125s	30.1 °C	0.09505	0.22335	0.2933	0.22475	0.27835	0.23835		33125s	30.1 °C	0.002192	0.041649	0.00028284	0.0059397	0.018668	0.0040305		33125s	30.1 °C	0.00091924	0.017466	0.0059397	0.0017678	0.012657	0.00035355
34965s	30.0 °C	0.098	0.3811	0.4295	0.36145	0.407	0.3853		34965s	30.0 °C	0.0953	0.29675	0.37595	0.29435	0.3605	0.31065		34965s	30.0 °C	0.0022627	0.03578	0.0012728	0.0020506	0.014284	0.0029698		34965s	30.0 °C	0.0011314	0.021142	0.0070004	0.0044548	0.016688	0.0013435
36805s	30.0 °C	0.098	0.45875	0.48915	0.4298	0.464	0.4503		36805s	30.0 °C	0.0951	0.38415	0.42075	0.37645	0.40335	0.38125		36805s	30.0 °C	0.0022627	0.03882	0.0014849	0.00014142	0.016829	0.0086267		36805s	30.0 °C	0.0011314	0.01789	0.0062933	0.0038891	0.016476	0.0068589
38646s	30.0 °C	0.098	0.5436	0.5489	0.48835	0.53385	0.5313		38646s	30.0 °C	0.0951	0.44365	0.4709	0.4244	0.44505	0.43425		38645s	30.0 °C	0.0022627	0.036628	0.0022627	0.003182	0.021425	0.0097581		38645s	30.0 °C	0.00098995	0.01591	0.0073539	0.0065054	0.02086	0.010112
40486s	29.9 °C	0.09805	0.6209	0.60375	0.5482	0.60145	0.6168		40486s	29.9 °C	0.09525	0.5099	0.5242	0.4797	0.4914	0.4999		40486s	29.9 °C	0.0023335	0.03182	0.0019092	0.0014142	0.024254	0.0096167		40486s	29.9 °C	0.0010607	0.012021	0.0096167	0.0086267	0.022203	0.0069296
42326s	30.1 °C	0.0981	0.6988	0.6587	0.60575	0.6606	0.69915		42326s	30.1 °C	0.09515	0.5785	0.57175	0.5296	0.53675	0.56775		42326s	30.1 °C	0.0024042	0.031678	0.00070711	0.0019092	0.025456	0.0060104		42326s	30.1 °C	0.0010607	0.0094752	0.0092631	0.013294	0.015627	0.0074246
44166s	30.1 °C	0.098	0.7638	0.70605	0.66005	0.71835	0.76865		44166s	30.1 °C	0.09515	0.64065	0.61	0.5737	0.5693	0.6237		44166s	30.1 °C	0.0021213	0.02687	0.00077782	0.0010607	0.028638	0.007566		44166s	30.1 °C	0.0010607	0.0082731	0.011031	0.01895	0.0029698	0.0062225
46007s	30.0 °C	0.0981	0.8283	0.75975	0.70725	0.7698	0.8249		46007s	30.0 °C	0.0951	0.7007	0.64675	0.60865	0.6045	0.66925		46007s	30.0 °C	0.0022627	0.032951	0.0054447	0.0010607	0.031396	0.0043841		46007s	30.0 °C	0.00098995	0.0084853	0.010536	0.021567	0.00028284	0.0070004
47847s	29.9 °C	0.09825	0.8881	0.7949	0.75815	0.8211	0.88935		47847s	29.9 °C	0.09505	0.75445	0.67905	0.64695	0.6381	0.70265		47847s	29.9 °C	0.0024749	0.021072	0.0048083	0.0019092	0.028001	0.003182		47847s	29.9 °C	0.00091924	0.0057276	0.011809	0.026375	0.0012728	0.011667
49687s	29.8 °C	0.0982	0.92495	0.82625	0.801	0.85475	0.931		49687s	29.8 °C	0.095	0.8139	0.71295	0.6786	0.6775	0.73655		49687s	29.8 °C	0.0024042	0.021142	0.0067175	0.0019799	0.026658	0.0031113		49687s	29.8 °C	0.00084853	0.0049497	0.0061518	0.027719	0.0015556	0.0078489
51527s	29.8 °C	0.09815	0.96295	0.85575	0.83375	0.8858	0.96915		51527s	29.8 °C	0.09505	0.86025	0.7394	0.7149	0.7121	0.77225		51527s	29.8 °C	0.0023335	0.019304	0.0081317	0.0012021	0.02489	0.0040305		51527s	29.8 °C	0.00077782	0.005869	0.0048083	0.030123	0.0076368	0.01294
53368s	29.9 °C	0.0982	0.9949	0.88125	0.8611	0.9113	1.0009		53368s	29.9 °C	0.095	0.8957	0.7576	0.72975	0.72035	0.7961		53368s	29.9 °C	0.0024042	0.01895	0.0084146	0.0014142	0.023617	0.0038891		53368s	29.9 °C	0.00084853	0.005374	0.0060811	0.034436	0.0054447	0.014142
55208s	29.9 °C	0.09825	1.0265	0.90675	0.88755	0.9367	1.0303		55208s	29.9 °C	0.09495	0.9286	0.77905	0.74505	0.7335	0.8179		55208s	29.9 °C	0.0026163	0.019375	0.008556	0.00077782	0.02093	0.0034648		55208s	29.9 °C	0.00077782	0.0043841	0.0082731	0.034295	0.0079196	0.012728
57048s	30.0 °C	0.0983	1.0538	0.9284	0.91075	0.9587	1.0539		57048s	30.0 °C	0.09505	0.95465	0.7956	0.7612	0.74475	0.83455		57048s	30.0 °C	0.0024042	0.018314	0.0083439	0.0030406	0.016971	0.00028284		57048s	30.0 °C	0.00091924	0.002192	0.010607	0.037194	0.0070004	0.014071
58888s	29.9 °C	0.09825	1.0792	0.9476	0.93095	0.9782	1.0731		58888s	29.9 °C	0.09505	0.97505	0.80835	0.77705	0.75355	0.84575		58888s	29.9 °C	0.0024749	0.015556	0.0056569	0.0024749	0.015415	0.003677		58888s	29.9 °C	0.00077782	0.0026163	0.010536	0.037547	0.0079903	0.014779
Mean OD 2	-Ara									+Ara								Replicate SD 2	-Ara									+Ara
Time s	Temp	LB	myc	Anchor-Linker	Linker-Bait	GroTAC1	GroTAC2		Time s	Temp	LB	myc	Anchor-Linker	Linker-Bait	GroTAC1	GroTAC2		Time s	Temp								Time s	Temp
0s	30.0 °C	0.09795	0.096	0.09545	0.10215	0.1079	0.1006		0s	30.0 °C	0.09575	0.0956	0.09905	0.0988	0.1021	0.10735		0s	30.0 °C	0.00077782	0.00070711	0.0024749	0.0033234	0.0094752	0.0060811		0s	30.0 °C	7.0711e-05	0.00042426	0.0017678	0.0011314	0.00042426	0.0057276
1840s	29.9 °C	0.09755	0.09595	0.09535	0.1019	0.1072	0.10255		1840s	29.9 °C	0.0957	0.096	0.0994	0.0988	0.1011	0.10765		1840s	29.9 °C	0.00077782	0.00035355	0.0010607	0.0035355	0.011031	0.0096874		1840s	29.9 °C	0.00028284	0.00014142	0.0011314	0.0019799	0.00014142	0.0053033
3681s	30.0 °C	0.0976	0.09575	0.09515	0.10175	0.1075	0.10365		3681s	30.0 °C	0.0957	0.09565	0.09895	0.0984	0.101	0.1081		3681s	30.0 °C	0.00056569	0.00021213	0.0010607	0.0034648	0.011597	0.011243		3681s	30.0 °C	0.00042426	0.00049497	0.0017678	0.0015556	0.00014142	0.0057983
5521s	30.0 °C	0.09745	0.0958	0.0953	0.1018	0.1078	0.1029		5521s	30.0 °C	0.0961	0.0969	0.1	0.09935	0.1021	0.1071		5521s	30.0 °C	0.00049497	0	0.00070711	0.003677	0.012021	0.010324		5521s	30.0 °C	0.00028284	0.0011314	0	0.0030406	0.0016971	0.003677
7361s	30.0 °C	0.0974	0.09575	0.09685	0.10175	0.108	0.1036		7361s	30.0 °C	0.09565	0.09685	0.09985	0.09885	0.10165	0.10715		7361s	30.0 °C	0.00042426	7.0711e-05	0.0028991	0.0034648	0.012445	0.011314		7361s	30.0 °C	7.0711e-05	0.00077782	0.00021213	0.0023335	0.0010607	0.0038891
9202s	29.9 °C	0.09745	0.0959	0.0973	0.1025	0.1083	0.1029		9202s	29.9 °C	0.096	0.0972	0.1003	0.09945	0.10255	0.1075		9202s	29.9 °C	0.00049497	0.00014142	0.003677	0.0042426	0.012445	0.010041		9202s	29.9 °C	0	0.00084853	0.00028284	0.003182	0.0020506	0.0038184
11042s	30.0 °C	0.09745	0.09595	0.0971	0.1019	0.10815	0.10275		11042s	30.0 °C	0.09575	0.09675	0.09955	0.0992	0.1021	0.1071		11042s	30.0 °C	0.00049497	0.00035355	0.0035355	0.0032527	0.012233	0.0096874		11042s	30.0 °C	0.00021213	7.0711e-05	0.0012021	0.002687	0.0012728	0.0031113
12882s	30.0 °C	0.0974	0.09605	0.097	0.1021	0.109	0.1027		12882s	30.0 °C	0.09575	0.09705	0.09985	0.09895	0.1022	0.10725		12882s	30.0 °C	0.00056569	0.00035355	0.0032527	0.0032527	0.013011	0.0096167		12882s	30.0 °C	7.0711e-05	7.0711e-05	0.0012021	0.002192	0.0012728	0.0027577
14723s	29.9 °C	0.09755	0.09645	0.0976	0.10215	0.1089	0.1024		14723s	29.9 °C	0.09575	0.0975	0.09985	0.09885	0.1022	0.1073		14723s	29.9 °C	0.00049497	0.00049497	0.0035355	0.003182	0.012021	0.0086267		14723s	29.9 °C	0.00021213	0.00042426	0.0017678	0.0014849	0.00042426	0.0032527
16563s	30.1 °C	0.09765	0.09755	0.09835	0.1031	0.1102	0.1038		16563s	30.1 °C	0.0959	0.09895	0.10125	0.09985	0.1033	0.1078		16563s	30.1 °C	0.00049497	0.00077782	0.0033234	0.0031113	0.012162	0.0096167		16563s	30.1 °C	0.00028284	0.00049497	0.0013435	0.0017678	0.00056569	0.0029698
18403s	30.0 °C	0.09765	0.0993	0.0998	0.1042	0.1118	0.1041		18403s	30.0 °C	0.09605	0.1008	0.1022	0.101	0.10455	0.1086		18403s	30.0 °C	0.0006364	0.0011314	0.0033941	0.0033941	0.011597	0.0083439		18403s	30.0 °C	0.00035355	0.0011314	0.0025456	0.0016971	0.00035355	0.0032527
20244s	29.9 °C	0.09765	0.10275	0.1029	0.10635	0.11595	0.1064		20244s	29.9 °C	0.0961	0.105	0.1064	0.1031	0.10785	0.1104		20244s	29.9 °C	0.0006364	0.0016263	0.003677	0.0033234	0.011809	0.0084853		20244s	29.9 °C	0.00014142	0.0011314	0.00098995	0.0016971	0.00077782	0.003677
22084s	30.0 °C	0.09785	0.10905	0.10735	0.1109	0.12375	0.1105		22084s	30.0 °C	0.09625	0.11205	0.1121	0.1074	0.1136	0.11405		22084s	30.0 °C	0.0006364	0.0027577	0.0034648	0.0035355	0.011384	0.0079196		22084s	30.0 °C	7.0711e-05	0.0016263	0.0012728	0.0016971	0.0011314	0.0043134
23924s	30.2 °C	0.09785	0.11975	0.11545	0.11975	0.1379	0.1189		23924s	30.2 °C	0.09655	0.12305	0.12035	0.11545	0.1249	0.12085		23924s	30.2 °C	0.0006364	0.0041719	0.0044548	0.0037477	0.010324	0.0062225		23924s	30.2 °C	0.00035355	0.0014849	0.0014849	0.0012021	0.0011314	0.0043134
25765s	30.3 °C	0.0979	0.13715	0.1291	0.13715	0.1643	0.13475		25765s	30.3 °C	0.09655	0.14035	0.1317	0.13085	0.1465	0.1344		25765s	30.3 °C	0.00070711	0.0057276	0.0062225	0.0036062	0.0086267	0.0034648		25765s	30.3 °C	7.0711e-05	0.002192	0.0014142	0.00049497	0.0015556	0.0052326
27605s	30.0 °C	0.0981	0.17185	0.1563	0.16875	0.21085	0.1657		27605s	30.0 °C	0.09665	0.174	0.15565	0.1591	0.18695	0.1601		27605s	30.0 °C	0.00056569	0.010253	0.0082024	0.0028991	0.0064347	0.0016971		27605s	30.0 °C	7.0711e-05	0.0018385	0.0026163	0.00070711	0.0030406	0.0066468
29445s	30.0 °C	0.098	0.23305	0.20635	0.22145	0.2812	0.21725		29445s	30.0 °C	0.09685	0.23455	0.19915	0.20535	0.25135	0.2039		29445s	30.0 °C	0.00070711	0.014496	0.01195	7.0711e-05	0.0041012	0.0092631		29445s	30.0 °C	7.0711e-05	0.002192	0.005869	0.00077782	0.0027577	0.008061
31286s	30.0 °C	0.09815	0.3163	0.2831	0.29715	0.3657	0.2925		31286s	30.0 °C	0.097	0.3125	0.26775	0.27515	0.32365	0.2696		31286s	30.0 °C	0.00077782	0.016971	0.015698	7.0711e-05	0.00070711	0.013435		31286s	30.0 °C	0	0.0073539	0.0079903	0.0013435	0.0028991	0.0056569
33126s	30.2 °C	0.09815	0.4115	0.38295	0.3875	0.4468	0.3883		33126s	30.2 °C	0.09705	0.40755	0.3535	0.3534	0.3927	0.3454		33126s	30.2 °C	0.00077782	0.0073539	0.013789	0.002687	0.0043841	0.015839		33126s	30.2 °C	7.0711e-05	0.0033234	0.011172	0.0029698	0.0011314	0.0066468
34966s	29.9 °C	0.0982	0.49025	0.46135	0.44935	0.50455	0.44935		34966s	29.9 °C	0.0971	0.469	0.4301	0.4194	0.43395	0.3956		34966s	29.9 °C	0.00070711	0.011809	0.013364	0.011243	0.004879	0.008556		34966s	29.9 °C	0.00014142	0.0046669	0.0015556	0.0015556	0.0020506	0.0043841
36807s	30.0 °C	0.0981	0.5751	0.54955	0.5085	0.56815	0.5114		36807s	30.0 °C	0.097	0.53595	0.49325	0.47165	0.47425	0.435		36807s	30.0 °C	0.00070711	0.011597	0.013789	0.015415	0.0038891	0.0089095		36807s	30.0 °C	0	0.0057276	0.0026163	0.00021213	0.0034648	0.0038184
38647s	30.2 °C	0.0982	0.65475	0.6314	0.5686	0.6199	0.5692		38647s	30.2 °C	0.097	0.60425	0.56325	0.5277	0.51225	0.47355		38647s	30.2 °C	0.00070711	0.010819	0.014566	0.022486	0.0046669	0.0038184		38647s	30.2 °C	0	0.0038891	0.0006364	0.00028284	0.002192	0.0064347
40487s	30.0 °C	0.09815	0.7246	0.69945	0.62035	0.6749	0.6193		40487s	30.0 °C	0.0969	0.6626	0.6245	0.5754	0.54745	0.5065		40487s	30.0 °C	0.00035355	0.008061	0.0169	0.023688	0.0049497	0.0048083		40487s	30.0 °C	0	0.0016971	0.0012728	0.0024042	0.0047376	0.0066468
42327s	30.1 °C	0.0981	0.78685	0.76285	0.67505	0.7238	0.67275		42327s	30.1 °C	0.09695	0.71905	0.6803	0.6115	0.57815	0.53925		42327s	30.1 °C	0.00070711	0.005869	0.016334	0.023264	0.0041012	0.0037477		42327s	30.1 °C	7.0711e-05	0.00091924	0.0060811	0.00028284	0.011102	0.011384
44168s	30.0 °C	0.0982	0.84635	0.8179	0.7226	0.76355	0.71755		44168s	30.0 °C	0.097	0.77955	0.7323	0.657	0.60945	0.56805		44168s	30.0 °C	0.00070711	0.0096874	0.020789	0.020365	0.008556	0.002192		44168s	30.0 °C	0	0.0050205	0.00056569	0.00084853	0.012657	0.012374
46008s	29.9 °C	0.0982	0.90485	0.8817	0.77015	0.8048	0.7636		46008s	29.9 °C	0.09695	0.83955	0.78025	0.6938	0.6366	0.5952		46008s	29.9 °C	0.00042426	0.010819	0.016546	0.011384	0.0091924	0.0082024		46008s	29.9 °C	7.0711e-05	0.0065761	0.0028991	0.0011314	0.014284	0.012587
47848s	30.0 °C	0.0981	0.94255	0.9233	0.8105	0.83585	0.80055		47848s	30.0 °C	0.09695	0.8869	0.8348	0.73955	0.6677	0.625		47848s	30.0 °C	0.00042426	0.013506	0.011031	0.013576	0.0095459	0.007566		47848s	30.0 °C	7.0711e-05	0.0089095	0.0014142	0.0033234	0.0096167	0.013859
49689s	30.0 °C	0.09815	0.97995	0.9599	0.8422	0.86445	0.83135		49689s	30.0 °C	0.09685	0.9272	0.87935	0.7612	0.68285	0.64535		49689s	30.0 °C	0.00049497	0.014637	0.013152	0.014142	0.011667	0.0077075		49689s	30.0 °C	7.0711e-05	0.011031	0.0010607	0.00070711	0.0088388	0.011809
51529s	30.0 °C	0.09825	1.0122	0.99215	0.8703	0.89025	0.8621		51529s	30.0 °C	0.09685	0.9527	0.9122	0.77515	0.69155	0.6583		51529s	30.0 °C	0.00035355	0.017041	0.011667	0.0084853	0.011102	0.0066468		51529s	30.0 °C	7.0711e-05	0.010324	0.0025456	0.0024749	0.0077075	0.011597
53369s	30.0 °C	0.0982	1.0447	1.0265	0.89765	0.91505	0.8854		53369s	30.0 °C	0.0968	0.9876	0.94315	0.79345	0.70045	0.665		53369s	30.0 °C	0.00042426	0.019516	0.0098995	0.01195	0.01393	0.010607		53369s	30.0 °C	0	0.012728	0.0036062	0.0012021	0.0081317	0.010889
55210s	29.9 °C	0.0983	1.0736	1.053	0.9225	0.93945	0.90895		55210s	29.9 °C	0.0968	1.01	0.96465	0.8092	0.7077	0.67165		55210s	29.9 °C	0.00014142	0.021991	0.012657	0.013152	0.015627	0.011809		55210s	29.9 °C	0	0.010819	0.0045962	0.0018385	0.0079196	0.010536
57050s	30.2 °C	0.0981	1.0962	1.0739	0.94405	0.9598	0.93145		57050s	30.2 °C	0.09675	1.0332	0.9888	0.82495	0.7145	0.6779		57050s	30.2 °C	0.00028284	0.023193	0.013081	0.012374	0.015839	0.01294		57050s	30.2 °C	7.0711e-05	0.011879	0.00070711	0.0010607	0.0055154	0.0086267
58890s	30.1 °C	0.0982	1.1187	1.0982	0.96535	0.9793	0.9514		58890s	30.1 °C	0.0968	1.0546	1.0121	0.8389	0.72105	0.67975		58890s	30.1 °C	0.00042426	0.021284	0.012304	0.01492	0.015698	0.013859		58890s	30.1 °C	0.00014142	0.012374	0.005374	0.00042426	0.0077075	0.0088388
Mean OD 3	-Ara									+Ara								Replicate SD 3	-Ara									+Ara
Time s	Temp	LB	myc	Anchor-Linker	Linker-Bait	GroTAC1	GroTAC2		Time s	Temp	LB	myc	Anchor-Linker	Linker-Bait	GroTAC1	GroTAC2		Time s	Temp								Time s	Temp
0s	30.0 °C	0.0982	0.09775	0.09655	0.10065	0.1011	0.0995		0s	30.0 °C	0.09475	0.09835	0.09975	0.09695	0.1012	0.097		0s	30.0 °C	0.00014142	0.0010607	0.0006364	0.0027577	0.0032527	0.0073539		0s	30.0 °C	7.0711e-05	0.00091924	0.003182	0.00049497	0.005374	0.0015556
1840s	30.1 °C	0.09815	0.0992	0.0973	0.10105	0.10365	0.09805		1840s	30.1 °C	0.09635	0.10035	0.10245	0.0991	0.1043	0.1023		1840s	30.1 °C	0.00021213	0.0022627	0.00028284	0.0026163	0.0010607	0.0027577		1840s	30.1 °C	0.002192	0.0010607	0.0030406	0.0028284	0.0015556	0.0056569
3681s	30.1 °C	0.09825	0.0982	0.0973	0.1013	0.1026	0.09775		3681s	30.1 °C	0.0953	0.09885	0.10075	0.10075	0.1042	0.1018		3681s	30.1 °C	0.00021213	0.00056569	0.00098995	0.0029698	0.0028284	0.0036062		3681s	30.1 °C	0.00042426	0.0006364	0.0023335	0.0024749	0.0011314	0.0060811
5521s	29.9 °C	0.09815	0.09825	0.09755	0.10155	0.10305	0.09795		5521s	29.9 °C	0.09555	0.0991	0.1014	0.10025	0.10465	0.1037		5521s	29.9 °C	7.0711e-05	0.00035355	0.0010607	0.0033234	0.0026163	0.0038891		5521s	29.9 °C	0.0006364	0.00070711	0.0021213	0.0030406	0.0016263	0.0052326
7361s	29.9 °C	0.09815	0.0984	0.09775	0.1018	0.1029	0.0982		7361s	29.9 °C	0.0959	0.0995	0.10065	0.0996	0.1044	0.1042		7361s	29.9 °C	7.0711e-05	0.00028284	0.0012021	0.0032527	0.0031113	0.0039598		7361s	29.9 °C	0.00070711	0.00070711	0.0034648	0.0018385	0.0011314	0.0042426
9201s	30.0 °C	0.0982	0.09865	0.0981	0.10205	0.10315	0.09845		9201s	30.0 °C	0.0957	0.09945	0.1008	0.09955	0.1043	0.1033		9201s	30.0 °C	0	0.00035355	0.0011314	0.003182	0.0028991	0.0038891		9201s	30.0 °C	0.00028284	0.0012021	0.0039598	0.0013435	0.00084853	0.0042426
11042s	29.9 °C	0.0982	0.0992	0.09865	0.10245	0.1035	0.09905		11042s	29.9 °C	0.0958	0.10005	0.1006	0.0998	0.10425	0.10515		11042s	29.9 °C	0	0.00042426	0.0013435	0.003182	0.0031113	0.0038891		11042s	29.9 °C	0.00042426	0.00091924	0.0033941	0.00070711	7.0711e-05	0.002192
12882s	29.9 °C	0.09825	0.1	0.09955	0.10285	0.1043	0.1001		12882s	29.9 °C	0.09575	0.1015	0.10175	0.10075	0.10555	0.10575		12882s	29.9 °C	7.0711e-05	0.00014142	0.0013435	0.003182	0.0032527	0.0041012		12882s	29.9 °C	0.00035355	0.00098995	0.003182	0.0017678	0.00035355	0.0033234
14722s	30.0 °C	0.0983	0.1016	0.1012	0.1039	0.1058	0.10205		14722s	30.0 °C	0.0958	0.10405	0.10365	0.10245	0.10645	0.1065		14722s	30.0 °C	0.00014142	0	0.0014142	0.0032527	0.0032527	0.0040305		14722s	30.0 °C	0.00056569	0.0012021	0.0028991	0.00049497	0.00049497	0.0042426
16562s	30.1 °C	0.0984	0.1048	0.10475	0.10605	0.10915	0.1063		16562s	30.1 °C	0.0958	0.10855	0.10705	0.1058	0.10925	0.1093		16562s	30.1 °C	0.00028284	0.00014142	0.0013435	0.003182	0.0030406	0.0038184		16562s	30.1 °C	0.00028284	0.0020506	0.0030406	0.00028284	0.00091924	0.0049497
18403s	29.9 °C	0.09835	0.11165	0.11235	0.11045	0.11555	0.1147		18403s	29.9 °C	0.0958	0.1172	0.11435	0.1119	0.1147	0.1179		18403s	29.9 °C	0.00035355	0.00077782	0.0012021	0.0033234	0.0030406	0.0038184		18403s	29.9 °C	0.00042426	0.0025456	0.0026163	0.00014142	0.0018385	0.00070711
20243s	29.9 °C	0.09835	0.123	0.1273	0.1189	0.1285	0.1315		20243s	29.9 °C	0.09595	0.12915	0.12795	0.12175	0.1265	0.12945		20243s	29.9 °C	0.00035355	0.0014142	0	0.0032527	0.0025456	0.0029698		20243s	29.9 °C	0.00049497	0.0012021	0.0019092	0.0012021	0.0012728	0.00091924
22083s	30.0 °C	0.0985	0.14325	0.1547	0.1369	0.153	0.1635		22083s	30.0 °C	0.09585	0.1517	0.15185	0.1399	0.14825	0.15305		22083s	30.0 °C	0.00042426	0.0065761	0.0031113	0.0025456	0.0014142	0.0015556		22083s	30.0 °C	0.00035355	0.0028284	0.0017678	0.002687	0.0013435	0.0041719
23923s	30.1 °C	0.0984	0.1834	0.20555	0.16975	0.1984	0.22035		23923s	30.1 °C	0.09585	0.19675	0.1956	0.1769	0.18965	0.19885		23923s	30.1 °C	0.00042426	0.012304	0.0086974	0.0010607	0.00042426	0.0012021		23923s	30.1 °C	0.00035355	0.0077075	0.00014142	0.0021213	0.002192	0.013223
25764s	30.0 °C	0.0985	0.2485	0.27505	0.2272	0.2642	0.29755		25764s	30.0 °C	0.09585	0.26535	0.26045	0.24015	0.25175	0.2612		25764s	30.0 °C	0.00042426	0.016263	0.011667	0.0014142	0.0019799	0.0012021		25764s	30.0 °C	0.00035355	0.0078489	0.003182	0.0034648	0.0045962	0.0098995
27604s	30.0 °C	0.0986	0.33475	0.3609	0.3037	0.35265	0.3726		27604s	30.0 °C	0.09595	0.35055	0.3353	0.31755	0.3263	0.33515		27604s	30.0 °C	0.00070711	0.027789	0.0056569	0.0032527	0.0014849	0.0042426		27604s	30.0 °C	0.00035355	0.0092631	0.0016971	0.0054447	0.0038184	0.0071418
29444s	29.9 °C	0.0987	0.4201	0.41085	0.37875	0.4035	0.44315		29444s	29.9 °C	0.096	0.41545	0.38795	0.38815	0.37035	0.38635		29444s	29.9 °C	0.00056569	0.012869	0.0068589	0.0091217	0.0055154	0.0038891		29444s	29.9 °C	0.00028284	0.0036062	0.0010607	0.01294	0.0088388	0.00021213
31284s	30.1 °C	0.0987	0.50005	0.4668	0.4467	0.4579	0.5186		31284s	30.1 °C	0.09585	0.4841	0.4327	0.4489	0.40865	0.444		31284s	30.1 °C	0.00070711	0.022274	0.0083439	0.0065054	0.0025456	0.0021213		31284s	30.1 °C	0.00021213	0.0032527	0.00014142	0.013576	0.0096874	0.0031113
33125s	30.0 °C	0.0986	0.58395	0.52685	0.52965	0.51905	0.59575		33125s	30.0 °C	0.09595	0.55025	0.47695	0.51725	0.45125	0.50195		33125s	30.0 °C	0.00084853	0.026517	0.0028991	0.0082731	0.0024749	0.003182		33125s	30.0 °C	0.00021213	0.0012021	0.0012021	0.012374	0.0064347	0.002192
34965s	30.1 °C	0.0987	0.66215	0.58335	0.6083	0.5764	0.67205		34965s	30.1 °C	0.096	0.60905	0.5161	0.5801	0.49345	0.55425		34965s	30.1 °C	0.00084853	0.02284	0.0041719	0.0039598	0.006364	0.00091924		34965s	30.1 °C	0.00028284	0.00021213	0.0015556	0.011172	0.0081317	0.0016263
36805s	30.1 °C	0.09875	0.7328	0.63615	0.68665	0.6296	0.73525		36805s	30.1 °C	0.09605	0.6709	0.54905	0.6349	0.5298	0.6077		36805s	30.1 °C	0.00091924	0.032103	0.0045962	0.0012021	0.010041	0.002192		36805s	30.1 °C	0.00035355	0.0062225	0.00021213	0.006364	0.0082024	0.0059397
38645s	30.1 °C	0.0987	0.796	0.69675	0.7531	0.68435	0.81405		38645s	30.1 °C	0.09605	0.7328	0.5866	0.6857	0.5621	0.6495		38645s	30.1 °C	0.0011314	0.042285	0.014354	0.0052326	0.021142	0.0045962		38645s	30.1 °C	0.00021213	0.014284	0.0021213	0.0041012	0.013435	0.0029698
40486s	30.1 °C	0.099	0.86575	0.74385	0.83385	0.7357	0.8677		40486s	30.1 °C	0.0961	0.7886	0.6267	0.73755	0.5912	0.6875		40486s	30.1 °C	0.0012728	0.041224	0.00091924	0.012799	0.013011	0.0046669		40486s	30.1 °C	0.00028284	0.0052326	0.0035355	0.0028991	0.010607	0.0084853
42326s	30.0 °C	0.09895	0.9129	0.7787	0.8883	0.77105	0.90995		42326s	30.0 °C	0.09615	0.83645	0.66225	0.7817	0.61035	0.7171		42326s	30.0 °C	0.0012021	0.03776	0.0028284	0.016546	0.011243	0.0084146		42326s	30.0 °C	0.00021213	0.00091924	0.0028991	0.0048083	0.016758	0.010889
44166s	29.9 °C	0.09905	0.9552	0.80915	0.93205	0.8041	0.9519		44166s	29.9 °C	0.0961	0.8805	0.6885	0.8205	0.625	0.74025		44166s	29.9 °C	0.0010607	0.038467	0.0024749	0.018031	0.0094752	0.0077782		44166s	29.9 °C	0.00042426	0.0046669	0.0028284	0.0049497	0.014849	0.012092
46007s	29.9 °C	0.099	0.9943	0.83635	0.97505	0.8327	0.98715		46007s	29.9 °C	0.09615	0.9184	0.7092	0.8478	0.63325	0.75865		46007s	29.9 °C	0.0012728	0.041436	0.0014849	0.023688	0.0076368	0.0098288		46007s	29.9 °C	0.00021213	0.0083439	0.0029698	0.010041	0.015768	0.01096
47847s	29.9 °C	0.09905	1.0284	0.86435	1.0122	0.8609	1.0213		47847s	29.9 °C	0.0962	0.9536	0.72775	0.87665	0.6416	0.77235		47847s	29.9 °C	0.0013435	0.037477	0.0037477	0.027931	0.0077782	0.017961		47847s	29.9 °C	0.00014142	0.013435	0.0028991	0.014354	0.014284	0.011102
49687s	29.9 °C	0.0991	1.0538	0.8878	1.0416	0.88595	1.0431		49687s	29.9 °C	0.0962	0.9809	0.7419	0.90185	0.64745	0.7854		49687s	29.9 °C	0.0012728	0.03486	0.0025456	0.035143	0.0064347	0.018526		49687s	29.9 °C	0.00014142	0.015415	0.0025456	0.021001	0.016193	0.011879
51527s	30.1 °C	0.09915	1.0806	0.90895	1.0616	0.9086	1.0616		51527s	30.1 °C	0.09625	1.007	0.7557	0.9273	0.65835	0.80045		51527s	30.1 °C	0.0013435	0.029416	0.0017678	0.044618	0.0065054	0.021779		51527s	30.1 °C	7.0711e-05	0.020294	0.00098995	0.026729	0.01096	0.010394
53368s	30.0 °C	0.09905	1.0955	0.9247	1.0832	0.92905	1.0734		53368s	30.0 °C	0.0962	1.0262	0.76995	0.9475	0.66105	0.8089		53368s	30.0 °C	0.0012021	0.030335	0.00084853	0.048225	0.005869	0.027789		53368s	30.0 °C	0	0.02093	0.0013435	0.028709	0.015627	0.010748
55208s	30.1 °C	0.0991	1.1092	0.93835	1.079	0.94235	1.0745		55208s	30.1 °C	0.09625	1.0389	0.78175	0.96015	0.6655	0.8099		55208s	30.1 °C	0.0014142	0.028426	0.0013435	0.081176	0.0040305	0.04674		55208s	30.1 °C	7.0711e-05	0.017112	0.0027577	0.026375	0.015698	0.011879
57048s	30.0 °C	0.0991	1.133	0.9508	1.0798	0.95495	1.0837		57048s	30.0 °C	0.0963	1.0548	0.7934	0.9773	0.67225	0.8217		57048s	30.0 °C	0.0012728	0.0239	0.00084853	0.10338	0.0047376	0.057841		57048s	30.0 °C	0	0.018738	0.0028284	0.02786	0.019445	0.010748
58888s	29.9 °C	0.09915	1.1484	0.96205	1.0902	0.97115	1.0912		58888s	29.9 °C	0.09635	1.0679	0.80415	0.98545	0.6751	0.82745		58888s	29.9 °C	0.0013435	0.028355	0.0020506	0.1149	0.0024749	0.06463		58888s	29.9 °C	7.0711e-05	0.016971	0.00021213	0.025809	0.017536	0.0096874
Mean OD 4	-Ara									+Ara								Replicate SD 4	-Ara									+Ara
Time s	Temp	LB	myc	Anchor-Linker	Linker-Bait	GroTAC1	GroTAC2		Time s	Temp	LB	myc	Anchor-Linker	Linker-Bait	GroTAC1	GroTAC2		Time s	Temp								Time s	Temp
0s	30.2 °C	0.10395	0.1003	0.0982	0.10455	0.1061	0.1043		0s	30.2 °C	0.09895	0.1139	0.11965	0.1104	0.1168	0.11375		0s	30.2 °C	0.0053033	0.0021213	0.0012728	0.0006364	0.0025456	0.0077782		0s	30.2 °C	0.0027577	0.017253	0.013789	0.0083439	0.0057983	0.0019092
1840s	29.8 °C	0.10435	0.1004	0.0988	0.10555	0.1076	0.10505		1840s	29.8 °C	0.1003	0.11135	0.11935	0.11095	0.11475	0.1207		1840s	29.8 °C	0.005869	0.0021213	0.0012728	0.0014849	0.0028284	0.0077075		1840s	29.8 °C	0.0012728	0.0081317	0.011667	0.0078489	0.0051619	0.0083439
3681s	30.1 °C	0.10445	0.10065	0.099	0.1059	0.10835	0.1052		3681s	30.1 °C	0.1007	0.11295	0.12075	0.11165	0.11545	0.12105		3681s	30.1 °C	0.0060104	0.0027577	0.0012728	0.0018385	0.0038891	0.0076368		3681s	30.1 °C	0.0021213	0.0062933	0.013506	0.008556	0.0057276	0.0086974
5521s	29.9 °C	0.1044	0.10035	0.09915	0.1062	0.10825	0.1059		5521s	29.9 °C	0.0997	0.11375	0.1214	0.1129	0.11725	0.1223		5521s	29.9 °C	0.0062225	0.0023335	0.0013435	0.0019799	0.0036062	0.0084853		5521s	29.9 °C	0.00056569	0.0061518	0.014425	0.0097581	0.0077075	0.0093338
7361s	29.9 °C	0.10445	0.10045	0.09925	0.1066	0.10875	0.10555		7361s	29.9 °C	0.09865	0.1135	0.12065	0.11235	0.116	0.1212		7361s	29.9 °C	0.0064347	0.0023335	0.0013435	0.0022627	0.0038891	0.0077075		7361s	29.9 °C	0.0010607	0.0069296	0.013647	0.0086974	0.0060811	0.0084853
9202s	29.9 °C	0.1044	0.10075	0.09985	0.1071	0.10915	0.1064		9202s	29.9 °C	0.0981	0.1125	0.1208	0.11235	0.1156	0.121		9202s	29.9 °C	0.006364	0.0023335	0.0017678	0.0028284	0.0041719	0.0084853		9202s	29.9 °C	0.0016971	0.0074953	0.013859	0.0084146	0.0052326	0.008061
11042s	29.9 °C	0.1044	0.1016	0.10005	0.10745	0.10915	0.1069		11042s	29.9 °C	0.0981	0.113	0.12005	0.11235	0.116	0.12145		11042s	29.9 °C	0.006364	0.0022627	0.0013435	0.0024749	0.0038891	0.0083439		11042s	29.9 °C	0.0015556	0.0074953	0.012233	0.0079903	0.0055154	0.0086974
12882s	29.9 °C	0.1045	0.1041	0.10135	0.10905	0.11	0.1093		12882s	29.9 °C	0.0984	0.1147	0.12245	0.11455	0.11705	0.12305		12882s	29.9 °C	0.006364	0.0029698	0.0014849	0.0030406	0.003677	0.0097581		12882s	29.9 °C	0.0014142	0.0070711	0.013789	0.0071418	0.0053033	0.0068589
14723s	30.0 °C	0.10445	0.10695	0.10315	0.11035	0.11155	0.11005		14723s	30.0 °C	0.0982	0.11595	0.12375	0.11495	0.11815	0.124		14723s	30.0 °C	0.0062933	0.002192	0.0010607	0.0028991	0.0038891	0.0079903		14723s	30.0 °C	0.0014142	0.0089803	0.013364	0.0070004	0.0050205	0.0082024
16563s	29.9 °C	0.1046	0.1123	0.10775	0.11495	0.1156	0.116		16563s	29.9 °C	0.0984	0.12045	0.1269	0.11785	0.12115	0.1276		16563s	29.9 °C	0.0062225	0.00014142	0.0014849	0.004879	0.0052326	0.010465		16563s	29.9 °C	0.0011314	0.010112	0.012728	0.0074246	0.0053033	0.008061
18403s	29.9 °C	0.1046	0.12185	0.1147	0.1213	0.12065	0.12125		18403s	29.9 °C	0.09845	0.12585	0.13285	0.1234	0.1262	0.1339		18403s	29.9 °C	0.0060811	0.00077782	0.00070711	0.0043841	0.0038891	0.005869		18403s	29.9 °C	0.00091924	0.013647	0.011243	0.0060811	0.0046669	0.0072125
20244s	30.0 °C	0.10455	0.13635	0.12985	0.1347	0.13295	0.1373		20244s	30.0 °C	0.09875	0.13705	0.1451	0.13405	0.13725	0.14665		20244s	30.0 °C	0.0061518	0.0030406	0.0027577	0.0045255	0.0044548	0.0048083		20244s	30.0 °C	0.0006364	0.014496	0.0097581	0.0028991	0.0041719	0.0040305
22084s	30.0 °C	0.10465	0.1642	0.15855	0.15885	0.15695	0.1667		22084s	30.0 °C	0.0988	0.15815	0.16725	0.1523	0.15685	0.16835		22084s	30.0 °C	0.0062933	0.0069296	0.0062933	0.00077782	0.0047376	0.00028284		22084s	30.0 °C	0.00056569	0.016193	0.0070004	0.005374	0.00049497	0.00021213
23924s	30.1 °C	0.10475	0.21505	0.2068	0.20265	0.2006	0.21805		23924s	30.1 °C	0.09835	0.19465	0.20525	0.1846	0.19695	0.21185		23924s	30.1 °C	0.0060104	0.010536	0.010889	0.00049497	0.0032527	0.0060104		23924s	30.1 °C	0.0010607	0.024961	0.0024749	0.017395	0.0006364	0.0054447
25764s	30.1 °C	0.1047	0.29	0.2772	0.2694	0.26995	0.2915		25764s	30.1 °C	0.0986	0.2588	0.26875	0.2404	0.2611	0.2765		25764s	30.1 °C	0.0059397	0.012445	0.010748	0	0.0054447	0.010041		25764s	30.1 °C	0.00070711	0.031537	7.0711e-05	0.028284	0.0022627	0.0043841
27605s	30.0 °C	0.10485	0.39185	0.3643	0.3602	0.36005	0.37485		27605s	30.0 °C	0.0985	0.3365	0.33915	0.31415	0.33285	0.3527		27605s	30.0 °C	0.005869	0.013223	0.017112	0.0019799	0.0020506	0.00077782		27605s	30.0 °C	0.00098995	0.041436	0.0016263	0.037406	0.0044548	0.0067882
29445s	29.9 °C	0.10485	0.46465	0.42335	0.43195	0.4206	0.4412		29445s	29.9 °C	0.098	0.40245	0.3982	0.3899	0.3869	0.411		29445s	29.9 °C	0.005869	0.0094045	0.013081	0.0088388	0.0069296	0.009051		29445s	29.9 °C	0.0014142	0.042073	0.0039598	0.022486	0.00042426	0.010182
31285s	29.9 °C	0.10495	0.5474	0.4843	0.5129	0.47965	0.5256		31285s	29.9 °C	0.0982	0.4601	0.43885	0.4512	0.4274	0.47025		31285s	29.9 °C	0.0057276	0.011172	0.014425	0.0055154	0.0028991	0.012162		31285s	29.9 °C	0.0014142	0.03677	0.0028991	0.023335	0.0022627	0.0043134
33126s	29.9 °C	0.105	0.6272	0.5442	0.59555	0.5422	0.6109		33126s	29.9 °C	0.0981	0.5258	0.4866	0.5136	0.46935	0.53445		33126s	29.9 °C	0.0057983	0.015556	0.014708	0.00021213	0.00070711	0.0093338		33126s	29.9 °C	0.0014142	0.03578	0.0032527	0.027577	0.002192	0.0041719
34966s	30.1 °C	0.10505	0.7007	0.6003	0.67345	0.5951	0.6892		34966s	30.1 °C	0.0982	0.5913	0.5315	0.5815	0.5144	0.5992		34966s	30.1 °C	0.0057276	0.012162	0.013576	0.0050205	0.0025456	0.013718		34966s	30.1 °C	0.0014142	0.036628	0.0065054	0.018102	0.0043841	0.0041012
36806s	29.9 °C	0.1051	0.7635	0.65415	0.7428	0.6482	0.7554		36806s	29.9 °C	0.0981	0.64725	0.56845	0.64295	0.54865	0.65215		36806s	29.9 °C	0.0056569	0.015274	0.012516	0.0014142	0.0072125	0.013435		36806s	29.9 °C	0.0012728	0.039386	0.0079903	0.0051619	0.0006364	0.0054447
38647s	29.9 °C	0.1052	0.83045	0.7031	0.8036	0.69605	0.8299		38647s	29.9 °C	0.0982	0.69965	0.60585	0.6918	0.5848	0.6846		38647s	29.9 °C	0.0056569	0.016051	0.013718	0.0031113	0.013647	0.031254		38647s	29.9 °C	0.0014142	0.044336	0.0078489	0.0019799	0.00014142	0.0097581
40487s	29.9 °C	0.1053	0.88825	0.7559	0.8698	0.7478	0.8898		40487s	29.9 °C	0.0981	0.7522	0.64055	0.73525	0.6129	0.71615		40487s	29.9 °C	0.0056569	0.014354	0.008061	0.0045255	0.013152	0.019658		40487s	29.9 °C	0.0014142	0.044689	0.0037477	0.013223	0.00014142	0.0096874
42327s	29.9 °C	0.1054	0.9301	0.78865	0.914	0.7832	0.93075		42327s	29.9 °C	0.09805	0.81365	0.6828	0.7834	0.6415	0.75845		42327s	29.9 °C	0.0056569	0.015698	0.0086974	0.0031113	0.013859	0.022274		42327s	29.9 °C	0.0012021	0.038254	0.0033941	0.031396	0.0031113	0.0060104
44168s	30.1 °C	0.1054	0.9703	0.8187	0.95125	0.8144	0.96885		44168s	30.1 °C	0.09815	0.857	0.7073	0.82905	0.657	0.79025		44168s	30.1 °C	0.0056569	0.019375	0.0062225	0.0050205	0.013859	0.02284		44168s	30.1 °C	0.0013435	0.037194	0.011172	0.029062	0.0039598	0.0068589
46008s	29.9 °C	0.10545	1.0098	0.847	0.98655	0.84525	1.0023		46008s	29.9 °C	0.0982	0.90035	0.73185	0.8653	0.6691	0.8204		46008s	29.9 °C	0.0054447	0.018102	0.0049497	0.0089803	0.016051	0.021072		46008s	29.9 °C	0.0012728	0.024678	0.013789	0.037194	0.00056569	0.016263
47848s	29.9 °C	0.10545	1.0399	0.87365	1.0174	0.8715	1.0327		47848s	29.9 °C	0.0982	0.92175	0.7549	0.89185	0.6802	0.84375		47848s	29.9 °C	0.0054447	0.025032	0.0040305	0.011809	0.014991	0.019233		47848s	29.9 °C	0.0014142	0.013789	0.014708	0.052962	0.0018385	0.031325
49689s	30.0 °C	0.10555	1.0683	0.896	1.0436	0.8958	1.0584		49689s	30.0 °C	0.0982	0.9488	0.7731	0.914	0.6886	0.86295		49689s	30.0 °C	0.0054447	0.025102	0.0048083	0.015415	0.014142	0.019163		49689s	30.0 °C	0.0014142	0.0048083	0.016405	0.040305	0.002687	0.04179
51529s	29.9 °C	0.10555	1.0949	0.9165	1.0675	0.91845	1.0746		51529s	29.9 °C	0.0981	0.97435	0.78885	0.9352	0.695	0.8815		51529s	29.9 °C	0.0054447	0.026375	0.005374	0.018809	0.013647	0.017112		51529s	29.9 °C	0.0011314	0.00091924	0.015061	0.03776	0.0011314	0.050346
53369s	29.9 °C	0.10565	1.1147	0.9364	1.0896	0.93805	1.088		53369s	29.9 °C	0.09835	0.98915	0.8001	0.9439	0.7021	0.8926		53369s	29.9 °C	0.0054447	0.032456	0.0033941	0.02086	0.011809	0.010324		53369s	29.9 °C	0.0013435	0.00077782	0.017536	0.029981	0.0011314	0.051619
55210s	30.2 °C	0.1056	1.1325	0.94985	1.1056	0.9534	1.0972		55210s	30.2 °C	0.09805	1.0053	0.81065	0.9562	0.70755	0.9039		55210s	30.2 °C	0.0055154	0.033941	0.0050205	0.023264	0.010748	0.0084146		55210s	30.2 °C	0.0010607	0.0041719	0.016193	0.033375	0.0012021	0.053033
57050s	29.8 °C	0.10565	1.1474	0.9634	1.1202	0.9715	1.1082		57050s	29.8 °C	0.09835	1.0187	0.82485	0.9658	0.6995	0.91265		57050s	29.8 °C	0.0054447	0.038679	0.0045255	0.025739	0.013435	0.0015556		57050s	29.8 °C	0.0013435	0.0050205	0.011809	0.027294	0.019516	0.053104
58890s	30.0 °C	0.10565	1.1621	0.97445	1.1341	0.98475	1.1227		58890s	30.0 °C	0.0983	1.0287	0.8308	0.9815	0.7013	0.9194		58890s	30.0 °C	0.0055861	0.042073	0.0071418	0.031608	0.008556	0.0034648		58890s	30.0 °C	0.0012728	0.0068589	0.015132	0.02192	0.026587	0.051619
Mean OD 5	-Ara									+Ara								Replicate SD 5	-Ara									+Ara
Time s	Temp	LB	myc	Anchor-Linker	Linker-Bait	GroTAC1	GroTAC2		Time s	Temp	LB	myc	Anchor-Linker	Linker-Bait	GroTAC1	GroTAC2		Time s	Temp								Time s	Temp
0s	30.0 °C	0.1042	0.1096	0.11605	0.1188	0.1084	0.10025		0s	30.0 °C	0.10705	0.109	0.1065	0.1042	0.10385	0.10265		0s	30.0 °C	0.0046669	0.0056569	0.0070004	0.0028284	0.0031113	0.0024749		0s	30.0 °C	0.00077782	0.0065054	0.0039598	0.00014142	0.0047376	0.002192
1840s	30.0 °C	0.10425	0.1101	0.1166	0.1174	0.10775	0.1002		1840s	30.0 °C	0.1075	0.1111	0.11195	0.1082	0.1079	0.10865		1840s	30.0 °C	0.0041719	0.006364	0.0070711	0.00084853	0.0014849	0.0022627		1840s	30.0 °C	0.00098995	0.0052326	0.00077782	0.0019799	0.0025456	0.00091924
3681s	29.9 °C	0.1044	0.1102	0.1166	0.1177	0.1079	0.1004		3681s	29.9 °C	0.10815	0.11125	0.10995	0.10605	0.1074	0.1091		3681s	29.9 °C	0.0042426	0.0069296	0.0076368	0.0011314	0.0018385	0.0025456		3681s	29.9 °C	0.0019092	0.0057276	0.0010607	0.002192	0.0012728	0.003677
5521s	30.0 °C	0.10445	0.11035	0.11735	0.11805	0.10835	0.1008		5521s	30.0 °C	0.1073	0.11095	0.11025	0.1064	0.10765	0.1101		5521s	30.0 °C	0.0041719	0.0070004	0.0077075	0.0013435	0.0020506	0.0029698		5521s	30.0 °C	0.00042426	0.0074246	0.002192	0.0018385	7.0711e-05	0.0035355
7361s	30.1 °C	0.10455	0.11055	0.11725	0.11825	0.10855	0.101		7361s	30.1 °C	0.1073	0.111	0.1096	0.10645	0.10765	0.1119		7361s	30.1 °C	0.0041719	0.0070004	0.0078489	0.0013435	0.002192	0.0029698		7361s	30.1 °C	0.00028284	0.0082024	0.0033941	0.0016263	0.0012021	0.0039598
9202s	29.9 °C	0.1046	0.1105	0.11745	0.11875	0.10885	0.1011		9202s	29.9 °C	0.1074	0.1112	0.10875	0.1067	0.1087	0.11035		9202s	29.9 °C	0.0041012	0.0069296	0.0081317	0.0017678	0.0023335	0.0029698		9202s	29.9 °C	0.00042426	0.0086267	0.0040305	0.0012728	0.00042426	0.0016263
11042s	30.1 °C	0.10455	0.111	0.1181	0.11955	0.10945	0.1016		11042s	30.1 °C	0.10735	0.1119	0.1095	0.10725	0.10885	0.11565		11042s	30.1 °C	0.0038891	0.0067882	0.0084853	0.002192	0.0024749	0.0033941		11042s	30.1 °C	7.0711e-05	0.0087681	0.0035355	0.0010607	0.0014849	0.0020506
12882s	30.1 °C	0.10475	0.1112	0.11835	0.12	0.1099	0.10205		12882s	30.1 °C	0.10775	0.11315	0.1101	0.10755	0.1085	0.1181		12882s	30.1 °C	0.0038891	0.0065054	0.008556	0.0025456	0.0025456	0.0033234		12882s	30.1 °C	0.00049497	0.0084146	0.0033941	0.00077782	0.0025456	0.0079196
14722s	30.0 °C	0.10465	0.11235	0.1192	0.1207	0.1107	0.10305		14722s	30.0 °C	0.10735	0.11475	0.11075	0.10825	0.10935	0.1125		14722s	30.0 °C	0.0038891	0.0062933	0.0079196	0.0018385	0.0022627	0.0033234		14722s	30.0 °C	7.0711e-05	0.0086974	0.0040305	7.0711e-05	0.002192	0.00028284
16563s	30.3 °C	0.10465	0.11475	0.1212	0.12345	0.11255	0.10495		16563s	30.3 °C	0.1073	0.118	0.11215	0.1107	0.11135	0.1162		16563s	30.3 °C	0.0038891	0.0055861	0.0077782	0.0023335	0.0023335	0.0033234		16563s	30.3 °C	0.00014142	0.0096167	0.0040305	0.00014142	0.0030406	0.0031113
18403s	29.9 °C	0.1046	0.12115	0.1239	0.128	0.1165	0.10925		18403s	29.9 °C	0.1074	0.1243	0.1152	0.11525	0.11525	0.1182		18403s	29.9 °C	0.0039598	0.0057276	0.0065054	0.0024042	0.0024042	0.0040305		18403s	29.9 °C	0	0.010748	0.0042426	0.00035355	0.0028991	0.00098995
20243s	29.9 °C	0.10485	0.13155	0.13105	0.1368	0.12405	0.1165		20243s	29.9 °C	0.1074	0.13515	0.1211	0.1235	0.1249	0.1287		20243s	29.9 °C	0.0037477	0.0047376	0.0054447	0.002687	0.0017678	0.0042426		20243s	29.9 °C	0.00014142	0.011667	0.0049497	0.00014142	0.0057983	0.0069296
22084s	30.0 °C	0.1048	0.1459	0.1412	0.15035	0.1383	0.13085		22084s	30.0 °C	0.1074	0.14985	0.13215	0.1359	0.14	0.1425		22084s	30.0 °C	0.0038184	0.0045255	0.0018385	0.0020506	0.00028284	0.0051619		22084s	30.0 °C	0	0.0099702	0.0065761	0.0022627	0.0094752	0.0077782
23924s	30.1 °C	0.10465	0.1741	0.16265	0.1761	0.1654	0.15685		23924s	30.1 °C	0.10735	0.17795	0.1538	0.16015	0.16775	0.1631		23924s	30.1 °C	0.0040305	0.0028284	0.0026163	0.00070711	0.0016971	0.0062933		23924s	30.1 °C	7.0711e-05	0.0099702	0.0098995	0.0050205	0.01294	0.0025456
25764s	29.8 °C	0.1048	0.22905	0.20035	0.226	0.2133	0.2055		25764s	29.8 °C	0.10745	0.23595	0.1933	0.20835	0.2168	0.2017		25764s	29.8 °C	0.0039598	0.0062933	0.0081317	0.0011314	0.006364	0.0098995		25764s	29.8 °C	0.00021213	0.010394	0.015698	0.0089803	0.015839	0.0016971
27605s	30.0 °C	0.10515	0.3069	0.26245	0.29905	0.28365	0.27785		27605s	30.0 °C	0.1075	0.31195	0.2573	0.27975	0.28205	0.2672		27605s	30.0 °C	0.0036062	0.009051	0.010394	0.00021213	0.0067175	0.013506		27605s	30.0 °C	0.00028284	0.01096	0.02291	0.010394	0.017183	0.00028284
29445s	29.9 °C	0.1049	0.4125	0.3377	0.3987	0.37065	0.3757		29445s	29.9 °C	0.10745	0.399	0.3322	0.364	0.35695	0.3463		29445s	29.9 °C	0.0039598	0.0086267	0.013435	0.0031113	0.0061518	0.013294		29445s	29.9 °C	0.00021213	0.015556	0.030264	0.0096167	0.018314	0.0038184
31285s	30.0 °C	0.10475	0.4843	0.4112	0.4749	0.42815	0.4344		31285s	30.0 °C	0.10755	0.45995	0.3974	0.42445	0.39525	0.39385		31285s	30.0 °C	0.0043134	0.0073539	0.0083439	0.0041012	0.00035355	0.011597		31285s	30.0 °C	0.00021213	0.012092	0.014284	0.0030406	0.026375	0.014779
33125s	30.1 °C	0.1049	0.56935	0.47105	0.55885	0.49145	0.5145		33125s	30.1 °C	0.10765	0.5309	0.4459	0.4946	0.43825	0.4533		33125s	30.1 °C	0.0039598	0.0092631	0.016758	0.0081317	0.0023335	0.0097581		33125s	30.1 °C	0.00021213	0.0032527	0.016405	0.0069296	0.030476	0.0079196
34966s	30.0 °C	0.1047	0.65485	0.53525	0.63895	0.5577	0.5919		34966s	30.0 °C	0.10765	0.5939	0.49825	0.558	0.48395	0.5084		34966s	30.0 °C	0.0043841	0.0095459	0.02185	0.0082731	0.003677	0.0060811		34966s	30.0 °C	0.00021213	0.0050912	0.016476	0.0052326	0.032739	0.014284
36806s	30.2 °C	0.1047	0.7316	0.5924	0.7127	0.6135	0.65985		36806s	30.2 °C	0.1077	0.64955	0.5438	0.61825	0.5211	0.5676		36806s	30.2 °C	0.0043841	0.0066468	0.024466	0.012445	0.0074953	0.0041719		36806s	30.2 °C	0.00028284	0.0044548	0.011738	0.011809	0.026304	0.0050912
38646s	30.0 °C	0.1049	0.8046	0.6503	0.78475	0.6691	0.72065		38646s	30.0 °C	0.10765	0.7082	0.58725	0.6872	0.5573	0.6295		38646s	30.0 °C	0.0042426	0.0029698	0.022062	0.011667	0.0056569	0.0026163		38646s	30.0 °C	0.00035355	0.00028284	0.015344	0.0089095	0.018526	0.0065054
40487s	29.9 °C	0.1048	0.87575	0.7005	0.8516	0.72495	0.7909		40487s	29.9 °C	0.1078	0.7673	0.62765	0.73555	0.59065	0.66245		40487s	29.9 °C	0.0043841	0.0041719	0.022062	0.017536	0.021001	0.0024042		40487s	29.9 °C	0.00028284	0.0045255	0.016758	0.008556	0.023122	0.014213
42327s	29.9 °C	0.10495	0.9413	0.76545	0.92115	0.77675	0.8576		42327s	29.9 °C	0.1078	0.81845	0.67435	0.7883	0.62165	0.70955		42327s	29.9 °C	0.0044548	0.00098995	0.017748	0.011667	0.012092	0.005374		42327s	29.9 °C	0.00042426	0.0078489	0.024112	0.00014142	0.018738	0.0086974
44167s	30.1 °C	0.10485	0.9863	0.8024	0.96805	0.81325	0.90465		44167s	30.1 °C	0.1078	0.86655	0.7115	0.8302	0.643	0.75055		44167s	30.1 °C	0.0043134	0.0016971	0.014991	0.015203	0.012374	0.0062933		44167s	30.1 °C	0.00028284	0.0043134	0.021779	0.00014142	0.02489	0.010253
46008s	29.9 °C	0.10495	1.0248	0.8379	1.0076	0.84685	0.9475		46008s	29.9 °C	0.1078	0.9049	0.7447	0.8598	0.658	0.7673		46008s	29.9 °C	0.0044548	0.00056569	0.013011	0.013435	0.0079903	0.006364		46008s	29.9 °C	0.00028284	0.0041012	0.01994	0.0042426	0.021355	0.025456
47848s	30.1 °C	0.10495	1.0626	0.8692	1.0446	0.8773	0.9888		47848s	30.1 °C	0.1079	0.9355	0.7701	0.8827	0.66885	0.7876		47848s	30.1 °C	0.0044548	0.0015556	0.0098995	0.011738	0.005374	0.0045255		47848s	30.1 °C	0.00028284	0.0043841	0.024466	0.00014142	0.022557	0.029133
49688s	30.0 °C	0.10505	1.0981	0.9034	1.078	0.9044	1.0236		49688s	30.0 °C	0.1079	0.96415	0.7944	0.90575	0.67975	0.80365		49688s	30.0 °C	0.0044548	0.0013435	0.0024042	0.012869	0.0049497	0.004879		49688s	30.0 °C	0.00042426	0.005869	0.022627	0.0006364	0.024537	0.035143
51529s	30.2 °C	0.1052	1.1271	0.924	1.107	0.92965	1.0503		51529s	30.2 °C	0.108	0.9904	0.81405	0.9259	0.6894	0.81525		51529s	30.2 °C	0.0045255	0.00077782	0.0048083	0.013789	0.0019092	0.00042426		51529s	30.2 °C	0.00028284	0.008061	0.022981	0.0029698	0.023193	0.038254
53369s	29.9 °C	0.10515	1.1503	0.9448	1.1322	0.9489	1.072		53369s	29.9 °C	0.10795	1.0138	0.8299	0.9437	0.69765	0.8306		53369s	29.9 °C	0.0044548	0.00014142	0.0038184	0.014991	0.0021213	0.0017678		53369s	29.9 °C	0.00035355	0.0094752	0.023052	0.00014142	0.023829	0.041154
55209s	30.0 °C	0.10525	1.1703	0.9662	1.1548	0.96735	1.0935		55209s	30.0 °C	0.10805	1.0321	0.8438	0.9612	0.7046	0.83875		55209s	30.0 °C	0.0044548	0.0023335	0.0033941	0.017748	0.0014849	0.00091924		55209s	30.0 °C	0.00035355	0.0089095	0.021779	0.00070711	0.02489	0.049002
57049s	29.9 °C	0.10525	1.1823	0.9799	1.171	0.98335	1.1067		57049s	29.9 °C	0.10805	1.0491	0.84905	0.9682	0.7124	0.84335		57049s	29.9 °C	0.0044548	0.0045962	0.0019799	0.017961	0.0012021	0.0016263		57049s	29.9 °C	0.00021213	0.010253	0.032739	0.0012728	0.024607	0.042356
58890s	30.0 °C	0.10525	1.1958	0.9925	1.1868	0.99465	1.1074		58890s	30.0 °C	0.10805	1.0655	0.8605	0.9813	0.71755	0.8562		58890s	30.0 °C	0.0045962	0.0064347	0.00028284	0.018526	0.0013435	0.0043841		58890s	30.0 °C	7.0711e-05	0.011243	0.033093	0.002687	0.025668	0.039174
MEAN value
-Ara							+Ara
Time s	Myc	Anchor-Linker	Linker-Bait	GroTAC1	GroTAC2		Time s	Myc	Anchor-Linker	Linker-Bait	GroTAC1	GroTAC2
0s	-0.00059	-0.00026	0.00464	0.00428	0.00023		0s	0.00467	0.00612	0.00301	0.00648	0.0054
1840s	-0.00022	0.00013	0.00464	0.00495	4e-05		1840s	0.00441	0.00769	0.00423	0.00688	0.00899
3681s	-0.00052	5e-05	0.00474	0.00488	0.00046		3681s	0.00452	0.0073	0.00474	0.00705	0.00977
5521s	-0.00042	0.00044	0.00504	0.00524	0.00082		5521s	0.00503	0.00829	0.00543	0.0083	0.01063
7361s	-0.00042	0.00074	0.00527	0.00536	0.00104		7361s	0.00513	0.00803	0.00547	0.00811	0.01104
9202s	-0.00025	0.00114	0.00573	0.00576	0.00159		9202s	0.00509	0.00802	0.00562	0.00849	0.01091
11042s	8e-05	0.00131	0.006	0.00579	0.00133		11042s	0.00535	0.00785	0.00584	0.00854	0.0126
12882s	0.0009	0.00195	0.00657	0.00668	0.00245		12882s	0.00621	0.00863	0.00612	0.00847	0.01278
14722s	0.0021	0.00296	0.00725	0.00743	0.0032		14722s	0.00758	0.00957	0.00695	0.00949	0.01243
16563s	0.0044	0.00511	0.00926	0.00938	0.00575		16563s	0.01024	0.01137	0.00885	0.01109	0.01445
18403s	0.00962	0.00917	0.0128	0.01317	0.00969		18403s	0.01481	0.01491	0.01225	0.01433	0.01782
20243s	0.01783	0.01766	0.0194	0.02092	0.01818		20243s	0.02241	0.02222	0.01841	0.02163	0.02527
22084s	0.03208	0.03257	0.03183	0.03564	0.03474		22084s	0.03598	0.03526	0.02923	0.03436	0.03802
23924s	0.05913	0.06012	0.0549	0.06269	0.06399		23924s	0.06071	0.05877	0.0502	0.05933	0.06204
25764s	0.10347	0.10168	0.09465	0.10678	0.10876		25764s	0.10328	0.09648	0.0877	0.10035	0.09892
27605s	0.16661	0.15989	0.15171	0.16969	0.16434		27605s	0.15963	0.14667	0.13961	0.1536	0.14894
29445s	0.23764	0.2166	0.21674	0.23043	0.22758		29445s	0.21862	0.19917	0.19858	0.20686	0.19915
31285s	0.31199	0.28404	0.28605	0.29295	0.29741		31285s	0.27784	0.25341	0.25503	0.25438	0.25219
33125s	0.39601	0.35815	0.36815	0.36176	0.38016		33125s	0.34881	0.31249	0.32196	0.30722	0.31593
34966s	0.47688	0.42102	0.44537	0.42722	0.45663		34966s	0.41315	0.37153	0.38782	0.3584	0.37477
36806s	0.55142	0.48335	0.51516	0.48376	0.52151		36806s	0.47877	0.41627	0.45005	0.39664	0.42995
38646s	0.62488	0.54509	0.57868	0.53965	0.59202		38646s	0.53891	0.46397	0.50456	0.4335	0.47548
40487s	0.69399	0.59963	0.6437	0.5959	0.65584		40487s	0.59729	0.50989	0.55386	0.46789	0.51567
42327s	0.75289	0.64977	0.69975	0.64198	0.71294		42327s	0.6544	0.55547	0.60008	0.49886	0.5596
44167s	0.80329	0.68974	0.7457	0.68163	0.76122		44167s	0.70601	0.59108	0.64325	0.52191	0.59572
46008s	0.85127	0.7314	0.78818	0.71874	0.80395		46008s	0.75394	0.62371	0.67623	0.54145	0.62332
47848s	0.89115	0.76392	0.82741	0.75217	0.84538		47848s	0.79158	0.65446	0.70868	0.56043	0.64741
49688s	0.92381	0.79346	0.86007	0.77986	0.87628		49688s	0.82816	0.68151	0.73345	0.5764	0.66795
51529s	0.95429	0.81821	0.88677	0.80529	0.90229		51529s	0.85809	0.70319	0.75684	0.59043	0.6867
53369s	0.97877	0.84148	0.9115	0.82722	0.92269		53369s	0.88363	0.72128	0.7728	0.59746	0.69978
55209s	1.00112	0.86153	0.92859	0.84655	0.93959		55209s	0.90416	0.73716	0.78754	0.60495	0.7096
57049s	1.02126	0.878	0.94388	0.86438	0.95551		57049s	0.92319	0.75144	0.80059	0.60978	0.71913
58890s	1.03954	0.89366	0.96018	0.88031	0.96786		58890s	0.93944	0.76427	0.81393	0.6148	0.7268
SEM
-Ara							+Ara
Time s	Myc	Anchor-Linker	Linker-Bait	GroTAC1	GroTAC2		Time s	Myc	Anchor-Linker	Linker-Bait	GroTAC1	GroTAC2
0s	0.00158172	0.00310388	0.00256259	0.00146497	0.00111384		0s	0.00264805	0.00375522	0.00233995	0.00335662	0.00346255
1840s	0.00172116	0.00314971	0.00219781	0.00126085	0.00147846		1840s	0.00178216	0.00286746	0.00169149	0.00227039	0.00333044
3681s	0.00169474	0.00312286	0.00219365	0.00128224	0.00161798		3681s	0.00205168	0.0032746	0.0021663	0.0025161	0.0032295
5521s	0.00171498	0.00320372	0.00218949	0.00130608	0.00146549		5521s	0.0023138	0.00342861	0.00232258	0.0027815	0.0032787
7361s	0.00174919	0.0031159	0.0021441	0.0013358	0.00156216		7361s	0.00247303	0.0035686	0.00245457	0.00274096	0.0030778
9202s	0.00167608	0.00304041	0.00214573	0.00128378	0.00154008		9202s	0.00237752	0.00376983	0.00249918	0.00261392	0.00331769
11042s	0.00173527	0.00317673	0.00226638	0.00127322	0.00133834		11042s	0.00247856	0.00359649	0.00243112	0.00266437	0.00273843
12882s	0.00152315	0.00300233	0.00217661	0.00124163	0.00142881		12882s	0.00266526	0.00392793	0.00274256	0.00293439	0.00304231
14722s	0.00172047	0.00299964	0.00222407	0.00106261	0.00126224		14722s	0.00283926	0.0040815	0.00271767	0.00297731	0.00351876
16563s	0.00234393	0.00312664	0.00261201	0.00139002	0.00192315		16563s	0.00357276	0.00442822	0.00290994	0.00328274	0.00379645
18403s	0.00379986	0.00356909	0.00334757	0.00188326	0.00280368		18403s	0.00465388	0.00535307	0.00368975	0.00393207	0.00499366
20243s	0.00620092	0.00565498	0.00537559	0.00389861	0.00613338		20243s	0.0067918	0.00732811	0.0054172	0.00555699	0.00696203
22084s	0.0105646	0.0105398	0.00909605	0.00803602	0.0121299		22084s	0.0106351	0.0113917	0.00879592	0.0092365	0.0112683
23924s	0.0190961	0.0196808	0.0163271	0.0159904	0.0229501		23924s	0.0184366	0.0188672	0.0153248	0.0167515	0.0201635
25764s	0.0321159	0.0319359	0.0278415	0.0271314	0.0369365		25764s	0.0313836	0.0306743	0.0265767	0.027741	0.0322098
27605s	0.0483047	0.0448837	0.0423699	0.040354	0.0493617		27605s	0.0460453	0.0421581	0.0402542	0.0388049	0.0454098
29445s	0.0580462	0.0461536	0.0527333	0.0436621	0.0569486		29445s	0.055373	0.0468319	0.0514275	0.0420666	0.0522684
31285s	0.0615764	0.0430211	0.0574773	0.0424669	0.0601856		31285s	0.059759	0.0437172	0.055542	0.0388355	0.0548126
33125s	0.061623	0.0348489	0.0589443	0.0394859	0.0598531		33125s	0.0604092	0.0369635	0.0566173	0.0335024	0.053789
34966s	0.0598815	0.0324133	0.0587936	0.032842	0.0594214		34966s	0.0584098	0.0285324	0.0557778	0.0267739	0.0523497
36806s	0.057386	0.0289614	0.0606308	0.0319539	0.0597004		36806s	0.0527935	0.025768	0.0522865	0.0252518	0.0510421
38646s	0.0537248	0.0270249	0.0622473	0.0286677	0.0605042		38646s	0.0522124	0.0230628	0.0533682	0.0239307	0.0494499
40487s	0.0514691	0.0259652	0.0654807	0.0258333	0.0579403		40487s	0.0502582	0.0205587	0.0521765	0.0207509	0.0454491
42327s	0.0464361	0.0227052	0.0653526	0.0219791	0.0526651		42327s	0.0472174	0.0201132	0.0528167	0.0173765	0.0430287
44167s	0.041619	0.0207382	0.0632054	0.0173703	0.0493282		44167s	0.0436076	0.020315	0.0522442	0.0140722	0.0411709
46008s	0.0361305	0.0196473	0.0612453	0.0133489	0.0460208		46008s	0.0393615	0.0213659	0.0512116	0.00998306	0.0391673
47848s	0.0317797	0.0203726	0.0584735	0.009384	0.0432822		47848s	0.0347318	0.0250083	0.047796	0.00741621	0.0369674
49688s	0.0303728	0.0212104	0.0564854	0.00794953	0.0415921		49688s	0.0286635	0.0279193	0.046568	0.00699498	0.0357491
51529s	0.0284374	0.0218247	0.0550565	0.00681952	0.0387644		51529s	0.0248268	0.0300983	0.0450621	0.00909079	0.0359564
53369s	0.0258965	0.0237916	0.0540907	0.00554397	0.0366983		53369s	0.0219364	0.0329597	0.0448743	0.00994827	0.0366944
55209s	0.0232476	0.0247873	0.0513139	0.00417747	0.0339393		55209s	0.018628	0.0340361	0.0445292	0.0112475	0.0374576
57049s	0.0206796	0.0254678	0.0490237	0.00378274	0.0316959		57049s	0.0170196	0.0360866	0.0434729	0.0120531	0.0379549
58890s	0.0184086	0.0272735	0.0475658	0.002774	0.0294757		58890s	0.0162901	0.0385655	0.0427392	0.0131642	0.0391349

## Sheet: BW25113 2
Mean OD 1	-Ara									+Ara								Replicate SD 1	-Ara									+Ara
Time s	Temp	LB	myc	Anchor-Linker	Linker-Bait	GroTAC1	GroTAC2		Time s	Temp	LB	myc	Anchor-Linker	Linker-Bait	GroTAC1	GroTAC2		Time s	Temp								Time s	Temp
0s	30.1 °C	0.0955	0.092	0.09145	0.0953	0.0945	0.09115		0s	30.1 °C	0.0924	0.09205	0.093	0.09345	0.0982	0.0931		0s	30.1 °C	0.0016971	0.0011314	0.0017678	0.00084853	0.0016971	0.0016263		0s	30.1 °C	0.002687	0.00049497	0.0035355	0.00035355	0.0028284	0.00042426
1814s	30.0 °C	0.096	0.09275	0.09255	0.0967	0.09605	0.09215		1814s	30.0 °C	0.09275	0.0928	0.0957	0.09655	0.09815	0.09435		1814s	30.0 °C	0.0018385	0.0010607	0.0016263	0.00084853	0.0013435	0.0013435		1814s	30.0 °C	0.002192	0.00042426	0.0015556	0.0030406	0.0012021	0.00049497
3627s	29.8 °C	0.09625	0.0928	0.0926	0.09675	0.09625	0.09235		3627s	29.8 °C	0.0929	0.093	0.09665	0.0985	0.0994	0.09475		3627s	29.8 °C	0.0017678	0.00098995	0.0012728	0.0006364	0.0013435	0.0014849		3627s	29.8 °C	0.0024042	0.00028284	0.0006364	0.0055154	0.0028284	0.00021213
5441s	30.0 °C	0.09635	0.09295	0.09265	0.09665	0.0963	0.0923		5441s	30.0 °C	0.09435	0.09305	0.09665	0.09795	0.1	0.0948		5441s	30.0 °C	0.0016263	0.00091924	0.0010607	0.0006364	0.0014142	0.0016971		5441s	30.0 °C	0.0038891	0.00035355	0.00035355	0.0054447	0.0039598	0.00042426
7255s	30.4 °C	0.09645	0.09335	0.0928	0.09695	0.0965	0.0926		7255s	30.4 °C	0.09435	0.0936	0.09615	0.0982	0.10025	0.0951		7255s	30.4 °C	0.0014849	0.0010607	0.0011314	0.0006364	0.0014142	0.0016971		7255s	30.4 °C	0.0036062	0.00014142	0.0010607	0.0056569	0.0043134	0.00042426
9068s	30.6 °C	0.0964	0.09345	0.0928	0.0969	0.09635	0.09275		9068s	30.6 °C	0.0935	0.09345	0.0953	0.0978	0.09935	0.09515		9068s	30.6 °C	0.0014142	0.0010607	0.0011314	0.00070711	0.0013435	0.0017678		9068s	30.6 °C	0.0024042	0.00021213	0.0022627	0.0045255	0.0028991	7.0711e-05
10882s	30.8 °C	0.0963	0.094	0.09325	0.0973	0.0967	0.0929		10882s	30.8 °C	0.09335	0.0938	0.0976	0.09895	0.09965	0.09515		10882s	30.8 °C	0.0014142	0.00084853	0.0010607	0.00084853	0.0012728	0.0018385		10882s	30.8 °C	0.0020506	0.00042426	0	0.0045962	0.0028991	0.00021213
12696s	31.3 °C	0.0964	0.0953	0.0942	0.09815	0.09725	0.0933		12696s	31.3 °C	0.0933	0.09455	0.0977	0.0981	0.0996	0.09535		12696s	31.3 °C	0.0012728	0.00042426	0.00084853	0.00091924	0.0012021	0.0016971		12696s	31.3 °C	0.0019799	0.0006364	0.0014142	0.0042426	0.0016971	7.0711e-05
14509s	31.1 °C	0.0964	0.09795	0.09615	0.10015	0.0987	0.0947		14509s	31.1 °C	0.09345	0.09685	0.09975	0.1004	0.10235	0.0964		14509s	31.1 °C	0.0011314	0.00021213	0.0006364	0.00091924	0.00056569	0.0018385		14509s	31.1 °C	0.002192	0.00077782	0.0017678	0.0046669	0.0028991	0
16323s	31.4 °C	0.0965	0.1037	0.10045	0.1041	0.1016	0.09715		16323s	31.4 °C	0.0937	0.10075	0.10435	0.10485	0.1068	0.09845		16323s	31.4 °C	0.0011314	0.00028284	0.0006364	0.00042426	0.00028284	0.0012021		16323s	31.4 °C	0.0024042	0.0017678	0.002192	0.0055861	0.0035355	0.00049497
18137s	31.2 °C	0.0964	0.1152	0.10945	0.11215	0.1078	0.1029		18137s	31.2 °C	0.0936	0.10865	0.11375	0.112	0.1142	0.10285		18137s	31.2 °C	0.0011314	0.00070711	0.00049497	0.0013435	0.0019799	0.00070711		18137s	31.2 °C	0.0022627	0.0034648	0.0024749	0.0056569	0.0025456	0.00091924
19950s	31.2 °C	0.0965	0.13925	0.12715	0.13	0.1215	0.1152		19950s	31.2 °C	0.09355	0.12465	0.1317	0.12755	0.13115	0.11255		19950s	31.2 °C	0.00098995	0.0024749	0.00021213	0.0038184	0.0057983	0.0012728		19950s	31.2 °C	0.002192	0.005869	0.0050912	0.0053033	0.0010607	0.0014849
21764s	31.3 °C	0.09665	0.1832	0.1601	0.1654	0.1486	0.13935		21764s	31.3 °C	0.09345	0.1532	0.16465	0.1598	0.1644	0.1322		21764s	31.3 °C	0.00091924	0.0046669	0.00056569	0.010324	0.014425	0.0041719		21764s	31.3 °C	0.002192	0.010182	0.0074246	0.0083439	0.0016971	0.0043841
23578s	31.3 °C	0.0965	0.25455	0.2162	0.2273	0.2011	0.18825		23578s	31.3 °C	0.0935	0.2021	0.2188	0.2141	0.2279	0.17215		23578s	31.3 °C	0.00084853	0.0053033	0.00042426	0.01994	0.02786	0.013789		23578s	31.3 °C	0.0021213	0.011455	0.0096167	0.014566	0.0048083	0.0086974
25391s	31.3 °C	0.0966	0.34775	0.2932	0.31365	0.2774	0.2593		25391s	31.3 °C	0.0936	0.27445	0.29115	0.28715	0.30215	0.23635		25391s	31.3 °C	0.00070711	0.0092631	0.0021213	0.034436	0.035072	0.020365		25391s	31.3 °C	0.0021213	0.01195	0.01096	0.0169	0.0070004	0.0086974
27205s	31.5 °C	0.09655	0.43	0.39255	0.3993	0.37435	0.3492		27205s	31.5 °C	0.0939	0.367	0.3831	0.3769	0.37305	0.3158		27205s	31.5 °C	0.00077782	0.0069296	0.010394	0.013435	0.028072	0.01895		27205s	31.5 °C	0.0025456	0.008061	0.0069296	0.014142	0.0051619	0.012728
29019s	31.7 °C	0.09655	0.5051	0.45995	0.4669	0.44735	0.40935		29019s	31.7 °C	0.09355	0.43235	0.43835	0.43075	0.41975	0.36415		29019s	31.7 °C	0.00077782	0.0065054	0.012092	0.015274	0.028921	0.028355		29019s	31.7 °C	0.002192	0.015486	0.0064347	0.0092631	0.0094045	0.012374
30832s	31.7 °C	0.09655	0.57815	0.5356	0.53585	0.523	0.47385		30832s	31.7 °C	0.09365	0.4913	0.49605	0.4902	0.4687	0.40555		30832s	31.7 °C	0.00091924	0.011102	0.015839	0.0088388	0.027294	0.035002		30832s	31.7 °C	0.0020506	0.016546	0.0067175	0.0052326	0.011597	0.017607
32646s	31.5 °C	0.09665	0.6382	0.59565	0.5922	0.58605	0.53275		32646s	31.5 °C	0.0937	0.5482	0.5482	0.53925	0.5112	0.44755		32646s	31.5 °C	0.00077782	0.012728	0.015768	0.0046669	0.024537	0.033305		32646s	31.5 °C	0.0021213	0.021779	0.010889	0.0027577	0.012304	0.021567
34460s	31.3 °C	0.0966	0.69345	0.6497	0.6455	0.64455	0.58975		34460s	31.3 °C	0.09365	0.5919	0.5892	0.57955	0.5473	0.4852		34460s	31.3 °C	0.00084853	0.017324	0.013859	0.0012728	0.022981	0.025668		34460s	31.3 °C	0.0020506	0.022627	0.010465	0.0045962	0.013011	0.027294
36273s	31.2 °C	0.09655	0.75305	0.70185	0.69625	0.698	0.64225		36273s	31.2 °C	0.0936	0.6386	0.63275	0.61895	0.58005	0.5193		36273s	31.2 °C	0.00077782	0.0072832	0.0094045	0.00077782	0.02291	0.021991		36273s	31.2 °C	0.0021213	0.021779	0.0094045	0.0044548	0.01393	0.027436
38087s	31.2 °C	0.0967	0.7968	0.7578	0.7495	0.75195	0.69875		38087s	31.2 °C	0.09365	0.67965	0.67135	0.6569	0.6169	0.55245		38087s	31.2 °C	0.00070711	0.012162	0.0052326	0.0074953	0.01888	0.018314		38087s	31.2 °C	0.0020506	0.019587	0.0092631	0.0028284	0.0067882	0.025527
39901s	31.5 °C	0.09665	0.83395	0.7969	0.7881	0.79775	0.7469		39901s	31.5 °C	0.0938	0.7275	0.71515	0.69505	0.65415	0.59125		39901s	31.5 °C	0.0006364	0.01195	0.0045255	0.0082024	0.012799	0.0091924		39901s	31.5 °C	0.0022627	0.015556	0.010253	0.0026163	0.01294	0.024537
41714s	31.4 °C	0.09675	0.8657	0.83105	0.82105	0.83165	0.7823		41714s	31.4 °C	0.0937	0.7537	0.73895	0.7176	0.6691	0.6169		41714s	31.4 °C	0.0006364	0.012304	0.0034648	0.010536	0.012233	0.0098995		41714s	31.4 °C	0.0021213	0.015556	0.0062933	0.0045255	0.012445	0.022486
43528s	31.4 °C	0.09665	0.8941	0.86015	0.8501	0.8619	0.813		43528s	31.4 °C	0.0938	0.7773	0.76145	0.74005	0.68415	0.6331		43528s	31.4 °C	0.0006364	0.011597	0.0036062	0.013435	0.0093338	0.0073539		43528s	31.4 °C	0.0021213	0.012587	0.0064347	0.0023335	0.012516	0.019233
45342s	31.3 °C	0.0968	0.9202	0.8892	0.87885	0.8922	0.84225		45342s	31.3 °C	0.0938	0.80115	0.78315	0.7601	0.69785	0.64485		45342s	31.3 °C	0.00056569	0.010041	0.0066468	0.014213	0.0073539	0.008556		45342s	31.3 °C	0.0021213	0.011526	0.0053033	0.00028284	0.014354	0.017607
47156s	31.2 °C	0.09675	0.94055	0.9099	0.9008	0.9156	0.86425		47156s	31.2 °C	0.0939	0.82275	0.8022	0.7785	0.71095	0.6542		47156s	31.2 °C	0.00077782	0.010819	0.0050912	0.011879	0.0060811	0.008556		47156s	31.2 °C	0.0022627	0.010677	0.0031113	0.0011314	0.012657	0.018385
48969s	31.2 °C	0.09675	0.95755	0.93075	0.9231	0.9379	0.88635		48969s	31.2 °C	0.0939	0.844	0.81975	0.79645	0.7226	0.66335		48969s	31.2 °C	0.0006364	0.011667	0.008556	0.014001	0.0035355	0.0064347		48969s	31.2 °C	0.0022627	0.0065054	0.0020506	0.0017678	0.012587	0.017041
50783s	31.1 °C	0.0968	0.97505	0.9472	0.94025	0.9564	0.9056		50783s	31.1 °C	0.09395	0.86175	0.835	0.8116	0.7313	0.67265		50783s	31.1 °C	0.00056569	0.01393	0.009051	0.012092	0.0018385	0.0073539		50783s	31.1 °C	0.002192	0.0040305	0.00028284	0.0025456	0.012728	0.017466
52597s	31.1 °C	0.0968	0.98855	0.96245	0.95615	0.9726	0.919		52597s	31.1 °C	0.0939	0.87895	0.85405	0.82755	0.7424	0.67765		52597s	31.1 °C	0.00056569	0.013789	0.010536	0.012233	0.0028284	0.0050912		52597s	31.1 °C	0.0021213	0.0019092	0.0062933	0.0055861	0.012162	0.01492
54410s	31.2 °C	0.0969	1.0012	0.9738	0.9683	0.9843	0.93115		54410s	31.2 °C	0.094	0.8931	0.86245	0.8391	0.75305	0.682		54410s	31.2 °C	0.00056569	0.01195	0.011738	0.012445	0.003677	0.0040305		54410s	31.2 °C	0.0021213	0.00056569	0.003182	0.0049497	0.010677	0.014284
56227s	31.1 °C	0.0969	1.0153	0.99075	0.98225	0.99765	0.94275		56227s	31.1 °C	0.09405	0.90575	0.87455	0.85	0.75955	0.68565		56227s	31.1 °C	0.00056569	0.017678	0.0072832	0.011809	0.0038891	0.0051619		56227s	31.1 °C	0.002192	0.0028991	0.0053033	0.006364	0.012657	0.014779
58040s	31.2 °C	0.09695	1.022	1.0008	0.9958	1.0119	0.95705		58040s	31.2 °C	0.09415	0.9177	0.886	0.8613	0.77155	0.6907		58040s	31.2 °C	0.00049497	0.018526	0.0056569	0.010465	0.0083439	0.0043134		58040s	31.2 °C	0.002192	0.0021213	0.0066468	0.0069296	0.0078489	0.015274
Mean OD 2	-Ara									+Ara								Replicate SD 2	-Ara									+Ara
Time s	Temp	LB	myc	Anchor-Linker	Linker-Bait	GroTAC1	GroTAC2		Time s	Temp	LB	myc	Anchor-Linker	Linker-Bait	GroTAC1	GroTAC2		Time s	Temp								Time s	Temp
0s	30.0 °C	0.10805	0.10825	0.10775	0.1056	0.1243	0.1129		0s	30.0 °C	0.1041	0.10315	0.1053	0.1078	0.1158	0.1101		0s	30.0 °C	0.0034648	0.002192	0.0082731	0.0083439	0.018102	0.0046669		0s	30.0 °C	0.013859	0.007566	0.0049497	0.0046669	0.0022627	0.013576
1823s	29.8 °C	0.11715	0.1156	0.11715	0.11765	0.1357	0.1193		1823s	29.8 °C	0.11885	0.12095	0.1224	0.12425	0.1292	0.1223		1823s	29.8 °C	0.0077075	0.0072125	0.0094045	0.004879	0.014849	0.0041012		1823s	29.8 °C	0.021284	0.017748	0.013011	0.0099702	0.015132	0.029274
3646s	29.9 °C	0.1141	0.11575	0.116	0.1162	0.13455	0.12085		3646s	29.9 °C	0.1155	0.1235	0.12275	0.12425	0.1286	0.12155		3646s	29.9 °C	0.010748	0.0082731	0.011879	0.0073539	0.014071	0.003182		3646s	29.9 °C	0.014708	0.016546	0.014496	0.0077075	0.013294	0.027931
5470s	30.1 °C	0.11605	0.1156	0.1184	0.11825	0.1365	0.1196		5470s	30.1 °C	0.12165	0.12135	0.1229	0.12245	0.12215	0.118		5470s	30.1 °C	0.0072832	0.0098995	0.0098995	0.0057276	0.011172	0.0041012		5470s	30.1 °C	0.021425	0.01195	0.010465	0.013789	0.010112	0.023193
7293s	30.2 °C	0.11735	0.1173	0.11745	0.1165	0.13905	0.1248		7293s	30.2 °C	0.1195	0.12165	0.12215	0.1227	0.13025	0.11945		7293s	30.2 °C	0.0065761	0.0066468	0.010253	0.0057983	0.0071418	0.0094752		7293s	30.2 °C	0.021496	0.014213	0.012092	0.012728	0.014213	0.024961
9116s	29.9 °C	0.116	0.1176	0.1167	0.11885	0.13665	0.124		9116s	29.9 °C	0.12025	0.12315	0.12195	0.1224	0.1251	0.1224		9116s	29.9 °C	0.006364	0.0065054	0.010465	0.0040305	0.0094045	0.0077782		9116s	29.9 °C	0.020294	0.014637	0.010677	0.015274	0.014142	0.028991
10939s	30.0 °C	0.11585	0.118	0.1194	0.1184	0.137	0.12275		10939s	30.0 °C	0.11815	0.12265	0.1233	0.1214	0.1225	0.11775		10939s	30.0 °C	0.0041719	0.0035355	0.0046669	0.0012728	0.0076368	0.007566		10939s	30.0 °C	0.018314	0.015061	0.014425	0.016122	0.0076368	0.022274
12762s	30.1 °C	0.1151	0.11855	0.12065	0.11895	0.138	0.1235		12762s	30.1 °C	0.1191	0.12275	0.1234	0.12135	0.12365	0.11855		12762s	30.1 °C	0.006364	0.0062933	0.0060104	0.0020506	0.0076368	0.0077782		12762s	30.1 °C	0.017112	0.012092	0.011738	0.014213	0.0016263	0.022698
14586s	29.9 °C	0.11435	0.1192	0.12055	0.11605	0.13755	0.12675		14586s	29.9 °C	0.11985	0.12445	0.1254	0.1196	0.12535	0.12115		14586s	29.9 °C	0.0055861	0.0033941	0.0053033	0.0047376	0.008556	0.0091217		14586s	29.9 °C	0.018455	0.015061	0.013435	0.012445	0.0070004	0.025244
16409s	30.0 °C	0.1149	0.1238	0.1229	0.11985	0.1405	0.12745		16409s	30.0 °C	0.12035	0.1282	0.12715	0.121	0.128	0.1225		16409s	30.0 °C	0.0084853	0.0052326	0.0087681	0.0044548	0.008061	0.008556		16409s	30.0 °C	0.019728	0.016263	0.013223	0.013435	0.0066468	0.024607
18232s	30.1 °C	0.11445	0.12655	0.1257	0.12215	0.14505	0.13025		18232s	30.1 °C	0.11785	0.13045	0.131	0.1232	0.1302	0.1243		18232s	30.1 °C	0.0081317	0.010536	0.0079196	0.0033234	0.0062933	0.0050205		18232s	30.1 °C	0.016334	0.011526	0.013152	0.014284	0.0083439	0.022769
20055s	30.1 °C	0.1141	0.1373	0.13465	0.12905	0.15325	0.14155		20055s	30.1 °C	0.1185	0.1376	0.141	0.12835	0.13795	0.134		20055s	30.1 °C	0.0066468	0.008061	0.0091217	0.0012021	0.0038891	0.0071418		20055s	30.1 °C	0.020082	0.012304	0.015556	0.017041	0.0074246	0.027153
21878s	30.0 °C	0.1129	0.157	0.15395	0.13565	0.16725	0.15635		21878s	30.0 °C	0.1182	0.15625	0.15915	0.13545	0.1492	0.14875		21878s	30.0 °C	0.0084853	0.0079196	0.0057276	0.0033234	0.00021213	0.0094045		21878s	30.0 °C	0.016688	0.012516	0.019304	0.017183	0.0065054	0.030052
23701s	29.8 °C	0.1129	0.19275	0.17975	0.1501	0.19315	0.1854		23701s	29.8 °C	0.1164	0.18385	0.18895	0.1497	0.17455	0.17205		23701s	29.8 °C	0.0093338	0.0045962	0.011384	0.0043841	0.0062933	0.0096167		23701s	29.8 °C	0.015698	0.011243	0.023122	0.018526	0.012799	0.029062
25525s	29.9 °C	0.112	0.2542	0.23265	0.1802	0.2428	0.24165		25525s	29.9 °C	0.11945	0.23765	0.2416	0.1774	0.21795	0.22075		25525s	29.9 °C	0.0066468	0.00014142	0.011384	0.0016971	0.020648	0.014213		25525s	29.9 °C	0.020011	0.014071	0.027719	0.023052	0.015203	0.037547
27348s	29.9 °C	0.1128	0.32985	0.30135	0.2284	0.31185	0.31115		27348s	29.9 °C	0.119	0.3078	0.31135	0.22475	0.2807	0.2835		27348s	29.9 °C	0.009051	0.0024749	0.014071	0.0022627	0.025951	0.024678		27348s	29.9 °C	0.017112	0.018243	0.035002	0.028496	0.013152	0.039598
29171s	29.8 °C	0.11435	0.3972	0.38155	0.2982	0.3952	0.4003		29171s	29.8 °C	0.12	0.3795	0.3866	0.2846	0.3566	0.35725		29171s	29.8 °C	0.0094045	0.0056569	0.012516	0.0029698	0.026446	0.02192		29171s	29.8 °C	0.019799	0.0239	0.041436	0.026446	0.017819	0.034578
30994s	29.7 °C	0.11395	0.4537	0.43335	0.3822	0.4612	0.4586		30994s	29.7 °C	0.1201	0.4177	0.42825	0.35845	0.40355	0.40105		30994s	29.7 °C	0.0094045	0.0019799	0.011667	0.015415	0.012162	0.019375		30994s	29.7 °C	0.01994	0.029416	0.053811	0.023405	0.017183	0.029062
32817s	30.1 °C	0.11435	0.5255	0.49885	0.4398	0.53055	0.52035		32817s	30.1 °C	0.1186	0.4678	0.4782	0.4012	0.4533	0.44735		32817s	30.1 °C	0.0092631	0.0035355	0.0070004	0.02291	0.013081	0.021991		32817s	30.1 °C	0.019375	0.030688	0.063074	0.016405	0.021213	0.036133
34641s	29.9 °C	0.1124	0.5916	0.5653	0.5025	0.5998	0.5859		34641s	29.9 °C	0.11665	0.51515	0.5242	0.4493	0.5128	0.50285		34641s	29.9 °C	0.0059397	0.0073539	0.0046669	0.026729	0.0060811	0.01895		34641s	29.9 °C	0.016617	0.037689	0.068024	0.016263	0.023759	0.036133
36464s	30.1 °C	0.11435	0.65105	0.6254	0.56875	0.665	0.64355		36464s	30.1 °C	0.1181	0.5613	0.5656	0.50465	0.5659	0.5552		36464s	30.1 °C	0.0081317	0.010536	0.0062225	0.034012	0.00014142	0.01789		36464s	30.1 °C	0.016971	0.035355	0.063498	0.0082731	0.02984	0.029557
38287s	29.9 °C	0.11225	0.70995	0.67705	0.62585	0.72	0.69875		38287s	29.9 °C	0.11635	0.6082	0.6083	0.5462	0.61245	0.6101		38287s	29.9 °C	0.0067175	0.0017678	0.0072832	0.032315	0.0039598	0.015768		38287s	29.9 °C	0.01591	0.03479	0.055437	0.00098995	0.027365	0.028001
40110s	30.2 °C	0.1134	0.7815	0.7484	0.68045	0.7776	0.75645		40110s	30.2 °C	0.1167	0.6622	0.65825	0.59245	0.6547	0.6537		40110s	30.2 °C	0.0094752	0.0065054	0.0083439	0.033305	0.0049497	0.024961		40110s	30.2 °C	0.013435	0.028284	0.046315	0.0072832	0.02291	0.022486
41933s	29.9 °C	0.1127	0.82655	0.80375	0.73915	0.8318	0.80875		41933s	29.9 °C	0.1184	0.7074	0.7001	0.63555	0.69725	0.69005		41933s	29.9 °C	0.0094752	0.013506	0.012092	0.018455	0.0093338	0.014071		41933s	29.9 °C	0.017395	0.032668	0.044123	0.0094045	0.015061	0.0095459
43757s	30.0 °C	0.11195	0.86365	0.843	0.7959	0.86995	0.8445		43757s	30.0 °C	0.11645	0.7459	0.73755	0.67875	0.7339	0.71785		43757s	30.0 °C	0.0081317	0.013081	0.011172	0.026022	0.010253	0.011879		43757s	30.0 °C	0.014496	0.030547	0.041224	0.01591	0.022062	0.014071
45580s	29.9 °C	0.11345	0.8989	0.87925	0.8358	0.904	0.8779		45580s	29.9 °C	0.1161	0.7807	0.7703	0.71425	0.76035	0.74095		45580s	29.9 °C	0.0062933	0.014001	0.012516	0.024183	0.010889	0.011738		45580s	29.9 °C	0.014849	0.03083	0.039881	0.0169	0.023405	0.011243
47403s	30.0 °C	0.11235	0.9286	0.90975	0.87045	0.934	0.9085		47403s	30.0 °C	0.1168	0.8118	0.8	0.7443	0.7757	0.76035		47403s	30.0 °C	0.0057276	0.014284	0.013647	0.023122	0.012021	0.010324		47403s	30.0 °C	0.015415	0.028143	0.036062	0.020789	0.020506	0.0079903
49226s	29.9 °C	0.1116	0.9553	0.9375	0.901	0.96075	0.9344		49226s	29.9 °C	0.1186	0.8373	0.8236	0.76935	0.78795	0.77445		49226s	29.9 °C	0.0059397	0.015556	0.014566	0.022486	0.012374	0.010041		49226s	29.9 °C	0.018385	0.025314	0.036628	0.022274	0.019445	0.0036062
51049s	30.2 °C	0.1132	0.978	0.9615	0.92915	0.98375	0.95835		51049s	30.2 °C	0.11395	0.85835	0.84465	0.79065	0.7972	0.78385		51049s	30.2 °C	0.0049497	0.015981	0.014991	0.023688	0.014354	0.0084146		51049s	30.2 °C	0.012092	0.019445	0.03387	0.02185	0.021355	0.00077782
52872s	30.0 °C	0.1127	0.99785	0.98255	0.95445	1.0049	0.98		52872s	30.0 °C	0.11585	0.87675	0.86175	0.8085	0.8069	0.7936		52872s	30.0 °C	0.0060811	0.017041	0.015344	0.023688	0.017112	0.0082024		52872s	30.0 °C	0.017041	0.013789	0.031042	0.020789	0.02291	0.0032527
54696s	29.8 °C	0.1114	1.014	0.99905	0.97655	1.0211	0.9966		54696s	29.8 °C	0.11665	0.89465	0.877	0.8243	0.81255	0.79875		54696s	29.8 °C	0.0077782	0.020153	0.018738	0.025668	0.01888	0.0077782		54696s	29.8 °C	0.0169	0.0045962	0.030264	0.018809	0.025244	0.0038891
56519s	30.0 °C	0.1115	1.0271	1.0124	0.99505	1.035	1.0104		56519s	30.0 °C	0.1146	0.90945	0.8901	0.8382	0.8143	0.8013		56519s	30.0 °C	0.0084853	0.019092	0.018809	0.026941	0.021637	0.0067175		56519s	30.0 °C	0.014566	0.00049497	0.032103	0.018243	0.033234	0.0016971
58342s	29.9 °C	0.1136	1.0446	1.0295	1.0123	1.05	1.0261		58342s	29.9 °C	0.1162	0.925	0.9038	0.85085	0.82355	0.803		58342s	29.9 °C	0.0052326	0.018102	0.018455	0.026163	0.019375	0.0065761		58342s	29.9 °C	0.018526	0.0042426	0.034224	0.017607	0.031608	0.0039598
Mean OD 3	-Ara									+Ara								Replicate SD 3	-Ara									+Ara
Time s	Temp	LB	myc	Anchor-Linker	Linker-Bait	GroTAC1	GroTAC2		Time s	Temp	LB	myc	Anchor-Linker	Linker-Bait	GroTAC1	GroTAC2		Time s	Temp								Time s	Temp
0s	30.1 °C	0.1082	0.1216	0.1274	0.14105	0.1452	0.16375		0s	30.1 °C	0.128	0.15845	0.1753	0.1613	0.1651	0.16915		0s	30.1 °C	0.0097581	0.011597	0.010324	0.034578	0.033093	0.020294		0s	30.1 °C	0.0087681	0.0091217	0.014566	0.0093338	0.015556	0.0062933
1814s	30.1 °C	0.1091	0.12245	0.12775	0.14815	0.14425	0.16525		1814s	30.1 °C	0.128	0.15705	0.1735	0.16245	0.168	0.1798		1814s	30.1 °C	0.010041	0.012092	0.0096874	0.024961	0.031325	0.021425		1814s	30.1 °C	0.0072125	0.0055861	0.017678	0.0077075	0.013576	0.00084853
3628s	30.0 °C	0.1089	0.1226	0.12805	0.15045	0.1445	0.1662		3628s	30.0 °C	0.12835	0.1587	0.1738	0.16355	0.16855	0.1793		3628s	30.0 °C	0.0098995	0.012162	0.0094045	0.021567	0.03182	0.022627		3628s	30.0 °C	0.0072832	0.0079196	0.016971	0.0062933	0.013506	0.0015556
5441s	29.9 °C	0.10875	0.12285	0.12855	0.1475	0.14515	0.1652		5441s	29.9 °C	0.12935	0.1593	0.17415	0.16385	0.16865	0.1803		5441s	29.9 °C	0.0099702	0.011809	0.0089803	0.025314	0.032315	0.020789		5441s	29.9 °C	0.0084146	0.0084853	0.016617	0.0055861	0.012233	0.0052326
7255s	30.0 °C	0.1086	0.12305	0.12865	0.14715	0.1453	0.16525		7255s	30.0 °C	0.13025	0.1601	0.1752	0.1643	0.16955	0.1827		7255s	30.0 °C	0.0096167	0.011667	0.0092631	0.024961	0.032385	0.020577		7255s	30.0 °C	0.0098288	0.0093338	0.015556	0.0052326	0.01195	0.0028284
9069s	29.9 °C	0.1087	0.12295	0.1293	0.14695	0.14585	0.16595		9069s	29.9 °C	0.12985	0.16005	0.17515	0.16525	0.1697	0.1813		9069s	29.9 °C	0.0098995	0.012092	0.0087681	0.025385	0.033022	0.021567		9069s	29.9 °C	0.0091217	0.0089803	0.015768	0.0038891	0.0098995	0.0032527
10883s	30.2 °C	0.1087	0.1234	0.12875	0.1501	0.14565	0.1663		10883s	30.2 °C	0.1307	0.16115	0.17715	0.1659	0.1696	0.1823		10883s	30.2 °C	0.0097581	0.012021	0.0096874	0.021355	0.032456	0.021496		10883s	30.2 °C	0.010324	0.0099702	0.013364	0.003677	0.010889	0.0059397
12697s	30.0 °C	0.1086	0.12395	0.12925	0.14615	0.14665	0.1669		12697s	30.0 °C	0.1291	0.1632	0.17665	0.16555	0.17105	0.1805		12697s	30.0 °C	0.010041	0.012092	0.0096874	0.027082	0.03288	0.021213		12697s	30.0 °C	0.0086267	0.012162	0.014779	0.0045962	0.012233	0.005374
14510s	30.0 °C	0.10855	0.1251	0.13005	0.1457	0.1479	0.1681		14510s	30.0 °C	0.1309	0.16315	0.17705	0.16755	0.1722	0.1855		14510s	30.0 °C	0.0099702	0.012021	0.0098288	0.027436	0.03281	0.021072		14510s	30.0 °C	0.011314	0.010536	0.015344	0.0030406	0.010748	0.0062225
16324s	30.2 °C	0.10855	0.12755	0.1322	0.1476	0.1501	0.17045		16324s	30.2 °C	0.1308	0.16555	0.1804	0.1694	0.1746	0.1873		16324s	30.2 °C	0.0099702	0.011667	0.0093338	0.027436	0.032668	0.020718		16324s	30.2 °C	0.011172	0.01096	0.013435	0.0033941	0.011738	0.0065054
18138s	30.0 °C	0.10865	0.13245	0.1367	0.1521	0.15545	0.1754		18138s	30.0 °C	0.13085	0.17075	0.1826	0.1721	0.18015	0.19155		18138s	30.0 °C	0.0098288	0.011667	0.0079196	0.02687	0.032739	0.020082		18138s	30.0 °C	0.010819	0.012374	0.015274	0.0045255	0.011526	0.0037477
19952s	29.9 °C	0.1086	0.1418	0.1448	0.16095	0.1663	0.1851		19952s	29.9 °C	0.13005	0.17845	0.1901	0.1797	0.19105	0.204		19952s	29.9 °C	0.0097581	0.011031	0.006364	0.027931	0.033234	0.018385		19952s	29.9 °C	0.0096874	0.011243	0.014991	0.0048083	0.013081	0.0070711
21766s	30.2 °C	0.1086	0.16005	0.1609	0.17905	0.1866	0.2059		21766s	30.2 °C	0.13075	0.19485	0.2062	0.1941	0.21165	0.2208		21766s	30.2 °C	0.0096167	0.011526	0.0046669	0.027931	0.0338	0.020223		21766s	30.2 °C	0.011102	0.011384	0.012445	0.0059397	0.015203	0.0062225
23579s	30.1 °C	0.10865	0.19445	0.19015	0.21115	0.22485	0.24055		23579s	30.1 °C	0.1305	0.2259	0.23205	0.2217	0.24975	0.2482		23579s	30.1 °C	0.0096874	0.011809	0.00049497	0.026517	0.034719	0.017466		23579s	30.1 °C	0.010324	0.011879	0.014496	0.0073539	0.013506	0.0087681
25393s	29.9 °C	0.1084	0.25585	0.24135	0.26445	0.29115	0.29885		25393s	29.9 °C	0.1307	0.2828	0.28	0.2695	0.3099	0.3053		25393s	29.9 °C	0.0097581	0.012092	0.0054447	0.025668	0.035285	0.013081		25393s	29.9 °C	0.010748	0.016546	0.014566	0.010182	0.013859	0.0012728
27207s	29.9 °C	0.10845	0.3367	0.31675	0.3372	0.37475	0.3785		27207s	29.9 °C	0.1292	0.35285	0.3474	0.33285	0.3788	0.37795		27207s	29.9 °C	0.0099702	0.015698	0.0089803	0.028284	0.035992	0.011314		27207s	29.9 °C	0.0084853	0.016051	0.01895	0.012657	0.015556	0.0012021
29021s	29.9 °C	0.10835	0.42595	0.4119	0.4351	0.4488	0.46145		29021s	29.9 °C	0.13075	0.4428	0.43855	0.4159	0.45075	0.45255		29021s	29.9 °C	0.0098288	0.0169	0.0069296	0.028567	0.041719	0.0084146		29021s	29.9 °C	0.010819	0.022627	0.022557	0.010324	0.017748	0.0023335
30835s	30.0 °C	0.10845	0.48965	0.47815	0.496	0.51045	0.52165		30835s	30.0 °C	0.1316	0.4964	0.4921	0.4661	0.49725	0.4958		30835s	30.0 °C	0.0098288	0.015061	0.011667	0.033234	0.047305	0.0024749		30835s	30.0 °C	0.012304	0.028284	0.020365	0.0049497	0.013081	0.0079196
32649s	29.9 °C	0.1085	0.5637	0.5542	0.5668	0.58055	0.59185		32649s	29.9 °C	0.13065	0.5628	0.549	0.52305	0.5533	0.54695		32649s	29.9 °C	0.0098995	0.014566	0.011738	0.036345	0.054235	0.0064347		32649s	29.9 °C	0.010677	0.041012	0.016688	7.0711e-05	0.0038184	0.02086
34462s	29.9 °C	0.10835	0.63345	0.6267	0.6362	0.64135	0.6524		34462s	29.9 °C	0.1312	0.62455	0.61075	0.5804	0.60335	0.59595		34462s	29.9 °C	0.0099702	0.0099702	0.010607	0.038891	0.059326	0.0052326		34462s	29.9 °C	0.011455	0.044901	0.011384	0.0074953	0.00091924	0.031042
36276s	30.0 °C	0.10855	0.6926	0.6911	0.69705	0.6967	0.70765		36276s	30.0 °C	0.1318	0.67815	0.6613	0.6245	0.64845	0.63955		36276s	30.0 °C	0.0095459	0.0072125	0.011314	0.03783	0.061094	0.013081		36276s	30.0 °C	0.012162	0.050841	0.0069296	0.015981	0.0034648	0.031608
38090s	29.9 °C	0.10835	0.74595	0.7485	0.75345	0.74735	0.7582		38090s	29.9 °C	0.13125	0.73075	0.7125	0.6736	0.6886	0.68675		38090s	29.9 °C	0.0098288	0.007566	0.0048083	0.041083	0.063145	0.013011		38090s	29.9 °C	0.011667	0.053245	0.0039598	0.021213	0.0065054	0.032739
39904s	30.0 °C	0.10825	0.8106	0.80235	0.8076	0.8121	0.809		39904s	30.0 °C	0.131	0.7872	0.766	0.7226	0.72405	0.72455		39904s	30.0 °C	0.0099702	0.013152	0.0040305	0.042568	0.065761	0.0059397		39904s	30.0 °C	0.011172	0.061943	0.0038184	0.028567	0.0060104	0.037123
41718s	30.0 °C	0.1085	0.8589	0.86655	0.8711	0.8568	0.86225		41718s	30.0 °C	0.13075	0.8401	0.82305	0.7724	0.7642	0.758		41718s	30.0 °C	0.0098995	0.02291	0.0077075	0.047659	0.067458	0.0094045		41718s	30.0 °C	0.01096	0.048225	0.0012021	0.022769	0.018243	0.039739
43531s	30.1 °C	0.10835	0.8925	0.90095	0.9067	0.8897	0.8989		43531s	30.1 °C	0.13045	0.873	0.8547	0.80295	0.78665	0.7799		43531s	30.1 °C	0.0099702	0.021213	0.0078489	0.043982	0.065902	0.010889		43531s	30.1 °C	0.011102	0.040164	0.005374	0.01195	0.00035355	0.035921
45345s	30.1 °C	0.1083	0.92425	0.93405	0.94065	0.92055	0.9285		45345s	30.1 °C	0.1281	0.9018	0.88495	0.8286	0.8008	0.8002		45345s	30.1 °C	0.0097581	0.024961	0.011243	0.044336	0.066114	0.0091924		45345s	30.1 °C	0.0072125	0.033941	0.0086974	0.0076368	0.0019799	0.042992
47159s	29.9 °C	0.10855	0.9513	0.9604	0.97155	0.94805	0.9558		47159s	29.9 °C	0.1308	0.9224	0.90745	0.8481	0.8092	0.80055		47159s	29.9 °C	0.0095459	0.025314	0.016263	0.04476	0.067812	0.0093338		47159s	29.9 °C	0.010889	0.028567	0.013364	0.0082024	0.0014142	0.03387
48973s	30.0 °C	0.10835	0.9772	0.9844	0.99715	0.97385	0.98205		48973s	30.0 °C	0.13045	0.9377	0.92285	0.86285	0.8197	0.8073		48973s	30.0 °C	0.0098288	0.026729	0.018102	0.044194	0.066114	0.0064347		48973s	30.0 °C	0.011102	0.026304	0.014637	0.0060104	0.0031113	0.034507
50787s	30.0 °C	0.10835	0.99815	1.0047	1.0201	0.9934	1.0035		50787s	30.0 °C	0.13035	0.95295	0.9393	0.87795	0.82995	0.81445		50787s	30.0 °C	0.0096874	0.027082	0.016051	0.042568	0.06463	0.0025456		50787s	30.0 °C	0.010536	0.025668	0.014991	0.0071418	0.002192	0.036133
52600s	29.8 °C	0.1084	1.0166	1.0233	1.0377	1.0107	1.0232		52600s	29.8 °C	0.12735	0.96495	0.9546	0.89265	0.83925	0.82685		52600s	29.8 °C	0.0096167	0.02786	0.018455	0.042144	0.063286	0		52600s	29.8 °C	0.0061518	0.023264	0.014425	0.007566	0.0012021	0.046598
54414s	29.8 °C	0.1083	1.0331	1.027	1.0556	1.0198	1.0414		54414s	29.8 °C	0.12895	0.97725	0.9684	0.90535	0.8491	0.83245		54414s	29.8 °C	0.0096167	0.028284	0.036275	0.041083	0.05176	0.00035355		54414s	29.8 °C	0.0088388	0.02284	0.010041	0.0082731	0.0021213	0.047588
56228s	30.0 °C	0.10815	1.0475	1.0304	1.0685	1.0293	1.055		56228s	30.0 °C	0.12895	0.9881	0.9798	0.9164	0.8559	0.8366		56228s	30.0 °C	0.0098288	0.023122	0.044901	0.038608	0.043204	0.0012728		56228s	30.0 °C	0.0089803	0.019092	0.0084853	0.0082024	0.0014142	0.050912
58042s	29.9 °C	0.10825	1.059	1.0418	1.0758	1.0364	1.07		58042s	29.9 °C	0.13125	1.0013	0.99275	0.92775	0.86235	0.83455		58042s	29.9 °C	0.0099702	0.027082	0.047023	0.032385	0.035567	7.0711e-05		58042s	29.9 °C	0.011667	0.01294	0.0074246	0.010394	0.0010607	0.043063
MEAN value
-Ara							+Ara
Time s	Myc	Anchor-Linker	Linker-Bait	GroTAC1	GroTAC2		Time s	Myc	Anchor-Linker	Linker-Bait	GroTAC1	GroTAC2
0s	0.00336667	0.00495	0.0100667	0.0174167	0.0186833		0s	0.00971667	0.0163667	0.0126833	0.0182	0.01595
1840s	0.00285	0.00506667	0.0134167	0.0179167	0.01815		1840s	0.0104	0.0173333	0.01455	0.0185833	0.01895
3681s	0.00396667	0.0058	0.0147167	0.0186833	0.02005		3681s	0.0128167	0.0188167	0.0165167	0.0199333	0.0196167
5521s	0.00341667	0.00615	0.01375	0.0189333	0.01865		5521s	0.00945	0.0161167	0.0129667	0.01515	0.0159167
7361s	0.00376667	0.0055	0.0127333	0.0194833	0.0200833		7361s	0.0104167	0.0164667	0.0137	0.01865	0.0177167
9202s	0.0043	0.0059	0.0138667	0.01925	0.0205333		9202s	0.0110167	0.0162667	0.01395	0.01685	0.0184167
11042s	0.00485	0.00685	0.0149833	0.0195	0.0203667		11042s	0.0118	0.0186167	0.0146833	0.0165167	0.0176667
12882s	0.0059	0.008	0.0143833	0.0206	0.0212		12882s	0.013	0.01875	0.0145	0.0176	0.0176333
14722s	0.00765	0.00915	0.0142	0.0216167	0.0234167		14722s	0.0134167	0.0193333	0.01445	0.0185667	0.0196167
16563s	0.0117	0.0118667	0.0172	0.0240833	0.0250333		16563s	0.01655	0.02235	0.0168	0.0215167	0.0211333
18403s	0.0182333	0.01745	0.0223	0.0296	0.0296833		18403s	0.0225167	0.02835	0.0216667	0.0274167	0.0254667
20243s	0.03305	0.0291333	0.0336	0.0406167	0.0408833		20243s	0.0328667	0.0402333	0.0311667	0.03935	0.03615
22084s	0.0607	0.0522667	0.0539833	0.0614333	0.06115		22084s	0.0539667	0.0625333	0.0489833	0.06095	0.0531167
23924s	0.1079	0.08935	0.0901667	0.10035	0.0987167		23924s	0.0904833	0.0998	0.0817	0.103933	0.084
25764s	0.180267	0.150067	0.1471	0.164783	0.160933		25764s	0.150383	0.156333	0.1301	0.162083	0.13955
27605s	0.259583	0.23095	0.2157	0.247717	0.24035		27605s	0.228517	0.23325	0.197467	0.23015	0.211717
29445s	0.336333	0.311383	0.29365	0.324033	0.317283		29445s	0.30345	0.3064	0.262317	0.294267	0.27655
31285s	0.40085	0.37605	0.365033	0.3919	0.378383		31285s	0.35335	0.357017	0.323133	0.341383	0.319017
33125s	0.4693	0.443067	0.426433	0.459217	0.441817		33125s	0.41195	0.410817	0.373517	0.391617	0.3663
34966s	0.533717	0.508117	0.48895	0.522783	0.503567		34966s	0.463367	0.460883	0.422583	0.44065	0.414167
36806s	0.592417	0.5663	0.547533	0.580083	0.558		36806s	0.511517	0.505383	0.4682	0.483633	0.45685
38646s	0.645133	0.622017	0.603833	0.634	0.6128		38646s	0.559117	0.5503	0.511817	0.525567	0.502683
40487s	0.702583	0.67645	0.652617	0.689717	0.664683		40487s	0.6118	0.5993	0.5562	0.5638	0.542667
42327s	0.7444	0.7278	0.70445	0.7341	0.711783		42327s	0.652783	0.63975	0.594233	0.5959	0.574033
44167s	0.777767	0.762383	0.74525	0.7682	0.746483		44167s	0.685167	0.671	0.627017	0.621333	0.596717
46008s	0.808267	0.79465	0.778917	0.7994	0.7767		46008s	0.715217	0.700133	0.654983	0.640333	0.616
47848s	0.834267	0.8208	0.808383	0.826667	0.803633		47848s	0.738483	0.722717	0.676467	0.65145	0.624533
49688s	0.857783	0.845317	0.83485	0.851933	0.8287		49688s	0.758683	0.741083	0.695233	0.662433	0.63405
51529s	0.877617	0.865017	0.85705	0.871733	0.8497		51529s	0.778267	0.760233	0.713983	0.6734	0.644233
53369s	0.895033	0.883467	0.8768	0.8901	0.8681		53369s	0.794517	0.777767	0.730533	0.683817	0.653667
55209s	0.910567	0.894417	0.894617	0.902867	0.884183		55209s	0.808467	0.789417	0.74305	0.6917	0.657867
57049s	0.92445	0.905667	0.90975	0.915133	0.8972		57049s	0.8219	0.802283	0.755667	0.697383	0.661983
58890s	0.9356	0.917767	0.9217	0.9265	0.91145		58890s	0.834133	0.81365	0.7661	0.705283	0.662217
SEM
-Ara							+Ara
Time s	Myc	Anchor-Linker	Linker-Bait	GroTAC1	GroTAC2		Time s	Myc	Anchor-Linker	Linker-Bait	GroTAC1	GroTAC2
0s	0.00512911	0.00720677	0.0114102	0.0109852	0.0186237		0s	0.0103681	0.0154676	0.0103367	0.00960226	0.0126926
1840s	0.00527289	0.0068643	0.0128168	0.0101374	0.0190788		1840s	0.00934376	0.0140844	0.00996071	0.0108033	0.0164337
3681s	0.00508448	0.00686458	0.0134246	0.0103147	0.018877		3681s	0.00905844	0.0133549	0.00938582	0.0103109	0.0157135
5521s	0.00540912	0.00704492	0.012512	0.0105495	0.0190269		5521s	0.0102541	0.0143449	0.010797	0.0121662	0.0175566
7361s	0.00541374	0.0073551	0.0129142	0.0106378	0.0185721		7361s	0.00975266	0.0142438	0.0101767	0.0104195	0.0173682
9202s	0.00514547	0.00745408	0.0122105	0.0107615	0.0186638		9202s	0.0096294	0.0145167	0.0107429	0.0115036	0.0165173
11042s	0.00508978	0.0068695	0.0132159	0.0105833	0.0188526		11042s	0.00939801	0.0139191	0.0102807	0.0112058	0.0169785
12882s	0.00490416	0.00670901	0.0115992	0.0108001	0.0188447		12882s	0.0105727	0.0144	0.0109997	0.0121855	0.0169
14722s	0.00455082	0.00644961	0.0114902	0.0107247	0.0185195		14722s	0.00942304	0.0134101	0.0112929	0.011409	0.0174982
16563s	0.00368284	0.00600655	0.0109518	0.0105495	0.0187507		16563s	0.00910293	0.0136703	0.0113136	0.0112522	0.0176993
18403s	0.00338936	0.00532541	0.0108273	0.0102313	0.0187268		18403s	0.00872039	0.0118732	0.0104914	0.0111979	0.0176352
20243s	0.0056441	0.00458097	0.0107966	0.00946812	0.0179866		20243s	0.00850418	0.0108897	0.0115763	0.0120263	0.018927
22084s	0.013098	0.00646634	0.0156244	0.00831226	0.0180763		22084s	0.00805679	0.0108612	0.0158903	0.015248	0.0186178
23924s	0.0251338	0.0157533	0.0277148	0.0105932	0.0174975		23924s	0.0121307	0.0152527	0.0256451	0.0233057	0.0181109
25764s	0.0354741	0.023536	0.0432017	0.017001	0.0175737		25764s	0.0181059	0.0220484	0.0393853	0.0329013	0.0212203
27605s	0.0370746	0.0330209	0.0544182	0.0245587	0.0215924		27605s	0.0244567	0.0289532	0.051261	0.035272	0.0248481
29445s	0.0374759	0.0280454	0.0563243	0.0217974	0.0195137		29445s	0.0232923	0.0225852	0.0511166	0.0288888	0.0245881
31285s	0.0421108	0.0346856	0.0506451	0.0234142	0.0197961		31285s	0.0294439	0.0272633	0.0460207	0.0290935	0.0242942
33125s	0.0382977	0.0330795	0.051624	0.0220838	0.0225112		33125s	0.0320315	0.027653	0.0479778	0.0284971	0.0260288
34966s	0.0342348	0.0293743	0.0497971	0.0182104	0.0210215		34966s	0.0324642	0.0270637	0.0461979	0.0228819	0.0253388
36806s	0.0348354	0.0283949	0.0466788	0.0152092	0.0210948		36806s	0.0341606	0.0290754	0.0418989	0.0199251	0.0256619
38646s	0.0297993	0.0292406	0.0451714	0.0139381	0.0190611		38646s	0.0338584	0.029193	0.041425	0.0177193	0.02827
40487s	0.0199767	0.0208009	0.0428441	0.012783	0.0181527		40487s	0.0337803	0.0291426	0.0403213	0.0159849	0.027886
42327s	0.0161864	0.0196124	0.0405369	0.0084388	0.0212011		42327s	0.0349289	0.0320457	0.0388808	0.0188014	0.0300603
44167s	0.0135871	0.0177767	0.033278	0.00690006	0.0225242		44167s	0.0326598	0.0298239	0.0332338	0.0191082	0.0318837
46008s	0.0116093	0.0173426	0.0317929	0.00657578	0.0224309		46008s	0.0317391	0.030119	0.0300828	0.0199141	0.0352232
47848s	0.00901343	0.0161771	0.0303594	0.00646738	0.0233239		47848s	0.0282989	0.0279231	0.0262401	0.0180977	0.0329952
49688s	0.00741521	0.0155435	0.0290073	0.00716568	0.0244562		49688s	0.0259199	0.0263548	0.0238525	0.0178181	0.032864
51529s	0.00722382	0.0156784	0.0284788	0.00737057	0.0250307		51529s	0.0231731	0.0245409	0.020549	0.0186327	0.0330221
53369s	0.00685349	0.0157634	0.0267372	0.00772161	0.0267343		53369s	0.0226417	0.0250813	0.0210301	0.0186559	0.0355177
55209s	0.00713357	0.012532	0.0264034	0.00775077	0.0285401		55209s	0.0208273	0.0251257	0.0198729	0.0177626	0.0354754
57049s	0.00749372	0.00853778	0.0253053	0.00722359	0.0291686		57049s	0.0192497	0.0243262	0.0184325	0.0177769	0.0357075
58890s	0.00776729	0.0086243	0.022925	0.0062468	0.0293485		58890s	0.0184562	0.0239564	0.0178623	0.0155363	0.033177

## Sheet: BW25113 3
Mean OD 1	-Ara									+Ara								Replicate SD 1	-Ara									+Ara
Time s	Temp	LB	myc	Anchor-Linker	Linker-Bait	GroTAC1	GroTAC2		Time s	Temp	LB	myc	Anchor-Linker	Linker-Bait	GroTAC1	GroTAC2		Time s	Temp								Time s	Temp
0s	29.9 °C	0.1078	0.10585	0.11015	0.10855	0.09745	0.0953		0s	29.9 °C	0.1269	0.1402	0.13215	0.10535	0.1048	0.0969		0s	29.9 °C	0.0028284	0.0020506	0.00021213	0.00021213	0.0020506	0.0028284		0s	29.9 °C	0.0028284	0.030688	0.011243	0.011809	0.0073539	0.00084853
1814s	30.0 °C	0.1089	0.1069	0.11185	0.11035	0.09925	0.0971		1814s	30.0 °C	0.1245	0.1435	0.1366	0.10665	0.1034	0.10205		1814s	30.0 °C	0.0032527	0.0014142	0.00021213	0.00021213	0.0020506	0.00014142		1814s	30.0 °C	0	0.029133	0.0096167	0.010536	0.0028284	0.0047376
3627s	29.9 °C	0.1086	0.1068	0.11175	0.1106	0.09915	0.09585		3627s	29.9 °C	0.12385	0.142	0.1363	0.10805	0.1037	0.1012		3627s	29.9 °C	0.0031113	0.0015556	0.00035355	0.00042426	0.0017678	0.0016263		3627s	29.9 °C	0.0010607	0.03083	0.0098995	0.010394	0.0028284	0.0035355
5441s	29.9 °C	0.10855	0.1068	0.11175	0.11045	0.09905	0.09595		5441s	29.9 °C	0.1239	0.1418	0.13545	0.1072	0.1038	0.1006		5441s	29.9 °C	0.0030406	0.0014142	0.00035355	0.00021213	0.0017678	0.0019092		5441s	29.9 °C	0.0011314	0.031254	0.0096874	0.011455	0.0035355	0.0025456
7254s	30.0 °C	0.10845	0.1067	0.1117	0.1103	0.09915	0.0965		7254s	30.0 °C	0.12385	0.1422	0.1361	0.1077	0.1042	0.09915		7254s	30.0 °C	0.0030406	0.0015556	0.00042426	0.00028284	0.0017678	0.00098995		7254s	30.0 °C	0.0010607	0.029981	0.0096167	0.012162	0.0043841	0.0010607
9068s	29.7 °C	0.1084	0.10675	0.1117	0.11035	0.09925	0.0959		9068s	29.7 °C	0.12385	0.14265	0.13465	0.10765	0.1039	0.0995		9068s	29.7 °C	0.0029698	0.0014849	0.00028284	0.00021213	0.0019092	0.0018385		9068s	29.7 °C	0.0012021	0.030476	0.0099702	0.012092	0.0039598	0.0011314
10882s	29.9 °C	0.10825	0.1067	0.11165	0.1104	0.09925	0.096		10882s	29.9 °C	0.12385	0.1418	0.13535	0.1082	0.1045	0.09925		10882s	29.9 °C	0.0028991	0.0014142	0.00049497	0.00028284	0.0019092	0.0019799		10882s	29.9 °C	0.0010607	0.030688	0.0091217	0.012869	0.0046669	0.00077782
12695s	30.1 °C	0.10825	0.107	0.1121	0.1106	0.09955	0.09615		12695s	30.1 °C	0.12395	0.1418	0.1359	0.10775	0.10385	0.09955		12695s	30.1 °C	0.0030406	0.0012728	0	0.00028284	0.0020506	0.0020506		12695s	30.1 °C	0.0012021	0.031537	0.010324	0.012092	0.0034648	0.0012021
14509s	30.0 °C	0.10815	0.10765	0.1126	0.11105	0.0999	0.09635		14509s	30.0 °C	0.12395	0.1422	0.136	0.1076	0.1039	0.0989		14509s	30.0 °C	0.0030406	0.0013435	0.00028284	0.00035355	0.0019799	0.0019092		14509s	30.0 °C	0.0010607	0.031537	0.010041	0.011597	0.0031113	0.00014142
16323s	30.0 °C	0.10815	0.1088	0.1131	0.11185	0.10075	0.09725		16323s	30.0 °C	0.124	0.1424	0.13555	0.1071	0.1041	0.09975		16323s	30.0 °C	0.0027577	0.0015556	0	0.00035355	0.0019092	0.0019092		16323s	30.0 °C	0.0011314	0.032385	0.01195	0.0098995	0.002687	0.00049497
18136s	29.9 °C	0.1081	0.111	0.1148	0.11355	0.10245	0.0981		18136s	29.9 °C	0.12395	0.14385	0.1376	0.1095	0.1056	0.10055		18136s	29.9 °C	0.002687	0.0022627	0.00084853	0.00035355	0.0019092	0.0024042		18136s	29.9 °C	0.0010607	0.032456	0.010465	0.011455	0.0031113	7.0711e-05
19950s	30.1 °C	0.10805	0.1153	0.11725	0.11695	0.10605	0.1006		19950s	30.1 °C	0.12385	0.14685	0.1383	0.1116	0.1076	0.1021		19950s	30.1 °C	0.0027577	0.0035355	0.0012021	0.00049497	0.0020506	0.0024042		19950s	30.1 °C	0.0010607	0.033305	0.012021	0.010182	0.0028284	0.00014142
21763s	30.0 °C	0.1081	0.1238	0.1229	0.12345	0.11265	0.10505		21763s	30.0 °C	0.12395	0.15255	0.144	0.11785	0.1128	0.10725		21763s	30.0 °C	0.002687	0.0052326	0.0022627	0.00091924	0.002192	0.0030406		21763s	30.0 °C	0.0010607	0.034436	0.012021	0.011243	0.0035355	0.0010607
23577s	29.8 °C	0.108	0.1393	0.13345	0.13625	0.1258	0.1153		23577s	29.8 °C	0.12395	0.1632	0.15255	0.1283	0.122	0.11595		23577s	29.8 °C	0.002687	0.0069296	0.0041719	0.002192	0.0021213	0.0022627		23577s	29.8 °C	0.0010607	0.036204	0.012657	0.010324	0.0032527	0.0024749
25391s	29.9 °C	0.108	0.16595	0.152	0.1602	0.15035	0.13295		25391s	29.9 °C	0.1239	0.1827	0.1678	0.14795	0.14085	0.1285		25391s	29.9 °C	0.0025456	0.0072832	0.0060811	0.0043841	0.0020506	0.0044548		25391s	29.9 °C	0.0011314	0.038608	0.015556	0.010253	0.0053033	0.00084853
27204s	30.0 °C	0.10805	0.21025	0.18535	0.20375	0.19445	0.16625		27204s	30.0 °C	0.12395	0.21805	0.19715	0.18415	0.1751	0.1562		27204s	30.0 °C	0.0024749	0.0053033	0.0077075	0.0095459	0.0019092	0.0054447		27204s	30.0 °C	0.0010607	0.043911	0.019021	0.0092631	0.0089095	0.00098995
29018s	30.0 °C	0.1081	0.27575	0.2387	0.2686	0.26215	0.2267		29018s	30.0 °C	0.12405	0.27575	0.2467	0.24625	0.23295	0.20575		29018s	30.0 °C	0.0024042	0.0024749	0.0096167	0.012445	0.0026163	0.0084853		29018s	30.0 °C	0.0012021	0.050134	0.023476	0.0084146	0.010253	0.0006364
30832s	29.9 °C	0.108	0.35905	0.3118	0.35345	0.3503	0.30475		30832s	29.9 °C	0.124	0.3456	0.31445	0.3194	0.3018	0.2646		30832s	29.9 °C	0.0024042	0.0072832	0.011879	0.018314	0.00014142	0.010536		30832s	29.9 °C	0.0011314	0.051053	0.02284	0.0086267	0.010748	0.0038184
32645s	29.9 °C	0.10795	0.42105	0.3989	0.41835	0.4135	0.38395		32645s	29.9 °C	0.12405	0.41515	0.39205	0.3853	0.36305	0.3371		32645s	29.9 °C	0.0023335	0.0013435	0.013435	0.0057276	0.008061	0.0078489		32645s	29.9 °C	0.0010607	0.04971	0.022132	0.0077782	0.008556	0.0032527
34459s	29.9 °C	0.10805	0.478	0.4543	0.47365	0.47285	0.43945		34459s	29.9 °C	0.1241	0.4594	0.44185	0.4313	0.4017	0.37415		34459s	29.9 °C	0.0023335	0.00028284	0.015415	0.0047376	0.01096	0.0082731		34459s	29.9 °C	0.0011314	0.050063	0.015486	0.0077782	0.013576	0.0043134
36273s	30.0 °C	0.10805	0.53515	0.5143	0.5312	0.5349	0.4942		36273s	30.0 °C	0.12395	0.5066	0.48825	0.4828	0.4433	0.4087		36273s	30.0 °C	0.0023335	0.00021213	0.016688	0.0039598	0.012445	0.0070711		36273s	30.0 °C	0.0010607	0.050629	0.013506	0.0089095	0.017395	0.0056569
38086s	30.0 °C	0.108	0.58965	0.5706	0.5845	0.5933	0.54655		38086s	30.0 °C	0.1241	0.5523	0.5359	0.53025	0.49335	0.44365		38086s	30.0 °C	0.0024042	0.0012021	0.017253	0.0015556	0.013435	0.012092		38086s	30.0 °C	0.0011314	0.045679	0.0087681	0.011809	0.021425	0.0091217
39900s	30.0 °C	0.10795	0.645	0.624	0.63975	0.64795	0.6011		39900s	30.0 °C	0.12385	0.58885	0.57575	0.56755	0.53915	0.4886		39900s	30.0 °C	0.0023335	0.0052326	0.018243	0.0019092	0.0086974	0.010182		39900s	30.0 °C	0.00077782	0.046033	0.0077075	0.014637	0.016193	0.020223
41714s	29.9 °C	0.10795	0.695	0.67735	0.688	0.69625	0.6497		41714s	29.9 °C	0.12415	0.6207	0.60835	0.60335	0.5794	0.5309		41714s	29.9 °C	0.0023335	0.0087681	0.017466	0.00098995	0.0044548	0.0083439		41714s	29.9 °C	0.0010607	0.042992	0.0098288	0.01393	0.019516	0.017536
43527s	29.8 °C	0.108	0.75045	0.7248	0.7525	0.75745	0.70165		43527s	29.8 °C	0.1241	0.65585	0.64395	0.63185	0.6161	0.5653		43527s	29.8 °C	0.0024042	0.018455	0.018102	0.0043841	0.0010607	0.014354		43527s	29.8 °C	0.0011314	0.039386	0.011243	0.014496	0.020365	0.017112
45341s	30.1 °C	0.10795	0.79135	0.7873	0.79495	0.79895	0.7535		45341s	30.1 °C	0.1241	0.69585	0.6799	0.66765	0.64705	0.5874		45341s	30.1 °C	0.0023335	0.014496	0.016829	0.0026163	0.0020506	0.010889		45341s	30.1 °C	0.0011314	0.037972	0.014849	0.015203	0.021708	0.020506
47154s	29.9 °C	0.10805	0.82265	0.82275	0.82985	0.83365	0.7876		47154s	29.9 °C	0.12405	0.72675	0.7162	0.68865	0.67105	0.60845		47154s	29.9 °C	0.0023335	0.016617	0.016476	0.0038891	0.0014849	0.011172		47154s	29.9 °C	0.00091924	0.035709	0.011172	0.014354	0.03486	0.019445
48968s	29.9 °C	0.108	0.8523	0.8553	0.8617	0.8639	0.81835		48968s	29.9 °C	0.12415	0.7556	0.7455	0.70665	0.68875	0.6199		48968s	29.9 °C	0.0022627	0.016688	0.016405	0.005374	0.00070711	0.011384		48968s	29.9 °C	0.00091924	0.031113	0.011455	0.012799	0.040234	0.020365
50782s	30.0 °C	0.10835	0.8796	0.8857	0.88875	0.89165	0.84745		50782s	30.0 °C	0.12405	0.7788	0.77145	0.72355	0.70285	0.62765		50782s	30.0 °C	0.0017678	0.016263	0.016122	0.0043134	0.0019092	0.010677		50782s	30.0 °C	0.00091924	0.027294	0.0094045	0.01195	0.039103	0.020435
52595s	29.9 °C	0.1083	0.90365	0.91305	0.9151	0.9166	0.8732		52595s	29.9 °C	0.12405	0.7971	0.7924	0.7387	0.7141	0.636		52595s	29.9 °C	0.0018385	0.01591	0.01591	0.005374	0.002687	0.0097581		52595s	29.9 °C	0.00091924	0.026446	0.008061	0.012021	0.038608	0.01895
54409s	30.0 °C	0.10835	0.926	0.9377	0.9367	0.9386	0.8965		54409s	30.0 °C	0.12415	0.81085	0.80725	0.7522	0.72355	0.6375		54409s	30.0 °C	0.0017678	0.013718	0.016546	0.006364	0.0032527	0.0097581		54409s	30.0 °C	0.0010607	0.025527	0.0072832	0.012869	0.039244	0.013435
56223s	29.8 °C	0.1084	0.94605	0.9588	0.95615	0.95825	0.9172		56223s	29.8 °C	0.1243	0.8227	0.8207	0.761	0.73305	0.63995		56223s	29.8 °C	0.0016971	0.011102	0.016546	0.0081317	0.0045962	0.0094752		56223s	29.8 °C	0.0011314	0.027294	0.0076368	0.0065054	0.040659	0.0081317
58036s	29.8 °C	0.10835	0.96075	0.97665	0.9718	0.97555	0.9348		58036s	29.8 °C	0.12425	0.8307	0.82995	0.767	0.73715	0.62165		58036s	29.8 °C	0.0016263	0.0086974	0.016476	0.010748	0.0057276	0.011172		58036s	29.8 °C	0.0010607	0.027719	0.0089803	0.014142	0.045043	0.0082731
Mean OD 2	-Ara									+Ara								Replicate SD 2	-Ara									+Ara
Time s	Temp	LB	myc	Anchor-Linker	Linker-Bait	GroTAC1	GroTAC2		Time s	Temp	LB	myc	Anchor-Linker	Linker-Bait	GroTAC1	GroTAC2		Time s	Temp								Time s	Temp
0s	29.9 °C	0.09895	0.099	0.0958	0.09505	0.09465	0.09695		0s	29.9 °C	0.0946	0.097	0.0974	0.0954	0.1027	0.09525		0s	29.9 °C	0.0028991	0.0015556	0.0012728	0.00035355	0.0006364	0.0016263		0s	29.9 °C	0.0019799	0.003677	0.00028284	0.0018385	0.0024042	0.0010607
1823s	29.9 °C	0.1129	0.1114	0.1099	0.10895	0.109	0.1149		1823s	29.9 °C	0.115	0.1062	0.10215	0.10465	0.108	0.0991		1823s	29.9 °C	0.008061	0.0069296	0.011031	0.010394	0.0097581	0.013718		1823s	29.9 °C	0.011031	0.0014142	0.002192	0.0060104	0.0074953	0.0031113
3646s	29.8 °C	0.1103	0.11035	0.1093	0.10745	0.1083	0.11495		3646s	29.8 °C	0.11585	0.10855	0.1042	0.1044	0.1125	0.09935		3646s	29.8 °C	0.0073539	0.0081317	0.010182	0.0082731	0.0098995	0.011526		3646s	29.8 °C	0.01096	0.0064347	0.00098995	0.0033941	0.013011	0.0038891
5470s	29.8 °C	0.1094	0.1091	0.1101	0.10695	0.10545	0.1164		5470s	29.8 °C	0.1139	0.10235	0.1012	0.0986	0.10685	0.1001		5470s	29.8 °C	0.0067882	0.0072125	0.010748	0.0079903	0.0094045	0.015556		5470s	29.8 °C	0.011879	0.00049497	0.0014142	0.0033941	0.0028991	0.0056569
7293s	30.0 °C	0.1042	0.10845	0.1072	0.10495	0.10415	0.1156		7293s	30.0 °C	0.11345	0.1039	0.10215	0.10115	0.1023	0.1009		7293s	30.0 °C	0.00084853	0.0040305	0.0065054	0.0044548	0.0064347	0.012728		7293s	30.0 °C	0.0084146	0.00098995	0.002192	0.0043134	0.0024042	0.006364
9116s	29.9 °C	0.1041	0.1038	0.10435	0.10185	0.1023	0.11805		9116s	29.9 °C	0.1137	0.10305	0.1022	0.0993	0.10535	0.1011		9116s	29.9 °C	0	0.00042426	0.0026163	0.00021213	0.0062225	0.016617		9116s	29.9 °C	0.011314	0.0006364	0.0012728	0.0025456	0.0016263	0.0065054
10939s	29.9 °C	0.1034	0.1083	0.1079	0.10735	0.10355	0.11745		10939s	29.9 °C	0.113	0.10405	0.10165	0.0983	0.10615	0.1003		10939s	29.9 °C	0.0011314	0.0052326	0.0070711	0.0088388	0.0061518	0.014354		10939s	29.9 °C	0.010041	0.00049497	0.0034648	0.0024042	0.0037477	0.0045255
12762s	30.0 °C	0.1012	0.10575	0.10745	0.1052	0.10185	0.11375		12762s	30.0 °C	0.11425	0.10435	0.1031	0.09975	0.1034	0.10175		12762s	30.0 °C	0.0041012	0.00049497	0.0053033	0.0033941	0.0041719	0.013647		12762s	30.0 °C	0.011243	0.00049497	0.0028284	0.003182	0.0028284	0.0054447
14586s	29.9 °C	0.1024	0.1056	0.1082	0.10515	0.10255	0.1139		14586s	29.9 °C	0.11365	0.10345	0.1051	0.10065	0.10445	0.10305		14586s	29.9 °C	0.0024042	0.0014142	0.0045255	0.0012021	0.0037477	0.0048083		14586s	29.9 °C	0.01096	0.00077782	0.0021213	0.0012021	0.0019092	0.0045962
16409s	30.0 °C	0.1025	0.10845	0.11365	0.10865	0.10615	0.1141		16409s	30.0 °C	0.11375	0.10875	0.10885	0.1039	0.10765	0.10695		16409s	30.0 °C	0.0024042	0.0016263	0.0079903	0.0038891	0.0041719	0.0052326		16409s	30.0 °C	0.011526	0.0023335	0.0014849	0.0012728	0.0026163	0.0068589
18232s	29.9 °C	0.1022	0.1142	0.117	0.11255	0.11215	0.1194		18232s	29.9 °C	0.1146	0.1128	0.1155	0.108	0.1123	0.1134		18232s	29.9 °C	0.0022627	0.0015556	0.0057983	0.0024749	0.0054447	0.0073539		18232s	29.9 °C	0.013576	0.002687	0	0.00056569	0.0035355	0.0074953
20055s	30.0 °C	0.10175	0.1283	0.12785	0.12395	0.12465	0.13665		20055s	30.0 °C	0.1115	0.1211	0.1258	0.11685	0.12305	0.12475		20055s	30.0 °C	0.0026163	0.0021213	0.0057276	0.0036062	0.0072832	0.015344		20055s	30.0 °C	0.011738	0.0016971	0.00070711	0.0040305	0.0050205	0.0089803
21878s	29.9 °C	0.1012	0.14715	0.14905	0.14085	0.1472	0.1578		21878s	29.9 °C	0.11035	0.1382	0.14815	0.1346	0.1428	0.14695		21878s	29.9 °C	0.0031113	0.00049497	0.0053033	7.0711e-05	0.010465	0.014566		21878s	29.9 °C	0.0086974	0.0016971	0.0006364	0.0073539	0.0074953	0.010394
23702s	30.2 °C	0.1011	0.1855	0.1879	0.17225	0.18735	0.19385		23702s	30.2 °C	0.1091	0.16885	0.18845	0.167	0.17945	0.1876		23702s	30.2 °C	0.0042426	0.00098995	0.0031113	0.0044548	0.015627	0.013364		23702s	30.2 °C	0.0059397	0.0010607	0.0017678	0.012728	0.011243	0.012869
25525s	30.1 °C	0.09955	0.2518	0.2545	0.22775	0.2488	0.255		25525s	30.1 °C	0.11145	0.2246	0.25195	0.2216	0.2406	0.25185		25525s	30.1 °C	0.0043134	0.0055154	0.0055154	0.0070004	0.018809	0.020506		25525s	30.1 °C	0.010536	0.0029698	0.0045962	0.020506	0.016688	0.017183
27348s	30.0 °C	0.1001	0.3347	0.3417	0.30155	0.32985	0.3358		27348s	30.0 °C	0.11085	0.2949	0.33015	0.2907	0.3107	0.3197		27348s	30.0 °C	0.005374	0.005374	0.0052326	0.01393	0.026375	0.013718		27348s	30.0 °C	0.0099702	0.00056569	0.0070004	0.022345	0.021072	0.019092
29171s	29.9 °C	0.0998	0.4094	0.40945	0.38825	0.3948	0.40235		29171s	29.9 °C	0.10985	0.3751	0.3869	0.3684	0.366	0.3781		29171s	29.9 °C	0.0050912	0.0035355	0.00077782	0.01591	0.013294	0.011809		29171s	29.9 °C	0.0092631	0.0072125	0.0097581	0.017819	0.023052	0.019516
30994s	29.9 °C	0.1006	0.46935	0.46685	0.44335	0.44925	0.4606		30994s	29.9 °C	0.1107	0.4214	0.4295	0.41625	0.4033	0.41325		30994s	29.9 °C	0.0049497	0.0028991	0.0012021	0.020435	0.013223	0.010324		30994s	29.9 °C	0.010607	0.012162	0.014425	0.016193	0.027153	0.022981
32818s	30.1 °C	0.10055	0.5315	0.5272	0.5024	0.5077	0.5197		32818s	30.1 °C	0.1112	0.46685	0.4771	0.4633	0.44635	0.44995		32818s	30.1 °C	0.0044548	0.0015556	0.0033941	0.026587	0.014142	0.0018385		32818s	30.1 °C	0.0093338	0.014213	0.017961	0.027011	0.030193	0.027648
34641s	30.1 °C	0.09945	0.59145	0.5877	0.56385	0.5683	0.5747		34641s	30.1 °C	0.10635	0.51335	0.52145	0.522	0.4939	0.49025		34641s	30.1 °C	0.0060104	0.0060104	0.0077782	0.034295	0.0059397	0.0062225		34641s	30.1 °C	0.004879	0.011243	0.021708	0.019658	0.033234	0.022557
36464s	29.9 °C	0.0999	0.64325	0.6394	0.61715	0.6227	0.63315		36464s	29.9 °C	0.11055	0.5573	0.56365	0.5628	0.54325	0.52785		36464s	29.9 °C	0.003677	0.0045962	0.0086267	0.035567	0.0059397	0.015344		36464s	29.9 °C	0.010536	0.0060811	0.012799	0.022486	0.029204	0.0084146
38287s	30.0 °C	0.0994	0.6894	0.68475	0.6675	0.6707	0.68835		38287s	30.0 °C	0.10765	0.594	0.60255	0.6034	0.58715	0.56925		38287s	30.0 °C	0.0056569	0.0069296	0.010394	0.039457	0.0050912	0.025102		38287s	30.0 °C	0.0074246	0.010324	0.01195	0.013294	0.029486	0.0023335
40110s	30.1 °C	0.0996	0.7417	0.7428	0.7131	0.7277	0.7606		40110s	30.1 °C	0.10565	0.63035	0.64415	0.635	0.6242	0.60205		40110s	30.1 °C	0.0052326	0.00042426	0.012445	0.040729	0.010748	0.035355		40110s	30.1 °C	0.0061518	0.020435	0.0078489	0.0073539	0.033093	0.0006364
41934s	30.0 °C	0.1011	0.78885	0.78475	0.7711	0.7741	0.8012		41934s	30.0 °C	0.10675	0.66995	0.6877	0.6746	0.66225	0.63405		41934s	30.0 °C	0.0041012	0.0091217	0.011384	0.040164	0.0031113	0.036345		41934s	30.0 °C	0.0072832	0.022132	0.010324	0.0028284	0.036699	0.0010607
43757s	29.9 °C	0.0998	0.82375	0.82005	0.80895	0.8114	0.8362		43757s	29.9 °C	0.1046	0.70805	0.7194	0.7021	0.6861	0.64855		43757s	29.9 °C	0.0055154	0.0086974	0.011384	0.036699	0.0022627	0.034224		43757s	29.9 °C	0.0055154	0.020294	0.014284	0.0018385	0.041719	0.0068589
45580s	29.8 °C	0.0995	0.85465	0.85085	0.8414	0.84295	0.8721		45580s	29.8 °C	0.10815	0.73705	0.748	0.7246	0.7074	0.6568		45580s	29.8 °C	0.0057983	0.010677	0.012092	0.035921	0.0014849	0.031961		45580s	29.8 °C	0.010677	0.019728	0.012162	0.011172	0.043699	0.018102
47403s	29.8 °C	0.09955	0.88225	0.8787	0.87115	0.87225	0.9017		47403s	29.8 °C	0.1058	0.7605	0.7693	0.74015	0.72215	0.6687		47403s	29.8 °C	0.0057276	0.013081	0.013576	0.03783	0.00021213	0.040588		47403s	29.8 °C	0.006364	0.017253	0.006364	0.015627	0.041931	0.015556
49226s	30.0 °C	0.09945	0.90725	0.9038	0.89785	0.8981	0.92495		49226s	30.0 °C	0.10355	0.7795	0.7867	0.76045	0.7362	0.67955		49226s	30.0 °C	0.0051619	0.015768	0.015415	0.038396	0.00084853	0.038679		49226s	30.0 °C	0.0027577	0.020223	0.0056569	0.020011	0.040588	0.014354
51050s	30.0 °C	0.09935	0.93015	0.92605	0.9222	0.9211	0.95095		51050s	30.0 °C	0.10425	0.79215	0.7997	0.777	0.74555	0.6847		51050s	30.0 °C	0.0053033	0.015203	0.013647	0.037335	0.00014142	0.034153		51050s	30.0 °C	0.0036062	0.023122	0.0049497	0.023617	0.040234	0.010182
52873s	30.0 °C	0.09905	0.95045	0.9461	0.94395	0.9421	0.96615		52873s	30.0 °C	0.10405	0.8019	0.81025	0.78755	0.7575	0.68725		52873s	30.0 °C	0.0045962	0.016476	0.014001	0.036275	0	0.039669		52873s	30.0 °C	0.00077782	0.024042	0.002192	0.019587	0.038608	0.017041
54696s	30.0 °C	0.09935	0.96715	0.96295	0.96165	0.9576	0.9833		54696s	30.0 °C	0.1047	0.80915	0.82185	0.80045	0.76265	0.6885		54696s	30.0 °C	0.0051619	0.017748	0.014354	0.035709	0.00056569	0.040588		54696s	30.0 °C	0.0032527	0.02284	0.0010607	0.022415	0.03486	0.010889
56519s	30.0 °C	0.09885	0.9825	0.97665	0.9773	0.97155	1.0002		56519s	30.0 °C	0.1062	0.8154	0.833	0.80645	0.7677	0.69175		56519s	30.0 °C	0.0041719	0.018385	0.014354	0.035497	0.0023335	0.040022		56519s	30.0 °C	0.0066468	0.020648	0.00070711	0.029911	0.03281	0.012799
58342s	29.8 °C	0.09985	0.9995	0.9931	0.9932	0.988	1.0129		58342s	29.8 °C	0.1162	0.925	0.9038	0.85085	0.82355	0.803		58342s	29.8 °C	0.0051619	0.018102	0.014284	0.038467	0.0015556	0.037689		58342s	29.8 °C	0.00091924	0.02093	0.0053033	0.041719	0.030335	0.0073539
MEAN value
-Ara							+Ara
Time s	Myc	Anchor-Linker	Linker-Bait	GroTAC1	GroTAC2		Time s	Myc	Anchor-Linker	Linker-Bait	GroTAC1	GroTAC2
0s	-0.00095	-0.0004	-0.001575	-0.007325	-0.00725		0s	0.00785	0.004025	-0.010375	-0.007	-0.014675
1840s	-0.00175	-2.5e-05	-0.00125	-0.006775	-0.0049		1840s	0.0051	-0.000375	-0.0141	-0.01405	-0.019175
3681s	-0.000875	0.001075	-0.000425	-0.005725	-0.00405		3681s	0.005425	0.0004	-0.013625	-0.01175	-0.019575
5521s	-0.001025	0.00195	-0.000275	-0.006725	-0.0028		5521s	0.003175	-0.000575	-0.016	-0.013575	-0.01855
7361s	0.00125	0.003125	0.0013	-0.004675	-0.000275		7361s	0.0044	0.000475	-0.014225	-0.0154	-0.018625
9202s	-0.000975	0.001775	-0.00015	-0.005475	0.000725		9202s	0.004075	-0.00035	-0.0153	-0.01415	-0.018475
11042s	0.001675	0.00395	0.00305	-0.004425	0.0009		11042s	0.0045	7.5e-05	-0.015175	-0.0131	-0.01865
12882s	0.00165	0.00505	0.003175	-0.004025	0.000225		12882s	0.003975	0.0004	-0.01535	-0.015475	-0.01845
14722s	0.00135	0.005125	0.002825	-0.00405	-0.00015		14722s	0.004025	0.00175	-0.014675	-0.014625	-0.017825
16563s	0.0033	0.00805	0.004925	-0.001875	0.00035		16563s	0.0067	0.003325	-0.013375	-0.013	-0.015525
18403s	0.00745	0.01075	0.0079	0.00215	0.0036		18403s	0.00905	0.007275	-0.010525	-0.010325	-0.0123
20243s	0.0169	0.01765	0.01555	0.01045	0.013725		20243s	0.0163	0.014375	-0.00345	-0.00235	-0.00425
22084s	0.030825	0.031325	0.0275	0.025275	0.026775		22084s	0.028225	0.028925	0.009075	0.01065	0.00995
23924s	0.05785	0.056125	0.0497	0.052025	0.050025		23924s	0.0495	0.053975	0.031125	0.0342	0.03525
25764s	0.1051	0.099475	0.0902	0.0958	0.0902		25764s	0.085975	0.0922	0.0671	0.07305	0.0725
27605s	0.1684	0.15945	0.148575	0.158075	0.14695		27605s	0.139075	0.14625	0.120025	0.1255	0.12055
29445s	0.238625	0.220125	0.224475	0.224525	0.210575		29445s	0.208475	0.19985	0.190375	0.182525	0.174975
31285s	0.3099	0.285025	0.2941	0.295475	0.278375		31285s	0.26615	0.254625	0.250475	0.2352	0.221575
33125s	0.372025	0.3588	0.356125	0.35635	0.347575		33125s	0.323375	0.31695	0.306675	0.287075	0.2759
34966s	0.430975	0.41725	0.415	0.416825	0.403325		34966s	0.37115	0.366425	0.361425	0.332575	0.316975
36806s	0.485225	0.472875	0.4702	0.474825	0.4597		36806s	0.4147	0.4087	0.40555	0.376025	0.351025
38646s	0.535825	0.523975	0.5223	0.5283	0.51375		38646s	0.457275	0.45335	0.45095	0.424375	0.390575
40487s	0.589575	0.579625	0.57265	0.58405	0.577075		40487s	0.49485	0.4952	0.486525	0.466925	0.430575
42327s	0.6374	0.626525	0.625025	0.63065	0.620925		42327s	0.529875	0.532575	0.523525	0.505375	0.467025
44167s	0.6832	0.668525	0.676825	0.680525	0.665025		44167s	0.5676	0.567325	0.552625	0.53675	0.492575
46008s	0.719275	0.71535	0.71445	0.717225	0.709075		46008s	0.600325	0.597825	0.58	0.5611	0.505975
47848s	0.74865	0.746925	0.7467	0.74915	0.74085		47848s	0.6287	0.627825	0.599475	0.581675	0.52365
49688s	0.77605	0.775825	0.77605	0.777275	0.767925		49688s	0.6537	0.65225	0.6197	0.598625	0.535875
51529s	0.801025	0.802025	0.801625	0.802525	0.79535		51529s	0.671325	0.671425	0.636125	0.61005	0.542025
53369s	0.823375	0.8259	0.82585	0.825675	0.816		53369s	0.68545	0.687275	0.649075	0.62175	0.547575
55209s	0.842725	0.846475	0.845325	0.84425	0.83605		55209s	0.695575	0.700125	0.6619	0.628675	0.548575
57049s	0.86065	0.8641	0.8631	0.861275	0.855075		57049s	0.7038	0.7116	0.668475	0.635125	0.5506
58890s	0.876025	0.880775	0.8784	0.877675	0.86975		58890s	0.757625	0.74665	0.6887	0.660125	0.5921
SEM
-Ara							+Ara
Time s	Myc	Anchor-Linker	Linker-Bait	GroTAC1	GroTAC2		Time s	Myc	Anchor-Linker	Linker-Bait	GroTAC1	GroTAC2
0s	0.001	0.00275	0.002325	0.003025	0.00525		0s	0.00545	0.001225	0.011175	0.0151	0.015325
1840s	0.00025	0.002975	0.0027	0.002875	0.0069		1840s	0.0139	0.012475	0.00375	0.00705	0.003275
3681s	0.000925	0.002075	0.002425	0.003725	0.0087		3681s	0.012725	0.01205	0.002175	0.0084	0.003075
5521s	0.000725	0.00125	0.002175	0.002775	0.0098		5521s	0.014725	0.012125	0.0007	0.006525	0.00475
7361s	0.003	0.000125	0.00055	0.004625	0.011675		7361s	0.01395	0.011775	0.001925	0.00425	0.006075
9202s	0.000675	0.001525	0.0021	0.003675	0.013225		9202s	0.014725	0.01115	0.0009	0.0058	0.005875
11042s	0.003225	0.00055	0.0009	0.004575	0.01315		11042s	0.01345	0.011425	0.000475	0.00625	0.00595
12882s	0.0029	0.0012	0.000825	0.004675	0.012325		12882s	0.013875	0.01155	0.00085	0.004625	0.00595
14722s	0.00185	0.000675	7.5e-05	0.0042	0.01165		14722s	0.014225	0.0103	0.001675	0.005425	0.007225
16563s	0.00265	0.0031	0.001225	0.005525	0.01125		16563s	0.0117	0.008225	0.003525	0.0069	0.008725
18403s	0.00455	0.00405	0.00245	0.0078	0.0136		18403s	0.01085	0.006375	0.003925	0.008025	0.0111
20243s	0.00965	0.00845	0.00665	0.01245	0.021175		20243s	0.0067	7.5e-05	0.0088	0.0139	0.0175
22084s	0.015125	0.016525	0.01215	0.020725	0.029825		22084s	0.000375	0.008875	0.015175	0.0218	0.02665
23924s	0.02655	0.030675	0.02145	0.034225	0.042725		23924s	0.01025	0.025375	0.026775	0.03615	0.04325
25764s	0.04715	0.055475	0.038	0.05345	0.06525		25764s	0.027175	0.0483	0.04305	0.0561	0.0679
27605s	0.0662	0.08215	0.052875	0.071675	0.08875		27605s	0.044975	0.07305	0.059825	0.07435	0.0883
29445s	0.070975	0.089525	0.063975	0.070475	0.091975		29445s	0.056775	0.0772	0.068175	0.073625	0.093275
31285s	0.05885	0.081225	0.04865	0.053175	0.081625		31285s	0.04455	0.064175	0.055075	0.0574	0.080975
33125s	0.058925	0.06785	0.045725	0.0508	0.071575		33125s	0.032275	0.04895	0.045425	0.048075	0.06285
34966s	0.061025	0.071	0.0494	0.052025	0.071925		34966s	0.03585	0.048675	0.054225	0.054975	0.066925
36806s	0.058125	0.066625	0.04705	0.047975	0.07355		36806s	0.03205	0.0444	0.0467	0.056675	0.066275
38646s	0.054175	0.061375	0.0458	0.043	0.0752		38646s	0.029075	0.04155	0.0448	0.055125	0.071025
40487s	0.052525	0.063575	0.04085	0.04405	0.083925		40487s	0.02985	0.0433	0.042825	0.051625	0.065825
42327s	0.05035	0.057125	0.044975	0.04235	0.079175		42327s	0.033325	0.048375	0.044325	0.050125	0.060275
44167s	0.04075	0.051725	0.032325	0.031075	0.071375		44167s	0.03585	0.047475	0.044875	0.04475	0.051375
46008s	0.035875	0.036	0.02745	0.026225	0.063525		46008s	0.028575	0.042025	0.03645	0.03815	0.042675
47848s	0.03405	0.032225	0.0249	0.02355	0.0613		47848s	0.026	0.035675	0.034875	0.034675	0.03925
49688s	0.03175	0.028525	0.02235	0.021375	0.057575		49688s	0.02225	0.0309	0.0372	0.034025	0.040125
51529s	0.029775	0.024675	0.021225	0.019225	0.05625		51529s	0.016575	0.024025	0.036625	0.03125	0.038425
53369s	0.028025	0.02115	0.01905	0.017375	0.0511		53369s	0.0124	0.018925	0.034425	0.0317	0.035625
55209s	0.025075	0.017125	0.016975	0.014	0.0479		55209s	0.008875	0.017025	0.03385	0.029275	0.035225
57049s	0.023	0.0137	0.01535	0.011425	0.046275		57049s	0.0054	0.0152	0.031775	0.026375	0.03495
58890s	0.023625	0.012475	0.01495	0.010475	0.0433		58890s	0.051175	0.04095	0.04595	0.047225	0.0947

## Sheet: dclpP 1
Mean OD 1	-Ara									+Ara								Replicate SD 1	-Ara									+Ara
Time s	Temp	LB	myc	Anchor-Linker	Linker-Bait	GroTAC1	GroTAC2		Time s	Temp	LB	myc	Anchor-Linker	Linker-Bait	GroTAC1	GroTAC2		Time s	Temp								Time s	Temp
0s	30.0 °C	0.0982	0.0975	0.0977	0.0959	0.09385	0.09185		0s	30.0 °C	0.09785	0.09575	0.0961	0.09915	0.09545	0.0925		0s	30.0 °C	0.00056569	0.0052326	0.0028284	0.002687	0.00049497	0.00091924		0s	30.0 °C	0.0028991	0.0026163	0.0019799	0.0074246	0.0017678	0.00014142
1840s	30.0 °C	0.0974	0.09525	0.09555	0.09575	0.09505	0.09275		1840s	30.0 °C	0.1008	0.1011	0.10025	0.10235	0.09935	0.0946		1840s	30.0 °C	0.0011314	0.0010607	0.00077782	7.0711e-05	0.00021213	0.0006364		1840s	30.0 °C	0.0052326	0.0086267	0.0065761	0.0096874	0.0006364	0.00056569
3681s	30.0 °C	0.0979	0.0954	0.09565	0.09665	0.0972	0.09275		3681s	30.0 °C	0.1027	0.1014	0.1006	0.1044	0.10115	0.09515		3681s	30.0 °C	0.00056569	0.0012728	0.00035355	0.002192	0.0029698	0.0006364		3681s	30.0 °C	0.0066468	0.0089095	0.0066468	0.011738	0.0014849	0.0016263
5521s	30.1 °C	0.09795	0.0953	0.09565	0.09725	0.0977	0.0927		5521s	30.1 °C	0.1029	0.1018	0.10125	0.1042	0.1015	0.0953		5521s	30.1 °C	0.00049497	0.00098995	0.00049497	0.0043134	0.0025456	0.00070711		5521s	30.1 °C	0.0066468	0.0079196	0.0064347	0.012162	0.00084853	0.0012728
7361s	29.9 °C	0.0979	0.0954	0.09555	0.096	0.09735	0.09275		7361s	29.9 °C	0.1024	0.10175	0.10095	0.10465	0.10145	0.0955		7361s	29.9 °C	0.00056569	0.0012728	0.00049497	0.0024042	0.0028991	0.00049497		7361s	29.9 °C	0.0069296	0.0089803	0.0074246	0.013223	0.0012021	0.0018385
9201s	30.1 °C	0.09895	0.09655	0.09695	0.09905	0.0987	0.09265		9201s	30.1 °C	0.1028	0.1024	0.1019	0.105	0.1019	0.0966		9201s	30.1 °C	0.00091924	0.0027577	0.0016263	0.0068589	0.0039598	0.0006364		9201s	30.1 °C	0.0067882	0.0086267	0.0083439	0.014001	0.00084853	0.0032527
11042s	30.1 °C	0.0987	0.09685	0.096	0.09645	0.09835	0.09265		11042s	30.1 °C	0.1024	0.10235	0.10165	0.10465	0.1026	0.0973		11042s	30.1 °C	0.00042426	0.003182	0.00014142	0.003182	0.0020506	0.0006364		11042s	30.1 °C	0.006364	0.0091217	0.0070004	0.01294	0.0019799	0.0042426
12882s	30.1 °C	0.0983	0.09615	0.09645	0.0972	0.0973	0.0926		12882s	30.1 °C	0.10145	0.101	0.1007	0.10325	0.1003	0.096		12882s	30.1 °C	0.00014142	0.0023335	0.0010607	0.0043841	0.002687	0.00056569		12882s	30.1 °C	0.0054447	0.0072125	0.0065054	0.012233	0.0015556	0.0019799
14722s	30.0 °C	0.09895	0.0974	0.09665	0.0975	0.09865	0.0926		14722s	30.0 °C	0.1016	0.10205	0.1015	0.1043	0.101	0.09765		14722s	30.0 °C	0.00091924	0.0038184	0.0013435	0.0046669	0.003182	0.00070711		14722s	30.0 °C	0.0062225	0.0079903	0.008061	0.013435	0.0012728	0.0041719
16563s	30.1 °C	0.099	0.09795	0.0958	0.0972	0.09895	0.09275		16563s	30.1 °C	0.10155	0.10185	0.10155	0.1047	0.10065	0.09665		16562s	30.1 °C	0.00098995	0.0043134	0.00014142	0.0043841	0.0034648	0.0006364		16562s	30.1 °C	0.0065761	0.008556	0.0082731	0.014284	0.0024749	0.0028991
18403s	30.0 °C	0.10045	0.09845	0.0965	0.09805	0.0996	0.0928		18403s	30.0 °C	0.1013	0.10225	0.1015	0.1046	0.10105	0.098		18403s	30.0 °C	0.0030406	0.0045962	0.0011314	0.0055861	0.0025456	0.00070711		18403s	30.0 °C	0.0057983	0.0079903	0.0072125	0.013859	0.0016263	0.0043841
20243s	29.9 °C	0.09885	0.099	0.0964	0.09735	0.10105	0.0932		20243s	29.9 °C	0.1013	0.10295	0.1016	0.10475	0.10285	0.09925		20243s	29.9 °C	0.00077782	0.0042426	0.00084853	0.0041719	0.0013435	0.00070711		20243s	29.9 °C	0.0059397	0.0091217	0.0077782	0.013789	7.0711e-05	0.0055861
22083s	29.9 °C	0.1009	0.1017	0.09985	0.0992	0.1036	0.09405		22083s	29.9 °C	0.1013	0.1032	0.1014	0.1041	0.1044	0.1003		22083s	29.9 °C	0.003677	0.0057983	0.0051619	0.0060811	0.0012728	0.00077782		22083s	29.9 °C	0.0041012	0.0070711	0.0074953	0.012587	0.0031113	0.0062225
23924s	30.0 °C	0.1003	0.1024	0.09745	0.09965	0.10545	0.0955		23924s	30.0 °C	0.10125	0.10695	0.10295	0.1054	0.10655	0.09995		23923s	30.0 °C	0.0029698	0.0031113	0.0012021	0.005869	0.0020506	0.00098995		23923s	30.0 °C	0.0055861	0.0095459	0.008556	0.013718	0.00077782	0.0041719
25764s	30.1 °C	0.1	0.1099	0.0998	0.1015	0.1126	0.09825		25764s	30.1 °C	0.10175	0.11015	0.10365	0.1068	0.11155	0.1036		25764s	30.1 °C	0.0024042	0.0059397	0.0031113	0.0065054	0.0029698	0.0012021		25764s	30.1 °C	0.0045962	0.0084146	0.008556	0.013435	0.0036062	0.0057983
27604s	30.0 °C	0.10085	0.1189	0.10165	0.1039	0.12135	0.10325		27604s	30.0 °C	0.1014	0.11755	0.10445	0.1078	0.1181	0.1096		27604s	30.0 °C	0.0037477	0.0055154	0.0036062	0.0065054	0.0026163	0.0017678		27604s	30.0 °C	0.0048083	0.0078489	0.0079903	0.012869	0.0043841	0.0084853
29444s	29.9 °C	0.10115	0.135	0.1042	0.1085	0.13815	0.1127		29444s	29.9 °C	0.1012	0.1307	0.10665	0.1112	0.1298	0.11605		29444s	29.9 °C	0.0043134	0.0052326	0.0028284	0.0060811	0.0064347	0.002687		29444s	29.9 °C	0.0042426	0.0077782	0.0077075	0.011455	0.0072125	0.0072832
31285s	30.1 °C	0.10075	0.1621	0.1091	0.1168	0.16655	0.1292		31285s	30.1 °C	0.10135	0.15445	0.11135	0.1171	0.15	0.1313		31284s	30.1 °C	0.0036062	0.0039598	0.0014142	0.0049497	0.013081	0.0043841		31284s	30.1 °C	0.0041719	0.0067175	0.0079903	0.010748	0.012021	0.0097581
33125s	30.1 °C	0.1014	0.1984	0.1177	0.1312	0.20015	0.15745		33125s	30.1 °C	0.10145	0.1899	0.1204	0.12935	0.18005	0.1535		33125s	30.1 °C	0.0046669	0.0014142	0.0018385	0.0031113	0.016051	0.0067175		33125s	30.1 °C	0.0037477	0.0033941	0.0074953	0.007566	0.014071	0.0079196
34965s	30.0 °C	0.10145	0.26155	0.13495	0.15785	0.26155	0.1967		34965s	30.0 °C	0.1029	0.2436	0.1359	0.15095	0.2165	0.1876		34965s	30.0 °C	0.0047376	0.0070004	0.0033234	0.0027577	0.030476	0.011172		34965s	30.0 °C	0.0016971	0.0031113	0.0077782	0.0041719	0.018102	0.011314
36805s	30.0 °C	0.101	0.33575	0.1614	0.1928	0.34005	0.2693		36805s	30.0 °C	0.10145	0.3094	0.1619	0.18165	0.2791	0.2306		36805s	30.0 °C	0.0041012	0.0010607	0.0089095	0.0014142	0.0082731	0.017819		36805s	30.0 °C	0.0036062	0.00084853	0.0077782	7.0711e-05	0.014708	0.0059397
38646s	30.0 °C	0.10095	0.3739	0.19965	0.244	0.3773	0.3408		38646s	30.0 °C	0.1018	0.37555	0.19935	0.2232	0.35065	0.28955		38645s	30.0 °C	0.0040305	0.0065054	0.01492	0.0084853	0.0014142	0.0077782		38645s	30.0 °C	0.0035355	0.0092631	0.0060104	0.0016971	0.01789	0.0089803
40486s	29.9 °C	0.10055	0.42095	0.2622	0.32985	0.4187	0.37795		40486s	29.9 °C	0.10165	0.4116	0.25945	0.29205	0.3999	0.3346		40486s	29.9 °C	0.0034648	0.0033234	0.039457	0.0074246	0.00070711	0.0053033		40486s	29.9 °C	0.003182	0.0035355	0.0044548	0.0027577	0.010607	0.0042426
42326s	30.1 °C	0.1005	0.464	0.33105	0.3776	0.464	0.4167		42326s	30.1 °C	0.1022	0.4541	0.3287	0.35845	0.441	0.3735		42326s	30.1 °C	0.0031113	0.0032527	0.023829	0.008061	0.0028284	0.0041012		42326s	30.1 °C	0.0025456	0.0016971	0.014849	0.002192	0.013576	0.00056569
44166s	30.1 °C	0.10165	0.50195	0.3839	0.424	0.50325	0.45365		44166s	30.1 °C	0.10155	0.4859	0.38245	0.3938	0.4777	0.403		44166s	30.1 °C	0.0045962	0.0038891	0.015415	0.0086267	0.0034648	0.013364		44166s	30.1 °C	0.0040305	0.0052326	0.00021213	0.0035355	0.012728	0.0098995
46007s	30.0 °C	0.1021	0.53975	0.41985	0.45965	0.5339	0.4895		46007s	30.0 °C	0.10205	0.51515	0.42385	0.43095	0.4998	0.4357		46007s	30.0 °C	0.0052326	0.0037477	0.013364	0.01393	0.0050912	0.013859		46007s	30.0 °C	0.0034648	0.004879	0.0017678	0.0062933	0.0065054	0.011738
47847s	29.9 °C	0.1018	0.5737	0.46185	0.5003	0.574	0.52885		47847s	29.9 °C	0.1011	0.54585	0.4611	0.46855	0.5333	0.4634		47847s	29.9 °C	0.0049497	0.0018385	0.018455	0.0076368	0.015274	0.013506		47847s	29.9 °C	0.0043841	0.0086974	0.0039598	0.0065761	0.0011314	0.0091924
49687s	29.8 °C	0.1013	0.6215	0.5012	0.5362	0.643	0.57425		49687s	29.8 °C	0.10135	0.5756	0.4885	0.4986	0.55555	0.4933		49687s	29.8 °C	0.0042426	0.0062225	0.010182	0.0072125	0.028709	0.020435		49687s	29.8 °C	0.0044548	0.0089095	0.0015556	0.0091924	0.0013435	0.00014142
51527s	29.8 °C	0.10165	0.69715	0.53545	0.56845	0.72015	0.6462		51527s	29.8 °C	0.10165	0.62855	0.5185	0.5257	0.58075	0.5268		51527s	29.8 °C	0.0045962	0.0099702	0.013364	0.0098288	0.023688	0.038608		51527s	29.8 °C	0.0038891	0.0050205	0.0018385	0.009051	0.0044548	0.013152
53368s	29.9 °C	0.10125	0.7578	0.5692	0.6113	0.73975	0.74655		53368s	29.9 °C	0.10145	0.6873	0.54555	0.55175	0.65195	0.5674		53368s	29.9 °C	0.0040305	0.013718	0.013718	0.015839	0.052821	0.029628		53368s	29.9 °C	0.0045962	0.0087681	0.003182	0.0092631	0.0057276	0.027011
55208s	29.9 °C	0.1018	0.81665	0.61365	0.6847	0.7158	0.81075		55208s	29.9 °C	0.10135	0.74695	0.5764	0.5872	0.71985	0.61525		55208s	29.9 °C	0.0048083	0.015627	0.026234	0.013011	0.1113	0.035143		55208s	29.9 °C	0.0043134	0.012516	0.003677	0.0046669	0.00077782	0.022557
57048s	30.0 °C	0.1017	0.8633	0.69515	0.7394	0.7017	0.84125		57048s	30.0 °C	0.1014	0.7835	0.6484	0.64855	0.73635	0.6713		57048s	30.0 °C	0.0045255	0.02192	0.03882	0.015132	0.1509	0.034012		57048s	30.0 °C	0.0039598	0.0073539	0.014849	0.0017678	0.0055861	0.012304
58888s	29.9 °C	0.10125	0.8939	0.76985	0.7872	0.69965	0.85805		58888s	29.9 °C	0.10175	0.8141	0.72075	0.6968	0.73405	0.68865		58888s	29.9 °C	0.0038891	0.02291	0.021708	0.011314	0.16285	0.03585		58888s	29.9 °C	0.003182	0.012869	0.013647	0.0048083	0.01195	0.019163
Mean OD 2	-Ara									+Ara								Replicate SD 2	-Ara									+Ara
Time s	Temp	LB	myc	Anchor-Linker	Linker-Bait	GroTAC1	GroTAC2		Time s	Temp	LB	myc	Anchor-Linker	Linker-Bait	GroTAC1	GroTAC2		Time s	Temp								Time s	Temp
0s	30.0 °C	0.09785	0.10025	0.10285	0.1003	0.0961	0.0932		0s	30.0 °C	0.10625	0.10585	0.10515	0.1135	0.1074	0.0949		0s	30.0 °C	0.0030406	0.004879	0.0065761	0.0057983	0.00042426	0.00014142		0s	30.0 °C	0.0019092	0.003182	0.0043134	0.0046669	0.0039598	0.0012728
1840s	29.9 °C	0.10005	0.10255	0.10345	0.10425	0.0998	0.09385		1840s	29.9 °C	0.1084	0.10665	0.10905	0.1141	0.10775	0.0961		1840s	29.9 °C	0.0038891	0.0079903	0.0074246	0.010536	0.0039598	0.00021213		1840s	29.9 °C	0.0049497	0.0023335	0.0023335	0.0050912	0.0040305	0.0016971
3681s	30.0 °C	0.0997	0.103	0.10495	0.1052	0.1001	0.0939		3681s	30.0 °C	0.1087	0.108	0.109	0.11465	0.1081	0.0974		3681s	30.0 °C	0.0043841	0.0087681	0.0095459	0.011738	0.0029698	0.00042426		3681s	30.0 °C	0.0048083	0.00042426	0.0025456	0.0053033	0.0042426	0.0032527
5521s	30.0 °C	0.0988	0.10285	0.10465	0.10565	0.1006	0.0944		5521s	30.0 °C	0.10815	0.10675	0.1086	0.1143	0.1079	0.09985		5521s	30.0 °C	0.0042426	0.0088388	0.0092631	0.012233	0.0025456	0.00084853		5521s	30.0 °C	0.0044548	0.0013435	0.0045255	0.0032527	0.0059397	0.0067175
7361s	30.0 °C	0.09965	0.103	0.10625	0.1069	0.1022	0.09435		7361s	30.0 °C	0.10845	0.10655	0.10905	0.11445	0.109	0.1003		7361s	30.0 °C	0.0057276	0.0089095	0.011667	0.014001	0.0038184	0.00091924		7361s	30.0 °C	0.0037477	0.0010607	0.004879	0.0030406	0.0065054	0.0070711
9202s	29.9 °C	0.09975	0.10315	0.1052	0.1054	0.1021	0.09455		9202s	29.9 °C	0.10785	0.106	0.10805	0.11555	0.1093	0.1007		9202s	29.9 °C	0.005869	0.0091217	0.0098995	0.011455	0	0.0012021		9202s	29.9 °C	0.0036062	0.0022627	0.0038891	0.00049497	0.0079196	0.0074953
11042s	30.0 °C	0.09915	0.1037	0.10585	0.1053	0.103	0.09445		11042s	30.0 °C	0.1078	0.1051	0.1082	0.1159	0.11085	0.10065		11042s	30.0 °C	0.0051619	0.0098995	0.01096	0.011314	0.00028284	0.00077782		11042s	30.0 °C	0.0033941	0.0011314	0.0031113	0.00014142	0.0096874	0.0065761
12882s	30.0 °C	0.0994	0.1038	0.1061	0.1059	0.1035	0.0942		12882s	30.0 °C	0.1076	0.1051	0.1088	0.11555	0.11095	0.1007		12882s	30.0 °C	0.0055154	0.0098995	0.011172	0.011879	0.0018385	0.00042426		12882s	30.0 °C	0.0032527	0.00098995	0.0029698	0.00091924	0.0092631	0.006364
14723s	29.9 °C	0.09915	0.1029	0.1051	0.1064	0.1028	0.0947		14723s	29.9 °C	0.1083	0.1057	0.1091	0.1145	0.11015	0.1013		14723s	29.9 °C	0.0050205	0.0082024	0.0093338	0.012304	0.0022627	0.00098995		14723s	29.9 °C	0.0029698	0.00056569	0.0031113	0.0029698	0.0081317	0.006364
16563s	30.1 °C	0.09995	0.1046	0.1069	0.1066	0.1031	0.0957		16563s	30.1 °C	0.1078	0.10645	0.10995	0.1158	0.10995	0.10075		16563s	30.1 °C	0.0060104	0.0097581	0.011031	0.011738	0.00070711	0.0014142		16563s	30.1 °C	0.0031113	0.0019092	0.004879	0.0016971	0.0072832	0.0055861
18403s	30.0 °C	0.09935	0.1053	0.1083	0.10745	0.10385	0.096		18403s	30.0 °C	0.1075	0.107	0.11015	0.11605	0.11095	0.1005		18403s	30.0 °C	0.0050205	0.0091924	0.012021	0.011667	0.0014849	0.0012728		18403s	30.0 °C	0.0029698	0.00014142	0.0024749	0.002192	0.007566	0.0045255
20244s	29.9 °C	0.10055	0.1069	0.10985	0.10895	0.1053	0.0988		20244s	29.9 °C	0.1074	0.10775	0.11075	0.11735	0.11215	0.10235		20244s	29.9 °C	0.0067175	0.0091924	0.01195	0.011243	0.00084853	0.0038184		20244s	29.9 °C	0.002687	0.00021213	0.0023335	0.0023335	0.0084146	0.0050205
22084s	30.0 °C	0.10045	0.10975	0.1131	0.1114	0.10735	0.1008		22084s	30.0 °C	0.107	0.1099	0.11335	0.12	0.1154	0.10655		22084s	30.0 °C	0.0064347	0.0086974	0.012728	0.010324	0.00077782	0.003677		22084s	30.0 °C	0.0021213	0.00056569	0.0024749	0.0015556	0.010465	0.0077075
23924s	30.2 °C	0.1007	0.11485	0.11875	0.1167	0.1117	0.10585		23924s	30.2 °C	0.107	0.1142	0.1175	0.12415	0.1178	0.10885		23924s	30.2 °C	0.0065054	0.007566	0.013364	0.0089095	0.0024042	0.0057276		23924s	30.2 °C	0.0019799	0.00056569	0.0035355	0.0010607	0.0082024	0.0053033
25765s	30.3 °C	0.10095	0.12385	0.12715	0.12525	0.1189	0.11575		25765s	30.3 °C	0.10725	0.1226	0.1276	0.13265	0.12525	0.1149		25765s	30.3 °C	0.0067175	0.004879	0.011384	0.0057276	0.0059397	0.0096874		25765s	30.3 °C	0.0019092	0.0012728	0.003677	0.00021213	0.0078489	0.003677
27605s	30.0 °C	0.1009	0.1399	0.1432	0.14125	0.1353	0.12945		27605s	30.0 °C	0.1071	0.1365	0.1429	0.14715	0.13975	0.1294		27605s	30.0 °C	0.0065054	0.00098995	0.010748	0.00077782	0.010182	0.011526		27605s	30.0 °C	0.0016971	0.0015556	0.0045255	0.0034648	0.010819	0.0066468
29445s	30.0 °C	0.1012	0.16625	0.1705	0.16785	0.16025	0.15645		29445s	30.0 °C	0.107	0.1606	0.1698	0.1704	0.1615	0.1499		29445s	30.0 °C	0.0069296	0.0040305	0.0098995	0.0070004	0.017041	0.019021		29445s	30.0 °C	0.0016971	0.0029698	0.0086267	0.0052326	0.010182	0.0045255
31286s	30.0 °C	0.10185	0.20375	0.20905	0.207	0.19745	0.19135		31286s	30.0 °C	0.10705	0.19395	0.20515	0.20395	0.1947	0.18335		31286s	30.0 °C	0.0067175	0.0092631	0.0067175	0.014991	0.022981	0.021142		31286s	30.0 °C	0.0016263	0.0037477	0.0091217	0.0062933	0.010465	0.005869
33126s	30.2 °C	0.10125	0.26705	0.2712	0.2671	0.2618	0.24825		33126s	30.2 °C	0.10695	0.24655	0.26	0.25455	0.24255	0.2274		33126s	30.2 °C	0.0061518	0.031042	0.0029698	0.036062	0.040729	0.032739		33126s	30.2 °C	0.0013435	0.0013435	0.0052326	0.01195	0.011384	0.010041
34966s	29.9 °C	0.1015	0.3361	0.3433	0.3451	0.34425	0.3188		34966s	29.9 °C	0.1073	0.32115	0.3337	0.3277	0.3109	0.29035		34966s	29.9 °C	0.0066468	0.014001	0.010041	0.021779	0.024819	0.013718		34966s	29.9 °C	0.0014142	0.0028991	0.0029698	0.013294	0.010324	0.014496
36807s	30.0 °C	0.1017	0.392	0.3895	0.40035	0.38815	0.36975		36807s	30.0 °C	0.10725	0.3861	0.39615	0.3898	0.368	0.3436		36807s	30.0 °C	0.0070711	0.0032527	0.0033941	0.025527	0.033163	0.015061		36807s	30.0 °C	0.0017678	0.010748	0.0044548	0.0083439	0.0050912	0.0032527
38647s	30.2 °C	0.10165	0.4349	0.43555	0.44955	0.4248	0.42125		38647s	30.2 °C	0.1071	0.4209	0.4275	0.4271	0.40825	0.3761		38647s	30.2 °C	0.0064347	0.0093338	0.0078489	0.026941	0.027436	0.011809		38647s	30.2 °C	0.0014142	0.0094752	0.0022627	0.0041012	0.0094045	0.012021
40487s	30.0 °C	0.10185	0.4696	0.4722	0.48415	0.46855	0.45895		40487s	30.0 °C	0.1068	0.46405	0.4685	0.46175	0.44495	0.4144		40487s	30.0 °C	0.0068589	0.0039598	0.0057983	0.014779	0.024819	0.015344		40487s	30.0 °C	0.0012728	0.0051619	0.0028284	0.0013435	0.018314	0.0086267
42327s	30.1 °C	0.1016	0.50655	0.50355	0.51745	0.5035	0.4948		42327s	30.1 °C	0.107	0.503	0.502	0.49745	0.479	0.44565		42327s	30.1 °C	0.0067882	0.0045962	0.0064347	0.016193	0.025739	0.015698		42327s	30.1 °C	0.0014142	0.00014142	0.00084853	0.0030406	0.018668	0.013647
44168s	30.0 °C	0.1014	0.5412	0.5396	0.5493	0.5393	0.5288		44168s	30.0 °C	0.1071	0.52905	0.52515	0.51785	0.5022	0.4833		44168s	30.0 °C	0.006364	0.00098995	0.0079196	0.014991	0.028284	0.017253		44168s	30.0 °C	0.0015556	0.0089803	0.00077782	0.0050205	0.021779	0.012304
46008s	29.9 °C	0.1017	0.5711	0.56895	0.57705	0.57595	0.56265		46008s	29.9 °C	0.10745	0.55515	0.5486	0.5423	0.5259	0.4991		46008s	29.9 °C	0.0067882	0.0055154	0.010253	0.0169	0.028779	0.016758		46008s	29.9 °C	0.0019092	0.011809	0.0019799	0.0067882	0.016688	0.0072125
47848s	30.0 °C	0.1019	0.6204	0.61535	0.62445	0.62225	0.60275		47848s	30.0 °C	0.10725	0.5869	0.57805	0.57545	0.5537	0.52375		47848s	30.0 °C	0.0069296	0.014566	0.011809	0.029911	0.043911	0.026234		47848s	30.0 °C	0.0013435	0.012162	0.0006364	0.0068589	0.014001	0.010677
49689s	30.0 °C	0.10195	0.6781	0.69145	0.6815	0.68455	0.6623		49689s	30.0 °C	0.10735	0.64135	0.6387	0.62105	0.5923	0.5575		49689s	30.0 °C	0.0070004	0.011738	0.024678	0.02984	0.045608	0.026587		49689s	30.0 °C	0.0019092	0.022557	0.00070711	7.0711e-05	0.0024042	0.015556
51529s	30.0 °C	0.1014	0.73125	0.76555	0.7323	0.74565	0.71205		51529s	30.0 °C	0.10745	0.6937	0.70895	0.67115	0.6496	0.60015		51529s	30.0 °C	0.0062225	0.0068589	0.022415	0.025314	0.037689	0.023122		51529s	30.0 °C	0.0019092	0.015839	0.00077782	0.0072832	0.00098995	0.01393
53369s	30.0 °C	0.1017	0.77535	0.79335	0.7755	0.7974	0.7521		53369s	30.0 °C	0.10745	0.73215	0.74145	0.71035	0.68425	0.64275		53369s	30.0 °C	0.0066468	0.0074246	0.017607	0.029274	0.043275	0.027294		53369s	30.0 °C	0.0019092	0.014637	0.00035355	0.012233	0.013647	0.017607
55210s	29.9 °C	0.10185	0.8161	0.79785	0.81195	0.83855	0.79165		55210s	29.9 °C	0.10745	0.76775	0.73245	0.745	0.70445	0.6724		55210s	29.9 °C	0.0067175	0.0070711	0.016758	0.027224	0.04179	0.026234		55210s	29.9 °C	0.0019092	0.01888	0.0013435	0.014991	0.023547	0.0091924
57050s	30.2 °C	0.1012	0.85185	0.7968	0.845	0.87545	0.82555		57050s	30.2 °C	0.10725	0.80045	0.7088	0.77505	0.71395	0.68905		57050s	30.2 °C	0.0056569	0.007566	0.019516	0.021637	0.040941	0.025385		57050s	30.2 °C	0.0016263	0.017324	0.0057983	0.021284	0.035992	0.018314
58890s	30.1 °C	0.1018	0.8842	0.8041	0.8733	0.9119	0.8606		58890s	30.1 °C	0.1074	0.8312	0.69325	0.8036	0.75285	0.71855		58890s	30.1 °C	0.0066468	0.0043841	0.019233	0.022627	0.040022	0.025456		58890s	30.1 °C	0.0016971	0.017961	0.0014849	0.021355	0.029062	0.023122
Mean OD 3	-Ara									+Ara								Replicate SD 3	-Ara									+Ara
Time s	Temp	LB	myc	Anchor-Linker	Linker-Bait	GroTAC1	GroTAC2		Time s	Temp	LB	myc	Anchor-Linker	Linker-Bait	GroTAC1	GroTAC2		Time s	Temp								Time s	Temp
0s	30.0 °C	0.09755	0.1009	0.09595	0.09555	0.0934	0.0922		0s	30.0 °C	0.0985	0.09795	0.0963	0.09945	0.09655	0.0953		0s	30.0 °C	0.0013435	0.0096167	0.00035355	0.0012021	0.0018385	0.00056569		0s	30.0 °C	0.0011314	0.0014849	0.00084853	0.0060104	0.0013435	0.0019799
1840s	30.1 °C	0.09785	0.0992	0.09575	0.0975	0.0946	0.09255		1840s	30.1 °C	0.10345	0.103	0.10245	0.1046	0.0995	0.10065		1840s	30.1 °C	0.0010607	0.0055154	0.0016263	0.0011314	0.0012728	0.0010607		1840s	30.1 °C	0.0067175	0.0077782	0.0019092	0.010748	0.00042426	0.0071418
3681s	30.1 °C	0.0979	0.099	0.0961	0.09795	0.09665	0.09275		3681s	30.1 °C	0.10405	0.10355	0.10325	0.1055	0.1019	0.10165		3681s	30.1 °C	0.0014142	0.0055154	0.0014142	0.0010607	0.0016263	0.0010607		3681s	30.1 °C	0.0074246	0.0079903	0.0038891	0.012445	0.0024042	0.0064347
5521s	29.9 °C	0.09795	0.0991	0.09605	0.09835	0.0968	0.09305		5521s	29.9 °C	0.10455	0.10405	0.10405	0.1052	0.1026	0.10265		5521s	29.9 °C	0.0014849	0.0059397	0.0006364	0.0010607	0.0014142	0.0012021		5521s	29.9 °C	0.0086974	0.008556	0.0044548	0.011879	0.0059397	0.0086974
7361s	29.9 °C	0.09795	0.0992	0.0962	0.0984	0.09715	0.09315		7361s	29.9 °C	0.10505	0.1046	0.1053	0.1065	0.10215	0.1032		7361s	29.9 °C	0.0016263	0.0060811	0.00056569	0.00084853	0.0014849	0.0013435		7361s	29.9 °C	0.0082731	0.0087681	0.0043841	0.013576	0.0050205	0.0093338
9201s	30.0 °C	0.09775	0.0994	0.0964	0.0991	0.0979	0.0932		9201s	30.0 °C	0.1048	0.1048	0.10705	0.1072	0.10205	0.10285		9201s	30.0 °C	0.0017678	0.006364	0.00056569	0.0016971	0.0021213	0.0012728		9201s	30.0 °C	0.0089095	0.009051	0.005869	0.014991	0.0040305	0.0079903
11042s	29.9 °C	0.09785	0.0995	0.0962	0.09825	0.09815	0.09325		11042s	29.9 °C	0.10525	0.10545	0.10635	0.10705	0.10395	0.10555		11042s	29.9 °C	0.0017678	0.006364	0.00028284	7.0711e-05	0.00091924	0.0014849		11042s	29.9 °C	0.0071418	0.0091217	0.0053033	0.012233	0.0081317	0.010253
12882s	29.9 °C	0.098	0.0992	0.0963	0.09905	0.09875	0.0934		12882s	29.9 °C	0.1063	0.10525	0.10655	0.1068	0.10425	0.1038		12882s	29.9 °C	0.0016971	0.0060811	0.00014142	0.0012021	0.0024749	0.0012728		12882s	29.9 °C	0.0077782	0.0092631	0.0038891	0.013294	0.0099702	0.0076368
14722s	30.0 °C	0.09805	0.09925	0.0963	0.0984	0.0979	0.0935		14722s	30.0 °C	0.1047	0.10435	0.10565	0.10635	0.10305	0.10355		14722s	30.0 °C	0.0016263	0.0060104	0.00014142	0	0.00084853	0.0014142		14722s	30.0 °C	0.0077782	0.0079903	0.0023335	0.013647	0.007566	0.0082731
16562s	30.1 °C	0.09795	0.09955	0.0968	0.0983	0.09845	0.09385		16562s	30.1 °C	0.10475	0.1046	0.10645	0.1064	0.10115	0.10545		16562s	30.1 °C	0.0016263	0.0060104	0.00056569	0.00042426	0.002192	0.0016263		16562s	30.1 °C	0.0082731	0.0079196	0.0026163	0.012869	0.0044548	0.0095459
18403s	29.9 °C	0.0978	0.09965	0.097	0.09875	0.09975	0.0944		18403s	29.9 °C	0.1045	0.1048	0.1056	0.10705	0.1052	0.10295		18403s	29.9 °C	0.0018385	0.0060104	0.00014142	0.00021213	0.0016263	0.0016971		18403s	29.9 °C	0.0066468	0.0070711	0.002687	0.0099702	0.010324	0.0057276
20243s	29.9 °C	0.0979	0.10025	0.0978	0.1003	0.0996	0.0952		20243s	29.9 °C	0.1047	0.106	0.1081	0.1067	0.10575	0.1028		20243s	29.9 °C	0.0015556	0.0060104	0.00028284	0.0012728	0.00014142	0.0018385		20243s	29.9 °C	0.0082024	0.0086267	0.0024042	0.012162	0.010112	0.005374
22083s	30.0 °C	0.098	0.1013	0.09965	0.1017	0.10335	0.097		22083s	30.0 °C	0.10575	0.107	0.111	0.108	0.1066	0.1035		22083s	30.0 °C	0.0015556	0.0060811	0.00021213	0.0011314	0.0010607	0.0025456		22083s	30.0 °C	0.0070004	0.0083439	0.0016971	0.011879	0.0091924	0.0025456
23923s	30.1 °C	0.0979	0.103	0.1028	0.10495	0.1077	0.0998		23923s	30.1 °C	0.10675	0.1091	0.11285	0.1101	0.11075	0.1033		23923s	30.1 °C	0.0015556	0.0060811	0.00028284	0.0013435	0.00070711	0.0031113		23923s	30.1 °C	0.0045962	0.0067882	0.0019092	0.010748	0.011102	0.0016971
25764s	30.0 °C	0.0979	0.1062	0.10835	0.10995	0.1145	0.1051		25764s	30.0 °C	0.1048	0.11145	0.11845	0.11285	0.1138	0.10765		25764s	30.0 °C	0.0015556	0.0059397	0.00049497	0.0023335	0.00028284	0.0049497		25764s	30.0 °C	0.006364	0.0068589	0.00021213	0.0098288	0.0079196	0.00049497
27604s	30.0 °C	0.0978	0.1119	0.11825	0.1182	0.1292	0.1153		27604s	30.0 °C	0.1056	0.11805	0.129	0.11965	0.1219	0.11405		27604s	30.0 °C	0.0015556	0.0059397	0.0010607	0.0022627	0.0011314	0.0086267		27604s	30.0 °C	0.0076368	0.0084146	0.0029698	0.010677	0.0065054	0.0053033
29444s	29.9 °C	0.0977	0.12195	0.13665	0.13515	0.1516	0.1314		29444s	29.9 °C	0.1046	0.1269	0.1473	0.1312	0.1371	0.12295		29444s	29.9 °C	0.0018385	0.005869	0.0013435	0.0012021	0.0019799	0.012304		29444s	29.9 °C	0.0066468	0.0070711	0.0012728	0.0097581	0.0065054	0.01096
31284s	30.1 °C	0.09755	0.1391	0.1634	0.161	0.1855	0.15805		31284s	30.1 °C	0.10485	0.1462	0.175	0.15215	0.15895	0.1405		31284s	30.1 °C	0.0017678	0.0052326	0.0028284	0.0024042	0.0076368	0.01987		31284s	30.1 °C	0.0079903	0.0011314	0.0060811	0.0047376	0.003182	0.022345
33125s	30.0 °C	0.0977	0.1665	0.2055	0.19945	0.23545	0.19935		33125s	30.0 °C	0.10435	0.16795	0.214	0.1811	0.19185	0.1613		33125s	30.0 °C	0.0018385	0.0059397	0.0035355	0.0055861	0.015344	0.033446		33125s	30.0 °C	0.0068589	0.00021213	0.014566	0.0032527	0.00091924	0.032103
34965s	30.1 °C	0.0977	0.20775	0.28235	0.2634	0.30585	0.2606		34965s	30.1 °C	0.10455	0.2088	0.275	0.22095	0.2431	0.19565		34965s	30.1 °C	0.0019799	0.005869	0.004879	0.011738	0.01294	0.048083		34965s	30.1 °C	0.0057276	0.012162	0.015839	0.0091217	0.0043841	0.051407
36805s	30.1 °C	0.0976	0.2798	0.3432	0.32995	0.34945	0.32235		36805s	30.1 °C	0.1054	0.26205	0.34855	0.27975	0.3003	0.236		36805s	30.1 °C	0.0018385	0.0031113	0.012304	0.0074246	0.015061	0.033163		36805s	30.1 °C	0.0056569	0.012092	0.0044548	0.0036062	0.0039598	0.067458
38645s	30.1 °C	0.0977	0.35165	0.3857	0.3782	0.3899	0.36205		38645s	30.1 °C	0.1045	0.33865	0.38435	0.3481	0.3597	0.27935		38645s	30.1 °C	0.0018385	0.015061	0.0091924	0.021213	0.0098995	0.030335		38645s	30.1 °C	0.0076368	0.016617	0.0057276	0.00056569	0.013435	0.06965
40486s	30.1 °C	0.09765	0.39215	0.4286	0.4217	0.42875	0.4005		40486s	30.1 °C	0.1057	0.387	0.42385	0.38875	0.39905	0.3272		40486s	30.1 °C	0.0017678	0.0045962	0.0048083	0.014991	0.01096	0.019092		40486s	30.1 °C	0.0052326	0.010324	0.0041719	0.011384	0.0088388	0.05473
42326s	30.0 °C	0.09755	0.44035	0.46275	0.454	0.46525	0.43885		42326s	30.0 °C	0.1045	0.4352	0.4694	0.4286	0.4218	0.36575		42326s	30.0 °C	0.0017678	0.013647	0.0088388	0.018526	0.0072832	0.021425		42326s	30.0 °C	0.0066468	0.013152	0.0052326	0.0072125	0.0022627	0.050982
44166s	29.9 °C	0.09765	0.475	0.4984	0.49245	0.5029	0.4773		44166s	29.9 °C	0.1081	0.48125	0.4922	0.46985	0.46225	0.39885		44166s	29.9 °C	0.0017678	0.010041	0.0070711	0.015486	0.011738	0.023617		44166s	29.9 °C	0.0016971	0.013364	0.0059397	0.0006364	0.0060104	0.044194
46007s	29.9 °C	0.0975	0.51095	0.5352	0.5283	0.54455	0.51535		46007s	29.9 °C	0.1056	0.50935	0.5241	0.4882	0.486	0.43415		46007s	29.9 °C	0.0016971	0.0060104	0.0032527	0.012162	0.015344	0.022415		46007s	29.9 °C	0.0050912	0.0041719	0.0029698	0.0039598	0.006364	0.037972
47847s	29.9 °C	0.09755	0.5459	0.5729	0.5609	0.59055	0.55045		47847s	29.9 °C	0.1059	0.5381	0.5546	0.51275	0.5087	0.46405		47847s	29.9 °C	0.0019092	0.011172	0.0046669	0.0070711	0.032032	0.017466		47847s	29.9 °C	0.0033941	0.0041012	0.002687	0.0091217	0.014566	0.035426
49687s	29.9 °C	0.0976	0.58085	0.6338	0.6199	0.65885	0.60015		49687s	29.9 °C	0.10515	0.5683	0.60045	0.5445	0.5395	0.48975		49687s	29.9 °C	0.0018385	0.012516	0.0060811	0.016122	0.025951	0.032739		49687s	29.9 °C	0.005869	0.003677	0.0012021	0.0065054	0.013576	0.027082
51527s	30.1 °C	0.09755	0.64985	0.6882	0.6757	0.71485	0.6588		51527s	30.1 °C	0.10685	0.61035	0.6555	0.60485	0.5915	0.5173		51527s	30.1 °C	0.0017678	0.021991	0.0050912	0.010465	0.027082	0.027153		51527s	30.1 °C	0.0034648	0.012233	0.002687	0.0044548	0.009051	0.020082
53368s	30.0 °C	0.09765	0.70565	0.7373	0.71915	0.76495	0.70575		53368s	30.0 °C	0.106	0.67345	0.69015	0.64995	0.6386	0.5539		53368s	30.0 °C	0.0020506	0.014071	0.0077782	0.004879	0.032032	0.026092		53368s	30.0 °C	0.0028284	0.0094045	0.00049497	0.0092631	0.013294	0.044265
55208s	30.1 °C	0.0975	0.7495	0.7804	0.7606	0.80745	0.75395		55208s	30.1 °C	0.10505	0.715	0.72595	0.67585	0.6635	0.58475		55208s	30.1 °C	0.0016971	0.015274	0.0086267	0.0038184	0.037689	0.034012		55208s	30.1 °C	0.0045962	0.0062225	0.0070004	0.014071	0.0084853	0.047447
57048s	30.0 °C	0.0975	0.7907	0.8187	0.7969	0.8483	0.79465		57048s	30.0 °C	0.1056	0.7618	0.7605	0.71945	0.69795	0.6226		57048s	30.0 °C	0.0016971	0.011455	0.0089095	0.00014142	0.036911	0.032315		57048s	30.0 °C	0.0052326	0.0094752	0.0093338	0.022415	0.01393	0.040305
58888s	29.9 °C	0.0976	0.82345	0.85245	0.82875	0.8774	0.82975		58888s	29.9 °C	0.10655	0.79335	0.78445	0.74555	0.72075	0.66075		58888s	29.9 °C	0.0018385	0.0072832	0.0078489	0.0023335	0.035355	0.030052		58888s	29.9 °C	0.0030406	0.0006364	0.0071418	0.023122	0.01492	0.026799
Mean OD 4	-Ara									+Ara								Replicate SD 4	-Ara									+Ara
Time s	Temp	LB	myc	Anchor-Linker	Linker-Bait	GroTAC1	GroTAC2		Time s	Temp	LB	myc	Anchor-Linker	Linker-Bait	GroTAC1	GroTAC2		Time s	Temp								Time s	Temp
0s	30.2 °C	0.10245	0.10225	0.1056	0.12205	0.11485	0.1076		0s	30.2 °C	0.1174	0.11615	0.11345	0.11665	0.12325	0.1179		0s	30.2 °C	0.0072832	0.0096874	0.0076368	7.0711e-05	0.0054447	0.0048083		0s	30.2 °C	0.00056569	0.0036062	0.003182	0.0044548	0.0068589	0.0065054
1840s	29.8 °C	0.1035	0.1044	0.1078	0.12465	0.1164	0.1093		1840s	29.8 °C	0.1189	0.123	0.1147	0.117	0.1294	0.1198		1840s	29.8 °C	0.0082024	0.0093338	0.006364	0.0028991	0.0060811	0.0052326		1840s	29.8 °C	0.0014142	0.0042426	0.0033941	0.0045255	0.00084853	0.006364
3681s	30.1 °C	0.10365	0.10385	0.1076	0.12465	0.11695	0.11025		3681s	30.1 °C	0.11925	0.1235	0.11575	0.11905	0.1298	0.12015		3681s	30.1 °C	0.0081317	0.010253	0.0069296	0.002192	0.0061518	0.0060104		3681s	30.1 °C	0.0016263	0.0045255	0.002192	0.0064347	0.00084853	0.0061518
5521s	29.9 °C	0.1039	0.104	0.1075	0.12455	0.1174	0.11055		5521s	29.9 °C	0.12085	0.1239	0.1175	0.1219	0.12995	0.1207		5521s	29.9 °C	0.0083439	0.010465	0.0076368	0.0014849	0.0062225	0.005869		5521s	29.9 °C	0.0034648	0.0046669	0.00014142	0.0093338	0.0014849	0.0062225
7361s	29.9 °C	0.1039	0.1041	0.10745	0.12435	0.1176	0.11055		7361s	29.9 °C	0.12045	0.1231	0.11755	0.1215	0.13025	0.12065		7361s	29.9 °C	0.008061	0.010324	0.0077075	0.0013435	0.0062225	0.0055861		7361s	29.9 °C	0.0030406	0.0035355	0.00021213	0.0086267	0.0012021	0.0060104
9202s	29.9 °C	0.10415	0.10435	0.10765	0.1248	0.1179	0.1105		9202s	29.9 °C	0.12175	0.12395	0.11845	0.12235	0.1308	0.1208		9202s	29.9 °C	0.0084146	0.010677	0.0078489	0.0016971	0.0067882	0.0056569		9202s	29.9 °C	0.0044548	0.0047376	0.00091924	0.0098288	0.00056569	0.0060811
11042s	29.9 °C	0.1039	0.1043	0.10765	0.12475	0.1177	0.1104		11042s	29.9 °C	0.1216	0.1243	0.11945	0.12265	0.13075	0.1213		11042s	29.9 °C	0.0082024	0.010465	0.0078489	0.0016263	0.0065054	0.005374		11042s	29.9 °C	0.0046669	0.0050912	0.0023335	0.0099702	0.0006364	0.006364
12882s	29.9 °C	0.10415	0.10455	0.10785	0.1247	0.1192	0.1109		12882s	29.9 °C	0.12145	0.1241	0.1185	0.12265	0.1314	0.12165		12882s	29.9 °C	0.0082731	0.010677	0.0078489	0.0011314	0.0079196	0.0057983		12882s	29.9 °C	0.0041719	0.003677	0.00014142	0.008556	0.0021213	0.0055861
14723s	30.0 °C	0.1041	0.1048	0.10795	0.12475	0.1187	0.1109		14723s	30.0 °C	0.1215	0.1246	0.1191	0.1224	0.1307	0.12225		14723s	30.0 °C	0.0083439	0.010748	0.0078489	0.00091924	0.0067882	0.0056569		14723s	30.0 °C	0.0046669	0.0043841	0.00084853	0.0084853	0.0015556	0.0053033
16563s	29.9 °C	0.1049	0.1056	0.10855	0.12575	0.11955	0.1112		16563s	29.9 °C	0.12145	0.1248	0.11925	0.12275	0.13145	0.1222		16563s	29.9 °C	0.0096167	0.011597	0.0081317	0.00091924	0.0067175	0.0052326		16563s	29.9 °C	0.0044548	0.0043841	0.0006364	0.008556	0.0019092	0.0056569
18403s	29.9 °C	0.10395	0.10585	0.1094	0.1266	0.11985	0.11195		18403s	29.9 °C	0.12125	0.1255	0.1205	0.1239	0.13235	0.1233		18403s	29.9 °C	0.0082731	0.010819	0.0079196	0.0016971	0.0064347	0.0054447		18403s	29.9 °C	0.0041719	0.0042426	0.0012728	0.0093338	0.0019092	0.0057983
20244s	30.0 °C	0.1039	0.1073	0.1112	0.1283	0.12155	0.11315		20244s	30.0 °C	0.1214	0.1269	0.1223	0.1254	0.1333	0.12535		20244s	30.0 °C	0.0082024	0.010748	0.0077782	0.0012728	0.0065761	0.0050205		20244s	30.0 °C	0.0048083	0.0042426	0.0014142	0.0086267	0.0011314	0.0051619
22084s	30.0 °C	0.10385	0.1093	0.1146	0.1313	0.12395	0.1157		22084s	30.0 °C	0.1209	0.1288	0.12495	0.12725	0.13535	0.1287		22084s	30.0 °C	0.0081317	0.010324	0.0076368	0.0015556	0.0057276	0.0046669		22084s	30.0 °C	0.0031113	0.0022627	7.0711e-05	0.0070004	0.0026163	0.003677
23924s	30.1 °C	0.104	0.11405	0.12085	0.13715	0.12985	0.12035		23924s	30.1 °C	0.12115	0.13405	0.13155	0.13215	0.14135	0.1328		23924s	30.1 °C	0.0082024	0.010677	0.007566	0.0013435	0.0051619	0.0037477		23924s	30.1 °C	0.0043134	0.0041719	0.0010607	0.0055861	0.0034648	0.0038184
25764s	30.1 °C	0.10475	0.1216	0.13205	0.1479	0.13995	0.1286		25764s	30.1 °C	0.12095	0.1415	0.14135	0.1398	0.14875	0.1422		25764s	30.1 °C	0.0092631	0.010607	0.0074246	0.00042426	0.0045962	0.0025456		25764s	30.1 °C	0.0037477	0.0035355	0.00035355	0.0021213	0.0047376	0.0022627
27605s	30.0 °C	0.10405	0.13595	0.1521	0.1665	0.157	0.1432		27605s	30.0 °C	0.1208	0.15425	0.15895	0.1549	0.1644	0.1565		27605s	30.0 °C	0.0084146	0.011384	0.0065054	0.00070711	0.0038184	0.00070711		27605s	30.0 °C	0.0039598	0.0028991	0.00021213	0.0028284	0.006364	0.0016971
29445s	29.9 °C	0.10475	0.1579	0.1819	0.1956	0.18405	0.16675		29445s	29.9 °C	0.1214	0.17645	0.18595	0.17875	0.1881	0.18115		29445s	29.9 °C	0.0092631	0.0096167	0.0060811	0.00070711	0.0019092	0.0014849		29445s	29.9 °C	0.0043841	0.0034648	0.00049497	0.0057276	0.0066468	0.0006364
31285s	29.9 °C	0.1043	0.19265	0.2269	0.2356	0.22485	0.2		31285s	29.9 °C	0.12105	0.20755	0.2216	0.2117	0.2209	0.21085		31285s	29.9 °C	0.0086267	0.0086974	0.0045255	0.00084853	0.0055861	0.0062225		31285s	29.9 °C	0.0041719	0.0010607	0.0029698	0.016263	0.015556	0.0013435
33126s	29.9 °C	0.1051	0.24585	0.305	0.3108	0.28895	0.26265		33126s	29.9 °C	0.12105	0.2542	0.2827	0.2609	0.27445	0.263		33126s	29.9 °C	0.0098995	0.0040305	0.00098995	0.0060811	0.015768	0.024254		33126s	29.9 °C	0.0040305	0.0033941	0.012728	0.032244	0.021708	0.0059397
34966s	30.1 °C	0.1062	0.3348	0.36335	0.376	0.35	0.33575		34966s	30.1 °C	0.1209	0.32455	0.35705	0.32375	0.3276	0.31715		34966s	30.1 °C	0.011314	0.0097581	0.0077075	0.0019799	0.0076368	0.016758		34966s	30.1 °C	0.003677	0.0092631	0.013506	0.042214	0.026587	0.0084146
36806s	29.9 °C	0.1057	0.3859	0.40765	0.41865	0.39005	0.3808		36806s	29.9 °C	0.12045	0.3928	0.39605	0.37735	0.37325	0.3612		36806s	29.9 °C	0.010607	0.010465	0.010112	0.0081317	0.0054447	0.014142		36806s	29.9 °C	0.003182	0.0060811	0.022557	0.025527	0.027082	0.0043841
38647s	29.9 °C	0.10605	0.4337	0.44365	0.45605	0.4247	0.41915		38647s	29.9 °C	0.121	0.43205	0.4309	0.4102	0.4108	0.3898		38647s	29.9 °C	0.011102	0.00084853	0.0074246	0.017041	0.0093338	0.014779		38647s	29.9 °C	0.0041012	0.013647	0.024324	0.024183	0.025314	0.0033941
40487s	29.9 °C	0.1055	0.46415	0.4845	0.4971	0.46685	0.45385		40487s	29.9 °C	0.12085	0.4755	0.4722	0.4561	0.44255	0.42		40487s	29.9 °C	0.010182	0.0050205	0.0025456	0.014849	0.0038891	0.0065761		40487s	29.9 °C	0.0038891	0.012304	0.017253	0.033375	0.024254	0.0048083
42327s	29.9 °C	0.1062	0.50475	0.52175	0.53485	0.50405	0.49065		42327s	29.9 °C	0.1205	0.4986	0.5009	0.4857	0.48275	0.46215		42327s	29.9 °C	0.011172	0.0043134	0.0026163	0.016193	0.00091924	0.0074246		42327s	29.9 °C	0.0029698	0.0059397	0.0098995	0.014001	0.022557	0.00077782
44168s	30.1 °C	0.10535	0.54225	0.55855	0.56695	0.5432	0.53165		44168s	30.1 °C	0.1214	0.53515	0.52945	0.51105	0.5023	0.4866		44168s	30.1 °C	0.0099702	0.0064347	0.0013435	0.013506	0.00084853	0.0070004		44168s	30.1 °C	0.0043841	0.0027577	0.0086974	0.011667	0.012304	0.0033941
46008s	29.9 °C	0.10635	0.5757	0.59965	0.60075	0.58095	0.5673		46008s	29.9 °C	0.12045	0.5635	0.56325	0.53965	0.52615	0.51295		46008s	29.9 °C	0.011243	0.0052326	0.01096	0.010536	0.0047376	0.0048083		46008s	29.9 °C	0.0028991	0.00098995	0.010536	0.013506	0.0088388	0.0065761
47848s	29.9 °C	0.10715	0.6288	0.66995	0.67005	0.6399	0.61505		47848s	29.9 °C	0.12065	0.602	0.6204	0.5796	0.55225	0.53865		47848s	29.9 °C	0.012233	0.0021213	0.011243	0.012233	0.0086267	0.010677		47848s	29.9 °C	0.0033234	0.0070711	0.014001	0.023052	0.01393	0.003182
49689s	30.0 °C	0.1057	0.6995	0.72415	0.72	0.6956	0.6778		49689s	30.0 °C	0.12035	0.66365	0.67635	0.6268	0.5945	0.5635		49689s	30.0 °C	0.010324	0.0052326	0.014779	0.012869	0.0073539	0.0084853		49689s	30.0 °C	0.0027577	0.0079903	0.011809	0.027011	0.012162	0.0084853
51529s	29.9 °C	0.1057	0.7483	0.77755	0.76335	0.7444	0.72355		51529s	29.9 °C	0.12095	0.7194	0.72185	0.6755	0.6453	0.6114		51529s	29.9 °C	0.010324	0.0032527	0.020294	0.013081	0.0076368	0.012374		51529s	29.9 °C	0.0026163	0.017395	0.0094045	0.014566	0.013011	0.0098995
53369s	29.9 °C	0.10715	0.792	0.82865	0.805	0.79215	0.77215		53369s	29.9 °C	0.1208	0.7616	0.7634	0.71615	0.67785	0.6535		53369s	29.9 °C	0.012233	0.0028284	0.024678	0.011172	0.010394	0.0082731		53369s	29.9 °C	0.0029698	0.022486	0.012587	0.011667	0.015344	0.0070711
55210s	30.2 °C	0.10555	0.831	0.8689	0.84245	0.83275	0.81355		55210s	30.2 °C	0.12065	0.79875	0.7945	0.75035	0.70545	0.6842		55210s	30.2 °C	0.010112	0.0012728	0.026729	0.01096	0.008556	0.0099702		55210s	30.2 °C	0.003182	0.020435	0.0079196	0.0044548	0.016758	0.0076368
57050s	29.8 °C	0.10765	0.86165	0.8955	0.87265	0.87065	0.84515		57050s	29.8 °C	0.12025	0.8261	0.81275	0.77545	0.7305	0.7139		57050s	29.8 °C	0.012799	0.0034648	0.026587	0.0094045	0.013364	0.0095459		57050s	29.8 °C	0.0023335	0.017678	0.01096	0.0034648	0.017536	0.012728
58890s	30.0 °C	0.10655	0.8908	0.91705	0.8993	0.9009	0.8707		58890s	30.0 °C	0.12035	0.8497	0.82865	0.7956	0.7522	0.7449		58890s	30.0 °C	0.011243	0.0039598	0.027931	0.010182	0.012021	0.0087681		58890s	30.0 °C	0.0026163	0.016122	0.012516	0.0082024	0.0096167	0.014708
Mean OD 5	-Ara									+Ara								Replicate SD 5	-Ara									+Ara
Time s	Temp	LB	myc	Anchor-Linker	Linker-Bait	GroTAC1	GroTAC2		Time s	Temp	LB	myc	Anchor-Linker	Linker-Bait	GroTAC1	GroTAC2		Time s	Temp								Time s	Temp
0s	30.0 °C	0.1013	0.0989	0.09585	0.0954	0.09595	0.0935		0s	30.0 °C	0.1097	0.1078	0.1079	0.1062	0.1085	0.09565		0s	30.0 °C	0.0093338	0.0056569	0.00021213	0.00098995	0.0026163	0.0024042		0s	30.0 °C	0.0059397	0.0094752	0.003677	0.012021	0.0022627	0.0019092
1840s	30.0 °C	0.1011	0.0961	0.09785	0.0967	0.0981	0.095		1840s	30.0 °C	0.1085	0.1063	0.1063	0.1094	0.112	0.0974		1840s	30.0 °C	0.0073539	0	0.0006364	0.0015556	0.0025456	0.0016971		1840s	30.0 °C	0.0087681	0.0057983	0.0021213	0.013576	0.0043841	0.0019799
3681s	29.9 °C	0.10175	0.09625	0.0981	0.097	0.0986	0.0951		3681s	29.9 °C	0.10985	0.1069	0.10765	0.1123	0.1137	0.09815		3681s	29.9 °C	0.0068589	0.00021213	0.00014142	0.0018385	0.0022627	0.0021213		3681s	29.9 °C	0.007566	0.0062225	0.0038891	0.017112	0.0057983	0.00091924
5521s	30.0 °C	0.10175	0.09655	0.09815	0.0974	0.09855	0.0959		5521s	30.0 °C	0.1125	0.10715	0.10845	0.11365	0.11655	0.09895		5521s	30.0 °C	0.007566	0.00049497	0.00035355	0.0021213	0.0028991	0.0025456		5521s	30.0 °C	0.0046669	0.0060104	0.0041719	0.018597	0.0089803	7.0711e-05
7361s	30.1 °C	0.10205	0.09655	0.09885	0.0975	0.09845	0.096		7361s	30.1 °C	0.1135	0.1075	0.11105	0.1145	0.1175	0.10165		7361s	30.1 °C	0.007566	0.0006364	0.0006364	0.0021213	0.003182	0.0029698		7361s	30.1 °C	0.0038184	0.0060811	0.0074246	0.019375	0.009051	0.0037477
9202s	29.9 °C	0.1016	0.0966	0.09855	0.0976	0.09855	0.09645		9202s	29.9 °C	0.11295	0.1099	0.11215	0.11475	0.11895	0.0996		9202s	29.9 °C	0.0083439	0.00070711	0.00077782	0.0022627	0.0033234	0.003182		9202s	29.9 °C	0.0045962	0.0094752	0.0088388	0.019587	0.0077075	0.00098995
11042s	30.1 °C	0.10185	0.09675	0.0983	0.0977	0.09845	0.09585		11042s	30.1 °C	0.1145	0.10895	0.1104	0.1147	0.11775	0.10005		11042s	30.1 °C	0.0081317	0.0006364	0.00028284	0.0021213	0.0034648	0.002192		11042s	30.1 °C	0.0031113	0.0071418	0.0060811	0.018526	0.0079903	0.0012021
12882s	30.1 °C	0.1016	0.09695	0.09835	0.09795	0.09875	0.09655		12882s	30.1 °C	0.114	0.11015	0.11255	0.11425	0.11885	0.10175		12882s	30.1 °C	0.0086267	0.0006364	0.00021213	0.0020506	0.0036062	0.003182		12882s	30.1 °C	0.0043841	0.0071418	0.0086974	0.017324	0.0045962	0.0034648
14722s	30.0 °C	0.1015	0.0974	0.09835	0.09815	0.0989	0.0962		14722s	30.0 °C	0.1134	0.11025	0.11205	0.1151	0.11785	0.1014		14722s	30.0 °C	0.0086267	0.00084853	7.0711e-05	0.002192	0.0038184	0.0025456		14722s	30.0 °C	0.0043841	0.007566	0.0077075	0.019092	0.0088388	0.002687
16563s	30.3 °C	0.1014	0.09795	0.0988	0.0986	0.0995	0.09685		16563s	30.3 °C	0.11425	0.11135	0.11235	0.1147	0.1193	0.10085		16563s	30.3 °C	0.0086267	0.0006364	0	0.0021213	0.003677	0.0023335		16563s	30.3 °C	0.0040305	0.0088388	0.0074246	0.017678	0.0070711	0.0013435
18403s	29.9 °C	0.10145	0.0993	0.0999	0.0999	0.1008	0.09795		18403s	29.9 °C	0.1145	0.1134	0.1145	0.11625	0.12025	0.10175		18403s	29.9 °C	0.0086974	0.00084853	0.00042426	0.0022627	0.0039598	0.0027577		18403s	29.9 °C	0.0041012	0.011597	0.0093338	0.019163	0.0074246	0.0016263
20243s	29.9 °C	0.1014	0.10115	0.1014	0.1017	0.10275	0.09965		20243s	29.9 °C	0.1163	0.1157	0.11615	0.1177	0.12455	0.10495		20243s	29.9 °C	0.0086267	0.00049497	0.00014142	0.0015556	0.0037477	0.0030406		20243s	29.9 °C	0.0050912	0.010324	0.008556	0.017253	0.004879	0.0040305
22084s	30.0 °C	0.10145	0.1046	0.10455	0.10515	0.1066	0.1031		22084s	30.0 °C	0.11525	0.11825	0.1189	0.1215	0.12775	0.1096		22084s	30.0 °C	0.0086974	0.00042426	0.00049497	0.0013435	0.003677	0.0033941		22084s	30.0 °C	0.0040305	0.007566	0.0074953	0.017395	0.0028991	0.0070711
23924s	30.1 °C	0.10125	0.11045	0.11025	0.11155	0.11355	0.10945		23924s	30.1 °C	0.11425	0.1198	0.12485	0.12685	0.1343	0.1135		23924s	30.1 °C	0.0086974	7.0711e-05	0.00049497	0.00035355	0.0036062	0.0044548		23924s	30.1 °C	0.0054447	0.0069296	0.0084146	0.016758	0.0055154	0.0062225
25764s	29.8 °C	0.10135	0.1209	0.12055	0.12325	0.1266	0.1215		25764s	29.8 °C	0.1146	0.1301	0.1344	0.13625	0.14585	0.124		25764s	29.8 °C	0.0086974	0.00042426	0.00077782	0.00035355	0.0039598	0.0066468		25764s	29.8 °C	0.003677	0.0079196	0.0072125	0.018738	0.0047376	0.0097581
27605s	30.0 °C	0.1013	0.13925	0.13875	0.1436	0.14945	0.14175		27605s	30.0 °C	0.11685	0.1463	0.15325	0.1549	0.1691	0.1445		27605s	30.0 °C	0.0086267	0.0017678	0.0010607	0.0028284	0.0038891	0.010253		27605s	30.0 °C	0.0034648	0.0076368	0.0047376	0.016263	0.00070711	0.019658
29445s	29.9 °C	0.1014	0.1661	0.16775	0.17405	0.18365	0.1725		29445s	29.9 °C	0.1146	0.1698	0.1787	0.18125	0.1992	0.1711		29445s	29.9 °C	0.0087681	0.0024042	0.0019092	0.0036062	0.0043134	0.014991		29445s	29.9 °C	0.003677	0.0089095	0.0048083	0.016051	0.002687	0.024042
31285s	30.0 °C	0.1014	0.21	0.2115	0.2225	0.2395	0.21605		31285s	30.0 °C	0.1158	0.206	0.2138	0.21565	0.2413	0.20455		31285s	30.0 °C	0.0087681	0.0022627	0.0035355	0.005374	0.0066468	0.018031		31285s	30.0 °C	0.0011314	0.010182	0.0045255	0.010394	0.0067882	0.027648
33125s	30.1 °C	0.1014	0.28765	0.2961	0.31105	0.3293	0.2946		33125s	30.1 °C	0.11565	0.26325	0.2793	0.2827	0.29695	0.25505		33125s	30.1 °C	0.0087681	0.003182	0.0077782	0.0020506	0.0014142	0.017536		33125s	30.1 °C	0.004879	0.0014849	0.016688	0.0028284	0.0065761	0.027648
34966s	30.0 °C	0.1014	0.35625	0.34815	0.3594	0.3712	0.35285		34966s	30.0 °C	0.1174	0.32535	0.35105	0.35295	0.34945	0.30645		34966s	30.0 °C	0.0087681	0.0096874	0.010253	0.0084853	0.0033941	0.021708		34966s	30.0 °C	0.0012728	0.0023335	0.0019092	0.0095459	0.0027577	0.025951
36806s	30.2 °C	0.10145	0.39985	0.39885	0.4059	0.4123	0.3868		36806s	30.2 °C	0.11595	0.39255	0.39175	0.39095	0.3887	0.3487		36806s	30.2 °C	0.0088388	0.00035355	0.011526	0.00070711	0.0052326	0.0022627		36806s	30.2 °C	0.0010607	0.0055861	0.0017678	0.010394	0.0024042	0.017819
38646s	30.0 °C	0.10135	0.44945	0.4445	0.4456	0.4542	0.43315		38646s	30.0 °C	0.115	0.4363	0.4333	0.43195	0.4301	0.38395		38646s	30.0 °C	0.0086974	0.0091217	0.0046669	0.00056569	0.017961	0.017183		38646s	30.0 °C	0.0025456	0.0076368	0.010465	0.0095459	0.00084853	0.015768
40487s	29.9 °C	0.1015	0.4877	0.48635	0.4833	0.4877	0.4731		40487s	29.9 °C	0.11735	0.4754	0.4708	0.467	0.45565	0.4183		40487s	29.9 °C	0.0089095	0.003677	0.007566	0.014001	0.017819	0.026446		40487s	29.9 °C	0.0016263	0.0041012	0.0069296	0.0046669	0.0060104	0.014284
42327s	29.9 °C	0.1014	0.53145	0.5236	0.52425	0.5249	0.51515		42327s	29.9 °C	0.11625	0.4952	0.5001	0.4978	0.4857	0.4479		42327s	29.9 °C	0.0086267	0.00077782	0.0042426	0.016051	0.024466	0.031183		42327s	29.9 °C	0.0030406	0.00084853	0.0066468	0.0083439	0.0029698	0.014991
44167s	30.1 °C	0.1014	0.56845	0.56165	0.56015	0.5632	0.56235		44167s	30.1 °C	0.11615	0.53495	0.5252	0.5233	0.51205	0.47755		44167s	30.1 °C	0.0086267	0.0034648	0.0041719	0.02086	0.031678	0.045326		44167s	30.1 °C	0.0016263	0.0010607	0.0057983	0.0097581	0.0067175	0.015203
46008s	29.9 °C	0.1014	0.6098	0.5998	0.6006	0.61155	0.6176		46008s	29.9 °C	0.11645	0.567	0.5595	0.55665	0.5406	0.5096		46008s	29.9 °C	0.0089095	0.0042426	0.0087681	0.027719	0.045608	0.072125		46008s	29.9 °C	0.0030406	0.00098995	0.009051	0.0051619	0.006364	0.0069296
47848s	30.1 °C	0.1016	0.68365	0.6662	0.66985	0.68345	0.69005		47848s	30.1 °C	0.1164	0.602	0.6052	0.59835	0.5693	0.5295		47848s	30.1 °C	0.0089095	0.012374	0.011031	0.034295	0.042214	0.07658		47848s	30.1 °C	0.0028284	0.0059397	0.021637	0.0038891	0.0039598	0.011597
49688s	30.0 °C	0.10155	0.74925	0.7256	0.726	0.7335	0.7474		49688s	30.0 °C	0.1162	0.67215	0.6649	0.6587	0.6287	0.57185		49688s	30.0 °C	0.0088388	0.013647	0.0086267	0.046245	0.05473	0.081742		49688s	30.0 °C	0.0029698	0.0088388	0.014001	0.0025456	0.005374	0.022557
51529s	30.2 °C	0.10165	0.80795	0.78095	0.78085	0.78135	0.80255		51529s	30.2 °C	0.1162	0.7192	0.70635	0.70375	0.66735	0.6207		51529s	30.2 °C	0.0089803	0.010394	0.0081317	0.060033	0.067246	0.092702		51529s	30.2 °C	0.0014142	0.0049497	0.00049497	0.0017678	0.0095459	0.012587
53369s	29.9 °C	0.1014	0.85475	0.83145	0.8299	0.8219	0.8505		53369s	29.9 °C	0.1173	0.76295	0.7491	0.74865	0.7003	0.66565		53369s	29.9 °C	0.0087681	0.0094045	0.0078489	0.067175	0.079337	0.0915		53369s	29.9 °C	0.0038184	0.0070004	0.0082024	0.0064347	0.014708	0.008556
55209s	30.0 °C	0.1016	0.89555	0.87385	0.86875	0.85435	0.88805		55209s	30.0 °C	0.11635	0.8014	0.7877	0.78415	0.73225	0.7056		55209s	30.0 °C	0.009051	0.010536	0.0045962	0.074458	0.081954	0.087469		55209s	30.0 °C	0.0010607	0.010465	0.011879	0.0033234	0.014779	0.0042426
57049s	29.9 °C	0.10165	0.92725	0.9016	0.89475	0.87525	0.9182		57049s	29.9 °C	0.1176	0.8298	0.816	0.80775	0.7614	0.7431		57049s	29.9 °C	0.0089803	0.0094045	0.0055154	0.071913	0.07856	0.087681		57049s	29.9 °C	0.0041012	0.0089095	0.010324	7.0711e-05	0.03083	0.0032527
58890s	30.0 °C	0.10145	0.9542	0.92905	0.91895	0.9008	0.9389		58890s	30.0 °C	0.1153	0.85275	0.83895	0.82785	0.7814	0.7769		58890s	30.0 °C	0.0088388	0.0082024	0.0027577	0.064559	0.077499	0.079479		58890s	30.0 °C	0.0032527	0.0057276	0.013364	0.0062933	0.032385	0.008061
MEAN value
-Ara							+Ara
Time s	Myc	Anchor-Linker	Linker-Bait	GroTAC1	GroTAC2		Time s	Myc	Anchor-Linker	Linker-Bait	GroTAC1	GroTAC2
0s	0.00049	0.00012	0.00237	-0.00064	-0.0038		0s	-0.00124	-0.00216	0.00105	0.00029	-0.00669
1840s	-0.00048	0.0001	0.00379	0.00081	-0.00329		1840s	0	-0.00146	0.00148	0.00159	-0.0063
3681s	-0.00068	0.0003	0.00411	0.00172	-0.00323		3681s	-0.00024	-0.00166	0.00227	0.00202	-0.00641
5521s	-0.00051	0.00033	0.00457	0.00214	-0.00275		5521s	-0.00106	-0.00182	0.00206	0.00191	-0.0063
7361s	-0.00064	0.00057	0.00434	0.00226	-0.00293		7361s	-0.00127	-0.00119	0.00235	0.0021	-0.00571
9202s	-0.00043	0.00051	0.00475	0.00259	-0.00297		9202s	-0.00062	-0.00051	0.00294	0.00257	-0.00592
11042s	-7e-05	0.00051	0.0042	0.00284	-0.00297		11042s	-0.00108	-0.0011	0.00268	0.00287	-0.00534
12882s	-0.00016	0.00072	0.00467	0.00321	-0.00276		12882s	-0.00104	-0.00074	0.00234	0.00299	-0.00538
14722s	0	0.00052	0.00469	0.00304	-0.00277		14722s	-0.00051	-0.00042	0.00263	0.00265	-0.00467
16563s	0.00049	0.00073	0.00465	0.00327	-0.00257		16563s	-0.00015	-5e-05	0.00291	0.00254	-0.00478
18403s	0.00111	0.00162	0.00555	0.00417	-0.00198		18403s	0.00078	0.00064	0.00376	0.00415	-0.00451
20243s	0.0024	0.00281	0.0068	0.00553	-0.00052		20243s	0.00164	0.00156	0.00416	0.0055	-0.00328
22084s	0.0044	0.00542	0.00882	0.00804	0.0012		22084s	0.00339	0.00388	0.00613	0.00786	-0.00031
23924s	0.00812	0.00919	0.01317	0.01282	0.00536		23924s	0.00674	0.00786	0.00965	0.01207	0.0016
25764s	0.0155	0.01659	0.02058	0.02152	0.01285		25764s	0.01329	0.01522	0.0158	0.01917	0.0086
27605s	0.0282	0.02981	0.03371	0.03748	0.02561		27605s	0.02418	0.02736	0.02653	0.0323	0.02046
29445s	0.0482	0.05096	0.05499	0.0623	0.04672		29445s	0.04313	0.04792	0.0448	0.05338	0.03847
31285s	0.08035	0.08282	0.08741	0.1016	0.07776		31285s	0.07161	0.07536	0.07009	0.08315	0.06409
33125s	0.13172	0.13773	0.14255	0.16176	0.13109		33125s	0.11448	0.12139	0.11183	0.12728	0.10216
34966s	0.19764	0.19277	0.1987	0.22492	0.19129		34966s	0.17408	0.17993	0.16465	0.1789	0.14883
36806s	0.25717	0.23863	0.24804	0.27451	0.24431		36806s	0.23848	0.22878	0.2138	0.23177	0.19392
38646s	0.30718	0.28027	0.29314	0.31264	0.29374		38646s	0.29081	0.2652	0.25823	0.28202	0.23387
40487s	0.3455	0.32536	0.34181	0.3527	0.33146		40487s	0.33224	0.30849	0.30266	0.31795	0.27243
42327s	0.38797	0.36709	0.38018	0.39089	0.36978		42327s	0.36713	0.35013	0.34351	0.35196	0.3089
44167s	0.42428	0.40693	0.41708	0.42888	0.40926		44167s	0.4024	0.38003	0.37231	0.38044	0.339
46008s	0.45965	0.44288	0.45146	0.46757	0.44867		46008s	0.43163	0.41346	0.40115	0.40529	0.3679
47848s	0.50849	0.49525	0.50311	0.52003	0.49543		47848s	0.46471	0.45361	0.43668	0.43319	0.39361
49688s	0.56422	0.55362	0.5551	0.58148	0.55076		49688s	0.51413	0.5037	0.47985	0.47203	0.4251
51529s	0.62531	0.60795	0.60254	0.63969	0.60704		51529s	0.56362	0.55161	0.52557	0.51628	0.46465
53369s	0.67528	0.65016	0.64634	0.6814	0.66358		53369s	0.61289	0.58733	0.56477	0.55999	0.50604
55209s	0.7201	0.68527	0.69203	0.70812	0.70993		55209s	0.6558	0.61323	0.59834	0.59493	0.54227
57049s	0.75701	0.71961	0.7278	0.73233	0.74302		57049s	0.68991	0.63887	0.63483	0.61761	0.57757
58890s	0.78758	0.75277	0.75977	0.7564	0.76987		58890s	0.71795	0.66294	0.66361	0.63798	0.60768
SEM
-Ara							+Ara
Time s	Myc	Anchor-Linker	Linker-Bait	GroTAC1	GroTAC2		Time s	Myc	Anchor-Linker	Linker-Bait	GroTAC1	GroTAC2
0s	0.00105052	0.00183525	0.00450654	0.00331317	0.00229924		0s	0.000343293	0.000480989	0.00176713	0.00151867	0.00266042
1840s	0.00136662	0.00155555	0.00455712	0.0030682	0.00229		1840s	0.00111815	0.000823013	0.00121826	0.00252969	0.00248133
3681s	0.00152197	0.0017936	0.00453275	0.00295155	0.00247288		3681s	0.00120223	0.000650077	0.00101669	0.00237811	0.00247701
5521s	0.00158898	0.00185065	0.00440734	0.00295141	0.00236183		5521s	0.00133654	0.000843742	0.00102815	0.00208323	0.00240245
7361s	0.00153748	0.00191524	0.00447829	0.00302123	0.00240367		7361s	0.00139987	0.000702033	0.000939548	0.00223165	0.00217827
9202s	0.0014859	0.00166999	0.00426242	0.00291918	0.00234705		9202s	0.000888904	0.000898387	0.00123028	0.00218349	0.0022052
11042s	0.00162777	0.00200333	0.00450993	0.00297243	0.00238745		11042s	0.001407	0.000930457	0.00139898	0.00179071	0.00267896
12882s	0.00153423	0.0019087	0.0043078	0.00317393	0.00238398		12882s	0.00109526	0.000711758	0.00142858	0.00217453	0.00210883
14722s	0.00132674	0.00183232	0.00437294	0.00305898	0.00241654		14722s	0.0011251	0.000642378	0.00093723	0.00194724	0.00225214
16563s	0.0013505	0.00196574	0.00437055	0.00295756	0.00225059		16563s	0.00103574	0.000893029	0.00134531	0.00236259	0.00264654
18403s	0.00149828	0.00240133	0.00465664	0.00309082	0.00262634		18403s	0.000934692	0.000582538	0.00122254	0.00203242	0.00252346
20243s	0.00119771	0.00230556	0.00470542	0.00308815	0.00254507		20243s	0.00104156	0.000759506	0.00152212	0.00205536	0.00248946
22084s	0.00142907	0.00266588	0.00507303	0.00308907	0.00303307		22084s	0.00117329	0.00105707	0.00191576	0.0026177	0.00221976
23924s	0.00208102	0.00387671	0.00567403	0.00347356	0.00349347		23924s	0.001731	0.00176028	0.00261453	0.00348101	0.00265047
25764s	0.0027945	0.00516465	0.00693467	0.0039848	0.00459986		25764s	0.00254791	0.0035638	0.00394531	0.00454422	0.00346547
27605s	0.00513432	0.00859144	0.0101515	0.00586491	0.00712979		27605s	0.00414142	0.0066183	0.00683291	0.00715952	0.00539392
29445s	0.00824682	0.0135991	0.0146816	0.00839111	0.0107403		29445s	0.00713112	0.0113814	0.011232	0.0104962	0.00938153
31285s	0.0126351	0.0209222	0.0212631	0.0126398	0.015083		31285s	0.0101473	0.0172674	0.0165822	0.0143646	0.0130242
33125s	0.0216575	0.034489	0.0342129	0.0216918	0.0237788		33125s	0.0163445	0.0274234	0.0258735	0.0195216	0.0198237
34966s	0.0270913	0.0417705	0.0399537	0.018936	0.0280974		34966s	0.0219017	0.0386551	0.0357196	0.0224723	0.0249827
36806s	0.0217383	0.0456594	0.0416016	0.0129052	0.0216287		36806s	0.0243498	0.0427545	0.0385583	0.0190392	0.0261779
38646s	0.0184096	0.0464458	0.0397056	0.0132253	0.0176918		38646s	0.0163848	0.0425358	0.0368505	0.0129235	0.0215583
40487s	0.0166666	0.0419956	0.0305709	0.0123558	0.0177411		40487s	0.0156294	0.0383995	0.030815	0.00956419	0.0185968
42327s	0.0155082	0.0355299	0.0288366	0.0112273	0.0178592		42327s	0.0115166	0.0312803	0.0246089	0.0104592	0.0175492
44167s	0.0158223	0.0328215	0.026588	0.0112874	0.019296		44167s	0.0099029	0.0254127	0.0218097	0.00762793	0.0177625
46008s	0.0160999	0.033093	0.0264004	0.0134307	0.0218698		46008s	0.00966251	0.0233774	0.0206768	0.00776343	0.015047
47848s	0.0230652	0.0376688	0.032187	0.0187109	0.0276787		47848s	0.0109357	0.0249496	0.0214726	0.00863531	0.0136682
49688s	0.0287055	0.0414632	0.0349541	0.015184	0.0299734		49688s	0.0189526	0.0309671	0.0266847	0.0133172	0.0152082
51529s	0.025591	0.0463465	0.0379067	0.0113422	0.0273325		51529s	0.0202963	0.035052	0.0293272	0.0147192	0.0194144
53369s	0.0235229	0.0482204	0.0383077	0.0137577	0.0233469		53369s	0.0154719	0.0372394	0.0319052	0.00911305	0.0204261
55209s	0.0225631	0.046828	0.0321941	0.0245302	0.0213604		55209s	0.0133779	0.0362931	0.0322165	0.0110295	0.0198673
57049s	0.021032	0.0371528	0.0272291	0.0333568	0.0198769		57049s	0.00989725	0.0287314	0.0251895	0.00948118	0.0177501
58890s	0.0201511	0.03047	0.0232664	0.0397996	0.0177707		58890s	0.00879237	0.0263065	0.0210937	0.00860774	0.0180221

## Sheet: dclpP 2
Mean OD 1	-Ara									+Ara								Replicate SD 1	-Ara									+Ara
Time s	Temp	LB	myc	Anchor-Linker	Linker-Bait	GroTAC1	GroTAC2		Time s	Temp	LB	myc	Anchor-Linker	Linker-Bait	GroTAC1	GroTAC2		Time s	Temp								Time s	Temp
0s	30.1 °C	0.09315	0.09405	0.0956	0.09615	0.09495	0.09225		0s	30.1 °C	0.10175	0.0986	0.09765	0.10175	0.09685	0.09365		0s	30.1 °C	0.0012021	0.00021213	0.00098995	0.0006364	0.00077782	0.0013435		0s	30.1 °C	0.0079903	0.0046669	0.003182	0.0079903	0.0006364	0.00035355
1832s	29.9 °C	0.0945	0.0966	0.09775	0.10145	0.09555	0.0937		1832s	29.9 °C	0.09995	0.0979	0.0974	0.1029	0.09825	0.096		1832s	29.9 °C	0.0014142	0.0019799	0.002192	0.0062933	0.00049497	0.0014142		1832s	29.9 °C	0.0034648	0.0021213	0.00098995	0.008061	0.00077782	0.0015556
3664s	30.3 °C	0.0947	0.09565	0.0974	0.1012	0.096	0.09355		3664s	30.3 °C	0.1016	0.09875	0.09835	0.1053	0.0997	0.09615		3664s	30.3 °C	0.0014142	0.0006364	0.0016971	0.0055154	0.00098995	0.00091924		3664s	30.3 °C	0.0055154	0.0028991	0.0020506	0.010889	0.00070711	0.0010607
5496s	30.1 °C	0.09445	0.0953	0.097	0.10135	0.096	0.0935		5496s	30.1 °C	0.10485	0.1011	0.1006	0.10605	0.101	0.09625		5496s	30.1 °C	0.0014849	0.00028284	0.0012728	0.005869	0.00070711	0.00098995		5496s	30.1 °C	0.010677	0.006364	0.0052326	0.011809	0.0024042	0.0012021
7328s	30.5 °C	0.0944	0.0953	0.09675	0.1003	0.09705	0.0935		7328s	30.5 °C	0.10465	0.10075	0.1005	0.1075	0.1011	0.0966		7328s	30.5 °C	0.0015556	0.00028284	0.00091924	0.0039598	0.0012021	0.0011314		7328s	30.5 °C	0.0099702	0.0057276	0.0050912	0.014001	0.0025456	0.0019799
9161s	30.4 °C	0.0944	0.0953	0.09665	0.1016	0.09765	0.0934		9161s	30.4 °C	0.1058	0.103	0.10125	0.10845	0.1015	0.09655		9161s	30.4 °C	0.0015556	0	0.00077782	0.0043841	0.0023335	0.0011314		9161s	30.4 °C	0.012304	0.009051	0.0062933	0.015627	0.0031113	0.0016263
10993s	30.4 °C	0.09415	0.09525	0.09665	0.1014	0.09805	0.0934		10993s	30.4 °C	0.1052	0.1014	0.1017	0.10905	0.1026	0.0972		10993s	30.4 °C	0.0016263	0.00021213	0.00077782	0.0049497	0.0020506	0.0011314		10993s	30.4 °C	0.010748	0.0066468	0.0069296	0.016334	0.003677	0.002687
12825s	30.4 °C	0.09415	0.09515	0.09665	0.1015	0.0972	0.09335		12825s	30.4 °C	0.10485	0.10285	0.10085	0.1093	0.1029	0.0977		12825s	30.4 °C	0.0014849	7.0711e-05	0.00091924	0.0050912	0.0018385	0.0012021		12825s	30.4 °C	0.01096	0.0089803	0.005869	0.015415	0.0039598	0.0032527
14657s	30.5 °C	0.0941	0.0953	0.09665	0.1009	0.098	0.09355		14657s	30.5 °C	0.1055	0.103	0.10205	0.10855	0.1021	0.0982		14657s	30.5 °C	0.0014142	0.00014142	0.00077782	0.0045255	0.00042426	0.0013435		14657s	30.5 °C	0.011172	0.0089095	0.0072832	0.014637	0.0029698	0.0035355
16489s	30.4 °C	0.0942	0.0954	0.0968	0.1016	0.0985	0.09365		16489s	30.4 °C	0.10565	0.10415	0.10235	0.10845	0.10225	0.09785		16489s	30.4 °C	0.0018385	0	0.00070711	0.003677	0.0031113	0.0012021		16489s	30.4 °C	0.011809	0.010112	0.0072832	0.015203	0.0026163	0.0030406
18321s	30.3 °C	0.0943	0.09615	0.09715	0.10125	0.09935	0.0943		18321s	30.3 °C	0.10495	0.10475	0.1028	0.10985	0.1029	0.09965		18321s	30.3 °C	0.0024042	0.00021213	0.00049497	0.0036062	0.0023335	0.0014142		18321s	30.3 °C	0.011243	0.010536	0.0076368	0.015768	0.0029698	0.0045962
20153s	30.2 °C	0.0944	0.09715	0.0979	0.1016	0.1006	0.09545		20153s	30.2 °C	0.1058	0.10725	0.10385	0.11	0.10345	0.0999		20153s	30.2 °C	0.002687	0.00049497	0.00028284	0.0024042	0.002687	0.0016263		20153s	30.2 °C	0.012021	0.01294	0.0081317	0.016122	0.0026163	0.0035355
21985s	30.1 °C	0.0941	0.0985	0.0995	0.1037	0.10165	0.0977		21985s	30.1 °C	0.10485	0.1069	0.1048	0.11135	0.10435	0.10205		21985s	30.1 °C	0.0022627	0	0	0.0021213	0.0020506	0.0018385		21985s	30.1 °C	0.011243	0.010324	0.0073539	0.01591	0.0028991	0.0034648
23817s	30.2 °C	0.09375	0.1016	0.1022	0.10715	0.10365	0.1021		23817s	30.2 °C	0.1054	0.11075	0.10765	0.11435	0.1068	0.10655		23817s	30.2 °C	0.0017678	0.00028284	0.00056569	0.0016263	0.0020506	0.0025456		23817s	30.2 °C	0.011314	0.011102	0.0078489	0.017183	0.0038184	0.0050205
25649s	30.1 °C	0.0939	0.1083	0.10815	0.1155	0.1117	0.1112		25649s	30.1 °C	0.10565	0.11675	0.1126	0.11955	0.1113	0.1175		25649s	30.1 °C	0.0019799	0.00084853	0.0016263	0.00084853	0.0035355	0.0043841		25649s	30.1 °C	0.011809	0.010677	0.0069296	0.017324	0.0038184	0.010182
27482s	30.0 °C	0.09365	0.1201	0.1187	0.1273	0.12125	0.12705		27482s	30.0 °C	0.1053	0.1294	0.12275	0.129	0.1181	0.1323		27482s	30.0 °C	0.0016263	0.0019799	0.0032527	0.0012728	0.0081317	0.0057276		27482s	30.0 °C	0.011455	0.012162	0.0068589	0.017678	0.003677	0.010889
29314s	30.3 °C	0.0938	0.1437	0.13955	0.15335	0.1444	0.1561		29314s	30.3 °C	0.10505	0.15115	0.13965	0.1482	0.1335	0.1613		29314s	30.3 °C	0.0018385	0.0029698	0.0067175	0.0074246	0.014566	0.0089095		29314s	30.3 °C	0.011102	0.012657	0.0045962	0.020648	0.0056569	0.018102
31146s	29.9 °C	0.0944	0.18035	0.1746	0.1894	0.1779	0.1945		31146s	29.9 °C	0.1053	0.18735	0.17105	0.1801	0.16045	0.198		31146s	29.9 °C	0.002687	0.0040305	0.011031	0.011031	0.022203	0.012587		31146s	29.9 °C	0.011455	0.011809	0.0023335	0.020223	0.005869	0.022486
32978s	30.0 °C	0.09375	0.2311	0.2218	0.2467	0.2237	0.27605		32978s	30.0 °C	0.10545	0.23035	0.20835	0.2152	0.1955	0.2504		32978s	30.0 °C	0.0017678	0.0073539	0.016971	0.021496	0.024183	0.031608		32978s	30.0 °C	0.011667	0.0045962	0.0044548	0.018243	0.0014142	0.02192
34810s	30.1 °C	0.0943	0.32215	0.30835	0.33075	0.29545	0.34955		34810s	30.1 °C	0.1049	0.29815	0.2729	0.2841	0.24725	0.30485		34810s	30.1 °C	0.0025456	0.015203	0.023405	0.019163	0.031749	0.01393		34810s	30.1 °C	0.011314	0.0019092	0.017395	0.015698	0.003182	0.016334
36642s	30.2 °C	0.0943	0.3665	0.3633	0.37245	0.3495	0.37965		36642s	30.2 °C	0.1051	0.3659	0.33985	0.3598	0.3077	0.3458		36642s	30.2 °C	0.0025456	0.002687	0.00014142	0.0027577	0.019375	0.011384		36642s	30.2 °C	0.011172	0.014849	0.01492	0.012304	0.0073539	0.0014142
38474s	30.2 °C	0.09565	0.4092	0.40355	0.422	0.39045	0.43035		38474s	30.2 °C	0.10595	0.4075	0.39255	0.4007	0.3573	0.3713		38474s	30.2 °C	0.0041719	0.0050912	0.012092	0.0049497	0.026658	0.01492		38474s	30.2 °C	0.012374	0.0082024	0.015203	0.015698	0.0028284	0
40306s	30.2 °C	0.09535	0.44425	0.44335	0.46115	0.4318	0.46295		40306s	30.2 °C	0.1056	0.449	0.43225	0.43555	0.3872	0.4085		40306s	30.2 °C	0.0037477	0.00021213	0.0041719	0.0023335	0.020506	0.016476		40306s	30.2 °C	0.011879	0.0041012	0.0079903	0.013364	0.0056569	0.0062225
42138s	29.9 °C	0.09525	0.48335	0.48055	0.4986	0.46785	0.4975		42138s	29.9 °C	0.10505	0.48985	0.4731	0.4692	0.4184	0.43775		42138s	29.9 °C	0.0036062	0.0038891	0.004879	0.0066468	0.020294	0.013152		42138s	29.9 °C	0.01096	0.005869	0.010748	0.015839	0.0046669	0.0082731
43971s	30.0 °C	0.0967	0.5184	0.51435	0.5343	0.5018	0.53605		43971s	30.0 °C	0.10475	0.5112	0.5004	0.5077	0.45035	0.4675		43971s	30.0 °C	0.0056569	0.0031113	0.0072832	0.0052326	0.018526	0.017041		43971s	30.0 °C	0.010677	0.0045255	0.0024042	0.0097581	0.0033234	0.0015556
45803s	29.9 °C	0.09435	0.5513	0.54785	0.56225	0.53345	0.57415		45803s	29.9 °C	0.1046	0.53525	0.52375	0.52905	0.4769	0.4871		45803s	29.9 °C	0.0024749	0.0029698	0.0061518	0.0026163	0.014354	0.020435		45803s	29.9 °C	0.010748	0.0084146	0.0034648	0.011102	0.0029698	0.0033941
47635s	30.0 °C	0.09485	0.58855	0.5807	0.6072	0.5744	0.6364		47635s	30.0 °C	0.10485	0.5596	0.54395	0.5533	0.49345	0.51115		47635s	30.0 °C	0.0030406	0.00091924	0.0082024	0.0032527	0.018526	0.032951		47635s	30.0 °C	0.010677	0.013718	0.0020506	0.010324	0.0017678	0.010536
49467s	29.9 °C	0.09635	0.65595	0.6471	0.6777	0.63035	0.7151		49467s	29.9 °C	0.1043	0.61	0.57345	0.5909	0.5144	0.5392		49467s	29.9 °C	0.0053033	0.0064347	0.021355	0.025739	0.031608	0.027294		49467s	29.9 °C	0.0098995	0.021072	0.00049497	0.022203	0.0024042	0.020789
51299s	29.9 °C	0.0953	0.7427	0.7333	0.75015	0.71145	0.7831		51299s	29.9 °C	0.10455	0.69305	0.66015	0.67925	0.5367	0.5962		51299s	29.9 °C	0.0035355	0.0015556	0.021355	0.015486	0.035285	0.026729		51299s	29.9 °C	0.010253	0.0061518	0.0067175	0.028779	0.0032527	0.0050912
53131s	30.0 °C	0.09645	0.78645	0.78135	0.77715	0.75345	0.81265		53131s	30.0 °C	0.1045	0.7104	0.7063	0.73445	0.62475	0.6638		53131s	30.0 °C	0.0050205	0.00091924	0.00077782	0.0045962	0.016758	0.03288		53131s	30.0 °C	0.010182	0.016405	0.0042426	0.021425	0.012233	0.010182
54963s	30.0 °C	0.09445	0.7987	0.7934	0.7843	0.76115	0.83205		54963s	30.0 °C	0.1045	0.7104	0.7087	0.7523	0.68465	0.7026		54963s	30.0 °C	0.0023335	0.0077782	0.010324	0.0018385	0.02185	0.043487		54963s	30.0 °C	0.010182	0.026587	0.0045255	0.021496	0.012516	0.022769
56795s	30.1 °C	0.0963	0.8042	0.7992	0.789	0.7599	0.84245		56795s	30.1 °C	0.1046	0.7083	0.6949	0.75955	0.69575	0.7105		56795s	30.1 °C	0.0049497	0.013294	0.012869	0.0084853	0.038325	0.048578		56795s	30.1 °C	0.0096167	0.021355	0.0057983	0.023122	0.00049497	0.037335
58627s	30.0 °C	0.09665	0.8067	0.80475	0.7886	0.75015	0.85615		58627s	30.0 °C	0.104	0.6984	0.6742	0.7564	0.67455	0.70845		58627s	30.0 °C	0.0054447	0.015274	0.0094045	0.015274	0.058195	0.054801		58627s	30.0 °C	0.010041	0.018243	0.0038184	0.02489	0.0068589	0.059185
Mean OD 2	-Ara									+Ara								Replicate SD 2	-Ara									+Ara
Time s	Temp	LB	myc	Anchor-Linker	Linker-Bait	GroTAC1	GroTAC2		Time s	Temp	LB	myc	Anchor-Linker	Linker-Bait	GroTAC1	GroTAC2		Time s	Temp								Time s	Temp
0s	30.2 °C	0.09425	0.0965	0.09605	0.0935	0.09165	0.0925		0s	30.2 °C	0.0982	0.09835	0.09945	0.1033	0.09725	0.09635		0s	30.2 °C	0.0024749	0.0045255	0.00021213	0.0014142	0.0014849	0.0011314		0s	30.2 °C	0.0043841	0.0064347	0.0043134	0.012587	0.00091924	0.00091924
1832s	30.0 °C	0.0937	0.09455	0.098	0.09435	0.09635	0.09405		1832s	30.0 °C	0.09975	0.0969	0.09965	0.10705	0.1023	0.0977		1832s	30.0 °C	0.00042426	0.0013435	0.00098995	0.00091924	0.0017678	0.00091924		1832s	30.0 °C	0.0047376	0.002687	0.0045962	0.015627	0.0046669	0.00028284
3664s	29.9 °C	0.0936	0.0943	0.09735	0.0945	0.09605	0.09425		3664s	29.9 °C	0.102	0.0985	0.10395	0.1089	0.1039	0.0978		3664s	29.9 °C	0.00056569	0.00084853	0.0006364	0.00084853	0.0024749	0.0012021		3664s	29.9 °C	0.0070711	0.0042426	0.0099702	0.017253	0.0074953	0.00070711
5496s	29.9 °C	0.09355	0.09435	0.09795	0.09475	0.0952	0.0945		5496s	29.9 °C	0.1018	0.0988	0.10475	0.10815	0.10385	0.099		5496s	29.9 °C	0.00035355	0.0012021	0.0013435	0.0006364	0.0014142	0.00098995		5496s	29.9 °C	0.0055154	0.0041012	0.010536	0.015344	0.0050205	0.00084853
7328s	30.1 °C	0.0936	0.0944	0.09805	0.0949	0.0964	0.09475		7328s	30.1 °C	0.1026	0.1001	0.10495	0.1092	0.10445	0.0993		7328s	30.1 °C	0.00042426	0.00084853	0.0006364	0.00056569	0.0031113	0.0012021		7328s	30.1 °C	0.0073539	0.0055154	0.010394	0.015698	0.0053033	0.00084853
9160s	30.1 °C	0.0937	0.09495	0.09835	0.095	0.096	0.09495		9160s	30.1 °C	0.10375	0.1014	0.105	0.10825	0.1044	0.09955		9160s	30.1 °C	0.00028284	0.0014849	0.00091924	0.00056569	0.0025456	0.0014849		9160s	30.1 °C	0.0084146	0.0072125	0.0098995	0.014496	0.0045255	0.0010607
10993s	29.9 °C	0.09355	0.09455	0.09755	0.09535	0.0964	0.09585		10993s	29.9 °C	0.10285	0.10105	0.10565	0.10875	0.1041	0.0992		10993s	29.9 °C	0.00049497	0.0006364	0.00021213	0.00049497	0.0029698	0.0027577		10993s	29.9 °C	0.0067175	0.0068589	0.011243	0.015061	0.0056569	0.00042426
12825s	30.1 °C	0.0935	0.09485	0.09795	0.09555	0.09675	0.0966		12825s	30.1 °C	0.10345	0.103	0.10595	0.11	0.10565	0.1001		12825s	30.1 °C	0.00042426	0.00077782	0.00021213	0.00035355	0.0033234	0.0035355		12825s	30.1 °C	0.0079903	0.0083439	0.010677	0.014284	0.0055861	0.0014142
14657s	29.9 °C	0.0935	0.0955	0.098	0.09605	0.097	0.0974		14657s	29.9 °C	0.10415	0.10465	0.1067	0.10975	0.10565	0.1005		14657s	29.9 °C	0.00042426	0.00070711	0.00014142	7.0711e-05	0.0031113	0.0046669		14657s	29.9 °C	0.0092631	0.010536	0.011597	0.013364	0.0051619	0.0014142
16489s	30.0 °C	0.09385	0.09675	0.0989	0.09725	0.09725	0.0988		16489s	30.0 °C	0.10425	0.1064	0.10715	0.1082	0.10535	0.10095		16489s	30.0 °C	7.0711e-05	0.00077782	0.00028284	0.00021213	0.0024749	0.0055154		16489s	30.0 °C	0.0089803	0.012304	0.011526	0.012021	0.0060104	0.0010607
18321s	30.0 °C	0.09365	0.09905	0.1001	0.09925	0.0987	0.10165		18321s	30.0 °C	0.10335	0.10765	0.10725	0.1095	0.10735	0.103		18321s	30.0 °C	0.00049497	0.0010607	0.00014142	0.0006364	0.0024042	0.007566		18321s	30.0 °C	0.008556	0.010819	0.0095459	0.011314	0.0044548	0.0019799
20153s	30.2 °C	0.0937	0.1033	0.10275	0.1032	0.1008	0.10565		20153s	30.2 °C	0.10375	0.11105	0.1106	0.11265	0.1104	0.1055		20153s	30.2 °C	0.00070711	0.0012728	0.00049497	0.0018385	0.0015556	0.0095459		20153s	30.2 °C	0.010394	0.010819	0.011314	0.013081	0.006364	0.0018385
21985s	29.9 °C	0.09415	0.11145	0.108	0.11075	0.1064	0.11415		21985s	29.9 °C	0.1045	0.1163	0.1134	0.1161	0.11505	0.1106		21985s	29.9 °C	0.0014849	0.0019092	0.0014142	0.0034648	0.0014142	0.014496		21985s	29.9 °C	0.0089095	0.0097581	0.0091924	0.013718	0.0057276	0.0021213
23817s	29.9 °C	0.09455	0.1259	0.11775	0.1241	0.117	0.1259		23817s	29.9 °C	0.1032	0.1277	0.12115	0.1218	0.1225	0.11965		23817s	29.9 °C	0.0019092	0.0028284	0.0027577	0.0066468	0.0015556	0.018526		23817s	29.9 °C	0.010889	0.0076368	0.0088388	0.011455	0.0033941	0.0023335
25649s	29.9 °C	0.0935	0.15095	0.13565	0.14775	0.13635	0.14685		25649s	29.9 °C	0.1037	0.14645	0.1346	0.13415	0.13855	0.1374		25649s	29.9 °C	0.00070711	0.0062933	0.0060104	0.011526	0.0020506	0.024254		25649s	29.9 °C	0.0094752	0.0067175	0.0066468	0.01195	0.003182	0.0046669
27481s	30.0 °C	0.09415	0.18935	0.16685	0.1856	0.16935	0.1783		27481s	30.0 °C	0.10535	0.17815	0.1577	0.1542	0.16565	0.1668		27481s	30.0 °C	0.0016263	0.0034648	0.0099702	0.010182	0.0030406	0.028991		27481s	30.0 °C	0.0096874	0.0053033	0.0033941	0.011738	0.00035355	0.0069296
29313s	29.9 °C	0.09345	0.2489	0.2103	0.2442	0.21565	0.22305		29313s	29.9 °C	0.10365	0.2181	0.1913	0.18745	0.19925	0.20335		29313s	29.9 °C	0.0006364	0.016122	0.014566	0.021355	0.0065761	0.03684		29313s	29.9 °C	0.0079903	0.00056569	0.0019799	0.0072832	0.0047376	0.013789
31145s	29.9 °C	0.0934	0.3306	0.2873	0.32615	0.3039	0.3009		31145s	29.9 °C	0.1042	0.28535	0.24105	0.2313	0.2573	0.26185		31145s	29.9 °C	0.00042426	0.0046669	0.028143	0.015768	0.0083439	0.042568		31145s	29.9 °C	0.009051	0.008556	0.01492	0.005374	0.011597	0.019728
32978s	29.9 °C	0.09385	0.36715	0.3574	0.3737	0.36055	0.3586		32978s	29.9 °C	0.104	0.34395	0.30735	0.2992	0.316	0.31155		32978s	29.9 °C	0.0012021	0.0062933	0.0052326	0.0025456	0.0044548	0.023759		32978s	29.9 °C	0.0079196	0.011667	0.019021	0.0018385	0.0086267	0.015486
34810s	30.1 °C	0.0939	0.41045	0.39685	0.41985	0.4059	0.4038		34810s	30.1 °C	0.10275	0.3921	0.37085	0.3585	0.3639	0.3507		34810s	30.1 °C	0.0011314	0.01096	0.0024749	0.0082731	0.0042426	0.024042		34810s	30.1 °C	0.0092631	0.0076368	0.018738	0.00028284	0.006364	0.0056569
36642s	30.0 °C	0.09355	0.453	0.4459	0.45905	0.44845	0.4565		36642s	30.0 °C	0.10345	0.42605	0.3969	0.3958	0.3944	0.38845		36642s	30.0 °C	0.00077782	0.0076368	0.0048083	0.0096874	0.0016263	0.036062		36642s	30.0 °C	0.0096874	0.01591	0.012587	0.00070711	0.0072125	0.011384
38474s	29.9 °C	0.0944	0.49515	0.4805	0.49575	0.48765	0.4956		38474s	29.9 °C	0.10175	0.4708	0.4419	0.4352	0.42645	0.4256		38474s	29.9 °C	0.0012728	0.0047376	0.0041012	0.011384	0.00035355	0.036345		38474s	29.9 °C	0.0092631	0.0035355	0.010041	0.0039598	0.005869	0.015698
40306s	30.0 °C	0.0936	0.5279	0.5137	0.52735	0.5196	0.5392		40306s	30.0 °C	0.10355	0.49605	0.47995	0.4746	0.45575	0.45495		40306s	30.0 °C	0.00056569	0.0065054	0.00084853	0.013506	0.003677	0.04879		40306s	30.0 °C	0.0077075	0.0030406	0.0026163	0.0029698	0.005869	0.0169
42138s	30.3 °C	0.09445	0.5642	0.5504	0.56575	0.55875	0.58895		42138s	30.3 °C	0.10255	0.52455	0.50965	0.4994	0.4833	0.48405		42138s	30.3 °C	0.002192	0.0021213	0.0014142	0.015344	0.0047376	0.056074		42138s	30.3 °C	0.0071418	0.0034648	0.0024749	0.00070711	0.0077782	0.0057276
43970s	29.9 °C	0.09425	0.61645	0.582	0.6194	0.6023	0.64		43970s	29.9 °C	0.10245	0.5532	0.53675	0.5259	0.50225	0.53615		43970s	29.9 °C	0.0019092	0.0030406	0.002687	0.034224	0.00056569	0.074812		43970s	29.9 °C	0.0089803	0.0059397	0.0012021	0.0052326	0.0026163	0.0016263
45802s	30.2 °C	0.09555	0.70365	0.6526	0.69695	0.68	0.71585		45802s	30.2 °C	0.1018	0.5975	0.5707	0.5532	0.52145	0.57965		45802s	30.2 °C	0.0038891	0.0050205	0.0042426	0.038254	0.0025456	0.062013		45802s	30.2 °C	0.0066468	0.0056569	0.00014142	0.0067882	0.00077782	0.0045962
47634s	29.9 °C	0.09395	0.7929	0.73495	0.7774	0.76275	0.7894		47634s	29.9 °C	0.1022	0.70445	0.65025	0.59545	0.55485	0.6186		47634s	29.9 °C	0.0016263	0.0011314	0.01195	0.031537	0.0062933	0.054164		47634s	29.9 °C	0.006364	0.0044548	0.021001	0.0079903	0.002192	0.0087681
49466s	30.3 °C	0.09585	0.82605	0.7981	0.80825	0.80205	0.8416		49466s	30.3 °C	0.10125	0.75645	0.72835	0.6991	0.65395	0.64965		49466s	30.3 °C	0.0040305	0.0098288	0.0011314	0.024254	0.020718	0.041154		49466s	30.3 °C	0.0067175	0.0045962	0.014071	0.00070711	0.0033234	0.0068589
51298s	30.0 °C	0.0947	0.8388	0.8247	0.8139	0.8093	0.8616		51298s	30.0 °C	0.10165	0.7803	0.77195	0.751	0.7139	0.6816		51298s	30.0 °C	0.0024042	0.0084853	0.0049497	0.029416	0.026587	0.035497		51298s	30.0 °C	0.0088388	0.015698	0.0043134	0.011172	0.0082024	0.0083439
53131s	30.1 °C	0.09545	0.84365	0.83595	0.82195	0.8118	0.872		53131s	30.1 °C	0.1033	0.7928	0.7896	0.7747	0.74745	0.7304		53131s	30.1 °C	0.0028991	0.0067175	0.0072832	0.039103	0.02885	0.036345		53131s	30.1 °C	0.0069296	0.019092	0.0016971	0.016122	0.013506	0.0015556
54963s	30.1 °C	0.0952	0.85665	0.84935	0.83335	0.82085	0.88635		54963s	30.1 °C	0.1021	0.80565	0.8003	0.7882	0.76785	0.76465		54963s	30.1 °C	0.0031113	0.008556	0.0086974	0.040659	0.029769	0.041507		54963s	30.1 °C	0.0082024	0.027648	0.00028284	0.026587	0.019587	0.0026163
56795s	30.0 °C	0.09485	0.86865	0.8617	0.8466	0.8301	0.89815		56795s	30.0 °C	0.1024	0.816	0.80785	0.79885	0.7834	0.78255		56795s	30.0 °C	0.0026163	0.011102	0.0072125	0.043841	0.027577	0.048861		56795s	30.0 °C	0.0070711	0.031678	0.0057276	0.035992	0.023617	0.013223
58627s	29.8 °C	0.09695	0.8832	0.87995	0.85895	0.84505	0.915		58627s	29.8 °C	0.1008	0.82845	0.8158	0.8072	0.7969	0.79615		58627s	29.8 °C	0.0057276	0.015698	0.012233	0.037265	0.027365	0.05473		58627s	29.8 °C	0.006364	0.03882	0.013718	0.048508	0.027153	0.019728
Mean OD 3	-Ara									+Ara								Replicate SD 3	-Ara									+Ara
Time s	Temp	LB	myc	Anchor-Linker	Linker-Bait	GroTAC1	GroTAC2		Time s	Temp	LB	myc	Anchor-Linker	Linker-Bait	GroTAC1	GroTAC2		Time s	Temp								Time s	Temp
0s	30.1 °C	0.0922	0.0931	0.0946	0.09555	0.093	0.0914		0s	30.1 °C	0.09725	0.0974	0.09675	0.0997	0.097	0.09365		0s	30.1 °C	0.00014142	0.00098995	0.00056569	0.0012021	0.00042426	0.0014142		0s	30.1 °C	0.0034648	0.0055154	0.0033234	0.0074953	0	0.00035355
1832s	29.8 °C	0.0937	0.09605	0.0977	0.09965	0.0939	0.0931		1832s	29.8 °C	0.09635	0.0976	0.09635	0.1011	0.0994	0.0961		1832s	29.8 °C	0.00028284	0.0028991	0.0033941	0.0036062	0.00056569	0.00098995		1832s	29.8 °C	0.00035355	0.0038184	0.0010607	0.0076368	0.00098995	0.00042426
3664s	29.9 °C	0.0942	0.0959	0.0975	0.09935	0.09405	0.0933		3664s	29.9 °C	0.09755	0.0982	0.0974	0.1024	0.10255	0.0967		3664s	29.9 °C	0.00028284	0.0016971	0.0021213	0.003182	0.0006364	0.00084853		3664s	29.9 °C	0.0016263	0.0039598	0.0016971	0.0093338	0.0047376	0.00098995
5496s	30.0 °C	0.0938	0.09585	0.09765	0.0992	0.0943	0.09345		5496s	30.0 °C	0.0971	0.09755	0.0971	0.10215	0.10155	0.0993		5496s	30.0 °C	0.00028284	0.0020506	0.0026163	0.0029698	0.00070711	0.00091924		5496s	30.0 °C	0.00084853	0.0028991	0.00098995	0.0088388	0.0033234	0.0043841
7329s	30.1 °C	0.0939	0.09605	0.0977	0.09825	0.0945	0.0936		7329s	30.1 °C	0.09685	0.09855	0.09755	0.10325	0.10215	0.10125		7329s	30.1 °C	0.00028284	0.002192	0.0024042	0.0017678	0.00042426	0.00084853		7329s	30.1 °C	0.00091924	0.0037477	0.0012021	0.0099702	0.0036062	0.0070004
9161s	30.1 °C	0.09405	0.096	0.0979	0.09965	0.0944	0.09375		9161s	30.1 °C	0.0974	0.10015	0.09845	0.10275	0.10275	0.1021		9161s	30.1 °C	7.0711e-05	0.0016971	0.0024042	0.0036062	0.00056569	0.00091924		9161s	30.1 °C	0.0015556	0.0057276	0.0023335	0.0091217	0.0041719	0.008061
10993s	30.0 °C	0.09395	0.09555	0.09745	0.0986	0.09475	0.09385		10993s	30.0 °C	0.09795	0.0989	0.09855	0.10415	0.1031	0.10235		10993s	30.0 °C	0.00035355	0.0013435	0.0017678	0.0021213	0.00049497	0.00091924		10993s	30.0 °C	0.002192	0.0041012	0.0023335	0.011102	0.0049497	0.0081317
12825s	29.9 °C	0.0939	0.09625	0.0981	0.0987	0.0948	0.09375		12825s	29.9 °C	0.0979	0.09945	0.0976	0.10405	0.1032	0.10285		12825s	29.9 °C	0.00014142	0.0020506	0.0024042	0.0024042	0.00042426	0.00091924		12825s	29.9 °C	0.0024042	0.0045962	0.0012728	0.011102	0.0050912	0.0088388
14657s	30.0 °C	0.0938	0.0959	0.0972	0.09785	0.0947	0.0939		14657s	30.0 °C	0.0971	0.0987	0.09795	0.1044	0.1033	0.1022		14657s	30.0 °C	0.00042426	0.0014142	0.0011314	0.00091924	0.00070711	0.00098995		14657s	30.0 °C	0.00098995	0.003677	0.0013435	0.011455	0.0050912	0.0077782
16489s	29.9 °C	0.0938	0.0963	0.0979	0.09875	0.0955	0.09455		16489s	29.9 °C	0.0984	0.09995	0.09845	0.1054	0.103	0.10395		16489s	29.9 °C	0.00042426	0.0016971	0.0016971	0.0016263	0.00056569	0.00091924		16489s	29.9 °C	0.0025456	0.004879	0.0014849	0.012445	0.0042426	0.0094045
18321s	30.2 °C	0.09375	0.09655	0.0985	0.10025	0.09595	0.09535		18321s	30.2 °C	0.09795	0.1009	0.0995	0.1034	0.10365	0.1028		18321s	30.2 °C	0.00021213	0.0014849	0.0019799	0.0030406	0.00091924	0.0006364		18321s	30.2 °C	0.0023335	0.0059397	0.0022627	0.009051	0.0044548	0.0069296
20154s	29.9 °C	0.09365	0.0971	0.0995	0.1015	0.0973	0.0969		20154s	29.9 °C	0.09765	0.1015	0.10005	0.1048	0.10475	0.10665		20154s	29.9 °C	0.00035355	0.0011314	0.0019799	0.0031113	0.0016971	0.00084853		20154s	29.9 °C	0.0016263	0.0055154	0.0017678	0.0094752	0.0045962	0.010112
21986s	29.9 °C	0.0938	0.09925	0.1017	0.10385	0.0994	0.1006		21986s	29.9 °C	0.09825	0.10325	0.10245	0.108	0.107	0.10955		21986s	29.9 °C	0.00042426	0.00091924	0.0018385	0.0026163	0.0016971	0.00056569		21986s	29.9 °C	0.0024749	0.0050205	0.002192	0.011455	0.005374	0.0099702
23818s	29.9 °C	0.0939	0.1028	0.106	0.10865	0.1031	0.1068		23818s	29.9 °C	0.09805	0.10805	0.10705	0.11155	0.10925	0.11625		23818s	29.9 °C	0.00014142	0.0012728	0.002687	0.0027577	0.0022627	0.00042426		23818s	29.9 °C	0.002192	0.0074246	0.0036062	0.011809	0.0034648	0.011667
25650s	30.1 °C	0.0937	0.10955	0.11355	0.11685	0.11125	0.1189		25650s	30.1 °C	0.09735	0.1152	0.1139	0.1186	0.1159	0.1261		25650s	30.1 °C	0.00014142	0.0013435	0.0027577	0.0027577	0.0038891	0		25650s	30.1 °C	0.0016263	0.0089095	0.0032527	0.012445	0.0041012	0.011455
27482s	30.1 °C	0.0937	0.12065	0.12665	0.131	0.124	0.1395		27482s	30.1 °C	0.09725	0.1244	0.12685	0.1318	0.12785	0.1456		27482s	30.1 °C	0.00014142	7.0711e-05	0.0030406	0.0016971	0.005374	0.0012728		27482s	30.1 °C	0.0012021	0.0057983	0.0041719	0.014566	0.0043134	0.013152
29314s	30.0 °C	0.0935	0.1421	0.15195	0.157	0.15095	0.17375		29314s	30.0 °C	0.0988	0.1483	0.15105	0.15455	0.1473	0.1754		29314s	30.0 °C	0.00042426	0.00028284	0.0054447	0.00070711	0.0095459	0.00077782		29314s	30.0 °C	0.0031113	0.0096167	0.0064347	0.015627	0.0025456	0.012587
31146s	29.9 °C	0.0934	0.1765	0.18915	0.19395	0.1901	0.22095		31146s	29.9 °C	0.10015	0.1833	0.187	0.18825	0.1793	0.207		31146s	29.9 °C	0.00042426	0.00070711	0.0036062	0.0010607	0.014708	0.0030406		31146s	29.9 °C	0.0051619	0.013152	0.0087681	0.013789	0.0033941	0.0094752
32979s	30.2 °C	0.09345	0.22555	0.2481	0.2564	0.24435	0.3119		32979s	30.2 °C	0.0982	0.2253	0.2335	0.2291	0.2185	0.26335		32979s	30.2 °C	0.00021213	0.0016263	0.011455	0.0074953	0.020153	0.0035355		32979s	30.2 °C	0.0024042	0.012304	0.008061	0.014142	0.003677	0.0099702
34811s	30.1 °C	0.09365	0.3107	0.3309	0.3405	0.31865	0.3626		34811s	30.1 °C	0.09685	0.29265	0.3003	0.2971	0.2885	0.31225		34811s	30.1 °C	7.0711e-05	0.0018385	0.0050912	0.009051	0.020577	0.0052326		34811s	30.1 °C	0.0006364	0.00049497	0.0011314	0.0046669	0.016263	0.003182
36643s	30.0 °C	0.0934	0.3526	0.36155	0.37405	0.35785	0.39575		36643s	30.0 °C	0.1003	0.3637	0.3618	0.35935	0.34075	0.3495		36643s	30.0 °C	0.00014142	0.0028284	0.0017678	0.010112	0.011809	0.0014849		36643s	30.0 °C	0.0056569	0.0056569	0.0038184	0.00077782	0.022274	0.0016971
38475s	30.0 °C	0.0933	0.39945	0.4177	0.42715	0.40015	0.44245		38475s	30.0 °C	0.09955	0.39435	0.3929	0.3984	0.37475	0.37725		38475s	30.0 °C	0.00042426	0.0081317	0.015132	0.010819	0.0041719	0.0045962		38475s	30.0 °C	0.0044548	0.0074246	0.0038184	0.00028284	0.016051	0.003182
40307s	29.9 °C	0.09325	0.44535	0.45305	0.46385	0.4419	0.4827		40307s	29.9 °C	0.099	0.4307	0.42915	0.43635	0.4064	0.4161		40307s	29.9 °C	0.00049497	0.0026163	0.0096874	0.019445	0.0066468	0.0049497		40307s	29.9 °C	0.003677	0.011314	0.0044548	0.0064347	0.018526	0.0022627
42139s	30.0 °C	0.0933	0.4837	0.49245	0.499	0.47905	0.51385		42139s	30.0 °C	0.09875	0.47975	0.48275	0.47925	0.43665	0.4393		42139s	30.0 °C	0.00028284	0.0011314	0.0061518	0.016971	0.0061518	0.0051619		42139s	30.0 °C	0.0040305	0.0024749	0.00049497	0.0072832	0.015486	0.0024042
43971s	29.9 °C	0.09345	0.5161	0.52305	0.5335	0.51195	0.5545		43971s	29.9 °C	0.1005	0.50435	0.49825	0.50335	0.4749	0.46945		43971s	29.9 °C	7.0711e-05	0.0025456	0.0081317	0.016688	0.01096	0.0069296		43971s	29.9 °C	0.0059397	0.014213	0.004879	0.0036062	0.013011	7.0711e-05
45803s	29.9 °C	0.0932	0.55225	0.55925	0.5633	0.54755	0.59545		45803s	29.9 °C	0.09905	0.5307	0.52755	0.52415	0.4929	0.4923		45803s	29.9 °C	0.00042426	0.0077075	0.0023335	0.009051	0.013223	0.0053033		45803s	29.9 °C	0.0044548	0.015415	0.0088388	0.0036062	0.010607	0.0032527
47636s	29.9 °C	0.09315	0.58475	0.59775	0.6066	0.5875	0.67015		47636s	29.9 °C	0.09915	0.5628	0.5609	0.5525	0.51485	0.5108		47636s	29.9 °C	0.00049497	0.0089803	0.0010607	0.0060811	0.023476	0.0084146		47636s	29.9 °C	0.0040305	0.016829	0.0079196	0.0097581	0.0084146	0.00042426
49468s	30.0 °C	0.09325	0.65285	0.67435	0.6839	0.656	0.7461		49468s	30.0 °C	0.09955	0.6106	0.617	0.58665	0.53705	0.55015		49468s	30.0 °C	0.00049497	0.02185	0.00021213	0.005374	0.023335	0.003677		49468s	30.0 °C	0.0045962	0.0083439	0.0069296	0.014637	0.0070004	0.00035355
51300s	29.8 °C	0.09315	0.7341	0.752	0.75615	0.73865	0.7999		51300s	29.8 °C	0.09875	0.6937	0.69095	0.67535	0.5862	0.61375		51300s	29.8 °C	0.00035355	0.016263	0.005374	0.010536	0.0060104	0.011879		51300s	29.8 °C	0.0037477	0.0056569	0.0078489	0.01888	0.012869	0.0096874
53132s	29.9 °C	0.0932	0.7875	0.7866	0.78115	0.7674	0.823		53132s	29.9 °C	0.1007	0.73365	0.7254	0.72185	0.67885	0.67675		53132s	29.9 °C	0.00042426	0.0079196	0.013718	0.0098288	0.021213	0.024324		53132s	29.9 °C	0.0059397	0.0053033	0.0062225	0.015344	0.0092631	0.0028991
54964s	29.9 °C	0.0932	0.79595	0.78425	0.783	0.75605	0.8304		54964s	29.9 °C	0.10075	0.7234	0.70315	0.7122	0.712	0.6922		54964s	29.9 °C	0.00042426	7.0711e-05	0.017324	0.012304	0.060316	0.033658		54964s	29.9 °C	0.0065761	0.015274	0.0036062	0.0062225	0.011455	0.013011
56796s	29.9 °C	0.0933	0.79985	0.78855	0.78905	0.75355	0.8486		56796s	29.9 °C	0.09975	0.7239	0.6977	0.7002	0.7208	0.69615		56796s	29.9 °C	0.00028284	0.0014849	0.01888	0.019163	0.081812	0.043416		56796s	29.9 °C	0.0054447	0.016546	0.0055154	0.0025456	0.026729	0.019445
58629s	30.0 °C	0.0932	0.80695	0.79765	0.79645	0.7494	0.85895		58629s	30.0 °C	0.1003	0.72145	0.68915	0.6858	0.7193	0.6975		58629s	30.0 °C	0.00042426	0.00049497	0.018738	0.023688	0.10013	0.045608		58629s	30.0 °C	0.0062225	0.011526	0.0077075	0.00028284	0.040022	0.022627
MEAN value
-Ara							+Ara
Time s	Myc	Anchor-Linker	Linker-Bait	GroTAC1	GroTAC2		Time s	Myc	Anchor-Linker	Linker-Bait	GroTAC1	GroTAC2
0s	0.00135	0.00221667	0.00186667	0	-0.00115		0s	-0.00095	-0.00111667	0.00251667	-0.00203333	-0.00451667
1840s	0.00176667	0.00385	0.00451667	0.0013	-0.00035		1840s	-0.00121667	-0.000883333	0.005	0.0013	-0.00208333
3681s	0.00111667	0.00325	0.00418333	0.0012	-0.000466667		3681s	-0.0019	-0.000483333	0.00515	0.00166667	-0.0035
5521s	0.00123333	0.0036	0.0045	0.00123333	-0.000116667		5521s	-0.0021	-0.000433333	0.0042	0.000883333	-0.00306667
7361s	0.00128333	0.00353333	0.00385	0.00201667	-1.66667e-05		7361s	-0.00156667	-0.000366667	0.00528333	0.0012	-0.00231667
9202s	0.00136667	0.00358333	0.0047	0.00196667	-1.66667e-05		9202s	-0.0008	-0.00075	0.00416667	0.000566667	-0.00291667
11042s	0.00123333	0.00333333	0.00456667	0.00251667	0.000483333		11042s	-0.00155	-3.33333e-05	0.00531667	0.00126667	-0.00241667
12882s	0.00156667	0.00371667	0.00473333	0.0024	0.000716667		12882s	-0.0003	-0.0006	0.00571667	0.00185	-0.00185
14722s	0.00176667	0.00348333	0.00446667	0.00276667	0.00115		14722s	-0.000133333	-1.66667e-05	0.00531667	0.00143333	-0.00195
16563s	0.0022	0.00391667	0.00525	0.00313333	0.00171667		16563s	0.000733333	-0.000116667	0.00458333	0.000766667	-0.00185
18403s	0.00335	0.00468333	0.00635	0.0041	0.0032		18403s	0.00235	0.0011	0.0055	0.00255	-0.000266667
20243s	0.00526667	0.00613333	0.00818333	0.00565	0.00541667		20243s	0.0042	0.00243333	0.00675	0.0038	0.00161667
22084s	0.00905	0.00905	0.0120833	0.00846667	0.0101333		22084s	0.00628333	0.00435	0.00928333	0.00626667	0.00486667
23924s	0.0160333	0.0145833	0.0192333	0.01385	0.0175333		23924s	0.0132833	0.00973333	0.0136833	0.0106333	0.0119333
25764s	0.0292333	0.0254167	0.033	0.0260667	0.03195		25764s	0.0239	0.0181333	0.0218667	0.0196833	0.0247667
27605s	0.0495333	0.0435667	0.0541333	0.0443667	0.05445		27605s	0.04135	0.0331333	0.0357	0.0345667	0.0456
29445s	0.08465	0.0736833	0.0912667	0.07675	0.0907167		29445s	0.0700167	0.0581667	0.0609	0.0575167	0.0775167
31285s	0.135417	0.123283	0.142767	0.130233	0.14505		31285s	0.11545	0.0964833	0.0966667	0.0958	0.119067
33125s	0.180917	0.182083	0.198583	0.182517	0.221833		33125s	0.163983	0.147183	0.145283	0.140783	0.17255
34966s	0.253817	0.251417	0.26975	0.24605	0.278033		34966s	0.226133	0.213183	0.211733	0.198383	0.2211
36806s	0.29695	0.2965	0.3081	0.291517	0.316883		36806s	0.282267	0.263233	0.2687	0.244667	0.2583
38646s	0.34015	0.339467	0.35385	0.331633	0.361683		38646s	0.3218	0.3067	0.309017	0.28375	0.288967
40487s	0.378433	0.375967	0.39005	0.370367	0.400883		40487s	0.355867	0.3444	0.346117	0.313733	0.3238
42327s	0.416083	0.413467	0.426783	0.40755	0.4391		42327s	0.395933	0.386383	0.3805	0.344	0.351583
44167s	0.455517	0.445	0.4676	0.443883	0.48205		44167s	0.42035	0.409233	0.40975	0.373267	0.388467
46008s	0.508033	0.4922	0.513133	0.492633	0.534117		46008s	0.452667	0.43885	0.43365	0.395267	0.417867
47848s	0.561417	0.543817	0.56975	0.547567	0.604667		47848s	0.506883	0.482967	0.465017	0.418983	0.444783
49688s	0.616467	0.611367	0.628133	0.600983	0.67245		49688s	0.557317	0.5379	0.52385	0.466767	0.477967
51529s	0.677483	0.675617	0.679017	0.65875	0.720483		51529s	0.6207	0.606033	0.600217	0.510617	0.528867
53369s	0.710833	0.706267	0.698383	0.682517	0.74085		53369s	0.642783	0.6376	0.640833	0.58085	0.587483
55209s	0.722817	0.714717	0.705933	0.685067	0.755317		55209s	0.644033	0.634933	0.64845	0.61905	0.617367
57049s	0.729417	0.721667	0.7134	0.686367	0.76825		57049s	0.64715	0.631233	0.650617	0.631067	0.627483
58890s	0.736683	0.73185	0.719067	0.685933	0.7811		58890s	0.647733	0.624683	0.6481	0.62855	0.632333
SEM
-Ara							+Ara
Time s	Myc	Anchor-Linker	Linker-Bait	GroTAC1	GroTAC2		Time s	Myc	Anchor-Linker	Linker-Bait	GroTAC1	GroTAC2
0s	0.00045	0.000208833	0.00131223	0.00133167	0.000301386		0s	0.0011	0.00157489	0.00147262	0.00144751	0.00186153
1840s	0.00046398	0.00031225	0.00195477	0.000718215	0.00035473		1840s	0.00125477	0.000833833	0.00126194	0.00150693	0.00106823
3681s	0.000300463	0.000304138	0.00168729	0.000752219	0.000562978		3681s	0.00128873	0.00151033	0.00093586	0.00199527	0.00137326
5521s	0.000408588	0.000548483	0.00170587	0.000367801	0.000560753		5521s	0.00129325	0.00208972	0.00154623	0.00246599	0.00312054
7361s	0.000434294	0.000620707	0.00135123	0.000709656	0.000608505		7361s	0.00168259	0.00195071	0.00121804	0.00257536	0.00362748
9202s	0.000308671	0.000705534	0.00176163	0.000853587	0.000664789		9202s	0.00177975	0.00190088	0.000797043	0.00278603	0.00407782
11042s	0.000185592	0.000440959	0.00157383	0.000910281	0.000927512		11042s	0.00137689	0.00184602	0.000738429	0.00223725	0.0036323
12882s	0.000404489	0.000612599	0.00153034	0.000752219	0.00120635		12882s	0.00102754	0.00188237	0.000643774	0.0021002	0.00357258
14722s	0.0002848	0.000564456	0.00124443	0.000940449	0.00138774		14722s	0.0012252	0.00178543	0.00123502	0.00277148	0.00367911
16563s	0.00051316	0.00071317	0.0011644	0.000762306	0.00165965		16563s	0.00113002	0.00179172	0.00125311	0.00231541	0.00392142
18403s	0.00106105	0.00103976	0.000396863	0.00095	0.00244404		18403s	0.00133323	0.00176092	0.000361709	0.00235177	0.00293035
20243s	0.00217607	0.0016084	0.000684552	0.0010332	0.00332783		20243s	0.00169779	0.0025404	0.00137143	0.00307774	0.00430178
22084s	0.00413612	0.00250616	0.00226207	0.00197365	0.00501907		22084s	0.0028868	0.00258473	0.00149062	0.003423	0.00411677
23924s	0.00766433	0.00443531	0.00517303	0.00430475	0.00703209		23924s	0.00576674	0.00454701	0.00278722	0.00517505	0.00541528
25764s	0.0141145	0.00852141	0.0106344	0.00839198	0.0109403		25764s	0.00962432	0.00695895	0.00478751	0.00844834	0.00661453
27605s	0.0228338	0.0147441	0.0186881	0.0154364	0.0152753		27605s	0.0157496	0.0102285	0.00728291	0.0138548	0.0100395
29445s	0.035402	0.0218925	0.0297635	0.0228109	0.0201204		29445s	0.0222383	0.0155973	0.0120138	0.0199019	0.0125513
31285s	0.0508983	0.0355925	0.0450202	0.0403138	0.0322148		31285s	0.0328515	0.0210824	0.0156936	0.0294758	0.0197194
33125s	0.0462165	0.0414508	0.0407357	0.0425239	0.0238613		33125s	0.0379886	0.0295999	0.0256943	0.0366635	0.018446
34966s	0.0315212	0.0266228	0.0282599	0.0336861	0.0164168		34966s	0.0316169	0.0293033	0.0228318	0.0344595	0.0141465
36806s	0.0314745	0.0279261	0.0287091	0.031804	0.0235503		36806s	0.0201806	0.0169674	0.0118915	0.0255914	0.0135736
38646s	0.0303752	0.0237982	0.0238485	0.0310041	0.0201939		38646s	0.0237052	0.0168381	0.0122739	0.0216016	0.0178023
40487s	0.0279486	0.022328	0.0218939	0.0280387	0.023231		40487s	0.0186255	0.0160319	0.0126484	0.020625	0.0143959
42327s	0.0268415	0.0216147	0.0222687	0.0286278	0.0281992		42327s	0.0130794	0.0113356	0.00943968	0.0196943	0.015129
44167s	0.0333428	0.0216516	0.0287837	0.0323157	0.0324602		44167s	0.0152185	0.012548	0.00685006	0.0156565	0.0226874
46008s	0.050037	0.0326268	0.0441379	0.0461189	0.0435763		46008s	0.0215186	0.0152655	0.00887698	0.0136871	0.0301518
47848s	0.0687693	0.0488922	0.0568509	0.060767	0.0465309		47848s	0.0477525	0.033192	0.0141874	0.0185624	0.0358416
49688s	0.0568667	0.0462786	0.0422188	0.053259	0.037949		49688s	0.048966	0.0467287	0.0370003	0.0436886	0.0355071
51529s	0.0333603	0.0278498	0.0202289	0.029182	0.0238443		51529s	0.0290348	0.0338257	0.0245728	0.0532651	0.0264161
53369s	0.0187245	0.0172916	0.0142133	0.0176303	0.0182766		53369s	0.024629	0.0252314	0.015493	0.0357923	0.02039
55209s	0.0193215	0.0198481	0.0161083	0.0203221	0.017917		55209s	0.0301486	0.0316376	0.021552	0.0250165	0.0226731
57049s	0.0221951	0.0226993	0.0191952	0.0244608	0.0177229		57049s	0.0337454	0.037174	0.0277974	0.0264166	0.0264757
58890s	0.0248063	0.0255967	0.0217131	0.0310931	0.0185629		58890s	0.0406976	0.0454781	0.034967	0.0365564	0.0315778

## Sheet: dclpP 3
Mean OD 1	-Ara									+Ara								Replicate SD 1	-Ara									+Ara
Time s	Temp	LB	myc	Anchor-Linker	Linker-Bait	GroTAC1	GroTAC2		Time s	Temp	LB	myc	Anchor-Linker	Linker-Bait	GroTAC1	GroTAC2		Time s	Temp								Time s	Temp
0s	30.2 °C	0.0983	0.0962	0.0989	0.096	0.0955	0.09325		0s	30.2 °C	0.1007	0.10085	0.09675	0.1044	0.09785	0.0953		0s	30.2 °C	0.0059397	0.00056569	0.0048083	0.00028284	0.0014142	0.0010607		0s	30.2 °C	0.0048083	0.0061518	0.0006364	0.010041	0.00035355	0.0015556
1832s	29.9 °C	0.0944	0.09815	0.09685	0.09675	0.09625	0.09435		1832s	29.9 °C	0.1018	0.1033	0.1044	0.10875	0.10145	0.0976		1832s	29.9 °C	0.00014142	0.0028991	0.00035355	0.00021213	0.0013435	0.00049497		1832s	29.9 °C	0.0056569	0.0079196	0.0096167	0.014071	0.0023335	0.0018385
3664s	30.0 °C	0.0949	0.09785	0.09715	0.0969	0.0975	0.0943		3664s	30.0 °C	0.10425	0.10645	0.10455	0.10945	0.1047	0.10195		3664s	30.0 °C	0.00084853	0.0024749	0.0006364	0.00014142	0.0025456	0.00070711		3664s	30.0 °C	0.0088388	0.012092	0.0091217	0.014213	0.002687	0.0078489
5496s	29.9 °C	0.09545	0.0989	0.098	0.09755	0.0992	0.09435		5496s	29.9 °C	0.1033	0.105	0.105	0.1094	0.10535	0.10245		5496s	29.9 °C	0.0019092	0.0042426	0.0019799	0.0010607	0.0048083	0.00049497		5496s	29.9 °C	0.0076368	0.0096167	0.0098995	0.014001	0.0020506	0.0089803
7328s	29.9 °C	0.09515	0.09925	0.099	0.09675	0.0976	0.09425		7328s	29.9 °C	0.103	0.1045	0.10515	0.10985	0.1078	0.1025		7328s	29.9 °C	0.0016263	0.004879	0.0032527	7.0711e-05	0.0022627	0.00049497		7328s	29.9 °C	0.0076368	0.0087681	0.0086974	0.012516	0.00056569	0.0086267
9161s	30.1 °C	0.09585	0.0999	0.09905	0.09715	0.0992	0.0943		9161s	30.1 °C	0.1023	0.1026	0.10395	0.10775	0.10645	0.10375		9161s	30.1 °C	0.0024749	0.0057983	0.003182	0.00035355	0.0041012	0.00056569		9161s	30.1 °C	0.006364	0.0059397	0.0078489	0.011526	0.002192	0.010394
10993s	30.2 °C	0.0959	0.09925	0.0994	0.098	0.09955	0.0942		10993s	30.2 °C	0.1029	0.10415	0.1042	0.1093	0.10625	0.1033		10993s	30.2 °C	0.0028284	0.0051619	0.003677	0.0016971	0.0047376	0.00042426		10993s	30.2 °C	0.0073539	0.0074246	0.0076368	0.012728	0.0010607	0.010182
12825s	30.2 °C	0.0966	0.09945	0.09875	0.09765	0.10025	0.09405		12825s	30.2 °C	0.1015	0.10325	0.1043	0.109	0.10845	0.1042		12825s	30.2 °C	0.0038184	0.0055861	0.0026163	0.0012021	0.0057276	0.00049497		12825s	30.2 °C	0.0055154	0.0064347	0.0086267	0.013576	0.0047376	0.011031
14657s	30.1 °C	0.09755	0.09975	0.0991	0.09825	0.1009	0.0942		14657s	30.1 °C	0.1012	0.1024	0.1036	0.10855	0.10855	0.10475		14657s	30.1 °C	0.0051619	0.0054447	0.002687	0.0014849	0.0049497	0.00056569		14657s	30.1 °C	0.0049497	0.0057983	0.0073539	0.012374	0.0053033	0.01195
16489s	30.0 °C	0.09695	0.09965	0.09845	0.0983	0.10065	0.09435		16489s	30.0 °C	0.10095	0.1027	0.10385	0.10905	0.10755	0.10475		16489s	30.0 °C	0.0041719	0.0054447	0.0012021	0.0014142	0.005869	0.00049497		16489s	30.0 °C	0.004879	0.0057983	0.0071418	0.012799	0.0034648	0.011384
18321s	29.9 °C	0.09735	0.0997	0.0995	0.0991	0.10215	0.0947		18321s	29.9 °C	0.10095	0.10315	0.1056	0.10995	0.11015	0.1067		18321s	29.9 °C	0.004879	0.0048083	0.0018385	0.0015556	0.0037477	0.00070711		18321s	29.9 °C	0.004879	0.0060104	0.0059397	0.010677	0.0061518	0.013576
20153s	30.0 °C	0.09715	0.1003	0.10045	0.09965	0.1018	0.0954		20153s	30.0 °C	0.1007	0.1035	0.1051	0.1088	0.10625	0.1062		20153s	30.0 °C	0.0045962	0.0045255	0.0010607	0.0010607	0.0046669	0.00070711		20153s	30.0 °C	0.0046669	0.0056569	0.0062225	0.010748	0.0006364	0.011879
21985s	30.0 °C	0.098	0.10205	0.10515	0.1029	0.105	0.09675		21985s	30.0 °C	0.1008	0.10535	0.1095	0.1131	0.1121	0.10905		21985s	30.0 °C	0.0056569	0.0050205	0.0038891	0.002687	0.0065054	0.00091924		21985s	30.0 °C	0.0045255	0.0047376	0.0016971	0.0087681	0.0067882	0.01393
23817s	29.9 °C	0.0968	0.1033	0.106	0.105	0.10775	0.0991		23817s	29.9 °C	0.1006	0.1071	0.1108	0.11595	0.11465	0.11125		23817s	29.9 °C	0.0041012	0.0028284	0.0018385	0.00042426	0.0037477	0.0011314		23817s	29.9 °C	0.0045255	0.0062225	0.0045255	0.01096	0.0055861	0.013364
25649s	30.1 °C	0.09655	0.10695	0.1148	0.11325	0.1152	0.104		25649s	30.1 °C	0.10065	0.11035	0.118	0.12305	0.11705	0.11665		25649s	30.1 °C	0.0037477	0.0014849	0.0022627	0.0012021	0.0022627	0.0016971		25649s	30.1 °C	0.0044548	0.0079903	0.0070711	0.011384	0.0016263	0.014354
27482s	30.0 °C	0.09675	0.11415	0.128	0.12535	0.1257	0.1129		27482s	30.0 °C	0.10085	0.1192	0.13225	0.13825	0.1297	0.12685		27482s	30.0 °C	0.0040305	0.0013435	0.0067882	0.00021213	0.0021213	0.0024042		27482s	30.0 °C	0.0047376	0.010889	0.0071418	0.011384	0.0025456	0.015627
29314s	30.2 °C	0.09725	0.1266	0.1528	0.1484	0.1457	0.1288		29314s	30.2 °C	0.10065	0.13065	0.1508	0.15905	0.14565	0.1427		29314s	30.2 °C	0.0047376	0.0057983	0.010748	0.00084853	0.00028284	0.003677		29314s	30.2 °C	0.0043134	0.014071	0.009051	0.011667	0.00021213	0.015132
31146s	29.9 °C	0.0968	0.1477	0.189	0.1848	0.17995	0.1577		31146s	29.9 °C	0.1004	0.15165	0.18205	0.1905	0.17695	0.17115		31146s	29.9 °C	0.0041012	0.013859	0.017819	0.00070711	0.0033234	0.0069296		31146s	29.9 °C	0.0039598	0.018173	0.0077075	0.0059397	0.0047376	0.016617
32978s	29.9 °C	0.09735	0.1828	0.24175	0.2343	0.2223	0.1967		32978s	29.9 °C	0.1004	0.18385	0.2279	0.2307	0.21045	0.1993		32978s	29.9 °C	0.0050205	0.025597	0.032315	0.002687	0.0093338	0.0097581		32978s	29.9 °C	0.0042426	0.01987	0.0074953	0.0050912	0.00021213	0.013152
34810s	29.9 °C	0.0968	0.2384	0.3212	0.31705	0.28935	0.2643		34810s	29.9 °C	0.10025	0.2315	0.29405	0.29415	0.26155	0.25205		34810s	29.9 °C	0.0043841	0.045538	0.045538	0.013647	0.018314	0.022769		34810s	29.9 °C	0.0043134	0.028991	0.0088388	0.0060104	0.011526	0.012233
36642s	30.0 °C	0.09715	0.2993	0.37885	0.3709	0.36155	0.3467		36642s	30.0 °C	0.10005	0.2982	0.3546	0.35495	0.3087	0.30545		36642s	30.0 °C	0.0047376	0.06067	0.016334	0.026163	0.013364	0.01895		36642s	30.0 °C	0.0036062	0.02984	0.013294	0.0071418	0.010041	0.013506
38474s	30.2 °C	0.0974	0.3746	0.4151	0.4176	0.4007	0.39265		38474s	30.2 °C	0.1001	0.3531	0.3852	0.38975	0.35065	0.33885		38474s	30.2 °C	0.0048083	0.024749	0.039457	0.03281	0.015274	0.0169		38474s	30.2 °C	0.0038184	0.0239	0.015556	0.01393	0.0041719	0.011384
40306s	30.0 °C	0.0959	0.42485	0.46145	0.46895	0.4499	0.44015		40306s	30.0 °C	0.1005	0.3984	0.4239	0.4312	0.38855	0.37535		40306s	30.0 °C	0.0028284	0.025809	0.02086	0.042497	0.0093338	0.017466		40306s	30.0 °C	0.0042426	0.018668	0.018385	0.013435	0.0068589	0.0036062
42138s	30.0 °C	0.0965	0.46295	0.49175	0.492	0.47975	0.47345		42138s	30.0 °C	0.10005	0.43435	0.4638	0.47075	0.41815	0.4038		42138s	30.0 °C	0.0038184	0.02284	0.016617	0.02885	0.0067175	0.012799		42138s	30.0 °C	0.0037477	0.017041	0.019375	0.013081	0.0006364	0.0077782
43971s	30.1 °C	0.0966	0.4939	0.52385	0.52045	0.51225	0.507		43971s	30.1 °C	0.1	0.47085	0.49145	0.49995	0.44265	0.42705		43971s	30.1 °C	0.0039598	0.019233	0.01987	0.024678	0.0054447	0.022062		43971s	30.1 °C	0.0038184	0.0024749	0.01195	0.0098288	0.0017678	0.0098288
45803s	30.0 °C	0.0969	0.5255	0.5568	0.55315	0.54625	0.5471		45803s	30.0 °C	0.0999	0.5037	0.5175	0.52905	0.48005	0.4608		45803s	30.0 °C	0.0042426	0.020223	0.0076368	0.020435	0.010112	0.024607		45803s	30.0 °C	0.0035355	0.0091924	0.016546	0.015344	0.0019092	0.010041
47635s	29.9 °C	0.09675	0.558	0.59165	0.58185	0.576	0.58025		47635s	29.9 °C	0.0999	0.5295	0.5499	0.5538	0.4979	0.4882		47635s	29.9 °C	0.0041719	0.014425	0.011243	0.023688	0.014001	0.023971		47635s	29.9 °C	0.003677	0.010889	0.014991	0.019092	0.0066468	0.009051
49467s	29.9 °C	0.09585	0.5865	0.64375	0.6304	0.6224	0.62735		49467s	29.9 °C	0.10025	0.56005	0.5997	0.598	0.52055	0.5122		49467s	29.9 °C	0.0027577	0.016263	0.004879	0.014142	0.017112	0.025385		49467s	29.9 °C	0.0040305	0.022274	0.034931	0.035921	0.0057276	0.0070711
51299s	30.2 °C	0.0961	0.63455	0.718	0.7049	0.68885	0.68485		51299s	30.2 °C	0.09975	0.612	0.6866	0.68575	0.54705	0.5371		51299s	30.2 °C	0.0032527	0.022274	0.0035355	0.010041	0.028921	0.027224		51299s	30.2 °C	0.0033234	0.05572	0.036345	0.025809	0.018597	0.0048083
53131s	30.1 °C	0.0967	0.6966	0.7698	0.75705	0.75835	0.73405		53131s	30.1 °C	0.1	0.6887	0.7229	0.7393	0.6282	0.57955		53131s	30.1 °C	0.0039598	0.037901	0.019375	0.016334	0.020718	0.034578		53131s	30.1 °C	0.0035355	0.03182	0.022769	0.036345	0.024607	0.0092631
54963s	29.9 °C	0.0958	0.75765	0.7844	0.7694	0.773	0.77825		54963s	29.9 °C	0.0998	0.7268	0.69225	0.7333	0.67455	0.62915		54963s	29.9 °C	0.0028284	0.023405	0.019375	0.012869	0.0074953	0.042497		54963s	29.9 °C	0.0035355	0.0018385	0.012092	0.028567	0.013506	0.012516
56795s	30.1 °C	0.0964	0.77725	0.7841	0.775	0.7772	0.81825		56795s	30.1 °C	0.0997	0.7296	0.6662	0.71795	0.6783	0.66795		56795s	30.1 °C	0.003677	0.0062933	0.017253	0.003677	0.027153	0.045467		56795s	30.1 °C	0.0035355	0.0018385	0.0098995	0.012516	0.0072125	0.012657
58627s	29.9 °C	0.09605	0.78455	0.78305	0.77495	0.7711	0.8491		58627s	29.9 °C	0.10005	0.7164	0.64615	0.6994	0.65885	0.70145		58627s	29.9 °C	0.0030406	0.01393	0.017748	0.0026163	0.0478	0.043982		58627s	29.9 °C	0.0037477	0.012162	0.010112	0.00098995	0.013223	0.0091217
Mean OD 2	-Ara									+Ara								Replicate SD 2	-Ara									+Ara
Time s	Temp	LB	myc	Anchor-Linker	Linker-Bait	GroTAC1	GroTAC2		Time s	Temp	LB	myc	Anchor-Linker	Linker-Bait	GroTAC1	GroTAC2		Time s	Temp								Time s	Temp
0s	30.6 °C	0.09735	0.09815	0.09755	0.1003	0.0979	0.0934		0s	30.6 °C	0.09895	0.0979	0.0979	0.10195	0.098	0.09565		0s	30.6 °C	0.0054447	0.0037477	0.00021213	0.0050912	0.0048083	0.00028284		0s	30.6 °C	0.0014849	0.0031113	0.00028284	0.0065761	0.0011314	0.00021213
1832s	30.0 °C	0.09445	0.09475	0.09705	0.09785	0.09645	0.09455		1832s	30.0 °C	0.10415	0.1031	0.1024	0.10835	0.1026	0.09865		1832s	30.0 °C	0.00035355	0.00077782	0.0019092	0.00049497	0.0017678	0.00035355		1832s	30.0 °C	0.0084146	0.0091924	0.0056569	0.015344	0.0065054	0.0030406
3664s	30.1 °C	0.09425	0.0949	0.097	0.09805	0.0969	0.0944		3664s	30.1 °C	0.1062	0.10435	0.10365	0.10975	0.10395	0.1008		3664s	30.1 °C	0.00077782	0.00098995	0.0018385	0.00077782	0.0025456	0.00028284		3664s	30.1 °C	0.008061	0.010536	0.0067175	0.015061	0.0057276	0.0060811
5496s	30.2 °C	0.09435	0.095	0.0971	0.0981	0.097	0.09445		5496s	30.2 °C	0.10435	0.1065	0.1037	0.10845	0.10305	0.09985		5496s	30.2 °C	0.0012021	0.00070711	0.0015556	0.00056569	0.0022627	0.00021213		5496s	30.2 °C	0.0091217	0.014284	0.0073539	0.015061	0.0062933	0.004879
7328s	30.0 °C	0.09435	0.095	0.0971	0.0981	0.0971	0.0945		7328s	30.0 °C	0.1046	0.1066	0.1044	0.11005	0.1037	0.10185		7328s	30.0 °C	0.0012021	0.00070711	0.0015556	0.00070711	0.0025456	0.00014142		7328s	30.0 °C	0.0049497	0.014001	0.0077782	0.015061	0.0045255	0.007566
9160s	30.2 °C	0.0949	0.0954	0.09715	0.0983	0.09755	0.09455		9160s	30.2 °C	0.1037	0.1057	0.10405	0.10775	0.10295	0.10255		9160s	30.2 °C	0.0018385	0	0.0013435	0.00098995	0.0028991	0.00049497		9160s	30.2 °C	0.0033941	0.012587	0.0072832	0.013223	0.0040305	0.0084146
10993s	29.9 °C	0.09425	0.09515	0.09705	0.0984	0.0975	0.0945		10993s	29.9 °C	0.10275	0.10695	0.10475	0.1085	0.10355	0.10185		10993s	29.9 °C	0.00091924	0.00035355	0.0014849	0.00084853	0.0028284	0.00042426		10993s	29.9 °C	0.0054447	0.014637	0.0086974	0.013152	0.0040305	0.0074246
12825s	29.9 °C	0.0948	0.0956	0.0972	0.09915	0.09895	0.09445		12825s	29.9 °C	0.10405	0.10485	0.10445	0.1085	0.10295	0.1015		12825s	29.9 °C	0.0014142	0.00014142	0.0014142	0.0020506	0.0050205	7.0711e-05		12825s	29.9 °C	0.0033234	0.011526	0.0079903	0.014142	0.0041719	0.0067882
14657s	29.9 °C	0.09465	0.0956	0.0973	0.09855	0.097	0.0946		14657s	29.9 °C	0.1037	0.10605	0.1056	0.10945	0.10435	0.102		14657s	29.9 °C	0.0012021	0	0.0011314	0.0012021	0.0015556	0.00014142		14657s	29.9 °C	0.0035355	0.013081	0.0096167	0.01591	0.0044548	0.0073539
16489s	30.0 °C	0.0944	0.09585	0.09745	0.09915	0.0975	0.0949		16489s	30.0 °C	0.10315	0.1074	0.1083	0.1106	0.10445	0.10295		16489s	30.0 °C	0.00084853	0.00021213	0.0014849	0.0012021	0.0016971	0.00028284		16489s	30.0 °C	0.0041719	0.014284	0.012869	0.016546	0.0044548	0.0078489
18321s	30.1 °C	0.09475	0.09695	0.0982	0.1006	0.1003	0.0953		18321s	30.1 °C	0.1033	0.1074	0.1068	0.10865	0.10365	0.10245		18321s	30.1 °C	0.0012021	7.0711e-05	0.0015556	0.002687	0.0049497	0.00014142		18321s	30.1 °C	0.0059397	0.013152	0.0097581	0.011809	0.0036062	0.0067175
20153s	30.0 °C	0.09545	0.0988	0.09955	0.10085	0.1007	0.09625		20153s	30.0 °C	0.1043	0.11005	0.1091	0.11125	0.10605	0.1037		20153s	30.0 °C	0.0023335	0.00042426	0.0017678	0.0013435	0.0032527	0.00035355		20153s	30.0 °C	0.0057983	0.014637	0.010889	0.015203	0.0050205	0.0070711
21985s	29.9 °C	0.0952	0.1019	0.10205	0.1037	0.1039	0.0981		21985s	29.9 °C	0.10285	0.1123	0.11125	0.1125	0.10845	0.1051		21985s	29.9 °C	0.0019799	0.00014142	0.0020506	0.0021213	0.003677	0.00070711		21985s	29.9 °C	0.0024749	0.0097581	0.010112	0.010465	0.0037477	0.0062225
23817s	30.0 °C	0.09505	0.1083	0.10665	0.107	0.109	0.1025		23817s	30.0 °C	0.10175	0.1176	0.1168	0.11645	0.1138	0.1075		23817s	30.0 °C	0.0014849	0.00056569	0.003182	0.00028284	0.0029698	0.0025456		23817s	30.0 °C	0.0055861	0.012021	0.011738	0.011102	0.0039598	0.0043841
25649s	29.9 °C	0.0947	0.11935	0.11565	0.11405	0.1178	0.10865		25649s	29.9 °C	0.1023	0.12845	0.12585	0.12525	0.1234	0.11175		25649s	29.9 °C	0.00098995	0.00035355	0.0038891	0.00049497	0.0012728	0.0033234		25649s	29.9 °C	0.0032527	0.015203	0.01294	0.011667	0.003677	0.0010607
27481s	30.0 °C	0.09545	0.13825	0.1301	0.12715	0.13365	0.11975		27481s	30.0 °C	0.10135	0.1477	0.14175	0.1403	0.14065	0.1236		27481s	30.0 °C	0.0020506	0.0006364	0.0072125	0.0017678	0.0012021	0.0045962		27481s	30.0 °C	0.0053033	0.017253	0.013223	0.011455	0.0040305	0.00098995
29314s	30.0 °C	0.09485	0.17035	0.1574	0.1504	0.16455	0.13895		29314s	30.0 °C	0.1011	0.1775	0.1705	0.16705	0.17155	0.1436		29314s	30.0 °C	0.0010607	0.00077782	0.010465	0.0041012	0.0027577	0.0070004		29314s	30.0 °C	0.0048083	0.017678	0.015839	0.011667	0.0010607	0.00056569
31146s	29.9 °C	0.0953	0.2146	0.197	0.18975	0.2054	0.1703		31146s	29.9 °C	0.1026	0.2229	0.2058	0.2043	0.20725	0.1744		31146s	29.9 °C	0.0016971	0.00014142	0.012445	0.0057276	0.0038184	0.0093338		31146s	29.9 °C	0.0042426	0.015132	0.006364	0.0062225	0.0054447	0.00028284
32978s	29.9 °C	0.09495	0.2855	0.2602	0.2439	0.2717	0.21565		32978s	29.9 °C	0.1017	0.2933	0.2675	0.2605	0.26625	0.21215		32978s	29.9 °C	0.0010607	0.0093338	0.021072	0.0098995	0.017395	0.017466		32978s	29.9 °C	0.0057983	0.02093	0.0025456	0.0033941	0.0057276	0.00077782
34810s	29.8 °C	0.0947	0.36295	0.33395	0.31765	0.35595	0.29365		34810s	29.8 °C	0.10325	0.35685	0.3311	0.3177	0.3242	0.2746		34810s	29.8 °C	0.00084853	0.010394	0.014213	0.012233	0.00091924	0.025244		34810s	29.8 °C	0.0024749	0.025385	0.010889	0.0091924	0.00014142	0.00056569
36642s	30.1 °C	0.0953	0.3967	0.374	0.3714	0.37995	0.3518		36642s	30.1 °C	0.10115	0.415	0.40325	0.3953	0.37195	0.32015		36642s	30.1 °C	0.0016971	0.012728	0.0057983	0.008061	0.0064347	0.019799		36642s	30.1 °C	0.0043134	0.016122	0.0089803	0.0028284	0.0065761	0.010394
38474s	30.2 °C	0.0963	0.44495	0.4168	0.41245	0.4324	0.3966		38474s	30.2 °C	0.1011	0.4572	0.4284	0.42385	0.40495	0.35375		38474s	30.2 °C	0.0032527	0.011526	0.011738	0.0098288	0.0016971	0.015698		38474s	30.2 °C	0.0028284	0.015274	0.013294	0.011809	0.0089803	0.013647
40306s	30.2 °C	0.0945	0.47915	0.46065	0.454	0.46505	0.4389		40306s	30.2 °C	0.1013	0.49605	0.47425	0.4638	0.43705	0.3937		40306s	30.2 °C	0.00084853	0.0062933	0.0096874	0.0031113	0.00035355	0.013576		40306s	30.2 °C	0.003677	0.019163	0.0096874	0.0097581	0.0012021	0.0062225
42138s	30.0 °C	0.0955	0.5158	0.49895	0.48875	0.50335	0.4798		42138s	30.0 °C	0.1013	0.51945	0.50835	0.51085	0.4735	0.42115		42138s	30.0 °C	0.0021213	0.0055154	0.0037477	0.00035355	0.0012021	0.017395		42138s	30.0 °C	0.0033941	0.0094045	0.00091924	0.0094045	0.005374	0.013364
43970s	30.1 °C	0.0963	0.5527	0.53175	0.52225	0.53715	0.51675		43970s	30.1 °C	0.1013	0.54015	0.52745	0.522	0.50455	0.44805		43970s	30.1 °C	0.0033941	0.0055154	0.0065761	0.0023335	0.0014849	0.013506		43970s	30.1 °C	0.0032527	0.0091217	0.0054447	0.010041	0.011809	0.013789
45802s	29.9 °C	0.0946	0.5845	0.5669	0.55345	0.5698	0.5572		45802s	29.9 °C	0.1019	0.56655	0.5544	0.54545	0.51645	0.4792		45802s	29.9 °C	0.00084853	0.0012728	0.0048083	0.0017678	0.0024042	0.016971		45802s	29.9 °C	0.002687	0.012092	0.0073539	0.012516	0.0078489	0.0082024
47635s	30.2 °C	0.095	0.6404	0.60885	0.58435	0.6114	0.5949		47635s	30.2 °C	0.1007	0.6034	0.5812	0.57255	0.53545	0.50945		47635s	30.2 °C	0.0011314	0.0019799	0.0091217	0.0053033	0.0011314	0.017678		47635s	30.2 °C	0.0046669	0.030547	0.0066468	0.012657	0.008556	0.00035355
49467s	30.2 °C	0.0957	0.7169	0.68255	0.6446	0.6894	0.65845		49467s	30.2 °C	0.10035	0.6895	0.65635	0.619	0.55835	0.53315		49467s	30.2 °C	0.0024042	0.0055154	0.010394	0.006364	0.0055154	0.027082		49467s	30.2 °C	0.0036062	0.029416	0.018738	0.020506	0.013647	0.0045962
51299s	30.0 °C	0.09605	0.79425	0.76605	0.734	0.76985	0.73015		51299s	30.0 °C	0.10035	0.7479	0.7306	0.70925	0.655	0.56435		51299s	30.0 °C	0.0027577	0.003182	0.0089803	0.010041	0.011384	0.022274		51299s	30.0 °C	0.0041719	0.017536	0.013576	0.024254	0.010324	0.0062933
53131s	29.9 °C	0.09535	0.8192	0.8066	0.78695	0.80865	0.78825		53131s	29.9 °C	0.1007	0.76955	0.76615	0.75485	0.7194	0.60705		53131s	29.9 °C	0.0017678	0.002687	0.0019799	0.0020506	0.010253	0.020435		53131s	29.9 °C	0.0049497	0.0037477	0.0068589	0.020435	0.0057983	0.015203
54963s	29.9 °C	0.09545	0.82455	0.81295	0.80085	0.82255	0.84685		54963s	29.9 °C	0.10055	0.7689	0.7693	0.76925	0.7536	0.6502		54963s	29.9 °C	0.0019092	0.0051619	0.0027577	0.005869	0.0013435	0.024819		54963s	29.9 °C	0.0037477	0.0014142	0.0059397	0.018738	0.0074953	0.017536
56795s	29.8 °C	0.09585	0.8289	0.81585	0.8073	0.8336	0.8898		56795s	29.8 °C	0.0993	0.7685	0.76855	0.77475	0.76855	0.6937		56795s	29.8 °C	0.0026163	0.0038184	0.004879	0.0089095	0.002687	0.022345		56795s	29.8 °C	0.0029698	0.0028284	0.0071418	0.019587	0.011243	0.016829
58627s	30.0 °C	0.097	0.8396	0.8196	0.81365	0.84585	0.9202		58627s	30.0 °C	0.09975	0.76745	0.7661	0.7774	0.77635	0.73645		58627s	30.0 °C	0.0042426	0.0066468	0.0049497	0.01393	0.0060104	0.019658		58627s	30.0 °C	0.003182	0.0024749	0.008061	0.021213	0.0169	0.010819
Mean OD 3	-Ara									+Ara								Replicate SD 3	-Ara									+Ara
Time s	Temp	LB	myc	Anchor-Linker	Linker-Bait	GroTAC1	GroTAC2		Time s	Temp	LB	myc	Anchor-Linker	Linker-Bait	GroTAC1	GroTAC2		Time s	Temp								Time s	Temp
0s	29.9 °C	0.09665	0.0956	0.0984	0.0977	0.09555	0.0911		0s	29.9 °C	0.09715	0.09635	0.0965	0.10065	0.09635	0.09565		0s	29.9 °C	0.0041719	0.0049497	0.0041012	0.0062225	0.0038891	0.00042426		0s	29.9 °C	0.0027577	0.0038891	0.0032527	0.010112	0.00021213	0.0053033
1832s	30.1 °C	0.0947	0.0934	0.0962	0.09705	0.0961	0.0927		1832s	30.1 °C	0.1011	0.1036	0.1062	0.1104	0.1047	0.10425		1832s	30.1 °C	0.00028284	0.00028284	0	0.0040305	0.0029698	0.00028284		1832s	30.1 °C	0.0086267	0.006364	0.0015556	0.0082024	0.00028284	0.01492
3664s	29.9 °C	0.09495	0.09405	0.0964	0.09715	0.09735	0.09285		3664s	29.9 °C	0.0988	0.10195	0.1028	0.1113	0.10455	0.10115		3664s	29.9 °C	0.00077782	0.00091924	0	0.0041719	0.0047376	7.0711e-05		3664s	29.9 °C	0.0055154	0.0050205	0.0032527	0.0067882	0.0041719	0.010394
5496s	30.0 °C	0.09575	0.0948	0.0967	0.0978	0.09795	0.0932		5496s	30.0 °C	0.09855	0.10205	0.10265	0.1112	0.1046	0.1003		5496s	30.0 °C	0.0020506	0.0019799	0.00028284	0.0050912	0.0053033	0.00028284		5496s	30.0 °C	0.004879	0.003182	0.00091924	0.0059397	0.0041012	0.009051
7328s	30.1 °C	0.09675	0.09495	0.0972	0.0981	0.09765	0.0935		7328s	30.1 °C	0.0985	0.1015	0.10235	0.1095	0.10375	0.0974		7328s	30.1 °C	0.0036062	0.0023335	0.0011314	0.0056569	0.004879	0.00070711		7328s	30.1 °C	0.0046669	0.0025456	0.00077782	0.0048083	0.0067175	0.0048083
9161s	29.9 °C	0.09695	0.09545	0.09685	0.0989	0.09865	0.0935		9161s	29.9 °C	0.09855	0.1007	0.10195	0.11005	0.10485	0.10115		9161s	29.9 °C	0.0038891	0.0030406	0.0006364	0.0067882	0.0061518	0.00042426		9161s	29.9 °C	0.0047376	0.003677	0.0020506	0.0068589	0.0077075	0.0098288
10993s	30.1 °C	0.0966	0.09685	0.09815	0.0989	0.0982	0.0938		10993s	30.1 °C	0.09855	0.10105	0.1015	0.112	0.1041	0.09635		10993s	30.1 °C	0.0033941	0.0050205	0.0023335	0.0066468	0.005374	0.00098995		10993s	30.1 °C	0.0047376	0.0033234	0.0021213	0.002687	0.0052326	0.003182
12825s	29.9 °C	0.09715	0.09615	0.0974	0.0995	0.0988	0.09425		12825s	29.9 °C	0.0985	0.10175	0.1023	0.11265	0.10365	0.0962		12825s	29.9 °C	0.0043134	0.0040305	0.0012728	0.0074953	0.0060811	0.0012021		12825s	29.9 °C	0.0046669	0.0023335	0.00084853	0.00035355	0.0067175	0.002687
14657s	29.8 °C	0.09705	0.0959	0.0971	0.09935	0.09855	0.0947		14657s	29.8 °C	0.0984	0.1018	0.1017	0.1101	0.10345	0.09555		14657s	29.8 °C	0.0038891	0.0033941	0.00042426	0.0070004	0.0054447	0.0012728		14657s	29.8 °C	0.0045255	0.0025456	0.00070711	0.003677	0.005869	0.0012021
16489s	30.0 °C	0.098	0.0972	0.0981	0.10005	0.09985	0.09575		16489s	30.0 °C	0.0981	0.1022	0.1035	0.1108	0.1032	0.09835		16489s	30.0 °C	0.0052326	0.0042426	0.00084853	0.0064347	0.0047376	0.0020506		16489s	30.0 °C	0.0039598	0.0022627	0.0011314	0.0042426	0.0046669	0.0045962
18321s	29.8 °C	0.09705	0.0966	0.0982	0.1002	0.1004	0.09695		18321s	29.8 °C	0.09835	0.10185	0.1031	0.1105	0.10275	0.09645		18321s	29.8 °C	0.0040305	0.0025456	0.00028284	0.006364	0.0046669	0.0027577		18321s	29.8 °C	0.0043134	0.003182	0.00028284	0.0041012	0.0044548	0.0006364
20153s	29.9 °C	0.0975	0.09865	0.10005	0.1022	0.10185	0.09745		20153s	29.9 °C	0.09775	0.1032	0.1038	0.11265	0.1043	0.09795		20153s	29.9 °C	0.0046669	0.0034648	0.00077782	0.0069296	0.0040305	0.0012021		20153s	29.9 °C	0.0034648	0.0029698	0.00070711	0.0044548	0.0057983	0.00049497
21985s	30.2 °C	0.0975	0.0996	0.1019	0.10515	0.10585	0.102		21985s	30.2 °C	0.0979	0.1061	0.10825	0.11595	0.1053	0.10135		21985s	30.2 °C	0.0045255	0.00056569	0.0015556	0.0065761	0.0033234	0.0033941		21985s	30.2 °C	0.0035355	0.0019799	0.0033234	0.0061518	0.0042426	0.00077782
23817s	29.9 °C	0.0973	0.1054	0.1069	0.11185	0.1117	0.1071		23817s	29.9 °C	0.09755	0.1088	0.10915	0.1229	0.11015	0.1088		23817s	29.9 °C	0.0041012	0.0016971	0.00070711	0.0079903	0.0024042	0.0029698		23817s	29.9 °C	0.0033234	0.0024042	0.0019092	0.002687	0.0071418	0.003677
25649s	30.1 °C	0.0972	0.1126	0.1153	0.12315	0.1225	0.11735		25649s	30.1 °C	0.09785	0.11565	0.11535	0.13275	0.1159	0.11765		25649s	30.1 °C	0.0038184	0.0015556	0.0033941	0.007566	0.0015556	0.0024749		25649s	30.1 °C	0.0034648	0.0014849	0.002192	0.0041719	0.0077782	0.0019092
27482s	30.1 °C	0.09785	0.12945	0.13175	0.1446	0.14035	0.1353		27482s	30.1 °C	0.0975	0.1276	0.12565	0.15245	0.1252	0.13535		27482s	30.1 °C	0.0045962	0.0014849	0.0028991	0.010748	0.0067175	0.0028284		27482s	30.1 °C	0.0031113	0.00014142	0.0044548	0.002192	0.0082024	0.0020506
29314s	29.8 °C	0.09805	0.1527	0.1587	0.1759	0.16995	0.16635		29314s	29.8 °C	0.09745	0.1474	0.14595	0.17855	0.1432	0.16835		29314s	29.8 °C	0.0047376	0.0056569	0.0055154	0.010324	0.012516	0.0037477		29314s	29.8 °C	0.0030406	0.00056569	0.0081317	0.0074246	0.011455	0.0077075
31146s	30.0 °C	0.0984	0.18625	0.19645	0.21745	0.21055	0.20915		31146s	30.0 °C	0.0975	0.1796	0.1748	0.2167	0.1732	0.20395		31146s	30.0 °C	0.0050912	0.011384	0.0036062	0.011526	0.019587	0.0040305		31146s	30.0 °C	0.0031113	0.00070711	0.0076368	0.0087681	0.013576	0.0057276
32978s	29.8 °C	0.0981	0.23815	0.2561	0.2979	0.27595	0.2914		32978s	29.8 °C	0.0974	0.22315	0.2128	0.2832	0.21215	0.2621		32978s	29.8 °C	0.0045255	0.026658	0.016122	0.018385	0.029769	0.0031113		32978s	29.8 °C	0.0029698	0.0006364	0.0065054	0.0018385	0.020011	0.0059397
34810s	30.0 °C	0.0982	0.31925	0.33225	0.3735	0.35485	0.35275		34810s	30.0 °C	0.09765	0.29615	0.27865	0.3484	0.2726	0.3133		34810s	30.0 °C	0.0046669	0.03486	0.0099702	0.014708	0.0023335	0.0013435		34810s	30.0 °C	0.0033234	0.0030406	0.012092	0.0079196	0.028284	0.0093338
36642s	30.0 °C	0.09795	0.37755	0.38335	0.40445	0.39215	0.38975		36642s	30.0 °C	0.0976	0.3645	0.35195	0.39165	0.3314	0.3483		36642s	30.0 °C	0.0043134	0.0053033	0.0064347	0.012092	0.010819	0.0067175		36642s	30.0 °C	0.0033941	0.0024042	0.017607	0.011667	0.035638	0.005374
38474s	30.0 °C	0.09835	0.41455	0.4315	0.4538	0.436	0.4406		38474s	30.0 °C	0.0974	0.41055	0.3983	0.42575	0.3718	0.38075		38474s	30.0 °C	0.0047376	0.018455	0.0038184	0.017536	0.0052326	0.0056569		38474s	30.0 °C	0.0033941	0.0068589	0.013576	0.017041	0.029557	0.010112
40306s	30.0 °C	0.0978	0.45865	0.46845	0.48055	0.47025	0.4767		40306s	30.0 °C	0.09755	0.4454	0.43405	0.46495	0.4021	0.41855		40306s	30.0 °C	0.0039598	0.00077782	0.0013435	0.011243	0.013789	0.012162		40306s	30.0 °C	0.003182	0.0015556	0.0051619	0.015486	0.029557	0.0037477
42138s	30.1 °C	0.098	0.48965	0.5045	0.51565	0.50625	0.51645		42138s	30.1 °C	0.0978	0.48495	0.4728	0.49595	0.4358	0.45005		42138s	30.1 °C	0.0042426	0.0095459	0.0028284	0.010536	0.0094045	0.010112		42138s	30.1 °C	0.0035355	0.0034648	0.0039598	0.012516	0.025314	0.0064347
43970s	29.9 °C	0.09745	0.52345	0.535	0.5466	0.53955	0.55615		43970s	29.9 °C	0.09775	0.50595	0.4956	0.5163	0.46465	0.4759		43970s	29.9 °C	0.0034648	0.011102	0.002687	0.0048083	0.010819	0.013223		43970s	29.9 °C	0.0034648	0.0016263	0.00014142	0.016829	0.027931	0.006364
45803s	30.0 °C	0.09735	0.55915	0.5682	0.57565	0.5701	0.5947		45803s	30.0 °C	0.0977	0.5351	0.5228	0.54085	0.49275	0.5067		45803s	30.0 °C	0.0033234	0.011102	0.006364	0.0023335	0.013859	0.013859		45803s	30.0 °C	0.0033941	0.0012728	0.00056569	0.01591	0.012799	0.0019799
47635s	30.2 °C	0.09715	0.591	0.6047	0.62245	0.6161	0.6619		47635s	30.2 °C	0.09755	0.5618	0.5486	0.5611	0.51935	0.5372		47635s	30.2 °C	0.0028991	0.016546	0.016263	0.0061518	0.025739	0.019799		47635s	30.2 °C	0.0030406	0.0066468	0.0060811	0.016546	0.0012021	0.0074953
49467s	29.9 °C	0.0974	0.66275	0.67855	0.7026	0.69405	0.7348		49467s	29.9 °C	0.0976	0.60045	0.5746	0.65	0.5423	0.57735		49467s	29.9 °C	0.0033941	0.023405	0.019728	0.022345	0.037406	0.022627		49467s	29.9 °C	0.0029698	0.015627	0.0079196	0.010182	0.00056569	0.005869
51299s	29.9 °C	0.0975	0.74885	0.76365	0.7725	0.7694	0.79325		51299s	29.9 °C	0.0978	0.70425	0.6747	0.725	0.58235	0.614		51299s	29.9 °C	0.003677	0.031183	0.024678	0.0098995	0.034648	0.023971		51299s	29.9 °C	0.0035355	0.010112	0.0028284	0.015415	0.0013435	0.0070711
53131s	29.8 °C	0.0973	0.8058	0.80455	0.79725	0.80605	0.8486		53131s	29.8 °C	0.0977	0.76045	0.7405	0.75525	0.6651	0.66085		53131s	29.8 °C	0.0033941	0.014001	0.014779	0.0030406	0.026375	0.028567		53131s	29.8 °C	0.0033941	0.0081317	0.011314	0.024254	0.029557	0.00091924
54963s	29.8 °C	0.09685	0.821	0.80865	0.80305	0.822	0.8949		54963s	29.8 °C	0.09765	0.79005	0.76815	0.76285	0.7264	0.70595		54963s	29.8 °C	0.0027577	0.0091924	0.0024749	0.0081317	0.022345	0.03182		54963s	29.8 °C	0.003182	0.0084146	0.019304	0.030335	0.023617	0.003182
56795s	29.9 °C	0.0968	0.82115	0.8092	0.80775	0.83315	0.92775		56795s	29.9 °C	0.09785	0.8053	0.7798	0.77085	0.7636	0.74775		56795s	29.9 °C	0.002687	0.0062933	0.014001	0.01393	0.021425	0.035992		56795s	29.9 °C	0.0033234	0.011738	0.02489	0.032456	0.023193	0.0027577
58627s	30.1 °C	0.0969	0.8276	0.81315	0.81205	0.8481	0.9567		58627s	30.1 °C	0.0981	0.81725	0.7858	0.7735	0.78195	0.78515		58627s	30.1 °C	0.0029698	0.0039598	0.020153	0.01888	0.021213	0.034083		58627s	30.1 °C	0.003677	0.015768	0.02786	0.033375	0.024395	0.0067175
MEAN value
-Ara							+Ara
Time s	Myc	Anchor-Linker	Linker-Bait	GroTAC1	GroTAC2		Time s	Myc	Anchor-Linker	Linker-Bait	GroTAC1	GroTAC2
0s	-0.000783333	0.00085	0.000566667	-0.00111667	-0.00485		0s	-0.000566667	-0.00188333	0.0034	-0.00153333	-0.0034
1832s	0.000916667	0.00218333	0.0027	0.00175	-0.00065		1832s	0.000983333	0.00198333	0.00681667	0.000566667	-0.00218333
3664s	0.0009	0.00215	0.00266667	0.00255	-0.00085		3664s	0.00116667	0.000583333	0.00708333	0.00131667	-0.00178333
5496s	0.00105	0.00208333	0.00263333	0.00286667	-0.00118333		5496s	0.00245	0.00171667	0.00761667	0.00226667	-0.0012
7328s	0.000983333	0.00235	0.00223333	0.00203333	-0.00133333		7328s	0.00216667	0.00193333	0.00776667	0.00305	-0.00145
9161s	0.00101667	0.00178333	0.00221667	0.00256667	-0.00178333		9161s	0.00148333	0.0018	0.007	0.00323333	0.000966667
10993s	0.0015	0.00261667	0.00285	0.00283333	-0.00141667		10993s	0.00265	0.00208333	0.00853333	0.00323333	-0.0009
12825s	0.000883333	0.0016	0.00258333	0.00315	-0.00193333		12825s	0.00193333	0.00233333	0.0087	0.00366667	-0.000716667
14657s	0.000666667	0.00141667	0.0023	0.0024	-0.00191667		14657s	0.00231667	0.00253333	0.00826667	0.00435	-0.000333333
16489s	0.00111667	0.00155	0.00271667	0.00288333	-0.00145		16489s	0.00336667	0.00448333	0.00941667	0.00433333	0.00128333
18321s	0.00136667	0.00225	0.00358333	0.00456667	-0.000733333		18321s	0.00326667	0.0043	0.00883333	0.00465	0.001
20153s	0.00255	0.00331667	0.0042	0.00475	-0.000333333		20153s	0.00466667	0.00508333	0.00998333	0.00461667	0.0017
21985s	0.00428333	0.00613333	0.00701667	0.00801667	0.00205		21985s	0.0074	0.00915	0.0133333	0.0081	0.00465
23817s	0.00928333	0.0101333	0.0115667	0.0131	0.00651667		23817s	0.0112	0.0122833	0.0184667	0.0129	0.00921667
25649s	0.0168167	0.0191	0.0206667	0.02235	0.01385		25649s	0.0178833	0.0194667	0.02675	0.0185167	0.0150833
27482s	0.0306	0.0332667	0.0356833	0.03655	0.0259667		27482s	0.0316	0.0333167	0.0437667	0.03195	0.0287
29314s	0.0531667	0.0595833	0.0615167	0.06335	0.0479833		29314s	0.0521167	0.0560167	0.0684833	0.0537333	0.0518167
31146s	0.0860167	0.0973167	0.1005	0.1018	0.0822167		31146s	0.08455	0.0873833	0.103667	0.0856333	0.083
32978s	0.138683	0.155883	0.1619	0.15985	0.137783		32978s	0.1336	0.136233	0.1583	0.129783	0.124683
34810s	0.2103	0.232567	0.2395	0.236817	0.207		34810s	0.19445	0.200883	0.2197	0.185733	0.1796
36642s	0.26105	0.281933	0.28545	0.281083	0.26595		36642s	0.259633	0.270333	0.281033	0.23775	0.225033
38474s	0.314017	0.323783	0.3306	0.325683	0.3126		38474s	0.307417	0.304433	0.313583	0.276267	0.25825
40306s	0.35815	0.36745	0.371767	0.365667	0.35585		40306s	0.346833	0.344283	0.353533	0.30945	0.296083
42138s	0.3928	0.401733	0.402133	0.399783	0.393233		42138s	0.379867	0.381933	0.3928	0.342767	0.325283
43970s	0.426567	0.433417	0.432983	0.432867	0.42985		43970s	0.405967	0.40515	0.413067	0.370933	0.35065
45803s	0.4601	0.467683	0.464467	0.465767	0.47005		45803s	0.435283	0.431733	0.438617	0.396583	0.3824
47635s	0.500167	0.505433	0.499917	0.504867	0.51605		47635s	0.465517	0.460517	0.4631	0.418183	0.412233
49467s	0.559067	0.571967	0.562883	0.5723	0.577217		49467s	0.517267	0.510817	0.522933	0.441	0.4415
51299s	0.629333	0.652683	0.640583	0.64615	0.639533		51299s	0.58875	0.598	0.607367	0.4955	0.472517
53131s	0.677417	0.6972	0.683967	0.694567	0.69385		53131s	0.6401	0.643717	0.650333	0.571433	0.51635
54963s	0.705033	0.705967	0.695067	0.709817	0.743967		54963s	0.662583	0.6439	0.6558	0.61885	0.562433
56795s	0.71275	0.7067	0.700333	0.7183	0.78225		56795s	0.66885	0.639233	0.655567	0.637867	0.604183
58627s	0.7206	0.708617	0.703567	0.725033	0.812017		58627s	0.667733	0.633383	0.6508	0.63975	0.641717
SEM
-Ara							+Ara
Time s	Myc	Anchor-Linker	Linker-Bait	GroTAC1	GroTAC2		Time s	Myc	Anchor-Linker	Linker-Bait	GroTAC1	GroTAC2
0s	0.000847709	0.000464579	0.00153469	0.000967098	0.000472582		0s	0.000365529	0.00103976	0.000208167	0.000659756	0.00112694
1832s	0.00149006	0.0003444	0.00035	0.000180278	0.000676387		1832s	0.00105686	0.00200132	0.00147375	0.00155572	0.00269294
3664s	0.00111841	0.000378594	0.0005696	7.63763e-05	0.000661438		3664s	0.00153306	0.00189612	0.0027499	0.0023497	0.0022521
5496s	0.00128582	0.0005696	0.00055852	0.000460374	0.000766123		5496s	0.000540833	0.00137123	0.00258204	0.00212453	0.00181269
7328s	0.00171132	0.00100167	0.00076176	0.000573246	0.00100513		7328s	0.000440959	0.00117414	0.00166642	0.00197927	0.000672681
9161s	0.00162284	0.000980788	0.000620707	0.000478133	0.000902466		9161s	0.000593249	0.000883648	0.00228601	0.00208613	0.00110918
10993s	0.00094384	0.000570331	0.000652559	0.000627384	0.000891783		10993s	0.000854888	0.000478133	0.00246548	0.00137245	0.000750555
12825s	0.00111218	0.000678847	0.000959745	0.000763763	0.000798088		12825s	0.00071317	0.00100885	0.00286371	0.00243932	0.00170986
14657s	0.000977383	0.00075351	0.00092376	0.000534634	0.000976957		14657s	0.000635304	0.000409607	0.00177772	0.00196554	0.00196984
16489s	0.00102402	0.000851959	0.00103655	0.000544926	0.000980221		16489s	0.000809492	0.000794949	0.00165236	0.00157727	0.00126502
18321s	0.000909365	0.000665833	0.00120324	0.000645712	0.00097653		18321s	0.000560753	0.00040104	0.00196476	0.00255783	0.00239426
20153s	0.000702377	0.000447524	0.000873689	0.000264575	0.00074963		20153s	0.000937343	0.000496935	0.00248065	0.00146211	0.00191398
21985s	0.00133302	0.000870983	0.00108641	0.000518277	0.00171343		21985s	0.00146998	0.000606218	0.0024793	0.00168226	0.00183303
23817s	0.0020364	0.000742369	0.00184308	0.00108282	0.00221479		23817s	0.00269923	0.00144116	0.00344678	0.000596518	0.00174197
25649s	0.00417416	0.000926013	0.0027502	0.00195597	0.00366652		25649s	0.00474889	0.00204213	0.00407809	0.00137669	0.00302274
27482s	0.00734938	0.00103132	0.00560523	0.0039976	0.00620499		27482s	0.00811762	0.00366382	0.00560954	0.00368996	0.00470133
29314s	0.013343	0.00208992	0.00826485	0.00747702	0.010785		29314s	0.0134383	0.0067086	0.00667422	0.00836114	0.00954255
31146s	0.0197666	0.00276682	0.00946005	0.00934376	0.0148359		31146s	0.0199706	0.00800741	0.0084578	0.0095115	0.0117289
32978s	0.0303475	0.00611121	0.019264	0.0174529	0.0284343		32978s	0.031466	0.0151904	0.0160234	0.0174362	0.0202842
34810s	0.0369537	0.00435051	0.017917	0.0221731	0.0254495		34810s	0.0353774	0.0139805	0.0166198	0.0180438	0.0188878
36642s	0.0301149	0.00193764	0.0105468	0.00878542	0.0130798		36642s	0.0335968	0.0158834	0.0130667	0.0180495	0.0134204
38474s	0.0206547	0.00475257	0.0124799	0.0112006	0.0148965		38474s	0.0299001	0.0123095	0.0120754	0.0154147	0.0131759
40306s	0.0161358	0.00160935	0.0067423	0.00585906	0.0115251		40306s	0.0279628	0.0148238	0.011504	0.0139861	0.013449
42138s	0.0155558	0.00335911	0.00778547	0.00826747	0.0127856		42138s	0.0244778	0.0129715	0.0115296	0.0157981	0.0142619
43970s	0.0170631	0.00314236	0.00810603	0.00861589	0.0147139		43970s	0.0196616	0.0106613	0.00658764	0.0176096	0.0148796
45803s	0.0177162	0.00391411	0.00695727	0.00823875	0.0141115		45803s	0.0175977	0.0106067	0.00473474	0.00995998	0.0141175
47635s	0.0244965	0.00557183	0.0127508	0.0128295	0.024806		47635s	0.0211117	0.00999626	0.0051866	0.0107618	0.0149254
49467s	0.0378173	0.0121453	0.02156	0.0228908	0.0314148		49467s	0.0380295	0.0235028	0.0159208	0.0110392	0.0200498
51299s	0.0474116	0.0154317	0.0191556	0.0267056	0.0310075		51299s	0.0400478	0.0163788	0.0119181	0.0314692	0.0231569
53131s	0.0390108	0.0121052	0.0120518	0.0165107	0.032898		53131s	0.0257603	0.0122917	0.0056033	0.0262028	0.0246458
54963s	0.0216389	0.00883786	0.0107358	0.016318	0.0335772		54963s	0.0190983	0.02573	0.0111957	0.0231389	0.0236702
56795s	0.0161465	0.00975004	0.0108676	0.0187544	0.0320332		56795s	0.0223874	0.036551	0.0186717	0.0296506	0.0240726
58627s	0.0164135	0.0109627	0.0123409	0.0250009	0.0313193		58627s	0.0296758	0.0440747	0.0257332	0.0405291	0.0248519

## Sheet: dclpX 1
Mean OD 1	-Ara									+Ara								Replicate SD 1	-Ara									+Ara
Time s	Temp	LB	myc	Anchor-Linker	Linker-Bait	GroTAC1	GroTAC2		Time s	Temp	LB	myc	Anchor-Linker	Linker-Bait	GroTAC1	GroTAC2		Time s	Temp								Time s	Temp
0s	30.0 °C	0.0955	0.0967	0.09505	0.0963	0.0965	0.0993		0s	30.0 °C	0.09535	0.0928	0.0952	0.09525	0.0956	0.09615		0s	30.0 °C	0.0033941	0.00084853	0.0016263	0.00014142	0.0019799	0.00014142		0s	30.0 °C	0.0023335	0	0.0011314	0.0038891	0.0032527	0.0012021
1840s	30.0 °C	0.0972	0.1037	0.09935	0.1065	0.1077	0.1125		1840s	30.0 °C	0.1004	0.10165	0.11305	0.10755	0.11115	0.1116		1840s	30.0 °C	0.00014142	0.0070711	0.0006364	0.0083439	0.0052326	0.0059397		1840s	30.0 °C	0.0011314	0.0017678	0.0079903	0.0057276	0.0037477	0.011738
3681s	30.0 °C	0.09595	0.09965	0.09605	0.1095	0.10725	0.1124		3681s	30.0 °C	0.0971	0.0965	0.1062	0.11185	0.10715	0.1105		3681s	30.0 °C	0.0010607	0.004879	7.0711e-05	0	0.00021213	0.0074953		3681s	30.0 °C	0.00014142	0.0038184	0.0021213	0.0078489	0.0026163	0.012021
5521s	30.1 °C	0.0967	0.0987	0.09645	0.10265	0.10705	0.1087		5521s	30.1 °C	0.09615	0.09595	0.1048	0.1133	0.1092	0.1121		5521s	30.1 °C	0.0019799	0.0035355	0.0013435	0.0028991	0.0016263	0.0032527		5521s	30.1 °C	7.0711e-05	0.0047376	0.0015556	0.0059397	0.0048083	0.010748
7361s	29.9 °C	0.09545	0.0979	0.0952	0.10125	0.1051	0.10855		7361s	29.9 °C	0.0965	0.09615	0.10445	0.114	0.11135	0.114		7361s	29.9 °C	0.00021213	0.0022627	0.00028284	0.0054447	0.0022627	0.0034648		7361s	29.9 °C	0.00056569	0.0050205	0.00091924	0.0083439	0.0038891	0.0066468
9201s	30.1 °C	0.0953	0.09805	0.096	0.1007	0.10645	0.1099		9201s	30.1 °C	0.096	0.09595	0.1068	0.11385	0.11195	0.11355		9201s	30.1 °C	0	0.0026163	0.00098995	0.0049497	0.00021213	0.0035355		9201s	30.1 °C	0.00014142	0.0045962	0.0035355	0.008556	0.0084146	0.0092631
11042s	30.1 °C	0.09575	0.09875	0.0971	0.1005	0.10405	0.1096		11042s	30.1 °C	0.09695	0.096	0.10295	0.11055	0.1153	0.11525		11042s	30.1 °C	0.0006364	0.0034648	0.0022627	0.0046669	7.0711e-05	0.0052326		11042s	30.1 °C	0.0014849	0.0046669	0.00021213	0.00091924	0.0073539	0.007566
12882s	30.1 °C	0.09475	0.09865	0.0966	0.10015	0.1033	0.10665		12882s	30.1 °C	0.096	0.09605	0.10725	0.10965	0.1123	0.1145		12882s	30.1 °C	0.00077782	0.0033234	0.0015556	0.004879	0.0028284	0.00021213		12882s	30.1 °C	0	0.0045962	0.0062933	0.0057276	0.0066468	0.0060811
14722s	30.0 °C	0.09465	0.0983	0.0971	0.0997	0.10195	0.10765		14722s	30.0 °C	0.09635	0.09555	0.10555	0.10935	0.1104	0.11225		14722s	30.0 °C	0.00091924	0.0029698	0.0019799	0.0052326	0.0030406	0.0016263		14722s	30.0 °C	0.0006364	0.0037477	0.0038891	0.0038891	0.00028284	0.0038891
16563s	30.1 °C	0.09405	0.09805	0.09715	0.10005	0.10355	0.1097		16563s	30.1 °C	0.09675	0.0958	0.1041	0.11185	0.11365	0.1168		16562s	30.1 °C	0.0019092	0.0024749	0.0014849	0.0050205	0.003182	0.0035355		16562s	30.1 °C	0.0010607	0.0038184	0.0018385	0.0026163	0.0040305	0.0073539
18403s	30.0 °C	0.09405	0.09805	0.09755	0.10025	0.10315	0.1082		18403s	30.0 °C	0.09615	0.09615	0.10265	0.11145	0.10995	0.1136		18403s	30.0 °C	0.0017678	0.0017678	0.0012021	0.0053033	0.003182	0.0012728		18403s	30.0 °C	0.00035355	0.0040305	0.0014849	0.0041719	0.0013435	0.0041012
20243s	29.9 °C	0.0941	0.0984	0.09885	0.1006	0.1048	0.11095		20243s	29.9 °C	0.09585	0.09575	0.10415	0.11245	0.1146	0.11615		20243s	29.9 °C	0.0018385	0.0018385	0.0014849	0.005374	0.0012728	0.0047376		20243s	29.9 °C	7.0711e-05	0.0030406	0.0010607	0.0078489	0.0073539	0.0091217
22083s	29.9 °C	0.0944	0.09995	0.1004	0.1015	0.10315	0.10875		22083s	29.9 °C	0.09635	0.097	0.10575	0.11075	0.11195	0.11685		22083s	29.9 °C	0.0012728	0.0028991	0.00084853	0.005374	0.003182	7.0711e-05		22083s	29.9 °C	0.0006364	0.0038184	0.00077782	0.0045962	7.0711e-05	0.0055861
23924s	30.0 °C	0.0941	0.1011	0.10505	0.10375	0.10665	0.11265		23924s	30.0 °C	0.0953	0.09745	0.1098	0.11315	0.1153	0.11805		23923s	30.0 °C	0.0018385	0.002687	0.0016263	0.0061518	0.0023335	0.00035355		23923s	30.0 °C	0.00070711	0.0027577	0.00028284	0.0040305	0.0032527	0.0040305
25764s	30.1 °C	0.0943	0.1047	0.11205	0.1075	0.1104	0.11595		25764s	30.1 °C	0.09545	0.09985	0.11815	0.1166	0.118	0.1267		25764s	30.1 °C	0.0014142	0.0035355	0.00091924	0.0066468	0.00056569	0.002192		25764s	30.1 °C	0.0006364	0.0030406	0.0033234	0.006364	0.0073539	0.0096167
27604s	30.0 °C	0.0939	0.1102	0.12445	0.1143	0.1181	0.12535		27604s	30.0 °C	0.0957	0.10415	0.13305	0.1244	0.12125	0.13855		27604s	30.0 °C	0.0021213	0.003677	0.00035355	0.0076368	0.0022627	0.0045962		27604s	30.0 °C	0.00028284	0.0020506	0.0050205	0.0050912	0.0017678	0.0095459
29444s	29.9 °C	0.09395	0.12035	0.14485	0.12655	0.1332	0.1408		29444s	29.9 °C	0.0956	0.11075	0.1553	0.1369	0.13355	0.15685		29444s	29.9 °C	0.0019092	0.0047376	0.00049497	0.0099702	0.0018385	0.0065054		29444s	29.9 °C	0.00042426	7.0711e-05	0.0067882	0.0082024	0.0086974	0.011667
31285s	30.1 °C	0.0938	0.13675	0.1763	0.14665	0.1542	0.16435		31285s	30.1 °C	0.09455	0.1233	0.1898	0.1586	0.14805	0.1871		31284s	30.1 °C	0.0022627	0.0053033	0.0015556	0.013647	0.0048083	0.013364		31284s	30.1 °C	0.0019092	0.0022627	0.0084853	0.012162	0.007566	0.014566
33125s	30.1 °C	0.09375	0.16405	0.22305	0.1774	0.18945	0.2032		33125s	30.1 °C	0.09445	0.14375	0.23315	0.18905	0.17195	0.2297		33125s	30.1 °C	0.0023335	0.0081317	0.0040305	0.017819	0.011243	0.019233		33125s	30.1 °C	0.0020506	0.0043134	0.0065761	0.010677	0.0070004	0.011738
34965s	30.0 °C	0.0939	0.20545	0.2759	0.22195	0.23565	0.2477		34965s	30.0 °C	0.09475	0.17535	0.2836	0.2296	0.20885	0.2691		34965s	30.0 °C	0.0022627	0.011809	0.0076368	0.020294	0.010112	0.022345		34965s	30.0 °C	0.0016263	0.007566	0.009051	0.0072125	0.0078489	0.012728
36805s	30.0 °C	0.09375	0.2391	0.34185	0.27375	0.2899	0.30795		36805s	30.0 °C	0.09435	0.2096	0.33285	0.2746	0.25135	0.31295		36805s	30.0 °C	0.0023335	0.014708	0.010253	0.022132	0.017395	0.024961		36805s	30.0 °C	0.002192	0.0028284	0.013647	0.013435	0.011809	0.0037477
38646s	30.0 °C	0.09375	0.30125	0.39855	0.3404	0.35585	0.3726		38646s	30.0 °C	0.09455	0.25395	0.3762	0.31655	0.29455	0.34215		38645s	30.0 °C	0.0023335	0.017607	0.014779	0.020223	0.017183	0.018243		38645s	30.0 °C	0.0019092	0.01195	0.016122	0.012516	0.013647	0.0033234
40486s	29.9 °C	0.0939	0.36845	0.43015	0.40255	0.4119	0.41655		40486s	29.9 °C	0.0945	0.3091	0.40785	0.3514	0.3269	0.37515		40486s	29.9 °C	0.0022627	0.027506	0.015344	0.013789	0.006364	0.0014849		40486s	29.9 °C	0.0019799	0.014849	0.01492	0.016122	0.018243	0.0016263
42326s	30.1 °C	0.09365	0.41255	0.4665	0.42525	0.44035	0.44725		42326s	30.1 °C	0.09445	0.36995	0.4551	0.3941	0.36115	0.40415		42326s	30.1 °C	0.0023335	0.039527	0.019516	0.0024749	0.0024749	0.0023335		42326s	30.1 °C	0.002192	0.017183	0.014708	0.013576	0.024678	0.0012021
44166s	30.1 °C	0.0937	0.4571	0.5216	0.46555	0.472	0.4843		44166s	30.1 °C	0.0946	0.41165	0.482	0.42575	0.3926	0.42905		44166s	30.1 °C	0.0024042	0.045113	0.01994	0.019587	0.00084853	0.0042426		44166s	30.1 °C	0.0021213	0.01294	0.017112	0.010112	0.017819	0.0016263
46007s	30.0 °C	0.0937	0.5215	0.5801	0.5163	0.52315	0.558		46007s	30.0 °C	0.09445	0.4543	0.50775	0.4803	0.4239	0.454		46007s	30.0 °C	0.0025456	0.037618	0.029698	0.031254	0.0028991	0.025597		46007s	30.0 °C	0.0024749	0.012021	0.018738	0.02192	0.019092	0.002687
47847s	29.9 °C	0.0937	0.61445	0.6414	0.59025	0.5689	0.62725		47847s	29.9 °C	0.0944	0.4891	0.5511	0.5067	0.46475	0.4797		47847s	29.9 °C	0.0025456	0.025102	0.032951	0.024395	0.0019799	0.036275		47847s	29.9 °C	0.0024042	0.00056569	0.021072	0.013859	0.035709	0.00042426
49687s	29.8 °C	0.0937	0.69225	0.70955	0.662	0.62355	0.6902		49687s	29.8 °C	0.09435	0.53665	0.5962	0.54225	0.4893	0.48655		49687s	29.8 °C	0.0024042	0.040659	0.037972	0.030971	0.0045962	0.039174		49687s	29.8 °C	0.0024749	0.010819	0.013435	0.013223	0.033658	0.0027577
51527s	29.8 °C	0.0937	0.74225	0.77205	0.7221	0.68365	0.755		51527s	29.8 °C	0.09435	0.6138	0.6624	0.5681	0.52005	0.4984		51527s	29.8 °C	0.0025456	0.042214	0.029062	0.029274	0.004879	0.043275		51527s	29.8 °C	0.0026163	0.0072125	0.028143	0.0094752	0.036416	0.00042426
53368s	29.9 °C	0.0937	0.7726	0.81985	0.7829	0.74035	0.80535		53368s	29.9 °C	0.0945	0.6747	0.71805	0.5973	0.5291	0.508		53368s	29.9 °C	0.0025456	0.033517	0.019587	0.028991	0.0037477	0.041507		53368s	29.9 °C	0.0024042	0.0041012	0.028072	0.012728	0.036911	0.0024042
55208s	29.9 °C	0.0937	0.79545	0.86535	0.83125	0.78965	0.85645		55208s	29.9 °C	0.0944	0.71415	0.763	0.63385	0.5419	0.51775		55208s	29.9 °C	0.0025456	0.032173	0.0036062	0.028921	0.0062933	0.041224		55208s	29.9 °C	0.0025456	0.0089803	0.034648	0.013789	0.038042	0.0016263
57048s	30.0 °C	0.09385	0.8121	0.9038	0.87235	0.8318	0.90345		57048s	30.0 °C	0.0945	0.7328	0.80075	0.6704	0.55595	0.5284		57048s	30.0 °C	0.0024749	0.036345	0.003677	0.028214	0.0091924	0.03585		57048s	30.0 °C	0.0024042	0.0069296	0.03585	0.0098995	0.040517	0.0018385
58888s	29.9 °C	0.09375	0.83435	0.93435	0.91635	0.8613	0.93835		58888s	29.9 °C	0.0945	0.7457	0.8242	0.70425	0.5683	0.53775		58888s	29.9 °C	0.0024749	0.038113	0.004879	0.03783	0.0056569	0.039244		58888s	29.9 °C	0.0024042	0.00084853	0.028143	0.0055861	0.043699	0.0026163
Mean OD 2	-Ara									+Ara								Replicate SD 2	-Ara									+Ara
Time s	Temp	LB	myc	Anchor-Linker	Linker-Bait	GroTAC1	GroTAC2		Time s	Temp	LB	myc	Anchor-Linker	Linker-Bait	GroTAC1	GroTAC2		Time s	Temp								Time s	Temp
0s	30.0 °C	0.09515	0.0952	0.09795	0.1	0.1027	0.1108		0s	30.0 °C	0.11635	0.0983	0.1079	0.10915	0.1084	0.10425		0s	30.0 °C	0.0020506	0.0039598	0.0044548	0.0042426	0.0038184	0.0056569		0s	30.0 °C	0.026658	0.0015556	0.0082024	0.0041719	0.003677	0.0072832
1840s	29.9 °C	0.09515	0.09655	0.09865	0.10305	0.10385	0.10805		1840s	29.9 °C	0.1175	0.0999	0.1069	0.1084	0.1085	0.12175		1840s	29.9 °C	0.0020506	0.005869	0.0053033	0.0055861	0.004879	0.0013435		1840s	29.9 °C	0.028567	0.0033941	0.0065054	0.0016971	0.0052326	0.0086974
3681s	30.0 °C	0.09545	0.0964	0.0989	0.1035	0.10455	0.1083		3681s	30.0 °C	0.1179	0.09955	0.10745	0.10795	0.10775	0.1236		3681s	30.0 °C	0.0023335	0.0056569	0.0049497	0.008061	0.0055861	0.0016971		3681s	30.0 °C	0.029416	0.003182	0.0067175	0.0012021	0.0037477	0.0067882
5521s	30.0 °C	0.09545	0.09675	0.0994	0.10375	0.1045	0.10815		5521s	30.0 °C	0.11755	0.09955	0.10735	0.10685	0.1074	0.12145		5521s	30.0 °C	0.0024749	0.0061518	0.0055154	0.0088388	0.0052326	0.0017678		5521s	30.0 °C	0.029062	0.0033234	0.0064347	7.0711e-05	0.0028284	0.005869
7361s	30.0 °C	0.0949	0.09675	0.09935	0.1042	0.10435	0.1083		7361s	30.0 °C	0.11705	0.0995	0.1077	0.1068	0.107	0.11955		7361s	30.0 °C	0.0015556	0.005869	0.004879	0.0097581	0.0051619	0.0019799		7361s	30.0 °C	0.028496	0.0031113	0.006364	0.00028284	0.0022627	0.0071418
9202s	29.9 °C	0.09565	0.0971	0.0999	0.10485	0.10505	0.10865		9202s	29.9 °C	0.1168	0.09915	0.1074	0.1067	0.1075	0.12205		9202s	29.9 °C	0.0023335	0.0060811	0.0052326	0.0098288	0.0047376	0.0019092		9202s	29.9 °C	0.028143	0.0026163	0.0056569	0.00028284	0.00098995	0.013223
11042s	30.0 °C	0.0955	0.0972	0.0993	0.10515	0.105	0.10875		11042s	30.0 °C	0.117	0.09955	0.10725	0.10675	0.1073	0.1236		11042s	30.0 °C	0.0021213	0.0055154	0.0039598	0.0096874	0.0048083	0.0016263		11042s	30.0 °C	0.028426	0.0027577	0.0050205	0.00035355	0.00084853	0.018243
12882s	30.0 °C	0.09565	0.0974	0.09985	0.1055	0.10555	0.1089		12882s	30.0 °C	0.11655	0.0993	0.10745	0.10685	0.109	0.12245		12882s	30.0 °C	0.002192	0.0050912	0.0040305	0.010041	0.0051619	0.0011314		12882s	30.0 °C	0.027789	0.0016971	0.004879	0.00049497	0.0012728	0.015768
14723s	29.9 °C	0.09505	0.099	0.10085	0.10615	0.10605	0.11005		14723s	29.9 °C	0.11625	0.1007	0.10825	0.10765	0.10705	0.1193		14723s	29.9 °C	0.0012021	0.0059397	0.0036062	0.0094045	0.0043134	0.0016263		14723s	29.9 °C	0.027365	0.0019799	0.0050205	0.0006364	7.0711e-05	0.012021
16563s	30.1 °C	0.09535	0.10155	0.1029	0.1062	0.1072	0.1119		16563s	30.1 °C	0.11635	0.1017	0.10935	0.1078	0.10875	0.122		16563s	30.1 °C	0.0012021	0.0067175	0.0033941	0.0093338	0.0039598	0.0012728		16563s	30.1 °C	0.027224	0.00084853	0.0043134	0.0012728	0.00021213	0.013294
18403s	30.0 °C	0.09545	0.10495	0.10535	0.1065	0.1102	0.11485		18403s	30.0 °C	0.1164	0.105	0.1112	0.10845	0.11095	0.12655		18403s	30.0 °C	0.0013435	0.0068589	0.0017678	0.0089095	0.0043841	0.0012021		18403s	30.0 °C	0.027011	0.00042426	0.003677	0.0006364	0.0006364	0.013081
20244s	29.9 °C	0.0952	0.11105	0.1126	0.10715	0.1153	0.12075		20244s	29.9 °C	0.11605	0.10995	0.11615	0.1092	0.11605	0.13105		20244s	29.9 °C	0.00070711	0.0065761	0.0021213	0.0091217	0.003677	0.00091924		20244s	29.9 °C	0.026517	0.00077782	0.0041719	0.00056569	0.0010607	0.0092631
22084s	30.0 °C	0.0952	0.1219	0.12325	0.10845	0.1252	0.13125		22084s	30.0 °C	0.11625	0.1197	0.1245	0.1104	0.12485	0.1404		22084s	30.0 °C	0.00028284	0.0070711	7.0711e-05	0.0091217	0.0028284	0.00021213		22084s	30.0 °C	0.026941	0.0012728	0.0050912	0.00056569	0.00021213	0.0052326
23924s	30.2 °C	0.0954	0.14065	0.1412	0.11015	0.1413	0.14855		23924s	30.2 °C	0.11635	0.13645	0.1385	0.11245	0.13835	0.15625		23924s	30.2 °C	0.00042426	0.0084146	0.0018385	0.0091217	0.0024042	0.0013435		23924s	30.2 °C	0.026517	0.0017678	0.0065054	7.0711e-05	0.00021213	7.0711e-05
25765s	30.3 °C	0.0953	0.1676	0.17045	0.11335	0.1684	0.1763		25765s	30.3 °C	0.1161	0.15985	0.15985	0.1154	0.16085	0.18535		25765s	30.3 °C	0	0.010324	0.0060104	0.0089803	0.0012728	0.0031113		25765s	30.3 °C	0.026163	0.0023335	0.0062933	0	0.002192	0.0036062
27605s	30.0 °C	0.0952	0.21045	0.2161	0.11865	0.2089	0.22175		27605s	30.0 °C	0.1162	0.1979	0.1948	0.1214	0.19795	0.22735		27605s	30.0 °C	0.00028284	0.011102	0.011031	0.0086974	0.0022627	0.0078489		27605s	30.0 °C	0.026163	0.0049497	0.0077782	0.0014142	0.0040305	0.0070004
29445s	30.0 °C	0.09545	0.2598	0.2647	0.1261	0.25635	0.27325		29445s	30.0 °C	0.11635	0.24235	0.24035	0.13005	0.241	0.27065		29445s	30.0 °C	7.0711e-05	0.011031	0.019516	0.008061	0.0024749	0.010394		29445s	30.0 °C	0.026092	0.0079903	0.0030406	0.0020506	0.009051	0.011102
31286s	30.0 °C	0.0951	0.32985	0.33125	0.13725	0.31105	0.3436		31286s	30.0 °C	0.1163	0.29625	0.2913	0.14345	0.28205	0.31615		31286s	30.0 °C	0.00070711	0.0081317	0.030759	0.0053033	0.0013435	0.013576		31286s	30.0 °C	0.025456	0.013364	0.00098995	0.0034648	0.0096874	0.0036062
33126s	30.2 °C	0.0953	0.40055	0.39765	0.15435	0.37515	0.4114		33126s	30.2 °C	0.11585	0.3499	0.3463	0.16625	0.31865	0.3528		33126s	30.2 °C	0.00042426	0.021001	0.036557	0.0012021	0.00035355	0.011455		33126s	30.2 °C	0.025244	0.015415	0.0041012	0.004879	0.019021	0.0041012
34966s	29.9 °C	0.09565	0.44275	0.43155	0.18475	0.43495	0.45615		34966s	29.9 °C	0.11635	0.40555	0.40595	0.2035	0.3571	0.38325		34966s	29.9 °C	7.0711e-05	0.037406	0.03288	0.00049497	0.0019092	0.010253		34966s	29.9 °C	0.026234	0.019728	0.0094045	0.0076368	0.019092	0.0044548
36807s	30.0 °C	0.09515	0.47935	0.47305	0.2269	0.48315	0.4929		36807s	30.0 °C	0.1163	0.43705	0.4448	0.2457	0.3901	0.4058		36807s	30.0 °C	0.00077782	0.035143	0.037265	0.00098995	0.0094045	0.016971		36807s	30.0 °C	0.026163	0.017324	0.013435	0.0082024	0.029274	0.0070711
38647s	30.2 °C	0.09545	0.52975	0.524	0.29985	0.52015	0.53645		38647s	30.2 °C	0.11655	0.47205	0.4771	0.30265	0.4235	0.436		38647s	30.2 °C	0.00049497	0.037972	0.03281	0.0041719	0.0084146	0.021142		38647s	30.2 °C	0.026375	0.011526	0.0048083	0.010112	0.037052	0.0045255
40487s	30.0 °C	0.09505	0.5833	0.58115	0.3881	0.5896	0.5968		40487s	30.0 °C	0.1163	0.5184	0.5109	0.35925	0.4646	0.4747		40487s	30.0 °C	0.00091924	0.038042	0.023405	0.0025456	0.0032527	0.022345		40487s	30.0 °C	0.026304	0.020223	0.0016971	0.011243	0.033517	0.010748
42327s	30.1 °C	0.0952	0.6459	0.6503	0.44305	0.6624	0.65905		42327s	30.1 °C	0.11625	0.53735	0.54215	0.409	0.49115	0.5017		42327s	30.1 °C	0.00098995	0.052043	0.041719	0.0016263	0.003677	0.026517		42327s	30.1 °C	0.025951	0.0012021	0.0050205	0.0022627	0.032032	0.012304
44168s	30.0 °C	0.0952	0.7146	0.72225	0.49405	0.7384	0.73485		44168s	30.0 °C	0.1165	0.5834	0.5821	0.4476	0.5305	0.51595		44168s	30.0 °C	0.0011314	0.036062	0.027506	0.00077782	0.0067882	0.033163		44168s	30.0 °C	0.026163	0.012021	0.0015556	0.00042426	0.046386	0.012092
46008s	29.9 °C	0.0951	0.7922	0.78835	0.5488	0.7827	0.79495		46008s	29.9 °C	0.1165	0.6305	0.63285	0.4922	0.56565	0.5259		46008s	29.9 °C	0.0011314	0.025739	0.023122	0.00042426	0.0048083	0.028921		46008s	29.9 °C	0.026304	0.028001	0.00091924	0.00084853	0.055225	0.012728
47848s	30.0 °C	0.0952	0.8721	0.8488	0.61045	0.8067	0.8507		47848s	30.0 °C	0.11625	0.68955	0.69315	0.5362	0.5845	0.53595		47848s	30.0 °C	0.0011314	0.013718	0.014142	0.003182	0.0035355	0.029981		47848s	30.0 °C	0.025951	0.044336	0.00049497	0.0094752	0.046386	0.0053033
49689s	30.0 °C	0.09505	0.9384	0.9083	0.65055	0.8153	0.909		49689s	30.0 °C	0.1164	0.7424	0.75165	0.5778	0.5874	0.54235		49689s	30.0 °C	0.0012021	0.013435	0.016263	0.00049497	0.00042426	0.036204		49689s	30.0 °C	0.026446	0.043134	0.01492	0.0083439	0.031396	0.0017678
51529s	30.0 °C	0.09525	0.9915	0.94875	0.72755	0.8244	0.9417		51529s	30.0 °C	0.11645	0.79265	0.7984	0.63175	0.58425	0.553		51529s	30.0 °C	0.0010607	0.015274	0.022132	0.0006364	0.0041012	0.027719		51529s	30.0 °C	0.026658	0.027506	0.022486	0.019021	0.0094045	0.0059397
53369s	30.0 °C	0.0951	1.0316	0.9945	0.7924	0.8395	0.99225		53369s	30.0 °C	0.11635	0.84835	0.842	0.6905	0.58175	0.5609		53369s	30.0 °C	0.0012728	0.02786	0.02687	0.00042426	0.0016971	0.028638		53369s	30.0 °C	0.026375	0.011809	0.026304	0.013859	0.0055861	0.010607
55210s	29.9 °C	0.09505	1.0644	1.0305	0.8614	0.8524	1.0258		55210s	29.9 °C	0.1165	0.892	0.8816	0.73365	0.58175	0.57305		55210s	29.9 °C	0.0013435	0.042851	0.032739	0.00084853	0.0015556	0.022486		55210s	29.9 °C	0.026446	0.0041012	0.02885	0.011667	0.013364	0.012092
57050s	30.2 °C	0.09505	1.0997	1.0594	0.91675	0.8665	1.0522		57050s	30.2 °C	0.1166	0.9216	0.91335	0.7677	0.5783	0.5879		57050s	30.2 °C	0.0013435	0.042709	0.035426	7.0711e-05	0.00028284	0.022132		57050s	30.2 °C	0.026587	0.0033941	0.039527	0.021355	0.015839	0.021355
58890s	30.1 °C	0.095	1.1291	1.0898	0.973	0.8828	1.0849		58890s	30.1 °C	0.11645	0.95065	0.9447	0.8074	0.5742	0.5991		58890s	30.1 °C	0.0015556	0.04476	0.029769	0.0097581	0.0019799	0.014566		58890s	30.1 °C	0.026375	0.0077075	0.042002	0.033093	0.019658	0.025456
Mean OD 3	-Ara									+Ara								Replicate SD 3	-Ara									+Ara
Time s	Temp	LB	myc	Anchor-Linker	Linker-Bait	GroTAC1	GroTAC2		Time s	Temp	LB	myc	Anchor-Linker	Linker-Bait	GroTAC1	GroTAC2		Time s	Temp								Time s	Temp
0s	30.0 °C	0.1001	0.0971	0.107	0.10195	0.0983	0.1007		0s	30.0 °C	0.0998	0.09965	0.10465	0.1045	0.10385	0.1024		0s	30.0 °C	0.0049497	0.0015556	0.010465	0.0062933	0.00098995	0.00098995		0s	30.0 °C	0.00098995	0.0064347	0.0006364	0.0043841	0.0055861	0.0048083
1840s	30.1 °C	0.09875	0.1043	0.1026	0.105	0.1085	0.11605		1840s	30.1 °C	0.0997	0.10045	0.1076	0.1214	0.12385	0.12095		1840s	30.1 °C	0.0016263	0.0029698	0.0019799	0.011455	0.0052326	0.0019092		1840s	30.1 °C	0.00042426	0.0054447	0.00084853	0.0094752	0.0012021	7.0711e-05
3681s	30.1 °C	0.0978	0.1013	0.10165	0.10355	0.10945	0.1167		3681s	30.1 °C	0.0978	0.1	0.10345	0.11865	0.1218	0.1206		3681s	30.1 °C	0.00070711	0.0060811	0.0017678	0.0094045	0.0040305	0.0042426		3681s	30.1 °C	0.00028284	0.0057983	0.0034648	0.0070004	0.0025456	0.0041012
5521s	29.9 °C	0.0978	0.10105	0.1013	0.10345	0.10925	0.11705		5521s	29.9 °C	0.0976	0.1	0.10465	0.1175	0.12185	0.12265		5521s	29.9 °C	0.00056569	0.0057276	0.00014142	0.0089803	0.0041719	0.0062933		5521s	29.9 °C	0.00084853	0.005374	0.0012021	0.005374	0.0010607	0.0014849
7361s	29.9 °C	0.0979	0.10105	0.1011	0.10365	0.10925	0.11685		7361s	29.9 °C	0.098	0.10005	0.1052	0.11415	0.1196	0.11965		7361s	29.9 °C	0.00056569	0.0051619	0.00084853	0.0089803	0.003182	0.0071418		7361s	29.9 °C	0.00098995	0.004879	0.00056569	0.0044548	0.0012728	0.00077782
9201s	30.0 °C	0.0974	0.1004	0.10185	0.10385	0.10975	0.11805		9201s	30.0 °C	0.09805	0.1004	0.1048	0.114	0.12045	0.1212		9201s	30.0 °C	0.00014142	0.0038184	0.0019092	0.0088388	0.0017678	0.0078489		9201s	30.0 °C	7.0711e-05	0.0048083	0.00056569	0.0015556	0.0023335	0.00098995
11042s	29.9 °C	0.09775	0.1013	0.1023	0.1042	0.10915	0.1153		11042s	29.9 °C	0.09795	0.10065	0.10635	0.1151	0.12125	0.1207		11042s	29.9 °C	0.00035355	0.0042426	0.00070711	0.0087681	0.0020506	0.006364		11042s	29.9 °C	0.00049497	0.0044548	0.00077782	0.0028284	0.00049497	0.00070711
12882s	29.9 °C	0.0973	0.1018	0.1016	0.1049	0.11075	0.11585		12882s	29.9 °C	0.0979	0.1017	0.10725	0.11655	0.1224	0.12275		12882s	29.9 °C	0.00014142	0.0029698	0.0015556	0.0086267	0.0023335	0.0043134		12882s	29.9 °C	0.00042426	0.0048083	0.0012021	0.004879	0.00098995	0.0013435
14722s	30.0 °C	0.09705	0.104	0.1029	0.1061	0.10995	0.1162		14722s	30.0 °C	0.0972	0.1028	0.1064	0.11875	0.12205	0.1221		14722s	30.0 °C	0.0006364	0.0029698	0.0014142	0.0082024	0.0026163	0.0052326		14722s	30.0 °C	0.0012728	0.0039598	0.00042426	0.0078489	0.00091924	0.0016971
16562s	30.1 °C	0.09675	0.10765	0.10455	0.10855	0.11115	0.1173		16562s	30.1 °C	0.0975	0.1058	0.10915	0.12185	0.1236	0.12285		16562s	30.1 °C	0.0012021	0.002192	0.0016263	0.0077075	0.0044548	0.0041012		16562s	30.1 °C	0.00084853	0.003677	0.0017678	0.0082731	0.0016971	0.0017678
18403s	29.9 °C	0.0969	0.1154	0.10855	0.11315	0.11605	0.1202		18403s	29.9 °C	0.09735	0.11135	0.11075	0.1229	0.12745	0.12725		18403s	29.9 °C	0.00098995	0.0021213	0.0013435	0.0070004	0.0028991	0.0059397		18403s	29.9 °C	0.0012021	0.0030406	0.00077782	0.008061	0.002192	0.0023335
20243s	29.9 °C	0.09665	0.1288	0.11495	0.1222	0.12485	0.12715		20243s	29.9 °C	0.09735	0.1225	0.11525	0.12675	0.1295	0.13285		20243s	29.9 °C	0.0013435	0.0022627	0.0017678	0.0070711	0.00049497	0.0068589		20243s	29.9 °C	0.0019092	0.0031113	0.0006364	0.0060104	0.0025456	0.0020506
22083s	30.0 °C	0.09625	0.14995	0.12685	0.13755	0.13835	0.14065		22083s	30.0 °C	0.0969	0.1406	0.1248	0.1394	0.14165	0.1454		22083s	30.0 °C	0.0016263	7.0711e-05	0.003182	0.0061518	0.0030406	0.0077075		22083s	30.0 °C	0.0019799	0.0029698	0	0.008061	0.002192	0.00098995
23923s	30.1 °C	0.09615	0.185	0.14795	0.1634	0.16235	0.1603		23923s	30.1 °C	0.0969	0.169	0.14335	0.15975	0.15805	0.16585		23923s	30.1 °C	0.0017678	0.00070711	0.0045962	0.0045255	0.00077782	0.0087681		23923s	30.1 °C	0.0019799	0.00098995	0.00021213	0.01096	0.00049497	0.0014849
25764s	30.0 °C	0.096	0.2277	0.1817	0.2068	0.2013	0.19185		25764s	30.0 °C	0.09695	0.2094	0.1727	0.1936	0.18605	0.19545		25764s	30.0 °C	0.0022627	0.00042426	0.0066468	0.0025456	0.0011314	0.0061518		25764s	30.0 °C	0.0020506	0.0016971	0.0012728	0.019799	0.0027577	0.0013435
27604s	30.0 °C	0.0958	0.28125	0.22055	0.25185	0.2455	0.2346		27604s	30.0 °C	0.09695	0.25015	0.21535	0.2336	0.228	0.23555		27604s	30.0 °C	0.002687	0.0033234	0.0094045	0.00021213	0.0029698	0.0049497		27604s	30.0 °C	0.0019092	0.0023335	0.0012021	0.015698	0.0041012	0.00021213
29444s	29.9 °C	0.09605	0.34825	0.2702	0.32	0.3066	0.2888		29444s	29.9 °C	0.09735	0.29645	0.25595	0.27705	0.26325	0.27855		29444s	29.9 °C	0.002192	0.00035355	0.011314	0.00070711	0.0079196	0.011738		29444s	29.9 °C	0.0010607	0.0014849	0.0012021	0.015486	0.0036062	0.0006364
31284s	30.1 °C	0.0957	0.3875	0.33105	0.3858	0.37365	0.3513		31284s	30.1 °C	0.09725	0.3476	0.30185	0.32055	0.30745	0.31315		31284s	30.1 °C	0.0024042	0.0025456	0.008556	0.0062225	0.00049497	0.008061		31284s	30.1 °C	0.0014849	0.0032527	0.0006364	0.007566	0.0071418	0.0014849
33125s	30.0 °C	0.09575	0.42415	0.3648	0.4126	0.40265	0.4001		33125s	30.0 °C	0.09675	0.3786	0.34845	0.3646	0.34775	0.34785		33125s	30.0 °C	0.0028991	0.0047376	0.0032527	0.0077782	0.0088388	0.0028284		33125s	30.0 °C	0.0023335	0.0019799	0.00077782	0.0019799	0.010677	0.00091924
34965s	30.1 °C	0.09575	0.4728	0.4049	0.4533	0.44275	0.43305		34965s	30.1 °C	0.0968	0.4138	0.38115	0.3977	0.36655	0.36725		34965s	30.1 °C	0.0027577	0.0043841	0.0073539	0.0091924	0.0013435	0.0036062		34965s	30.1 °C	0.0024042	0.0011314	0.0019092	0.006364	0.0047376	0.0043134
36805s	30.1 °C	0.0959	0.53295	0.44475	0.5004	0.48455	0.4694		36805s	30.1 °C	0.09735	0.45095	0.41885	0.43965	0.3959	0.39625		36805s	30.1 °C	0.0028284	0.0030406	0.0050205	0.00056569	0.0033234	0.0077782		36805s	30.1 °C	0.0019092	0.0013435	0.00077782	0.0027577	0.0015556	0.0068589
38645s	30.1 °C	0.0959	0.59235	0.5036	0.55885	0.53075	0.5198		38645s	30.1 °C	0.0967	0.48425	0.45255	0.46895	0.4334	0.4292		38645s	30.1 °C	0.002687	0.00091924	0.027436	0.0072832	7.0711e-05	0.0091924		38645s	30.1 °C	0.0024042	0.0014849	0.0067175	0.014637	0.010465	0.0045255
40486s	30.1 °C	0.09585	0.66305	0.56215	0.6266	0.5828	0.56985		40486s	30.1 °C	0.0967	0.5172	0.48385	0.4939	0.4657	0.46415		40486s	30.1 °C	0.0026163	0.007566	0.014071	0.0021213	0.0025456	0.0041719		40486s	30.1 °C	0.0024042	0.0046669	0.0072832	0.017112	0.0086267	0.002192
42326s	30.0 °C	0.09565	0.7177	0.6258	0.69665	0.65435	0.6392		42326s	30.0 °C	0.0966	0.54755	0.51865	0.5169	0.48235	0.47515		42326s	30.0 °C	0.0030406	0.0042426	0.042992	0.016334	0.00021213	0.0089095		42326s	30.0 °C	0.0024042	0.0061518	0.0078489	0.019092	7.0711e-05	0.0072832
44166s	29.9 °C	0.0957	0.7773	0.688	0.758	0.7106	0.69765		44166s	29.9 °C	0.09675	0.57725	0.5525	0.5398	0.49775	0.4886		44166s	29.9 °C	0.0029698	0.0024042	0.049497	0.021072	0.0015556	0.0062933		44166s	29.9 °C	0.002192	0.00077782	0.0048083	0.019658	0.0026163	0.0082024
46007s	29.9 °C	0.096	0.8321	0.7437	0.81475	0.7629	0.75315		46007s	29.9 °C	0.09655	0.62185	0.5963	0.56705	0.51165	0.50065		46007s	29.9 °C	0.0025456	0.0074953	0.044548	0.026234	0.00014142	0.011809		46007s	29.9 °C	0.0023335	0.0051619	0.010607	0.010536	0.0044548	0.0078489
47847s	29.9 °C	0.0957	0.88315	0.8071	0.8703	0.8097	0.80455		47847s	29.9 °C	0.09665	0.66425	0.64895	0.5928	0.5251	0.5106		47847s	29.9 °C	0.0032527	0.0082731	0.050346	0.034648	0.00014142	0.01492		47847s	29.9 °C	0.0023335	0.0033234	0.011809	0.006364	0.0059397	0.010748
49687s	29.9 °C	0.09565	0.92275	0.8612	0.91335	0.8485	0.84985		49687s	29.9 °C	0.09655	0.6987	0.6928	0.6209	0.53845	0.5211		49687s	29.9 °C	0.0030406	0.0067175	0.048508	0.042073	0.0032527	0.018738		49687s	29.9 °C	0.0024749	0.012587	0.019233	0.00084853	0.0047376	0.010324
51527s	30.1 °C	0.09565	0.9581	0.917	0.9527	0.8859	0.89665		51527s	30.1 °C	0.0963	0.73195	0.7334	0.64975	0.5517	0.53015		51527s	30.1 °C	0.003182	0.0083439	0.040022	0.05077	0.00070711	0.02185		51527s	30.1 °C	0.002687	0.012799	0.027436	0.0037477	0.0032527	0.0098288
53368s	30.0 °C	0.09565	0.98815	0.9591	0.98745	0.9249	0.93815		53368s	30.0 °C	0.09655	0.7574	0.7661	0.6732	0.56555	0.53935		53368s	30.0 °C	0.003182	0.010112	0.035638	0.056922	0.0059397	0.03783		53368s	30.0 °C	0.0028991	0.016122	0.033658	0.0014142	0.0012021	0.0094045
55208s	30.1 °C	0.09575	1.0102	0.9872	1.0123	0.9498	0.96205		55208s	30.1 °C	0.09625	0.78155	0.7872	0.68955	0.5745	0.54665		55208s	30.1 °C	0.0033234	0.012374	0.034648	0.062579	0.0011314	0.047023		55208s	30.1 °C	0.0026163	0.01888	0.038608	0.005869	0.0014142	0.0094045
57048s	30.0 °C	0.0957	1.0328	1.022	1.0438	0.9767	1.0038		57048s	30.0 °C	0.0963	0.8103	0.81725	0.7112	0.588	0.553		57048s	30.0 °C	0.0032527	0.012657	0.027224	0.06074	0.0021213	0.038537		57048s	30.0 °C	0.0025456	0.022062	0.044336	0.00014142	0.0046669	0.0084853
58888s	29.9 °C	0.0957	1.0476	1.0452	1.0666	0.99855	1.0258		58888s	29.9 °C	0.0965	0.83255	0.8346	0.7253	0.6016	0.56055		58888s	29.9 °C	0.0033941	0.011384	0.025173	0.059326	0.0012021	0.038749		58888s	29.9 °C	0.0025456	0.016758	0.050063	0.0041012	0.0077782	0.0078489
Mean OD 4	-Ara									+Ara								Replicate SD 4	-Ara									+Ara
Time s	Temp	LB	myc	Anchor-Linker	Linker-Bait	GroTAC1	GroTAC2		Time s	Temp	LB	myc	Anchor-Linker	Linker-Bait	GroTAC1	GroTAC2		Time s	Temp								Time s	Temp
0s	30.2 °C	0.0989	0.09825	0.10745	0.1111	0.11565	0.11055		0s	30.2 °C	0.09905	0.10185	0.1033	0.10645	0.11675	0.1143		0s	30.2 °C	0.0035355	0.00049497	0.0054447	0.0079196	0.014779	0.0064347		0s	30.2 °C	0.0028991	0.0061518	0.0024042	0.0014849	0.0071418	0.020082
1840s	29.8 °C	0.0981	0.102	0.1087	0.11625	0.12765	0.11965		1840s	29.8 °C	0.10265	0.10095	0.11265	0.1206	0.13055	0.12245		1840s	29.8 °C	0.0025456	0.0050912	0.0032527	0.0057276	0.017607	0.004879		1840s	29.8 °C	0.00049497	0.0037477	0.00049497	0.0059397	7.0711e-05	0.010394
3681s	30.1 °C	0.0985	0.10175	0.10705	0.11715	0.1273	0.1184		3681s	30.1 °C	0.102	0.10015	0.10805	0.11775	0.1288	0.12315		3681s	30.1 °C	0.0038184	0.0053033	0.0041719	0.0061518	0.020365	0.002687		3681s	30.1 °C	0.00014142	0.0037477	0.0020506	0.0053033	0.00084853	0.012092
5521s	29.9 °C	0.0979	0.10165	0.10665	0.11845	0.1282	0.11965		5521s	29.9 °C	0.10095	0.1005	0.1117	0.1208	0.12995	0.1252		5521s	29.9 °C	0.002687	0.0047376	0.002192	0.012374	0.020082	0.0060104		5521s	29.9 °C	0.0017678	0.0038184	0.0028284	0.011597	0.00035355	0.013859
7361s	29.9 °C	0.09875	0.1011	0.1065	0.11585	0.12665	0.1199		7361s	29.9 °C	0.10085	0.10065	0.10895	0.11845	0.1272	0.1246		7361s	29.9 °C	0.0037477	0.003677	0.0025456	0.0081317	0.021142	0.0048083		7361s	29.9 °C	0.0019092	0.0037477	0.0010607	0.0072832	0.0073539	0.012162
9202s	29.9 °C	0.0976	0.1003	0.1062	0.11675	0.1271	0.1183		9202s	29.9 °C	0.10115	0.10055	0.1065	0.11745	0.131	0.12385		9202s	29.9 °C	0.0022627	0.0024042	0.0022627	0.008556	0.018526	0.0024042		9202s	29.9 °C	0.0017678	0.0036062	0.0029698	0.0034648	0.00084853	0.012516
11042s	29.9 °C	0.098	0.1003	0.1063	0.1142	0.1254	0.11985		11042s	29.9 °C	0.10175	0.10085	0.10805	0.11495	0.1276	0.1249		11042s	29.9 °C	0.0028284	0.0021213	0.0019799	0.005374	0.020789	0.0034648		11042s	29.9 °C	0.0010607	0.0038891	0.0020506	0.00021213	0.0056569	0.012162
12882s	29.9 °C	0.09685	0.1005	0.1072	0.1176	0.1261	0.1175		12882s	29.9 °C	0.1014	0.1009	0.1081	0.1207	0.1291	0.125		12882s	29.9 °C	0.00091924	0.0021213	0.0022627	0.0091924	0.019375	0.00056569		12882s	29.9 °C	0.0016971	0.0038184	0.0035355	0.0077782	0.0018385	0.012587
14723s	30.0 °C	0.09765	0.1007	0.1089	0.11755	0.1274	0.11695		14723s	30.0 °C	0.10075	0.10105	0.1098	0.11895	0.13135	0.1246		14723s	30.0 °C	0.002192	0.0019799	0.002687	0.0070004	0.018102	0.0020506		14723s	30.0 °C	0.0024749	0.0036062	0.003677	0.0033234	0.0050205	0.011738
16563s	29.9 °C	0.0978	0.1011	0.11225	0.11905	0.132	0.12105		16563s	29.9 °C	0.10095	0.10165	0.1126	0.11965	0.13605	0.12925		16563s	29.9 °C	0.0025456	0.0015556	0.0038891	0.0051619	0.016688	7.0711e-05		16563s	29.9 °C	0.0023335	0.0038891	0.00056569	0.002192	0.00091924	0.011667
18403s	29.9 °C	0.0981	0.102	0.1172	0.12325	0.13595	0.1264		18403s	29.9 °C	0.1014	0.1023	0.1175	0.12545	0.1392	0.13445		18403s	29.9 °C	0.002687	0.00098995	0.0043841	0.0041719	0.019445	0.00056569		18403s	29.9 °C	0.0016971	0.0035355	0.002687	0.0019092	0.0050912	0.012092
20244s	30.0 °C	0.0983	0.10505	0.12745	0.1324	0.148	0.1368		20244s	30.0 °C	0.1011	0.1043	0.12705	0.1339	0.1472	0.1449		20244s	30.0 °C	0.002687	0.0017678	0.0065761	0.0039598	0.015839	0.00084853		20244s	30.0 °C	0.0022627	0.0035355	7.0711e-05	0.0055154	0.0014142	0.015981
22084s	30.0 °C	0.09795	0.1097	0.14525	0.1477	0.1654	0.1505		22084s	30.0 °C	0.10105	0.1077	0.14695	0.1489	0.1624	0.1603		22084s	30.0 °C	0.0014849	0.0014142	0.0094045	0.00098995	0.017395	0.0055154		22084s	30.0 °C	0.002192	0.0029698	0.0024749	0.0046669	0.0021213	0.011031
23924s	30.1 °C	0.09855	0.1181	0.1734	0.1738	0.19855	0.17735		23924s	30.1 °C	0.1009	0.11435	0.1748	0.17845	0.19325	0.192		23924s	30.1 °C	0.0027577	0.0016971	0.014849	0.0022627	0.013223	0.0089803		23924s	30.1 °C	0.0024042	0.0028991	0.0019799	0.0077075	0.00035355	0.014284
25764s	30.1 °C	0.0985	0.1326	0.2144	0.21545	0.24235	0.2183		25764s	30.1 °C	0.1006	0.126	0.2201	0.21945	0.2369	0.2342		25764s	30.1 °C	0.0029698	0.00056569	0.012869	0.0060104	0.016334	0.015132		25764s	30.1 °C	0.0028284	0.0016971	0.0041012	0.0092631	0.0046669	0.010324
27605s	30.0 °C	0.098	0.15535	0.26095	0.26055	0.2923	0.2615		27605s	30.0 °C	0.10135	0.14495	0.2646	0.2629	0.27605	0.27265		27605s	30.0 °C	0.00098995	0.0034648	0.013789	0.0053033	0.012587	0.014708		27605s	30.0 °C	0.0019092	7.0711e-05	0.0070711	0.009051	0.0079903	0.010819
29445s	29.9 °C	0.09695	0.193	0.32575	0.32125	0.35515	0.32125		29445s	29.9 °C	0.1003	0.1765	0.31445	0.31495	0.3231	0.316		29445s	29.9 °C	0.00077782	0.005374	0.01393	0.0016263	0.0064347	0.010253		29445s	29.9 °C	0.0032527	0.0025456	0.010112	0.0094045	0.012587	0.0011314
31285s	29.9 °C	0.0971	0.2384	0.37955	0.38895	0.42205	0.3812		31285s	29.9 °C	0.1001	0.2186	0.3658	0.36305	0.3642	0.34945		31285s	29.9 °C	0.00084853	0.003677	0.0019092	0.0017678	0.022698	0.0079196		31285s	29.9 °C	0.0035355	0.0038184	0.014991	0.01096	0.016405	0.0016263
33126s	29.9 °C	0.0979	0.298	0.41465	0.4107	0.4454	0.41075		33126s	29.9 °C	0.0999	0.2652	0.4008	0.40005	0.39165	0.37285		33126s	29.9 °C	0.0015556	0.0097581	0.0078489	0.00084853	0.030264	0.0089803		33126s	29.9 °C	0.0038184	0.003677	0.018385	0.0068589	0.010819	0.0020506
34966s	30.1 °C	0.0974	0.36325	0.45875	0.44805	0.48005	0.44675		34966s	30.1 °C	0.1001	0.3163	0.44265	0.43045	0.41825	0.4014		34966s	30.1 °C	0.00084853	0.0047376	0.016617	0.0016263	0.029062	0.0077075		34966s	30.1 °C	0.003677	0.0028284	0.024254	0.011243	0.01195	0.00028284
36806s	29.9 °C	0.0974	0.4014	0.5112	0.5087	0.5382	0.5051		36806s	29.9 °C	0.0997	0.3661	0.46525	0.47325	0.44995	0.4366		36806s	29.9 °C	0.00014142	0.0045255	0.017678	0.012869	0.018809	0.012587		36806s	29.9 °C	0.0039598	0.0035355	0.026375	0.0061518	0.018314	0.005374
38647s	29.9 °C	0.10145	0.44785	0.57135	0.56905	0.59035	0.55565		38647s	29.9 °C	0.10005	0.3987	0.49165	0.48925	0.4842	0.45955		38647s	29.9 °C	0.0051619	0.0027577	0.011809	0.011243	0.02086	0.020153		38647s	29.9 °C	0.0036062	0.0041012	0.01987	0.0036062	0.024607	0.0033234
40487s	29.9 °C	0.0974	0.5002	0.62645	0.63465	0.65935	0.6209		40487s	29.9 °C	0.09955	0.4398	0.52435	0.5208	0.4999	0.47665		40487s	29.9 °C	0.00042426	0.0029698	0.025668	0.0072832	0.024961	0.022062		40487s	29.9 °C	0.0044548	0.0083439	0.01888	0.011455	0.017961	0.0023335
42327s	29.9 °C	0.0975	0.55635	0.6987	0.7024	0.7245	0.69655		42327s	29.9 °C	0.09965	0.4759	0.57145	0.55405	0.5233	0.48915		42327s	29.9 °C	0.00056569	0.010112	0.019233	0.018809	0.028991	0.029062		42327s	29.9 °C	0.0044548	0.010607	0.031183	0.021708	0.02687	0.0036062
44168s	30.1 °C	0.09725	0.6264	0.7637	0.7638	0.78335	0.7543		44168s	30.1 °C	0.1	0.5089	0.63275	0.5851	0.5405	0.4981		44168s	30.1 °C	7.0711e-05	0.009051	0.026163	0.013718	0.029911	0.02984		44168s	30.1 °C	0.0041012	0.017253	0.021708	0.021779	0.02786	0.005374
46008s	29.9 °C	0.0976	0.6989	0.8218	0.8181	0.8396	0.81235		46008s	29.9 °C	0.09975	0.53835	0.68745	0.61855	0.5575	0.50845		46008s	29.9 °C	0.0012728	0.0042426	0.039315	0.0097581	0.035214	0.033305		46008s	29.9 °C	0.0044548	0.021991	0.019021	0.019304	0.030971	0.0020506
47848s	29.9 °C	0.09775	0.75745	0.87235	0.86535	0.8814	0.8632		47848s	29.9 °C	0.0997	0.5755	0.72715	0.64845	0.57435	0.51585		47848s	29.9 °C	0.0014849	0.014779	0.046881	0.005869	0.034083	0.03776		47848s	29.9 °C	0.0043841	0.02489	0.020718	0.013506	0.037547	0.0017678
49689s	30.0 °C	0.09735	0.81665	0.9248	0.9142	0.9271	0.9151		49689s	30.0 °C	0.10005	0.63025	0.77015	0.67755	0.5934	0.52635		49689s	30.0 °C	0.00077782	0.021708	0.052609	0.0039598	0.039315	0.033517		49689s	30.0 °C	0.0040305	0.018455	0.020577	0.010536	0.045962	0.0040305
51529s	29.9 °C	0.09765	0.8666	0.9659	0.9591	0.96765	0.96615		51529s	29.9 °C	0.09995	0.673	0.8036	0.70435	0.61125	0.536		51529s	29.9 °C	0.0012021	0.018809	0.056003	0.0019799	0.037265	0.026517		51529s	29.9 °C	0.0041719	0.021355	0.023335	0.010253	0.054801	0.005374
53369s	29.9 °C	0.0974	0.91785	1.0015	0.992	0.99815	1.0033		53369s	29.9 °C	0.1001	0.71175	0.82985	0.7281	0.62525	0.5468		53369s	29.9 °C	0.00084853	0.020294	0.058266	0.00056569	0.036699	0.017748		53369s	29.9 °C	0.0041012	0.026092	0.023264	0.0097581	0.060175	0.0074953
55210s	30.2 °C	0.09845	0.9556	1.0297	1.0227	1.0237	1.0322		55210s	30.2 °C	0.10045	0.7447	0.8508	0.749	0.6397	0.55895		55210s	30.2 °C	0.002192	0.018809	0.057771	0.0028991	0.036699	0.014496		55210s	30.2 °C	0.0036062	0.028284	0.026304	0.0041012	0.063074	0.0074246
57050s	29.8 °C	0.0982	0.98875	1.052	1.0478	1.0471	1.0521		57050s	29.8 °C	0.10025	0.77195	0.8662	0.766	0.6544	0.5741		57050s	29.8 °C	0.0018385	0.02185	0.054659	0.003182	0.037406	0.016829		57050s	29.8 °C	0.0038891	0.032598	0.030688	0.0016971	0.064912	0.00042426
58890s	30.0 °C	0.09825	1.0192	1.0779	1.0775	1.0713	1.0774		58890s	30.0 °C	0.1001	0.8003	0.88575	0.78975	0.67135	0.59375		58890s	30.0 °C	0.0020506	0.021213	0.044972	0.0024042	0.033305	0.013152		58890s	30.0 °C	0.0041012	0.03182	0.034719	0.003182	0.06371	0.0057276
Mean OD 5	-Ara									+Ara								Replicate SD 5	-Ara									+Ara
Time s	Temp	LB	myc	Anchor-Linker	Linker-Bait	GroTAC1	GroTAC2		Time s	Temp	LB	myc	Anchor-Linker	Linker-Bait	GroTAC1	GroTAC2		Time s	Temp								Time s	Temp
0s	30.0 °C	0.09785	0.10075	0.101	0.10255	0.10065	0.10235		0s	30.0 °C	0.09635	0.1039	0.12445	0.10775	0.11105	0.107		0s	30.0 °C	0.0068589	0.00035355	0.0015556	0.0053033	0.0020506	0.00049497		0s	30.0 °C	0.00049497	0.00070711	0.012092	0.00035355	0.0037477	0.012869
1840s	30.0 °C	0.10205	0.10845	0.1077	0.12015	0.115	0.11465		1840s	30.0 °C	0.10025	0.10645	0.11275	0.11015	0.12135	0.12445		1840s	30.0 °C	0.0016263	0.0020506	0.00070711	0.0033234	0.0028284	0.0034648		1840s	30.0 °C	0.0055861	0.0070004	0.0061518	0.00091924	0.021708	0.027365
3681s	29.9 °C	0.10195	0.1091	0.1069	0.1111	0.1125	0.11625		3681s	29.9 °C	0.10035	0.10645	0.1119	0.1066	0.11455	0.1223		3681s	29.9 °C	0.0038891	0.00042426	0.00070711	0.0048083	0.0050912	0.0026163		3681s	29.9 °C	0.0051619	0.0072832	0.0055154	0.0012728	0.014071	0.023476
5521s	30.0 °C	0.10055	0.10595	0.10595	0.1105	0.11345	0.1131		5521s	30.0 °C	0.10015	0.10635	0.11295	0.10645	0.1187	0.1219		5521s	30.0 °C	0.0036062	0.0041719	0.0024749	0.0052326	0.0019092	0.0049497		5521s	30.0 °C	0.0044548	0.0074246	0.0038891	0.00049497	0.020506	0.024324
7361s	30.1 °C	0.1006	0.10535	0.10495	0.10915	0.11065	0.11355		7361s	30.1 °C	0.1003	0.1065	0.1129	0.1072	0.1165	0.121		7361s	30.1 °C	0.0041012	0.0051619	0.0038891	0.005869	0.0054447	0.0057276		7361s	30.1 °C	0.0043841	0.0072125	0.0056569	0.0012728	0.017678	0.0239
9202s	29.9 °C	0.10065	0.10515	0.1037	0.1092	0.1126	0.11635		9202s	29.9 °C	0.10085	0.1063	0.1122	0.10685	0.1133	0.12055		9202s	29.9 °C	0.0040305	0.0047376	0.0046669	0.0060811	0.0045255	0.0019092		9202s	29.9 °C	0.004879	0.0066468	0.0052326	7.0711e-05	0.012021	0.023971
11042s	30.1 °C	0.09985	0.10495	0.10385	0.10885	0.11165	0.11275		11042s	30.1 °C	0.09975	0.1066	0.1127	0.1065	0.1142	0.117		11042s	30.1 °C	0.0054447	0.0045962	0.0044548	0.0057276	0.0027577	0.0045962		11042s	30.1 °C	0.003182	0.0072125	0.0052326	0.00042426	0.014284	0.020082
12882s	30.1 °C	0.1002	0.10515	0.10385	0.10865	0.1109	0.11605		12882s	30.1 °C	0.10035	0.1072	0.1131	0.10715	0.1144	0.1213		12882s	30.1 °C	0.0049497	0.0044548	0.0040305	0.0072832	0.0060811	0.00091924		12882s	30.1 °C	0.0040305	0.0067882	0.0045255	0.0013435	0.013152	0.025314
14722s	30.0 °C	0.09965	0.1052	0.1055	0.10955	0.1143	0.1155		14722s	30.0 °C	0.0992	0.10705	0.1142	0.1091	0.11875	0.1205		14722s	30.0 °C	0.0055861	0.0045255	0.0045255	0.0071418	0.0041012	0.0042426		14722s	30.0 °C	0.0024042	0.0068589	0.0050912	0.00042426	0.017748	0.021496
16563s	30.3 °C	0.09945	0.10495	0.1066	0.11175	0.11595	0.12115		16563s	30.3 °C	0.1004	0.1074	0.1157	0.1114	0.11895	0.12495		16563s	30.3 °C	0.005869	0.0037477	0.0029698	0.0067175	0.0043134	0.0012021		16563s	30.3 °C	0.0039598	0.0069296	0.0057983	0.00014142	0.013789	0.024112
18403s	29.9 °C	0.09965	0.1052	0.11055	0.1147	0.12065	0.12625		18403s	29.9 °C	0.1005	0.10715	0.1186	0.11555	0.12285	0.12765		18403s	29.9 °C	0.0057276	0.0029698	0.0023335	0.0072125	0.0040305	0.0026163		18403s	29.9 °C	0.0041012	0.0061518	0.0057983	0.00021213	0.014354	0.024254
20243s	29.9 °C	0.1004	0.1066	0.1186	0.12165	0.1299	0.13585		20243s	29.9 °C	0.10045	0.10845	0.12585	0.124	0.1313	0.1345		20243s	29.9 °C	0.0048083	0.0031113	0.0018385	0.0060104	0.002687	0.00049497		20243s	29.9 °C	0.0037477	0.0064347	0.0070004	0.00028284	0.012445	0.022769
22084s	30.0 °C	0.1002	0.10845	0.131	0.13425	0.14705	0.15595		22084s	30.0 °C	0.1006	0.1109	0.1378	0.1385	0.14255	0.14875		22084s	30.0 °C	0.0050912	0.0023335	0.0011314	0.0041719	0.0016263	0.0040305		22084s	30.0 °C	0.0042426	0.0049497	0.0089095	0.0011314	0.0094045	0.022415
23924s	30.1 °C	0.09965	0.1113	0.1533	0.15635	0.1753	0.1842		23924s	30.1 °C	0.1004	0.1142	0.1578	0.16375	0.169	0.17385		23924s	30.1 °C	0.005869	0.00070711	0.0033941	0.0012021	0.0021213	0.0025456		23924s	30.1 °C	0.0038184	0.006364	0.013152	0.0036062	0.010182	0.018455
25764s	29.8 °C	0.0996	0.11715	0.19035	0.19135	0.2161	0.2317		25764s	29.8 °C	0.10025	0.1212	0.1907	0.203	0.2025	0.20665		25764s	29.8 °C	0.0060811	0.0014849	0.0082731	0.0036062	0.0039598	0.0038184		25764s	29.8 °C	0.0037477	0.0056569	0.017961	0.0039598	0.0032527	0.011102
27605s	30.0 °C	0.09955	0.12755	0.2362	0.23355	0.26195	0.2781		27605s	30.0 °C	0.10035	0.1329	0.23165	0.2432	0.2423	0.24645		27605s	30.0 °C	0.0062933	0.0047376	0.013859	0.002192	0.0057276	0.0082024		27605s	30.0 °C	0.0038891	0.0048083	0.0169	0.0033941	0.0038184	0.013506
29445s	29.9 °C	0.09975	0.14535	0.2909	0.28945	0.3259	0.34145		29445s	29.9 °C	0.1007	0.15325	0.2785	0.29125	0.28615	0.29515		29445s	29.9 °C	0.0060104	0.008556	0.019092	0.003182	0.0015556	0.0089803		29445s	29.9 °C	0.0043841	0.0047376	0.026304	0.0088388	0.00021213	0.015486
31285s	30.0 °C	0.0998	0.17305	0.35755	0.35275	0.3899	0.4026		31285s	30.0 °C	0.0994	0.18285	0.3238	0.32965	0.31935	0.33005		31285s	30.0 °C	0.0060811	0.016476	0.018455	0.0088388	0.00070711	0.0084853		31285s	30.0 °C	0.0024042	0.0017678	0.027011	0.004879	0.010536	0.013223
33125s	30.1 °C	0.09955	0.2158	0.40165	0.40225	0.41905	0.43635		33125s	30.1 °C	0.1011	0.22395	0.36495	0.36205	0.3548	0.35655		33125s	30.1 °C	0.0057276	0.023617	0.026517	0.017041	0.0023335	0.0062933		33125s	30.1 °C	0.0048083	0.0013435	0.026092	0.0054447	0.014284	0.012092
34966s	30.0 °C	0.09935	0.26455	0.43715	0.4389	0.45575	0.4681		34966s	30.0 °C	0.1008	0.26745	0.39465	0.39715	0.3828	0.3817		34966s	30.0 °C	0.0065761	0.028779	0.019163	0.0041012	0.0043134	0.00056569		34966s	30.0 °C	0.0038184	0.0044548	0.024819	0.0036062	0.012162	0.010889
36806s	30.2 °C	0.09935	0.33085	0.48185	0.4824	0.5046	0.5285		36806s	30.2 °C	0.10095	0.31575	0.432	0.4383	0.41195	0.4107		36806s	30.2 °C	0.0067175	0.034578	0.010112	0.0045255	0.012728	0.00070711		36806s	30.2 °C	0.0041719	0.0089803	0.024749	0.0029698	0.012657	0.010748
38646s	30.0 °C	0.09975	0.3882	0.5474	0.5475	0.56365	0.577		38646s	30.0 °C	0.1015	0.3643	0.4669	0.47215	0.44455	0.43755		38646s	30.0 °C	0.0060104	0.012587	0.032668	0.0093338	0.0012021	0.0016971		38646s	30.0 °C	0.0050912	0.0065054	0.025739	7.0711e-05	0.0081317	0.011243
40487s	29.9 °C	0.0995	0.42835	0.61005	0.61365	0.63465	0.65145		40487s	29.9 °C	0.1015	0.3955	0.5016	0.502	0.47025	0.46595		40487s	29.9 °C	0.0065054	0.0098288	0.034436	0.0098288	0.0061518	0.0060104		40487s	29.9 °C	0.0049497	0.0022627	0.023193	0.0011314	0.0074246	0.017324
42327s	29.9 °C	0.09945	0.4751	0.6794	0.684	0.69935	0.7097		42327s	29.9 °C	0.1024	0.43265	0.53135	0.5249	0.4844	0.47475		42327s	29.9 °C	0.0064347	0.017536	0.041436	0.00056569	0.0026163	0.0045255		42327s	29.9 °C	0.0062225	0.0028991	0.023688	0.0021213	0.0029698	0.011809
44167s	30.1 °C	0.0995	0.52885	0.74085	0.7503	0.7581	0.76395		44167s	30.1 °C	0.10025	0.4713	0.56495	0.54645	0.49875	0.4845		44167s	30.1 °C	0.0066468	0.047305	0.040093	0.00028284	0.0046669	0.005869		44167s	30.1 °C	0.003182	0.0098995	0.028214	0.0043134	0.0026163	0.0077782
46008s	29.9 °C	0.0998	0.58925	0.8016	0.8092	0.8088	0.8116		46008s	29.9 °C	0.10095	0.49745	0.60395	0.57305	0.5114	0.49595		46008s	29.9 °C	0.0060811	0.016476	0.028709	0.008061	0.0065054	0.0029698		46008s	29.9 °C	0.0041719	0.010253	0.041649	0.01195	0.00014142	0.008556
47848s	30.1 °C	0.09955	0.65585	0.85405	0.86565	0.8502	0.8533		47848s	30.1 °C	0.10115	0.5298	0.6397	0.5959	0.5236	0.5042		47848s	30.1 °C	0.0064347	0.041083	0.01888	0.025244	0.0082024	0.0012728		47848s	30.1 °C	0.0045962	0.010748	0.059397	0.025597	0.0015556	0.0060811
49688s	30.0 °C	0.0995	0.7096	0.9001	0.91215	0.89105	0.8925		49688s	30.0 °C	0.10085	0.564	0.67005	0.6218	0.53615	0.51445		49688s	30.0 °C	0.0067882	0.01895	0.011314	0.023547	0.011384	0.00084853		49688s	30.0 °C	0.0041719	0.010889	0.063569	0.036487	0.00077782	0.0064347
51529s	30.2 °C	0.09945	0.7575	0.9391	0.94535	0.9306	0.92225		51529s	30.2 °C	0.1008	0.59595	0.69465	0.6388	0.54605	0.52265		51529s	30.2 °C	0.0068589	0.031113	0.0055154	0.021708	0.0086267	0.0027577		51529s	30.2 °C	0.0039598	0.00035355	0.068377	0.035355	7.0711e-05	0.0060104
53369s	29.9 °C	0.09965	0.814	0.97275	0.98025	0.9655	0.95545		53369s	29.9 °C	0.1001	0.6389	0.7195	0.6618	0.55685	0.53		53369s	29.9 °C	0.0065761	0.031678	0.002192	0.022415	0.0079196	0.00049497		53369s	29.9 °C	0.0029698	0.015839	0.067599	0.02786	0.00049497	0.0060811
55209s	30.0 °C	0.0995	0.86235	1.002	1.0111	0.9846	0.97485		55209s	30.0 °C	0.10185	0.67545	0.7389	0.6841	0.56535	0.5384		55209s	30.0 °C	0.0067882	0.027082	0.0018385	0.028638	0.014566	0.0006364		55209s	30.0 °C	0.0051619	0.019728	0.069014	0.026304	0.0012021	0.0065054
57049s	29.9 °C	0.09985	0.8986	1.0299	1.04	1.0067	0.99675		57049s	29.9 °C	0.1015	0.7144	0.75905	0.70295	0.5728	0.5441		57049s	29.9 °C	0.0065761	0.022627	0.012304	0.042921	0.019799	0.00021213		57049s	29.9 °C	0.0048083	0.0077782	0.065266	0.027931	0.0038184	0.0087681
58890s	30.0 °C	0.09975	0.93145	1.0579	1.07	1.034	1.0225		58890s	30.0 °C	0.1011	0.7539	0.7797	0.7265	0.5863	0.54885		58890s	30.0 °C	0.0065761	0.020294	0.015203	0.048437	0.018526	0.0006364		58890s	30.0 °C	0.0041012	0.0097581	0.069014	0.027011	0.011314	0.0094045
MEAN value
-Ara							+Ara
Time s	Myc	Anchor-Linker	Linker-Bait	GroTAC1	GroTAC2		Time s	Myc	Anchor-Linker	Linker-Bait	GroTAC1	GroTAC2
0s	0.0001	0.00419	0.00488	0.00526	0.00724		0s	-0.00208	0.00572	0.00324	0.00575	0.00344
1840s	0.00475	0.00515	0.01194	0.01429	0.01593		1840s	-0.00222	0.00649	0.00952	0.01498	0.01614
3681s	0.00371	0.00418	0.01103	0.01428	0.01648		3681s	-0.0025	0.00438	0.00953	0.01298	0.017
5521s	0.00314	0.00427	0.01008	0.01481	0.01565		5521s	-0.00201	0.00581	0.0105	0.01494	0.01818
7361s	0.00291	0.0039	0.0093	0.01368	0.01591		7361s	-0.00197	0.0053	0.00958	0.01379	0.01722
9202s	0.00288	0.00421	0.00975	0.01487	0.01693		9202s	-0.0021	0.00497	0.0092	0.01427	0.01767
11042s	0.00313	0.0044	0.00921	0.01368	0.01588		11042s	-0.00195	0.00478	0.00809	0.01445	0.01761
12882s	0.00375	0.00487	0.01041	0.01437	0.01604		12882s	-0.00141	0.00619	0.00974	0.015	0.01876
14722s	0.00463	0.00624	0.011	0.01512	0.01646		14722s	-0.00052	0.00689	0.01081	0.01597	0.0178
16563s	0.00598	0.00801	0.01244	0.01729	0.01954		16563s	8e-05	0.00779	0.01212	0.01781	0.02078
18403s	0.00829	0.01101	0.01474	0.02037	0.02235		18403s	0.00203	0.00978	0.0144	0.01972	0.02354
20243s	0.01305	0.01756	0.01987	0.02764	0.02937		20243s	0.00603	0.01553	0.0191	0.02557	0.02973
22084s	0.02119	0.02855	0.02909	0.03903	0.04062		22084s	0.01295	0.02573	0.02736	0.03445	0.04011
23924s	0.03446	0.04741	0.04472	0.06006	0.05984		23924s	0.02432	0.04288	0.04354	0.05282	0.05923
25764s	0.05321	0.07705	0.07015	0.09097	0.09008		25764s	0.04139	0.07043	0.06774	0.07899	0.0878
27605s	0.08047	0.11516	0.09929	0.12886	0.12777		27605s	0.0639	0.10578	0.09499	0.111	0.122
29445s	0.11692	0.16285	0.14024	0.17901	0.17668		29445s	0.0938	0.14685	0.12798	0.14735	0.16138
31285s	0.15681	0.21884	0.18598	0.23387	0.23231		31285s	0.1322	0.19299	0.16154	0.1827	0.19766
33125s	0.20406	0.26391	0.21501	0.26989	0.27591		33125s	0.17067	0.23712	0.19479	0.21535	0.23034
34966s	0.25335	0.30524	0.25298	0.31342	0.31394		34966s	0.21393	0.27984	0.22992	0.24495	0.25878
36806s	0.30042	0.35423	0.30212	0.36377	0.36446		36806s	0.25416	0.31702	0.27257	0.27812	0.29073
38646s	0.35462	0.41172	0.36587	0.41489	0.41504		38646s	0.29278	0.35101	0.30804	0.31417	0.31902
40487s	0.41233	0.46565	0.43677	0.47932	0.47477		40487s	0.33429	0.384	0.34376	0.34376	0.34961
42327s	0.46523	0.52785	0.49398	0.5399	0.53406		42327s	0.37081	0.42187	0.37792	0.3666	0.36711
44167s	0.52458	0.59101	0.55007	0.59622	0.59074		44167s	0.40888	0.46124	0.40732	0.3904	0.38162
46008s	0.59035	0.65067	0.60499	0.64699	0.64957		46008s	0.44685	0.50402	0.44459	0.41238	0.39535
47848s	0.66022	0.70836	0.66402	0.687	0.70342		47848s	0.48801	0.55038	0.47438	0.43283	0.40763
49688s	0.71968	0.76454	0.7142	0.72485	0.75508		49688s	0.53276	0.59453	0.50642	0.4473	0.41652
51529s	0.76685	0.81222	0.76502	0.7621	0.80001		51529s	0.5799	0.63692	0.53698	0.46109	0.42647
53369s	0.80854	0.85324	0.8107	0.79738	0.8426		53369s	0.6247	0.67358	0.56866	0.47018	0.43549
55209s	0.84111	0.88646	0.85126	0.82354	0.87378		55209s	0.65968	0.70241	0.59614	0.47875	0.44507
57049s	0.86986	0.91689	0.88761	0.84923	0.90513		57049s	0.68838	0.72949	0.62182	0.48806	0.45567
58890s	0.89585	0.94454	0.9242	0.8731	0.9333		58890s	0.71489	0.75206	0.64891	0.49862	0.46627
SEM
-Ara							+Ara
Time s	Myc	Anchor-Linker	Linker-Bait	GroTAC1	GroTAC2		Time s	Myc	Anchor-Linker	Linker-Bait	GroTAC1	GroTAC2
0s	0.000980434	0.00159526	0.00199303	0.00325044	0.00277134		0s	0.00433323	0.00607877	0.0032107	0.00471028	0.00469376
1840s	0.000958384	0.0014725	0.00257077	0.0038787	0.00164511		1840s	0.00405323	0.00436143	0.00534735	0.00663854	0.00367591
3681s	0.000992648	0.00135974	0.0022881	0.00365632	0.00133197		3681s	0.00419109	0.00386017	0.00540513	0.00654791	0.00328645
5521s	0.000713337	0.00145727	0.00273393	0.00392395	0.00202244		5521s	0.00417278	0.00411817	0.00586125	0.00682082	0.00390946
7361s	0.000504579	0.0012853	0.00207672	0.00357035	0.00172709		7361s	0.00407064	0.00378408	0.00534146	0.0063009	0.00381532
9202s	0.000486467	0.00128446	0.00244862	0.00369238	0.00158805		9202s	0.0040315	0.00377162	0.00526082	0.0065974	0.00326897
11042s	0.000583438	0.00111926	0.00195713	0.00348847	0.00170804		11042s	0.00413168	0.00383909	0.00488215	0.00635104	0.00299113
12882s	0.000549318	0.00143898	0.00268391	0.00380515	0.00162037		12882s	0.00417874	0.0039539	0.00535083	0.00617509	0.00339674
14722s	0.00071232	0.00141354	0.00244576	0.0038556	0.00122018		14722s	0.00408756	0.00389116	0.00525515	0.00686631	0.00400272
16563s	0.00133394	0.00182451	0.00247029	0.00438863	0.00147516		16563s	0.00408579	0.003906	0.00561361	0.00712289	0.00400686
18403s	0.00274674	0.00248497	0.0031408	0.00482718	0.00255255		18403s	0.00418562	0.00422746	0.0059925	0.00745024	0.00424442
20243s	0.00517603	0.00386915	0.00488949	0.00645845	0.00382716		20243s	0.00530178	0.00500983	0.00704711	0.00772332	0.00527171
22084s	0.00891187	0.00659386	0.00817003	0.00968683	0.00740449		22084s	0.00785435	0.00746766	0.0100772	0.00977112	0.00755198
23924s	0.0151185	0.0103515	0.0136222	0.0147202	0.011701		23924s	0.0122904	0.0110022	0.0155443	0.0139786	0.0122817
25764s	0.0223547	0.0162664	0.0226572	0.0218841	0.0192968		25764s	0.0188372	0.0170689	0.0240087	0.0203538	0.0174644
27605s	0.0313336	0.0223936	0.0319403	0.0291763	0.0257448		27605s	0.0252596	0.0218343	0.0323365	0.0260527	0.0219878
29445s	0.0413922	0.0298762	0.0447862	0.0383072	0.0343588		29445s	0.0318764	0.0262131	0.0416383	0.0316007	0.0269381
31285s	0.0471614	0.0351575	0.0569847	0.0468046	0.0416064		31285s	0.0384094	0.028535	0.0481582	0.0358816	0.0275189
33125s	0.0506546	0.0345503	0.0588229	0.0448863	0.0419554		33125s	0.0408805	0.0271348	0.050844	0.0372416	0.024457
34966s	0.0510513	0.0318998	0.0593434	0.0435362	0.0403834		34966s	0.0426066	0.0250236	0.0494767	0.0349895	0.0219406
36806s	0.0521998	0.028461	0.06037	0.0429865	0.0386151		36806s	0.0420223	0.0210586	0.0491306	0.0327032	0.0197033
38646s	0.0512616	0.0286419	0.0577771	0.0398239	0.0351452		38646s	0.0397735	0.0184118	0.0429547	0.0310852	0.0189886
40487s	0.0528165	0.0340577	0.0556715	0.0425788	0.040125		40487s	0.0374265	0.0187584	0.0385923	0.0290565	0.0175028
42327s	0.0553965	0.0405386	0.0631192	0.0498053	0.0466754		42327s	0.0313928	0.0177585	0.0339211	0.0263699	0.0146491
44167s	0.0586152	0.0425034	0.0674313	0.0556843	0.0511879		44167s	0.0302982	0.0230512	0.0319761	0.0242721	0.0120956
46008s	0.0588905	0.0429112	0.0683155	0.0557859	0.0474508		46008s	0.0322767	0.0277523	0.0275059	0.0226925	0.00931115
47848s	0.0547965	0.0414633	0.0646358	0.0545807	0.0435766		47848s	0.0360475	0.027895	0.0257258	0.0187539	0.00623628
49688s	0.051727	0.0385619	0.062215	0.0520975	0.0412186		49688s	0.0364306	0.0288124	0.0234908	0.0167272	0.00651553
51529s	0.050853	0.0343514	0.0550406	0.048951	0.0364749		51529s	0.0341068	0.0255722	0.0215474	0.014321	0.00621228
53369s	0.0496201	0.0326864	0.048023	0.0457797	0.0348603		53369s	0.0334286	0.0237919	0.0200015	0.0149871	0.00622893
55209s	0.0487993	0.0298912	0.0408478	0.0422645	0.0310065		55209s	0.0341416	0.0242638	0.01817	0.0158932	0.00665174
57049s	0.0505766	0.0276701	0.0364084	0.040433	0.0267274		57049s	0.0337195	0.0241264	0.0163686	0.017414	0.00781226
58890s	0.0505482	0.0271773	0.0314555	0.0406394	0.0257828		58890s	0.0337713	0.025519	0.0172014	0.0197276	0.00973604

## Sheet: dclpX 2
Mean OD 1	-Ara									+Ara								Replicate SD 1	-Ara									+Ara
Time s	Temp	LB	myc	Anchor-Linker	Linker-Bait	GroTAC1	GroTAC2		Time s	Temp	LB	myc	Anchor-Linker	Linker-Bait	GroTAC1	GroTAC2		Time s	Temp								Time s	Temp
0s	30.1 °C	0.09445	0.0985	0.0962	0.09765	0.0989	0.0987		0s	30.1 °C	0.0999	0.0964	0.09825	0.0975	0.09705	0.0959		0s	30.1 °C	7.0711e-05	0.002687	0.0028284	0.0030406	0.0045255	0.0033941		0s	30.1 °C	0.0018385	0.0018385	0.00021213	0.00098995	0.0026163	0.0011314
1832s	29.9 °C	0.09705	0.1006	0.10055	0.1059	0.10225	0.1111		1832s	29.9 °C	0.1016	0.1047	0.10775	0.10535	0.10355	0.10115		1832s	29.9 °C	0.0019092	0.0055154	0.0060104	0.0089095	0.0053033	0.0028284		1832s	29.9 °C	0.008061	0.0056569	0.0037477	0.002192	0.0051619	0.0054447
3664s	30.3 °C	0.09605	0.1007	0.09865	0.10565	0.10365	0.1117		3664s	30.3 °C	0.10105	0.1037	0.10985	0.1095	0.1091	0.1106		3664s	30.3 °C	7.0711e-05	0.0056569	0.0053033	0.005869	0.0068589	0.0031113		3664s	30.3 °C	0.0072832	0.0022627	0.0017678	0.0039598	0.0018385	0.014708
5496s	30.1 °C	0.0957	0.1009	0.09975	0.10935	0.107	0.1135		5496s	30.1 °C	0.10045	0.10045	0.10835	0.10775	0.1057	0.10965		5496s	30.1 °C	0.00070711	0.005374	0.0033234	0.0033234	0.0050912	0.006364		5496s	30.1 °C	0.0065761	0.0040305	0.0010607	7.0711e-05	0.0042426	0.0086974
7328s	30.5 °C	0.0958	0.1008	0.09805	0.10725	0.108	0.1141		7328s	30.5 °C	0.1007	0.09995	0.11	0.11155	0.1108	0.11225		7328s	30.5 °C	0.00056569	0.0052326	0.003182	0.0024749	0.0059397	0.0073539		7328s	30.5 °C	0.0067882	0.0053033	0.0035355	0.0047376	0.0048083	0.010394
9161s	30.4 °C	0.09585	0.10085	0.0975	0.1055	0.1083	0.116		9161s	30.4 °C	0.10095	0.0995	0.1115	0.11495	0.11205	0.1129		9161s	30.4 °C	0.00049497	0.004879	0.0033941	0.0039598	0.0025456	0.0091924		9161s	30.4 °C	0.0071418	0.0055154	0.0056569	0.0067175	7.0711e-05	0.012021
10993s	30.4 °C	0.09555	0.10095	0.09775	0.1036	0.10915	0.11565		10993s	30.4 °C	0.09935	0.09905	0.1103	0.1104	0.10875	0.11155		10993s	30.4 °C	0.0014849	0.0047376	0.0027577	0.0039598	0.0024749	0.0086974		10993s	30.4 °C	0.0050205	0.0050205	0.0083439	0.0042426	0.0020506	0.0099702
12825s	30.4 °C	0.0956	0.10105	0.09745	0.10365	0.1098	0.1159		12825s	30.4 °C	0.10025	0.09955	0.1059	0.11035	0.11075	0.11295		12825s	30.4 °C	0.00098995	0.0041719	0.0036062	0.0060104	0.0028284	0.0077782		12825s	30.4 °C	0.0060104	0.0054447	0.0019799	0.003182	0.0023335	0.0064347
14657s	30.5 °C	0.0958	0.102	0.09855	0.104	0.10925	0.11545		14657s	30.5 °C	0.1002	0.09995	0.10775	0.11395	0.1126	0.11525		14657s	30.5 °C	0.00070711	0.0041012	0.0037477	0.0049497	0.0019092	0.0077075		14657s	30.5 °C	0.0060811	0.0045962	0.0033234	0.0078489	0.0018385	0.0079903
16489s	30.4 °C	0.0953	0.10375	0.10045	0.10645	0.11095	0.1175		16489s	30.4 °C	0.09975	0.10145	0.11505	0.117	0.1188	0.11815		16489s	30.4 °C	0.0019799	0.0038891	0.0033234	0.0064347	0.0040305	0.0077782		16489s	30.4 °C	0.0054447	0.0045962	0.010536	0.0094752	0.009051	0.010253
18321s	30.3 °C	0.09515	0.10695	0.1036	0.10895	0.11435	0.1216		18321s	30.3 °C	0.10085	0.10455	0.11205	0.1182	0.1186	0.1217		18321s	30.3 °C	0.0023335	0.003182	0.0022627	0.004879	0.0037477	0.010889		18321s	30.3 °C	0.0071418	0.004879	0.00091924	0.0055154	0.0045255	0.0079196
20153s	30.2 °C	0.0951	0.11385	0.11055	0.1144	0.121	0.1282		20153s	30.2 °C	0.10005	0.10985	0.1217	0.12475	0.1296	0.12695		20153s	30.2 °C	0.0024042	0.0034648	0.002192	0.0035355	0.0035355	0.014142		20153s	30.2 °C	0.0060104	0.0050205	0.0046669	0.010536	0.010324	0.0078489
21985s	30.1 °C	0.0952	0.1267	0.1236	0.12535	0.1341	0.1404		21985s	30.1 °C	0.09925	0.1201	0.13585	0.1351	0.1427	0.13905		21985s	30.1 °C	0.0022627	0.0033941	0.0011314	0.0041719	0.0046669	0.015839		21985s	30.1 °C	0.0050205	0.0055154	0.0089803	0.011455	0.013435	0.00091924
23817s	30.2 °C	0.09515	0.1481	0.1451	0.1451	0.1582	0.1622		23817s	30.2 °C	0.1	0.13755	0.1542	0.15045	0.1623	0.16165		23817s	30.2 °C	0.0020506	0.0019799	0.00098995	0.0043841	0.0052326	0.020082		23817s	30.2 °C	0.0059397	0.0060104	0.010607	0.0095459	0.013859	0.0062933
25649s	30.1 °C	0.0952	0.18245	0.17905	0.1761	0.1903	0.19415		25649s	30.1 °C	0.0992	0.16595	0.1872	0.1787	0.1951	0.19585		25649s	30.1 °C	0.0022627	0.00021213	0.0033234	0.0045255	0.012445	0.020577		25649s	30.1 °C	0.0049497	0.0062933	0.014849	0.012869	0.019092	0.013789
27482s	30.0 °C	0.095	0.2311	0.2262	0.2245	0.2398	0.2402		27482s	30.0 °C	0.0993	0.20855	0.231	0.2226	0.237	0.2387		27482s	30.0 °C	0.0021213	0.00056569	0.0043841	0.0046669	0.014142	0.023193		27482s	30.0 °C	0.0052326	0.0053033	0.014708	0.015981	0.022203	0.016405
29314s	30.3 °C	0.09525	0.2842	0.27725	0.277	0.29345	0.30085		29314s	30.3 °C	0.09885	0.25325	0.27635	0.2668	0.2756	0.2867		29314s	30.3 °C	0.0019092	0.0018385	0.005869	0.0049497	0.016193	0.028638		29314s	30.3 °C	0.0045962	0.0041719	0.015627	0.015556	0.022627	0.021213
31146s	29.9 °C	0.09505	0.3419	0.3331	0.33675	0.35065	0.37035		31146s	29.9 °C	0.0989	0.2971	0.3182	0.30775	0.3084	0.3352		31146s	29.9 °C	0.0024749	0.0038184	0.0083439	0.005869	0.014071	0.028355		31146s	29.9 °C	0.0046669	0.00098995	0.014849	0.010819	0.033093	0.019516
32978s	30.0 °C	0.0949	0.3924	0.3807	0.3898	0.4022	0.41685		32978s	30.0 °C	0.09965	0.3364	0.35925	0.34485	0.34165	0.37185		32978s	30.0 °C	0.0021213	0.0032527	0.0045255	0.010041	0.018102	0.014637		32978s	30.0 °C	0.0057276	0.0049497	0.014071	0.0071418	0.033588	0.020011
34810s	30.1 °C	0.0951	0.43	0.42505	0.41765	0.4327	0.4542		34810s	30.1 °C	0.0991	0.3883	0.41625	0.394	0.3753	0.40075		34810s	30.1 °C	0.0025456	0.0031113	0.0036062	0.0057276	0.025032	0.01994		34810s	30.1 °C	0.0050912	0.010465	0.010253	0.0091924	0.045821	0.0094045
36642s	30.2 °C	0.0951	0.4822	0.46605	0.463	0.4717	0.4939		36642s	30.2 °C	0.09955	0.4265	0.4541	0.4243	0.4034	0.4255		36642s	30.2 °C	0.002687	0.002687	0.0081317	0.00098995	0.036487	0.023759		36642s	30.2 °C	0.005869	0.0076368	0.0097581	0.0066468	0.041719	0.0059397
38474s	30.2 °C	0.0951	0.5293	0.5135	0.5131	0.5466	0.5404		38474s	30.2 °C	0.09895	0.4602	0.4813	0.4697	0.43225	0.44745		38474s	30.2 °C	0.002687	0.0077782	0.022203	0.0022627	0.030123	0.021072		38474s	30.2 °C	0.004879	0.0070711	0.013435	0.0055154	0.031183	0.01888
40306s	30.2 °C	0.09505	0.60415	0.57325	0.5855	0.5995	0.5922		40306s	30.2 °C	0.09875	0.49055	0.50445	0.5001	0.4579	0.4724		40306s	30.2 °C	0.0024749	0.016758	0.0084146	0.010182	0.037335	0.02192		40306s	30.2 °C	0.0045962	0.0013435	0.015203	0.0084853	0.033658	0.016263
42138s	29.9 °C	0.0951	0.65605	0.6203	0.63555	0.64655	0.65385		42138s	29.9 °C	0.0985	0.5313	0.5488	0.53305	0.49535	0.49535		42138s	29.9 °C	0.002687	0.0067175	0.0096167	0.017324	0.03981	0.015061		42138s	29.9 °C	0.0041012	0.00056569	0.017112	0.0079903	0.054235	0.011102
43971s	30.0 °C	0.0952	0.69415	0.6495	0.68635	0.68845	0.7082		43971s	30.0 °C	0.09895	0.56875	0.58325	0.5675	0.5159	0.5017		43971s	30.0 °C	0.0028284	0.0030406	0.015839	0.016476	0.038962	0.014425		43971s	30.0 °C	0.004879	0.0026163	0.01987	0.0084853	0.049073	0.0094752
45803s	29.9 °C	0.09505	0.71615	0.66555	0.70735	0.70885	0.76355		45803s	29.9 °C	0.09845	0.59585	0.605	0.5769	0.5268	0.5097		45803s	29.9 °C	0.0026163	0.0047376	0.021991	0.013506	0.041931	0.010394		45803s	29.9 °C	0.0038891	0.0062933	0.021637	0.0038184	0.042426	0.0093338
47635s	30.0 °C	0.09515	0.7239	0.67115	0.71245	0.71325	0.8101		47635s	30.0 °C	0.09795	0.6106	0.6155	0.5677	0.53115	0.51595		47635s	30.0 °C	0.0027577	0.0029698	0.031891	0.0050205	0.040517	0.0052326		47635s	30.0 °C	0.0034648	0.0052326	0.017112	0.0059397	0.031042	0.0095459
49467s	29.9 °C	0.0952	0.72255	0.67735	0.71185	0.71285	0.84795		49467s	29.9 °C	0.09805	0.61485	0.62255	0.557	0.52965	0.5221		49467s	29.9 °C	0.002687	7.0711e-05	0.042921	0.0030406	0.043911	0.0053033		49467s	29.9 °C	0.0036062	0.0040305	0.01393	0.0032527	0.022274	0.012304
51299s	29.9 °C	0.09515	0.73785	0.6863	0.7193	0.7173	0.8774		51299s	29.9 °C	0.0984	0.6138	0.62015	0.5498	0.52585	0.52655		51299s	29.9 °C	0.0028991	0.018455	0.055861	0.0015556	0.047376	0.014001		51299s	29.9 °C	0.0043841	0.0025456	0.014071	0.0012728	0.016758	0.011809
53131s	30.0 °C	0.09515	0.75185	0.6883	0.73755	0.7252	0.87715		53131s	30.0 °C	0.09805	0.6107	0.61955	0.5449	0.52035	0.53205		53131s	30.0 °C	0.0026163	0.022698	0.075519	0.0089803	0.045538	0.025244		53131s	30.0 °C	0.0036062	0.0084853	0.015486	0.0057983	0.017607	0.0081317
54963s	30.0 °C	0.09525	0.7659	0.6918	0.7587	0.7498	0.9288		54963s	30.0 °C	0.0985	0.60595	0.6158	0.53735	0.5091	0.54555		54963s	30.0 °C	0.0027577	0.028284	0.091641	0.0050912	0.048083	0.012728		54963s	30.0 °C	0.0043841	0.0089803	0.018809	0.0095459	0.019375	0.012233
56795s	30.1 °C	0.0952	0.78225	0.706	0.77615	0.7691	0.94775		56795s	30.1 °C	0.0988	0.6085	0.6177	0.5353	0.5043	0.56145		56795s	30.1 °C	0.0028284	0.029769	0.10041	0.0096874	0.048366	0.017748		56795s	30.1 °C	0.0048083	0.0076368	0.020223	0.011879	0.02192	0.021708
58627s	30.0 °C	0.0955	0.79505	0.7179	0.79375	0.78425	0.95365		58627s	30.0 °C	0.09855	0.6074	0.61885	0.53325	0.49765	0.57525		58627s	30.0 °C	0.0029698	0.036982	0.10932	0.010536	0.049144	0.01195		58627s	30.0 °C	0.0044548	0.013011	0.021142	0.01096	0.027648	0.029062
Mean OD 2	-Ara									+Ara								Replicate SD 2	-Ara									+Ara
Time s	Temp	LB	myc	Anchor-Linker	Linker-Bait	GroTAC1	GroTAC2		Time s	Temp	LB	myc	Anchor-Linker	Linker-Bait	GroTAC1	GroTAC2		Time s	Temp								Time s	Temp
0s	30.2 °C	0.10225	0.09825	0.0972	0.09535	0.09635	0.0986		0s	30.2 °C	0.1062	0.1076	0.10205	0.112	0.1073	0.10085		0s	30.2 °C	0.012516	0.0030406	0.0033941	0.0027577	0.0030406	0.0039598		0s	30.2 °C	0.0091924	0.014425	0.0047376	0.014425	0.0097581	0.0068589
1832s	30.0 °C	0.10465	0.1021	0.10625	0.1093	0.11015	0.11365		1832s	30.0 °C	0.09875	0.12305	0.11445	0.11205	0.11515	0.11085		1832s	30.0 °C	0.014637	0	0.0079903	0.0045255	0.004879	0.0024749		1832s	30.0 °C	0.00077782	0.032739	0.01591	0.008556	0.016193	0.011243
3664s	29.9 °C	0.104	0.09785	0.101	0.1025	0.10955	0.10985		3664s	29.9 °C	0.097	0.12185	0.10825	0.10785	0.1144	0.111		3664s	29.9 °C	0.013435	0.0030406	0.00028284	0.0011314	0.004879	0.0044548		3664s	29.9 °C	0.0015556	0.031466	0.0071418	0.0036062	0.014425	0.011172
5496s	29.9 °C	0.1038	0.09675	0.0985	0.1002	0.10895	0.1083		5496s	29.9 °C	0.0977	0.12445	0.1071	0.11195	0.11495	0.11205		5496s	29.9 °C	0.013152	0.00091924	0.0033941	0.0043841	0.0068589	0.0049497		5496s	29.9 °C	0.002687	0.035002	0.0049497	0.010112	0.015768	0.013647
7328s	30.1 °C	0.1046	0.0969	0.09775	0.1	0.10645	0.10715		7328s	30.1 °C	0.0976	0.12565	0.1047	0.11145	0.11595	0.11215		7328s	30.1 °C	0.013859	0.0012728	0.0044548	0.0049497	0.0060104	0.0051619		7328s	30.1 °C	0.0022627	0.03783	0.0018385	0.010677	0.01888	0.013789
9160s	30.1 °C	0.1051	0.0977	0.09825	0.0994	0.10655	0.1072		9160s	30.1 °C	0.0976	0.12605	0.10625	0.1084	0.1103	0.1101		9160s	30.1 °C	0.014566	0.0022627	0.0044548	0.0057983	0.0055861	0.0039598		9160s	30.1 °C	0.0021213	0.037547	0.0043134	0.0086267	0.010889	0.012445
10993s	29.9 °C	0.10465	0.09725	0.09835	0.0997	0.1039	0.10815		10993s	29.9 °C	0.0975	0.12475	0.10615	0.1131	0.11465	0.1118		10993s	29.9 °C	0.013789	0.0013435	0.0045962	0.0060811	0.0014142	0.0064347		10993s	29.9 °C	0.0019799	0.03585	0.0028991	0.010182	0.015486	0.011879
12825s	30.1 °C	0.10545	0.0991	0.0988	0.10025	0.10565	0.1097		12825s	30.1 °C	0.0973	0.12395	0.10425	0.1086	0.1111	0.11355		12825s	30.1 °C	0.014779	0.0032527	0.0043841	0.0057276	0.0030406	0.00042426		12825s	30.1 °C	0.0014142	0.03486	0.00021213	0.006364	0.010748	0.015768
14657s	29.9 °C	0.10535	0.099	0.0999	0.101	0.10665	0.1083		14657s	29.9 °C	0.0973	0.1246	0.10705	0.1099	0.1131	0.1134		14657s	29.9 °C	0.014496	0.0021213	0.0041012	0.005374	0.0034648	0.002687		14657s	29.9 °C	0.0014142	0.03578	0.0027577	0.0074953	0.012304	0.014142
16489s	30.0 °C	0.1048	0.101	0.1017	0.10325	0.10705	0.11105		16489s	30.0 °C	0.0971	0.12835	0.10785	0.1137	0.11485	0.1156		16489s	30.0 °C	0.013718	0.0022627	0.0038184	0.0055861	0.00035355	0.005869		16489s	30.0 °C	0.00098995	0.039103	0.002192	0.011455	0.013223	0.015698
18321s	30.0 °C	0.1041	0.1036	0.10555	0.1071	0.11005	0.113		18321s	30.0 °C	0.09685	0.13055	0.1114	0.11465	0.11605	0.1181		18321s	30.0 °C	0.012728	0.00098995	0.0037477	0.0048083	0.00077782	0.0066468		18321s	30.0 °C	0.00077782	0.038254	0.0019799	0.0077075	0.01195	0.014991
20153s	30.2 °C	0.10475	0.11025	0.1118	0.11395	0.1177	0.12095		20153s	30.2 °C	0.0968	0.13625	0.11795	0.11775	0.122	0.12415		20153s	30.2 °C	0.013506	0.0016263	0.0029698	0.0030406	0.00070711	0.0047376		20153s	30.2 °C	0.00084853	0.040093	0.0034648	0.0024749	0.013294	0.01492
21985s	29.9 °C	0.1042	0.12115	0.1233	0.12565	0.1286	0.12965		21985s	29.9 °C	0.0965	0.14325	0.12945	0.1249	0.1249	0.13385		21985s	29.9 °C	0.012728	0.0014849	0.0018385	0.00077782	0.002687	0.0081317		21985s	29.9 °C	0.00056569	0.037265	0.0057276	0.0022627	0.0069296	0.014779
23817s	29.9 °C	0.10445	0.13885	0.14175	0.14535	0.14775	0.14585		23817s	29.9 °C	0.0966	0.15415	0.1471	0.13845	0.14155	0.15435		23817s	29.9 °C	0.01294	0.0012021	0.00035355	0.0023335	0.0057276	0.010394		23817s	29.9 °C	0.00070711	0.035426	0.0077782	0.0033234	0.012516	0.021142
25649s	29.9 °C	0.1043	0.1655	0.1709	0.17545	0.177	0.1732		25649s	29.9 °C	0.0966	0.17765	0.1725	0.15715	0.1582	0.1801		25649s	29.9 °C	0.012869	0.0014142	0.0011314	0.007566	0.0083439	0.011455		25649s	29.9 °C	0.00056569	0.041224	0.0091924	0.012233	0.010041	0.021637
27481s	30.0 °C	0.10415	0.20065	0.213	0.21675	0.21955	0.21125		27481s	30.0 °C	0.0961	0.21145	0.21255	0.1853	0.187	0.21945		27481s	30.0 °C	0.012657	0.0017678	0.00084853	0.0091217	0.012233	0.019021		27481s	30.0 °C	0.00028284	0.047588	0.012374	0.023617	0.011879	0.022132
29313s	29.9 °C	0.10455	0.2459	0.2612	0.265	0.2682	0.25825		29313s	29.9 °C	0.0964	0.2535	0.25375	0.2229	0.22675	0.2609		29313s	29.9 °C	0.013223	0.002687	0.00056569	0.011314	0.0093338	0.012799		29313s	29.9 °C	0	0.047235	0.010253	0.029133	0.01393	0.023335
31145s	29.9 °C	0.10425	0.28865	0.31405	0.3147	0.32075	0.3099		31145s	29.9 °C	0.09745	0.29645	0.29465	0.2642	0.26925	0.3048		31145s	29.9 °C	0.012799	0.0040305	0.0030406	0.0074953	0.01492	0.01895		31145s	29.9 °C	0.0017678	0.048295	0.0040305	0.02984	0.021284	0.022203
32978s	29.9 °C	0.1043	0.33975	0.37095	0.3697	0.37615	0.36735		32978s	29.9 °C	0.09735	0.33605	0.32745	0.29935	0.29755	0.33635		32978s	29.9 °C	0.012869	0.01096	0.0024749	0.0035355	0.011809	0.0084146		32978s	29.9 °C	0.0014849	0.045608	0.004879	0.025385	0.026234	0.019163
34810s	30.1 °C	0.10435	0.39885	0.41095	0.41565	0.4176	0.4133		34810s	30.1 °C	0.09645	0.3642	0.3746	0.3243	0.322	0.3659		34810s	30.1 °C	0.012799	0.021142	0.0079903	0.0034648	0.0074953	0.0012728		34810s	30.1 °C	0.00035355	0.036911	0.0052326	0.038749	0.02885	0.011031
36642s	30.0 °C	0.10405	0.4263	0.4539	0.4509	0.46425	0.45175		36642s	30.0 °C	0.0967	0.4057	0.4122	0.36635	0.3529	0.3825		36642s	30.0 °C	0.012516	0.018102	0.0089095	0.0035355	0.022698	0.017183		36642s	30.0 °C	0.00070711	0.029698	0.003677	0.035567	0.032103	0.013435
38474s	29.9 °C	0.1051	0.4823	0.4999	0.49875	0.5088	0.5002		38474s	29.9 °C	0.0969	0.4437	0.4489	0.3987	0.3788	0.4025		38474s	29.9 °C	0.014001	0.021779	0.0024042	0.0096874	0.018526	0.0065054		38474s	29.9 °C	0.00084853	0.023617	0.010324	0.030688	0.028567	0.016546
40306s	30.0 °C	0.10405	0.53215	0.55235	0.56145	0.5779	0.56645		40306s	30.0 °C	0.0971	0.4815	0.4728	0.4315	0.4059	0.42825		40306s	30.0 °C	0.012516	0.017324	0.00077782	0.0089803	0.029133	0.040941		40306s	30.0 °C	0.0011314	0.015981	0.0079196	0.026446	0.029416	0.019163
42138s	30.3 °C	0.10385	0.5932	0.65135	0.63915	0.65845	0.64505		42138s	30.3 °C	0.09625	0.50965	0.4869	0.4522	0.43735	0.45525		42138s	30.3 °C	0.012374	0.03182	0.0024749	0.0068589	0.034719	0.042073		42138s	30.3 °C	7.0711e-05	0.039244	0.0049497	0.033234	0.032739	0.023547
43970s	29.9 °C	0.10405	0.69315	0.7031	0.6974	0.71705	0.7172		43970s	29.9 °C	0.09655	0.53025	0.52165	0.47595	0.46215	0.48545		43970s	29.9 °C	0.01294	0.021284	0.011031	0.0087681	0.023829	0.028426		43970s	29.9 °C	7.0711e-05	0.040376	0.016476	0.023264	0.026941	0.010253
45802s	30.2 °C	0.10395	0.75185	0.7417	0.7317	0.75545	0.77315		45802s	30.2 °C	0.09675	0.57775	0.5565	0.5004	0.4738	0.4949		45802s	30.2 °C	0.012799	0.028921	0.014284	0.014566	0.024537	0.036275		45802s	30.2 °C	0.0006364	0.023405	0.026022	0.027294	0.016263	0.013859
47634s	29.9 °C	0.1039	0.795	0.7602	0.75715	0.7774	0.82705		47634s	29.9 °C	0.0962	0.62305	0.6045	0.52335	0.48305	0.5027		47634s	29.9 °C	0.013011	0.020648	0.01994	0.0088388	0.017536	0.040234		47634s	29.9 °C	0	0.0026163	0.021779	0.031183	0.011809	0.011879
49466s	30.3 °C	0.10395	0.8234	0.77645	0.77285	0.79085	0.8809		49466s	30.3 °C	0.09685	0.6632	0.6415	0.5413	0.49145	0.5075		49466s	30.3 °C	0.01294	0.0093338	0.038679	0.0006364	0.01888	0.042709		49466s	30.3 °C	0.0006364	0.010182	0.01895	0.032527	0.0078489	0.0096167
51298s	30.0 °C	0.10435	0.8519	0.7999	0.7877	0.8048	0.9327		51298s	30.0 °C	0.09685	0.6884	0.6712	0.5599	0.5004	0.513		51298s	30.0 °C	0.013364	0.010324	0.048083	0.0021213	0.02489	0.044831		51298s	30.0 °C	0.00049497	0.0015556	0.03578	0.030264	0.005374	0.0079196
53131s	30.1 °C	0.10415	0.87745	0.8171	0.7977	0.82425	0.97255		53131s	30.1 °C	0.0971	0.7054	0.68545	0.57025	0.5073	0.51535		53131s	30.1 °C	0.013364	0.0072832	0.056286	0.011738	0.025668	0.039952		53131s	30.1 °C	0.00070711	0.0079196	0.050558	0.023829	0.0031113	0.0068589
54963s	30.1 °C	0.10405	0.901	0.8341	0.8088	0.84065	1.0061		54963s	30.1 °C	0.097	0.7133	0.7019	0.58325	0.51065	0.5207		54963s	30.1 °C	0.013081	0.010324	0.061801	0.019092	0.026234	0.035285		54963s	30.1 °C	0.00056569	0.015415	0.058124	0.021567	0.0036062	0.0050912
56795s	30.0 °C	0.10395	0.92345	0.8529	0.82355	0.8573	1.0291		56795s	30.0 °C	0.09715	0.71505	0.70765	0.5974	0.51345	0.52565		56795s	30.0 °C	0.013081	0.0098288	0.068448	0.022274	0.02786	0.031678		56795s	30.0 °C	0.0010607	0.0169	0.060033	0.0073539	0.010819	0.0026163
58627s	29.8 °C	0.104	0.9441	0.8685	0.839	0.87495	1.0523		58627s	29.8 °C	0.09785	0.71375	0.71325	0.61455	0.51515	0.5292		58627s	29.8 °C	0.013294	0.006364	0.071701	0.028709	0.030193	0.029204		58627s	29.8 °C	0.0017678	0.01393	0.060458	0.01294	0.018455	0.0011314
Mean OD 3	-Ara									+Ara								Replicate SD 3	-Ara									+Ara
Time s	Temp	LB	myc	Anchor-Linker	Linker-Bait	GroTAC1	GroTAC2		Time s	Temp	LB	myc	Anchor-Linker	Linker-Bait	GroTAC1	GroTAC2		Time s	Temp								Time s	Temp
0s	30.1 °C	0.09395	0.0998	0.09895	0.0964	0.09685	0.09935		0s	30.1 °C	0.09425	0.09525	0.0961	0.0952	0.09685	0.0952		0s	30.1 °C	0.00021213	0.00042426	0.0034648	0.0012728	0.00021213	0.0055861		0s	30.1 °C	7.0711e-05	0.0020506	0.00098995	0.002687	0.0028991	0.00084853
1832s	29.8 °C	0.09755	0.10555	0.0993	0.1125	0.1036	0.1092		1832s	29.8 °C	0.09755	0.1028	0.10855	0.11385	0.10525	0.10305		1832s	29.8 °C	0.0033234	0.0047376	0.00014142	0.0048083	0.0096167	0.0025456		1832s	29.8 °C	0.0038891	0.0018385	0.0017678	0.0051619	0.0037477	0.01096
3664s	29.9 °C	0.09625	0.10045	0.0998	0.1107	0.10525	0.10895		3664s	29.9 °C	0.0978	0.10265	0.11755	0.1196	0.1155	0.1134		3664s	29.9 °C	0.0012021	0.0055861	0.0015556	0.00056569	0.0068589	0.0034648		3664s	29.9 °C	0.003677	0.0045962	0.0061518	0.0057983	0.0012728	0.010182
5496s	30.0 °C	0.09675	0.1006	0.0959	0.1063	0.10785	0.10915		5496s	30.0 °C	0.0973	0.1007	0.1103	0.11055	0.10945	0.10725		5496s	30.0 °C	0.0019092	0.0059397	0.0018385	0.0057983	0.013223	0.0038891		5496s	30.0 °C	0.0015556	0.0028284	0.0056569	0.00091924	0.0036062	0.0060104
7329s	30.1 °C	0.097	0.10005	0.09525	0.10595	0.1087	0.10955		7329s	30.1 °C	0.09635	0.10005	0.1112	0.11615	0.1144	0.1129		7329s	30.1 °C	0.0019799	0.0047376	0.0020506	0.00077782	0.0057983	0.00049497		7329s	30.1 °C	0.0014849	0.0038891	0.0060811	0.010112	0.00042426	0.008061
9161s	30.1 °C	0.09745	0.0995	0.09545	0.10525	0.1107	0.11415		9161s	30.1 °C	0.09645	0.09865	0.11275	0.11665	0.11875	0.116		9161s	30.1 °C	0.0024749	0.0039598	0.002192	0.0041719	0.0022627	0.0027577		9161s	30.1 °C	0.0017678	0.0053033	0.0062933	0.0071418	0.00049497	0.0086267
10993s	30.0 °C	0.09725	0.09965	0.0957	0.10375	0.10975	0.11205		10993s	30.0 °C	0.09695	0.09925	0.113	0.11545	0.1182	0.11755		10993s	30.0 °C	0.002192	0.0038891	0.0022627	0.003182	0.0020506	0.002192		10993s	30.0 °C	0.002192	0.0055861	0.0057983	0.0081317	0.00056569	0.011384
12825s	29.9 °C	0.097	0.09945	0.0964	0.1022	0.1092	0.11195		12825s	29.9 °C	0.097	0.099	0.1125	0.11545	0.11775	0.1161		12825s	29.9 °C	0.0021213	0.0034648	0.0029698	0.0050912	0.0019799	0.0012021		12825s	29.9 °C	0.0021213	0.0046669	0.0076368	0.011667	0.0045962	0.009051
14657s	30.0 °C	0.09665	0.10075	0.0966	0.10315	0.1079	0.11245		14657s	30.0 °C	0.0963	0.0997	0.112	0.11515	0.1178	0.11665		14657s	30.0 °C	0.0014849	0.004879	0.0025456	0.0045962	0.00084853	0.003182		14657s	30.0 °C	0.0015556	0.0045255	0.0060811	0.010394	0.0060811	0.011243
16489s	29.9 °C	0.0964	0.10105	0.098	0.10355	0.10965	0.11305		16489s	29.9 °C	0.0968	0.1012	0.11285	0.1164	0.1172	0.1188		16489s	29.9 °C	0.00098995	0.0041719	0.0033941	0.0047376	0.0023335	0.00035355		16489s	29.9 °C	0.0016971	0.0050912	0.0060104	0.0097581	0.0035355	0.0087681
18321s	30.2 °C	0.09645	0.1028	0.09965	0.10585	0.11265	0.11655		18321s	30.2 °C	0.09695	0.103	0.1128	0.1144	0.1206	0.11875		18321s	30.2 °C	0.00091924	0.0050912	0.0037477	0.0044548	0.00021213	0.0024749		18321s	30.2 °C	0.0019092	0.0041012	0.0029698	0.0032527	0.0093338	0.010394
20154s	29.9 °C	0.09625	0.1069	0.10285	0.1102	0.11695	0.1218		20154s	29.9 °C	0.09705	0.1075	0.11625	0.12125	0.1281	0.12485		20154s	29.9 °C	0.0006364	0.0077782	0.0050205	0.0038184	0.00035355	0.0028284		20154s	29.9 °C	0.002192	0.0041012	0.0045962	0.0084146	0.010465	0.010677
21986s	29.9 °C	0.09615	0.11335	0.1077	0.11635	0.12115	0.1277		21986s	29.9 °C	0.0971	0.11505	0.12295	0.1256	0.1291	0.13135		21986s	29.9 °C	0.00049497	0.011243	0.0057983	0.0028991	0.0054447	0.0039598		21986s	29.9 °C	0.0022627	0.0037477	0.0074246	0.009051	0.0077782	0.0084146
23818s	29.9 °C	0.09615	0.12395	0.1163	0.12725	0.1333	0.1439		23818s	29.9 °C	0.09775	0.1278	0.13035	0.13785	0.14255	0.14715		23818s	29.9 °C	0.00035355	0.016476	0.0076368	0.0010607	0.0089095	0.0033941		23818s	29.9 °C	0.0028991	0.0025456	0.0053033	0.0091217	0.010819	0.013081
25650s	30.1 °C	0.09645	0.14145	0.13185	0.14585	0.14895	0.1631		25650s	30.1 °C	0.0978	0.1474	0.14665	0.15305	0.1605	0.16825		25650s	30.1 °C	0.00077782	0.024819	0.011243	0.002192	0.01195	0.0082024		25650s	30.1 °C	0.0035355	0.00070711	0.0071418	0.0098288	0.016546	0.012799
27482s	30.1 °C	0.09635	0.16685	0.15375	0.17445	0.1752	0.19235		27482s	30.1 °C	0.0974	0.1765	0.16675	0.177	0.18615	0.1992		27482s	30.1 °C	0.00049497	0.035992	0.016051	0.0060104	0.020789	0.021284		27482s	30.1 °C	0.0032527	0.0039598	0.0045962	0.010041	0.018173	0.014849
29314s	30.0 °C	0.0961	0.2026	0.18885	0.21535	0.21265	0.22825		29314s	30.0 °C	0.09765	0.2148	0.19925	0.2129	0.2244	0.23735		29314s	30.0 °C	0.00028284	0.048366	0.023688	0.011243	0.025244	0.027082		29314s	30.0 °C	0.003182	0.0079196	0.0064347	0.016263	0.029133	0.015061
31146s	29.9 °C	0.09655	0.24425	0.2279	0.26175	0.25685	0.2743		31146s	29.9 °C	0.0977	0.2503	0.23305	0.2488	0.2613	0.27765		31146s	29.9 °C	0.00077782	0.054094	0.021496	0.01393	0.028072	0.033093		31146s	29.9 °C	0.0032527	0.0086267	0.0064347	0.014425	0.032527	0.013364
32979s	30.2 °C	0.09665	0.2901	0.2732	0.3161	0.30665	0.32305		32979s	30.2 °C	0.0974	0.28655	0.27645	0.28695	0.29635	0.31165		32979s	30.2 °C	0.00077782	0.061377	0.02489	0.016263	0.031891	0.031891		32979s	30.2 °C	0.0025456	0.012799	0.016476	0.014071	0.03486	0.0057276
34811s	30.1 °C	0.09625	0.3462	0.3235	0.36595	0.35735	0.3816		34811s	30.1 °C	0.0977	0.3194	0.30245	0.30985	0.32025	0.3431		34811s	30.1 °C	7.0711e-05	0.066468	0.021213	0.019445	0.029345	0.028709		34811s	30.1 °C	0.0033941	0.014425	0.020153	0.011102	0.037123	0.00042426
36643s	30.0 °C	0.0963	0.3872	0.37365	0.4073	0.4059	0.44715		36643s	30.0 °C	0.09765	0.37245	0.35175	0.35395	0.3584	0.37365		36643s	30.0 °C	0.00028284	0.042144	0.0084146	0.0049497	0.017961	0.024112		36643s	30.0 °C	0.0033234	0.010253	0.012657	0.011243	0.042144	0.0068589
38475s	30.0 °C	0.09625	0.431	0.4112	0.4564	0.44855	0.48565		38475s	30.0 °C	0.0978	0.39985	0.3948	0.38925	0.38325	0.4013		38475s	30.0 °C	7.0711e-05	0.05473	0.020648	0.014566	0.030052	0.026517		38475s	30.0 °C	0.003677	0.0074246	0.023193	0.0067175	0.042921	0.0039598
40307s	29.9 °C	0.0964	0.48935	0.46265	0.5025	0.5003	0.53025		40307s	29.9 °C	0.0978	0.42835	0.42815	0.4261	0.40525	0.4185		40307s	29.9 °C	0.00014142	0.069509	0.026799	0.013011	0.020082	0.028921		40307s	29.9 °C	0.0035355	0.0098288	0.030335	0.0074953	0.035992	0.0046669
42139s	30.0 °C	0.096	0.5444	0.5121	0.5629	0.5544	0.58655		42139s	30.0 °C	0.09785	0.4615	0.451	0.45635	0.43705	0.44175		42139s	30.0 °C	0.00042426	0.062508	0.015981	0.033375	0.047659	0.054942		42139s	30.0 °C	0.0037477	0.011031	0.024607	0.012092	0.039669	7.0711e-05
43971s	29.9 °C	0.09605	0.6086	0.567	0.64305	0.6418	0.6513		43971s	29.9 °C	0.0978	0.4827	0.47865	0.47865	0.4615	0.4644		43971s	29.9 °C	0.00049497	0.086267	0.026163	0.020577	0.045113	0.058831		43971s	29.9 °C	0.0033941	0.00042426	0.023688	0.0094045	0.035072	0.0021213
45803s	29.9 °C	0.0966	0.669	0.6367	0.6929	0.6948	0.71955		45803s	29.9 °C	0.09765	0.5209	0.51695	0.51965	0.4825	0.4752		45803s	29.9 °C	0	0.08061	0.012445	0.00042426	0.039032	0.051972		45803s	29.9 °C	0.0030406	0.0011314	0.029345	0.0057276	0.029416	0.0056569
47636s	29.9 °C	0.09635	0.72005	0.6805	0.72165	0.71835	0.7695		47636s	29.9 °C	0.098	0.57205	0.554	0.55595	0.50145	0.4818		47636s	29.9 °C	7.0711e-05	0.053811	0.00042426	0.0061518	0.039244	0.053457		47636s	29.9 °C	0.003677	0.0006364	0.040305	0.003182	0.037123	0.0084853
49468s	30.0 °C	0.09625	0.7537	0.71195	0.73645	0.7389	0.82355		49468s	30.0 °C	0.09805	0.627	0.59515	0.58955	0.5169	0.4898		49468s	30.0 °C	0.00049497	0.037901	0.0095459	0.01195	0.029557	0.057205		49468s	30.0 °C	0.0041719	0.0016971	0.042214	0.0014849	0.043416	0.0057983
51300s	29.8 °C	0.0969	0.773	0.72805	0.73545	0.74485	0.8754		51300s	29.8 °C	0.0974	0.65355	0.62855	0.6046	0.52695	0.49745		51300s	29.8 °C	0.00042426	0.03677	0.0012021	0.010677	0.026799	0.061377		51300s	29.8 °C	0.0032527	0.0016263	0.027648	0.0094752	0.04179	0.0062933
53132s	29.9 °C	0.0966	0.79005	0.7465	0.75875	0.75235	0.92115		53132s	29.9 °C	0.09755	0.65545	0.6502	0.60725	0.5299	0.5057		53132s	29.9 °C	0.00014142	0.039386	0.00042426	0.0017678	0.034719	0.063003		53132s	29.9 °C	0.003182	0.0040305	0.0069296	0.016334	0.03776	0.0062225
54964s	29.9 °C	0.0964	0.7911	0.7365	0.77285	0.76295	0.9281		54964s	29.9 °C	0.09715	0.6499	0.65365	0.6027	0.5319	0.51335		54964s	29.9 °C	0.00070711	0.047518	0.031396	0.011667	0.036982	0.066751		54964s	29.9 °C	0.0028991	0.006364	0.0019092	0.013152	0.027436	0.0070004
56796s	29.9 °C	0.0967	0.81	0.7412	0.79445	0.7873	0.9686		56796s	29.9 °C	0.0974	0.64835	0.65555	0.60285	0.5325	0.52115		56796s	29.9 °C	0.00014142	0.065195	0.05473	0.015203	0.03677	0.072691		56796s	29.9 °C	0.0031113	0.010536	0.0036062	0.01492	0.020365	0.0041719
58629s	30.0 °C	0.09645	0.82505	0.7535	0.81405	0.80565	0.9868		58629s	30.0 °C	0.09665	0.6495	0.6562	0.604	0.53225	0.52615		58629s	30.0 °C	0.00021213	0.074317	0.068731	0.01789	0.03486	0.076085		58629s	30.0 °C	0.0019092	0.011031	0.0025456	0.019092	0.0169	0.0045962
MEAN value
-Ara							+Ara
Time s	Myc	Anchor-Linker	Linker-Bait	GroTAC1	GroTAC2		Time s	Myc	Anchor-Linker	Linker-Bait	GroTAC1	GroTAC2
0s	0.00196667	0.000566667	-0.000416667	0.000483333	0.002		0s	-0.000366667	-0.00131667	0.00145	0.000283333	-0.0028
1840s	0.003	0.00228333	0.00948333	0.00558333	0.0115667		1840s	0.0108833	0.01095	0.0111167	0.00868333	0.00571667
3681s	0.0009	0.00105	0.00751667	0.00738333	0.0114		3681s	0.0107833	0.0132667	0.0137	0.0143833	0.01305
5521s	0.000666667	-0.0007	0.00653333	0.00918333	0.0115667		5521s	0.01005	0.0101	0.0116	0.01155	0.0111667
7361s	0.000116667	-0.00211667	0.00526667	0.00858333	0.0111333		7361s	0.0103333	0.0104167	0.0148333	0.0155	0.0142167
9202s	-0.000116667	-0.0024	0.00391667	0.00905	0.0129833		9202s	0.00973333	0.0118333	0.015	0.0153667	0.0146667
11042s	0.000133333	-0.00188333	0.0032	0.00845	0.0128		11042s	0.00975	0.0118833	0.01505	0.0159333	0.0157
12882s	0.000516667	-0.0018	0.00268333	0.00886667	0.0131667		12882s	0.00931667	0.00936667	0.0132833	0.0150167	0.0160167
14722s	0.00131667	-0.000916667	0.00345	0.00866667	0.0128		14722s	0.01015	0.011	0.0150667	0.0165667	0.0171667
16563s	0.0031	0.00121667	0.00558333	0.0103833	0.0150333		16563s	0.01245	0.0140333	0.0178167	0.0190667	0.0196333
18403s	0.00588333	0.00436667	0.00873333	0.0137833	0.0184833		18403s	0.0144833	0.0138667	0.0175333	0.0202	0.0213
20243s	0.0116333	0.0097	0.01415	0.01985	0.02495		20243s	0.0199	0.0206667	0.0232833	0.0286	0.02735
22084s	0.0218833	0.0196833	0.0239333	0.0294333	0.0340667		22084s	0.0285167	0.0318	0.0309167	0.0346167	0.0371333
23924s	0.0383833	0.0358	0.04065	0.0478333	0.0520667		23924s	0.0417167	0.0457667	0.0441333	0.0506833	0.0562667
25764s	0.0644833	0.06195	0.06715	0.0734333	0.0781667		25764s	0.0658	0.0709167	0.0651	0.0734	0.0835333
27605s	0.101033	0.09915	0.106733	0.113017	0.1161		27605s	0.101233	0.105833	0.0973667	0.105783	0.121517
29445s	0.1456	0.1438	0.153817	0.159467	0.163817		29445s	0.142883	0.145483	0.136567	0.144617	0.164017
31285s	0.192983	0.193067	0.205783	0.2108	0.219567		31285s	0.183267	0.18395	0.175567	0.181633	0.207867
33125s	0.242133	0.243	0.259917	0.26305	0.270467		33125s	0.221533	0.222917	0.21225	0.213717	0.241817
34966s	0.293117	0.287933	0.301183	0.303983	0.3178		34966s	0.25955	0.266683	0.244967	0.241433	0.272167
36806s	0.333417	0.332717	0.341917	0.3488	0.365783		36806s	0.303583	0.30805	0.283567	0.2736	0.295917
38646s	0.38205	0.37605	0.3906	0.4025	0.409933		38646s	0.3367	0.343783	0.321333	0.300217	0.3192
40487s	0.443383	0.430917	0.451317	0.460733	0.464467		40487s	0.368917	0.370583	0.354683	0.325133	0.341833
42327s	0.499567	0.496267	0.514217	0.521483	0.530167		42327s	0.403283	0.398033	0.383	0.35905	0.366583
44167s	0.566867	0.541433	0.577167	0.584	0.5938		44167s	0.429467	0.430083	0.4096	0.382083	0.386083
46008s	0.6138	0.582783	0.612117	0.621167	0.65355		46008s	0.467217	0.461867	0.4347	0.39675	0.39565
47848s	0.64785	0.605483	0.63195	0.637867	0.70375		47848s	0.504517	0.49395	0.451617	0.407833	0.402767
49688s	0.668083	0.62345	0.641917	0.649067	0.752333		49688s	0.537367	0.522083	0.464967	0.415017	0.408817
51529s	0.688783	0.639283	0.648683	0.65685	0.796367		51529s	0.554367	0.542417	0.473883	0.420183	0.414783
53369s	0.707817	0.652	0.666033	0.668633	0.824983		53369s	0.559617	0.554167	0.476567	0.421617	0.420133
55209s	0.720767	0.655567	0.68155	0.6859	0.855767		55209s	0.558833	0.559567	0.476883	0.419667	0.428983
57049s	0.73995	0.668083	0.699433	0.70595	0.8832		57049s	0.559517	0.562517	0.480733	0.418967	0.4383
58890s	0.756083	0.681317	0.71695	0.722967	0.898933		58890s	0.5592	0.565083	0.48625	0.417333	0.44585
SEM
-Ara							+Ara
Time s	Myc	Anchor-Linker	Linker-Bait	GroTAC1	GroTAC2		Time s	Myc	Anchor-Linker	Linker-Bait	GroTAC1	GroTAC2
0s	0.00302825	0.0029609	0.00324889	0.00322288	0.00284444		0s	0.00157092	0.00174005	0.0023803	0.00162541	0.00191507
1840s	0.00305791	0.000609872	0.00299017	0.000248886	0.0014584		1840s	0.00673698	0.00275696	0.00378377	0.00420023	0.00362449
3681s	0.00352739	0.00204349	0.00472073	0.0010018	0.00290273		3681s	0.00706195	0.00331792	0.00410883	0.00316785	0.00180993
5521s	0.00387796	0.00270015	0.00520307	0.00201749	0.00386192		5521s	0.00840749	0.00151327	0.00216929	0.00347707	0.00160632
7361s	0.00394866	0.00263333	0.00498584	0.00336976	0.00460148		7361s	0.00895099	0.00230585	0.00263001	0.00270139	0.00145297
9202s	0.00373991	0.00246188	0.0048379	0.00380701	0.00553205		9202s	0.00941746	0.0022997	0.00275923	0.0034973	0.00244682
11042s	0.00386494	0.00245939	0.00409949	0.00461095	0.00489524		11042s	0.00878213	0.00218658	0.00216814	0.00347447	0.00252389
12882s	0.00354087	0.00252603	0.00402661	0.00437163	0.00471826		12882s	0.00870164	0.00308954	0.00260646	0.00302081	0.0018512
14722s	0.00388097	0.00240647	0.00393075	0.00373768	0.00504884		14722s	0.00863949	0.0024343	0.00192058	0.00265477	0.00162027
16563s	0.0036202	0.00238927	0.00374893	0.00412526	0.00467478		16563s	0.00943226	0.00165588	0.000911196	0.000765034	0.00118369
18403s	0.00355836	0.00210324	0.00313546	0.00401127	0.00513033		18403s	0.00963225	0.00138514	0.000136423	0.00177506	0.000275379
20243s	0.00385642	0.00287793	0.00291733	0.00376242	0.00488783		20243s	0.0097768	0.000747403	0.00117556	0.00175428	0.000259808
22084s	0.00480887	0.00487291	0.00312921	0.0047365	0.00583855		22084s	0.00915502	0.00315608	0.00246684	0.00453728	0.00160581
23924s	0.00752841	0.00863515	0.00544296	0.00781272	0.00771267		23924s	0.00820738	0.00666942	0.00319848	0.00580849	0.00361321
25764s	0.0123065	0.0141782	0.00931061	0.012303	0.0104119		25764s	0.00909125	0.011573	0.00736076	0.0112545	0.00756331
27605s	0.0190723	0.0218493	0.0151251	0.0190754	0.0148987		27605s	0.0112059	0.0187654	0.0132595	0.0159704	0.0108928
29445s	0.0238959	0.0265533	0.0183445	0.023663	0.0217982		29445s	0.0128903	0.0226996	0.0160242	0.0161002	0.0139018
31285s	0.0289421	0.0319177	0.0222066	0.027658	0.0290072		31285s	0.0153351	0.0251235	0.017244	0.014133	0.0162689
33125s	0.030222	0.0336818	0.0219524	0.0284306	0.0278311		33125s	0.0162014	0.0235285	0.0168625	0.0141463	0.0167879
34966s	0.0245327	0.0310814	0.0160732	0.0225645	0.0217448		34966s	0.0199122	0.0329497	0.0253747	0.0174049	0.0162947
36806s	0.0283263	0.0283455	0.0166098	0.0201637	0.0165334		36806s	0.0152961	0.0292357	0.0209492	0.0151819	0.0152808
38646s	0.028811	0.0313004	0.0167693	0.0286429	0.0177597		38646s	0.0178201	0.0249786	0.0248883	0.0165734	0.0146625
40487s	0.0343894	0.0334656	0.024539	0.029758	0.0183023		40487s	0.0193019	0.0219016	0.0233997	0.0170128	0.0161918
42327s	0.0328895	0.040597	0.023705	0.0315548	0.020446		42327s	0.0205928	0.0282867	0.0257855	0.018908	0.0157486
44167s	0.0273068	0.0375347	0.0150967	0.0199567	0.019275		44167s	0.0245998	0.0299672	0.029478	0.017442	0.0105302
46008s	0.0220985	0.0288504	0.0090793	0.0158211	0.0153013		46008s	0.0224873	0.0252091	0.0225072	0.0159596	0.00980833
47848s	0.0216741	0.025517	0.0108975	0.0178522	0.015482		47848s	0.0157752	0.019162	0.0126987	0.0135584	0.0100476
49688s	0.0271134	0.0263681	0.0151077	0.0202466	0.0143342		49688s	0.0149101	0.0137796	0.0139113	0.0108516	0.00936916
51529s	0.0309248	0.0304108	0.0178248	0.0230371	0.0160283		51529s	0.0220007	0.0161956	0.0169944	0.00833873	0.0081405
53369s	0.0344175	0.0345992	0.0148928	0.0267814	0.0249425		53369s	0.0276251	0.0193128	0.0182235	0.00640328	0.00752143
55209s	0.0387192	0.0393064	0.0121919	0.0255856	0.0231478		55209s	0.0315692	0.0253344	0.019816	0.00759289	0.00928917
57049s	0.0404904	0.0415872	0.011189	0.0241853	0.021706		57049s	0.031527	0.0265326	0.0221676	0.00864819	0.012252
58890s	0.0428372	0.0427775	0.0106138	0.0247073	0.0263756		58890s	0.0310653	0.0275921	0.0259159	0.0105367	0.0154342

## Sheet: dclpX 3
Mean OD 1	-Ara									+Ara								Replicate SD 1	-Ara									+Ara
Time s	Temp	LB	myc	Anchor-Linker	Linker-Bait	GroTAC1	GroTAC2		Time s	Temp	LB	myc	Anchor-Linker	Linker-Bait	GroTAC1	GroTAC2		Time s	Temp								Time s	Temp
0s	30.2 °C	0.0953	0.1009	0.09505	0.09665	0.09755	0.0979		0s	30.2 °C	0.1061	0.09985	0.10265	0.1027	0.10025	0.09915		0s	30.2 °C	0.0033941	0.0032527	0.0012021	0.00021213	0.0023335	0.0015556		0s	30.2 °C	0.00098995	0.0045962	0.0078489	0.0056569	0.0054447	0.0044548
1832s	29.9 °C	0.0972	0.10615	0.0999	0.1077	0.1066	0.11115		1832s	29.9 °C	0.10305	0.09915	0.1026	0.10835	0.113	0.11455		1832s	29.9 °C	0.0045255	0.0027577	0.0043841	0.0014142	0.0039598	0.0061518		1832s	29.9 °C	0.0006364	0.0013435	0.00028284	0.002192	0.008061	0.007566
3664s	30.0 °C	0.09655	0.10415	0.1006	0.10705	0.1053	0.1125		3664s	30.0 °C	0.10195	0.0978	0.10245	0.10445	0.1118	0.1128		3664s	30.0 °C	0.0030406	0.00049497	0.0016971	0.0043134	0.00084853	0.0076368		3664s	30.0 °C	0.0019092	0.0011314	0.0010607	0.0014849	0.0049497	0.0073539
5496s	29.9 °C	0.09595	0.1014	0.09755	0.10415	0.1055	0.11305		5496s	29.9 °C	0.1021	0.09835	0.1017	0.1043	0.1123	0.11965		5496s	29.9 °C	0.0020506	0.0029698	0.0013435	0.0014849	0.0022627	0.0091217		5496s	29.9 °C	0.0015556	0.0019092	0.0011314	0.00056569	0.0083439	0.0023335
7328s	29.9 °C	0.0967	0.09975	0.09695	0.1028	0.1084	0.11155		7328s	29.9 °C	0.1011	0.09825	0.10145	0.1043	0.11675	0.11565		7328s	29.9 °C	0.0031113	0.002192	0.0027577	0.00056569	0.0070711	0.010253		7328s	29.9 °C	0.002687	0.0019092	0.0012021	0.0028284	0.01294	0.0053033
9161s	30.1 °C	0.09585	0.10005	0.09615	0.10145	0.1056	0.11165		9161s	30.1 °C	0.1011	0.0979	0.101	0.10375	0.114	0.1193		9161s	30.1 °C	0.0016263	0.0026163	0.0036062	0.0026163	0.0021213	0.010819		9161s	30.1 °C	0.0031113	0.0014142	0.0016971	0.0012021	0.010607	0.006364
10993s	30.2 °C	0.0956	0.1006	0.09645	0.10075	0.10415	0.1113		10993s	30.2 °C	0.1012	0.0985	0.1016	0.10225	0.113	0.1201		10993s	30.2 °C	0.0014142	0.0028284	0.0024749	0.0023335	0.00077782	0.010182		10993s	30.2 °C	0.002687	0.0018385	0.00014142	0.0020506	0.0093338	0.0069296
12825s	30.2 °C	0.09565	0.1001	0.09595	0.1003	0.1062	0.11255		12825s	30.2 °C	0.1008	0.09805	0.1009	0.1032	0.1136	0.1213		12825s	30.2 °C	0.00035355	0.0016971	0.002192	0.0032527	0.0014142	0.010112		12825s	30.2 °C	0.0038184	0.0010607	0.00028284	0.00084853	0.0091924	0.0070711
14657s	30.1 °C	0.09545	0.1008	0.0967	0.09985	0.1042	0.11165		14657s	30.1 °C	0.10075	0.09855	0.10195	0.1039	0.11465	0.12		14657s	30.1 °C	0.00021213	0.0018385	0.0029698	0.0041719	0.00028284	0.0096874		14657s	30.1 °C	0.0036062	0.0010607	0.00021213	0.00056569	0.0088388	0.0066468
16489s	30.0 °C	0.09565	0.102	0.09775	0.101	0.10485	0.11225		16489s	30.0 °C	0.10065	0.09935	0.10245	0.1044	0.11215	0.1212		16489s	30.0 °C	0.0012021	0.0022627	0.003182	0.0038184	0.00091924	0.0089803		16489s	30.0 °C	0.0037477	0.0010607	0.0013435	0.0014142	0.0043134	0.0057983
18321s	29.9 °C	0.0953	0.1045	0.1002	0.10325	0.10865	0.11145		18321s	29.9 °C	0.10055	0.10135	0.1059	0.10685	0.12005	0.12325		18321s	29.9 °C	0.00056569	0.0033941	0.003677	0.0026163	0.0006364	0.0037477		18321s	29.9 °C	0.0037477	0.0014849	0.00014142	0.0014849	0.01393	0.0038891
20153s	30.0 °C	0.09595	0.10825	0.10395	0.1068	0.11515	0.1175		20153s	30.0 °C	0.10055	0.10515	0.10935	0.1115	0.1242	0.12875		20153s	30.0 °C	0.0014849	0.0037477	0.0036062	0.0029698	0.0014849	0.0050912		20153s	30.0 °C	0.0038891	0.0023335	0.0016263	0.00084853	0.012869	0.0055861
21985s	30.0 °C	0.09545	0.11645	0.10985	0.1136	0.1244	0.1283		21985s	30.0 °C	0.1005	0.1123	0.11485	0.1187	0.131	0.13815		21985s	30.0 °C	7.0711e-05	0.0053033	0.0027577	0.0024042	0.00028284	0.0066468		21985s	30.0 °C	0.003677	0.0045255	0.0055861	0.00098995	0.0093338	0.0053033
23817s	29.9 °C	0.0954	0.1299	0.1215	0.1262	0.14205	0.14355		23817s	29.9 °C	0.10065	0.12365	0.1268	0.13265	0.14785	0.1543		23817s	29.9 °C	0.00014142	0.0089095	0.0021213	0.00042426	0.0024749	0.0086974		23817s	29.9 °C	0.0038891	0.0071418	0.0084853	0.00049497	0.012092	0.0087681
25649s	30.1 °C	0.0952	0.15125	0.14005	0.1466	0.1689	0.1677		25649s	30.1 °C	0.10035	0.14055	0.1439	0.1516	0.17185	0.17705		25649s	30.1 °C	0.00028284	0.014354	0.0016263	0.00056569	0.0039598	0.0089095		25649s	30.1 °C	0.0037477	0.010536	0.013011	0.00056569	0.017607	0.010536
27482s	30.0 °C	0.0956	0.1835	0.1678	0.17675	0.2095	0.2053		27482s	30.0 °C	0.10035	0.1666	0.16985	0.1812	0.20695	0.2106		27482s	30.0 °C	0.00070711	0.021779	0.00056569	0.0026163	0.0049497	0.010041		27482s	30.0 °C	0.0034648	0.015274	0.019445	0.00028284	0.016193	0.014425
29314s	30.2 °C	0.0952	0.2268	0.2079	0.2183	0.2593	0.24685		29314s	30.2 °C	0.10055	0.20115	0.2034	0.22325	0.24935	0.2463		29314s	30.2 °C	0.00014142	0.026587	0.0033941	0.00014142	0.0029698	0.0057276		29314s	30.2 °C	0.0038891	0.017041	0.023052	0.0012021	0.017324	0.016405
31146s	29.9 °C	0.09525	0.2751	0.25185	0.2658	0.32175	0.2981		31146s	29.9 °C	0.10035	0.23905	0.24285	0.2642	0.2918	0.2839		31146s	29.9 °C	0.00035355	0.031113	0.0068589	0.00014142	0.005869	0.0048083		31146s	29.9 °C	0.0037477	0.017607	0.02185	0.00014142	0.018809	0.016829
32978s	29.9 °C	0.09525	0.32775	0.3031	0.31605	0.38205	0.34175		32978s	29.9 °C	0.1003	0.27505	0.2784	0.3042	0.3215	0.3046		32978s	29.9 °C	0.00035355	0.031608	0.010748	0.0060104	0.00021213	0.007566		32978s	29.9 °C	0.003677	0.011102	0.015415	0.0045255	0.015698	0.0097581
34810s	29.9 °C	0.09515	0.38635	0.35355	0.3716	0.43045	0.39935		34810s	29.9 °C	0.10035	0.31115	0.31905	0.33235	0.36545	0.33135		34810s	29.9 °C	7.0711e-05	0.03486	0.012092	0.0033941	0.018314	0.0086974		34810s	29.9 °C	0.0034648	0.0169	0.019163	0.0060104	0.019304	0.013506
36642s	30.0 °C	0.09515	0.4224	0.4041	0.4229	0.4589	0.4302		36642s	30.0 °C	0.10035	0.35775	0.35655	0.37705	0.38995	0.3469		36642s	30.0 °C	7.0711e-05	0.031961	0.0096167	0.0052326	0.017536	0.017536		36642s	30.0 °C	0.0036062	0.016193	0.020577	0.0023335	0.017466	0.011031
38474s	30.2 °C	0.0952	0.46345	0.44595	0.45875	0.49465	0.46525		38474s	30.2 °C	0.10025	0.39565	0.3982	0.4114	0.4087	0.3692		38474s	30.2 °C	0	0.042073	0.01789	0.013081	0.010394	0.012374		38474s	30.2 °C	0.0028991	0.0067175	0.0096167	0.0055154	0.013435	0.0052326
40306s	30.0 °C	0.09525	0.51665	0.4897	0.5031	0.5573	0.52215		40306s	30.0 °C	0.1002	0.4268	0.43525	0.454	0.4396	0.3893		40306s	30.0 °C	7.0711e-05	0.034578	0.025456	0.0055154	0.0074953	0.0055861		40306s	30.0 °C	0.0032527	0.0012728	0.0036062	0.0094752	0.025032	0.0059397
42138s	30.0 °C	0.09525	0.5841	0.53885	0.5832	0.615	0.6132		42138s	30.0 °C	0.1001	0.4504	0.46215	0.4787	0.4689	0.40935		42138s	30.0 °C	7.0711e-05	0.05869	0.039527	0.015556	0.0076368	0.0074953		42138s	30.0 °C	0.0032527	0.0024042	0.0072832	0.0057983	0.034507	0.0010607
43971s	30.1 °C	0.09565	0.65485	0.603	0.638	0.68135	0.65185		43971s	30.1 °C	0.1	0.4822	0.4883	0.5047	0.48765	0.4333		43971s	30.1 °C	0.00049497	0.035567	0.011172	0.014284	0.0061518	0.022274		43971s	30.1 °C	0.0031113	0.0057983	0.002687	0.00070711	0.026375	0.00084853
45803s	30.0 °C	0.09535	0.7019	0.65845	0.68575	0.739	0.6703		45803s	30.0 °C	0.10015	0.5286	0.51885	0.53855	0.50615	0.44485		45803s	30.0 °C	0.00021213	0.02984	0.030052	0.0079903	0.0025456	0.019092		45803s	30.0 °C	0.0033234	0.020082	0.0033234	0.00077782	0.027082	0.0033234
47635s	29.9 °C	0.09525	0.7293	0.68705	0.6998	0.79665	0.67695		47635s	29.9 °C	0.1	0.5903	0.5746	0.5772	0.5221	0.4538		47635s	29.9 °C	0.00021213	0.025597	0.026658	0.0028284	0.010394	0.026092		47635s	29.9 °C	0.0033941	0.021637	0.020223	0.0022627	0.030264	0.0021213
49467s	29.9 °C	0.0953	0.73455	0.693	0.70355	0.8477	0.6799		49467s	29.9 °C	0.10015	0.6365	0.6274	0.603	0.53525	0.45895		49467s	29.9 °C	0.00014142	0.029486	0.035355	0.0081317	0.010889	0.022345		49467s	29.9 °C	0.003182	0.012162	0.025456	0.0066468	0.028496	0.0057276
51299s	30.2 °C	0.09525	0.73205	0.70345	0.7132	0.8913	0.68545		51299s	30.2 °C	0.10015	0.661	0.6614	0.62735	0.5489	0.46415		51299s	30.2 °C	0.00021213	0.033729	0.032598	0.006364	0.012021	0.018314		51299s	30.2 °C	0.0033234	0.0060811	0.010889	0.0043134	0.029274	0.0065761
53131s	30.1 °C	0.09575	0.75155	0.7086	0.72515	0.9229	0.6874		53131s	30.1 °C	0.0999	0.67145	0.67575	0.6418	0.56165	0.47		53131s	30.1 °C	0.00035355	0.025102	0.033375	0.0053033	0.014425	0.014001		53131s	30.1 °C	0.0029698	0.00091924	0.01294	0.00028284	0.027648	0.0091924
54963s	29.9 °C	0.09535	0.76455	0.72085	0.7434	0.9567	0.6935		54963s	29.9 °C	0.1	0.67195	0.6898	0.65005	0.57575	0.47595		54963s	29.9 °C	7.0711e-05	0.032456	0.040659	0.0073539	0.012587	0.020223		54963s	29.9 °C	0.0029698	0.0053033	0.021779	0.0071418	0.027789	0.011526
56795s	30.1 °C	0.09535	0.7782	0.72875	0.7582	0.9775	0.7024		56795s	30.1 °C	0.1002	0.6795	0.69155	0.65225	0.5898	0.47515		56795s	30.1 °C	0.00021213	0.035638	0.046598	0.0052326	0.013294	0.030264		56795s	30.1 °C	0.0033941	0.0097581	0.019021	0.014637	0.032527	0.014637
58627s	29.9 °C	0.0953	0.79405	0.7371	0.77345	1.0064	0.70575		58627s	29.9 °C	0.1005	0.683	0.69885	0.65745	0.6061	0.4777		58627s	29.9 °C	0.00028284	0.032739	0.055154	0.0036062	0.0068589	0.032173		58627s	29.9 °C	0.003677	0.012728	0.0095459	0.015768	0.041436	0.016971
Mean OD 2	-Ara									+Ara								Replicate SD 2	-Ara									+Ara
Time s	Temp	LB	myc	Anchor-Linker	Linker-Bait	GroTAC1	GroTAC2		Time s	Temp	LB	myc	Anchor-Linker	Linker-Bait	GroTAC1	GroTAC2		Time s	Temp								Time s	Temp
0s	30.6 °C	0.0954	0.09695	0.0972	0.0984	0.0995	0.09785		0s	30.6 °C	0.1026	0.10565	0.10715	0.1119	0.1101	0.10695		0s	30.6 °C	0.002687	0.0016263	0.0031113	0.0031113	0.0019799	0.0012021		0s	30.6 °C	0.0098995	0.0070004	0.011809	0.0096167	0.0046669	0.0024749
1832s	30.0 °C	0.09745	0.1064	0.10575	0.10755	0.10645	0.1101		1832s	30.0 °C	0.10025	0.09945	0.10305	0.1098	0.10305	0.11075		1832s	30.0 °C	0.004879	0.006364	0.0026163	0.0099702	0.0050205	0.002687		1832s	30.0 °C	0.0061518	0.0023335	0.0020506	0.0049497	0.0006364	0.01096
3664s	30.1 °C	0.09675	0.1051	0.1054	0.10905	0.1072	0.11185		3664s	30.1 °C	0.1002	0.09945	0.10155	0.10625	0.1025	0.11205		3664s	30.1 °C	0.0037477	0.0091924	0.0046669	0.00021213	0.0066468	0.0037477		3664s	30.1 °C	0.0060811	0.0023335	0.0047376	0.00077782	0.0015556	0.012374
5496s	30.2 °C	0.097	0.10015	0.10155	0.1101	0.107	0.1138		5496s	30.2 °C	0.09905	0.0981	0.10095	0.1076	0.1011	0.11085		5496s	30.2 °C	0.0041012	0.0013435	0.0006364	0.00056569	0.009051	0.0032527		5496s	30.2 °C	0.0044548	0.00042426	0.0045962	0.00070711	0.0029698	0.011384
7328s	30.0 °C	0.097	0.0985	0.0989	0.10195	0.10615	0.11305		7328s	30.0 °C	0.098	0.09805	0.10075	0.1058	0.1028	0.10975		7328s	30.0 °C	0.0043841	0.00028284	0.0015556	0.0043134	0.0089803	0.0026163		7328s	30.0 °C	0.0031113	0.00035355	0.0043134	0.00056569	0.00070711	0.0099702
9160s	30.2 °C	0.0964	0.0985	0.0999	0.10565	0.10685	0.111		9160s	30.2 °C	0.09825	0.09855	0.1007	0.1092	0.1038	0.1114		9160s	30.2 °C	0.0032527	0.00098995	0.0012728	0.004879	0.008556	0.0041012		9160s	30.2 °C	0.003182	0.00035355	0.0035355	0.003677	0.00084853	0.012162
10993s	29.9 °C	0.09615	0.09815	0.0997	0.10315	0.1054	0.112		10993s	29.9 °C	0.0985	0.09905	0.1016	0.1062	0.104	0.1096		10993s	29.9 °C	0.0030406	0.0017678	0.0022627	0.0072832	0.0097581	0.002687		10993s	29.9 °C	0.003677	0.00049497	0.0035355	0.00028284	0.00056569	0.0082024
12825s	29.9 °C	0.0966	0.09875	0.1021	0.1062	0.10565	0.11135		12825s	29.9 °C	0.0974	0.09945	0.10175	0.1055	0.10165	0.1055		12825s	29.9 °C	0.003677	0.0016263	0.0015556	0.0019799	0.004879	0.0023335		12825s	29.9 °C	0.0021213	0.00035355	0.0037477	0.0022627	0.0026163	0.0022627
14657s	29.9 °C	0.0961	0.10005	0.1039	0.1064	0.1078	0.11205		14657s	29.9 °C	0.09765	0.1004	0.10335	0.10665	0.10665	0.1092		14657s	29.9 °C	0.0029698	0.0014849	0.0022627	0.0016971	0.0033941	0.0023335		14657s	29.9 °C	0.0026163	0.00056569	0.0027577	0.0010607	0.0023335	0.0055154
16489s	30.0 °C	0.09615	0.103	0.10385	0.10755	0.1086	0.11565		16489s	30.0 °C	0.0982	0.10385	0.1057	0.10805	0.1049	0.1141		16489s	30.0 °C	0.0027577	0.0012728	0.00077782	0.0023335	0.0048083	0.0012021		16489s	30.0 °C	0.0033941	0.00021213	0.0033941	0.002192	0.0032527	0.0083439
18321s	30.1 °C	0.09655	0.10895	0.11265	0.1136	0.11245	0.12095		18321s	30.1 °C	0.0977	0.10935	0.11055	0.11165	0.1093	0.1172		18321s	30.1 °C	0.0034648	7.0711e-05	0.0050205	0.0048083	0.00049497	0.0041719		18321s	30.1 °C	0.0028284	0.00021213	0.0027577	0.0006364	0.0012728	0.0073539
20153s	30.0 °C	0.09605	0.11975	0.1245	0.1224	0.1261	0.13295		20153s	30.0 °C	0.0972	0.1193	0.1197	0.11725	0.1178	0.12375		20153s	30.0 °C	0.0026163	0.00035355	0.0083439	0.0048083	0.0077782	0.0095459		20153s	30.0 °C	0.0022627	0.0016971	0.0029698	0.0012021	0.00056569	0.0053033
21985s	29.9 °C	0.0966	0.1372	0.14105	0.1275	0.1307	0.14255		21985s	29.9 °C	0.0982	0.13485	0.13405	0.12755	0.1303	0.14055		21985s	29.9 °C	0.0035355	0	0.010112	0.002687	0.0025456	0.0006364		21985s	29.9 °C	0.003677	0.002192	0.0024749	0.0010607	0.0011314	0.0077075
23817s	30.0 °C	0.09685	0.1641	0.16905	0.15395	0.156	0.16925		23817s	30.0 °C	0.0979	0.15705	0.1553	0.1453	0.15045	0.16385		23817s	30.0 °C	0.0037477	0.0015556	0.018738	0.007566	0.0049497	0.011384		23817s	30.0 °C	0.0033941	0.0014849	0.0021213	0.0028284	0.00021213	0.011102
25649s	29.9 °C	0.0968	0.20365	0.20835	0.18255	0.1896	0.20525		25649s	29.9 °C	0.0976	0.19135	0.18795	0.17205	0.18275	0.2012		25649s	29.9 °C	0.003677	0.0028991	0.024112	0.0019092	0.0069296	0.012516		25649s	29.9 °C	0.0032527	0.0024749	0.0026163	0.0041719	0.0006364	0.016688
27481s	30.0 °C	0.0963	0.25045	0.2548	0.22875	0.2398	0.24645		27481s	30.0 °C	0.0974	0.2341	0.23255	0.2125	0.2282	0.24285		27481s	30.0 °C	0.0029698	0.0027577	0.025314	0.0014849	0.011314	0.012516		27481s	30.0 °C	0.0031113	0.00028284	0.0013435	0.0077782	0.0014142	0.012092
29314s	30.0 °C	0.09705	0.3066	0.31	0.27685	0.29775	0.30565		29314s	30.0 °C	0.09835	0.2801	0.2772	0.25535	0.2745	0.2869		29314s	30.0 °C	0.0040305	0.0045255	0.030971	0.0041719	0.016476	0.021425		29314s	30.0 °C	0.0044548	0.00084853	0.0024042	0.0092631	0.0028284	0.014566
31146s	29.9 °C	0.0962	0.35815	0.3679	0.32625	0.36415	0.34925		31146s	29.9 °C	0.09825	0.32015	0.32065	0.3009	0.3184	0.3191		31146s	29.9 °C	0.0028284	0.0019092	0.041436	0.0060104	0.022557	0.014354		31146s	29.9 °C	0.0044548	0.0038891	0.00035355	0.010324	0.0014142	0.006364
32978s	29.9 °C	0.09685	0.40325	0.40695	0.36935	0.41975	0.3933		32978s	29.9 °C	0.09705	0.36475	0.36035	0.33555	0.3576	0.34995		32978s	29.9 °C	0.0037477	0.0068589	0.023122	0.0024749	0.0098288	0.017678		32978s	29.9 °C	0.0027577	0.0016263	0.0024749	0.0092631	0.0011314	0.008556
34810s	29.8 °C	0.09665	0.43845	0.45605	0.41905	0.4608	0.4411		34810s	29.8 °C	0.09735	0.4075	0.40545	0.3748	0.404	0.37835		34810s	29.8 °C	0.0036062	0.016758	0.03684	0.00091924	0.0076368	0.0042426		34810s	29.8 °C	0.0033234	0.0041012	0.00021213	0.012869	0.0046669	0.005869
36642s	30.1 °C	0.0968	0.483	0.50055	0.45865	0.50465	0.48335		36642s	30.1 °C	0.09725	0.45285	0.4429	0.4173	0.43175	0.40495		36642s	30.1 °C	0.0041012	0.013859	0.018738	0.004879	0.0099702	0.0057276		36642s	30.1 °C	0.0033234	0.0055861	0.0056569	0.010041	0.0061518	0.012657
38474s	30.2 °C	0.0958	0.51505	0.5579	0.4893	0.5405	0.52335		38474s	30.2 °C	0.09745	0.4776	0.47475	0.4449	0.46065	0.4317		38474s	30.2 °C	0.0028284	0.0064347	0.03578	0.012445	0.0059397	0.014071		38474s	30.2 °C	0.0037477	0.0048083	0.012233	0.010465	0.0094045	0.011031
40306s	30.2 °C	0.09695	0.5891	0.64075	0.5611	0.614	0.6376		40306s	30.2 °C	0.09745	0.5078	0.5013	0.4717	0.4994	0.4592		40306s	30.2 °C	0.0045962	0.0041012	0.03486	0.020648	0.010607	0.0052326		40306s	30.2 °C	0.0038891	0.02093	0.019658	0.0028284	0.014001	0.013576
42138s	30.0 °C	0.09705	0.66675	0.68925	0.63855	0.6755	0.68935		42138s	30.0 °C	0.0976	0.5595	0.5414	0.49855	0.5335	0.48315		42138s	30.0 °C	0.0047376	0.0078489	0.015627	0.014779	0.010041	0.0028991		42138s	30.0 °C	0.0039598	0.027294	0.028709	0.00077782	0.011738	0.013223
43970s	30.1 °C	0.09665	0.70825	0.72915	0.6997	0.74075	0.73365		43970s	30.1 °C	0.0979	0.61875	0.59185	0.53	0.5449	0.49445		43970s	30.1 °C	0.0043134	0.014637	0.0099702	0.014849	0.0040305	0.0086974		43970s	30.1 °C	0.0046669	0.012657	0.034295	0.0056569	0.017961	0.0078489
45802s	29.9 °C	0.0968	0.73275	0.74345	0.72705	0.8001	0.74985		45802s	29.9 °C	0.0977	0.6687	0.63905	0.5602	0.5577	0.4993		45802s	29.9 °C	0.0043841	0.015768	0.0077075	0.011526	0.0033941	0.010819		45802s	29.9 °C	0.0042426	0.0045255	0.015627	0.0065054	0.017112	0.0024042
47635s	30.2 °C	0.09645	0.7446	0.75225	0.73735	0.85065	0.7546		47635s	30.2 °C	0.09705	0.7057	0.67505	0.5918	0.57	0.5042		47635s	30.2 °C	0.0038891	0.0077782	0.010536	0.014354	0.0023335	0.0096167		47635s	30.2 °C	0.0034648	0.016263	0.0036062	0.0069296	0.016829	0.00028284
49467s	30.2 °C	0.0967	0.75055	0.75955	0.75305	0.9006	0.7636		49467s	30.2 °C	0.0971	0.73565	0.70825	0.6264	0.58405	0.511		49467s	30.2 °C	0.0042426	0.0014849	0.013364	0.013506	0.0031113	0.013011		49467s	30.2 °C	0.0033941	0.018314	0.013647	0.0056569	0.018173	0.00056569
51299s	30.0 °C	0.0965	0.74525	0.7653	0.75425	0.94525	0.76895		51299s	30.0 °C	0.09695	0.7492	0.7304	0.6599	0.59615	0.51555		51299s	30.0 °C	0.0039598	0.003182	0.013152	0.016476	0.0024749	0.014779		51299s	30.0 °C	0.0033234	0.019799	0.022486	0.0039598	0.019445	0.00077782
53131s	29.9 °C	0.0964	0.7433	0.7722	0.7518	0.97725	0.7758		53131s	29.9 °C	0.09675	0.75455	0.74315	0.6885	0.609	0.51875		53131s	29.9 °C	0.003677	0.011314	0.020789	0.016405	0.0027577	0.015132		53131s	29.9 °C	0.0030406	0.018597	0.02284	0.013718	0.019658	7.0711e-05
54963s	29.9 °C	0.0967	0.7499	0.7855	0.75435	1.0102	0.7862		54963s	29.9 °C	0.0968	0.7583	0.75255	0.71285	0.6238	0.5216		54963s	29.9 °C	0.0042426	0.013152	0.024749	0.015768	0.002687	0.020506		54963s	29.9 °C	0.0032527	0.014142	0.022981	0.024112	0.019799	0.0029698
56795s	29.8 °C	0.09665	0.75685	0.7979	0.76385	1.0364	0.79915		56795s	29.8 °C	0.09775	0.76215	0.75735	0.7334	0.63975	0.5187		56795s	29.8 °C	0.0040305	0.015627	0.025597	0.015203	0.0018385	0.022557		56795s	29.8 °C	0.0047376	0.011384	0.019304	0.029133	0.019304	0.0046669
58627s	30.0 °C	0.09605	0.76435	0.81325	0.7782	1.0541	0.81185		58627s	30.0 °C	0.09705	0.76185	0.7618	0.7473	0.65645	0.5137		58627s	30.0 °C	0.0030406	0.01393	0.026941	0.023476	0.0029698	0.021425		58627s	30.0 °C	0.0037477	0.007566	0.017678	0.035072	0.015061	0.006364
Mean OD 3	-Ara									+Ara								Replicate SD 3	-Ara									+Ara
Time s	Temp	LB	myc	Anchor-Linker	Linker-Bait	GroTAC1	GroTAC2		Time s	Temp	LB	myc	Anchor-Linker	Linker-Bait	GroTAC1	GroTAC2		Time s	Temp								Time s	Temp
0s	29.9 °C	0.09555	0.09835	0.0946	0.0956	0.09565	0.09595		0s	29.9 °C	0.0961	0.1033	0.10825	0.1137	0.11055	0.1145		0s	29.9 °C	0.0028991	0.0033234	0.00014142	0.00084853	0.0006364	7.0711e-05		0s	29.9 °C	0.005374	0.0011314	0.0040305	0.0046669	0.0043134	0.00084853
1832s	30.1 °C	0.09765	0.1	0.0991	0.10645	0.1077	0.10455		1832s	30.1 °C	0.09565	0.09755	0.09795	0.09675	0.097	0.09775		1832s	30.1 °C	0.0044548	0.0018385	0.003677	0.0030406	0.0069296	0.0023335		1832s	30.1 °C	0.0037477	0.0020506	0.0026163	0.0024749	0.002687	0.0047376
3664s	29.9 °C	0.0978	0.09865	0.0966	0.0988	0.10155	0.09985		3664s	29.9 °C	0.09515	0.09715	0.0976	0.09695	0.09775	0.0985		3664s	29.9 °C	0.0043841	0.0047376	0.0031113	0.0043841	0.0023335	0.0013435		3664s	29.9 °C	0.0028991	0.0012021	0.0018385	0.0014849	0.0019092	0.003677
5496s	30.0 °C	0.0969	0.0982	0.09695	0.0981	0.09885	0.0989		5496s	30.0 °C	0.09525	0.0969	0.09665	0.0968	0.0972	0.0984		5496s	30.0 °C	0.0032527	0.0038184	0.0036062	0.0041012	0.0017678	0.002687		5496s	30.0 °C	0.0027577	0.00070711	0.0023335	0.0015556	0.0022627	0.0043841
7328s	30.1 °C	0.0971	0.0983	0.09705	0.0983	0.0992	0.09895		7328s	30.1 °C	0.0948	0.0966	0.09675	0.0967	0.0973	0.09835		7328s	30.1 °C	0.0035355	0.0035355	0.0034648	0.0039598	0.0021213	0.0030406		7328s	30.1 °C	0.0018385	0	0.002192	0.0016971	0.0024042	0.0043134
9161s	29.9 °C	0.0972	0.0988	0.0975	0.0987	0.0991	0.09925		9161s	29.9 °C	0.09495	0.0971	0.0967	0.0967	0.0972	0.0984		9161s	29.9 °C	0.0029698	0.0035355	0.0039598	0.0039598	0.002687	0.0026163		9161s	29.9 °C	0.0020506	0	0.0018385	0.0011314	0.0024042	0.0038184
10993s	30.1 °C	0.097	0.0992	0.09705	0.09945	0.0992	0.09955		10993s	30.1 °C	0.09465	0.0971	0.0973	0.09685	0.0973	0.0987		10993s	30.1 °C	0.0029698	0.0029698	0.0028991	0.0040305	0.0033941	0.0028991		10993s	30.1 °C	0.0013435	0.0011314	0.0025456	0.0010607	0.0025456	0.0038184
12825s	29.9 °C	0.09685	0.1001	0.0985	0.1005	0.0999	0.10015		12825s	29.9 °C	0.0947	0.0979	0.0978	0.0981	0.09775	0.09885		12825s	29.9 °C	0.0028991	0.0022627	0.0039598	0.0038184	0.0032527	0.0027577		12825s	29.9 °C	0.0014142	0.0016971	0.0029698	0.0014142	0.0023335	0.003182
14657s	29.8 °C	0.09685	0.10225	0.09995	0.1026	0.1009	0.10155		14657s	29.8 °C	0.0947	0.09965	0.099	0.0996	0.09905	0.10075		14657s	29.8 °C	0.0027577	0.0013435	0.0044548	0.0028284	0.0042426	0.0019092		14657s	29.8 °C	0.0011314	0.0028991	0.0035355	0.0011314	0.0023335	0.0033234
16489s	30.0 °C	0.0966	0.10605	0.10205	0.10665	0.1036	0.10435		16489s	30.0 °C	0.0944	0.10275	0.1014	0.10255	0.10065	0.1035		16489s	30.0 °C	0.0022627	0.0012021	0.0044548	0.0017678	0.0048083	0.0012021		16489s	30.0 °C	0.00084853	0.004879	0.005374	0.0006364	0.002192	0.0029698
18321s	29.8 °C	0.09725	0.1146	0.10765	0.1145	0.1088	0.1094		18321s	29.8 °C	0.09435	0.1091	0.10655	0.10895	0.10445	0.11005		18321s	29.8 °C	0.003182	0.002687	0.0062933	0.00042426	0.006364	0.00084853		18321s	29.8 °C	0.0006364	0.0077782	0.0096874	0.0010607	0.0033234	0.0037477
20153s	29.9 °C	0.09675	0.12815	0.1159	0.12785	0.11695	0.11835		20153s	29.9 °C	0.09425	0.11955	0.11505	0.1191	0.11115	0.12015		20153s	29.9 °C	0.0023335	0.0077075	0.0077782	0.003182	0.0092631	0.0040305		20153s	29.9 °C	0.0006364	0.013364	0.016051	0.00014142	0.0038891	0.0037477
21985s	30.2 °C	0.09715	0.1509	0.13075	0.1496	0.13125	0.13435		21985s	30.2 °C	0.09435	0.13655	0.12895	0.13725	0.12355	0.13755		21985s	30.2 °C	0.0026163	0.013152	0.0098288	0.0077782	0.013647	0.0092631		21985s	30.2 °C	0.0006364	0.021991	0.025385	0.00021213	0.0062933	0.0028991
23817s	29.9 °C	0.0971	0.18465	0.1545	0.1827	0.1554	0.1588		23817s	29.9 °C	0.09405	0.16125	0.14945	0.1647	0.1421	0.1649		23817s	29.9 °C	0.0025456	0.020294	0.012869	0.012869	0.021213	0.017112		23817s	29.9 °C	0.00035355	0.035285	0.03783	0.0011314	0.008061	0.0032527
25649s	30.1 °C	0.09705	0.2261	0.1902	0.2262	0.19325	0.19675		25649s	30.1 °C	0.09405	0.1974	0.1819	0.20645	0.17125	0.2058		25649s	30.1 °C	0.0024749	0.024324	0.019092	0.017536	0.029204	0.025951		25649s	30.1 °C	0.00035355	0.048932	0.05572	0.0013435	0.010677	0.0025456
27482s	30.1 °C	0.09705	0.275	0.23425	0.2761	0.243	0.2442		27482s	30.1 °C	0.0941	0.23815	0.2188	0.24985	0.213	0.2482		27482s	30.1 °C	0.0024749	0.028426	0.02185	0.020082	0.033941	0.028426		27482s	30.1 °C	0.00028284	0.052397	0.066609	0.0014849	0.012445	0.0029698
29314s	29.8 °C	0.097	0.32595	0.2822	0.33125	0.29935	0.29675		29314s	29.8 °C	0.0939	0.2816	0.2608	0.29525	0.25875	0.2901		29314s	29.8 °C	0.0022627	0.031183	0.027436	0.019163	0.045043	0.032456		29314s	29.8 °C	0.00028284	0.051619	0.068448	0.0006364	0.008556	0.00028284
31146s	30.0 °C	0.0971	0.37845	0.3353	0.3878	0.36805	0.35695		31146s	30.0 °C	0.094	0.32755	0.29925	0.3268	0.30845	0.3247		31146s	30.0 °C	0.0022627	0.028496	0.028284	0.021496	0.049992	0.03387		31146s	30.0 °C	0.00028284	0.049568	0.062296	0.0074953	0.0060104	0.002687
32978s	29.8 °C	0.0976	0.4292	0.3885	0.4363	0.43495	0.4114		32978s	29.8 °C	0.094	0.36245	0.33585	0.36125	0.35245	0.34835		32978s	29.8 °C	0.0029698	0.013152	0.023759	0.010748	0.049285	0.02489		32978s	29.8 °C	0.00056569	0.050558	0.051548	0.012516	0.011526	0.0028991
34810s	30.0 °C	0.09775	0.46565	0.4327	0.48215	0.482	0.4624		34810s	30.0 °C	0.09395	0.39175	0.36475	0.3898	0.3923	0.36435		34810s	30.0 °C	0.003182	0.023264	0.028143	0.0065761	0.036062	0.02192		34810s	30.0 °C	0.00035355	0.043346	0.046174	0.017819	0.0084853	0.0079903
36642s	30.0 °C	0.09735	0.5197	0.47605	0.5239	0.52065	0.50425		36642s	30.0 °C	0.0938	0.42075	0.4059	0.41405	0.415	0.3831		36642s	30.0 °C	0.0023335	0.020365	0.035709	0.006364	0.03486	0.014779		36642s	30.0 °C	0.00028284	0.046881	0.040305	0.018597	0.011597	0.0096167
38474s	30.0 °C	0.09775	0.5848	0.52545	0.59145	0.5698	0.55375		38474s	30.0 °C	0.09395	0.44915	0.44305	0.4531	0.43695	0.4047		38474s	30.0 °C	0.0026163	0.039881	0.033446	0.026092	0.054447	0.03486		38474s	30.0 °C	0.00021213	0.046315	0.04575	0.012304	0.012516	0.0057983
40306s	30.0 °C	0.0976	0.66025	0.58755	0.67265	0.63155	0.62555		40306s	30.0 °C	0.09395	0.4797	0.4667	0.48045	0.46825	0.43455		40306s	30.0 °C	0.0025456	0.054801	0.055225	0.019021	0.047164	0.035426		40306s	30.0 °C	0.00021213	0.039457	0.046669	0.0026163	0.0082731	0.005869
42138s	30.1 °C	0.09725	0.7324	0.6688	0.7296	0.69495	0.69295		42138s	30.1 °C	0.094	0.51685	0.4972	0.50585	0.50615	0.4652		42138s	30.1 °C	0.0024749	0.035921	0.053599	0.0055154	0.054801	0.034578		42138s	30.1 °C	0.00028284	0.042214	0.054589	0.00091924	0.02185	0.0014142
43970s	29.9 °C	0.09695	0.78065	0.7372	0.76745	0.75385	0.7368		43970s	29.9 °C	0.0939	0.55905	0.5312	0.52885	0.51345	0.47055		43970s	29.9 °C	0.002192	0.01492	0.030688	0.0033234	0.057912	0.024324		43970s	29.9 °C	0.00028284	0.055508	0.064205	0.00049497	0.0028991	0.0010607
45803s	30.0 °C	0.09725	0.81075	0.77575	0.7919	0.8131	0.7671		45803s	30.0 °C	0.0939	0.606	0.5671	0.55495	0.523	0.4811		45803s	30.0 °C	0.0026163	0.00049497	0.013364	0.010324	0.055861	0.020223		45803s	30.0 °C	0.00028284	0.059397	0.074388	0.0051619	0.005374	0.0015556
47635s	30.2 °C	0.097	0.8395	0.79435	0.8033	0.86755	0.77965		47635s	30.2 °C	0.0948	0.6495	0.59845	0.582	0.5325	0.488		47635s	30.2 °C	0.0022627	0.0014142	7.0711e-05	0.010889	0.051124	0.012374		47635s	30.2 °C	0.0014142	0.042426	0.066397	0.013435	0.0056569	0.0050912
49467s	29.9 °C	0.09715	0.8555	0.80925	0.81575	0.91445	0.7848		49467s	29.9 °C	0.094	0.6752	0.62625	0.6123	0.5463	0.49635		49467s	29.9 °C	0.0024749	0.012021	0.0028991	0.010112	0.044194	0.010182		49467s	29.9 °C	0.00028284	0.022627	0.026658	0.024324	0.0059397	0.0067175
51299s	29.9 °C	0.0972	0.872	0.8281	0.83065	0.9553	0.7963		51299s	29.9 °C	0.094	0.68525	0.64685	0.6432	0.55965	0.5061		51299s	29.9 °C	0.0025456	0.014849	0.014566	0.012233	0.040588	0.015415		51299s	29.9 °C	0.00028284	0.023971	0.0092631	0.035638	0.0062933	0.0043841
53131s	29.8 °C	0.09715	0.8889	0.8455	0.8483	0.9931	0.8122		53131s	29.8 °C	0.09405	0.6913	0.66635	0.6686	0.57075	0.5095		53131s	29.8 °C	0.0024749	0.012728	0.025739	0.014991	0.035355	0.017961		53131s	29.8 °C	0.00021213	0.026022	0.036699	0.042426	0.004879	0.0059397
54963s	29.8 °C	0.09715	0.90515	0.86185	0.8662	1.0203	0.8301		54963s	29.8 °C	0.0941	0.69475	0.6799	0.6905	0.5826	0.5153		54963s	29.8 °C	0.0023335	0.011384	0.027648	0.014001	0.037335	0.018526		54963s	29.8 °C	0.00014142	0.028638	0.053599	0.05077	0.0050912	0.0060811
56795s	29.9 °C	0.0972	0.91885	0.87775	0.88235	1.0481	0.84445		56795s	29.9 °C	0.09405	0.695	0.6919	0.70045	0.59415	0.515		56795s	29.9 °C	0.0025456	0.012374	0.028921	0.0096874	0.036699	0.016193		56795s	29.9 °C	0.00021213	0.032385	0.062084	0.062013	0.0079903	0.0062225
58627s	30.1 °C	0.09735	0.9312	0.89325	0.9001	1.0698	0.8591		58627s	30.1 °C	0.0941	0.69755	0.69855	0.7072	0.61035	0.51365		58627s	30.1 °C	0.0026163	0.014001	0.029062	0.013011	0.032385	0.013718		58627s	30.1 °C	0.00028284	0.030759	0.064842	0.06364	0.014637	0.0099702
MEAN value
-Ara							+Ara
Time s	Myc	Anchor-Linker	Linker-Bait	GroTAC1	GroTAC2		Time s	Myc	Anchor-Linker	Linker-Bait	GroTAC1	GroTAC2
0s	0.00331667	0.0002	0.00146667	0.00215	0.00181667		0s	0.00133333	0.00441667	0.00783333	0.00536667	0.00526667
1832s	0.00675	0.00415	0.0098	0.00948333	0.0111667		1832s	-0.000933333	0.00155	0.00531667	0.0047	0.00803333
3664s	0.0056	0.00383333	0.00793333	0.00765	0.0110333		3664s	-0.000966667	0.00143333	0.00345	0.00491667	0.00868333
5496s	0.0033	0.00206667	0.0075	0.00716667	0.0119667		5496s	-0.00101667	0.000966667	0.0041	0.00473333	0.0108333
7328s	0.00191667	0.0007	0.00408333	0.00765	0.0109167		7328s	-0.000333333	0.00168333	0.0043	0.00765	0.00995
9161s	0.00263333	0.00136667	0.00545	0.00736667	0.0108167		9161s	-0.00025	0.00136667	0.00511667	0.0069	0.0116
10993s	0.00306667	0.00148333	0.00486667	0.00666667	0.0113667		10993s	0.0001	0.00205	0.00365	0.00665	0.01135
12825s	0.00328333	0.00248333	0.00596667	0.00755	0.01165		12825s	0.000833333	0.00251667	0.00463333	0.0067	0.0109167
14657s	0.0049	0.00405	0.00681667	0.00816667	0.0122833		14657s	0.00183333	0.00373333	0.00568333	0.00908333	0.0122833
16489s	0.00755	0.00508333	0.00893333	0.00955	0.0146167		16489s	0.00423333	0.00543333	0.00725	0.00815	0.0151833
18321s	0.0129833	0.0104667	0.0140833	0.0136	0.0175667		18321s	0.00906667	0.0101333	0.0116167	0.0137333	0.0193
20153s	0.0224667	0.0185333	0.0227667	0.02315	0.0266833		20153s	0.0173333	0.0173667	0.0186167	0.0203833	0.0268833
21985s	0.03845	0.0308167	0.0338333	0.0323833	0.0386667		21985s	0.0302167	0.0282667	0.03015	0.0306	0.0410667
23817s	0.0631	0.0519	0.0578333	0.0547	0.06075		23817s	0.0497833	0.0463167	0.0500167	0.0492667	0.0634833
25649s	0.0973167	0.0831833	0.0887667	0.0875667	0.09355		25649s	0.0791	0.0739167	0.0793667	0.07795	0.09735
27482s	0.14	0.122633	0.130883	0.13445	0.135667		27482s	0.115667	0.109783	0.117233	0.118767	0.1366
29314s	0.190033	0.170283	0.17905	0.18905	0.186667		29314s	0.156683	0.149533	0.16035	0.163267	0.176833
31146s	0.24105	0.222167	0.230433	0.255133	0.238583		31146s	0.19805	0.19005	0.199767	0.208683	0.2117
32978s	0.290167	0.269617	0.277333	0.315683	0.285583		32978s	0.236967	0.22775	0.23655	0.246733	0.237183
34810s	0.333633	0.317583	0.32775	0.361233	0.337767		34810s	0.272917	0.265867	0.268433	0.290033	0.2608
36642s	0.3786	0.3638	0.37205	0.3983	0.376167		36642s	0.313317	0.30465	0.305667	0.3151	0.281183
38474s	0.42485	0.413517	0.416917	0.438733	0.417867		38474s	0.343583	0.34145	0.33925	0.338217	0.30465
40306s	0.492067	0.476067	0.48235	0.50435	0.4985		40306s	0.374233	0.37055	0.371517	0.371883	0.330483
42138s	0.564567	0.535783	0.553933	0.5653	0.56865		42138s	0.411683	0.403017	0.397133	0.405617	0.355333
43970s	0.618167	0.593367	0.6053	0.6289	0.611017		43970s	0.456067	0.43985	0.423917	0.418067	0.368833
45803s	0.652	0.629417	0.638433	0.6876	0.632617		45803s	0.50385	0.47775	0.453983	0.4317	0.377833
47635s	0.6749	0.648317	0.650583	0.74205	0.640833		47635s	0.551217	0.51875	0.486383	0.44425	0.384717
49467s	0.683817	0.65755	0.661067	0.7912	0.646383		49467s	0.585367	0.556883	0.516817	0.458117	0.391683
51299s	0.686783	0.6693	0.669717	0.8343	0.653917		51299s	0.60145	0.582517	0.54645	0.4712	0.398233
53131s	0.69815	0.679	0.67865	0.867983	0.662033		53131s	0.608867	0.598183	0.5694	0.483567	0.402517
54963s	0.710133	0.693	0.691583	0.899333	0.673533		54963s	0.611367	0.61045	0.5875	0.497083	0.407317
56795s	0.721567	0.705067	0.705067	0.924267	0.6856		56795s	0.614883	0.616267	0.598033	0.510567	0.405617
58627s	0.733633	0.7183	0.721017	0.9472	0.696		58627s	0.616917	0.622517	0.606767	0.527083	0.404467
SEM
-Ara							+Ara
Time s	Myc	Anchor-Linker	Linker-Bait	GroTAC1	GroTAC2		Time s	Myc	Anchor-Linker	Linker-Bait	GroTAC1	GroTAC2
0s	0.00119734	0.000825126	0.000853587	0.00115578	0.000709656		0s	0.00397642	0.00450383	0.00610637	0.00595639	0.00733225
1832s	0.0022	0.00210614	0.00051316	0.000305959	0.00216609		1832s	0.00167564	0.00101036	0.00243932	0.00265816	0.00298068
3664s	0.00238485	0.00284551	0.00350539	0.0020108	0.00449836		3664s	0.00177865	0.000564456	0.00131561	0.00246819	0.00268225
5496s	0.00120035	0.00131983	0.00345302	0.00261157	0.00498409		5496s	0.0015592	0.000698411	0.0022329	0.00273349	0.00418493
7328s	0.000573246	0.000606218	0.0014794	0.00287098	0.00454655		7328s	0.00135595	0.000705534	0.00178979	0.00405473	0.00330051
9161s	0.00079652	0.00106667	0.00223849	0.00274079	0.004397		9161s	0.0015687	0.000760665	0.00292822	0.00314762	0.00432791
10993s	0.000968389	0.00105883	0.00132109	0.00224246	0.00440855		10993s	0.00150361	0.000835165	0.00205203	0.00270324	0.00428865
12825s	0.000664162	0.00155787	0.00183946	0.00229129	0.00422088		12825s	0.00182216	0.00126106	0.00175721	0.00306961	0.00492547
14657s	0.000475219	0.00194957	0.00178473	0.00222754	0.00379235		14657s	0.0021143	0.00132958	0.00173357	0.00275716	0.00382811
16489s	0.000960902	0.00162694	0.00183356	0.00158298	0.00353392		16489s	0.00287436	0.00182239	0.00181751	0.00168003	0.0033247
18321s	0.00237071	0.00323333	0.00306721	0.00126194	0.00360651		18321s	0.0042291	0.00239902	0.00266495	0.00291567	0.0020232
20153s	0.00554807	0.00591145	0.00611408	0.00346206	0.00510835		20153s	0.00643333	0.00431135	0.00407608	0.00195157	0.000684552
21985s	0.00951503	0.00878561	0.0100096	0.00171667	0.00385209		21985s	0.00934667	0.00696768	0.00714149	0.00083865	0.00172587
23817s	0.0154542	0.0135891	0.0158236	0.00403247	0.00701647		23817s	0.0135918	0.0100998	0.0112337	0.0016599	0.0051161
25649s	0.0216057	0.0198891	0.0224951	0.00700246	0.0108239		25649s	0.0196464	0.0152005	0.0178228	0.00395822	0.0105897
27482s	0.0269408	0.0259555	0.0282721	0.0102993	0.0130122		27482s	0.0247993	0.0203663	0.0216481	0.00698626	0.0134095
29314s	0.0297486	0.0298853	0.0320884	0.0124841	0.0176937		29314s	0.0280942	0.0235952	0.022766	0.00793486	0.0156978
31146s	0.0311083	0.0341799	0.0346848	0.0143428	0.0179742		31146s	0.029865	0.024285	0.0199563	0.00877237	0.0143593
32978s	0.0297369	0.0313767	0.0341205	0.015032	0.0201733		32978s	0.0311091	0.0255856	0.0183135	0.0127811	0.016447
34810s	0.0225148	0.0304218	0.0312771	0.0142057	0.0177675		34810s	0.0312623	0.0259252	0.0189753	0.0126948	0.015211
36642s	0.0277148	0.0283623	0.0289735	0.0178415	0.0213812		36642s	0.029156	0.0260893	0.0144834	0.0133155	0.018113
38474s	0.0344087	0.032917	0.0393531	0.0211691	0.0252796		38474s	0.0251453	0.0232235	0.0144503	0.0159849	0.0190956
40306s	0.0407754	0.0436689	0.0491168	0.0217054	0.0359872		40306s	0.0248528	0.0198913	0.0095381	0.018097	0.0215736
42138s	0.0423111	0.0464756	0.0421457	0.0234431	0.025369		42138s	0.0326964	0.0235994	0.00978631	0.0196436	0.0234111
43970s	0.0360897	0.0430665	0.0370108	0.0219138	0.0274207		43970s	0.0402817	0.0305252	0.00964349	0.0171489	0.0186723
45803s	0.0318997	0.0344095	0.0303713	0.0222716	0.0292384		45803s	0.0413569	0.035479	0.0078029	0.0156426	0.0170802
47635s	0.0340442	0.0306985	0.0297691	0.0208658	0.0304008		47635s	0.0342091	0.0307891	0.00508268	0.01504	0.0159743
49467s	0.0375042	0.0331306	0.0319425	0.0197819	0.0314671		49467s	0.0295761	0.0271717	0.00767139	0.0152477	0.0167763
51299s	0.0441433	0.0354213	0.0338746	0.0193145	0.0327741		51299s	0.0268733	0.0255819	0.0104113	0.0148257	0.0172192
53131s	0.0468705	0.0391482	0.0370189	0.0208768	0.0366656		53131s	0.0255667	0.0241301	0.014619	0.0149769	0.0163182
54963s	0.0491508	0.0402384	0.0388323	0.0191949	0.0397239		54963s	0.0264004	0.0226794	0.0195653	0.0154045	0.0157177
56795s	0.050467	0.0425214	0.0400614	0.0213029	0.041345		56795s	0.025535	0.0217478	0.0244931	0.0160063	0.0153333
58627s	0.0508735	0.0444882	0.040883	0.0185225	0.0447845		58627s	0.0246937	0.02119	0.0271189	0.0164482	0.013659

[truncated: 3 more sheets: dsspB 1, dsspB 2, dsspB 3]
