# Supplementary material for: Targeted protein degradation in Escherichia coli using CLIPPERs
Source: EMBO Rep. 2025 Jun 25;26(16):3994–4016. doi: 10.1038/s44319-025-00510-9 (PMC12373786; doi:10.1038/s44319-025-00510-9)
Supplement: Supplementary file 9 — Figure EV2 Source Data [file 44319_2025_510_MOESM9_ESM.zip › EV2/EV2_CD/Final_OD_42C.xlsx]

## Sheet: Final OD
BW25113
-Ara	Myc	Anchor-Linker	Linker-Bait	GroTAC1	GroTAC2		+Ara	Myc	Anchor-Linker	Linker-Bait	GroTAC1	GroTAC2
	1.03253	0.859183	0.99845	0.850033	1.01323			0.861867	0.620167	0.7028	0.401833	0.513683
	0.873167	0.81735	0.85345	0.847267	0.869717			0.6827	0.577733	0.531467	0.424583	0.402667
	0.865667	0.84145	0.852983	0.843017	0.869483			0.682517	0.608817	0.506117	0.409183	0.391817
dclpP
-Ara	Myc	Anchor-Linker	Linker-Bait	GroTAC1	GroTAC2		+Ara	Myc	Anchor-Linker	Linker-Bait	GroTAC1	GroTAC2
	1.01813	0.998567	1.00513	0.9713	0.9714			0.81085	0.741817	0.7423	0.554167	0.48365
	0.810333	0.803467	0.768717	0.76935	0.749783			0.601183	0.55525	0.502383	0.38975	0.441667
	0.825833	0.796517	0.774867	0.752217	0.956517			0.594117	0.535467	0.49045	0.3903	0.592283
dclpX
-Ara	Myc	Anchor-Linker	Linker-Bait	GroTAC1	GroTAC2		+Ara	Myc	Anchor-Linker	Linker-Bait	GroTAC1	GroTAC2
	1.03553	1.00807	0.999467	0.951933	0.947467			0.694867	0.676033	0.538383	0.411883	0.381867
	0.831683	0.791583	0.783433	0.773933	0.93055			0.566317	0.48605	0.3618	0.287	0.356167
	0.815717	0.7852	0.790967	0.967617	0.766033			0.5741	0.498267	0.37305	0.422183	0.261467
dsspB
-Ara	Myc	Anchor-Linker	Linker-Bait	GroTAC1	GroTAC2		+Ara	Myc	Anchor-Linker	Linker-Bait	GroTAC1	GroTAC2
	1.09793	1.11157	1.08933	1.0712	1.05533			0.761183	0.76195	0.643883	0.547933	0.518417
	1.11042	1.05458	1.05262	0.99775	0.998117			0.7729	0.706433	0.629383	0.540867	0.601917
	1.10878	1.05048	1.05948	0.99745	0.996717			0.765817	0.726967	0.651917	0.551483	0.556717

## Sheet: BW25113 1
Mean OD 1	-Ara									+Ara								Replicate SD 1	-Ara									+Ara
Time s	Temp	LB	myc	Anchor-Linker	Linker-Bait	GroTAC1	GroTAC2		Time s	Temp	LB	myc	Anchor-Linker	Linker-Bait	GroTAC1	GroTAC2		Time s	Temp								Time s	Temp
0s	41.8 °C	0.09225	0.09425	0.09475	0.10055	0.09295	0.0917		0s	41.8 °C	0.10175	0.09935	0.09865	0.1021	0.09725	0.09595		0s	41.8 °C	0.0006364	0.00021213	0.00077782	0.0062933	0.00091924	0.00042426		0s	41.8 °C	0.007566	0.0053033	0.0034648	0.0086267	0.00049497	0.0020506
1832s	42.1 °C	0.0933	0.096	0.0965	0.10315	0.09405	0.0931		1832s	42.1 °C	0.10115	0.10035	0.10205	0.1069	0.10365	0.0991		1832s	42.1 °C	0.00070711	0.00014142	0.0011314	0.0079903	0.00021213	0.00042426		1832s	42.1 °C	0.0054447	0.0054447	0.0061518	0.013011	0.0051619	0.0035355
3664s	42.0 °C	0.09465	0.0961	0.09635	0.10325	0.09445	0.09435		3664s	42.0 °C	0.10495	0.10405	0.10385	0.109	0.10365	0.09955		3664s	42.0 °C	0.0026163	0.00042426	0.00091924	0.007566	0.00035355	0.002192		3664s	42.0 °C	0.010677	0.010536	0.0086974	0.015556	0.0055861	0.00049497
5496s	41.9 °C	0.09355	0.0961	0.09615	0.10415	0.0949	0.0944		5496s	41.9 °C	0.1052	0.10395	0.10465	0.10985	0.10435	0.1006		5496s	41.9 °C	0.0010607	0.00042426	0.00049497	0.0091217	0.00042426	0.0018385		5496s	41.9 °C	0.011738	0.010112	0.0096874	0.016758	0.0064347	0.00070711
7328s	42.0 °C	0.0934	0.09725	0.09645	0.1048	0.0971	0.09465		7328s	42.0 °C	0.10485	0.1045	0.1045	0.1092	0.10375	0.1039		7328s	42.0 °C	0.00098995	0.0012021	0.00021213	0.0077782	0.0031113	0.0016263		7328s	42.0 °C	0.010536	0.0097581	0.0089095	0.014708	0.0037477	0.0043841
9160s	42.0 °C	0.09345	0.09935	0.09775	0.10575	0.09745	0.0981		9160s	42.0 °C	0.10405	0.1077	0.1066	0.11245	0.10665	0.1059		9160s	42.0 °C	0.0010607	0.00035355	0.00035355	0.0072832	0.0013435	0.0032527		9160s	42.0 °C	0.010112	0.0096167	0.0094752	0.01591	0.0044548	0.0014142
10993s	41.9 °C	0.0936	0.1074	0.10245	0.11475	0.1054	0.1049		10993s	41.9 °C	0.1061	0.11525	0.11025	0.1184	0.11385	0.11645		10993s	41.9 °C	0.0011314	0.0012728	0.0006364	0.0050205	0.0077782	0.0014142		10993s	41.9 °C	0.012445	0.0086974	0.0081317	0.014849	0.0040305	0.0023335
12825s	42.3 °C	0.09345	0.1253	0.11545	0.13605	0.1192	0.12755		12825s	42.3 °C	0.1064	0.13355	0.12245	0.1335	0.13095	0.13645		12825s	42.3 °C	0.0012021	0.0021213	0.0026163	0.0094045	0.011031	0.002192		12825s	42.3 °C	0.012587	0.0077075	0.0062933	0.013435	0.00049497	0.0010607
14657s	42.3 °C	0.09365	0.1692	0.1478	0.1809	0.15165	0.1732		14657s	42.3 °C	0.1055	0.18255	0.1559	0.1733	0.1738	0.18765		14657s	42.3 °C	0.00091924	0.0014142	0.0043841	0.010607	0.01591	0.0059397		14657s	42.3 °C	0.011314	0.0050205	0.0028284	0.012162	0.0012728	0.0028991
16489s	42.1 °C	0.0936	0.24575	0.214	0.26045	0.22785	0.2585		16489s	42.1 °C	0.10605	0.26055	0.22495	0.24705	0.2492	0.2668		16489s	42.1 °C	0.0012728	0.007566	0.0074953	0.010253	0.024112	0.0066468		16489s	42.1 °C	0.012092	0.00077782	0.0024749	0.011384	0.00014142	0.0067882
18321s	42.0 °C	0.0935	0.36245	0.3025	0.3676	0.32435	0.3758		18321s	42.0 °C	0.10565	0.36995	0.3131	0.34365	0.3296	0.3624		18321s	42.0 °C	0.0011314	0.0065761	0.011031	0.011879	0.024112	0.0067882		18321s	42.0 °C	0.01195	0.0036062	0.0035355	0.012799	0.005374	0.0062225
20153s	42.0 °C	0.0938	0.46285	0.41845	0.47965	0.43395	0.47615		20153s	42.0 °C	0.10515	0.4468	0.4034	0.4288	0.3965	0.42125		20153s	42.0 °C	0.0014142	0.021001	0.0047376	0.01195	0.026799	0.012516		20153s	42.0 °C	0.01096	0.0056569	0.0050912	0.0096167	0.0019799	0.003182
21985s	42.1 °C	0.0935	0.53945	0.4942	0.55935	0.5036	0.5563		21985s	42.1 °C	0.10565	0.51155	0.46095	0.4932	0.43545	0.46645		21985s	42.1 °C	0.0011314	0.017466	0.00028284	0.014213	0.024749	0.012304		21985s	42.1 °C	0.011809	0.011667	0.0064347	0.0089095	0.0014849	0.0072832
23817s	42.3 °C	0.09385	0.59405	0.54365	0.6164	0.5535	0.61635		23817s	42.3 °C	0.1054	0.5527	0.4989	0.54625	0.46755	0.5021		23817s	42.3 °C	0.0014849	0.020011	0.0047376	0.014425	0.02687	0.019445		23817s	42.3 °C	0.011314	0.0057983	0.0091924	0.0070004	0.0013435	0.011314
25649s	42.0 °C	0.09385	0.64305	0.5846	0.6613	0.5922	0.66325		25649s	42.0 °C	0.1053	0.5948	0.5317	0.59195	0.4946	0.5259		25649s	42.0 °C	0.0013435	0.021001	0.0077782	0.0062225	0.026729	0.028638		25649s	42.0 °C	0.011172	0.0011314	0.011455	0.0057276	0.0043841	0.018526
27481s	41.8 °C	0.09345	0.6854	0.61995	0.70255	0.6259	0.70515		27481s	41.8 °C	0.10565	0.63315	0.55775	0.6203	0.50665	0.5403		27481s	41.8 °C	0.0010607	0.015274	0.0040305	0.0053033	0.029133	0.026941		27481s	41.8 °C	0.011667	0.0016263	0.013081	0.006364	0.0055861	0.020365
29313s	42.1 °C	0.0939	0.7216	0.65555	0.7343	0.65625	0.7345		29313s	42.1 °C	0.105	0.6646	0.57815	0.6484	0.51245	0.5509		29313s	42.1 °C	0.0015556	0.013294	0.004879	0.0045255	0.028072	0.018668		29313s	42.1 °C	0.010748	0.002687	0.015344	0.011738	0.0030406	0.02093
31146s	42.1 °C	0.0937	0.7557	0.68055	0.75925	0.6862	0.76695		31146s	42.1 °C	0.10555	0.68645	0.59345	0.6668	0.5135	0.55745		31146s	42.1 °C	0.0011314	0.0074953	0.0037477	0.0064347	0.02489	0.022274		31146s	42.1 °C	0.012092	0.0038891	0.015627	0.016405	0.00098995	0.023688
32978s	41.9 °C	0.0935	0.782	0.71255	0.78735	0.7093	0.7998		32978s	41.9 °C	0.1054	0.71115	0.61095	0.6823	0.5138	0.55985		32978s	41.9 °C	0.00098995	0.0048083	0.0043134	0.0054447	0.024183	0.025032		32978s	41.9 °C	0.011172	0.0054447	0.014071	0.016688	0.002687	0.023829
34810s	41.9 °C	0.0935	0.8047	0.73	0.80585	0.72835	0.82705		34810s	41.9 °C	0.10575	0.72785	0.61885	0.6911	0.50965	0.5601		34810s	41.9 °C	0.00098995	0.00042426	0.0031113	0.0061518	0.021284	0.029628		34810s	41.9 °C	0.012374	0.0055861	0.012799	0.018809	0.0034648	0.023052
36642s	41.9 °C	0.09375	0.82605	0.7466	0.82415	0.7467	0.85435		36642s	41.9 °C	0.1048	0.7421	0.6251	0.6983	0.50505	0.55915		36642s	41.9 °C	0.0010607	0.0037477	0.002687	0.0050205	0.019658	0.036557		36642s	41.9 °C	0.011031	0.0070711	0.011031	0.022345	0.0041719	0.023122
38474s	41.8 °C	0.0935	0.84595	0.7618	0.84115	0.7635	0.8812		38474s	41.8 °C	0.106	0.7544	0.6312	0.70245	0.50045	0.55775		38474s	41.8 °C	0.00098995	0.0074246	0.00042426	0.0040305	0.018243	0.043841		38474s	41.8 °C	0.012162	0.0070711	0.010182	0.025527	0.0041719	0.023264
40306s	41.9 °C	0.0939	0.86685	0.7778	0.85825	0.77995	0.9074		40306s	41.9 °C	0.1056	0.76565	0.63595	0.70665	0.49655	0.5563		40306s	41.9 °C	0.0014142	0.0078489	0.0014142	0.0019092	0.016758	0.052467		40306s	41.9 °C	0.012162	0.0081317	0.0099702	0.028355	0.0036062	0.024324
42138s	41.9 °C	0.09405	0.88555	0.79215	0.87495	0.79565	0.9337		42138s	41.9 °C	0.10595	0.77635	0.64005	0.7089	0.4925	0.55345		42138s	41.9 °C	0.00091924	0.01096	0.0033234	0.00091924	0.016193	0.060104		42138s	41.9 °C	0.01195	0.0068589	0.010253	0.029416	0.0033941	0.023829
43970s	42.1 °C	0.0937	0.903	0.80675	0.89055	0.8103	0.959		43970s	42.1 °C	0.1058	0.7846	0.64385	0.71075	0.49005	0.5537		43970s	42.1 °C	0.0011314	0.012587	0.0041719	0.0006364	0.014284	0.071701		43970s	42.1 °C	0.011879	0.0073539	0.010112	0.031183	0.0040305	0.019658
45802s	42.1 °C	0.0947	0.9192	0.81975	0.9036	0.8244	0.98275		45802s	42.1 °C	0.1064	0.7919	0.646	0.71135	0.48605	0.555		45802s	42.1 °C	0.0012728	0.015698	0.0057276	0.0014142	0.012728	0.082519		45802s	42.1 °C	0.012587	0.0070711	0.0091924	0.03288	0.0036062	0.016405
47634s	42.0 °C	0.0935	0.93365	0.83305	0.9147	0.83785	1.0075		47634s	42.0 °C	0.10595	0.7969	0.64855	0.70975	0.48255	0.55675		47634s	42.0 °C	0.0011314	0.021284	0.0095459	0.0021213	0.0086974	0.096308		47634s	42.0 °C	0.01195	0.0077782	0.0081317	0.034436	0.0034648	0.012374
49467s	42.0 °C	0.0933	0.95045	0.8474	0.92785	0.8516	1.0308		49467s	42.0 °C	0.10525	0.80125	0.6496	0.7097	0.47965	0.5594		49467s	42.0 °C	0.00084853	0.027224	0.012021	0.0023335	0.0072125	0.1043		49467s	42.0 °C	0.011667	0.0082731	0.0083439	0.035638	0.0034648	0.010041
51299s	42.1 °C	0.0936	0.9673	0.8604	0.94115	0.865	1.0521		51299s	42.1 °C	0.10545	0.8074	0.65155	0.70965	0.4776	0.559		51299s	42.1 °C	0.0012728	0.031961	0.013859	0.0020506	0.0049497	0.11179		51299s	42.1 °C	0.01195	0.0077782	0.0084146	0.03783	0.0029698	0.010324
53131s	42.3 °C	0.09385	0.98345	0.87275	0.95585	0.87685	1.0694		53131s	42.3 °C	0.10535	0.8115	0.65165	0.7112	0.4755	0.55935		53131s	42.3 °C	0.0014849	0.034436	0.015486	0.0012021	0.0028991	0.11144		53131s	42.3 °C	0.011243	0.006364	0.0074246	0.039315	0.0031113	0.011384
54963s	42.0 °C	0.0936	0.99655	0.8828	0.9681	0.88725	1.0816		54963s	42.0 °C	0.10555	0.81425	0.65135	0.70995	0.47415	0.5612		54963s	42.0 °C	0.0014142	0.037123	0.018385	0.0025456	0.00049497	0.11158		54963s	42.0 °C	0.011526	0.0060104	0.0077075	0.03981	0.0026163	0.011879
56795s	42.3 °C	0.0942	1.0152	0.8932	0.98085	0.89735	1.0933		56795s	42.3 °C	0.1048	0.81855	0.65165	0.70915	0.4734	0.56565		56795s	42.3 °C	0.0022627	0.04773	0.02093	0.0053033	0.0019092	0.10939		56795s	42.3 °C	0.011172	0.0051619	0.0068589	0.040941	0.002687	0.010394
58627s	42.2 °C	0.0937	1.0299	0.9017	0.99205	0.9055	1.1021		58627s	42.2 °C	0.10535	0.82165	0.651	0.7074	0.47295	0.56945		58627s	42.2 °C	0.0015556	0.05374	0.024042	0.007566	0.0043841	0.10486		58627s	42.2 °C	0.011384	0.0044548	0.0070711	0.040729	0.0026163	0.013647
Mean OD 2	-Ara									+Ara								Replicate SD 2	-Ara									+Ara
Time s	Temp	LB	myc	Anchor-Linker	Linker-Bait	GroTAC1	GroTAC2		Time s	Temp	LB	myc	Anchor-Linker	Linker-Bait	GroTAC1	GroTAC2		Time s	Temp								Time s	Temp
0s	42.0 °C	0.09515	0.09305	0.0918	0.0963	0.09645	0.0921		0s	42.0 °C	0.0963	0.0947	0.0982	0.0963	0.09925	0.0941		0s	42.0 °C	0.0013435	0.00021213	0.00028284	0.00070711	0.0038891	0.0021213		0s	42.0 °C	0.0046669	0.0022627	0.0012728	0.0011314	0.0043134	0.00084853
1822s	42.0 °C	0.09545	0.09275	0.0922	0.09715	0.09615	0.0927		1822s	42.0 °C	0.09195	0.0942	0.09625	0.09515	0.09935	0.09425		1822s	42.0 °C	0.00091924	0.0013435	0.00056569	0.00035355	0.0023335	0.0016971		1822s	42.0 °C	0.00035355	0.00070711	0.00049497	0.0006364	0.0030406	0.0010607
3644s	41.7 °C	0.0959	0.09295	0.0926	0.0975	0.0964	0.09285		3644s	41.7 °C	0.09215	0.09585	0.09815	0.0977	0.09935	0.0945		3644s	41.7 °C	0.0011314	0.00091924	0.00014142	0.00084853	0.0024042	0.0019092		3644s	41.7 °C	0.00035355	0.0028991	0.0019092	0.0028284	0.0027577	0.0012728
5467s	42.0 °C	0.09545	0.09325	0.0926	0.09785	0.0966	0.09315		5467s	42.0 °C	0.0923	0.09625	0.0981	0.09975	0.09965	0.0956		5467s	42.0 °C	0.00035355	0.00091924	0.00056569	0.00091924	0.0021213	0.0019092		5467s	42.0 °C	0.00042426	0.0028991	0.0022627	0.0017678	0.0023335	0.00070711
7289s	42.1 °C	0.0957	0.0944	0.0938	0.09875	0.09765	0.0943		7289s	42.1 °C	0.0923	0.09755	0.0993	0.10015	0.1008	0.09735		7289s	42.1 °C	0.00028284	0.0011314	0.00014142	0.0013435	0.0023335	0.0022627		7289s	42.1 °C	0.00042426	0.0036062	0.0032527	0.0038891	0.0031113	7.0711e-05
9111s	42.0 °C	0.0956	0.0978	0.09655	0.1012	0.10065	0.09675		9111s	42.0 °C	0.0924	0.09975	0.10155	0.10145	0.10255	0.0987		9111s	42.0 °C	0.00014142	0.0018385	0.00035355	0.0015556	0.0038891	0.002192		9111s	42.0 °C	0.00042426	0.0036062	0.0034648	0.0050205	0.0034648	0.0031113
10933s	41.8 °C	0.0957	0.1083	0.1041	0.10925	0.1068	0.104		10933s	41.8 °C	0.0925	0.11075	0.10755	0.10965	0.1079	0.10985		10933s	41.8 °C	0.00028284	0.0042426	0	0.00077782	0.0041012	0.0038184		10933s	41.8 °C	0.00056569	0.005869	0.0037477	0.0041719	0.0031113	0.0055861
12755s	41.8 °C	0.09555	0.1296	0.12515	0.13035	0.125	0.11645		12755s	41.8 °C	0.09235	0.1361	0.1242	0.12745	0.1236	0.11775		12755s	41.8 °C	0.00035355	0.0073539	0.0013435	0.0045962	0.0035355	0.0026163		12755s	41.8 °C	0.0006364	0.0069296	0.0056569	0.0023335	0.0012728	0.0064347
14578s	42.1 °C	0.0959	0.1783	0.16785	0.16925	0.1647	0.1457		14578s	42.1 °C	0.09245	0.18985	0.16425	0.16925	0.16195	0.1473		14578s	42.1 °C	0.00084853	0.015698	0.0023335	0.0099702	0.00084853	0.00056569		14578s	42.1 °C	0.00049497	0.012799	0.010253	0.00035355	0.0034648	0.009051
16400s	41.9 °C	0.09595	0.26855	0.2492	0.24675	0.2419	0.21615		16400s	41.9 °C	0.09265	0.2801	0.2366	0.25215	0.2307	0.21835		16400s	41.9 °C	0.00077782	0.018173	0.010889	0.01591	0.00084853	0.0026163		16400s	41.9 °C	0.00035355	0.015556	0.011455	0.0020506	0.012021	0.0043134
18222s	41.8 °C	0.09625	0.3931	0.35305	0.3556	0.3464	0.3179		18222s	41.8 °C	0.09255	0.39445	0.33285	0.35535	0.3107	0.30535		18222s	41.8 °C	0.0012021	0.023759	0.020294	0.025739	0.010465	0.00042426		18222s	41.8 °C	0.00035355	0.022698	0.011526	0.003182	0.030123	0.0050205
20044s	42.4 °C	0.0961	0.5112	0.47225	0.47815	0.45555	0.4386		20044s	42.4 °C	0.09265	0.4864	0.42435	0.45155	0.3769	0.3904		20044s	42.4 °C	0.00098995	0.010324	0.022557	0.023122	0.0060104	0.00084853		20044s	42.4 °C	0.00021213	0.0089095	0.0041719	0.00091924	0.021213	0.0018385
21866s	41.8 °C	0.0962	0.59705	0.5468	0.56705	0.5248	0.533		21866s	41.8 °C	0.09275	0.5549	0.48215	0.5177	0.4229	0.4484		21866s	41.8 °C	0.00084853	0.0028991	0.027577	0.0082731	0.00084853	0.006364		21866s	41.8 °C	0.00021213	0.0077782	0.0014849	0.0015556	0.019516	0.0042426
23689s	42.0 °C	0.0963	0.6651	0.59735	0.64125	0.57075	0.60995		23689s	42.0 °C	0.0927	0.6075	0.5257	0.57335	0.46015	0.4984		23689s	42.0 °C	0.0012728	0.00084853	0.028496	0.010536	0.0006364	0.0072832		23689s	42.0 °C	0.00014142	0.010465	0.00056569	0.00049497	0.016334	0.0050912
25511s	42.0 °C	0.09625	0.71545	0.63415	0.6939	0.6015	0.66135		25511s	42.0 °C	0.0927	0.63845	0.56125	0.6034	0.48755	0.5323		25511s	42.0 °C	0.0010607	0.0027577	0.028355	0.0049497	0.00028284	0.0047376		25511s	42.0 °C	0.00028284	0.015344	0.014354	0.003677	0.010677	0.0035355
27333s	42.2 °C	0.0963	0.7674	0.66705	0.71655	0.6326	0.69625		27333s	42.2 °C	0.0928	0.6762	0.58635	0.63715	0.50905	0.55345		27333s	42.2 °C	0.00084853	0.012728	0.03486	0.0017678	0.0077782	0.0065761		27333s	42.2 °C	0.00028284	0.016546	0.0094045	0.0043134	0.0067175	0.002192
29155s	41.9 °C	0.0966	0.80445	0.70765	0.7575	0.6664	0.7396		29155s	41.9 °C	0.0929	0.7137	0.6057	0.6665	0.52515	0.5702		29155s	41.9 °C	0.0011314	0.0050205	0.03288	0.0025456	0.0055154	0.0052326		29155s	41.9 °C	0.00028284	0.0096167	0.0094752	0.0016971	0.005869	0.00098995
30977s	41.8 °C	0.09655	0.84605	0.74635	0.7963	0.70225	0.77435		30977s	41.8 °C	0.0929	0.7559	0.6303	0.69495	0.5333	0.58565		30977s	41.8 °C	0.0010607	0.0040305	0.030193	0.0048083	0.0060104	0.003182		30977s	41.8 °C	0.00042426	0.0031113	0.0083439	0.0038891	0.0011314	0.0074246
32800s	41.9 °C	0.0965	0.8799	0.7718	0.83625	0.7285	0.8137		32800s	41.9 °C	0.0929	0.7883	0.645	0.7225	0.535	0.59215		32800s	41.9 °C	0.0011314	0.0033941	0.02885	0.0027577	0.0056569	0.00098995		32800s	41.9 °C	0.00042426	0.0025456	0.0084853	0.0033941	0.0033941	0.010112
34622s	42.0 °C	0.0964	0.9108	0.7943	0.8674	0.751	0.8418		34622s	42.0 °C	0.093	0.8134	0.6556	0.7394	0.53175	0.59625		34622s	42.0 °C	0.00098995	0.0024042	0.029133	0.0032527	0.0050912	0.0018385		34622s	42.0 °C	0.00042426	0.00028284	0.009051	0.0028284	0.0024749	0.0089803
36444s	42.0 °C	0.09655	0.9374	0.81565	0.89555	0.7716	0.8682		36444s	42.0 °C	0.09305	0.8352	0.66575	0.754	0.5293	0.601		36444s	42.0 °C	0.0010607	0.00014142	0.027224	0.0026163	0.002687	0.0014142		36444s	42.0 °C	0.00035355	0.00056569	0.0088388	0.0012728	0.0022627	0.0066468
38266s	41.8 °C	0.09665	0.9628	0.8346	0.92155	0.79135	0.8919		38266s	41.8 °C	0.09315	0.8546	0.67415	0.7667	0.5271	0.6044		38266s	41.8 °C	0.0010607	0.00056569	0.026163	0.0043134	0.0024749	0.0043841		38266s	41.8 °C	0.00035355	0.0015556	0.0086974	0.0022627	0.0011314	0.0056569
40088s	41.9 °C	0.09615	0.9863	0.85195	0.9452	0.8106	0.91435		40088s	41.9 °C	0.0932	0.87235	0.68165	0.77685	0.525	0.6055		40088s	41.9 °C	0.00035355	0.0014142	0.025527	0.0043841	0.0012728	0.0060104		40088s	41.9 °C	0.00028284	0.002192	0.0094045	0.0030406	0.00042426	0.0032527
41911s	42.0 °C	0.0963	1.0073	0.87085	0.9676	0.8293	0.9353		41911s	42.0 °C	0.09335	0.88985	0.68985	0.7854	0.5234	0.60515		41911s	42.0 °C	0.00042426	0.0022627	0.024254	0.006364	0.00056569	0.0067882		41911s	42.0 °C	0.00035355	0.00035355	0.0088388	0.0038184	0.00098995	0.0010607
43733s	41.8 °C	0.09635	1.0284	0.887	0.98935	0.84695	0.95635		43733s	41.8 °C	0.0933	0.90845	0.69595	0.792	0.52155	0.60665		43733s	41.8 °C	0.00035355	0.0043134	0.024607	0.0082731	0.00021213	0.0079903		43733s	41.8 °C	0.00028284	0.0026163	0.0092631	0.0041012	0.0017678	0.0017678
45555s	41.9 °C	0.0964	1.048	0.90575	1.0101	0.8652	0.97555		45555s	41.9 °C	0.0933	0.92615	0.7016	0.79695	0.5196	0.6056		45555s	41.9 °C	0.00070711	0.0074246	0.024678	0.012021	0.00070711	0.0096874		45555s	41.9 °C	0.00028284	0.008556	0.010182	0.0043134	0.0022627	0.0019799
47377s	42.1 °C	0.0968	1.0669	0.92185	1.0316	0.882	0.99375		47377s	42.1 °C	0.09335	0.9428	0.7075	0.8026	0.5178	0.60775		47377s	42.1 °C	0.0014142	0.01096	0.023971	0.017819	0.00084853	0.011384		47377s	42.1 °C	0.00035355	0.014284	0.0096167	0.003677	0.0032527	0.0041719
49199s	42.0 °C	0.09625	1.0848	0.936	1.0519	0.89655	1.0119		49199s	42.0 °C	0.0934	0.9583	0.71175	0.8075	0.51605	0.60845		49199s	42.0 °C	0.0006364	0.013718	0.025597	0.024042	0.0006364	0.013435		49199s	42.0 °C	0.00028284	0.021355	0.0098288	0.0046669	0.0038891	0.0023335
51022s	42.0 °C	0.0964	1.1007	0.9487	1.0696	0.9099	1.0292		51022s	42.0 °C	0.09335	0.9698	0.71635	0.81205	0.5147	0.60915		51022s	42.0 °C	0.00070711	0.018455	0.026022	0.029698	0.00084853	0.014637		51022s	42.0 °C	0.00035355	0.022627	0.010112	0.0040305	0.0045255	0.002192
52844s	42.0 °C	0.09635	1.1171	0.96175	1.0865	0.92315	1.0485		52844s	42.0 °C	0.0934	0.9828	0.7212	0.81845	0.51325	0.6135		52844s	42.0 °C	0.00049497	0.022132	0.026517	0.033163	0.00091924	0.017183		52844s	42.0 °C	0.00042426	0.024042	0.0096167	0.0050205	0.0055861	0.0048083
54666s	42.0 °C	0.09635	1.1327	0.9726	1.1003	0.934	1.0651		54666s	42.0 °C	0.09355	0.99375	0.7235	0.82395	0.51145	0.6156		54666s	42.0 °C	0.00077782	0.026658	0.027719	0.032527	0.00098995	0.02086		54666s	42.0 °C	0.00035355	0.024819	0.010041	0.0043134	0.0065761	0.0028284
56488s	41.9 °C	0.09615	1.1479	0.98545	1.1147	0.9437	1.0814		56488s	41.9 °C	0.0935	1.0027	0.7256	0.8298	0.5099	0.621		56488s	41.9 °C	0.0006364	0.032739	0.031183	0.033941	0.00042426	0.027719		56488s	41.9 °C	0.00042426	0.027506	0.010182	0.0035355	0.0077782	0.0042426
58310s	42.0 °C	0.09645	1.1609	0.9927	1.1268	0.9569	1.0961		58310s	42.0 °C	0.09345	1.0107	0.7284	0.83405	0.50855	0.6261		58310s	42.0 °C	0.0010607	0.02984	0.030547	0.034295	0.0028284	0.031113		58310s	42.0 °C	0.00049497	0.026941	0.0087681	0.0043134	0.0091217	0.0067882
Mean OD 3	-Ara									+Ara								Replicate SD 3	-Ara									+Ara
Time s	Temp	LB	myc	Anchor-Linker	Linker-Bait	GroTAC1	GroTAC2		Time s	Temp	LB	myc	Anchor-Linker	Linker-Bait	GroTAC1	GroTAC2		Time s	Temp								Time s	Temp
0s	41.8 °C	0.0966	0.10015	0.09755	0.10075	0.1003	0.10195		0s	41.8 °C	0.1	0.0972	0.09985	0.09855	0.10765	0.09765		0s	41.8 °C	0.002687	0.0028991	0.003182	0.0062933	0.0046669	0.003182		0s	41.8 °C	0.00084853	0.0016971	7.0711e-05	0.0020506	0.012374	0.0010607
1823s	41.9 °C	0.0987	0.1057	0.1033	0.10885	0.1081	0.1114		1823s	41.9 °C	0.0995	0.10005	0.1031	0.10305	0.1098	0.1091		1823s	41.9 °C	0.0052326	0.0060811	0.0015556	0.0053033	0.0066468	0.00042426		1823s	41.9 °C	0.0033941	0.0014849	0.0022627	0.00077782	0.0076368	0.011031
3646s	41.8 °C	0.09655	0.10115	0.09995	0.10295	0.10475	0.10865		3646s	41.8 °C	0.09915	0.09815	0.1016	0.10215	0.10545	0.1038		3646s	41.8 °C	0.0020506	0.0034648	0.0028991	0.0057276	0.0050205	0.0017678		3646s	41.8 °C	0.0023335	0.0013435	0.0022627	0.0036062	0.0006364	0.0035355
5469s	41.8 °C	0.09615	0.0998	0.0982	0.10115	0.1067	0.1109		5469s	41.8 °C	0.1048	0.09845	0.1018	0.10145	0.1065	0.10255		5469s	41.8 °C	0.0013435	0.0012728	0.0025456	0.0062933	0.00098995	0.0077782		5469s	41.8 °C	0.010465	0.0013435	0.0028284	0.0028991	0.0014142	0.0023335
7293s	42.0 °C	0.09615	0.1004	0.0984	0.10165	0.10415	0.1115		7293s	42.0 °C	0.1011	0.09925	0.1029	0.1025	0.1033	0.1028		7293s	42.0 °C	0.0014849	0.0011314	0.0022627	0.0061518	0.0036062	0.0070711		7293s	42.0 °C	0.0055154	0.0010607	0.0028284	0.0035355	0.0035355	0.00014142
9116s	41.8 °C	0.0959	0.10355	0.101	0.10435	0.10525	0.11225		9116s	41.8 °C	0.1006	0.10235	0.1055	0.10475	0.10585	0.10665		9116s	41.8 °C	0.00098995	0.0013435	0.0028284	0.0067175	0.0045962	0.0036062		9116s	41.8 °C	0.0045255	0.0006364	0.0032527	0.0036062	0.0034648	0.0006364
10939s	42.0 °C	0.0958	0.11385	0.1083	0.1137	0.1121	0.12195		10939s	42.0 °C	0.1051	0.11185	0.11465	0.1142	0.1139	0.11915		10939s	42.0 °C	0.00070711	0.0013435	0.0033941	0.0089095	0.0055154	0.0026163		10939s	42.0 °C	0.011172	0.0006364	0.0050205	0.0073539	0.0032527	0.00049497
12762s	41.9 °C	0.096	0.1401	0.1312	0.1383	0.13415	0.149		12762s	41.9 °C	0.1049	0.13415	0.1409	0.1371	0.1366	0.14785		12762s	41.9 °C	0.00084853	0.00042426	0.0069296	0.016263	0.0077075	0.00098995		12762s	41.9 °C	0.010889	0.0019092	0.0091924	0.015839	0.0022627	0.0026163
14585s	41.8 °C	0.0958	0.1973	0.1913	0.19725	0.18705	0.2091		14585s	41.8 °C	0.1049	0.18515	0.20775	0.1919	0.1918	0.21675		14585s	41.8 °C	0.00070711	0.0057983	0.016688	0.027365	0.011384	0.0084853		14585s	41.8 °C	0.010607	0.004879	0.01492	0.03281	0.005374	0.0057276
16408s	41.8 °C	0.09635	0.2921	0.28485	0.28655	0.27275	0.30375		16408s	41.8 °C	0.10595	0.2718	0.2968	0.2799	0.27125	0.30275		16408s	41.8 °C	0.0013435	0.0041012	0.027648	0.036982	0.017324	0.0079903		16408s	41.8 °C	0.01195	0.0069296	0.014142	0.042426	0.0082731	0.0027577
18231s	42.0 °C	0.09555	0.428	0.4059	0.4107	0.39645	0.42585		18231s	42.0 °C	0.1057	0.3941	0.4031	0.39795	0.36455	0.39245		18231s	42.0 °C	0.00021213	0.002687	0.017112	0.048932	0.022132	0.0071418		18231s	42.0 °C	0.011455	0.0093338	0.012304	0.04575	0.0079903	0.0037477
20054s	42.1 °C	0.0955	0.52845	0.4908	0.4949	0.4847	0.51415		20054s	42.1 °C	0.10945	0.479	0.47125	0.47945	0.4203	0.44675		20054s	42.1 °C	0.00014142	0.0036062	0.0019799	0.057983	0.014001	0.0043134		20054s	42.1 °C	0.0169	0.0056569	0.01492	0.041931	0.0070711	0.0051619
21878s	42.1 °C	0.0954	0.6133	0.54815	0.56125	0.54315	0.5775		21878s	42.1 °C	0.1093	0.5582	0.5262	0.55395	0.47135	0.50015		21878s	42.1 °C	0	0.0059397	0.011667	0.067246	0.0099702	0.0050912		21878s	42.1 °C	0.016829	0.006364	0.014142	0.040376	0.0091217	0.0045962
23701s	42.0 °C	0.09565	0.67775	0.58985	0.6154	0.5836	0.62905		23701s	42.0 °C	0.10965	0.62735	0.57005	0.612	0.5083	0.5443		23701s	42.0 °C	0.00021213	0.0026163	0.0019092	0.071276	0.010607	0.0082731		23701s	42.0 °C	0.017183	0.011384	0.016758	0.042285	0.013718	0.0033941
25524s	41.9 °C	0.09535	0.7332	0.62835	0.66315	0.6229	0.6698		25524s	41.9 °C	0.1115	0.68115	0.60295	0.6552	0.53295	0.5753		25524s	41.9 °C	7.0711e-05	0.0067882	0.004879	0.0647	0.016546	0.0072125		25524s	41.9 °C	0.019516	0.027365	0.021001	0.045962	0.0072832	0.0072125
27347s	42.1 °C	0.09555	0.7694	0.65875	0.6979	0.65475	0.7029		27347s	42.1 °C	0.1115	0.7072	0.62585	0.68485	0.5507	0.5907		27347s	42.1 °C	7.0711e-05	0.0019799	0.0043134	0.052043	0.012657	0.0074953		27347s	42.1 °C	0.019516	0.012021	0.01888	0.036982	0.014566	0.0042426
29170s	41.9 °C	0.0954	0.82505	0.70415	0.762	0.68935	0.7481		29170s	41.9 °C	0.11065	0.75555	0.6557	0.7142	0.56295	0.6059		29170s	41.9 °C	0.00014142	0.0071418	0.0061518	0.032244	0.010536	0.0091924		29170s	41.9 °C	0.018597	0.033446	0.019092	0.037335	0.018455	0.0032527
30993s	42.0 °C	0.09545	0.8694	0.7362	0.81295	0.72505	0.79975		30993s	42.0 °C	0.11115	0.7983	0.67375	0.7427	0.5639	0.6182		30993s	42.0 °C	7.0711e-05	0.0042426	0.0055154	0.024961	0.0081317	0.010819		30993s	42.0 °C	0.019021	0.030264	0.016334	0.025032	0.014566	0.0012728
32816s	41.9 °C	0.0955	0.9109	0.7677	0.8581	0.75705	0.84525		32816s	41.9 °C	0.1108	0.8318	0.6904	0.76335	0.56135	0.6262		32816s	41.9 °C	0.00014142	0.00014142	0.009051	0.027153	0.011667	0.010536		32816s	41.9 °C	0.018385	0.033234	0.013152	0.020577	0.01096	0.00098995
34639s	41.8 °C	0.0959	0.9472	0.7943	0.89805	0.78515	0.8825		34639s	41.8 °C	0.1103	0.8599	0.70315	0.7774	0.5576	0.63215		34639s	41.8 °C	0.00028284	0.0032527	0.013435	0.027506	0.014213	0.011597		34639s	41.8 °C	0.017961	0.035497	0.012092	0.018385	0.011879	0.0016263
36463s	41.8 °C	0.0956	0.9776	0.8166	0.93085	0.80885	0.9129		36463s	41.8 °C	0.10965	0.88245	0.7164	0.78995	0.55545	0.63685		36463s	41.8 °C	0.00014142	0.0038184	0.014991	0.02284	0.01294	0.010889		36463s	41.8 °C	0.016617	0.03684	0.012728	0.018031	0.014213	0.0010607
38286s	42.0 °C	0.0956	1.0066	0.83615	0.96185	0.8287	0.9385		38286s	42.0 °C	0.1131	0.90445	0.72765	0.8044	0.5532	0.6401		38286s	42.0 °C	0.00028284	0.0055861	0.018314	0.016617	0.013718	0.012162		38286s	42.0 °C	0.021496	0.037265	0.011384	0.013294	0.014425	0
40109s	42.1 °C	0.09555	1.034	0.85545	0.98855	0.84625	0.95965		40109s	42.1 °C	0.1121	0.92125	0.73675	0.81425	0.551	0.64005		40109s	42.1 °C	0.00049497	0.0091217	0.020011	0.011243	0.01492	0.01591		40109s	42.1 °C	0.01994	0.035426	0.010819	0.01096	0.014566	0.0026163
41932s	42.0 °C	0.0956	1.0616	0.87485	1.0143	0.8632	0.9807		41932s	42.0 °C	0.1121	0.9355	0.74515	0.82235	0.548	0.63925		41932s	42.0 °C	0.00056569	0.010607	0.023547	0.005869	0.015556	0.019658		41932s	42.0 °C	0.020082	0.034648	0.010112	0.011526	0.014991	0.0026163
43755s	41.9 °C	0.09565	1.0842	0.89055	1.0349	0.8826	0.99965		43755s	41.9 °C	0.1113	0.9495	0.75235	0.8274	0.5472	0.637		43755s	41.9 °C	0.00049497	0.014991	0.026517	0.0044548	0.016829	0.021708		43755s	41.9 °C	0.01895	0.03677	0.0099702	0.010748	0.016122	0.0039598
45578s	42.1 °C	0.0956	1.1034	0.9057	1.0559	0.8974	1.0203		45578s	42.1 °C	0.11125	0.963	0.7605	0.83215	0.5449	0.63615		45578s	42.1 °C	0.00056569	0.016758	0.028567	0.0031113	0.018526	0.024749		45578s	42.1 °C	0.018738	0.040022	0.0098995	0.008556	0.017678	0.0036062
47401s	41.8 °C	0.09575	1.122	0.91915	1.0753	0.91145	1.0378		47401s	41.8 °C	0.11165	0.9787	0.76595	0.8394	0.5437	0.63565		47401s	41.8 °C	0.00049497	0.021637	0.032315	7.0711e-05	0.021142	0.027577		47401s	41.8 °C	0.019304	0.045679	0.01096	0.0055154	0.017819	0.0044548
49225s	41.9 °C	0.09575	1.14	0.9335	1.0946	0.9244	1.0545		49225s	41.9 °C	0.1107	0.99065	0.77115	0.8433	0.5417	0.6368		49225s	41.9 °C	0.00049497	0.022627	0.0338	0.0043134	0.022345	0.030688		49225s	41.9 °C	0.018102	0.04872	0.0099702	0.0018385	0.018243	0.0062225
51048s	41.7 °C	0.09585	1.1575	0.94845	1.114	0.9363	1.0689		51048s	41.7 °C	0.1111	1.0058	0.7775	0.8488	0.5405	0.64005		51048s	41.7 °C	0.00049497	0.022627	0.035426	0.0096874	0.026022	0.032668		51048s	41.7 °C	0.018668	0.054235	0.0097581	0	0.01895	0.011243
52871s	41.9 °C	0.0959	1.1728	0.96085	1.1312	0.9481	1.0834		52871s	41.9 °C	0.11105	1.0236	0.78165	0.8568	0.53995	0.6425		52871s	41.9 °C	0.00042426	0.026658	0.0408	0.012728	0.027153	0.034153		52871s	41.9 °C	0.018597	0.062084	0.0098288	0.0033941	0.021142	0.015698
54694s	42.1 °C	0.09585	1.1809	0.9665	1.1445	0.961	1.0978		54694s	42.1 °C	0.10945	1.0377	0.78665	0.8624	0.53755	0.64495		54694s	42.1 °C	0.00049497	0.029416	0.042709	0.0064347	0.024749	0.036628		54694s	42.1 °C	0.016334	0.066468	0.0092631	0.0065054	0.020718	0.01789
56517s	42.0 °C	0.09585	1.1873	0.969	1.1556	0.9702	1.1136		56517s	42.0 °C	0.1102	1.0546	0.7896	0.87295	0.53635	0.6508		56517s	42.0 °C	0.00049497	0.030335	0.045113	0.0054447	0.030971	0.037477		56517s	42.0 °C	0.017395	0.07467	0.0097581	0.013364	0.021001	0.025173
58340s	41.9 °C	0.09595	1.1929	0.96925	1.1626	0.9738	1.1276		58340s	41.9 °C	0.11235	1.0644	0.79225	0.8781	0.53515	0.65665		58340s	41.9 °C	0.00049497	0.032739	0.046457	0.0043134	0.03281	0.039457		58340s	41.9 °C	0.020435	0.075448	0.010253	0.019799	0.021991	0.026941
MEAN value
-Ara							+Ara
Time s	Myc	Anchor-Linker	Linker-Bait	GroTAC1	GroTAC2		Time s	Myc	Anchor-Linker	Linker-Bait	GroTAC1	GroTAC2
0s	0.00115	3.33333e-05	0.00453333	0.0019	0.000583333		0s	-0.00226667	-0.00045	-0.000366667	0.00203333	-0.00345
1840s	0.00233333	0.00151667	0.00723333	0.00361667	0.00325		1840s	0.000666667	0.00293333	0.00416667	0.00673333	0.00328333
3681s	0.00103333	0.0006	0.00553333	0.00283333	0.00291667		3681s	0.0006	0.00245	0.0042	0.00406667	0.000533333
5521s	0.00133333	0.0006	0.006	0.00435	0.00443333		5521s	-0.00121667	0.00075	0.00291667	0.00273333	-0.00118333
7361s	0.00226667	0.00113333	0.00665	0.00455	0.00506667		7361s	0.00101667	0.00281667	0.00453333	0.0032	0.00193333
9202s	0.00525	0.00345	0.00878333	0.00613333	0.00738333		9202s	0.00425	0.00553333	0.0072	0.006	0.00473333
11042s	0.0148167	0.00991667	0.0175333	0.0130667	0.01525		11042s	0.0113833	0.00958333	0.01285	0.01065	0.0139167
12882s	0.0366667	0.0289333	0.0399	0.0311167	0.036		12882s	0.0333833	0.0279667	0.0314667	0.0291667	0.0328
14722s	0.0864833	0.0738667	0.08735	0.0726833	0.0808833		14722s	0.0849	0.0750167	0.0772	0.0749	0.08295
16563s	0.1735	0.15405	0.169283	0.1522	0.164167		16563s	0.169267	0.151233	0.15815	0.148833	0.161083
18403s	0.299417	0.258717	0.282867	0.260633	0.278083		18403s	0.284867	0.248383	0.26435	0.23365	0.2521
20243s	0.4057	0.365367	0.3891	0.362933	0.381167		20243s	0.368317	0.330583	0.35085	0.295483	0.31705
22084s	0.488233	0.434683	0.467517	0.428817	0.460567		22084s	0.438983	0.3872	0.41905	0.340667	0.3691
23924s	0.550367	0.481683	0.529083	0.474017	0.523183		23924s	0.493267	0.428967	0.474617	0.376083	0.41235
25764s	0.602083	0.52055	0.577633	0.510383	0.56965		25764s	0.534967	0.462133	0.513683	0.401867	0.441333
27605s	0.645633	0.553483	0.610567	0.54265	0.606333		27605s	0.568867	0.486667	0.544117	0.418817	0.458167
29445s	0.6884	0.593817	0.655967	0.575367	0.645433		29445s	0.608433	0.510333	0.573517	0.430667	0.472817
31285s	0.728483	0.6258	0.694267	0.609267	0.685117		31285s	0.643683	0.5293	0.598283	0.4337	0.4839
33125s	0.762433	0.655517	0.732067	0.63645	0.724417		33125s	0.67405	0.54575	0.619683	0.433683	0.4897
34966s	0.7923	0.6776	0.761833	0.659567	0.755183		34966s	0.697367	0.556183	0.63295	0.429983	0.49315
36806s	0.818383	0.69765	0.788217	0.680417	0.783183		36806s	0.717417	0.566583	0.644917	0.427433	0.4965
38646s	0.8432	0.7156	0.812933	0.699267	0.808617		38646s	0.733733	0.573583	0.653767	0.422833	0.496667
40487s	0.867183	0.7332	0.835467	0.717067	0.831933		40487s	0.74945	0.58115	0.662283	0.42055	0.496983
42327s	0.8895	0.750633	0.856967	0.734067	0.854583		42327s	0.763433	0.587883	0.668417	0.4175	0.495483
44167s	0.909967	0.7662	0.876367	0.751383	0.876433		44167s	0.777383	0.593917	0.67325	0.416133	0.49565
46008s	0.927967	0.7815	0.8943	0.766767	0.8973		46008s	0.790033	0.59905	0.6765	0.4132	0.495267
47848s	0.9455	0.796	0.91185	0.78175	0.917667		47848s	0.802483	0.603683	0.680267	0.411033	0.4964
49688s	0.963317	0.810533	0.929683	0.79575	0.9373		49688s	0.813617	0.607717	0.683717	0.40935	0.498433
51529s	0.979883	0.8239	0.9463	0.80845	0.954783		51529s	0.824367	0.611833	0.686867	0.407633	0.499433
53369s	0.99575	0.836417	0.962483	0.820667	0.971733		53369s	0.836033	0.6149	0.692217	0.4063	0.50185
55209s	1.00812	0.845367	0.9757	0.83215	0.986233		55209s	0.845717	0.61765	0.695917	0.404867	0.5044
57049s	1.0214	0.853817	0.988317	0.841683	1.0007		57049s	0.855783	0.61945	0.701133	0.403717	0.50965
58890s	1.03253	0.859183	0.99845	0.850033	1.01323		58890s	0.861867	0.620167	0.7028	0.401833	0.513683
SEM
-Ara							+Ara
Time s	Myc	Anchor-Linker	Linker-Bait	GroTAC1	GroTAC2		Time s	Myc	Anchor-Linker	Linker-Bait	GroTAC1	GroTAC2
0s	0.00168548	0.00174984	0.00207291	0.000916515	0.0024902		0s	0.000352767	0.00145115	0.000551009	0.00353722	0.0011758
1840s	0.00280614	0.00241736	0.00276802	0.0028917	0.004782		1840s	0.000882389	0.00103655	0.000798088	0.00227621	0.00339882
3681s	0.00218943	0.0020108	0.00206667	0.00269093	0.00465979		3681s	0.00155027	0.00204959	0.000739932	0.00269588	0.00304006
5521s	0.00179498	0.00173229	0.00241937	0.00310054	0.00523787		5521s	0.0029734	0.00262218	0.00323591	0.00242287	0.00234207
7361s	0.00178707	0.00153415	0.00247807	0.00179745	0.00519826		7361s	0.0021605	0.00218181	0.00186421	0.00281603	0.00173598
9202s	0.0016065	0.00127115	0.00194129	0.00163665	0.00459577		9202s	0.00164418	0.00193139	0.0015365	0.00221152	0.00144347
11042s	0.00165336	0.00129818	0.00220158	0.00162925	0.00551838		11042s	0.00350254	0.0031466	0.00234005	0.00239426	0.00202183
12882s	0.00377054	0.00382506	0.00255147	0.00367529	0.00931504		12882s	0.00521866	0.00607758	0.00233833	0.00231199	0.00524952
14722s	0.00776436	0.0119751	0.00811193	0.00979287	0.018343		14722s	0.0063179	0.0152262	0.00554617	0.00600999	0.0164593
16563s	0.0125943	0.0196628	0.0114387	0.0125625	0.0251751		16563s	0.00966404	0.021087	0.00953577	0.00836393	0.0205255
18403s	0.0183757	0.0292729	0.0166938	0.02089	0.0314353		18403s	0.010997	0.026279	0.0156798	0.0127108	0.0214738
20243s	0.0190357	0.0210955	0.00526553	0.0142662	0.0219906		20243s	0.0150526	0.0183538	0.0139724	0.00795201	0.011427
22084s	0.021707	0.017003	0.00166667	0.0108692	0.0131246		22084s	0.0169781	0.0178164	0.0167452	0.0106921	0.0109761
23924s	0.0253755	0.0160638	0.0079744	0.00817238	0.00571156		23924s	0.0229986	0.0194174	0.018008	0.0113866	0.0114487
25764s	0.0269842	0.014967	0.0100088	0.00881142	0.00270201		25764s	0.0237572	0.0190504	0.0165363	0.00992188	0.0125008
27605s	0.0268534	0.0136666	0.00521906	0.0083493	0.00342981		27605s	0.0209859	0.0182966	0.0169456	0.0111018	0.0129203
29445s	0.0309956	0.016097	0.00795536	0.00953731	0.0036988		29445s	0.0253885	0.0207924	0.0173639	0.0129713	0.0144214
31285s	0.0339827	0.0196494	0.0152452	0.0108573	0.00968118		31285s	0.0321565	0.0219411	0.0203811	0.0133595	0.0165239
33125s	0.0381034	0.0182553	0.0202148	0.013393	0.0130516		33125s	0.0349405	0.0216109	0.0223941	0.0128749	0.0182312
34966s	0.0419258	0.0205505	0.0263251	0.0158991	0.0160765		34966s	0.0385658	0.0232443	0.0245387	0.0132732	0.0201293
36806s	0.0446508	0.0224067	0.0307441	0.0176127	0.017354		36806s	0.0410238	0.0251427	0.0263082	0.0138684	0.0217953
38646s	0.047186	0.0236619	0.0347558	0.018358	0.0172797		38646s	0.043531	0.0260583	0.0291128	0.0143023	0.0229139
40487s	0.0491364	0.0246784	0.037754	0.0187087	0.0161405		40487s	0.0455312	0.0274657	0.0310789	0.0149412	0.0235785
42327s	0.0515081	0.0263017	0.0404199	0.01906	0.0152595		42327s	0.0471604	0.0288875	0.0331523	0.0155669	0.0243974
44167s	0.05291	0.0266033	0.0419402	0.0203121	0.013868		44167s	0.0497388	0.0300525	0.0345174	0.0160939	0.0241397
46008s	0.0542175	0.0282258	0.0447689	0.0208383	0.0139388		46008s	0.0525507	0.0319893	0.0361199	0.0169087	0.0236151
47848s	0.0551125	0.028229	0.04713	0.0206691	0.0131477		47848s	0.0559976	0.0326669	0.0386045	0.0173559	0.0229678
49688s	0.0554651	0.0282226	0.0491743	0.0204353	0.0124423		49688s	0.0589686	0.0339343	0.0399915	0.0176405	0.0223703
51529s	0.055613	0.0285501	0.0510516	0.0200923	0.0117668		51529s	0.0614346	0.0351736	0.0416957	0.0178932	0.0232536
53369s	0.055495	0.0287586	0.0519047	0.0202103	0.0103816		53369s	0.0652846	0.0364574	0.0435948	0.0182628	0.0241483
55209s	0.0544302	0.0281298	0.0522194	0.0208227	0.00962464		55209s	0.0689852	0.0384272	0.046219	0.0183708	0.0246823
57049s	0.0514916	0.027802	0.0522061	0.0207619	0.00941599		57049s	0.0717399	0.0387831	0.0489903	0.0177825	0.0246913
58890s	0.0490719	0.0264353	0.0511352	0.0197655	0.00954849		58890s	0.0734734	0.0394532	0.0508955	0.0172604	0.0250187

## Sheet: BW25113 2
Mean OD 1	-Ara									+Ara								Replicate SD 1	-Ara									+Ara
Time s	Temp	LB	myc	Anchor-Linker	Linker-Bait	GroTAC1	GroTAC2		Time s	Temp	LB	myc	Anchor-Linker	Linker-Bait	GroTAC1	GroTAC2		Time s	Temp								Time s	Temp
0s	41.8 °C	0.1007	0.1043	0.09345	0.0975	0.09735	0.09635		0s	41.8 °C	0.1039	0.1003	0.10215	0.0959	0.0981	0.09475		0s	41.8 °C	0.0074953	0.00070711	7.0711e-05	0.002687	0.0026163	0.002192		0s	41.8 °C	0.0019799	0.0069296	0.0064347	0.0011314	0.00070711	0.003182
1832s	42.1 °C	0.10435	0.10745	0.101	0.1063	0.10415	0.11085		1832s	42.1 °C	0.10325	0.102	0.10785	0.11215	0.1135	0.1084		1832s	42.1 °C	0.012799	0.0012021	0.0028284	0.0065054	0.0077075	0.00077782		1832s	42.1 °C	0.0020506	0.0050912	0.00077782	0.0036062	0.0049497	0.011738
3664s	42.0 °C	0.1019	0.10635	0.09895	0.1068	0.1001	0.1086		3664s	42.0 °C	0.1008	0.09965	0.108	0.1153	0.11585	0.112		3664s	42.0 °C	0.0094752	0.00077782	0.0012021	0.0022627	0.0048083	0.00070711		3664s	42.0 °C	0.0041012	0.0065761	0.0018385	0.0060811	0.011102	0.015839
5496s	41.9 °C	0.1017	0.1063	0.0985	0.1057	0.102	0.1082		5496s	41.9 °C	0.1007	0.09985	0.10965	0.1165	0.115	0.1132		5496s	41.9 °C	0.0091924	0.00042426	0.00098995	0.0029698	0.0060811	0.00070711		5496s	41.9 °C	0.0046669	0.0062933	0.0023335	0.0059397	0.010748	0.014001
7328s	42.0 °C	0.1022	0.1063	0.0962	0.10355	0.1029	0.10725		7328s	42.0 °C	0.1009	0.10105	0.10625	0.114	0.11615	0.11305		7328s	42.0 °C	0.0096167	0.00070711	0.00084853	0.0047376	0.006364	0.00091924		7328s	42.0 °C	0.0042426	0.0067175	0.0016263	0.0038184	0.0086974	0.015061
9160s	42.0 °C	0.10135	0.1078	0.09875	0.1068	0.1033	0.11085		9160s	42.0 °C	0.1015	0.1037	0.10745	0.11805	0.1206	0.1184		9160s	42.0 °C	0.0084146	0.00084853	0.00021213	0.0035355	0.0060811	0.0012021		9160s	42.0 °C	0.0035355	0.0060811	0.00077782	0.0017678	0.0033941	0.0084853
10993s	41.9 °C	0.10175	0.11345	0.10405	0.11035	0.10575	0.11335		10993s	41.9 °C	0.10145	0.1099	0.1144	0.1177	0.11565	0.12545		10993s	41.9 °C	0.0086974	0.00091924	0.002192	0.0036062	0.0062933	0.0010607		10993s	41.9 °C	0.0034648	0.0031113	0.00056569	0.0066468	0.0027577	0.0055861
12825s	42.3 °C	0.10135	0.12995	0.1217	0.1284	0.11205	0.1264		12825s	42.3 °C	0.1013	0.13115	0.13205	0.1387	0.1287	0.14485		12825s	42.3 °C	0.0081317	0.0019092	0.0069296	0.0015556	0.004879	0.0022627		12825s	42.3 °C	0.003677	0.0006364	0.0050205	0.013294	0.0077782	0.0050205
14657s	42.3 °C	0.1012	0.17785	0.17115	0.1832	0.1376	0.172		14657s	42.3 °C	0.1025	0.1854	0.17855	0.18605	0.15295	0.1987		14657s	42.3 °C	0.0079196	0.0068589	0.016334	0.0024042	0.005374	0.010748		14657s	42.3 °C	0.0024042	0.006364	0.0019092	0.032456	0.01096	0.0083439
16489s	42.1 °C	0.1016	0.2595	0.2588	0.272	0.1983	0.2495		16489s	42.1 °C	0.1012	0.2639	0.26105	0.26235	0.21115	0.2762		16489s	42.1 °C	0.0083439	0.0056569	0.025314	0.0060811	0.0045255	0.0098995		16489s	42.1 °C	0.0042426	0.014849	0.010253	0.046033	0.01492	0.0016971
18321s	42.0 °C	0.10135	0.3837	0.3796	0.39485	0.2931	0.37115		18321s	42.0 °C	0.1015	0.37165	0.3597	0.3641	0.29	0.36145		18321s	42.0 °C	0.0078489	0.0015556	0.024183	0.0065761	0.0069296	0.0079903		18321s	42.0 °C	0.0039598	0.012516	0.00084853	0.039457	0.0094752	0.01096
20153s	42.0 °C	0.1014	0.4696	0.4604	0.478	0.423	0.46505		20153s	42.0 °C	0.10135	0.43985	0.4249	0.43835	0.3832	0.4046		20153s	42.0 °C	0.008061	0.0022627	0.03578	0.011738	0.0067882	0.0006364		20153s	42.0 °C	0.0036062	0.010819	0.0032527	0.049285	0.018385	0.013011
21985s	42.1 °C	0.10125	0.52745	0.49895	0.5276	0.50645	0.5163		21985s	42.1 °C	0.10145	0.4931	0.47135	0.49245	0.43885	0.4405		21985s	42.1 °C	0.0077075	0.014071	0.042356	0.0079196	0.0099702	0.016263		21985s	42.1 °C	0.0037477	0.012869	0.0037477	0.048154	0.030052	0.018668
23817s	42.3 °C	0.1013	0.57295	0.52695	0.56485	0.5537	0.5568		23817s	42.3 °C	0.10105	0.53095	0.49835	0.52385	0.48515	0.4646		23817s	42.3 °C	0.0076368	0.019445	0.03486	0.00091924	0.009051	0.023193		23817s	42.3 °C	0.0044548	0.021284	0.0070004	0.036699	0.043487	0.019233
25649s	42.0 °C	0.10115	0.6155	0.5579	0.60195	0.58755	0.5974		25649s	42.0 °C	0.1014	0.56115	0.5191	0.5512	0.51475	0.47835		25649s	42.0 °C	0.007566	0.02291	0.029557	0.0030406	0.01195	0.028001		25649s	42.0 °C	0.0038184	0.026658	0.010889	0.021355	0.058336	0.024537
27481s	41.8 °C	0.10105	0.6611	0.58845	0.63375	0.6255	0.6308		27481s	41.8 °C	0.101	0.5795	0.53895	0.5695	0.53085	0.48655		27481s	41.8 °C	0.0074246	0.026022	0.029486	0.0040305	0.015981	0.030688		27481s	41.8 °C	0.0045255	0.028001	0.0045962	0.022345	0.071206	0.021567
29313s	42.1 °C	0.1012	0.7033	0.63155	0.6728	0.65495	0.66495		29313s	42.1 °C	0.1013	0.612	0.561	0.5839	0.54325	0.4854		29313s	42.1 °C	0.0074953	0.030264	0.022274	0.0032527	0.016334	0.025102		29313s	42.1 °C	0.0046669	0.030406	0.0025456	0.023617	0.067104	0.021779
31146s	42.1 °C	0.10115	0.7388	0.6647	0.70175	0.69	0.69295		31146s	42.1 °C	0.10165	0.63715	0.5791	0.5956	0.5473	0.47265		31146s	42.1 °C	0.0074246	0.031961	0.017253	0.0038891	0.013576	0.027648		31146s	42.1 °C	0.0033234	0.031749	0.0024042	0.019233	0.070428	0.030901
32978s	41.9 °C	0.1013	0.76925	0.6974	0.7309	0.72175	0.72155		32978s	41.9 °C	0.1017	0.65595	0.59305	0.6011	0.5407	0.46875		32978s	41.9 °C	0.0074953	0.035002	0.013718	0.0052326	0.012092	0.027224		32978s	41.9 °C	0.003677	0.032173	0.0023335	0.016263	0.071135	0.032315
34810s	41.9 °C	0.10125	0.7965	0.7265	0.75555	0.74915	0.7477		34810s	41.9 °C	0.10115	0.67065	0.60315	0.60415	0.53795	0.4718		34810s	41.9 °C	0.0072832	0.038608	0.010889	0.0091217	0.012516	0.02687		34810s	41.9 °C	0.0044548	0.034719	0.00035355	0.017183	0.07064	0.033375
36642s	41.9 °C	0.10115	0.82115	0.7499	0.7762	0.7728	0.77065		36642s	41.9 °C	0.102	0.68355	0.61015	0.6064	0.53595	0.4732		36642s	41.9 °C	0.0074246	0.040941	0.0082024	0.0098995	0.013576	0.025809		36642s	41.9 °C	0.0045255	0.036416	0.0006364	0.016122	0.070074	0.034224
38474s	41.8 °C	0.10145	0.84485	0.7721	0.79565	0.7927	0.78955		38474s	41.8 °C	0.1015	0.69545	0.6159	0.60945	0.5341	0.47485		38474s	41.8 °C	0.007566	0.044194	0.0057983	0.012374	0.014001	0.026658		38474s	41.8 °C	0.0043841	0.037689	0.00028284	0.017183	0.071418	0.034295
40306s	41.9 °C	0.10155	0.866	0.79105	0.81245	0.8104	0.8079		40306s	41.9 °C	0.10125	0.70735	0.6229	0.61295	0.53105	0.47615		40306s	41.9 °C	0.007566	0.047093	0.0054447	0.013081	0.013859	0.027719		40306s	41.9 °C	0.0041719	0.037265	0.00014142	0.01789	0.07163	0.034578
42138s	41.9 °C	0.10155	0.8881	0.8102	0.83115	0.82835	0.8259		42138s	41.9 °C	0.1003	0.7166	0.62745	0.61505	0.5298	0.4769		42138s	41.9 °C	0.0074246	0.047235	0.0046669	0.014071	0.015344	0.028567		42138s	41.9 °C	0.0056569	0.038042	0.00021213	0.0169	0.070852	0.035072
43970s	42.1 °C	0.10145	0.90675	0.82745	0.84835	0.84525	0.84195		43970s	42.1 °C	0.1	0.72635	0.63215	0.6176	0.5277	0.47865		43970s	42.1 °C	0.0074246	0.049427	0.0020506	0.016476	0.01492	0.028496		43970s	42.1 °C	0.0067882	0.038679	7.0711e-05	0.016829	0.071135	0.034295
45802s	42.1 °C	0.1016	0.92365	0.84195	0.8635	0.86155	0.85785		45802s	42.1 °C	0.10025	0.7331	0.63315	0.6183	0.5219	0.4769		45802s	42.1 °C	0.0073539	0.050558	0.00077782	0.020082	0.016476	0.029769		45802s	42.1 °C	0.0060104	0.039174	0.00091924	0.015839	0.07467	0.034648
47634s	42.0 °C	0.10165	0.94065	0.85565	0.8783	0.87725	0.87315		47634s	42.0 °C	0.1001	0.7392	0.63595	0.62085	0.51755	0.47715		47634s	42.0 °C	0.007566	0.053104	0.0024749	0.0239	0.020153	0.031891		47634s	42.0 °C	0.0069296	0.038467	0.00077782	0.015768	0.078984	0.032456
49467s	42.0 °C	0.10165	0.9592	0.8679	0.8905	0.89065	0.8864		49467s	42.0 °C	0.09995	0.7469	0.63935	0.6212	0.51325	0.4777		49467s	42.0 °C	0.007566	0.05473	0.0048083	0.026729	0.022274	0.034224		49467s	42.0 °C	0.0068589	0.039032	0.002192	0.014991	0.081388	0.032244
51299s	42.1 °C	0.10175	0.97515	0.88035	0.9033	0.90345	0.8993		51299s	42.1 °C	0.0999	0.75255	0.6416	0.62045	0.50945	0.479		51299s	42.1 °C	0.0077075	0.04872	0.0062933	0.028426	0.023547	0.034365		51299s	42.1 °C	0.0062225	0.039244	0.0033941	0.017324	0.086055	0.030406
53131s	42.3 °C	0.10185	0.98335	0.89475	0.9165	0.9149	0.9108		53131s	42.3 °C	0.09975	0.75795	0.6439	0.6205	0.5077	0.48065		53131s	42.3 °C	0.0078489	0.046033	0.0072832	0.028991	0.024324	0.033093		53131s	42.3 °C	0.0060104	0.038679	0.0038184	0.016829	0.086408	0.029911
54963s	42.0 °C	0.1019	0.9871	0.90085	0.9285	0.92495	0.9217		54963s	42.0 °C	0.1	0.76225	0.64505	0.6191	0.5048	0.4836		54963s	42.0 °C	0.0079196	0.046245	0.0054447	0.031961	0.026375	0.034931		54963s	42.0 °C	0.0062225	0.038679	0.0037477	0.018526	0.088388	0.028284
56795s	42.3 °C	0.102	0.99155	0.90415	0.93545	0.93785	0.934		56795s	42.3 °C	0.0997	0.7678	0.64655	0.61825	0.505	0.48845		56795s	42.3 °C	0.0077782	0.04377	0.003182	0.035709	0.024961	0.034507		56795s	42.3 °C	0.0060811	0.037901	0.0033234	0.018597	0.08853	0.025809
58627s	42.2 °C	0.10195	0.99255	0.9059	0.9384	0.947	0.94665		58627s	42.2 °C	0.0999	0.77195	0.6473	0.61535	0.5029	0.4916		58627s	42.2 °C	0.0077075	0.044336	0.0029698	0.037335	0.028426	0.03387		58627s	42.2 °C	0.0062225	0.037406	0.0032527	0.018455	0.087823	0.021779
Mean OD 2	-Ara									+Ara								Replicate SD 2	-Ara									+Ara
Time s	Temp	LB	myc	Anchor-Linker	Linker-Bait	GroTAC1	GroTAC2		Time s	Temp	LB	myc	Anchor-Linker	Linker-Bait	GroTAC1	GroTAC2		Time s	Temp								Time s	Temp
0s	42.0 °C	0.0922	0.09275	0.0938	0.09175	0.09045	0.09005		0s	42.0 °C	0.09535	0.0978	0.09535	0.09885	0.10045	0.09285		0s	42.0 °C	0.0011314	0.00077782	0	7.0711e-05	0.0016263	0.0014849		0s	42.0 °C	0.0012021	0.0050912	0.0012021	0.0079903	0.0051619	0.00035355
1822s	42.0 °C	0.09335	0.0935	0.09565	0.0938	0.0925	0.1003		1822s	42.0 °C	0.09625	0.09805	0.09735	0.10305	0.1038	0.09485		1822s	42.0 °C	0.0012021	0	0.00021213	0.00084853	0.0019799	0.013011		1822s	42.0 °C	0.00021213	0.0044548	0.0027577	0.011384	0.0086267	0.00021213
3644s	41.7 °C	0.09445	0.09385	0.09565	0.0939	0.0964	0.09845		3644s	41.7 °C	0.09715	0.09825	0.09955	0.1073	0.10365	0.0953		3644s	41.7 °C	0.0028991	0.00049497	0.00021213	0.00098995	0.003677	0.010394		3644s	41.7 °C	0.0012021	0.0044548	0.0057276	0.016971	0.0081317	0.00014142
5467s	42.0 °C	0.09435	0.0941	0.09605	0.094	0.0958	0.0978		5467s	42.0 °C	0.0973	0.1016	0.10315	0.1092	0.1042	0.09565		5467s	42.0 °C	0.0026163	0.00028284	0.00021213	0.00070711	0.0021213	0.0086267		5467s	42.0 °C	0.00070711	0.0082024	0.010112	0.018668	0.0082024	0.00049497
7289s	42.1 °C	0.09565	0.09505	0.09695	0.09465	0.09685	0.0955		7289s	42.1 °C	0.09795	0.1018	0.1045	0.11025	0.10485	0.09645		7289s	42.1 °C	0.0041719	0.00021213	0.00021213	0.0006364	0.0023335	0.0046669		7289s	42.1 °C	0.0013435	0.0074953	0.010748	0.019021	0.0081317	0.00049497
9111s	42.0 °C	0.0949	0.09765	0.1001	0.09705	0.09785	0.09615		9111s	42.0 °C	0.09825	0.1054	0.10725	0.11185	0.107	0.0974		9111s	42.0 °C	0.0031113	0.00021213	0.00070711	0.00021213	0.00049497	0.0027577		9111s	42.0 °C	0.0027577	0.011314	0.01195	0.018314	0.0076368	0.00056569
10933s	41.8 °C	0.09585	0.10495	0.1094	0.10385	0.1054	0.10265		10933s	41.8 °C	0.0992	0.1123	0.11605	0.1194	0.1166	0.1025		10933s	41.8 °C	0.0043134	0.0012021	0.0021213	0.0014849	0.0014142	0.0041719		10933s	41.8 °C	0.003677	0.013859	0.01393	0.016688	0.0096167	0.0025456
12755s	41.8 °C	0.096	0.1228	0.13085	0.1212	0.1212	0.11995		12755s	41.8 °C	0.09855	0.12805	0.1339	0.13765	0.1387	0.1165		12755s	41.8 °C	0.0049497	0.00098995	0.0047376	0.0038184	0.0082024	0.0067175		12755s	41.8 °C	0.0028991	0.016617	0.015556	0.018173	0.013576	0.0050912
14578s	42.1 °C	0.09595	0.16335	0.17575	0.1606	0.15715	0.15965		14578s	42.1 °C	0.0985	0.16305	0.17245	0.17645	0.18345	0.1482		14578s	42.1 °C	0.0047376	0.003182	0.007566	0.0066468	0.019163	0.012799		14578s	42.1 °C	0.0028284	0.024395	0.019304	0.023547	0.023122	0.0079196
16400s	41.9 °C	0.09575	0.24145	0.2542	0.23955	0.22745	0.2371		16400s	41.9 °C	0.09795	0.22755	0.24615	0.2478	0.25445	0.2141		16400s	41.9 °C	0.0044548	0.0041719	0.011031	0.01096	0.028779	0.019658		16400s	41.9 °C	0.0016263	0.034153	0.022698	0.027436	0.029911	0.012162
18222s	41.8 °C	0.0962	0.35215	0.36395	0.34635	0.33275	0.34205		18222s	41.8 °C	0.09855	0.3168	0.3401	0.33495	0.33675	0.28765		18222s	41.8 °C	0.0052326	0.0043134	0.018597	0.018314	0.037406	0.029486		18222s	41.8 °C	0.0030406	0.048508	0.029557	0.034436	0.041224	0.0089803
20044s	42.4 °C	0.09475	0.45845	0.46645	0.46825	0.441	0.45635		20044s	42.4 °C	0.09895	0.4132	0.42775	0.42745	0.40645	0.3542		20044s	42.4 °C	0.003182	0.00035355	0.017607	0.011667	0.047518	0.028072		20044s	42.4 °C	0.0033234	0.039598	0.017466	0.030052	0.027648	0.016829
21866s	41.8 °C	0.09675	0.52625	0.52985	0.54385	0.507	0.52845		21866s	41.8 °C	0.0988	0.4844	0.4883	0.4869	0.4544	0.3986		21866s	41.8 °C	0.0060104	0.0047376	0.014354	0.0010607	0.050205	0.029486		21866s	41.8 °C	0.0028284	0.033375	0.011879	0.029416	0.029557	0.0097581
23689s	42.0 °C	0.09555	0.57015	0.5708	0.59515	0.56195	0.584		23689s	42.0 °C	0.0999	0.53385	0.53005	0.5286	0.4953	0.437		23689s	42.0 °C	0.0043134	0.0034648	0.012869	0.0023335	0.044194	0.031961		23689s	42.0 °C	0.0045255	0.025527	0.0067175	0.02291	0.026587	0.012445
25511s	42.0 °C	0.09535	0.60385	0.60255	0.63435	0.6098	0.62365		25511s	42.0 °C	0.0994	0.5704	0.56345	0.5613	0.52415	0.45765		25511s	42.0 °C	0.0041719	0.011102	0.013081	0.0044548	0.02687	0.024537		25511s	42.0 °C	0.0039598	0.023476	0.0068589	0.0239	0.023971	0.022698
27333s	42.2 °C	0.09525	0.64035	0.63945	0.6721	0.6545	0.6587		27333s	42.2 °C	0.09735	0.6015	0.58745	0.5885	0.53965	0.4752		27333s	42.2 °C	0.0040305	0.012516	0.015061	0.0021213	0.023052	0.017253		27333s	42.2 °C	0.0012021	0.019092	0.0028991	0.019092	0.019728	0.028001
29155s	41.9 °C	0.0948	0.6687	0.6689	0.7029	0.69035	0.69195		29155s	41.9 °C	0.0984	0.6279	0.608	0.60905	0.55	0.4874		29155s	41.9 °C	0.0032527	0.011172	0.013011	0.0011314	0.016193	0.014071		29155s	41.9 °C	0.0025456	0.015274	0.0049497	0.012657	0.013576	0.024183
30977s	41.8 °C	0.09495	0.6938	0.69375	0.7344	0.7284	0.72425		30977s	41.8 °C	0.10015	0.6474	0.62615	0.62485	0.5566	0.49005		30977s	41.8 °C	0.0036062	0.0082024	0.014071	0.00042426	0.016122	0.018597		30977s	41.8 °C	0.0047376	0.014425	0.0014849	0.013647	0.0091924	0.01591
32800s	41.9 °C	0.0942	0.72405	0.7231	0.7637	0.759	0.7548		32800s	41.9 °C	0.10185	0.6671	0.6405	0.6364	0.55515	0.4893		32800s	41.9 °C	0.0024042	0.0071418	0.014566	0.0033941	0.014566	0.017961		32800s	41.9 °C	0.0074246	0.014425	0.005374	0.011172	0.0094045	0.0087681
34622s	42.0 °C	0.09535	0.74715	0.74325	0.7875	0.7856	0.78375		34622s	42.0 °C	0.0997	0.68225	0.65015	0.6417	0.55225	0.49135		34622s	42.0 °C	0.0038891	0.007566	0.013223	0.0045255	0.013294	0.020577		34622s	42.0 °C	0.0041012	0.01096	0.0044548	0.011879	0.0088388	0.0027577
36444s	42.0 °C	0.09715	0.76835	0.7619	0.80715	0.8046	0.8079		36444s	42.0 °C	0.1019	0.69425	0.6597	0.6458	0.54945	0.49315		36444s	42.0 °C	0.0064347	0.007566	0.013435	0.0062933	0.015132	0.022769		36444s	42.0 °C	0.0069296	0.010112	0.002687	0.013859	0.010819	0.00035355
38266s	41.8 °C	0.09525	0.7879	0.78	0.8265	0.8239	0.83145		38266s	41.8 °C	0.10085	0.704	0.66595	0.6477	0.5462	0.49485		38266s	41.8 °C	0.0036062	0.0056569	0.012021	0.0072125	0.014284	0.025102		38266s	41.8 °C	0.0051619	0.0097581	0.0013435	0.014425	0.011031	0.0047376
40088s	41.9 °C	0.095	0.80635	0.79765	0.8448	0.84005	0.85235		40088s	41.9 °C	0.1014	0.7133	0.67105	0.64875	0.54335	0.49545		40088s	41.9 °C	0.0032527	0.003182	0.011243	0.0093338	0.018173	0.027648		40088s	41.9 °C	0.0066468	0.010607	0.0012021	0.01492	0.011102	0.0078489
41911s	42.0 °C	0.09775	0.8248	0.81525	0.8612	0.8539	0.8723		41911s	42.0 °C	0.1024	0.722	0.6755	0.65015	0.5408	0.49605		41911s	42.0 °C	0.0068589	0.0016971	0.010253	0.011031	0.022769	0.031113		41911s	42.0 °C	0.0073539	0.012445	0.0029698	0.016334	0.012021	0.0095459
43733s	41.8 °C	0.09625	0.8406	0.82985	0.87595	0.86715	0.89095		43733s	41.8 °C	0.1035	0.72955	0.67955	0.6509	0.53845	0.4964		43733s	41.8 °C	0.0047376	0.00056569	0.0098288	0.011809	0.025385	0.033163		43733s	41.8 °C	0.0089095	0.01195	0.003182	0.016829	0.011809	0.0096167
45555s	41.9 °C	0.09665	0.85605	0.8451	0.89035	0.8808	0.9087		45555s	41.9 °C	0.10265	0.7364	0.68325	0.6515	0.53635	0.49565		45555s	41.9 °C	0.0053033	0.0037477	0.010182	0.012799	0.031396	0.034083		45555s	41.9 °C	0.0072832	0.011455	0.0038891	0.016405	0.011809	0.0065761
47377s	42.1 °C	0.09695	0.87135	0.85985	0.90455	0.89335	0.9239		47377s	42.1 °C	0.1022	0.74285	0.6858	0.65135	0.53385	0.49245		47377s	42.1 °C	0.0057276	0.0060104	0.0092631	0.013364	0.034012	0.033093		47377s	42.1 °C	0.0074953	0.013081	0.0042426	0.017183	0.01294	0.004879
49199s	42.0 °C	0.0964	0.88635	0.87445	0.91915	0.9059	0.938		49199s	42.0 °C	0.10135	0.7482	0.68765	0.6509	0.5322	0.4903		49199s	42.0 °C	0.0049497	0.0099702	0.0081317	0.013789	0.034931	0.026304		49199s	42.0 °C	0.0064347	0.012021	0.0044548	0.017395	0.013294	0.00042426
51022s	42.0 °C	0.0955	0.90095	0.8879	0.9327	0.91855	0.94855		51022s	42.0 °C	0.10145	0.753	0.68905	0.65015	0.5304	0.48865		51022s	42.0 °C	0.003677	0.011809	0.0060811	0.015132	0.038396	0.022274		51022s	42.0 °C	0.0064347	0.012021	0.0044548	0.017183	0.013576	0.0038891
52844s	42.0 °C	0.0963	0.9155	0.9016	0.9455	0.93005	0.9605		52844s	42.0 °C	0.10115	0.7585	0.69075	0.64915	0.5292	0.4895		52844s	42.0 °C	0.0048083	0.012728	0.0060811	0.014708	0.040093	0.020789		52844s	42.0 °C	0.0054447	0.011738	0.0043134	0.016193	0.012587	0.0041012
54666s	42.0 °C	0.0979	0.92725	0.91145	0.95495	0.9381	0.9704		54666s	42.0 °C	0.10305	0.7632	0.6918	0.6483	0.5284	0.49185		54666s	42.0 °C	0.0067882	0.013506	0.004879	0.015768	0.042144	0.01895		54666s	42.0 °C	0.0078489	0.011172	0.0035355	0.017678	0.013859	0.004879
56488s	41.9 °C	0.09465	0.93775	0.9202	0.96455	0.9455	0.98045		56488s	41.9 °C	0.10085	0.7666	0.69205	0.64665	0.52755	0.4916		56488s	41.9 °C	0.0023335	0.01591	0.0024042	0.018173	0.045821	0.017748		56488s	41.9 °C	0.0055861	0.011031	0.0044548	0.018455	0.01591	0.0089095
58310s	42.0 °C	0.0956	0.94875	0.9296	0.9736	0.9565	0.98735		58310s	42.0 °C	0.1018	0.7708	0.6919	0.64465	0.5265	0.4963		58310s	42.0 °C	0.0035355	0.017466	0.0014142	0.020223	0.049922	0.0088388		58310s	42.0 °C	0.0066468	0.011879	0.0050912	0.018314	0.015981	0.010465
Mean OD 3	-Ara									+Ara								Replicate SD 3	-Ara									+Ara
Time s	Temp	LB	myc	Anchor-Linker	Linker-Bait	GroTAC1	GroTAC2		Time s	Temp	LB	myc	Anchor-Linker	Linker-Bait	GroTAC1	GroTAC2		Time s	Temp								Time s	Temp
0s	41.8 °C	0.1004	0.09835	0.0982	0.0972	0.0972	0.0951		0s	41.8 °C	0.1012	0.09915	0.10245	0.10315	0.0993	0.097		0s	41.8 °C	0.0052326	0.0012021	0.0014142	0	0.00070711	0.0022627		0s	41.8 °C	0.0076368	0.0041719	0.0057276	0.0023335	0.0055154	0.00056569
1823s	41.9 °C	0.10845	0.10745	0.1062	0.10805	0.1057	0.09845		1823s	41.9 °C	0.11035	0.1095	0.1116	0.11245	0.10805	0.12195		1823s	41.9 °C	0.011384	0.011809	0.010889	0.0094045	0.0098995	0.0038891		1823s	41.9 °C	0.007566	0.0087681	0.0077782	0.012233	0.0096874	0.034153
3646s	41.8 °C	0.10645	0.10775	0.10695	0.111	0.1074	0.10285		3646s	41.8 °C	0.106	0.10685	0.112	0.11245	0.10855	0.1192		3646s	41.8 °C	0.0071418	0.012657	0.011809	0.0021213	0.0050912	0.0099702		3646s	41.8 °C	0.0021213	0.0050205	0.0077782	0.011384	0.0094045	0.030406
5469s	41.8 °C	0.1135	0.1115	0.11405	0.1153	0.113	0.1014		5469s	41.8 °C	0.1047	0.1047	0.111	0.113	0.11055	0.1208		5469s	41.8 °C	0.0041012	0.010748	0.0038891	0.0041012	0.0031113	0.0067882		5469s	41.8 °C	0.0016971	0.0028284	0.0059397	0.012869	0.012799	0.03182
7293s	42.0 °C	0.1124	0.1104	0.111	0.1164	0.1128	0.10395		7293s	42.0 °C	0.10215	0.1069	0.11105	0.11305	0.1105	0.12395		7293s	42.0 °C	0.0029698	0.010748	0.010465	0.0025456	0.0032527	0.0095459		7293s	42.0 °C	0.0026163	0.0032527	0.004879	0.0094045	0.011314	0.03387
9116s	41.8 °C	0.1131	0.11565	0.1135	0.1173	0.11455	0.10785		9116s	41.8 °C	0.1025	0.10925	0.11385	0.1156	0.11345	0.1281		9116s	41.8 °C	0.0012728	0.011243	0.0097581	0.0035355	0.0017678	0.0095459		9116s	41.8 °C	0.0022627	0.0033234	0.0053033	0.0087681	0.0088388	0.031396
10939s	42.0 °C	0.11065	0.1281	0.1208	0.1256	0.12715	0.12095		10939s	42.0 °C	0.10435	0.1206	0.1242	0.1282	0.1279	0.14595		10939s	42.0 °C	0.0057276	0.011455	0.013859	0.0066468	0.0067175	0.010536		10939s	42.0 °C	0.0019092	0.0049497	0.0074953	0.011597	0.013011	0.038537
12762s	41.9 °C	0.11085	0.1667	0.1468	0.15745	0.15625	0.1519		12762s	41.9 °C	0.1014	0.15115	0.149	0.1588	0.15535	0.17285		12762s	41.9 °C	0.0040305	0.0089095	0.015556	0.0074246	0.0071418	0.010465		12762s	41.9 °C	0.0031113	0.0054447	0.0091924	0.008061	0.0074246	0.034012
14585s	41.8 °C	0.11145	0.25055	0.207	0.23065	0.223	0.22325		14585s	41.8 °C	0.1018	0.2233	0.20755	0.2268	0.21705	0.23635		14585s	41.8 °C	0.0006364	0.0040305	0.015556	0.011526	0.014708	0.011809		14585s	41.8 °C	0.0029698	0.0065054	0.005869	0.0046669	0.0043134	0.030335
16408s	41.8 °C	0.11025	0.3519	0.29905	0.32995	0.31895	0.3204		16408s	41.8 °C	0.1003	0.31015	0.29195	0.31585	0.29915	0.3165		16408s	41.8 °C	0.0055861	0.0031113	0.017466	0.015203	0.021567	0.0079196		16408s	41.8 °C	0.0038184	0.0030406	0.003182	0.00049497	0.0065761	0.042568
18231s	42.0 °C	0.11205	0.4789	0.4225	0.45325	0.44305	0.4399		18231s	42.0 °C	0.10045	0.41495	0.39745	0.411	0.38305	0.3871		18231s	42.0 °C	0.0086974	0.0033941	0.015132	0.016476	0.023971	0.00084853		18231s	42.0 °C	0.0019092	0.0044548	0.0086974	0.012445	0.012799	0.044265
20054s	42.1 °C	0.1089	0.5565	0.50615	0.5325	0.5243	0.51465		20054s	42.1 °C	0.0997	0.48295	0.4641	0.47455	0.43645	0.4361		20054s	42.1 °C	0.0046669	0.010465	0.0091217	0.02192	0.020789	0.0072832		20054s	42.1 °C	0.0024042	0.0044548	0.010607	0.015486	0.016617	0.05275
21878s	42.1 °C	0.11055	0.6075	0.5548	0.5808	0.5784	0.562		21878s	42.1 °C	0.0997	0.53355	0.5131	0.51975	0.48365	0.4767		21878s	42.1 °C	0.0062933	0.010607	0.009051	0.028284	0.018385	0.011879		21878s	42.1 °C	0.0032527	0.0012021	0.010748	0.01789	0.015203	0.054447
23701s	42.0 °C	0.10855	0.64345	0.58685	0.61985	0.6159	0.59875		23701s	42.0 °C	0.1009	0.57025	0.5463	0.5513	0.5172	0.50635		23701s	42.0 °C	0.0036062	0.005869	0.012092	0.027224	0.017819	0.016051		23701s	42.0 °C	0.00028284	0.0053033	0.0096167	0.016546	0.015274	0.057064
25524s	41.9 °C	0.1118	0.68035	0.62245	0.65375	0.65235	0.63605		25524s	41.9 °C	0.0985	0.6051	0.576	0.5772	0.5349	0.5262		25524s	41.9 °C	0.0084853	0.0061518	0.012799	0.027648	0.018173	0.01591		25524s	41.9 °C	0.0029698	0.0066468	0.011455	0.019233	0.014425	0.05374
27347s	42.1 °C	0.11065	0.70665	0.6494	0.68195	0.682	0.66575		27347s	42.1 °C	0.09995	0.6256	0.5983	0.59375	0.54555	0.5404		27347s	42.1 °C	0.0067175	0.0081317	0.011597	0.027365	0.016971	0.014354		27347s	42.1 °C	0.0017678	0.0096167	0.0056569	0.018738	0.011526	0.048649
29170s	41.9 °C	0.1113	0.73975	0.6785	0.7118	0.7075	0.6971		29170s	41.9 °C	0.0993	0.65065	0.615	0.61095	0.5583	0.5461		29170s	41.9 °C	0.0082024	0.010536	0.0073539	0.024183	0.015132	0.011738		29170s	41.9 °C	0.0025456	0.022274	0.00042426	0.0079903	0.0055154	0.04681
30993s	42.0 °C	0.11295	0.77015	0.70965	0.73925	0.73935	0.72985		30993s	42.0 °C	0.09875	0.6732	0.63425	0.6248	0.56145	0.54735		30993s	42.0 °C	0.0098288	0.0072832	0.0096874	0.027506	0.014071	0.0086974		30993s	42.0 °C	0.0024749	0.019658	0.0006364	0.012728	0.0079903	0.039952
32816s	41.9 °C	0.11425	0.799	0.73705	0.7664	0.76895	0.75865		32816s	41.9 °C	0.0993	0.6897	0.6447	0.6308	0.5615	0.5492		32816s	41.9 °C	0.011809	0.0070711	0.0099702	0.027577	0.012374	0.0089803		32816s	41.9 °C	0.0022627	0.017961	0.0011314	0.013576	0.0048083	0.038184
34639s	41.8 °C	0.1146	0.82335	0.75955	0.7869	0.79005	0.7815		34639s	41.8 °C	0.09895	0.7035	0.6528	0.6351	0.5587	0.5469		34639s	41.8 °C	0.012162	0.0026163	0.013223	0.028001	0.0089803	0.0069296		34639s	41.8 °C	0.002192	0.019092	0.00042426	0.012162	0.003677	0.036487
36463s	41.8 °C	0.1149	0.84245	0.77985	0.80705	0.8111	0.80625		36463s	41.8 °C	0.09915	0.71635	0.65985	0.638	0.55625	0.5448		36463s	41.8 °C	0.013011	0.00091924	0.011809	0.026941	0.0077782	0.0050205		36463s	41.8 °C	0.0023335	0.020294	0.002192	0.011314	0.0012021	0.035921
38286s	42.0 °C	0.11345	0.8578	0.79705	0.8238	0.8264	0.82505		38286s	42.0 °C	0.0983	0.72815	0.6674	0.64065	0.55625	0.54405		38286s	42.0 °C	0.010536	0.0032527	0.014637	0.028426	0.0046669	0.0061518		38286s	42.0 °C	0.0028284	0.021142	0.0032527	0.0092631	0.0016263	0.033446
40109s	42.1 °C	0.11375	0.87165	0.8116	0.83915	0.84055	0.8424		40109s	42.1 °C	0.0987	0.73855	0.67345	0.64175	0.5542	0.54035		40109s	42.1 °C	0.011384	0.0064347	0.015274	0.029486	0.0023335	0.0062225		40109s	42.1 °C	0.0025456	0.022415	0.0041719	0.0077075	0.003677	0.03486
41932s	42.0 °C	0.11265	0.8858	0.82705	0.85605	0.85545	0.86025		41932s	42.0 °C	0.09875	0.74795	0.6777	0.6434	0.5541	0.53555		41932s	42.0 °C	0.0095459	0.010041	0.015768	0.030476	0.0012021	0.0054447		41932s	42.0 °C	0.003182	0.024961	0.006364	0.0045255	0.0072125	0.036416
43755s	41.9 °C	0.11375	0.89995	0.8415	0.86945	0.8682	0.87675		43755s	41.9 °C	0.09865	0.757	0.6812	0.6444	0.55265	0.53035		43755s	41.9 °C	0.011243	0.012516	0.016263	0.030759	0.0031113	0.0060104		43755s	41.9 °C	0.003182	0.025314	0.0056569	0.0035355	0.0099702	0.039244
45578s	42.1 °C	0.1135	0.9141	0.85595	0.8861	0.8805	0.8946		45578s	42.1 °C	0.0988	0.7645	0.6844	0.6439	0.5515	0.5232		45578s	42.1 °C	0.010607	0.015556	0.016476	0.031537	0.005374	0.0065054		45578s	42.1 °C	0.0028284	0.026446	0.0066468	0.0025456	0.011314	0.045113
47401s	41.8 °C	0.11475	0.9274	0.86985	0.89845	0.89355	0.90975		47401s	41.8 °C	0.09865	0.77165	0.68725	0.6443	0.5522	0.5191		47401s	41.8 °C	0.012374	0.019092	0.019304	0.031891	0.0065761	0.0074246		47401s	41.8 °C	0.0026163	0.026799	0.0065761	0.0025456	0.015274	0.050487
49225s	41.9 °C	0.1157	0.93945	0.8823	0.91175	0.906	0.92515		49225s	41.9 °C	0.0987	0.77775	0.6889	0.64245	0.55	0.51635		49225s	41.9 °C	0.013859	0.020435	0.019375	0.032739	0.009051	0.0079903		49225s	41.9 °C	0.0029698	0.026517	0.0065054	0.0016263	0.015839	0.04872
51048s	41.7 °C	0.11365	0.95	0.89225	0.921	0.91425	0.9377		51048s	41.7 °C	0.09835	0.7837	0.6905	0.64135	0.54985	0.518		51048s	41.7 °C	0.01096	0.02489	0.021708	0.033941	0.011667	0.0076368		51048s	41.7 °C	0.0026163	0.025314	0.0056569	0.003182	0.018031	0.048932
52871s	41.9 °C	0.113	0.95985	0.90205	0.93065	0.9232	0.95115		52871s	41.9 °C	0.0982	0.79085	0.6931	0.64165	0.5498	0.5176		52871s	41.9 °C	0.010041	0.026941	0.02284	0.034719	0.012587	0.0089803		52871s	41.9 °C	0.002687	0.028355	0.0079196	0.00091924	0.018385	0.050912
54694s	42.1 °C	0.1141	0.9703	0.91135	0.9411	0.93235	0.96435		54694s	42.1 °C	0.0991	0.7958	0.6932	0.63875	0.5473	0.51795		54694s	42.1 °C	0.011314	0.02885	0.022557	0.034365	0.014637	0.0095459		54694s	42.1 °C	0.0035355	0.028426	0.0079196	0.0010607	0.019658	0.052538
56517s	42.0 °C	0.1117	0.97815	0.91805	0.9508	0.93965	0.9761		56517s	42.0 °C	0.09845	0.80125	0.69425	0.63765	0.54745	0.51865		56517s	42.0 °C	0.008061	0.031891	0.024819	0.033093	0.016617	0.0076368		56517s	42.0 °C	0.003182	0.029911	0.0086974	0.00077782	0.019163	0.051548
58340s	41.9 °C	0.11315	0.9889	0.92725	0.95905	0.949	0.98585		58340s	41.9 °C	0.09945	0.8065	0.69515	0.63555	0.5455	0.52125		58340s	41.9 °C	0.0099702	0.03083	0.023688	0.039103	0.016829	0.013223		58340s	41.9 °C	0.0040305	0.030547	0.0096874	0.0023335	0.018809	0.052397
MEAN value
-Ara							+Ara
Time s	Myc	Anchor-Linker	Linker-Bait	GroTAC1	GroTAC2		Time s	Myc	Anchor-Linker	Linker-Bait	GroTAC1	GroTAC2
0s	0.0007	-0.00261667	-0.00228333	-0.00276667	-0.00393333		0s	-0.00106667	-0.000166667	-0.00085	-0.000866667	-0.00528333
1840s	0.00075	-0.0011	0.000666667	-0.00126667	0.00115		1840s	-0.0001	0.00231667	0.00593333	0.00516667	0.00511667
3681s	0.00171667	-0.000416667	0.00296667	0.000366667	0.00236667		3681s	0.000266667	0.0052	0.0103667	0.00803333	0.00751667
5521s	0.000783333	-0.000316667	0.00181667	0.000416667	-0.000716667		5521s	0.00115	0.00703333	0.012	0.00901667	0.00898333
7361s	0.0005	-0.00203333	0.00145	0.000766667	-0.00118333		7361s	0.00291667	0.00693333	0.0121	0.0101667	0.0108167
9202s	0.00391667	0.001	0.00393333	0.00211667	0.00183333		9202s	0.00536667	0.00876667	0.0144167	0.0129333	0.0138833
11042s	0.01275	0.00866667	0.0105167	0.0100167	0.00956667		11042s	0.0126	0.01655	0.0201	0.0183833	0.0229667
12882s	0.0370833	0.0303833	0.03295	0.0271	0.0300167		12882s	0.0363667	0.0379	0.0446333	0.0405	0.0443167
14722s	0.0943833	0.0817667	0.0886167	0.0697167	0.0821		14722s	0.08965	0.08525	0.0955	0.08355	0.0934833
16563s	0.18175	0.16815	0.177967	0.1457	0.166467		16563s	0.167383	0.166567	0.175517	0.1551	0.169117
18403s	0.301717	0.285483	0.29495	0.2531	0.281167		18403s	0.267633	0.265583	0.26985	0.236433	0.245233
20243s	0.393167	0.375983	0.391233	0.361083	0.377		20243s	0.345333	0.338917	0.346783	0.3087	0.2983
22084s	0.450883	0.425017	0.4479	0.427767	0.432733		22084s	0.4037	0.390933	0.399717	0.358983	0.338617
23924s	0.493717	0.459733	0.491483	0.475383	0.47805		23924s	0.4444	0.424283	0.433967	0.3986	0.3687
25764s	0.530467	0.491533	0.52725	0.5138	0.516267		25764s	0.479117	0.453083	0.463467	0.424833	0.387633
27605s	0.56705	0.52345	0.560283	0.551683	0.549433		27605s	0.502767	0.475467	0.484483	0.43925	0.401283
29445s	0.601483	0.557217	0.5934	0.581833	0.582233		29445s	0.530517	0.495	0.501633	0.45085	0.406633
31285s	0.631233	0.58635	0.622117	0.616233	0.612667		31285s	0.5524	0.512983	0.5149	0.454933	0.403167
33125s	0.66085	0.615933	0.650417	0.64665	0.64175		33125s	0.569967	0.525133	0.521817	0.4515	0.401467
34966s	0.685267	0.639367	0.672917	0.6712	0.66725		34966s	0.585533	0.535433	0.52705	0.4497	0.403417
36806s	0.70625	0.659483	0.6924	0.691767	0.690533		36806s	0.597033	0.542217	0.52905	0.4462	0.4027
38646s	0.7268	0.679667	0.711933	0.71095	0.711967		38646s	0.608983	0.549533	0.532383	0.4453	0.404367
40487s	0.744567	0.696667	0.7287	0.7269	0.730783		40487s	0.619283	0.55535	0.534033	0.442417	0.403533
42327s	0.76225	0.713517	0.745483	0.741917	0.748833		42327s	0.628367	0.559733	0.535717	0.441083	0.40235
44167s	0.778617	0.729117	0.760767	0.756383	0.766067		44167s	0.636917	0.563583	0.536917	0.438883	0.401083
46008s	0.794017	0.74375	0.776067	0.770367	0.783133		46008s	0.6441	0.566367	0.537333	0.436017	0.398017
47848s	0.808683	0.757333	0.789317	0.7836	0.797817		47848s	0.650917	0.56935	0.538517	0.434217	0.395917
49688s	0.82375	0.7703	0.80255	0.796267	0.811933		49688s	0.657617	0.571967	0.538183	0.431817	0.394783
51529s	0.8384	0.7832	0.815367	0.80845	0.824883		51529s	0.663183	0.573817	0.537417	0.43	0.395317
53369s	0.849183	0.79575	0.827167	0.819	0.8371		53369s	0.6694	0.576217	0.5374	0.4292	0.396217
55209s	0.856917	0.80325	0.836883	0.827167	0.847517		55209s	0.673033	0.575967	0.534667	0.426117	0.397083
57049s	0.866367	0.81135	0.847483	0.838217	0.860733		57049s	0.678883	0.57795	0.534517	0.427	0.3999
58890s	0.873167	0.81735	0.85345	0.847267	0.869717		58890s	0.6827	0.577733	0.531467	0.424583	0.402667
SEM
-Ara							+Ara
Time s	Myc	Anchor-Linker	Linker-Bait	GroTAC1	GroTAC2		Time s	Myc	Anchor-Linker	Linker-Bait	GroTAC1	GroTAC2
0s	0.00163274	0.00256326	0.000916667	0.000510174	0.000932887		0s	0.00181437	0.000870026	0.00360289	0.0031887	0.00199465
1840s	0.001221	0.0017294	0.000686982	0.000765034	0.00557651		1840s	0.000956992	0.00114249	0.00201025	0.00381383	0.00375281
3681s	0.00147262	0.00128268	0.00176123	0.00112114	0.00308347		3681s	0.000712	0.00144222	0.00232636	0.00368899	0.00471879
5521s	0.00197407	0.0014794	0.00125576	0.000565931	0.00575936		5521s	0.001594	0.000967098	0.00216564	0.002659	0.00541728
7361s	0.00184481	0.00213099	0.00144424	0.000233333	0.00393121		7361s	0.00140752	0.00104257	0.00064291	0.0025759	0.00675909
9202s	0.00126798	0.00227156	0.000961914	0.000440959	0.00426794		9202s	0.00158754	0.00156321	0.00107639	0.00314806	0.00778301
11042s	0.00246695	0.00333121	0.00222342	0.00361598	0.00143333		11042s	0.0022655	0.0019975	0.0021945	0.00274353	0.0110683
12882s	0.00939771	0.00502671	0.00684586	0.010062	0.0055258		12882s	0.00669243	0.0050285	0.00640217	0.00766632	0.0154489
14722s	0.0225172	0.00745522	0.016091	0.0221079	0.0149908		14722s	0.0167829	0.0102679	0.0148383	0.0187192	0.0245317
16563s	0.0301564	0.0103313	0.0222347	0.0330807	0.0219234		16563s	0.0232842	0.0129847	0.0202807	0.0256728	0.0290314
18403s	0.0334465	0.0128461	0.0262939	0.0410409	0.0243441		18403s	0.0278135	0.0164272	0.02171	0.0271787	0.0291058
20243s	0.0272477	0.0112476	0.0162081	0.0280751	0.0143872		20243s	0.0202095	0.0128315	0.0142462	0.0158596	0.0235564
22084s	0.023053	0.0140325	0.0126791	0.0200946	0.0105205		22084s	0.0151758	0.0125778	0.0102011	0.0135439	0.0222868
23924s	0.0206093	0.0170644	0.0143692	0.0164864	0.0112863		23924s	0.0125297	0.0141917	0.00839133	0.00943204	0.0198983
25764s	0.0191164	0.0174202	0.0132524	0.0156351	0.0100764		25764s	0.0141202	0.0181127	0.00837941	0.00665409	0.0207479
27605s	0.0151047	0.0180935	0.0138844	0.0140575	0.0101326		27605s	0.0136286	0.0189089	0.0080282	0.00479557	0.0197091
29445s	0.0157502	0.0135802	0.0111186	0.0140429	0.00980528		29445s	0.0117456	0.0177376	0.00952104	0.00493618	0.0201331
31285s	0.017147	0.0114161	0.0114084	0.0138421	0.0110303		31285s	0.011535	0.0179771	0.0104822	0.00497999	0.0233627
33125s	0.016241	0.0100718	0.0115507	0.0134205	0.0117232		33125s	0.0106988	0.0170037	0.0112429	0.00675747	0.0249224
34966s	0.0171812	0.00710952	0.0109307	0.0124087	0.0121112		34966s	0.0102274	0.0167455	0.012143	0.00677661	0.0230771
36806s	0.01766	0.00536698	0.01009	0.0105696	0.0119148		36806s	0.0105543	0.0170539	0.0124109	0.00671683	0.0222413
38646s	0.0170772	0.00452054	0.0107247	0.0108427	0.0138865		38646s	0.010766	0.0176046	0.0122855	0.00731796	0.0215332
40487s	0.0167156	0.00384191	0.01135	0.0104502	0.014761		40487s	0.0104187	0.0169142	0.0112354	0.00742262	0.0198439
42327s	0.0180201	0.00259267	0.00982702	0.00848412	0.0145046		42327s	0.0104601	0.016379	0.0105215	0.0075819	0.0179144
44167s	0.0179987	0.00229789	0.00980159	0.00788259	0.0157211		44167s	0.010717	0.0158283	0.00967007	0.00784274	0.0158514
46008s	0.0183826	0.00242693	0.00934208	0.00718589	0.0161401		46008s	0.0108031	0.0167955	0.00970225	0.0090379	0.0140106
47848s	0.0187536	0.00280139	0.00936547	0.00646632	0.0160689		47848s	0.0110507	0.0168121	0.00894061	0.0104999	0.0128449
49688s	0.0195144	0.00387632	0.0103116	0.0066273	0.0164581		49688s	0.0107167	0.0163222	0.00863063	0.0109803	0.0118817
51529s	0.0196422	0.0046	0.0110443	0.0073069	0.0160269		51529s	0.0110879	0.016112	0.00859236	0.0121213	0.0123893
53369s	0.0180223	0.00490264	0.0110507	0.00742075	0.0159579		53369s	0.0116276	0.0161062	0.00842798	0.0126138	0.0117895
55209s	0.0161265	0.00517333	0.010084	0.00666235	0.0152744		55209s	0.0118489	0.0155353	0.00794944	0.0125344	0.0109864
57049s	0.013409	0.00720278	0.0113264	0.00671574	0.0156386		57049s	0.0119776	0.0156066	0.00820753	0.012616	0.0101664
58890s	0.0108878	0.00882558	0.0125745	0.00731576	0.0136638		58890s	0.0122068	0.0152526	0.00824198	0.0124276	0.00960075

## Sheet: BW25113 3
Mean OD 1	-Ara									+Ara								Replicate SD 1	-Ara									+Ara
Time s	Temp	LB	myc	Anchor-Linker	Linker-Bait	GroTAC1	GroTAC2		Time s	Temp	LB	myc	Anchor-Linker	Linker-Bait	GroTAC1	GroTAC2		Time s	Temp								Time s	Temp
0s	41.7 °C	0.0959	0.0973	0.0976	0.09755	0.09515	0.0952		0s	41.7 °C	0.1023	0.1021	0.1012	0.1056	0.0999	0.0981		0s	41.7 °C	0.0015556	0.00028284	0.00014142	0.0016263	0.00049497	0.0024042		0s	41.7 °C	0.005374	0.005374	0.0048083	0.0086267	0.00056569	0.0018385
1814s	41.8 °C	0.0968	0.09865	0.0985	0.1003	0.0978	0.0994		1814s	41.8 °C	0.10445	0.1047	0.10385	0.11	0.1053	0.1115		1814s	41.8 °C	0.0016971	0.0006364	0.00042426	0.00098995	0.0022627	0.0065054		1814s	41.8 °C	0.0067175	0.0077782	0.0068589	0.012162	0.003677	0.012162
3628s	42.0 °C	0.09665	0.0986	0.09885	0.1018	0.09965	0.0991		3628s	42.0 °C	0.1052	0.1059	0.1056	0.11215	0.10955	0.1174		3628s	42.0 °C	0.0016263	0.00014142	0.0006364	0.0043841	0.0044548	0.0050912		3628s	42.0 °C	0.0076368	0.0093338	0.0093338	0.015344	0.0047376	0.0046669
5441s	42.0 °C	0.09665	0.09885	0.099	0.1014	0.1009	0.10025		5441s	42.0 °C	0.10515	0.10575	0.1051	0.1119	0.10965	0.1163		5441s	42.0 °C	0.0017678	0.00035355	0.00070711	0.0031113	0.0056569	0.0067175		5441s	42.0 °C	0.0077075	0.0091217	0.0086267	0.015132	0.0051619	0.011314
7255s	41.9 °C	0.0964	0.09875	0.0993	0.10205	0.10085	0.0996		7255s	41.9 °C	0.10535	0.10615	0.1056	0.11225	0.10885	0.1177		7255s	41.9 °C	0.0016971	7.0711e-05	0.00056569	0.0027577	0.0051619	0.0050912		7255s	41.9 °C	0.0079903	0.0088388	0.0086267	0.01492	0.0026163	0.0055154
9069s	41.7 °C	0.0965	0.10095	0.10215	0.1028	0.1013	0.0993		9069s	41.7 °C	0.10475	0.10765	0.1078	0.1141	0.1102	0.1198		9069s	41.7 °C	0.0016971	0.00077782	0.0019092	0.0021213	0.0042426	0.002687		9069s	41.7 °C	0.0070004	0.0092631	0.0094752	0.014566	0.0021213	0.0039598
10883s	42.1 °C	0.09635	0.10585	0.1073	0.11025	0.10685	0.1034		10883s	42.1 °C	0.1041	0.112	0.1126	0.12015	0.1143	0.1226		10883s	42.1 °C	0.0016263	0.00021213	0.00070711	0.0028991	0.0072832	0.00098995		10883s	42.1 °C	0.006364	0.0084853	0.0094752	0.015061	0.0024042	0.0039598
12697s	42.1 °C	0.0963	0.12095	0.12435	0.1298	0.11995	0.1179		12697s	42.1 °C	0.1052	0.12855	0.13045	0.13945	0.13085	0.1312		12697s	42.1 °C	0.0016971	7.0711e-05	0.00091924	0.0028284	0.012516	0.00042426		12697s	42.1 °C	0.008061	0.010394	0.010677	0.016476	0.0033234	0.010182
14511s	41.9 °C	0.0963	0.15975	0.16365	0.1761	0.151	0.15675		14511s	41.9 °C	0.10405	0.17025	0.1758	0.1864	0.17385	0.18085		14511s	41.9 °C	0.0016971	0.0017678	0.00021213	0.0021213	0.014425	0.0020506		14511s	41.9 °C	0.0062933	0.010394	0.0097581	0.018668	0.00021213	0.0010607
16324s	42.2 °C	0.09625	0.2339	0.2394	0.2578	0.22205	0.23085		16324s	42.2 °C	0.10505	0.2488	0.2548	0.26205	0.2437	0.252		16324s	42.2 °C	0.0017678	0.0042426	0.0024042	0.0072125	0.023688	0.00021213		16324s	42.2 °C	0.007566	0.0089095	0.0059397	0.022415	0.0041012	0.00084853
18138s	41.9 °C	0.09615	0.33825	0.3428	0.3699	0.32405	0.33535		18138s	41.9 °C	0.10455	0.3508	0.36115	0.36625	0.33075	0.337		18138s	41.9 °C	0.0016263	0.0064347	0.00084853	0.0091924	0.022557	0.00049497		18138s	41.9 °C	0.007566	0.014708	0.0098288	0.032315	0.013081	0.013718
19952s	41.8 °C	0.096	0.44255	0.441	0.46355	0.42505	0.4381		19952s	41.8 °C	0.1046	0.45235	0.4521	0.4429	0.4186	0.40065		19952s	41.8 °C	0.0018385	0.0081317	0.0043841	0.010536	0.033729	0.0021213		19952s	41.8 °C	0.0077782	0.017041	0.012728	0.033093	0.015839	0.0057276
21766s	42.3 °C	0.0961	0.5102	0.50335	0.52495	0.4931	0.4984		21766s	42.3 °C	0.1042	0.52	0.5155	0.5011	0.4751	0.44615		21766s	42.3 °C	0.0019799	0.010041	0.0098288	0.012233	0.039174	0.0025456		21766s	42.3 °C	0.0067882	0.023052	0.017961	0.03776	0.019375	0.015768
23580s	42.0 °C	0.096	0.5597	0.5548	0.57715	0.5406	0.55595		23580s	42.0 °C	0.10475	0.5673	0.5592	0.54135	0.523	0.4738		23580s	42.0 °C	0.0016971	0.010324	0.012445	0.013223	0.046245	0.0050205		23580s	42.0 °C	0.007566	0.023759	0.015981	0.038396	0.022627	0.010041
25393s	42.0 °C	0.09595	0.6001	0.59715	0.6154	0.57435	0.6017		25393s	42.0 °C	0.1047	0.60735	0.59755	0.574	0.55365	0.515		25393s	42.0 °C	0.0017678	0.011455	0.014637	0.014566	0.044053	0.0076368		25393s	42.0 °C	0.0074953	0.022698	0.013081	0.041012	0.022132	0.017678
27207s	42.0 °C	0.0963	0.6397	0.63805	0.66335	0.61065	0.641		27207s	42.0 °C	0.10435	0.63715	0.6251	0.59525	0.57125	0.5328		27207s	42.0 °C	0.0021213	0.013718	0.019304	0.004879	0.0408	0.012162		27207s	42.0 °C	0.0070004	0.015768	0.0062225	0.029486	0.018314	0.017112
29021s	42.0 °C	0.096	0.66955	0.66825	0.69255	0.64225	0.67055		29021s	42.0 °C	0.10365	0.6569	0.6439	0.6082	0.5797	0.5366		29021s	42.0 °C	0.0014142	0.011667	0.017324	0.0038891	0.037265	0.013223		29021s	42.0 °C	0.0065761	0.016546	0.0057983	0.026304	0.015556	0.009051
30835s	41.9 °C	0.0961	0.70585	0.7023	0.72635	0.67645	0.70885		30835s	41.9 °C	0.1035	0.6749	0.6574	0.6116	0.577	0.5405		30835s	41.9 °C	0.0014142	0.011102	0.017395	0.0028991	0.031325	0.008556		30835s	41.9 °C	0.0059397	0.011172	0.00028284	0.012021	0.0072125	0.0086267
32649s	42.0 °C	0.0959	0.73455	0.7278	0.75035	0.7067	0.734		32649s	42.0 °C	0.10395	0.6893	0.6674	0.6116	0.5706	0.52965		32649s	42.0 °C	0.0018385	0.0092631	0.013718	0.0012021	0.02984	0.017536		32649s	42.0 °C	0.0072832	0.0082024	0.0049497	0.0087681	0.009051	0.0094045
34462s	41.9 °C	0.09575	0.7577	0.75115	0.77315	0.73355	0.75925		34462s	41.9 °C	0.104	0.69975	0.67515	0.61105	0.5635	0.52655		34462s	41.9 °C	0.0017678	0.0089095	0.014071	0.0023335	0.029345	0.01888		34462s	41.9 °C	0.0069296	0.0062933	0.0082731	0.0088388	0.011879	0.01294
36276s	42.3 °C	0.09585	0.7771	0.77115	0.79265	0.7576	0.7837		36276s	42.3 °C	0.1037	0.70645	0.67955	0.61055	0.55995	0.52465		36276s	42.3 °C	0.0019092	0.0082024	0.012516	0.0013435	0.025456	0.023052		36276s	42.3 °C	0.006364	0.0062933	0.010677	0.0094045	0.011667	0.012374
38090s	41.6 °C	0.0957	0.79575	0.78985	0.80965	0.77835	0.8056		38090s	41.6 °C	0.10415	0.71505	0.68465	0.61075	0.5563	0.5223		38090s	41.6 °C	0.0016971	0.0071418	0.0099702	0.0036062	0.025385	0.02786		38090s	41.6 °C	0.0071418	0.0043134	0.01294	0.0081317	0.012728	0.011597
39904s	42.0 °C	0.0956	0.81275	0.8074	0.8252	0.79655	0.8267		39904s	42.0 °C	0.1048	0.72155	0.6886	0.61065	0.55245	0.519		39904s	42.0 °C	0.0016971	0.0053033	0.0082024	0.0035355	0.022132	0.032951		39904s	42.0 °C	0.0079196	0.0043134	0.014142	0.0070004	0.012233	0.012587
41718s	41.9 °C	0.0957	0.82825	0.8245	0.8414	0.81535	0.84645		41718s	41.9 °C	0.10345	0.7278	0.69155	0.6097	0.5496	0.51725		41718s	41.9 °C	0.0014142	0.0026163	0.0069296	0.0031113	0.020294	0.038254		41718s	41.9 °C	0.0065761	0.0025456	0.01294	0.0060811	0.012587	0.01294
43531s	41.7 °C	0.09555	0.84355	0.8407	0.8548	0.8309	0.86395		43531s	41.7 °C	0.10385	0.7331	0.6955	0.6089	0.54645	0.5135		43531s	41.7 °C	0.0014849	0.00077782	0.0035355	0.0052326	0.015981	0.042921		43531s	41.7 °C	0.0067175	0.0032527	0.014001	0.0045255	0.013789	0.014425
45345s	42.1 °C	0.09555	0.8599	0.8568	0.8696	0.8471	0.8806		45345s	42.1 °C	0.10335	0.7386	0.6983	0.6084	0.5446	0.51185		45345s	42.1 °C	0.0016263	0.002687	0.0024042	0.0052326	0.014425	0.045538		45345s	42.1 °C	0.0061518	0.0024042	0.014425	0.002687	0.013152	0.014213
47159s	42.0 °C	0.09535	0.8755	0.87285	0.8851	0.8635	0.89725		47159s	42.0 °C	0.10325	0.74285	0.7014	0.6068	0.54265	0.5095		47159s	42.0 °C	0.0014849	0.0041012	0.0013435	0.0065054	0.0091924	0.045467		47159s	42.0 °C	0.0064347	0.0028991	0.014142	0.0024042	0.012374	0.014708
48973s	41.9 °C	0.09545	0.8893	0.8857	0.89705	0.8759	0.91085		48973s	41.9 °C	0.10275	0.7476	0.70245	0.60435	0.53885	0.50695		48973s	41.9 °C	0.0014849	0.0062225	0.003677	0.0077075	0.0073539	0.047588		48973s	41.9 °C	0.0061518	0.0016971	0.015627	0.0014849	0.012657	0.015768
50787s	42.3 °C	0.09535	0.9024	0.89845	0.90955	0.8895	0.9239		50787s	42.3 °C	0.1032	0.75125	0.7044	0.60225	0.53665	0.50555		50787s	42.3 °C	0.0014849	0.0091924	0.0055861	0.0078489	0.0062225	0.047659		50787s	42.3 °C	0.0066468	0.0020506	0.015698	0.00077782	0.01195	0.015768
52601s	41.9 °C	0.09555	0.91415	0.9097	0.91995	0.9003	0.9338		52601s	41.9 °C	0.1031	0.7549	0.7055	0.6003	0.5345	0.5052		52601s	41.9 °C	0.0017678	0.011102	0.0060811	0.0081317	0.0050912	0.045962		52601s	41.9 °C	0.0059397	0.00084853	0.015981	0.00042426	0.012162	0.014142
54414s	42.0 °C	0.0953	0.924	0.9186	0.9296	0.90965	0.9467		54414s	42.0 °C	0.1032	0.7573	0.7059	0.5976	0.5327	0.5043		54414s	42.0 °C	0.0015556	0.014001	0.008061	0.0098995	0.0043134	0.048649		54414s	42.0 °C	0.0069296	0.0011314	0.016263	0.00042426	0.011455	0.013435
56228s	41.9 °C	0.0954	0.93345	0.92655	0.9377	0.91765	0.95865		56228s	41.9 °C	0.1028	0.76025	0.70675	0.59525	0.5307	0.50385		56228s	41.9 °C	0.0018385	0.0169	0.010253	0.011738	0.0023335	0.051831		56228s	41.9 °C	0.006364	0.00035355	0.01789	0.0014849	0.0091924	0.013647
58042s	41.8 °C	0.09515	0.94435	0.9342	0.9454	0.9269	0.9619		58042s	41.8 °C	0.1029	0.76165	0.70545	0.5919	0.52745	0.5031		58042s	41.8 °C	0.0016263	0.022981	0.012304	0.014142	0	0.042709		58042s	41.8 °C	0.0067882	0.0026163	0.019304	0.002687	0.0096874	0.011455
Mean OD 2	-Ara									+Ara								Replicate SD 2	-Ara									+Ara
Time s	Temp	LB	myc	Anchor-Linker	Linker-Bait	GroTAC1	GroTAC2		Time s	Temp	LB	myc	Anchor-Linker	Linker-Bait	GroTAC1	GroTAC2		Time s	Temp								Time s	Temp
0s	41.8 °C	0.10305	0.1013	0.1014	0.1011	0.0997	0.0956		0s	41.8 °C	0.0964	0.0972	0.09865	0.0984	0.10065	0.09965		0s	41.8 °C	0.0054447	0.0049497	0.0082024	0.00098995	0.0012728	0.0014142		0s	41.8 °C	0.0012728	0.0011314	0.0012021	0.00098995	0.0010607	0.0026163
1814s	41.9 °C	0.1024	0.1005	0.10105	0.1003	0.09995	0.09435		1814s	41.9 °C	0.09635	0.09765	0.0987	0.09825	0.0989	0.0972		1814s	41.9 °C	0.0052326	0.0049497	0.0079903	0.0015556	0.0024749	0.002192		1814s	41.9 °C	0.00077782	0.0012021	0.0024042	0.00077782	0.00084853	0.00014142
3627s	41.8 °C	0.1015	0.1001	0.1011	0.1	0.10055	0.0944		3627s	41.8 °C	0.09645	0.09905	0.10125	0.0982	0.10105	0.0971		3627s	41.8 °C	0.0046669	0.0046669	0.0074953	0.0016971	0.0038891	0.0024042		3627s	41.8 °C	0.0006364	0.0030406	0.0037477	0.00042426	0.0024749	0
5441s	42.0 °C	0.1012	0.1001	0.1009	0.0999	0.10075	0.09435		5441s	42.0 °C	0.09645	0.09915	0.1012	0.09855	0.10095	0.09735		5441s	42.0 °C	0.0046669	0.0048083	0.0074953	0.0016971	0.0041719	0.002192		5441s	42.0 °C	0.0006364	0.0027577	0.0049497	0.00021213	0.0024749	0.00035355
7254s	42.0 °C	0.101	0.1008	0.10125	0.1004	0.1013	0.0947		7254s	42.0 °C	0.0964	0.099	0.1008	0.09845	0.1005	0.09725		7254s	42.0 °C	0.0045255	0.0049497	0.007566	0.0016971	0.0043841	0.0019799		7254s	42.0 °C	0.00056569	0.0014142	0.0038184	0.00049497	0.0015556	0.00021213
9068s	41.7 °C	0.10115	0.1038	0.10295	0.1029	0.10355	0.09655		9068s	41.7 °C	0.0964	0.1016	0.10285	0.10035	0.10225	0.09965		9068s	41.7 °C	0.0045962	0.0048083	0.0074246	0.0025456	0.0038891	0.0020506		9068s	41.7 °C	0.00056569	0.0014142	0.0041719	0.0012021	0.00077782	0.0012021
10881s	42.0 °C	0.1011	0.1128	0.1089	0.1107	0.1108	0.1016		10881s	42.0 °C	0.09645	0.1106	0.1071	0.1061	0.1073	0.10365		10881s	42.0 °C	0.0048083	0.0046669	0.0065054	0.005374	0.0015556	0.0016971		10881s	42.0 °C	0.0006364	0.0031113	0.0021213	0.0018385	0.00098995	0.00035355
12695s	41.8 °C	0.10115	0.13935	0.12545	0.1329	0.13175	0.11575		12695s	41.8 °C	0.0963	0.13365	0.12475	0.12395	0.1215	0.11725		12695s	41.8 °C	0.004879	0.0034648	0.0037477	0.010465	0.0016263	0.0012021		12695s	41.8 °C	0.00056569	0.0071418	0.0023335	0.0067175	0.0076368	0.0030406
14509s	41.9 °C	0.1012	0.20105	0.16525	0.181	0.1826	0.1544		14509s	41.9 °C	0.0963	0.18315	0.16165	0.16405	0.15975	0.1597		14509s	41.9 °C	0.0050912	0.0014849	0.0010607	0.016829	0.0033941	0.00098995		14509s	41.9 °C	0.00056569	0.012657	0.0014849	0.014779	0.017748	0.011172
16322s	42.0 °C	0.1012	0.2897	0.23685	0.263	0.26405	0.23055		16322s	42.0 °C	0.09625	0.2576	0.22875	0.2315	0.23015	0.2289		16322s	42.0 °C	0.0052326	0.005374	0.0026163	0.019233	0.005869	0.0047376		16322s	42.0 °C	0.00049497	0.013718	0.0006364	0.016405	0.023122	0.0094752
18136s	41.9 °C	0.1011	0.4147	0.33555	0.3799	0.3784	0.34065		18136s	41.9 °C	0.09635	0.3568	0.31255	0.31525	0.31465	0.3094		18136s	41.9 °C	0.0052326	0.011314	0.0044548	0.025173	0.00056569	0.0079903		18136s	41.9 °C	0.00049497	0.012021	0.0014849	0.017324	0.026517	0.012869
19949s	41.9 °C	0.10115	0.49955	0.44705	0.47185	0.4669	0.43405		19949s	41.9 °C	0.0962	0.4433	0.4102	0.4028	0.3847	0.36415		19949s	41.9 °C	0.0054447	0.012092	0.0045962	0.018738	0.0024042	0.0010607		19949s	41.9 °C	0.00056569	0.0032527	0.0029698	0.0050912	0.018102	0.0014849
21763s	41.9 °C	0.1012	0.5641	0.5219	0.5301	0.5296	0.4938		21763s	41.9 °C	0.09625	0.5113	0.4764	0.46455	0.4421	0.40835		21763s	41.9 °C	0.005374	0.0096167	0.0067882	0.016688	0.0045255	0.0018385		21763s	41.9 °C	0.00049497	0.0041012	0.0057983	0.00091924	0.017678	0.0010607
23576s	41.9 °C	0.10125	0.6109	0.5798	0.57355	0.57925	0.5367		23576s	41.9 °C	0.09625	0.564	0.5293	0.5155	0.4849	0.4408		23576s	41.9 °C	0.0054447	0.0060811	0.0042426	0.017041	0.0028991	0.0059397		23576s	41.9 °C	0.0006364	0.0093338	0.011597	0.0091924	0.0098995	0.0012728
25390s	42.0 °C	0.1014	0.649	0.6071	0.60855	0.61455	0.56305		25390s	42.0 °C	0.0962	0.6103	0.56975	0.5564	0.51765	0.46795		25390s	42.0 °C	0.0056569	0.0042426	0.0076368	0.027931	0.0041719	0.0034648		25390s	42.0 °C	0.00056569	0.015556	0.016758	0.016688	0.0067175	0.0045962
27203s	42.0 °C	0.1014	0.67565	0.642	0.64745	0.64555	0.60125		27203s	42.0 °C	0.0963	0.63955	0.6029	0.58575	0.5364	0.48075		27203s	42.0 °C	0.0055154	0.01096	0.0069296	0.034295	0.0045962	0.013647		27203s	42.0 °C	0.00070711	0.020011	0.019233	0.017324	0.0062225	0.0095459
29017s	41.9 °C	0.1016	0.7231	0.67335	0.67395	0.67405	0.63165		29017s	41.9 °C	0.09625	0.6695	0.6237	0.6052	0.55135	0.4906		29017s	41.9 °C	0.0056569	0.0022627	0.0088388	0.035002	0.0067175	0.011667		29017s	41.9 °C	0.0006364	0.026729	0.02291	0.024607	0.0013435	0.012304
30831s	42.3 °C	0.10155	0.75435	0.71175	0.7066	0.70885	0.6683		30831s	42.3 °C	0.0962	0.69255	0.64835	0.62175	0.55455	0.4922		30831s	42.3 °C	0.0055861	0.0028991	0.0078489	0.034365	0.0079903	0.018102		30831s	42.3 °C	0.00056569	0.026234	0.023688	0.019728	0.0026163	0.011597
32644s	42.2 °C	0.10165	0.7825	0.74105	0.7353	0.7354	0.697		32644s	42.2 °C	0.0962	0.71055	0.66445	0.62965	0.5513	0.4913		32644s	42.2 °C	0.0055861	0.0035355	0.0072832	0.0338	0.0096167	0.020365		32644s	42.2 °C	0.00056569	0.028214	0.024819	0.018597	0.0016971	0.012587
34458s	41.8 °C	0.1017	0.8063	0.7653	0.7608	0.7586	0.72485		34458s	41.8 °C	0.09605	0.7258	0.6756	0.63435	0.5492	0.4917		34458s	41.8 °C	0.0055154	0.0029698	0.008061	0.033658	0.010607	0.022415		34458s	41.8 °C	0.00049497	0.030406	0.025173	0.019163	0.00042426	0.012869
36271s	42.0 °C	0.10165	0.82835	0.7876	0.7843	0.78025	0.7491		36271s	42.0 °C	0.0962	0.73935	0.6857	0.63825	0.54625	0.491		36271s	42.0 °C	0.0054447	0.002192	0.008061	0.030971	0.0091217	0.023476		36271s	42.0 °C	0.00070711	0.03288	0.025739	0.019021	0.0010607	0.012728
38085s	41.8 °C	0.1017	0.84885	0.80715	0.80625	0.80075	0.77205		38085s	41.8 °C	0.09615	0.75075	0.69345	0.6407	0.54305	0.49095		38085s	41.8 °C	0.0055154	0.0017678	0.0070004	0.029204	0.0077075	0.024112		38085s	41.8 °C	0.0006364	0.03486	0.027506	0.01994	0.00077782	0.015061
39898s	41.9 °C	0.1017	0.8668	0.8261	0.82595	0.8191	0.7955		39898s	41.9 °C	0.0961	0.7622	0.70145	0.64325	0.54065	0.49015		39898s	41.9 °C	0.0055154	0.0016971	0.0074953	0.026092	0.0057983	0.026587		39898s	41.9 °C	0.00056569	0.037052	0.029062	0.022415	0.0023335	0.017324
41712s	42.1 °C	0.10175	0.8856	0.8456	0.8456	0.8375	0.8165		41712s	42.1 °C	0.0961	0.7727	0.70925	0.64515	0.53885	0.4882		41712s	42.1 °C	0.0054447	0.0018385	0.0079196	0.023335	0.0038184	0.028001		41712s	42.1 °C	0.00056569	0.038467	0.029628	0.023405	0.0037477	0.015981
43526s	41.9 °C	0.10175	0.90435	0.86345	0.86415	0.85435	0.8366		43526s	41.9 °C	0.0961	0.7818	0.7151	0.64645	0.53565	0.48685		43526s	41.9 °C	0.0054447	7.0711e-05	0.0072832	0.021142	0.0017678	0.028284		43526s	41.9 °C	0.00056569	0.039881	0.029274	0.024254	0.0047376	0.016476
45339s	41.8 °C	0.10165	0.921	0.88235	0.88245	0.8723	0.85805		45339s	41.8 °C	0.0961	0.7906	0.72085	0.64725	0.5331	0.4857		45339s	41.8 °C	0.0054447	0.00070711	0.0099702	0.017466	0.0012728	0.029628		45339s	41.8 °C	0.00056569	0.041578	0.030618	0.025809	0.0059397	0.016122
47153s	42.1 °C	0.10185	0.93625	0.8985	0.89925	0.88845	0.87655		47153s	42.1 °C	0.0961	0.79865	0.7261	0.64775	0.5311	0.48345		47153s	42.1 °C	0.0055861	0.0026163	0.011879	0.013789	0.0040305	0.028355		47153s	42.1 °C	0.00056569	0.04278	0.031396	0.026375	0.006364	0.014213
48966s	42.0 °C	0.1018	0.95015	0.9132	0.91375	0.90295	0.8942		48966s	42.0 °C	0.0961	0.8059	0.73075	0.6478	0.5287	0.4817		48966s	42.0 °C	0.0055154	0.0044548	0.014425	0.010394	0.0061518	0.027436		48966s	42.0 °C	0.00056569	0.044265	0.032032	0.027294	0.0074953	0.013294
50780s	42.0 °C	0.10185	0.9631	0.9257	0.9267	0.9159	0.9101		50780s	42.0 °C	0.09605	0.81245	0.73405	0.64665	0.5264	0.48065		50780s	42.0 °C	0.0055861	0.0067882	0.017112	0.0079196	0.0086267	0.02687		50780s	42.0 °C	0.0006364	0.045891	0.032739	0.028921	0.0086267	0.011384
52593s	42.0 °C	0.102	0.97615	0.93775	0.93875	0.92795	0.92505		52593s	42.0 °C	0.0962	0.81865	0.7382	0.64565	0.5247	0.48005		52593s	42.0 °C	0.0056569	0.0095459	0.01888	0.004879	0.01195	0.027506		52593s	42.0 °C	0.00056569	0.046174	0.033375	0.029486	0.0091924	0.013223
54407s	42.0 °C	0.102	0.99095	0.951	0.95005	0.9393	0.93975		54407s	42.0 °C	0.0962	0.8239	0.7414	0.6444	0.5232	0.47885		54407s	42.0 °C	0.0057983	0.012374	0.022769	0.0019092	0.015132	0.026658		54407s	42.0 °C	0.00056569	0.047376	0.033234	0.031678	0.011172	0.01294
56220s	41.9 °C	0.1019	0.9991	0.96345	0.9649	0.95275	0.94955		56220s	41.9 °C	0.0961	0.82855	0.74335	0.64215	0.5211	0.4776		56220s	41.9 °C	0.0057983	0.011172	0.022557	0.00042426	0.018031	0.020577		56220s	41.9 °C	0.00056569	0.048861	0.033729	0.033163	0.012304	0.013576
58034s	41.8 °C	0.10185	1.0052	0.96855	0.97035	0.9619	0.95915		58034s	41.8 °C	0.0961	0.83285	0.7451	0.63985	0.519	0.4776		58034s	41.8 °C	0.005869	0.01294	0.024112	0.0020506	0.014001	0.010819		58034s	41.8 °C	0.00056569	0.049144	0.033375	0.034578	0.012869	0.014284
Mean OD 3	-Ara									+Ara								Replicate SD 3	-Ara									+Ara
Time s	Temp	LB	myc	Anchor-Linker	Linker-Bait	GroTAC1	GroTAC2		Time s	Temp	LB	myc	Anchor-Linker	Linker-Bait	GroTAC1	GroTAC2		Time s	Temp								Time s	Temp
0s	41.8 °C	0.09625	0.09625	0.09455	0.09515	0.0944	0.09855		0s	41.8 °C	0.09345	0.0953	0.1007	0.1004	0.1023	0.1021		0s	41.8 °C	0.0020506	0.0014849	0.0010607	0.0010607	0	0.0034648		0s	41.8 °C	0.0013435	0.00042426	0.0046669	0.0062225	0.010465	0.0086267
1832s	42.1 °C	0.109	0.1084	0.1066	0.1095	0.10515	0.11025		1832s	42.1 °C	0.0996	0.1102	0.111	0.11045	0.1125	0.11315		1832s	42.1 °C	0.0042426	0.005374	0.0048083	0.00070711	0.0043134	0.0067175		1832s	42.1 °C	0.00056569	0.0011314	0.0041012	0.0061518	0.0048083	0.023547
3664s	42.0 °C	0.1076	0.10955	0.11065	0.1108	0.1063	0.1222		3664s	42.0 °C	0.10275	0.11515	0.11335	0.11255	0.1147	0.11145		3664s	42.0 °C	0.006364	0.0034648	0.002192	0.0021213	0.0028284	0.014001		3664s	42.0 °C	0.0041719	0.0084146	0.0065761	0.0077075	0.0031113	0.021142
5496s	41.9 °C	0.1053	0.10915	0.10655	0.1095	0.1065	0.123		5496s	41.9 °C	0.1031	0.11565	0.11325	0.11265	0.11235	0.11295		5496s	41.9 °C	0.0084853	0.0047376	0.0010607	0.002687	0.00098995	0.010182		5496s	41.9 °C	0.0039598	0.0077075	0.0065761	0.0094045	0.0026163	0.02284
7328s	42.0 °C	0.10555	0.10605	0.1071	0.10905	0.1088	0.11965		7328s	42.0 °C	0.1028	0.1135	0.11295	0.11375	0.1146	0.11565		7328s	42.0 °C	0.0054447	0.0068589	0.00070711	0.0034648	0.0055154	0.013364		7328s	42.0 °C	0.0042426	0.0062225	0.0072832	0.0089803	0.0048083	0.025385
9160s	42.0 °C	0.1055	0.11145	0.11	0.1113	0.10955	0.12525		9160s	42.0 °C	0.1053	0.11715	0.11495	0.1167	0.11425	0.11645		9160s	42.0 °C	0.0065054	0.0055861	0.00070711	0.0012728	0.0028991	0.018314		9160s	42.0 °C	0.0015556	0.004879	0.0064347	0.0082024	0.0041719	0.022415
10993s	41.9 °C	0.1094	0.1228	0.11615	0.11875	0.11525	0.1326		10993s	41.9 °C	0.1097	0.12575	0.122	0.12295	0.1233	0.1249		10993s	41.9 °C	0.00070711	0.0019799	0.0023335	0.0017678	0.0026163	0.014849		10993s	41.9 °C	0.0070711	0.0065761	0.010324	0.0041719	0.0049497	0.024466
12825s	42.3 °C	0.1081	0.15145	0.13505	0.14615	0.13485	0.15455		12825s	42.3 °C	0.1138	0.1459	0.1413	0.1505	0.14135	0.1447		12825s	42.3 °C	0.0039598	0.0013435	0.0057276	0.00049497	0.0030406	0.0054447		12825s	42.3 °C	0.0084853	0.0070711	0.016546	0.0096167	0.012799	0.023193
14657s	42.3 °C	0.1067	0.21305	0.1806	0.20625	0.17875	0.19835		14657s	42.3 °C	0.10935	0.203	0.19575	0.2119	0.18975	0.1888		14657s	42.3 °C	0.003677	0.0047376	0.0014142	0.0027577	0.0169	0.0054447		14657s	42.3 °C	0.0026163	0.0035355	0.017041	0.0091924	0.0169	0.016546
16489s	42.1 °C	0.10555	0.30445	0.2607	0.2894	0.2591	0.2759		16489s	42.1 °C	0.11335	0.28595	0.27355	0.29005	0.2618	0.263		16489s	42.1 °C	0.00091924	7.0711e-05	0.0015556	0.0039598	0.025314	0.0062225		16489s	42.1 °C	0.0062933	0.0047376	0.019445	0.0071418	0.023617	0.011738
18321s	42.0 °C	0.1075	0.42635	0.3733	0.4129	0.3712	0.38935		18321s	42.0 °C	0.11255	0.3862	0.3741	0.38925	0.35225	0.34445		18321s	42.0 °C	0.00014142	0.0057276	0.0072125	0.0093338	0.047518	0.004879		18321s	42.0 °C	0.0036062	0.0035355	0.020365	0.0098288	0.020718	0.0084146
20153s	42.0 °C	0.10825	0.5057	0.46505	0.4977	0.4693	0.47945		20153s	42.0 °C	0.11285	0.45305	0.43895	0.4503	0.40615	0.38925		20153s	42.0 °C	0.0014849	0.0031113	0.0095459	0.0060811	0.026587	0.0088388		20153s	42.0 °C	0.0053033	0.0017678	0.02185	0.0096167	0.018314	0.008556
21985s	42.1 °C	0.1028	0.56	0.5223	0.55665	0.53615	0.54475		21985s	42.1 °C	0.11175	0.49955	0.48245	0.49325	0.45085	0.43005		21985s	42.1 °C	0.0048083	0.0065054	0.0086267	0.012799	0.02284	7.0711e-05		21985s	42.1 °C	0.0024749	0.0045962	0.022415	0.011102	0.012092	0.0084146
23817s	42.3 °C	0.1043	0.6043	0.56985	0.6003	0.57925	0.59645		23817s	42.3 °C	0.11125	0.5357	0.51665	0.5226	0.4777	0.45605		23817s	42.3 °C	0.0016971	0.0094752	0.0095459	0.011455	0.017466	0.00035355		23817s	42.3 °C	0.0027577	0.00070711	0.024819	0.014142	0.014991	0.0036062
25649s	42.0 °C	0.1032	0.64905	0.61385	0.6429	0.61725	0.6339		25649s	42.0 °C	0.1102	0.5686	0.54715	0.55025	0.4949	0.47845		25649s	42.0 °C	0.0045255	0.01195	7.0711e-05	0.015274	0.018314	0.0082024		25649s	42.0 °C	0.00098995	0.0059397	0.028214	0.013789	0.017395	0.0033234
27481s	41.8 °C	0.1052	0.68245	0.65235	0.67555	0.65325	0.6701		27481s	41.8 °C	0.10995	0.59715	0.5733	0.57425	0.50725	0.4858		27481s	41.8 °C	0.00084853	0.011526	0.0016263	0.012799	0.016758	0.0065054		27481s	41.8 °C	0.0024749	0.0081317	0.028426	0.014637	0.015344	0.0018385
29313s	42.1 °C	0.10715	0.7173	0.68345	0.70795	0.68385	0.7028		29313s	42.1 °C	0.1095	0.61885	0.5904	0.59	0.51485	0.49		29313s	42.1 °C	0.0037477	0.014708	0.0040305	0.017607	0.017748	0.0045255		29313s	42.1 °C	0.0059397	0.00035355	0.024324	0.0087681	0.01888	0.0029698
31146s	42.1 °C	0.1034	0.7428	0.7114	0.7347	0.7129	0.7315		31146s	42.1 °C	0.11095	0.64235	0.6108	0.5997	0.5167	0.4903		31146s	42.1 °C	0.0042426	0.013576	0.0038184	0.017112	0.017819	0.0042426		31146s	42.1 °C	0.0016263	0.00035355	0.020365	0.009051	0.02588	0.0038184
32978s	41.9 °C	0.10925	0.76675	0.7353	0.75855	0.7382	0.75865		32978s	41.9 °C	0.11225	0.65675	0.62255	0.6031	0.5145	0.48895		32978s	41.9 °C	0.0044548	0.015768	0.0048083	0.021001	0.017819	0.008556		32978s	41.9 °C	0.005869	0.0023335	0.018455	0.0074953	0.027294	0.0044548
34810s	41.9 °C	0.1059	0.7856	0.75465	0.77725	0.7596	0.779		34810s	41.9 °C	0.11085	0.6688	0.6337	0.6047	0.51165	0.48905		34810s	41.9 °C	0.00014142	0.016829	0.0062933	0.02185	0.019092	0.0050912		34810s	41.9 °C	0.0065761	0.0032527	0.016829	0.0070711	0.026375	0.0045962
36642s	41.9 °C	0.1084	0.8023	0.773	0.7956	0.78025	0.80025		36642s	41.9 °C	0.1087	0.67975	0.64105	0.60545	0.5082	0.48715		36642s	41.9 °C	0.0032527	0.016688	0.0066468	0.021779	0.019445	0.0067175		36642s	41.9 °C	0.0042426	0.0055861	0.013789	0.0061518	0.027294	0.0033234
38474s	41.8 °C	0.1057	0.8175	0.7885	0.81195	0.798	0.81975		38474s	41.8 °C	0.11275	0.6895	0.64915	0.6066	0.50615	0.48615		38474s	41.8 °C	0.00098995	0.016546	0.006364	0.021425	0.019516	0.0082731		38474s	41.8 °C	0.0045962	0.0072125	0.01195	0.0052326	0.026658	0.0047376
40306s	41.9 °C	0.10805	0.83435	0.8061	0.82945	0.81675	0.83985		40306s	41.9 °C	0.1122	0.6997	0.6558	0.60685	0.50305	0.4853		40306s	41.9 °C	0.0016263	0.015768	0.0066468	0.022274	0.01987	0.007566		40306s	41.9 °C	0.0029698	0.0067882	0.012445	0.0044548	0.027506	0.0045255
42138s	41.9 °C	0.10825	0.84865	0.82075	0.84405	0.833	0.8582		42138s	41.9 °C	0.10995	0.7072	0.6595	0.60575	0.5005	0.4859		42138s	41.9 °C	0.0028991	0.015627	0.0077075	0.022415	0.020506	0.0086267		42138s	41.9 °C	0.0012021	0.0079196	0.012162	0.0038891	0.028143	0.00070711
43970s	42.1 °C	0.10865	0.86395	0.836	0.85965	0.85045	0.8776		43970s	42.1 °C	0.1112	0.716	0.6657	0.60605	0.498	0.4871		43970s	42.1 °C	0.0040305	0.014071	0.006364	0.020718	0.019587	0.011172		43970s	42.1 °C	0.0046669	0.0082024	0.012162	0.0037477	0.029698	0.0024042
45802s	42.1 °C	0.1077	0.8782	0.84915	0.8743	0.86515	0.89585		45802s	42.1 °C	0.1131	0.72155	0.66835	0.6062	0.49715	0.48865		45802s	42.1 °C	0.0019799	0.015415	0.0094045	0.022345	0.021001	0.012092		45802s	42.1 °C	0.0052326	0.0089803	0.011102	0.0022627	0.029345	0.0082731
47634s	42.0 °C	0.1061	0.89105	0.86395	0.88765	0.8801	0.9115		47634s	42.0 °C	0.11025	0.7276	0.67125	0.60475	0.4947	0.48575		47634s	42.0 °C	0.00084853	0.016193	0.010819	0.021001	0.021355	0.012869		47634s	42.0 °C	0.0033234	0.010607	0.011102	0.00077782	0.02885	0.0078489
49467s	42.0 °C	0.1069	0.90325	0.87645	0.89925	0.8939	0.927		49467s	42.0 °C	0.1132	0.73515	0.67385	0.6031	0.4928	0.48815		49467s	42.0 °C	0.0018385	0.015203	0.010677	0.02086	0.020789	0.012869		49467s	42.0 °C	0.0049497	0.010677	0.010677	0.00042426	0.029698	0.01096
51299s	42.1 °C	0.1085	0.9148	0.88895	0.9113	0.907	0.9413		51299s	42.1 °C	0.11275	0.7408	0.6761	0.60205	0.4918	0.4925		51299s	42.1 °C	0.003677	0.013859	0.010112	0.020223	0.01994	0.012869		51299s	42.1 °C	0.0013435	0.011031	0.011455	0.00049497	0.029557	0.017678
53131s	42.3 °C	0.1081	0.92485	0.8993	0.92175	0.91835	0.9546		53131s	42.3 °C	0.11095	0.746	0.6778	0.6008	0.48975	0.4946		53131s	42.3 °C	0.0041012	0.013364	0.010324	0.01888	0.019021	0.013859		53131s	42.3 °C	0.0033234	0.011597	0.010465	0.0014142	0.029345	0.020506
54963s	42.0 °C	0.10825	0.9339	0.90835	0.93045	0.92775	0.9675		54963s	42.0 °C	0.11485	0.7509	0.6794	0.59805	0.48885	0.4944		54963s	42.0 °C	0.0037477	0.013859	0.011243	0.019304	0.01987	0.015556		54963s	42.0 °C	0.0012021	0.010889	0.010465	0.0010607	0.029345	0.019092
56795s	42.3 °C	0.109	0.94365	0.9189	0.94	0.9375	0.98205		56795s	42.3 °C	0.11055	0.7559	0.6816	0.5968	0.4882	0.4967		56795s	42.3 °C	0.0043841	0.013647	0.011455	0.018385	0.019233	0.018031		56795s	42.3 °C	0.0026163	0.010748	0.010465	0.0016971	0.030406	0.020082
58627s	42.2 °C	0.10865	0.9531	0.92725	0.94885	0.9459	0.99305		58627s	42.2 °C	0.1063	0.75835	0.6812	0.5919	0.4864	0.50005		58627s	42.2 °C	0.0034648	0.014425	0.013081	0.01987	0.020365	0.012657		58627s	42.2 °C	0.0016971	0.011384	0.0093338	0.00084853	0.029557	0.024395
MEAN value
-Ara							+Ara
Time s	Myc	Anchor-Linker	Linker-Bait	GroTAC1	GroTAC2		Time s	Myc	Anchor-Linker	Linker-Bait	GroTAC1	GroTAC2
0s	-0.000116667	-0.00055	-0.000466667	-0.00198333	-0.00195		0s	0.000816667	0.0028	0.00408333	0.00356667	0.00256667
1840s	-0.000216667	-0.000683333	0.000633333	-0.00176667	-0.0014		1840s	0.00405	0.00438333	0.0061	0.00543333	0.00715
3681s	0.000833333	0.00161667	0.00228333	0.00025	0.00331667		3681s	0.00523333	0.00526667	0.00616667	0.00696667	0.00718333
5521s	0.00165	0.0011	0.00255	0.00166667	0.00481667		5521s	0.00528333	0.00495	0.00613333	0.00608333	0.0073
7361s	0.000883333	0.00156667	0.00285	0.00266667	0.00366667		7361s	0.0047	0.00493333	0.00663333	0.00646667	0.00868333
9202s	0.00435	0.00398333	0.00461667	0.00375	0.00598333		9202s	0.00665	0.00638333	0.00823333	0.00675	0.00981667
11042s	0.0115333	0.0085	0.01095	0.00868333	0.01025		11042s	0.0127	0.0104833	0.0129833	0.01155	0.0136333
12882s	0.0354	0.0264333	0.0344333	0.027	0.02755		12882s	0.0309333	0.0270667	0.0328667	0.0261333	0.02595
14722s	0.0898833	0.0684333	0.0863833	0.0693833	0.0684333		14722s	0.0822333	0.0745	0.0842167	0.0712167	0.0732167
16563s	0.175017	0.14465	0.169067	0.1474	0.144767		16563s	0.159233	0.147483	0.156317	0.140333	0.143083
18403s	0.291517	0.248967	0.285983	0.2563	0.253533		18403s	0.260117	0.244783	0.252433	0.228067	0.2258
20243s	0.3808	0.349233	0.3759	0.35195	0.348733		20243s	0.345017	0.3292	0.32745	0.2986	0.280133
22084s	0.444733	0.415817	0.4372	0.419583	0.412283		22084s	0.406217	0.387383	0.382233	0.35195	0.324117
23924s	0.491117	0.467633	0.48315	0.46585	0.462517		23924s	0.451583	0.430967	0.4224	0.391117	0.3528
25764s	0.532533	0.50585	0.5221	0.501867	0.499367		25764s	0.491717	0.467783	0.456517	0.418367	0.383433
27605s	0.564967	0.543167	0.56115	0.535517	0.536483		27605s	0.521083	0.4969	0.48155	0.434767	0.39625
29445s	0.601733	0.573433	0.5899	0.565133	0.56675		29445s	0.545283	0.5162	0.498	0.4455	0.4026
31285s	0.633983	0.608133	0.6222	0.59905	0.602533		31285s	0.566383	0.5353	0.507467	0.445867	0.404117
33125s	0.659	0.63245	0.6458	0.6245	0.627617		33125s	0.5814	0.547333	0.51065	0.441333	0.399167
34966s	0.682083	0.655917	0.669283	0.649467	0.65325		34966s	0.594483	0.55785	0.513067	0.437817	0.3988
36806s	0.700617	0.675283	0.688883	0.670733	0.675717		36806s	0.60565	0.5659	0.515217	0.435267	0.398067
38646s	0.719667	0.694133	0.70825	0.691333	0.6981		38646s	0.614083	0.5714	0.515	0.430817	0.39545
40487s	0.736183	0.711417	0.725083	0.709017	0.7189		40487s	0.62345	0.577583	0.515883	0.427683	0.393783
42327s	0.752267	0.728383	0.741783	0.726717	0.738483		42327s	0.632733	0.5836	0.517033	0.426483	0.39395
44167s	0.768633	0.744733	0.75755	0.74325	0.7574		44167s	0.639917	0.588383	0.51675	0.422983	0.3921
46008s	0.784733	0.761133	0.773817	0.759883	0.776533		46008s	0.646067	0.59165	0.516433	0.420767	0.391217
47848s	0.799833	0.777333	0.789567	0.77625	0.794		47848s	0.653167	0.596383	0.516567	0.419617	0.3897
49688s	0.81285	0.7904	0.801967	0.789533	0.8093		49688s	0.658867	0.598333	0.5144	0.4161	0.38825
51529s	0.824867	0.802467	0.81395	0.802233	0.8232		51529s	0.664167	0.60085	0.512983	0.414283	0.3889
53369s	0.8365	0.8137	0.824933	0.81365	0.835933		53369s	0.669767	0.60375	0.512167	0.4129	0.389867
55209s	0.847767	0.824133	0.83485	0.823717	0.849467		55209s	0.672617	0.60415	0.5086	0.410167	0.387767
57049s	0.856633	0.8342	0.845433	0.833867	0.861317		57049s	0.678417	0.607417	0.50825	0.410183	0.389567
58890s	0.865667	0.84145	0.852983	0.843017	0.869483		58890s	0.682517	0.608817	0.506117	0.409183	0.391817
SEM
-Ara							+Ara
Time s	Myc	Anchor-Linker	Linker-Bait	GroTAC1	GroTAC2		Time s	Myc	Anchor-Linker	Linker-Bait	GroTAC1	GroTAC2
0s	0.000911196	0.00112509	0.00108641	0.00075351	0.00288314		0s	0.000591843	0.00242607	0.00148165	0.00326552	0.00372518
1840s	0.00109937	0.00122961	0.00161795	0.00144116	0.00334776		1840s	0.003289	0.00361021	0.00259824	0.00376545	0.00366652
3681s	0.00111667	0.00103776	0.00197365	0.00137871	0.00627922		3681s	0.00362507	0.00295372	0.00235661	0.00249271	0.00341935
5521s	0.00145516	0.000768657	0.00193154	0.00137669	0.00711304		5521s	0.00368356	0.00294618	0.00217262	0.00158333	0.00322193
7361s	0.000760665	0.000765034	0.00183326	0.001233	0.00589359		7361s	0.00304467	0.0028703	0.00257267	0.00267229	0.00391933
9202s	0.000953939	0.00114103	0.00144058	0.000708872	0.00720719		9202s	0.00268344	0.00190555	0.00222192	0.00110604	0.00347099
11042s	0.00112891	0.00126194	0.00147676	0.00143537	0.00674543		11042s	0.00246188	0.00110013	0.00185233	0.00104203	0.00335476
12882s	0.00557681	0.00111293	0.00187757	0.00201018	0.00966363		12882s	0.00408333	0.00094883	0.00270252	0.000720147	0.00287243
14722s	0.0133492	0.00289458	0.00658333	0.0078221	0.0117955		14722s	0.0082535	0.00623024	0.0100892	0.00494405	0.00496759
16563s	0.018923	0.00567891	0.00739202	0.0111287	0.0128811		16563s	0.00839525	0.00807622	0.0119705	0.00428372	0.00527457
18403s	0.0247548	0.00912379	0.00981718	0.0147327	0.0141587		18403s	0.00791145	0.0143629	0.0173168	0.00624776	0.00637698
20243s	0.0171272	0.00379224	0.00683575	0.0115301	0.011543		20243s	0.00241563	0.00979405	0.0104279	0.00782368	0.00832378
22084s	0.0154048	0.00429732	0.00832501	0.0113817	0.0150953		22084s	0.00921088	0.0122655	0.00826425	0.00967329	0.00909452
23924s	0.0139885	0.00579571	0.0069143	0.0106614	0.0164181		23924s	0.0136495	0.0141978	0.00745727	0.0150041	0.00812532
25764s	0.0142007	0.00272901	0.00948934	0.0117362	0.0201869		25764s	0.0169831	0.0163925	0.00864226	0.0186113	0.0134713
27605s	0.0108181	0.00201914	0.00760986	0.010643	0.0192225		27605s	0.0172081	0.0172652	0.00863515	0.020268	0.0162903
29445s	0.0144676	0.00144058	0.00886035	0.00952104	0.0193345		29445s	0.0188715	0.0180326	0.00884171	0.0209662	0.0156929
31285s	0.0127192	0.00115662	0.00858036	0.00937154	0.0184322		31285s	0.0189165	0.0177322	0.010628	0.0205296	0.0171298
33125s	0.0122052	0.00386361	0.00625427	0.00698874	0.0164598		33125s	0.0202604	0.0185684	0.0123887	0.0198241	0.0142905
34966s	0.0123695	0.0042946	0.00538287	0.00590602	0.015303		34966s	0.0207365	0.0176672	0.0131795	0.0185989	0.0128993
36806s	0.0135433	0.00616322	0.00417056	0.00489612	0.0141804		36806s	0.0208639	0.0172316	0.0137298	0.0179727	0.0123769
38646s	0.0141541	0.0065385	0.00289194	0.00475888	0.0139266		38646s	0.0225297	0.0181596	0.0152265	0.0187696	0.0129223
40487s	0.0146976	0.007609	0.00240353	0.00475134	0.0125516		40487s	0.0229358	0.0180947	0.0159642	0.0184384	0.0118653
42327s	0.0159534	0.00905236	0.00303896	0.00475056	0.0118689		42327s	0.0232867	0.0184971	0.0162901	0.0179935	0.0109654
44167s	0.0171136	0.00991818	0.0033989	0.00503215	0.0112761		44167s	0.0239551	0.018691	0.0170561	0.0181131	0.00976614
46008s	0.0173991	0.0113306	0.00410085	0.00564634	0.0101064		46008s	0.0254224	0.0201307	0.0176978	0.0183993	0.00954613
47848s	0.0173388	0.0112009	0.00457642	0.00544357	0.00970275		47848s	0.0255134	0.0199382	0.0177351	0.0176292	0.00895419
49688s	0.0177647	0.0120813	0.005661	0.00610835	0.00855823		49688s	0.0263107	0.0213729	0.0189534	0.0182779	0.00854708
51529s	0.018193	0.0125325	0.00636651	0.0060403	0.00757501		51529s	0.0267472	0.0215503	0.0190178	0.0176394	0.00686919
53369s	0.0188326	0.0128624	0.00667373	0.00635164	0.00686782		53369s	0.0267818	0.0217044	0.018762	0.0170705	0.00611694
55209s	0.0206105	0.0141224	0.00746732	0.00695248	0.00628134		55209s	0.0280302	0.0232929	0.0200622	0.0180977	0.00672646
57049s	0.0203071	0.0149879	0.00936951	0.00868122	0.00739579		57049s	0.0272415	0.0220652	0.0189846	0.0162882	0.00589649
58890s	0.0188915	0.013937	0.00828303	0.0086634	0.00794157		58890s	0.0271856	0.0216191	0.0188422	0.0145495	0.00548409

## Sheet: dclpP 1
Mean OD 1	-Ara									+Ara								Replicate SD 1	-Ara									+Ara
Time s	Temp	LB	myc	Anchor-Linker	Linker-Bait	GroTAC1	GroTAC2		Time s	Temp	LB	myc	Anchor-Linker	Linker-Bait	GroTAC1	GroTAC2		Time s	Temp								Time s	Temp
0s	41.8 °C	0.09505	0.0952	0.0963	0.09505	0.09655	0.09605		0s	41.8 °C	0.0921	0.0921	0.0946	0.09375	0.0977	0.09165		0s	41.8 °C	7.0711e-05	0.0028284	0.0019799	0.0013435	0.0024749	0.003182		0s	41.8 °C	0.00042426	0	0.0022627	0.0012021	0.0076368	0.0017678
1831s	42.0 °C	0.09535	0.09385	0.0947	0.09335	0.0942	0.09455		1831s	42.0 °C	0.09305	0.09335	0.09535	0.0958	0.09945	0.09335		1831s	42.0 °C	0.00021213	0.0006364	0.00056569	0.0006364	0.00056569	0.00091924		1831s	42.0 °C	0.00091924	0.00077782	0.0017678	0.002687	0.0086974	0.0017678
3663s	41.7 °C	0.0951	0.0942	0.09685	0.0944	0.09515	0.09665		3663s	41.7 °C	0.0967	0.09625	0.0974	0.0986	0.1011	0.0933		3663s	41.7 °C	0.00028284	0.0018385	0.0028991	0.0012728	0.0013435	0.0043134		3663s	41.7 °C	0.006364	0.0051619	0.0015556	0.0067882	0.011172	0.0015556
5494s	41.8 °C	0.09525	0.0939	0.0968	0.095	0.0965	0.09835		5494s	41.8 °C	0.0981	0.0982	0.09925	0.10005	0.1025	0.09365		5494s	41.8 °C	0.00021213	0.0014142	0.0028284	0.0021213	0.0031113	0.0067175		5494s	41.8 °C	0.008061	0.0077782	0.0038891	0.0086974	0.012869	0.0019092
7325s	42.0 °C	0.0953	0.0939	0.09495	0.09575	0.0968	0.09725		7325s	42.0 °C	0.0968	0.0981	0.1002	0.0999	0.1025	0.0938		7325s	42.0 °C	0.00028284	0.0012728	0.00021213	0.0033234	0.0035355	0.0051619		7325s	42.0 °C	0.0065054	0.0076368	0.0052326	0.0082024	0.012587	0.0018385
9156s	41.9 °C	0.09635	0.0942	0.0949	0.0951	0.0964	0.09695		9156s	41.9 °C	0.09665	0.09735	0.1005	0.10115	0.10325	0.0942		9156s	41.9 °C	0.0012021	0.0014142	0.00028284	0.0016971	0.002687	0.0044548		9156s	41.9 °C	0.0061518	0.0061518	0.0050912	0.0092631	0.013081	0.0018385
10988s	41.7 °C	0.09555	0.09505	0.09625	0.09625	0.09825	0.0986		10988s	41.7 °C	0.0963	0.0985	0.1005	0.1014	0.1031	0.0951		10988s	41.7 °C	0.00021213	0.0016263	0.00021213	0.0010607	0.0038891	0.0052326		10988s	41.7 °C	0.0060811	0.0072125	0.0045255	0.008061	0.012445	0.0015556
12819s	42.0 °C	0.09535	0.0979	0.10015	0.101	0.101	0.103		12819s	42.0 °C	0.0964	0.1005	0.1037	0.10395	0.1053	0.09775		12819s	42.0 °C	7.0711e-05	0.0022627	0.00077782	0.00056569	0.0035355	0.006364		12819s	42.0 °C	0.0062225	0.0077782	0.0072125	0.008556	0.013294	0.002192
14650s	42.0 °C	0.09635	0.10425	0.10765	0.1098	0.10575	0.1099		14650s	42.0 °C	0.0964	0.1042	0.1077	0.10965	0.109	0.10265		14650s	42.0 °C	0.0012021	0.0028991	0.0028991	0.0014142	0.0028991	0.006364		14650s	42.0 °C	0.0060811	0.0069296	0.0087681	0.010394	0.014001	0.0038891
16482s	42.3 °C	0.0953	0.1122	0.12	0.12445	0.11315	0.1184		16482s	42.3 °C	0.09615	0.112	0.11375	0.1183	0.1146	0.1106		16482s	42.3 °C	0.00014142	0.0028284	0.0057983	0.0026163	0.0012021	0.0029698		16482s	42.3 °C	0.0055861	0.0048083	0.0092631	0.010748	0.014001	0.0059397
18313s	42.1 °C	0.0953	0.1264	0.13905	0.1501	0.12875	0.13685		18313s	42.1 °C	0.09605	0.1257	0.12495	0.13705	0.12615	0.1256		18313s	42.1 °C	0.00014142	0.0025456	0.0084146	0.002687	0.00035355	0.0024749		18313s	42.1 °C	0.0054447	0.00014142	0.0044548	0.011526	0.011667	0.0079196
20144s	42.1 °C	0.09525	0.14955	0.16965	0.1966	0.16005	0.17345		20144s	42.1 °C	0.09615	0.15115	0.1501	0.17	0.14935	0.1504		20144s	42.1 °C	7.0711e-05	0.0012021	0.010677	0.0025456	0.0037477	0.0068589		20144s	42.1 °C	0.0055861	0.0012021	0.00098995	0.010465	0.012516	0.0065054
21975s	42.1 °C	0.09535	0.19115	0.22155	0.2652	0.2125	0.2272		21975s	42.1 °C	0.0961	0.1942	0.19425	0.21745	0.19055	0.1933		21975s	42.1 °C	7.0711e-05	0.00077782	0.010819	0.0031113	0.0079196	0.0067882		21975s	42.1 °C	0.0055154	0.003677	0.0037477	0.0043134	0.010394	0.0074953
23807s	42.0 °C	0.0954	0.2536	0.30075	0.37935	0.2906	0.3143		23807s	42.0 °C	0.09595	0.25875	0.2686	0.29825	0.23975	0.23695		23807s	42.0 °C	0.00014142	0.0042426	0.017041	0.0060104	0.017253	0.011172		23807s	42.0 °C	0.0053033	0.00049497	0.029981	0.00035355	0.0098288	0.010394
25638s	42.2 °C	0.0954	0.36755	0.4151	0.49175	0.40555	0.4274		25638s	42.2 °C	0.0959	0.34675	0.35475	0.3792	0.3074	0.29295		25638s	42.2 °C	0.00014142	0.0055861	0.019233	0.0037477	0.019728	0.011597		25638s	42.2 °C	0.0050912	0.0016263	0.040659	0.0069296	0.0062225	0.01393
27469s	42.0 °C	0.0955	0.4816	0.52225	0.5821	0.50835	0.5357		27469s	42.0 °C	0.0964	0.44555	0.4436	0.4553	0.36205	0.32375		27469s	42.0 °C	0	0.0043841	0.014071	0.011031	0.0038891	0.0096167		27469s	42.0 °C	0.0052326	0.004879	0.043275	0.0046669	0.012657	0.016617
29301s	41.9 °C	0.0954	0.56465	0.59785	0.64315	0.5765	0.59645		29301s	41.9 °C	0.09595	0.52665	0.5097	0.5235	0.41585	0.3544		29301s	41.9 °C	0	0.02086	0.0096874	0.028214	0.027436	0.0060104		29301s	41.9 °C	0.0051619	0.0067175	0.037335	0.009051	0.0082731	0.017678
31132s	42.1 °C	0.09565	0.6232	0.63575	0.6599	0.60925	0.6138		31132s	42.1 °C	0.09635	0.58595	0.56225	0.57075	0.4645	0.38435		31132s	42.1 °C	7.0711e-05	0.02786	0.028496	0.014708	0.028355	0.013294		31132s	42.1 °C	0.0054447	0.0078489	0.028214	0.0026163	0.0077782	0.017183
32963s	41.9 °C	0.09565	0.65445	0.65	0.6821	0.6289	0.6408		32963s	41.9 °C	0.09625	0.6276	0.58495	0.5824	0.5124	0.4167		32963s	41.9 °C	7.0711e-05	0.030193	0.025032	0.012021	0.02489	0.014284		32963s	41.9 °C	0.0050205	0.0072125	0.013789	0.022062	0.0031113	0.021779
34794s	42.1 °C	0.09575	0.66785	0.6806	0.73465	0.67445	0.687		34794s	42.1 °C	0.096	0.6443	0.5925	0.6114	0.54455	0.4483		34794s	42.1 °C	0.00021213	0.01492	0.026587	0.0051619	0.014637	0.020648		34794s	42.1 °C	0.0048083	0.0043841	0.010324	0.013152	0.004879	0.019658
36626s	42.1 °C	0.09565	0.7107	0.7396	0.788	0.73095	0.73515		36626s	42.1 °C	0.09595	0.67325	0.6322	0.63965	0.56635	0.4738		36626s	42.1 °C	0.00021213	0.0046669	0.010748	0.0045255	0.0037477	0.013081		36626s	42.1 °C	0.0047376	0.00091924	0.018102	0.01096	0.0070004	0.027294
38457s	42.0 °C	0.09565	0.77475	0.7983	0.83875	0.78325	0.77755		38457s	42.0 °C	0.09545	0.7111	0.66795	0.67075	0.58525	0.4955		38457s	42.0 °C	0.00021213	0.020577	0.010607	0.011526	0.011243	0.0024749		38457s	42.0 °C	0.0036062	0.0043841	0.027224	0.0098288	0.012657	0.024466
40288s	41.8 °C	0.0957	0.8368	0.84785	0.878	0.83125	0.8201		40288s	41.8 °C	0.09655	0.7416	0.6948	0.70195	0.6007	0.50975		40288s	41.8 °C	0.00028284	0.027294	0.020577	0.01895	0.020011	0.0035355		40288s	41.8 °C	0.0053033	0.0074953	0.026022	0.0054447	0.012445	0.020435
42119s	42.0 °C	0.0957	0.87935	0.884	0.9122	0.86955	0.8568		42119s	42.0 °C	0.0961	0.7675	0.7256	0.72175	0.6151	0.52295		42119s	42.0 °C	0.00028284	0.031183	0.029557	0.028284	0.027506	0.015415		42119s	42.0 °C	0.0046669	0.0059397	0.029698	0.0091217	0.013011	0.019445
43951s	42.0 °C	0.09585	0.91545	0.9132	0.9426	0.9011	0.88575		43951s	42.0 °C	0.09615	0.7942	0.74475	0.7385	0.62865	0.53905		43951s	42.0 °C	0.00021213	0.032032	0.037477	0.036062	0.033941	0.021991		43951s	42.0 °C	0.0045962	0.014001	0.030759	0.0049497	0.015627	0.019445
45782s	42.1 °C	0.09575	0.94635	0.9389	0.96765	0.9292	0.91015		45782s	42.1 °C	0.096	0.8132	0.756	0.75345	0.63765	0.5501		45782s	42.1 °C	0.00021213	0.034436	0.043275	0.041083	0.037335	0.026941		45782s	42.1 °C	0.0046669	0.016829	0.02786	0.003182	0.014779	0.021213
47613s	41.7 °C	0.0958	0.97575	0.965	0.9916	0.95495	0.9341		47613s	41.7 °C	0.09605	0.82665	0.7664	0.7668	0.6414	0.5576		47613s	41.7 °C	0.00028284	0.038962	0.053033	0.044689	0.040941	0.029698		47613s	41.7 °C	0.0044548	0.020153	0.023335	0.00014142	0.014708	0.016546
49445s	42.0 °C	0.0959	1	0.98975	1.0126	0.9767	0.95655		49445s	42.0 °C	0.09615	0.83745	0.77635	0.77545	0.646	0.5643		49445s	42.0 °C	0.00028284	0.039174	0.059326	0.05077	0.043841	0.033446		49445s	42.0 °C	0.0045962	0.017324	0.024395	0.0010607	0.014991	0.012162
51276s	42.0 °C	0.09595	1.0217	1.0082	1.0315	0.99885	0.97905		51276s	42.0 °C	0.09625	0.8467	0.78745	0.78665	0.6488	0.5687		51276s	42.0 °C	0.00035355	0.039103	0.063145	0.052114	0.050417	0.038962		51276s	42.0 °C	0.0044548	0.016829	0.025668	0.0017678	0.015981	0.0022627
53107s	42.0 °C	0.09595	1.0436	1.0247	1.052	1.0188	0.9994		53107s	42.0 °C	0.0962	0.85415	0.79885	0.796	0.65285	0.5729		53107s	42.0 °C	0.00035355	0.04179	0.063357	0.059326	0.055437	0.044123		53107s	42.0 °C	0.0042426	0.013647	0.030901	0.0038184	0.019445	0.0067882
54938s	41.8 °C	0.09585	1.06	1.0416	1.0676	1.0356	1.0198		54938s	41.8 °C	0.09645	0.8651	0.8086	0.8055	0.6547	0.5731		54938s	41.8 °C	0.00035355	0.044053	0.070286	0.063286	0.063427	0.049497		54938s	41.8 °C	0.0047376	0.017536	0.034224	0.0094752	0.02291	0.023193
56770s	41.7 °C	0.0959	1.078	1.0584	1.0837	1.0512	1.0364		56770s	41.7 °C	0.0964	0.87495	0.81815	0.8168	0.6571	0.577		56770s	41.7 °C	0.00028284	0.043982	0.072125	0.063286	0.06562	0.0507		56770s	41.7 °C	0.0045255	0.021284	0.037972	0.014425	0.022486	0.030406
58601s	41.9 °C	0.0959	1.0953	1.071	1.0987	1.0671	1.0523		58601s	41.9 °C	0.0966	0.88775	0.8255	0.8332	0.6586	0.5803		58601s	41.9 °C	0.00028284	0.048437	0.074741	0.069438	0.073044	0.053245		58601s	41.9 °C	0.0033941	0.029486	0.041578	0.02885	0.025597	0.041154
Mean OD 2	-Ara									+Ara								Replicate SD 2	-Ara									+Ara
Time s	Temp	LB	myc	Anchor-Linker	Linker-Bait	GroTAC1	GroTAC2		Time s	Temp	LB	myc	Anchor-Linker	Linker-Bait	GroTAC1	GroTAC2		Time s	Temp								Time s	Temp
0s	42.0 °C	0.0942	0.09265	0.0936	0.0937	0.0937	0.09135		0s	42.0 °C	0.09205	0.09475	0.0927	0.094	0.0927	0.0922		0s	42.0 °C	0.0039598	0.00091924	0	0.0019799	0.0019799	0.00021213		0s	42.0 °C	0.0014849	0.0044548	0.0014142	0.0012728	0.0014142	0.0019799
1831s	41.9 °C	0.09435	0.0943	0.09415	0.09375	0.09285	0.092		1831s	41.9 °C	0.09245	0.09345	0.0937	0.09535	0.09385	0.0935		1831s	41.9 °C	0.0026163	0.0025456	7.0711e-05	0.0012021	7.0711e-05	0.00028284		1831s	41.9 °C	0.0013435	0.0017678	0.0011314	0.00021213	0.0010607	0.0025456
3662s	41.9 °C	0.094	0.09445	0.0944	0.09405	0.09395	0.094		3662s	41.9 °C	0.0937	0.09675	0.09485	0.0963	0.09435	0.0936		3662s	41.9 °C	0.0019799	0.0028991	0.00042426	0.0014849	0.0012021	0.0029698		3662s	41.9 °C	0.00070711	0.0065761	0.00035355	0.0012728	7.0711e-05	0.0022627
5494s	42.0 °C	0.0949	0.0959	0.0947	0.0939	0.0933	0.0938		5494s	42.0 °C	0.09465	0.09665	0.0952	0.09635	0.09435	0.09365		5494s	42.0 °C	0.0031113	0.0048083	0.00070711	0.0014142	0.00028284	0.0024042		5494s	42.0 °C	0.0016263	0.0060104	0.00042426	0.0019092	0.00049497	0.0024749
7325s	41.8 °C	0.0949	0.09615	0.09495	0.0942	0.09345	0.09525		7325s	41.8 °C	0.09565	0.09755	0.09655	0.0979	0.0953	0.09375		7325s	41.8 °C	0.0028284	0.0044548	0.00021213	0.0015556	0.00035355	0.0043134		7325s	41.8 °C	0.0034648	0.0072832	0.002192	0.0031113	0.00098995	0.0024749
9156s	42.3 °C	0.0949	0.09665	0.0966	0.09545	0.09415	0.0952		9156s	42.3 °C	0.0957	0.0983	0.09715	0.09865	0.096	0.09475		9156s	42.3 °C	0.0028284	0.0043134	0.00084853	0.0019092	0.00049497	0.0031113		9156s	42.3 °C	0.0029698	0.0074953	0.0019092	0.0036062	0.00084853	0.0026163
10987s	41.8 °C	0.0942	0.09805	0.09915	0.0979	0.0958	0.09825		10987s	41.8 °C	0.0974	0.09995	0.1004	0.1002	0.0987	0.0966		10987s	41.8 °C	0.0016971	0.0041719	7.0711e-05	0.0016971	0	0.0041719		10987s	41.8 °C	0.0052326	0.0079903	0.003677	0.0035355	0.0024042	0.0032527
12819s	42.1 °C	0.0942	0.1009	0.10575	0.10215	0.10005	0.10295		12819s	42.1 °C	0.0964	0.1021	0.10375	0.1046	0.10145	0.10095		12819s	42.1 °C	0.0016971	0.0029698	7.0711e-05	0.0006364	7.0711e-05	0.0047376		12819s	42.1 °C	0.0038184	0.0070711	0.003182	0.0041012	0.0019092	0.0038891
14650s	42.0 °C	0.0943	0.10825	0.11735	0.11135	0.10775	0.1111		14650s	42.0 °C	0.0957	0.10815	0.11075	0.1103	0.1081	0.10925		14650s	42.0 °C	0.0018385	0.0030406	0.0016263	7.0711e-05	7.0711e-05	0.0033941		14650s	42.0 °C	0.0031113	0.0057276	0.0013435	0.0028284	0.0018385	0.0047376
16481s	42.3 °C	0.0942	0.11995	0.1395	0.12915	0.1224	0.1309		16481s	42.3 °C	0.09615	0.11935	0.1296	0.12465	0.11975	0.1253		16481s	42.3 °C	0.0018385	0.0041719	0.002687	0.00077782	0.00056569	0.008061		16481s	42.3 °C	0.0040305	0.003182	0.0029698	0.004879	0.0017678	0.0060811
18312s	41.8 °C	0.0943	0.1442	0.17955	0.16345	0.15125	0.16725		18312s	41.8 °C	0.09615	0.1423	0.1634	0.15015	0.14325	0.158		18312s	41.8 °C	0.0018385	0.0091924	0.0014849	0.0030406	0.0036062	0.010253		18312s	41.8 °C	0.0040305	0.0022627	0.010324	0.0034648	0.0013435	0.0074953
20144s	42.0 °C	0.09435	0.1887	0.23685	0.22005	0.2027	0.2226		20144s	42.0 °C	0.0965	0.18165	0.20995	0.19065	0.1809	0.2017		20144s	42.0 °C	0.0019092	0.012445	0.0051619	0.0017678	0.0072125	0.013011		20144s	42.0 °C	0.0043841	0.0047376	0.016334	0.0019092	0.00098995	0.0032527
21975s	42.0 °C	0.0944	0.25615	0.3464	0.32725	0.28635	0.3326		21975s	42.0 °C	0.09635	0.2318	0.29435	0.25195	0.226	0.256		21975s	42.0 °C	0.0019799	0.020718	0.015698	0.0094045	0.0074246	0.0028284		21975s	42.0 °C	0.0040305	0.0082024	0.024112	0.0077075	0.00070711	0.0041012
23806s	41.9 °C	0.0945	0.373	0.46235	0.4485	0.4066	0.4469		23806s	41.9 °C	0.09715	0.31775	0.3805	0.33105	0.291	0.30295		23806s	41.9 °C	0.0019799	0.026022	0.015203	0.011172	0.0077782	0.0016971		23806s	41.9 °C	0.0034648	0.0096874	0.02687	0.01096	0.0024042	0.0050205
25637s	42.0 °C	0.0955	0.4852	0.55485	0.544	0.51715	0.54635		25637s	42.0 °C	0.0968	0.40815	0.45715	0.41125	0.34415	0.34035		25637s	42.0 °C	0.0033941	0.018102	0.022981	0.0042426	0.007566	0.0013435		25637s	42.0 °C	0.0038184	0.012516	0.021425	0.011526	0.004879	0.0010607
27468s	41.9 °C	0.09615	0.55855	0.6165	0.6077	0.57535	0.5975		27468s	41.9 °C	0.09635	0.49045	0.5176	0.4794	0.3991	0.3669		27468s	41.9 °C	0.0043134	0.023829	0.030123	0.0049497	0.01096	0.011597		27468s	41.9 °C	0.0038891	0.021001	0.0056569	0.0059397	0.00014142	0.0015556
29300s	42.1 °C	0.09505	0.6028	0.6353	0.62215	0.61115	0.6161		29300s	42.1 °C	0.0961	0.55175	0.56945	0.54735	0.4551	0.3986		29300s	42.1 °C	0.0026163	0.023052	0.013011	0.0006364	0.021284	0.028426		29300s	42.1 °C	0.0035355	0.023829	0.0065761	0.0068589	0.005374	0.00070711
31131s	42.3 °C	0.09525	0.63235	0.6483	0.64735	0.6328	0.6407		31131s	42.3 °C	0.0965	0.60535	0.58235	0.5825	0.4941	0.42295		31131s	42.3 °C	0.0028991	0.020577	0.0087681	0.00049497	0.023476	0.024749		31131s	42.3 °C	0.0038184	0.026092	0.0037477	0.00098995	0.005374	0.00035355
32962s	41.9 °C	0.0951	0.66535	0.68615	0.6879	0.6699	0.698		32962s	41.9 °C	0.09655	0.6297	0.5955	0.59475	0.52025	0.44715		32962s	41.9 °C	0.002687	0.041366	0.019304	0.017112	0.033941	0.023617		32962s	41.9 °C	0.0038891	0.033375	0.011031	0.0034648	0.0057276	0.0006364
34793s	41.9 °C	0.0944	0.6968	0.7469	0.7481	0.72505	0.74855		34793s	41.9 °C	0.09555	0.64505	0.63595	0.62535	0.54165	0.4696		34793s	41.9 °C	0.0016971	0.05968	0.010607	0.013435	0.030335	0.017748		34793s	41.9 °C	0.0026163	0.027365	0.018173	0.0086974	0.005869	0.011172
36625s	41.8 °C	0.09445	0.76075	0.80235	0.7973	0.7693	0.7925		36625s	41.8 °C	0.09505	0.69875	0.6733	0.65765	0.56055	0.48715		36625s	41.8 °C	0.0017678	0.039386	0.0012021	0.00098995	0.028284	0.0087681		36625s	41.8 °C	0.0020506	0.0051619	0.020365	0.0067175	0.0050205	0.013789
38456s	41.9 °C	0.0944	0.8225	0.85495	0.84795	0.8182	0.8411		38456s	41.9 °C	0.0949	0.7409	0.7059	0.686	0.5765	0.4973		38456s	41.9 °C	0.0015556	0.033093	0.0054447	0.0061518	0.015132	0.0050912		38456s	41.9 °C	0.0018385	0.0094752	0.016405	0.0032527	0.0067882	0.015415
40287s	42.4 °C	0.09435	0.87825	0.8955	0.889	0.8557	0.876		40287s	42.4 °C	0.096	0.7731	0.7361	0.7138	0.59615	0.5049		40287s	42.4 °C	0.0016263	0.025668	0.010324	0.015839	0.0083439	0.014001		40287s	42.4 °C	0.0028284	0.018102	0.017253	0.00098995	0.0096874	0.017678
42118s	42.0 °C	0.09445	0.9204	0.9289	0.92295	0.88715	0.9053		42118s	42.0 °C	0.0951	0.8034	0.7552	0.7355	0.60635	0.5126		42118s	42.0 °C	0.0016263	0.023617	0.016829	0.019445	0.0036062	0.021213		42118s	42.0 °C	0.0021213	0.020789	0.015415	0.0021213	0.0099702	0.017536
43949s	41.9 °C	0.09445	0.95635	0.95675	0.9534	0.9134	0.92845		43949s	41.9 °C	0.0967	0.8238	0.7713	0.7531	0.61465	0.52295		43949s	41.9 °C	0.0014849	0.019304	0.025809	0.019233	0.0049497	0.026375		43949s	41.9 °C	0.0043841	0.024183	0.012021	0.0014142	0.0084146	0.017748
45781s	42.0 °C	0.09545	0.98885	0.98725	0.98455	0.94325	0.95615		45781s	42.0 °C	0.09625	0.84095	0.78495	0.76845	0.6242	0.53335		45781s	42.0 °C	0.0028991	0.01393	0.041366	0.023264	0.014637	0.035285		45781s	42.0 °C	0.0037477	0.029345	0.011667	0.0016263	0.0091924	0.021991
47612s	41.9 °C	0.09455	1.0188	1.0078	1.0075	0.96595	0.9727		47612s	41.9 °C	0.09615	0.8546	0.7987	0.7817	0.63065	0.53765		47612s	41.9 °C	0.0014849	0.011384	0.04278	0.026234	0.018031	0.036062		47612s	41.9 °C	0.0034648	0.031678	0.014142	0.0014142	0.0057276	0.013506
49443s	41.9 °C	0.09455	1.0434	1.0312	1.0325	0.9885	0.9937		49443s	41.9 °C	0.0956	0.86975	0.8123	0.7914	0.63515	0.54155		49443s	41.9 °C	0.0013435	0.0064347	0.052962	0.02885	0.025173	0.041719		49443s	41.9 °C	0.002687	0.040093	0.01895	0.0022627	0.0078489	0.005869
51274s	41.9 °C	0.09455	1.063	1.0515	1.0515	1.0078	1.0145		51274s	41.9 °C	0.094	0.88565	0.82275	0.8021	0.6416	0.54395		51274s	41.9 °C	0.0014849	0.0010607	0.0577	0.030688	0.026234	0.051053		51274s	41.9 °C	0.00056569	0.047871	0.023829	0.0015556	0.0083439	0.0019092
53106s	41.8 °C	0.09455	1.0812	1.0714	1.0711	1.0248	1.035		53106s	41.8 °C	0.09565	0.90015	0.8374	0.8124	0.6448	0.54075		53106s	41.8 °C	0.0013435	0.0083439	0.064488	0.033941	0.031961	0.058266		53106s	41.8 °C	0.0017678	0.055508	0.030406	0.0046669	0.0082024	0.021001
54937s	41.9 °C	0.09455	1.0982	1.0879	1.0861	1.0406	1.051		54937s	41.9 °C	0.09625	0.9134	0.85075	0.8256	0.6487	0.5392		54937s	41.9 °C	0.0013435	0.0070711	0.064559	0.033234	0.03578	0.063427		54937s	41.9 °C	0.0037477	0.06265	0.038679	0.011031	0.0087681	0.033375
56768s	42.0 °C	0.09465	1.115	1.1033	1.099	1.0592	1.0695		56768s	42.0 °C	0.0948	0.9293	0.8609	0.8385	0.65285	0.54145		56768s	42.0 °C	0.0013435	0.014708	0.067529	0.03677	0.042709	0.070781		56768s	42.0 °C	0.0011314	0.073398	0.048225	0.01994	0.0098288	0.043063
58599s	41.8 °C	0.09465	1.1341	1.1191	1.1137	1.0762	1.0852		58599s	41.8 °C	0.09665	0.94635	0.87515	0.85385	0.65475	0.54355		58599s	41.8 °C	0.0013435	0.018314	0.07665	0.044123	0.052892	0.08061		58599s	41.8 °C	0.003182	0.087328	0.063003	0.034436	0.015344	0.053387
Mean OD 3	-Ara									+Ara								Replicate SD 3	-Ara									+Ara
Time s	Temp	LB	myc	Anchor-Linker	Linker-Bait	GroTAC1	GroTAC2		Time s	Temp	LB	myc	Anchor-Linker	Linker-Bait	GroTAC1	GroTAC2		Time s	Temp								Time s	Temp
0s	41.9 °C	0.09285	0.09445	0.09375	0.09255	0.0923	0.0923		0s	41.9 °C	0.09255	0.0939	0.09525	0.09635	0.0935	0.0927		0s	41.9 °C	0.0020506	0.003182	0.0006364	0.0006364	0.00098995	0.00056569		0s	41.9 °C	0.0012021	0.0028284	0.00049497	0.0044548	0.00042426	0.0011314
1831s	42.0 °C	0.09365	0.095	0.0945	0.0933	0.09345	0.09535		1831s	42.0 °C	0.0947	0.09415	0.09645	0.097	0.09545	0.0933		1831s	42.0 °C	0.0017678	0.0029698	0.00084853	0.00042426	0.0010607	0.003182		1831s	42.0 °C	0.00056569	0.0019092	0.0013435	0.0039598	0.002192	0.0011314
3662s	42.0 °C	0.0937	0.09495	0.09495	0.0947	0.09395	0.097		3662s	42.0 °C	0.09685	0.09725	0.0992	0.0982	0.0976	0.09425		3662s	42.0 °C	0.0018385	0.0030406	7.0711e-05	0.0016971	0.00049497	0.0052326		3662s	42.0 °C	0.0037477	0.0061518	0.0049497	0.005374	0.0046669	0.0014849
5494s	41.7 °C	0.09395	0.0956	0.09655	0.0948	0.0949	0.09635		5494s	41.7 °C	0.0966	0.0972	0.0992	0.09895	0.09795	0.0936		5494s	41.7 °C	0.0020506	0.0032527	0.0019092	0.0021213	0.0019799	0.0043134		5494s	41.7 °C	0.003677	0.0062225	0.0052326	0.0061518	0.0051619	0.0022627
7325s	41.8 °C	0.0939	0.09575	0.0954	0.0947	0.0956	0.0974		7325s	41.8 °C	0.09675	0.0975	0.10065	0.1001	0.0986	0.09485		7325s	41.8 °C	0.0018385	0.0028991	0.00056569	0.00098995	0.0025456	0.0052326		7325s	41.8 °C	0.0038891	0.006364	0.0070004	0.0077782	0.0052326	0.0016263
9156s	42.0 °C	0.09395	0.0963	0.09715	0.0961	0.0976	0.09805		9156s	42.0 °C	0.0976	0.0989	0.1015	0.1	0.09935	0.0955		9156s	42.0 °C	0.0017678	0.0029698	7.0711e-05	0.0014142	0.0038184	0.0045962		9156s	42.0 °C	0.0046669	0.0076368	0.0060811	0.0066468	0.0055861	0.0028284
10987s	42.0 °C	0.09405	0.09805	0.09885	0.0972	0.097	0.0998		10987s	42.0 °C	0.09695	0.0997	0.10325	0.1021	0.1009	0.0982		10987s	42.0 °C	0.0016263	0.0026163	0.0016263	0.00028284	0.00014142	0.0028284		10987s	42.0 °C	0.0033234	0.0065054	0.0065761	0.0076368	0.0045255	0.0028284
12819s	42.4 °C	0.0941	0.10205	0.1051	0.10185	0.10135	0.10445		12819s	42.4 °C	0.09725	0.1038	0.108	0.10505	0.1041	0.1039		12819s	42.4 °C	0.0016971	0.002192	0.002687	0.0014849	0.00021213	0.0019092		12819s	42.4 °C	0.0034648	0.0070711	0.005374	0.0065761	0.0033941	0.0042426
14650s	41.8 °C	0.09415	0.1093	0.1149	0.10975	0.10725	0.11155		14650s	41.8 °C	0.09695	0.1099	0.11535	0.11025	0.11085	0.11345		14650s	41.8 °C	0.0017678	0.002687	0.0050912	0.0043134	0.00077782	0.00021213		14650s	41.8 °C	0.003182	0.0052326	0.0053033	0.0068589	0.00077782	0.0037477
16481s	41.9 °C	0.0941	0.1223	0.131	0.1221	0.1183	0.1269		16481s	41.9 °C	0.09695	0.12145	0.12805	0.12035	0.1229	0.1298		16481s	41.9 °C	0.0016971	0.00014142	0.0083439	0.010465	0.0031113	0.0016971		16481s	41.9 °C	0.0033234	0.0054447	0.0057276	0.0082731	0.00084853	0.0039598
18312s	41.9 °C	0.09425	0.14395	0.16085	0.14515	0.1395	0.15645		18312s	41.9 °C	0.09695	0.1407	0.15395	0.14165	0.14445	0.1553		18312s	41.9 °C	0.0017678	0.004879	0.012092	0.018314	0.0087681	0.0006364		18312s	41.9 °C	0.003182	0.0060811	0.0071418	0.004879	0.0034648	0.0066468
20143s	42.1 °C	0.0942	0.179	0.2114	0.1849	0.18165	0.2044		20143s	42.1 °C	0.09685	0.17375	0.19725	0.17925	0.17845	0.1918		20143s	42.1 °C	0.0018385	0.0055154	0.011172	0.026163	0.016758	0.002687		20143s	42.1 °C	0.0034648	0.0091217	0.0043134	0.0043134	0.0010607	0.0093338
21975s	42.0 °C	0.09425	0.2329	0.2912	0.2522	0.2444	0.2806		21975s	42.0 °C	0.0969	0.22015	0.25725	0.2275	0.21975	0.2305		21975s	42.0 °C	0.0017678	0.0093338	0.0074953	0.033658	0.02687	0.0015556		21975s	42.0 °C	0.0031113	0.011667	0.0027577	0.0014142	0.0044548	0.014284
23806s	41.8 °C	0.09425	0.33765	0.4042	0.36355	0.3554	0.3964		23806s	41.8 °C	0.0968	0.29565	0.33	0.3004	0.28205	0.28435		23806s	41.8 °C	0.0017678	0.01492	0.0076368	0.035426	0.030688	0.0041012		23806s	41.8 °C	0.0029698	0.020435	0.0087681	0.0022627	0.0072832	0.015768
25637s	42.0 °C	0.09425	0.4509	0.51285	0.47415	0.47305	0.4973		25637s	42.0 °C	0.0968	0.37915	0.41265	0.3787	0.33365	0.3178		25637s	42.0 °C	0.0017678	0.013294	0.0041719	0.023122	0.026799	0.010465		25637s	42.0 °C	0.0032527	0.021708	0.0060104	0.0011314	0.0091217	0.013435
27468s	41.9 °C	0.09425	0.5346	0.57765	0.56375	0.5501	0.56715		27468s	41.9 °C	0.0967	0.46555	0.47815	0.45025	0.38405	0.35125		27468s	41.9 °C	0.0017678	0.014142	0.013364	0.0012021	0.0045255	0.025244		27468s	41.9 °C	0.0031113	0.026234	0.012092	0.0017678	0.0086974	0.012657
29300s	42.1 °C	0.0943	0.59735	0.60715	0.62095	0.5788	0.60095		29300s	42.1 °C	0.09675	0.5338	0.5314	0.51035	0.42885	0.38595		29300s	42.1 °C	0.0016971	0.039952	0.012374	0.024254	0.00056569	0.019304		29300s	42.1 °C	0.0030406	0.01895	0.018102	0.0045962	0.0057276	0.018173
31131s	41.8 °C	0.09435	0.6225	0.6265	0.63	0.59995	0.62145		31131s	41.8 °C	0.0969	0.5956	0.5634	0.54715	0.4767	0.41905		31131s	41.8 °C	0.0016263	0.028991	0	0.014425	0.01096	0.0040305		31131s	41.8 °C	0.0032527	0.014566	0.026304	0.0068589	0.0066468	0.019304
32962s	42.3 °C	0.09435	0.64505	0.66905	0.6608	0.6386	0.66925		32962s	42.3 °C	0.0965	0.62355	0.58415	0.57155	0.51095	0.44945		32962s	42.3 °C	0.0016263	0.0096874	0.0074246	0.006364	0.016546	0.0024749		32962s	42.3 °C	0.0028284	0.0081317	0.030335	0.0088388	0.015627	0.014213
34793s	42.0 °C	0.0944	0.68855	0.7259	0.71395	0.69255	0.72765		34793s	42.0 °C	0.096	0.64675	0.6201	0.6091	0.53285	0.4793		34793s	42.0 °C	0.0016971	0.0036062	0.011172	7.0711e-05	0.019728	0.010112		34793s	42.0 °C	0.0019799	0.0096874	0.019516	0.003677	0.016758	0.011172
36624s	42.0 °C	0.09445	0.75355	0.77835	0.76135	0.7484	0.77405		36624s	42.0 °C	0.09585	0.6845	0.6518	0.6432	0.5525	0.50335		36624s	42.0 °C	0.0016263	0.015768	0.0084146	0.0065761	0.021072	0.015061		36624s	42.0 °C	0.0019092	0.0056569	0.015274	0.006364	0.014566	0.017607
38456s	41.9 °C	0.09445	0.8175	0.8253	0.8152	0.79385	0.8178		38456s	41.9 °C	0.09625	0.72455	0.6796	0.674	0.5679	0.51275		38456s	41.9 °C	0.0016263	0.017819	0.018243	0.0024042	0.019728	0.017395		38456s	41.9 °C	0.0023335	0.0036062	0.014425	0.0052326	0.016688	0.015627
40287s	42.1 °C	0.0945	0.86515	0.86255	0.85955	0.8333	0.8554		40287s	42.1 °C	0.09735	0.7592	0.7073	0.70665	0.5857	0.52635		40287s	42.1 °C	0.0016971	0.012657	0.024395	0.00021213	0.022345	0.02192		40287s	42.1 °C	0.0030406	0.011738	0.011597	0.0060104	0.019233	0.020153
42118s	42.0 °C	0.09455	0.9017	0.89045	0.89025	0.862	0.8817		42118s	42.0 °C	0.0962	0.7867	0.7246	0.72645	0.599	0.5356		42118s	42.0 °C	0.0017678	0.017536	0.026941	0.0072832	0.026163	0.025597		42118s	42.0 °C	0.0022627	0.014001	0.0096167	0.004879	0.019092	0.016688
43949s	41.8 °C	0.09455	0.936	0.92105	0.91885	0.89175	0.90915		43949s	41.8 °C	0.09605	0.80615	0.7392	0.74605	0.6113	0.5442		43949s	41.8 °C	0.0017678	0.024749	0.034578	0.013647	0.030901	0.030193		43949s	41.8 °C	0.002192	0.018738	0.0072125	0.0068589	0.022769	0.017678
45781s	42.0 °C	0.09455	0.96575	0.9478	0.94645	0.9178	0.93335		45781s	42.0 °C	0.0964	0.82125	0.75035	0.76125	0.61755	0.55535		45781s	42.0 °C	0.0017678	0.030052	0.040447	0.019728	0.032385	0.034436		45781s	42.0 °C	0.0025456	0.021001	0.0060104	0.0089803	0.022698	0.017041
47612s	41.9 °C	0.0945	0.99215	0.97105	0.971	0.9422	0.95915		47612s	41.9 °C	0.09625	0.8352	0.7624	0.77435	0.62205	0.56375		47612s	41.9 °C	0.0016971	0.033588	0.045891	0.027153	0.035921	0.044053		47612s	41.9 °C	0.002192	0.022203	0.0038184	0.0095459	0.021001	0.019304
49443s	42.1 °C	0.0946	1.0165	0.9934	0.9921	0.9633	0.97865		49443s	42.1 °C	0.09615	0.8456	0.7708	0.7837	0.6228	0.5715		49443s	42.1 °C	0.0016971	0.040517	0.052326	0.033517	0.041012	0.050417		49443s	42.1 °C	0.0023335	0.024324	0.0035355	0.0076368	0.019233	0.021213
51274s	41.9 °C	0.0946	1.0407	1.0177	1.0147	0.986	0.9994		51274s	41.9 °C	0.0962	0.8582	0.78025	0.7932	0.62775	0.5829		51274s	41.9 °C	0.0016971	0.045608	0.059963	0.039315	0.047518	0.052609		51274s	41.9 °C	0.0022627	0.028709	0.0024749	0.0097581	0.020153	0.0239
53106s	41.8 °C	0.09465	1.0592	1.0379	1.0328	1.0046	1.0147		53106s	41.8 °C	0.09515	0.8662	0.787	0.8036	0.63175	0.5899		53106s	41.8 °C	0.0017678	0.049002	0.066751	0.044123	0.050841	0.049639		53106s	41.8 °C	0.0006364	0.027294	0.0038184	0.0089095	0.019445	0.019233
54937s	42.1 °C	0.0946	1.0802	1.0583	1.0541	1.0227	1.0321		54937s	42.1 °C	0.09555	0.8733	0.7941	0.8124	0.63335	0.59785		54937s	42.1 °C	0.0016971	0.049285	0.072832	0.047871	0.055084	0.054871		54937s	42.1 °C	0.0012021	0.029133	0	0.009051	0.023971	0.015768
56768s	42.0 °C	0.09455	1.0939	1.076	1.071	1.0383	1.0466		56768s	42.0 °C	0.0961	0.87895	0.80145	0.819	0.6356	0.6068		56768s	42.0 °C	0.0016263	0.050982	0.078135	0.049851	0.058548	0.054235		56768s	42.0 °C	0.0019799	0.028072	0.00091924	0.011172	0.02489	0.008061
58599s	41.7 °C	0.09465	1.1102	1.0908	1.0882	1.0558	1.0619		58599s	41.7 °C	0.0962	0.8879	0.81425	0.8293	0.6386	0.61655		58599s	41.7 °C	0.0016263	0.054023	0.078206	0.053033	0.065125	0.057841		58599s	41.7 °C	0.0021213	0.029274	0.011102	0.016829	0.02489	0.0071418
MEAN value
-Ara							+Ara
Time s	Myc	Anchor-Linker	Linker-Bait	GroTAC1	GroTAC2		Time s	Myc	Anchor-Linker	Linker-Bait	GroTAC1	GroTAC2
0s	6.66667e-05	0.000516667	-0.000266667	0.00015	-0.0008		0s	0.00135	0.00195	0.00246667	0.0024	-5e-05
1831s	-6.66667e-05	0	-0.000983333	-0.00095	-0.000483333		1831s	0.00025	0.00176667	0.00265	0.00285	-1.66667e-05
3662s	0.000266667	0.00113333	0.000116667	8.33333e-05	0.00161667		3662s	0.001	0.0014	0.00195	0.00193333	-0.00203333
5494s	0.000433333	0.00131667	-0.000133333	0.0002	0.00146667		5494s	0.0009	0.00143333	0.002	0.00181667	-0.00281667
7325s	0.000566667	0.0004	0.000183333	0.000583333	0.00193333		7325s	0.00131667	0.00273333	0.0029	0.0024	-0.00226667
9156s	0.00065	0.00115	0.000483333	0.000983333	0.00166667		9156s	0.00153333	0.00306667	0.00328333	0.00288333	-0.00183333
10987s	0.00245	0.00348333	0.00251667	0.00241667	0.00428333		10987s	0.0025	0.0045	0.00435	0.00401667	-0.00025
12819s	0.00573333	0.00911667	0.00711667	0.00625	0.00891667		12819s	0.00545	0.00846667	0.00785	0.00693333	0.00418333
14650s	0.0123333	0.0183667	0.0153667	0.0119833	0.0159167		14650s	0.0110667	0.0149167	0.0137167	0.0129667	0.0121
16481s	0.0236167	0.0356333	0.0307	0.0234167	0.0308667		16481s	0.0211833	0.0273833	0.0246833	0.0226667	0.0254833
18312s	0.0435667	0.0652	0.0582833	0.0452167	0.0589		18312s	0.03985	0.05105	0.0465667	0.0415667	0.0499167
20144s	0.0778167	0.111367	0.105917	0.0868667	0.10555		20144s	0.07235	0.0892667	0.0834667	0.0730667	0.0848
21975s	0.132067	0.191717	0.186883	0.153083	0.185467		21975s	0.118933	0.152167	0.13585	0.11565	0.13015
23806s	0.2267	0.294383	0.302417	0.25615	0.29115		23806s	0.194083	0.229733	0.213267	0.1743	0.178117
25637s	0.3395	0.399217	0.40825	0.3702	0.3953		25637s	0.281517	0.311683	0.293217	0.2319	0.220533
27468s	0.429617	0.476833	0.489217	0.4493	0.471483		27468s	0.3707	0.3833	0.365167	0.28525	0.250817
29300s	0.49335	0.518517	0.533833	0.4939	0.509583		29300s	0.441133	0.440583	0.4308	0.337	0.283383
31131s	0.530933	0.541767	0.550667	0.518917	0.530233		31131s	0.49905	0.47275	0.470217	0.38185	0.3122
32962s	0.559917	0.573367	0.5819	0.550767	0.574317		32962s	0.530517	0.491767	0.486467	0.4181	0.341333
34793s	0.58955	0.62295	0.637383	0.6025	0.626217		34793s	0.549517	0.520333	0.519433	0.443833	0.369883
36625s	0.646817	0.678583	0.687367	0.6547	0.672383		36625s	0.589883	0.556817	0.551217	0.464183	0.392483
38456s	0.710083	0.73135	0.739133	0.7036	0.717317		38456s	0.629983	0.58895	0.581383	0.481017	0.406317
40287s	0.765217	0.773783	0.780667	0.745233	0.75565		40287s	0.661333	0.6161	0.610833	0.49755	0.417033
42118s	0.805583	0.806217	0.813567	0.778	0.786367		42118s	0.690067	0.639333	0.6321	0.511017	0.427917
43949s	0.840983	0.835383	0.843333	0.807133	0.812833		43949s	0.71175	0.65545	0.649583	0.5219	0.4391
45781s	0.871733	0.862733	0.870967	0.834833	0.837967		45781s	0.728917	0.66755	0.664833	0.53025	0.45005
47612s	0.900617	0.886333	0.895083	0.859417	0.860367		47612s	0.742667	0.679683	0.678133	0.535217	0.45685
49443s	0.92495	0.909767	0.917383	0.88115	0.881283		49443s	0.754967	0.690517	0.68755	0.538683	0.46315
51274s	0.946767	0.930767	0.937533	0.902517	0.902617		51274s	0.768033	0.701333	0.6985	0.5439	0.4697
53106s	0.966283	0.949617	0.956917	0.921017	0.921317		53106s	0.777833	0.712083	0.708333	0.547467	0.472183
54937s	0.984467	0.9676	0.974267	0.937967	0.9393		54937s	0.78785	0.721733	0.718417	0.5495	0.473967
56768s	1.0006	0.9842	0.989533	0.954533	0.9558		56768s	0.798633	0.731067	0.729	0.55275	0.479317
58599s	1.01813	0.998567	1.00513	0.9713	0.9714		58599s	0.81085	0.741817	0.7423	0.554167	0.48365
SEM
-Ara							+Ara
Time s	Myc	Anchor-Linker	Linker-Bait	GroTAC1	GroTAC2		Time s	Myc	Anchor-Linker	Linker-Bait	GroTAC1	GroTAC2
0s	0.000910281	0.000567401	0.000145297	0.000675154	0.00111841		0s	0.000779423	0.000652559	0.000672268	0.00160234	0.0002
1831s	0.000822766	0.00044441	0.000513431	0.000388373	0.00117981		1831s	0.000448144	0.000303223	0.000180278	0.00178489	0.00072476
3662s	0.000627384	0.000394053	0.000491878	8.81917e-05	0.000953211		3662s	0.00105396	0.000492443	0.000361709	0.00123367	0.00099387
5494s	0.000911196	0.000816667	0.000537225	0.000904157	0.00129915		5494s	0.000568624	0.000608505	0.000189297	0.00137669	0.00100014
7325s	0.000998471	0.000561991	0.000453076	0.0010183	0.000909365		7325s	0.000332081	0.000927961	0.000332916	0.001768	0.000366667
9156s	0.00141067	0.00137022	0.000982061	0.00135319	0.00121974		9156s	0.000560753	0.000808462	0.000628711	0.00190489	0.000453076
10987s	0.00147564	0.00139234	0.000922105	0.000414662	0.000788106		10987s	0.000160728	0.000964365	0.000775134	0.00158806	0.000758837
12819s	0.00163206	0.00216417	0.000735603	0.000503322	0.000783865		12819s	0.000718215	0.00114176	0.000189297	0.00111218	0.00154092
14650s	0.00224357	0.00359517	0.00104576	0.00129561	0.00119594		14650s	0.0016397	0.00205068	0.000441902	0.000470225	0.00304645
16481s	0.003432	0.00598034	0.00215078	0.00301335	0.00404324		16481s	0.00269294	0.00493848	0.00194215	0.00221479	0.00561911
18312s	0.0062336	0.0120005	0.00554875	0.00678389	0.00921335		18312s	0.00514684	0.0114635	0.0038671	0.0057345	0.0102333
20144s	0.0120772	0.019874	0.0103584	0.0125752	0.0146341		20144s	0.00899597	0.0180557	0.00588432	0.00996616	0.0155589
21975s	0.0193206	0.0364095	0.0232386	0.0216427	0.0307038		21975s	0.0109959	0.0291132	0.0102297	0.0107802	0.0181101
23806s	0.0357174	0.047551	0.0261361	0.0338386	0.0389286		23806s	0.0168548	0.0320033	0.0103235	0.0154508	0.0192916
25637s	0.0350004	0.0414621	0.0206777	0.0324732	0.0345272		25637s	0.0174698	0.0293745	0.0106244	0.0106408	0.0134254
27468s	0.0226703	0.0272187	0.0122091	0.0194316	0.0176667		27468s	0.0130089	0.0213964	0.00907406	0.0107612	0.0126097
29300s	0.0121261	0.0112738	0.00695955	0.0111433	0.00595688		29300s	0.00748623	0.0174589	0.0109894	0.01155	0.0130445
31131s	0.00308819	0.00609059	0.00828716	0.00959863	0.00803504		31131s	0.00555975	0.00655229	0.01053	0.00856305	0.0121635
32962s	0.00567115	0.0106153	0.00793951	0.0124291	0.0166735		32962s	0.00180954	0.00360443	0.0066847	0.00284268	0.0104637
34793s	0.0090442	0.0199913	0.00988738	0.0151536	0.0184951		34793s	0.000707303	0.012812	0.00522568	0.00356258	0.00918823
36625s	0.0160187	0.0186512	0.0106728	0.0114233	0.0172828		36625s	0.00764593	0.0121321	0.00578837	0.00402351	0.00856136
38456s	0.0155601	0.0167162	0.00967403	0.010659	0.0189478		38456s	0.00880163	0.0114613	0.00490954	0.00524757	0.00513666
40287s	0.0126504	0.0144326	0.00858372	0.00811276	0.0167338		40287s	0.00925564	0.0124663	0.00366075	0.00474271	0.00611074
42118s	0.0122361	0.0142861	0.00958146	0.00757864	0.0143669		42118s	0.0106543	0.0103882	0.00435727	0.00467799	0.00634444
43949s	0.0122132	0.0137151	0.0101474	0.00634891	0.0127612		43949s	0.0084265	0.00970339	0.00406123	0.005357	0.00660133
45781s	0.0123582	0.0148229	0.0107489	0.00712065	0.0133722		45781s	0.00819483	0.0107182	0.00425797	0.00602854	0.00662464
47612s	0.012874	0.0136246	0.0105283	0.0068429	0.0117014		47612s	0.00825158	0.0114974	0.00427242	0.00565496	0.00786485
49443s	0.0130079	0.0135174	0.0116819	0.00729115	0.0111998		49443s	0.009876	0.0131893	0.00476314	0.00671127	0.0088476
51274s	0.0123309	0.0134611	0.0106838	0.00631046	0.0106935		51274s	0.01227	0.0138629	0.0051643	0.00633818	0.0106975
53106s	0.0112916	0.0142455	0.0110936	0.00593137	0.0106997		53106s	0.0138592	0.0151574	0.00489339	0.00584881	0.0145095
54937s	0.0114167	0.0138786	0.00933722	0.00525788	0.00942501		54937s	0.0148837	0.0168472	0.00591223	0.00608489	0.0171853
56768s	0.0110595	0.0133931	0.00810053	0.00601667	0.0100917		56768s	0.0179762	0.0181452	0.00738535	0.00666902	0.0185008
58599s	0.0116334	0.0142973	0.00745309	0.00588919	0.0100743		58599s	0.0194256	0.0186072	0.0075182	0.00599008	0.0212032

## Sheet: dclpP 2
Mean OD 1	-Ara									+Ara								Replicate SD 1	-Ara									+Ara
Time s	Temp	LB	myc	Anchor-Linker	Linker-Bait	GroTAC1	GroTAC2		Time s	Temp	LB	myc	Anchor-Linker	Linker-Bait	GroTAC1	GroTAC2		Time s	Temp								Time s	Temp
0s	42.0 °C	0.09575	0.09555	0.0947	0.09455	0.09295	0.09215		0s	42.0 °C	0.0923	0.09235	0.0925	0.0941	0.0939	0.0927		0s	42.0 °C	7.0711e-05	0.0010607	0.00042426	0.0013435	0.0013435	0.00035355		0s	42.0 °C	0.00028284	0.0017678	0.0016971	0.0015556	0.0011314	0.0016971
1831s	42.4 °C	0.0953	0.09535	0.0944	0.09395	0.09305	0.0921		1831s	42.4 °C	0.0919	0.09225	0.0942	0.0946	0.09435	0.0933		1831s	42.4 °C	0	0.0023335	0.00028284	0.0012021	0.0013435	0.00028284		1831s	42.4 °C	0.00042426	0.0013435	0.00084853	0.00028284	0.00091924	0.0024042
3662s	42.0 °C	0.09495	0.0954	0.09465	0.0939	0.0932	0.09195		3662s	42.0 °C	0.09195	0.0924	0.0939	0.0947	0.09535	0.09375		3662s	42.0 °C	0.00021213	0.0025456	7.0711e-05	0.0012728	0.00098995	0.00021213		3662s	42.0 °C	0.00049497	0.0011314	0.00084853	0.00098995	0.00035355	0.0026163
5494s	42.3 °C	0.0951	0.0956	0.0946	0.0939	0.09315	0.09195		5494s	42.3 °C	0.09185	0.09225	0.0945	0.09505	0.095	0.0938		5494s	42.3 °C	0.00028284	0.0024042	0	0.0014142	0.00077782	7.0711e-05		5494s	42.3 °C	0.00049497	0.00091924	0	0.0013435	0.00042426	0.0024042
7325s	41.8 °C	0.0949	0.0967	0.0949	0.09415	0.09355	0.0922		7325s	41.8 °C	0.09185	0.09255	0.09485	0.09535	0.0957	0.09405		7325s	41.8 °C	0	0.0015556	0	0.0014849	0.0006364	0		7325s	41.8 °C	0.0006364	0.00077782	7.0711e-05	0.0010607	0.00070711	0.0027577
9156s	41.8 °C	0.0949	0.0976	0.0953	0.09475	0.09405	0.09265		9156s	41.8 °C	0.0918	0.09315	0.0949	0.09585	0.0966	0.09455		9156s	41.8 °C	0.00014142	0.00070711	0	0.0016263	0.0006364	0.00035355		9156s	41.8 °C	0.00056569	0.00077782	0.00084853	0.00091924	0.0015556	0.0027577
10987s	41.8 °C	0.095	0.09985	0.09675	0.09615	0.0953	0.0952		10987s	41.8 °C	0.0933	0.09475	0.09595	0.09695	0.09895	0.09595		10987s	41.8 °C	0.00014142	7.0711e-05	0.00021213	0.0017678	0.00070711	0.0019799		10987s	41.8 °C	0.0016971	0.0010607	0.0006364	0.00091924	0.003182	0.0026163
12819s	41.9 °C	0.09525	0.10315	0.09965	0.0991	0.098	0.09645		12819s	41.9 °C	0.09195	0.0975	0.09875	0.09985	0.1022	0.0989		12819s	41.9 °C	0.0006364	0.00021213	0.00035355	0.0015556	0.0011314	7.0711e-05		12819s	41.9 °C	0.00035355	0.00014142	0.00077782	0.00077782	0.0035355	0.0029698
14650s	42.0 °C	0.09505	0.1124	0.1073	0.10585	0.10415	0.1016		14650s	42.0 °C	0.09205	0.10465	0.1036	0.10605	0.10875	0.1062		14650s	42.0 °C	0.00035355	0.0021213	0.00056569	0.0020506	0.0006364	0.00028284		14650s	42.0 °C	0.00049497	0.0017678	0.0015556	0.00021213	0.0033234	0.0041012
16481s	41.7 °C	0.09535	0.1334	0.124	0.12295	0.11925	0.11345		16481s	41.7 °C	0.0921	0.11935	0.1155	0.1197	0.1223	0.12075		16481s	41.7 °C	0.00091924	0.0077782	0.00042426	0.0036062	0.0006364	0.0013435		16481s	41.7 °C	0.00042426	0.0044548	0.00084853	0.00014142	0.002687	0.0065761
18312s	42.3 °C	0.09535	0.17035	0.1585	0.155	0.14935	0.1396		18312s	42.3 °C	0.09265	0.14845	0.1398	0.14975	0.1482	0.14735		18312s	42.3 °C	0.00049497	0.0092631	0.00014142	0.0041012	0.0016263	0.0014142		18312s	42.3 °C	7.0711e-05	0.0053033	0.0039598	0.0010607	0.0015556	0.0054447
20143s	41.8 °C	0.0956	0.22855	0.21175	0.20785	0.1971	0.1865		20143s	41.8 °C	0.09265	0.1911	0.1793	0.1904	0.186	0.184		20143s	41.8 °C	0.0011314	0.010819	0.003182	0.00021213	0.00056569	0.0016971		20143s	41.8 °C	7.0711e-05	0.006364	0.0014142	0.00084853	0	0.0072125
21975s	42.0 °C	0.0951	0.30785	0.2837	0.28325	0.2614	0.25405		21975s	42.0 °C	0.09225	0.24805	0.22975	0.2412	0.22345	0.2171		21975s	42.0 °C	0.00028284	0.012092	0.011455	0.0071418	0.002687	0.0023335		21975s	42.0 °C	0.0006364	0.011384	0.0040305	0.0014142	0.00021213	0.0060811
23806s	41.9 °C	0.09535	0.40885	0.38865	0.38665	0.3601	0.35365		23806s	41.9 °C	0.0926	0.31745	0.2972	0.29815	0.26975	0.25725		23806s	41.9 °C	0.0006364	0.011667	0.01591	0.0055861	0.0021213	0.0050205		23806s	41.9 °C	0.00014142	0.013647	0.0024042	0.00049497	0.00035355	0.0061518
25637s	42.0 °C	0.09565	0.4932	0.48405	0.46945	0.4494	0.43795		25637s	42.0 °C	0.0927	0.39035	0.3667	0.3558	0.3026	0.2737		25637s	42.0 °C	0.0010607	0.008061	0.016193	0.004879	0.0060811	0.0040305		25637s	42.0 °C	0	0.01492	0.0024042	0.00070711	0.0031113	0.0039598
27468s	42.0 °C	0.0957	0.5466	0.53995	0.51555	0.50675	0.50055		27468s	42.0 °C	0.09235	0.4446	0.4229	0.40415	0.34145	0.28845		27468s	42.0 °C	0.00084853	0	0.0037477	0.0012021	0.016476	0.002192		27468s	42.0 °C	0.00035355	0.013859	0.00070711	0.0024749	0.0043134	0.0045962
29300s	42.0 °C	0.0957	0.59555	0.57935	0.55195	0.54555	0.53595		29300s	42.0 °C	0.09295	0.4913	0.46385	0.44285	0.3717	0.3047		29300s	42.0 °C	0.0011314	0.012516	0.011102	0.016051	0.012374	0.0024749		29300s	42.0 °C	0.00077782	0.0065054	0.010112	0.0084146	0.0079196	0.0067882
31131s	42.3 °C	0.0956	0.6262	0.61855	0.5616	0.5818	0.5523		31131s	42.3 °C	0.09295	0.51845	0.49005	0.46435	0.4005	0.3217		31131s	42.3 °C	0.00084853	0.030688	0.012233	0.0056569	0.013718	0.026729		31131s	42.3 °C	0.0006364	0.0037477	0.012233	0.0096874	0.011172	0.010465
32962s	41.9 °C	0.09545	0.64375	0.65295	0.5892	0.61175	0.58575		32962s	41.9 °C	0.09235	0.53445	0.5096	0.4818	0.4153	0.33805		32962s	41.9 °C	0.0006364	0.0067175	0.0016263	0.0038184	0.013223	0.017183		32962s	41.9 °C	7.0711e-05	0.0017678	0.015132	0.0098995	0.0098995	0.011809
34793s	41.6 °C	0.0953	0.67685	0.68275	0.61965	0.6413	0.6139		34793s	41.6 °C	0.09325	0.5501	0.5217	0.49715	0.429	0.3527		34793s	41.6 °C	0.00056569	0.0037477	0.0006364	0.004879	0.013435	0.018668		34793s	41.6 °C	0.0012021	0.0066468	0.010324	0.0070004	0.010041	0.012445
36624s	42.1 °C	0.09555	0.70765	0.713	0.6477	0.66635	0.63895		36624s	42.1 °C	0.09505	0.5717	0.53835	0.5144	0.4417	0.364		36624s	42.1 °C	0.00077782	0.0014849	0.00014142	0.0050912	0.014779	0.019587		36624s	42.1 °C	0.0037477	0.0062225	0.011667	0.0093338	0.010465	0.010889
38456s	42.1 °C	0.0955	0.7382	0.7406	0.6799	0.6917	0.6666		38456s	42.1 °C	0.09385	0.5929	0.5564	0.5315	0.4534	0.37225		38456s	42.1 °C	0.00056569	0.0033941	0.0045255	0.0033941	0.011314	0.016688		38456s	42.1 °C	0.002192	0.0048083	0.013294	0.011172	0.0096167	0.011102
40287s	41.9 °C	0.0955	0.76575	0.76605	0.70775	0.7186	0.69235		40287s	41.9 °C	0.09275	0.61285	0.577	0.54375	0.46095	0.383		40287s	41.9 °C	0.00042426	0.00049497	0.0099702	0.0012021	0.006364	0.0098288		40287s	41.9 °C	0.0006364	0.0079903	0.011314	0.010677	0.011809	0.014849
42118s	41.8 °C	0.0956	0.78965	0.7883	0.7318	0.7426	0.71605		42118s	41.8 °C	0.0931	0.62735	0.58915	0.5532	0.46605	0.39555		42118s	41.8 °C	0.00056569	0.00091924	0.011031	0.0015556	0.0033941	0.0068589		42118s	41.8 °C	0.0011314	0.012233	0.007566	0.0084853	0.013789	0.01789
43949s	41.8 °C	0.09545	0.81205	0.80785	0.7533	0.76205	0.7362		43949s	41.8 °C	0.09475	0.63905	0.59795	0.5611	0.4707	0.40855		43949s	41.8 °C	0.00077782	0.0014849	0.01195	0.0029698	0.0010607	0.0050912		43949s	41.8 °C	0.0034648	0.013647	0.0061518	0.0069296	0.014991	0.018455
45781s	41.8 °C	0.0956	0.8315	0.82545	0.7733	0.781	0.75475		45781s	41.8 °C	0.09555	0.6486	0.60575	0.56735	0.4742	0.42235		45781s	41.8 °C	0.00070711	0.0014142	0.013223	0.002687	0.0012728	0.0026163		45781s	41.8 °C	0.0043134	0.016546	0.0040305	0.0033234	0.016688	0.016476
47612s	42.1 °C	0.09545	0.8486	0.8417	0.7904	0.7981	0.7717		47612s	42.1 °C	0.09355	0.65745	0.6125	0.57335	0.47765	0.43545		47612s	42.1 °C	0.00049497	0.0014142	0.013859	0.0031113	0.0031113	0.00028284		47612s	42.1 °C	0.00091924	0.019445	0.0024042	0.0017678	0.017466	0.015203
49443s	41.9 °C	0.096	0.86475	0.85555	0.80645	0.81295	0.7871		49443s	41.9 °C	0.09455	0.6656	0.6192	0.57825	0.4796	0.4514		49443s	41.9 °C	0.0012728	0.00021213	0.014354	0.0043134	0.0037477	0.0012728		49443s	41.9 °C	0.0027577	0.020648	0.00070711	0.00035355	0.017819	0.014142
51274s	41.9 °C	0.0955	0.87905	0.86815	0.8213	0.82675	0.801		51274s	41.9 °C	0.0932	0.67255	0.6247	0.58275	0.4814	0.4657		51274s	41.9 °C	0.00056569	7.0711e-05	0.015061	0.0056569	0.004879	0.0022627		51274s	41.9 °C	0.00056569	0.022415	0.0011314	0.0028991	0.019092	0.012869
53105s	41.9 °C	0.09585	0.89195	0.87945	0.8344	0.8388	0.81425		53105s	41.9 °C	0.0939	0.6795	0.62915	0.5861	0.48285	0.4815		53105s	41.9 °C	0.00091924	0.0014849	0.014071	0.0065054	0.0056569	0.0033234		53105s	41.9 °C	0.0016971	0.0239	0.002192	0.0035355	0.019021	0.012869
54937s	41.7 °C	0.09575	0.90295	0.8891	0.8461	0.8498	0.8253		54937s	41.7 °C	0.09335	0.68525	0.633	0.589	0.48425	0.4986		54937s	41.7 °C	0.00077782	0.0024749	0.013718	0.0069296	0.0059397	0.0045255		54937s	41.7 °C	0.00077782	0.024537	0.0032527	0.0043841	0.020011	0.013576
56768s	41.9 °C	0.09565	0.91385	0.8977	0.8571	0.8599	0.83595		56768s	41.9 °C	0.09475	0.6904	0.6364	0.5918	0.48545	0.5167		56768s	41.9 °C	0.0006364	0.0041719	0.013011	0.0076368	0.0066468	0.0057276		56768s	41.9 °C	0.0026163	0.025739	0.0041012	0.0060811	0.020577	0.014566
58599s	41.7 °C	0.09575	0.9243	0.905	0.8666	0.86865	0.8454		58599s	41.7 °C	0.09305	0.69475	0.63945	0.59375	0.48635	0.5346		58599s	41.7 °C	0.00091924	0.0050912	0.012869	0.0083439	0.0074246	0.0060811		58599s	41.7 °C	0.00035355	0.026658	0.0047376	0.0071418	0.020718	0.013859
Mean OD 2	-Ara									+Ara								Replicate SD 2	-Ara									+Ara
Time s	Temp	LB	myc	Anchor-Linker	Linker-Bait	GroTAC1	GroTAC2		Time s	Temp	LB	myc	Anchor-Linker	Linker-Bait	GroTAC1	GroTAC2		Time s	Temp								Time s	Temp
0s	42.0 °C	0.0963	0.09465	0.0953	0.095	0.09605	0.0942		0s	42.0 °C	0.09405	0.0933	0.0953	0.09405	0.09495	0.09225		0s	42.0 °C	0.0052326	0.0027577	0.0019799	0.0019799	0.0044548	0.0029698		0s	42.0 °C	0.00077782	0.00098995	0.00014142	0.0010607	0.0013435	0.00021213
1831s	41.7 °C	0.09355	0.09305	0.0936	0.0928	0.09325	0.0939		1831s	41.7 °C	0.09965	0.09625	0.09695	0.0953	0.0963	0.09335		1831s	41.7 °C	0.0012021	0.00091924	0	0.00070711	0.0006364	0.0018385		1831s	41.7 °C	0.0068589	0.0040305	0.0012021	0.0014142	0.0024042	0.00021213
3663s	41.8 °C	0.09365	0.09315	0.09665	0.09295	0.0936	0.09625		3663s	41.8 °C	0.0986	0.09755	0.0998	0.09705	0.09725	0.0938		3663s	41.8 °C	0.0013435	0.00077782	0.0041719	0.00021213	0.00098995	0.0051619		3663s	41.8 °C	0.0055154	0.0057276	0.0052326	0.0027577	0.0034648	0.00014142
5494s	41.8 °C	0.09405	0.09305	0.09725	0.0929	0.09365	0.0968		5494s	41.8 °C	0.09955	0.09905	0.101	0.09745	0.0987	0.09365		5494s	41.8 °C	0.0012021	0.00091924	0.0047376	0.00042426	0.0010607	0.0059397		5494s	41.8 °C	0.0068589	0.0078489	0.0067882	0.0043134	0.005374	0.00021213
7325s	42.0 °C	0.09455	0.0933	0.09425	0.09305	0.09525	0.0971		7325s	42.0 °C	0.0994	0.1006	0.10175	0.0986	0.09985	0.0938		7325s	42.0 °C	0.0006364	0.0011314	0.00021213	0.00021213	0.003182	0.0059397		7325s	42.0 °C	0.0067882	0.0096167	0.0074246	0.005374	0.0062933	0.00028284
9156s	41.8 °C	0.09425	0.09405	0.0946	0.09335	0.09495	0.097		9156s	41.8 °C	0.0987	0.1002	0.10205	0.09905	0.1008	0.09425		9156s	41.8 °C	0.00077782	0.0012021	0	0.00021213	0.002192	0.005374		9156s	41.8 °C	0.0059397	0.0083439	0.0074246	0.0057276	0.0070711	0.00035355
10988s	41.9 °C	0.094	0.0957	0.0959	0.0943	0.09665	0.0977		10988s	41.9 °C	0.0985	0.10125	0.103	0.1005	0.10215	0.09505		10988s	41.9 °C	0.0011314	0.0011314	0.00028284	0.00028284	0.0027577	0.0052326		10988s	41.9 °C	0.0056569	0.0079903	0.0072125	0.0066468	0.0071418	0.00035355
12819s	41.8 °C	0.094	0.0996	0.0989	0.09655	0.0997	0.0992		12819s	41.8 °C	0.0982	0.10415	0.10515	0.1029	0.1057	0.09735		12819s	41.8 °C	0.0011314	0.0015556	0.00098995	0.00021213	0.0031113	0.0046669		12819s	41.8 °C	0.0055154	0.0082731	0.0071418	0.0074953	0.0079196	7.0711e-05
14650s	42.0 °C	0.09445	0.1088	0.10785	0.1027	0.1094	0.1067		14650s	42.0 °C	0.09885	0.1122	0.1108	0.1082	0.11225	0.10385		14650s	42.0 °C	0.0006364	0.0031113	0.00049497	0.00014142	0.0065054	0.0086267		14650s	42.0 °C	0.005869	0.008061	0.0082024	0.0091924	0.0072832	0.0014849
16482s	41.9 °C	0.09445	0.1298	0.1244	0.11595	0.1262	0.1168		16482s	41.9 °C	0.09825	0.12865	0.12315	0.11805	0.1299	0.1183		16482s	41.9 °C	0.00077782	0.0043841	0.0048083	7.0711e-05	0.0048083	0.0070711		16482s	41.9 °C	0.0050205	0.0067175	0.0084146	0.0091217	0.0084853	0.0052326
18313s	42.1 °C	0.094	0.17185	0.1615	0.1456	0.16375	0.1422		18313s	42.1 °C	0.09785	0.1597	0.14915	0.1387	0.15715	0.1423		18313s	42.1 °C	0.0014142	0.0061518	0.0087681	0.002687	0.010536	0.0093338		18313s	42.1 °C	0.0044548	0.0059397	0.0089803	0.0098995	0.0094045	0.006364
20144s	42.0 °C	0.09425	0.2344	0.21885	0.1942	0.2145	0.18515		20144s	42.0 °C	0.0977	0.2042	0.18975	0.17505	0.19645	0.17935		20144s	42.0 °C	0.0012021	0.0086267	0.012374	0.00042426	0.010324	0.013223		20144s	42.0 °C	0.0041012	0.0033941	0.010112	0.011667	0.0077075	0.0070004
21975s	41.8 °C	0.0944	0.3292	0.29795	0.25785	0.29195	0.24255		21975s	41.8 °C	0.09775	0.2681	0.2477	0.2205	0.2425	0.2145		21975s	41.8 °C	0.0011314	0.0042426	0.022981	7.0711e-05	0.016051	0.012799		21975s	41.8 °C	0.0040305	0.00028284	0.011738	0.013294	0.005374	0.010182
23807s	42.0 °C	0.0946	0.429	0.4012	0.35795	0.3871	0.3404		23807s	42.0 °C	0.0977	0.3352	0.3164	0.2879	0.28665	0.25545		23807s	42.0 °C	0.00084853	0.0066468	0.025739	0.00021213	0.015415	0.014425		23807s	42.0 °C	0.0039598	0.0024042	0.011738	0.013859	0.0014849	0.014779
25638s	42.0 °C	0.0942	0.50735	0.49145	0.45165	0.46795	0.4319		25638s	42.0 °C	0.09775	0.40525	0.3871	0.3423	0.3196	0.279		25638s	42.0 °C	0.0014142	0.011667	0.019304	0.0024749	0.0099702	0.014001		25638s	42.0 °C	0.0041719	0.0019092	0.015415	0.013718	0.0012728	0.018102
27469s	41.9 °C	0.09455	0.55685	0.54635	0.5221	0.52915	0.49755		27469s	41.9 °C	0.0976	0.46045	0.44145	0.3982	0.35455	0.2935		27469s	41.9 °C	0.00091924	0.016617	0.010536	0.0038184	0.018314	0.015768		27469s	41.9 °C	0.0039598	0.0019092	0.018314	0.011031	0.0028991	0.01994
29301s	41.9 °C	0.0947	0.6065	0.59045	0.57375	0.56905	0.54905		29301s	41.9 °C	0.09765	0.50165	0.4823	0.4417	0.38455	0.3093		29301s	41.9 °C	0.00070711	0.023617	0.021708	0.01789	0.0033234	0.01195		29301s	41.9 °C	0.0040305	0.0020506	0.014991	0.0094752	0.0060104	0.023759
31132s	41.8 °C	0.09475	0.63135	0.61315	0.5959	0.598	0.5609		31132s	41.8 °C	0.09785	0.52635	0.5036	0.4715	0.40955	0.3256		31132s	41.8 °C	0.0006364	0.036275	0.015768	0.00042426	0.011455	0.012869		31132s	41.8 °C	0.0040305	0.0034648	0.016546	0.011031	0.007566	0.026446
32963s	41.8 °C	0.0947	0.6598	0.64515	0.62975	0.62775	0.58505		32963s	41.8 °C	0.0978	0.54675	0.51695	0.48935	0.4226	0.34255		32963s	41.8 °C	0.00070711	0.037618	0.0062933	0.0077075	0.0050205	0.0065761		32963s	41.8 °C	0.0039598	0.007566	0.016051	0.0078489	0.006364	0.027931
34794s	42.0 °C	0.09475	0.687	0.67425	0.6615	0.6521	0.61085		34794s	42.0 °C	0.09785	0.5656	0.5358	0.50535	0.4341	0.35885		34794s	42.0 °C	0.00049497	0.038325	0.0010607	0.016829	0	0.005869		34794s	42.0 °C	0.0038891	0.0029698	0.015839	0.0071418	0.0043841	0.029204
36626s	41.7 °C	0.0948	0.71605	0.70405	0.68775	0.67255	0.634		36626s	41.7 °C	0.0988	0.5853	0.55485	0.52315	0.4481	0.3733		36626s	41.7 °C	0.00042426	0.03783	0.00091924	0.018597	0.00049497	0.0038184		36626s	41.7 °C	0.0050912	0.00084853	0.013223	0.0082731	0.0043841	0.029416
38457s	41.9 °C	0.09475	0.7384	0.72905	0.71465	0.6992	0.6545		38457s	41.9 °C	0.0979	0.6013	0.5715	0.5385	0.46105	0.38595		38457s	41.9 °C	0.00049497	0.034507	0.0017678	0.015344	0.0059397	0.0025456		38457s	41.9 °C	0.0038184	0.00098995	0.014001	0.0089095	0.0061518	0.028779
40288s	42.0 °C	0.0946	0.7602	0.75155	0.73895	0.7244	0.68315		40288s	42.0 °C	0.09785	0.619	0.5894	0.55395	0.4688	0.3958		40288s	42.0 °C	0.00070711	0.029133	0.0041719	0.0099702	0.0091924	0.0006364		40288s	42.0 °C	0.0038891	0.00028284	0.011597	0.0084146	0.0093338	0.029698
42120s	42.0 °C	0.0946	0.7815	0.7721	0.76065	0.74615	0.70935		42120s	42.0 °C	0.09795	0.63135	0.59955	0.56425	0.4729	0.406		42120s	42.0 °C	0.00070711	0.026022	0.0045255	0.0082731	0.0098288	7.0711e-05		42120s	42.0 °C	0.0038891	0.00091924	0.010394	0.0051619	0.011031	0.028284
43951s	41.9 °C	0.0948	0.80035	0.79035	0.7777	0.7656	0.73015		43951s	41.9 °C	0.0982	0.6414	0.6093	0.5739	0.47665	0.4167		43951s	41.9 °C	0.00042426	0.022557	0.0068589	0.0049497	0.010748	0.0023335		43951s	41.9 °C	0.0035355	0.0035355	0.0072125	0.0025456	0.01294	0.026163
45782s	42.0 °C	0.0947	0.8171	0.80865	0.7957	0.7829	0.7491		45782s	42.0 °C	0.09835	0.6511	0.61745	0.57975	0.48045	0.4301		45782s	42.0 °C	0.00042426	0.020365	0.0079903	0.0025456	0.011879	0.0041012		45782s	42.0 °C	0.0034648	0.0045255	0.0047376	0.00049497	0.01393	0.023617
47613s	42.1 °C	0.0948	0.83325	0.82495	0.81335	0.7989	0.767		47613s	42.1 °C	0.09835	0.6594	0.62495	0.5851	0.48335	0.447		47613s	42.1 °C	0.00042426	0.017748	0.0079903	0.0013435	0.012869	0.0045255		47613s	42.1 °C	0.0037477	0.0056569	0.0036062	0.00098995	0.014354	0.020789
49445s	42.0 °C	0.0947	0.8475	0.8394	0.82825	0.8126	0.78325		49445s	42.0 °C	0.09795	0.66615	0.6306	0.5899	0.48455	0.46165		49445s	42.0 °C	0.00028284	0.015981	0.0091924	0.00049497	0.014001	0.0061518		49445s	42.0 °C	0.0040305	0.0068589	0.0021213	0.0022627	0.015344	0.017041
51276s	41.7 °C	0.09465	0.8604	0.8525	0.84125	0.82535	0.7979		51276s	41.7 °C	0.0979	0.67305	0.63645	0.59425	0.48535	0.4766		51276s	41.7 °C	0.00035355	0.015415	0.0087681	0.00091924	0.014354	0.0067882		51276s	41.7 °C	0.0039598	0.0070004	0.0012021	0.0053033	0.01591	0.013859
53107s	42.3 °C	0.09465	0.87205	0.86425	0.854	0.83675	0.8118		53107s	42.3 °C	0.0978	0.67925	0.64195	0.5982	0.4864	0.49195		53107s	42.3 °C	0.00049497	0.014213	0.0096874	0.0035355	0.015061	0.0082024		53107s	42.3 °C	0.003677	0.0079903	7.0711e-05	0.0069296	0.015839	0.01195
54939s	42.0 °C	0.09475	0.8828	0.87435	0.8643	0.84645	0.82365		54939s	42.0 °C	0.0979	0.6852	0.6452	0.602	0.4873	0.5075		54939s	42.0 °C	0.00021213	0.013294	0.010394	0.0052326	0.015344	0.0091217		54939s	42.0 °C	0.0039598	0.010041	0.00098995	0.0083439	0.015839	0.0084853
56770s	42.4 °C	0.09465	0.89245	0.88425	0.8739	0.8559	0.83505		56770s	42.4 °C	0.098	0.6909	0.64875	0.60525	0.48825	0.52315		56770s	42.4 °C	0.00049497	0.01393	0.011384	0.0057983	0.014849	0.010394		56770s	42.4 °C	0.0039598	0.011738	0.0023335	0.0088388	0.017466	0.0043134
58601s	41.8 °C	0.0948	0.9017	0.8925	0.8827	0.8641	0.8454		58601s	41.8 °C	0.09805	0.69635	0.65195	0.6076	0.48865	0.53825		58601s	41.8 °C	0.00028284	0.013435	0.011879	0.0066468	0.013859	0.010607		58601s	41.8 °C	0.0038891	0.012799	0.003182	0.010748	0.018031	0.0012021
Mean OD 3	-Ara									+Ara								Replicate SD 3	-Ara									+Ara
Time s	Temp	LB	myc	Anchor-Linker	Linker-Bait	GroTAC1	GroTAC2		Time s	Temp	LB	myc	Anchor-Linker	Linker-Bait	GroTAC1	GroTAC2		Time s	Temp								Time s	Temp
0s	41.9 °C	0.09365	0.0968	0.0956	0.0927	0.0934	0.0949		0s	41.9 °C	0.0952	0.09355	0.09455	0.0954	0.09355	0.0929		0s	41.9 °C	0.0013435	0.0055154	0.0011314	0.00084853	0.00014142	0.0038184		0s	41.9 °C	0.0016971	0.0019092	0.0017678	0.0011314	0.00091924	0.00028284
1831s	42.0 °C	0.09415	0.0933	0.09575	0.09295	0.0938	0.09315		1831s	42.0 °C	0.09415	0.09415	0.0958	0.09645	0.0943	0.0937		1831s	42.0 °C	0.0013435	0.00028284	0.0012021	0.0006364	0.00014142	0.00021213		1831s	42.0 °C	0.00077782	0.0010607	0.0016971	0.00077782	0.00042426	0
3662s	41.9 °C	0.0944	0.09345	0.09575	0.09295	0.0941	0.0943		3662s	41.9 °C	0.095	0.0975	0.09915	0.0985	0.09555	0.0936		3662s	41.9 °C	0.0012728	0.00035355	0.0012021	0.00077782	0	0.0012728		3662s	41.9 °C	0	0.0050912	0.0024749	0.0031113	0.0013435	0.00014142
5494s	41.9 °C	0.09455	0.0943	0.0961	0.093	0.0943	0.09465		5494s	41.9 °C	0.09645	0.09735	0.0993	0.09945	0.0961	0.0936		5494s	41.9 °C	0.0014849	0.0015556	0.0012728	0.00070711	0.00028284	0.0016263		5494s	41.9 °C	0.0017678	0.0051619	0.0028284	0.0040305	0.0022627	0
7325s	42.0 °C	0.0946	0.0945	0.09625	0.0932	0.09445	0.09665		7325s	42.0 °C	0.0986	0.0984	0.1002	0.10065	0.0973	0.09395		7325s	42.0 °C	0.0014142	0.0016971	0.0013435	0.00070711	7.0711e-05	0.0041719		7325s	42.0 °C	0.0050912	0.0060811	0.0041012	0.005869	0.003677	7.0711e-05
9156s	41.7 °C	0.09455	0.09475	0.09675	0.0938	0.0952	0.09505		9156s	41.7 °C	0.0972	0.09955	0.10175	0.1017	0.09775	0.0952		9156s	41.7 °C	0.0012021	0.0014849	0.0013435	0.00056569	0.00014142	0.0010607		9156s	41.7 °C	0.0024042	0.0044548	0.0030406	0.0048083	0.0017678	0.00084853
10987s	42.0 °C	0.0947	0.0962	0.0983	0.09545	0.0974	0.0973		10987s	42.0 °C	0.0984	0.1011	0.1031	0.10295	0.09945	0.0973		10987s	42.0 °C	0.0011314	0.0015556	0.0012728	0.00049497	0.00070711	0.0019799		10987s	42.0 °C	0.005374	0.0069296	0.0043841	0.0060104	0.0033234	0.00084853
12819s	42.0 °C	0.09465	0.09875	0.1016	0.099	0.1011	0.10115		12819s	42.0 °C	0.0989	0.10355	0.107	0.1056	0.1042	0.10095		12819s	42.0 °C	0.0012021	0.00077782	0.00056569	0.00084853	0.00028284	0.0010607		12819s	42.0 °C	0.0042426	0.0051619	0.0048083	0.0065054	0.0042426	0.0006364
14650s	41.9 °C	0.0947	0.107	0.10995	0.10625	0.11125	0.1105		14650s	41.9 °C	0.0984	0.10855	0.11295	0.1114	0.11165	0.1108		14650s	41.9 °C	0.0011314	0.0031113	0.00049497	0.0017678	0.00077782	0.00028284		14650s	41.9 °C	0.0043841	0.0045962	0.0038891	0.0066468	0.0013435	0.0024042
16481s	41.8 °C	0.0947	0.12295	0.12755	0.12225	0.1309	0.12925		16481s	41.8 °C	0.09825	0.1216	0.1276	0.12525	0.1274	0.1291		16481s	41.8 °C	0.0011314	0.0045962	7.0711e-05	0.0060104	0.00028284	0.0006364		16481s	41.8 °C	0.0051619	0.0046669	0.002687	0.011384	0.00042426	0.0028284
18312s	42.4 °C	0.0947	0.1533	0.16115	0.15305	0.1646	0.15945		18312s	42.4 °C	0.0981	0.14775	0.1532	0.15155	0.1558	0.1607		18312s	42.4 °C	0.0011314	0.0048083	0.0024749	0.0077075	0.00084853	0.0047376		18312s	42.4 °C	0.0045255	0.0043134	0.00070711	0.012516	0.0042426	0.0038184
20143s	41.9 °C	0.0948	0.2044	0.21375	0.2023	0.2162	0.21015		20143s	41.9 °C	0.0982	0.191	0.19465	0.18965	0.1927	0.19595		20143s	41.9 °C	0.0011314	0.0038184	0.0016263	0.0096167	0.00084853	0.0055861		20143s	41.9 °C	0.0052326	0.0033941	0.0024749	0.011809	0.0060811	0.0040305
21975s	42.2 °C	0.0948	0.28245	0.2869	0.2759	0.295	0.28195		21975s	42.2 °C	0.09775	0.2449	0.2471	0.2382	0.233	0.22885		21975s	42.2 °C	0.0011314	0.0030406	0.0015556	0.012869	0.0073539	0.014637		21975s	42.2 °C	0.0047376	0.00070711	0.0067882	0.0093338	0.0073539	0.0050205
23806s	42.0 °C	0.09475	0.3862	0.3862	0.37465	0.39275	0.379		23806s	42.0 °C	0.0982	0.3151	0.3135	0.29875	0.27745	0.26185		23806s	42.0 °C	0.0012021	0.0032527	0.0028284	0.008556	0.0043134	0.012021		23806s	42.0 °C	0.005374	0.0012728	0.0087681	0.0096874	0.01096	0.0070004
25637s	41.8 °C	0.09485	0.4865	0.47555	0.46105	0.4866	0.46255		25637s	41.8 °C	0.098	0.38725	0.3846	0.36105	0.3086	0.2768		25637s	41.8 °C	0.0012021	0.0041012	0.0036062	0.0027577	0.014425	0.0086974		25637s	41.8 °C	0.0050912	0.0037477	0.011738	0.0033234	0.0052326	0.009051
27468s	42.0 °C	0.0949	0.5206	0.5296	0.5041	0.52945	0.51765		27468s	42.0 °C	0.09755	0.44845	0.4433	0.4106	0.3419	0.29195		27468s	42.0 °C	0.0012728	0.017536	0.0048083	0.0038184	0.013506	0.018738		27468s	42.0 °C	0.0047376	0.00049497	0.0094752	0.0056569	0.0042426	0.010677
29300s	42.1 °C	0.0949	0.55945	0.581	0.54005	0.56785	0.53375		29300s	42.1 °C	0.09755	0.4896	0.4828	0.4449	0.3719	0.30605		29300s	42.1 °C	0.0012728	0.020153	0.0021213	0.0084146	0.015627	0.0012021		29300s	42.1 °C	0.004879	0.0031113	0.011597	0.0039598	0.00098995	0.010677
31131s	42.0 °C	0.09495	0.59685	0.62095	0.5528	0.59	0.5661		31131s	42.0 °C	0.09795	0.5173	0.50805	0.46575	0.39655	0.3189		31131s	42.0 °C	0.0012021	0.028496	0.010819	0.018243	0.00014142	0.00070711		31131s	42.0 °C	0.0053033	0.0039598	0.01195	0.008556	7.0711e-05	0.010889
32962s	42.0 °C	0.09495	0.62015	0.66275	0.57755	0.62045	0.5987		32962s	42.0 °C	0.09775	0.5385	0.5279	0.48205	0.41315	0.33185		32962s	42.0 °C	0.0012021	0.055225	0.0050205	0.026092	0.0017678	0.0024042		32962s	42.0 °C	0.0051619	0.00028284	0.018102	0.0078489	0.0017678	0.011667
34793s	42.1 °C	0.09495	0.6517	0.694	0.6058	0.6476	0.6255		34793s	42.1 °C	0.09735	0.562	0.5475	0.50115	0.42565	0.34485		34793s	42.1 °C	0.0010607	0.047942	0.0052326	0.019375	0.0033941	0.0028284		34793s	42.1 °C	0.0044548	0.0039598	0.020648	0.0088388	0.0040305	0.012092
36625s	42.1 °C	0.0949	0.68505	0.7272	0.63605	0.67145	0.6491		36625s	42.1 °C	0.0975	0.58605	0.5684	0.51855	0.4395	0.3574		36625s	42.1 °C	0.0011314	0.041507	0.010607	0.018314	0.0060104	0.0066468		36625s	42.1 °C	0.0046669	0.0098288	0.022345	0.007566	0.0072125	0.012587
38456s	42.0 °C	0.095	0.7137	0.753	0.6673	0.6996	0.6779		38456s	42.0 °C	0.09695	0.6087	0.58795	0.53455	0.4505	0.3677		38456s	42.0 °C	0.0012728	0.037194	0.015981	0.01895	0.0084853	0.010607		38456s	42.0 °C	0.0038891	0.017678	0.029345	0.0037477	0.0079196	0.014142
40287s	42.0 °C	0.095	0.73875	0.77525	0.69465	0.7244	0.70295		40287s	42.0 °C	0.0973	0.62795	0.604	0.54735	0.45685	0.37705		40287s	42.0 °C	0.0011314	0.03684	0.018455	0.019021	0.0094752	0.013223		40287s	42.0 °C	0.0043841	0.017748	0.02885	0.0017678	0.0096874	0.014354
42118s	42.3 °C	0.09495	0.7607	0.79425	0.71575	0.74425	0.72315		42118s	42.3 °C	0.09695	0.6391	0.6128	0.55555	0.4604	0.38835		42118s	42.3 °C	0.0012021	0.034648	0.019728	0.019163	0.010394	0.015627		42118s	42.3 °C	0.0038891	0.020223	0.031537	0.00021213	0.0089095	0.012657
43949s	42.1 °C	0.09485	0.78165	0.81315	0.7374	0.76225	0.742		43949s	42.1 °C	0.098	0.6498	0.6209	0.56155	0.4639	0.4017		43949s	42.1 °C	0.0012021	0.033163	0.02086	0.019233	0.012374	0.018243		43949s	42.1 °C	0.005374	0.023052	0.034365	0.0019092	0.0089095	0.010041
45781s	42.0 °C	0.095	0.8001	0.8287	0.75595	0.77975	0.75995		45781s	42.0 °C	0.0976	0.65905	0.62815	0.5673	0.4685	0.4175		45781s	42.0 °C	0.0011314	0.032527	0.022203	0.019304	0.014779	0.019587		45781s	42.0 °C	0.0046669	0.025385	0.035992	0.0043841	0.010182	0.0052326
47612s	41.9 °C	0.0949	0.81675	0.8425	0.77205	0.79465	0.7759		47612s	41.9 °C	0.0974	0.66665	0.63435	0.57245	0.47145	0.4318		47612s	41.9 °C	0.0011314	0.032032	0.022203	0.019304	0.0169	0.022062		47612s	41.9 °C	0.0045255	0.026517	0.038396	0.0068589	0.010677	0.00098995
49443s	41.8 °C	0.0951	0.8321	0.8555	0.7873	0.80905	0.7898		49443s	41.8 °C	0.0974	0.67385	0.6403	0.5768	0.47345	0.44865		49443s	41.8 °C	0.0011314	0.031113	0.021779	0.01895	0.018597	0.022769		49443s	41.8 °C	0.0045255	0.027789	0.039739	0.009051	0.010536	0.0030406
51274s	42.0 °C	0.09505	0.8462	0.8668	0.80055	0.82225	0.80245		51274s	42.0 °C	0.09625	0.6801	0.64585	0.58105	0.4756	0.46675		51274s	42.0 °C	0.0010607	0.029557	0.023759	0.018314	0.020718	0.024537		51274s	42.0 °C	0.0028991	0.02885	0.042073	0.011526	0.011455	0.0045962
53106s	42.0 °C	0.09505	0.858	0.87785	0.81295	0.83335	0.8147		53106s	42.0 °C	0.0972	0.6869	0.6509	0.58445	0.47695	0.484		53106s	42.0 °C	0.0010607	0.027577	0.023264	0.017466	0.021284	0.025456		53106s	42.0 °C	0.0042426	0.029698	0.043699	0.012799	0.010677	0.0073539
54937s	42.3 °C	0.09505	0.8693	0.8865	0.8243	0.84375	0.8252		54937s	42.3 °C	0.0973	0.6921	0.6548	0.58735	0.47875	0.50425		54937s	42.3 °C	0.0010607	0.027153	0.023335	0.017536	0.022698	0.026587		54937s	42.3 °C	0.0042426	0.031396	0.045538	0.014779	0.011384	0.01195
56768s	42.0 °C	0.0951	0.88005	0.894	0.83375	0.85315	0.8353		56768s	42.0 °C	0.09735	0.69685	0.6585	0.59095	0.48075	0.52175		56768s	42.0 °C	0.00098995	0.027789	0.021496	0.01591	0.02284	0.027153		56768s	42.0 °C	0.0043134	0.030193	0.046669	0.017324	0.011243	0.013506
58599s	41.8 °C	0.09515	0.8907	0.8986	0.84255	0.861	0.84425		58599s	41.8 °C	0.0966	0.70015	0.66205	0.5935	0.48195	0.53985		58599s	41.8 °C	0.0010607	0.027011	0.019233	0.01492	0.023617	0.028779		58599s	41.8 °C	0.0032527	0.029911	0.04872	0.019233	0.012374	0.016758
MEAN value
-Ara							+Ara
Time s	Myc	Anchor-Linker	Linker-Bait	GroTAC1	GroTAC2		Time s	Myc	Anchor-Linker	Linker-Bait	GroTAC1	GroTAC2
0s	0.000433333	-3.33333e-05	-0.00115	-0.0011	-0.00148333		0s	-0.000783333	0.000266667	0.000666667	0.000283333	-0.00123333
1831s	-0.000433333	0.00025	-0.0011	-0.000966667	-0.00128333		1831s	-0.00101667	0.000416667	0.000216667	-0.00025	-0.00178333
3662s	-0.000333333	0.00135	-0.00106667	-0.0007	-0.000166667		3662s	0.000633333	0.00243333	0.00156667	0.000866667	-0.00146667
5494s	-0.00025	0.00141667	-0.0013	-0.000866667	-0.0001		5494s	0.000266667	0.00231667	0.00136667	0.00065	-0.00226667
7325s	0.00015	0.00045	-0.00121667	-0.000266667	0.000633333		7325s	0.000566667	0.00231667	0.00158333	0.001	-0.00268333
9156s	0.0009	0.000983333	-0.0006	0.000166667	0.000333333		9156s	0.00173333	0.00366667	0.00296667	0.00248333	-0.00123333
10987s	0.00268333	0.00241667	0.000733333	0.00188333	0.00216667		10987s	0.0023	0.00395	0.0034	0.00345	-0.000633333
12819s	0.00586667	0.00541667	0.00358333	0.00496667	0.0043		12819s	0.00538333	0.00728333	0.00643333	0.00768333	0.00271667
14650s	0.0146667	0.0136333	0.0102	0.0135333	0.0115333		14650s	0.0120333	0.0126833	0.0121167	0.01445	0.0105167
16481s	0.0338833	0.0304833	0.02555	0.0306167	0.025		16481s	0.027	0.0258833	0.0248	0.0303333	0.0265167
18312s	0.0704833	0.0657	0.0565333	0.06455	0.0524		18312s	0.0557667	0.0511833	0.0504667	0.0575167	0.0539167
20143s	0.127567	0.1199	0.106567	0.114383	0.09905		20143s	0.09925	0.0917167	0.08885	0.0955333	0.09025
21975s	0.211733	0.19475	0.177567	0.188017	0.16475		21975s	0.157767	0.1456	0.137383	0.137067	0.124233
23806s	0.313117	0.297117	0.278183	0.285083	0.262783		23806s	0.226417	0.212867	0.198767	0.181783	0.162017
25637s	0.400783	0.388783	0.365817	0.373083	0.349233		25637s	0.298133	0.283317	0.2569	0.214117	0.18035
27468s	0.4463	0.443583	0.418867	0.426733	0.4102		27468s	0.355333	0.34005	0.308483	0.250133	0.195467
29300s	0.492067	0.4885	0.46015	0.465717	0.444483		29300s	0.398133	0.380267	0.3471	0.28	0.210633
31131s	0.523033	0.52245	0.475	0.494833	0.464667		31131s	0.42445	0.404317	0.37095	0.30595	0.225817
32962s	0.5462	0.558583	0.5038	0.52495	0.4948		32962s	0.443933	0.422183	0.388433	0.32105	0.241517
34793s	0.57685	0.588667	0.533983	0.552	0.52175		34793s	0.463083	0.43885	0.405067	0.333433	0.255983
36625s	0.607833	0.619667	0.562083	0.575033	0.5456		36625s	0.4839	0.45675	0.421583	0.345983	0.267783
38456s	0.635017	0.6458	0.5922	0.60175	0.57125		38456s	0.504733	0.475717	0.438617	0.35875	0.279067
40287s	0.659867	0.66925	0.61875	0.627433	0.597783		40287s	0.523967	0.494167	0.452383	0.366233	0.289317
42118s	0.682233	0.689833	0.641017	0.649283	0.621133		42118s	0.5366	0.5045	0.461667	0.37045	0.300633
43949s	0.702983	0.70875	0.6611	0.668267	0.641083		43949s	0.546433	0.5124	0.468533	0.373433	0.312
45781s	0.721133	0.725833	0.679883	0.686117	0.6595		45781s	0.55575	0.51995	0.4743	0.377217	0.32615
47612s	0.737817	0.741333	0.696883	0.702167	0.676483		47612s	0.564733	0.5275	0.480533	0.38105	0.34165
49443s	0.75285	0.754883	0.712067	0.716267	0.69145		49443s	0.5719	0.5334	0.485017	0.382567	0.357267
51274s	0.766817	0.767417	0.725967	0.729717	0.705383		51274s	0.57945	0.539883	0.490233	0.385	0.3739
53106s	0.778817	0.778667	0.7386	0.741117	0.7184		53106s	0.585583	0.544367	0.493283	0.385767	0.389517
54937s	0.789833	0.788133	0.749717	0.751483	0.729533		54937s	0.591333	0.54815	0.4966	0.38725	0.407267
56768s	0.800317	0.79685	0.759783	0.761183	0.7403		56768s	0.596017	0.551183	0.4993	0.388117	0.423833
58599s	0.810333	0.803467	0.768717	0.76935	0.749783		58599s	0.601183	0.55525	0.502383	0.38975	0.441667
SEM
-Ara							+Ara
Time s	Myc	Anchor-Linker	Linker-Bait	GroTAC1	GroTAC2		Time s	Myc	Anchor-Linker	Linker-Bait	GroTAC1	GroTAC2
0s	0.00142136	0.000991772	0.000104083	0.00085	0.00143362		0s	0.000491031	0.000549495	0.0005696	0.000987562	0.000829324
1831s	0.000261937	0.000728583	0.000180278	0.000641829	0.00103454		1831s	0.00119594	0.00156959	0.00228625	0.00168622	0.00232062
3662s	0.000412647	0.000952628	0.000216667	0.000529937	0.00161692		3662s	0.00102889	0.000885218	0.0015733	0.00138032	0.00190555
5494s	0.000433013	0.00107018	0.000125831	0.000543395	0.00170612		5494s	0.000409607	0.000437163	0.00173429	0.00125831	0.00228479
7325s	0.000889288	0.000606218	0.000235112	0.000594652	0.0016729		7325s	0.000409607	0.000404489	0.00126304	0.0015119	0.00245702
9156s	0.000907377	0.000608505	0.000229129	0.000508538	0.00144578		9156s	0.000311359	0.000447524	0.00131477	0.00124175	0.00211351
10987s	0.00108487	0.000593249	0.000245515	0.000791798	0.00103333		10987s	0.000425245	0.000652559	0.000746659	0.00133167	0.00177631
12819s	0.00110504	0.000780135	0.000536449	0.00112928	0.00159478		12819s	0.000384419	0.000410623	0.000933333	0.00143188	0.00227621
14650s	0.00146638	0.000873848	0.000998749	0.00226428	0.00269418		14650s	0.000966236	0.000940449	0.00141313	0.00112583	0.00280421
16481s	0.00292252	0.00124141	0.00202505	0.00359564	0.00493009		16481s	0.00203899	0.0017866	0.00250599	0.00072476	0.00329511
18312s	0.00599836	0.00131053	0.00249505	0.00527518	0.0062794		18312s	0.00352188	0.00229571	0.00492243	0.00108641	0.00525407
20143s	0.00922064	0.00248512	0.00358124	0.00645022	0.00815		20143s	0.00397503	0.00283392	0.00603075	0.00164224	0.0046801
21975s	0.0136205	0.00451451	0.00734588	0.0108852	0.0116258		21975s	0.00676907	0.0040537	0.00771715	0.00401563	0.00415395
23806s	0.0124001	0.00477165	0.008114	0.0102899	0.0113237		23806s	0.00599808	0.00424827	0.00451999	0.00363425	0.00215278
25637s	0.00641361	0.00478142	0.00472373	0.0109747	0.00932833		25637s	0.00527386	0.00472549	0.00617502	0.00387194	0.000778353
27468s	0.010813	0.00494759	0.00531996	0.00784168	0.00629768		27468s	0.00377848	0.00478156	0.00395815	0.00367382	0.000536449
29300s	0.0141842	0.00369335	0.00997848	0.00794362	0.00494986		29300s	0.00345137	0.00468654	0.00169337	0.00367639	0.00106706
31131s	0.0107077	0.00220813	0.013285	0.0049231	0.00423678		31131s	0.00269305	0.00382059	0.00170367	0.00386534	0.0024504
32962s	0.0115659	0.00503772	0.0159531	0.00484312	0.00447502		32962s	0.00253843	0.00402092	0.00215374	0.00287504	0.00371846
34793s	0.010514	0.00567629	0.0168405	0.00329254	0.00445879		34793s	0.0032426	0.00628039	0.00121701	0.00257072	0.0042652
36625s	0.00922778	0.00674564	0.0157566	0.00214483	0.00446766		36625s	0.00367299	0.00797512	0.0014678	0.00213353	0.00425483
38456s	0.00816294	0.00685055	0.0142837	0.00277534	0.00668325		38456s	0.0037263	0.00828072	0.000991772	0.0028	0.00500519
40287s	0.00816937	0.00675747	0.0133068	0.00216974	0.00561971		40287s	0.00335539	0.0066115	0.00187846	0.00343467	0.00527457
42118s	0.00849619	0.00645428	0.0132827	0.0013135	0.00389768		42118s	0.00278583	0.00589682	0.00235679	0.0035473	0.00489152
43949s	0.00869772	0.00681622	0.0117608	0.00128755	0.00341044		43949s	0.00270206	0.00572393	0.00367337	0.00383518	0.00436616
45781s	0.00891372	0.00604472	0.0116129	0.00105843	0.00305055		45781s	0.00285132	0.00588989	0.00360139	0.00331164	0.0034362
47612s	0.00904108	0.00560523	0.0119902	0.00127878	0.00254302		47612s	0.00240353	0.0052156	0.00339734	0.00350963	0.00411552
49443s	0.00916547	0.00509758	0.0119641	0.00119035	0.00178396		49443s	0.00241919	0.00528165	0.0036822	0.00328891	0.00360004
51274s	0.00936827	0.00479038	0.0118648	0.00126831	0.00119942		51274s	0.00251197	0.00526738	0.00335166	0.00283328	0.00246847
53106s	0.00959576	0.00453921	0.0119656	0.00142955	0.000721688		53106s	0.00238158	0.00532716	0.00383453	0.00301003	0.00232815
54937s	0.00955355	0.00430178	0.0116379	0.00154821	0.00036094		54937s	0.00218352	0.00517035	0.00408361	0.00293215	0.00126568
56768s	0.00968058	0.00373731	0.0117498	0.0017901	5.7735e-05		56768s	0.00191406	0.00563333	0.00409787	0.00236191	0.000966236
58599s	0.00967972	0.00333421	0.0117399	0.00203531	0.000438115		58599s	0.0015374	0.00554053	0.00374748	0.00233399	0.000882389

## Sheet: dclpP 3
Mean OD 1	-Ara									+Ara								Replicate SD 1	-Ara									+Ara
Time s	Temp	LB	myc	Anchor-Linker	Linker-Bait	GroTAC1	GroTAC2		Time s	Temp	LB	myc	Anchor-Linker	Linker-Bait	GroTAC1	GroTAC2		Time s	Temp								Time s	Temp
0s	41.8 °C	0.093	0.09175	0.09285	0.0911	0.0915	0.0906		0s	41.8 °C	0.0904	0.09165	0.0923	0.09335	0.0919	0.0912		0s	41.8 °C	0.002687	0.00049497	7.0711e-05	0.00056569	0.00070711	0.00014142		0s	41.8 °C	0.00014142	0.00091924	0.0016971	0.0012021	0.00056569	0.00042426
1831s	41.8 °C	0.0942	0.09255	0.09305	0.0914	0.0918	0.09115		1831s	41.8 °C	0.09085	0.09245	0.09285	0.0939	0.0929	0.0918		1831s	41.8 °C	0.0035355	0.0013435	0.00021213	0.00056569	0.00056569	0.00021213		1831s	41.8 °C	0.00021213	0.0013435	0.0016263	0.00084853	0.00028284	0.00042426
3662s	41.8 °C	0.0946	0.09435	0.09325	0.09155	0.0921	0.09175		3662s	41.8 °C	0.0926	0.09345	0.0934	0.09425	0.09445	0.09185		3662s	41.8 °C	0.0038184	0.0036062	0.00049497	0.00021213	0.00014142	0.0013435		3662s	41.8 °C	0.0022627	0.0026163	0.0012728	0.0010607	0.0019092	0.00035355
5494s	41.9 °C	0.0964	0.0934	0.0933	0.09165	0.0922	0.09215		5494s	41.9 °C	0.0925	0.09455	0.0945	0.09535	0.0949	0.09215		5494s	41.9 °C	0.0033941	0.0024042	0.00028284	0.00049497	0.00028284	0.0014849		5494s	41.9 °C	0.0022627	0.0041719	0.00028284	0.0024749	0.0024042	0.00035355
7325s	41.7 °C	0.09785	0.09435	0.09375	0.09215	0.0925	0.0934		7325s	41.7 °C	0.0932	0.09485	0.09445	0.09575	0.0968	0.09265		7325s	41.7 °C	0.0027577	0.0033234	0.0006364	7.0711e-05	0.00042426	0.0025456		7325s	41.7 °C	0.0031113	0.0040305	0.00035355	0.0024749	0.0045255	0.00021213
9156s	42.1 °C	0.0981	0.09475	0.09415	0.09285	0.0934	0.0933		9156s	42.1 °C	0.09415	0.097	0.0966	0.09745	0.0973	0.0938		9156s	42.1 °C	0.0031113	0.0030406	0.00021213	7.0711e-05	0.00028284	0.00098995		9156s	42.1 °C	0.0045962	0.0066468	0.0019799	0.0045962	0.0045255	0.00042426
10987s	41.9 °C	0.09815	0.09645	0.09585	0.09465	0.09425	0.0971		10987s	41.9 °C	0.09505	0.09725	0.09765	0.09865	0.09875	0.0966		10987s	41.9 °C	0.0033234	0.0037477	0.00021213	7.0711e-05	7.0711e-05	0.0029698		10987s	41.9 °C	0.0053033	0.0054447	0.0017678	0.0045962	0.0047376	0.00056569
12819s	41.8 °C	0.0982	0.0988	0.0997	0.0978	0.09695	0.10035		12819s	41.8 °C	0.0938	0.09885	0.1007	0.10165	0.10215	0.1024		12819s	41.8 °C	0.0031113	0.0032527	0.00028284	0.0015556	0.00049497	0.00091924		12819s	41.8 °C	0.0035355	0.0038891	0.0025456	0.0053033	0.0055861	0.00098995
14650s	42.1 °C	0.09815	0.1068	0.10895	0.10725	0.1055	0.1122		14650s	42.1 °C	0.09555	0.10715	0.10865	0.1092	0.1089	0.1129		14650s	42.1 °C	0.0028991	0.0049497	0.00021213	0.0010607	0.0019799	0.0045255		14650s	42.1 °C	0.0061518	0.0061518	0.0057276	0.0093338	0.0060811	0.002687
16481s	41.8 °C	0.0962	0.1227	0.12775	0.12655	0.1177	0.12715		16481s	41.8 °C	0.0936	0.11665	0.12315	0.12405	0.1238	0.1335		16481s	41.8 °C	0.005374	0.0069296	0.0012021	0.0057276	0.00098995	0.0024749		16481s	41.8 °C	0.0035355	0.00091924	0.0053033	0.013789	0.006364	0.003677
18312s	41.7 °C	0.09635	0.15705	0.16725	0.167	0.14745	0.1648		18312s	41.7 °C	0.0947	0.14095	0.1551	0.15185	0.153	0.1674		18312s	41.7 °C	0.0047376	0.010677	0.0024749	0.0091924	0.0020506	0.0066468		18312s	41.7 °C	0.0050912	0.0014849	0.010324	0.01987	0.0069296	0.0050912
20144s	42.1 °C	0.0968	0.20825	0.22565	0.221	0.19875	0.21555		20144s	42.1 °C	0.09345	0.1812	0.2012	0.1914	0.19305	0.20415		20144s	42.1 °C	0.0035355	0.0055861	0.0013435	0.0097581	0.0037477	0.0065761		20144s	42.1 °C	0.0036062	0.0055154	0.0067882	0.021213	0.0050205	0.0082731
21973s	41.9 °C	0.09755	0.27795	0.3069	0.3075	0.27195	0.30895		21973s	41.9 °C	0.09425	0.23745	0.26845	0.2468	0.2339	0.2553		21973s	41.9 °C	0.0020506	0.0024749	0.002687	0.018668	7.0711e-05	0.0034648		21973s	41.9 °C	0.0044548	0.002192	0.010677	0.029557	0.0052326	0.010748
23804s	41.8 °C	0.0972	0.37815	0.4029	0.40335	0.3768	0.4219		23804s	41.8 °C	0.094	0.3111	0.3363	0.30525	0.2777	0.29585		23804s	41.8 °C	0.0016971	0.0038891	0.00042426	0.016617	0.00014142	0.0022627		23804s	41.8 °C	0.0043841	0.002687	0.0072125	0.025527	0.0050912	0.0169
25636s	41.8 °C	0.0967	0.4734	0.4852	0.47745	0.4603	0.5216		25636s	41.8 °C	0.094	0.38225	0.40045	0.365	0.30905	0.3166		25636s	41.8 °C	0.0015556	0.018243	0.0011314	0.013364	0.0073539	0.0011314		25636s	41.8 °C	0.0042426	0.0068589	0.0044548	0.023193	0.0061518	0.017253
27467s	42.0 °C	0.09555	0.5251	0.53165	0.54205	0.51005	0.57645		27467s	42.0 °C	0.09435	0.4435	0.44975	0.40815	0.342	0.33765		27467s	42.0 °C	0.0020506	0.017112	0.0047376	0.042921	0.016758	0.035709		27467s	42.0 °C	0.0047376	0.014284	0.0026163	0.013081	0.00028284	0.018031
29298s	41.8 °C	0.0949	0.57635	0.57125	0.5545	0.55045	0.59315		29298s	41.8 °C	0.0949	0.4872	0.4828	0.4454	0.3768	0.36155		29298s	41.8 °C	0.0014142	0.018173	7.0711e-05	0.028001	0.033163	0.025527		29298s	41.8 °C	0.0038184	0.018809	0.0083439	0.00028284	0.0057983	0.013223
31129s	42.4 °C	0.0954	0.61715	0.6031	0.57585	0.6069	0.62665		31129s	42.4 °C	0.09345	0.51495	0.5011	0.46645	0.3983	0.39035		31129s	42.4 °C	0.00028284	0.01987	0.0038184	0.028072	0.023476	0.034578		31129s	42.4 °C	0.0036062	0.020294	0.0062225	0.0038891	0.0014142	0.013647
32960s	41.7 °C	0.09595	0.6483	0.63495	0.60895	0.6202	0.6672		32960s	41.7 °C	0.09335	0.5334	0.51645	0.4839	0.4183	0.4312		32960s	41.7 °C	0.0010607	0.03677	0.0017678	0.029345	0.050205	0.02093		32960s	41.7 °C	0.0034648	0.02093	0.0053033	0.00042426	0.00098995	0.023617
34792s	42.0 °C	0.09545	0.685	0.6696	0.6464	0.64525	0.72015		34792s	42.0 °C	0.0936	0.55565	0.5347	0.50015	0.4309	0.4672		34792s	42.0 °C	0.00035355	0.036487	0.0046669	0.01895	0.06173	0.015627		34792s	42.0 °C	0.003677	0.021001	0.0048083	0.0041719	0.00098995	0.025739
36623s	41.8 °C	0.0951	0.7217	0.70305	0.68335	0.67385	0.76525		36623s	41.8 °C	0.0948	0.58115	0.5559	0.51825	0.44435	0.48865		36623s	41.8 °C	0.00014142	0.032244	0.0027577	0.013223	0.061872	0.01492		36623s	41.8 °C	0.0052326	0.021284	0.005374	0.0036062	0.0037477	0.023122
38454s	42.1 °C	0.09505	0.75395	0.73085	0.71285	0.7037	0.8048		38454s	42.1 °C	0.09445	0.60245	0.57595	0.53465	0.45505	0.50845		38454s	42.1 °C	0.00035355	0.029769	0.0013435	0.012374	0.064912	0.016546		38454s	42.1 °C	0.004879	0.019021	0.0060104	0.0024749	0.0054447	0.023688
40285s	41.9 °C	0.0951	0.77985	0.75605	0.739	0.7305	0.8422		40285s	41.9 °C	0.0945	0.6228	0.5927	0.5482	0.46255	0.52565		40285s	41.9 °C	0	0.029486	0.0033234	0.011738	0.066468	0.0086267		40285s	41.9 °C	0.0048083	0.021355	0.014001	0.003677	0.0089803	0.027789
42117s	42.0 °C	0.09485	0.8056	0.77785	0.7624	0.75275	0.8742		42117s	42.0 °C	0.09475	0.6376	0.60365	0.5572	0.46685	0.5409		42117s	42.0 °C	0.00035355	0.030547	0.0078489	0.010182	0.066256	0.00070711		42117s	42.0 °C	0.0051619	0.025597	0.01789	0.0076368	0.0098288	0.02192
43948s	42.0 °C	0.0958	0.82825	0.7985	0.783	0.77335	0.90305		43948s	42.0 °C	0.09515	0.6496	0.61325	0.5655	0.4716	0.55825		43948s	42.0 °C	0.0011314	0.031183	0.012162	0.010324	0.066963	0.012233		43948s	42.0 °C	0.0057276	0.028284	0.020435	0.011172	0.010748	0.024819
45779s	41.8 °C	0.09545	0.84875	0.81715	0.8017	0.7913	0.9291		45779s	41.8 °C	0.0939	0.6598	0.6212	0.5716	0.476	0.5777		45779s	41.8 °C	0.0006364	0.031466	0.01591	0.0097581	0.066609	0.02093		45779s	41.8 °C	0.0039598	0.031254	0.024042	0.014425	0.011738	0.026163
47610s	41.7 °C	0.0957	0.8669	0.8305	0.81845	0.80795	0.95125		47610s	41.7 °C	0.0944	0.67	0.6281	0.57695	0.47995	0.59805		47610s	41.7 °C	0.0011314	0.030971	0.014708	0.010253	0.068094	0.025244		47610s	41.7 °C	0.0045255	0.033658	0.027294	0.017607	0.012092	0.026517
49442s	41.9 °C	0.09545	0.8825	0.8453	0.8334	0.8226	0.97275		49442s	41.9 °C	0.0945	0.67865	0.63525	0.5818	0.48225	0.6185		49442s	41.9 °C	0.0006364	0.029981	0.015839	0.0097581	0.067599	0.034436		49442s	41.9 °C	0.0045255	0.035285	0.029911	0.019799	0.01195	0.030123
51273s	42.0 °C	0.09545	0.897	0.8586	0.8456	0.83675	0.9945		51273s	42.0 °C	0.09465	0.68695	0.641	0.5864	0.48405	0.63485		51273s	42.0 °C	0.00077782	0.02885	0.017253	0.012304	0.068377	0.045396		51273s	42.0 °C	0.0043134	0.035992	0.031254	0.022486	0.011809	0.027224
53104s	41.9 °C	0.0955	0.90945	0.87045	0.8578	0.8483	1.0139		53104s	41.9 °C	0.0936	0.69405	0.6459	0.5895	0.48545	0.65005		53104s	41.9 °C	0.00056569	0.027789	0.017748	0.012021	0.067741	0.049639		53104s	41.9 °C	0.0032527	0.037689	0.033375	0.024607	0.012233	0.020011
54935s	42.1 °C	0.09615	0.92035	0.88005	0.8672	0.8593	1.0332		54935s	42.1 °C	0.09455	0.70105	0.64965	0.59205	0.48705	0.6663		54935s	42.1 °C	0.0016263	0.026092	0.017183	0.014566	0.067458	0.054164		54935s	42.1 °C	0.0044548	0.038537	0.034578	0.026092	0.011667	0.014001
56766s	42.0 °C	0.0959	0.9304	0.88985	0.87665	0.86665	1.0502		56766s	42.0 °C	0.0931	0.70705	0.6537	0.59495	0.4879	0.68015		56766s	42.0 °C	0.0014142	0.023335	0.017324	0.015203	0.063569	0.061589		56766s	42.0 °C	0.0025456	0.03981	0.035072	0.027931	0.012021	0.0072832
58598s	42.0 °C	0.09575	0.94035	0.8981	0.88635	0.8729	1.0648		58598s	42.0 °C	0.094	0.71175	0.6574	0.59685	0.48905	0.68975		58598s	42.0 °C	0.0012021	0.021284	0.020082	0.01393	0.059821	0.069862		58598s	42.0 °C	0.003677	0.041083	0.037477	0.029769	0.012516	0.0057276
Mean OD 2	-Ara									+Ara								Replicate SD 2	-Ara									+Ara
Time s	Temp	LB	myc	Anchor-Linker	Linker-Bait	GroTAC1	GroTAC2		Time s	Temp	LB	myc	Anchor-Linker	Linker-Bait	GroTAC1	GroTAC2		Time s	Temp								Time s	Temp
0s	41.8 °C	0.08965	0.09375	0.0905	0.08985	0.0905	0.09025		0s	41.8 °C	0.0903	0.0901	0.09145	0.0911	0.09085	0.09045		0s	41.8 °C	0.0014849	0.0064347	0	0.00077782	0.00084853	0.0014849		0s	41.8 °C	0.0012728	0.00028284	0.00021213	0.00056569	0.0006364	0.0019092
1831s	42.0 °C	0.09055	0.09395	0.09095	0.08985	0.09095	0.08995		1831s	42.0 °C	0.09095	0.0908	0.0923	0.0917	0.09175	0.09135		1831s	42.0 °C	0.0017678	0.0062933	7.0711e-05	0.00035355	0.00091924	0.00035355		1831s	42.0 °C	0.0010607	0.00070711	0	0.00042426	0.0006364	0.002192
3662s	42.0 °C	0.0905	0.09415	0.091	0.08965	0.09065	0.0898		3662s	42.0 °C	0.09105	0.09095	0.0924	0.09175	0.09255	0.0915		3662s	42.0 °C	0.0014142	0.0062933	0	0.00021213	0.0006364	0.00028284		3662s	42.0 °C	0.0010607	0.00077782	0.00014142	0.00049497	0.0016263	0.0024042
5494s	41.9 °C	0.09065	0.09425	0.09135	0.08995	0.0909	0.09015		5494s	41.9 °C	0.0912	0.0911	0.0926	0.09205	0.0943	0.09175		5494s	41.9 °C	0.0014849	0.0061518	7.0711e-05	7.0711e-05	0.00084853	7.0711e-05		5494s	41.9 °C	0.00098995	0.00098995	0.00014142	0.0006364	0.0039598	0.0023335
7325s	42.1 °C	0.0908	0.09435	0.0917	0.0904	0.0913	0.09085		7325s	42.1 °C	0.0913	0.09115	0.0927	0.0923	0.09375	0.09195		7325s	42.1 °C	0.0015556	0.0061518	0.00014142	0.00028284	0.00084853	0.00077782		7325s	42.1 °C	0.00070711	0.00091924	0.00014142	0.00042426	0.003182	0.0023335
9156s	42.0 °C	0.09095	0.09515	0.0925	0.09115	0.09195	0.0929		9156s	42.0 °C	0.0916	0.0916	0.09305	0.0927	0.09525	0.0931		9156s	42.0 °C	0.0016263	0.0065761	0.00042426	0.00049497	0.00091924	0.0021213		9156s	42.0 °C	0.00028284	0.00084853	7.0711e-05	0.00042426	0.0047376	0.0024042
10987s	41.8 °C	0.091	0.0966	0.0937	0.093	0.09325	0.0947		10987s	41.8 °C	0.0919	0.0926	0.09425	0.09415	0.0967	0.0955		10987s	41.8 °C	0.0016971	0.0067882	0	0.0011314	0.00091924	0.0011314		10987s	41.8 °C	0.00028284	0.00098995	7.0711e-05	0.00035355	0.0052326	0.002687
12819s	42.3 °C	0.0911	0.09975	0.09715	0.09645	0.0966	0.09945		12819s	42.3 °C	0.09195	0.09465	0.09675	0.0975	0.09985	0.10095		12819s	42.3 °C	0.0016971	0.0072832	0.00021213	0.0016263	0.0014142	7.0711e-05		12819s	42.3 °C	0.00035355	0.0010607	0.00035355	0	0.0064347	0.0024749
14650s	41.9 °C	0.0911	0.1071	0.1058	0.10595	0.1032	0.10905		14650s	41.9 °C	0.09275	0.09945	0.10265	0.10655	0.1071	0.11185		14650s	41.9 °C	0.0016971	0.0082024	0.00014142	0.0024749	0.0018385	0.0040305		14650s	41.9 °C	0.0014849	0.0013435	7.0711e-05	0.00021213	0.0089095	0.0023335
16481s	41.8 °C	0.0912	0.1236	0.12485	0.1268	0.12035	0.1291		16481s	41.8 °C	0.09455	0.1116	0.1169	0.1269	0.1222	0.13245		16481s	41.8 °C	0.0016971	0.0097581	0.0006364	0.0052326	0.0054447	0.0087681		16481s	41.8 °C	0.0038891	0.0028284	0.0021213	0.0018385	0.011597	0.0034648
18312s	41.7 °C	0.0912	0.15825	0.1619	0.16645	0.15285	0.16185		18312s	41.7 °C	0.092	0.13625	0.14585	0.1601	0.14745	0.16555		18312s	41.7 °C	0.0016971	0.010394	0.0018385	0.010819	0.007566	0.022274		18312s	41.7 °C	0.00028284	0.004879	0.0044548	0.0015556	0.0096874	0.0030406
20143s	41.9 °C	0.0912	0.2139	0.2168	0.22105	0.2042	0.2132		20143s	41.9 °C	0.0931	0.1756	0.1886	0.2046	0.18555	0.20345		20143s	41.9 °C	0.0016971	0.012869	0.002687	0.011384	0.0091924	0.025456		20143s	41.9 °C	0.0018385	0.0084853	0.006364	0.00056569	0.0081317	0.0050205
21975s	42.0 °C	0.0912	0.30215	0.30985	0.3095	0.27825	0.31685		21975s	42.0 °C	0.09315	0.2292	0.2463	0.25885	0.2262	0.2514		21975s	42.0 °C	0.0016971	0.015627	0.00035355	0.012445	0.01096	0.021142		21975s	42.0 °C	0.0019092	0.011031	0.0074953	0.003182	0.011031	0.0031113
23806s	42.1 °C	0.09125	0.4023	0.4094	0.40985	0.37875	0.42575		23806s	42.1 °C	0.09435	0.29655	0.3075	0.31495	0.27455	0.29585		23806s	42.1 °C	0.0016263	0.015274	0.0028284	0.01096	0.0088388	0.011667		23806s	42.1 °C	0.0033234	0.012374	0.013152	0.0037477	0.0091217	0.012233
25637s	41.9 °C	0.0912	0.47815	0.48185	0.4741	0.46165	0.5127		25637s	41.9 °C	0.09355	0.36915	0.37365	0.37375	0.30145	0.3121		25637s	41.9 °C	0.0016971	0.018173	0.0012021	0.0011314	0.005869	0.030547		25637s	41.9 °C	0.0023335	0.013223	0.0169	0.0041719	0.0072832	0.010465
27468s	41.8 °C	0.0912	0.5259	0.5288	0.52745	0.50425	0.54295		27468s	41.8 °C	0.09475	0.42515	0.42395	0.4196	0.3328	0.33055		27468s	41.8 °C	0.0016971	0.025032	0.014849	0.0065761	0.0086974	0.021142		27468s	41.8 °C	0.0040305	0.0099702	0.018173	0.0038184	0.0029698	0.011809
29300s	41.7 °C	0.0912	0.60075	0.58675	0.55015	0.5507	0.5667		29300s	41.7 °C	0.09465	0.4707	0.46165	0.45415	0.3658	0.34715		29300s	41.7 °C	0.0016971	0.01195	0.019587	0.010677	0.0076368	0.0239		29300s	41.7 °C	0.0033234	0.0052326	0.013506	0.0026163	0.0016971	0.016051
31131s	42.0 °C	0.09125	0.62825	0.62715	0.5811	0.5695	0.606		31131s	42.0 °C	0.09485	0.4983	0.4817	0.4722	0.3896	0.36655		31131s	42.0 °C	0.0016263	0.01096	0.002192	0.0055154	0.024324	0.02489		31131s	42.0 °C	0.0040305	0.0050912	0.018526	0.0069296	0.0067882	0.01888
32962s	42.0 °C	0.09125	0.6608	0.65505	0.6204	0.5982	0.6695		32962s	42.0 °C	0.0942	0.51805	0.49665	0.49185	0.4092	0.395		32962s	42.0 °C	0.0016263	0.0089095	0.025951	0.003677	0.017678	0.022345		32962s	42.0 °C	0.0033941	0.0017678	0.02185	0.0050205	0.0077782	0.028143
34793s	41.8 °C	0.09135	0.69405	0.68795	0.65445	0.63045	0.72395		34793s	41.8 °C	0.09385	0.54395	0.5178	0.51215	0.4234	0.43525		34793s	41.8 °C	0.0016263	0.0023335	0.025385	0.01096	0.014779	0.021284		34793s	41.8 °C	0.0027577	0.00077782	0.026304	0.0037477	0.008061	0.045043
36625s	42.1 °C	0.09135	0.72735	0.7195	0.6856	0.66085	0.76745		36625s	42.1 °C	0.09655	0.5635	0.53425	0.52725	0.4344	0.46385		36625s	42.1 °C	0.0016263	0.0061518	0.026729	0.013718	0.012092	0.017607		36625s	42.1 °C	0.0068589	0.0043841	0.023405	0.0010607	0.0070711	0.041366
38456s	41.8 °C	0.09135	0.7536	0.7469	0.70965	0.68805	0.80435		38456s	41.8 °C	0.09555	0.58565	0.55175	0.53985	0.44515	0.4847		38456s	41.8 °C	0.0016263	0.0052326	0.028426	0.017748	0.0067175	0.0099702		38456s	41.8 °C	0.0053033	0.0050205	0.019304	0.0013435	0.01096	0.02588
40287s	42.1 °C	0.09125	0.77615	0.76825	0.73075	0.71075	0.83445		40287s	42.1 °C	0.0961	0.60135	0.5627	0.5496	0.4526	0.50335		40287s	42.1 °C	0.0016263	0.0077075	0.032739	0.02185	0.0040305	0.01096		40287s	42.1 °C	0.0057983	0.0061518	0.014991	0.00042426	0.013576	0.020718
42118s	42.0 °C	0.09135	0.79785	0.788	0.75115	0.7311	0.85685		42118s	42.0 °C	0.09525	0.61205	0.5716	0.5554	0.45885	0.5285		42118s	42.0 °C	0.0016263	0.0091217	0.034507	0.025244	0.0031113	0.012657		42118s	42.0 °C	0.0044548	0.0072832	0.012162	0.00084853	0.016193	0.023759
43949s	41.9 °C	0.09135	0.81715	0.8073	0.76945	0.7503	0.8792		43949s	41.9 °C	0.0945	0.62265	0.58075	0.56015	0.464	0.5522		43949s	41.9 °C	0.0016263	0.0096874	0.035921	0.026092	0.0022627	0.011879		43949s	41.9 °C	0.0033941	0.0084146	0.011667	0.0043134	0.018526	0.022627
45781s	42.0 °C	0.09135	0.8346	0.8248	0.7871	0.76735	0.89915		45781s	42.0 °C	0.0956	0.6322	0.58865	0.5643	0.46875	0.5736		45781s	42.0 °C	0.0016263	0.010041	0.037618	0.027153	0.0013435	0.012657		45781s	42.0 °C	0.0042426	0.0098995	0.0081317	0.008061	0.018031	0.022345
47612s	41.8 °C	0.0913	0.85005	0.83955	0.8022	0.7825	0.9167		47612s	41.8 °C	0.09335	0.63975	0.59445	0.5678	0.4721	0.59285		47612s	41.8 °C	0.0016971	0.010253	0.039244	0.028426	0.00014142	0.014566		47612s	41.8 °C	0.0017678	0.011102	0.004879	0.010889	0.019799	0.020153
49443s	42.0 °C	0.09125	0.86365	0.8543	0.8166	0.79585	0.9373		49443s	42.0 °C	0.0949	0.64785	0.6004	0.5714	0.47405	0.6089		49443s	42.0 °C	0.0016263	0.0091217	0.039739	0.029133	0.00049497	0.017678		49443s	42.0 °C	0.0039598	0.012516	0.002687	0.013294	0.019304	0.017536
51274s	41.8 °C	0.0914	0.87605	0.86565	0.8276	0.8068	0.95925		51274s	41.8 °C	0.0944	0.6554	0.605	0.5736	0.47585	0.631		51274s	41.8 °C	0.0016971	0.010536	0.040659	0.030123	0.00042426	0.025102		51274s	41.8 °C	0.0032527	0.014142	0.00028284	0.015274	0.018031	0.021355
53106s	42.4 °C	0.09125	0.8879	0.87725	0.8381	0.8183	0.9789		53106s	42.4 °C	0.09535	0.66315	0.609	0.5757	0.47825	0.6432		53106s	42.4 °C	0.0016263	0.010889	0.041224	0.029416	0.0011314	0.029981		53106s	42.4 °C	0.0047376	0.015768	0.0015556	0.016546	0.017183	0.010607
54937s	41.9 °C	0.09135	0.89935	0.88715	0.849	0.8288	0.99095		54937s	41.9 °C	0.0956	0.66935	0.6126	0.5778	0.4801	0.64605		54937s	41.9 °C	0.0016263	0.010819	0.040659	0.029133	0.0014142	0.028214		54937s	41.9 °C	0.0048083	0.017041	0.0031113	0.018668	0.018526	0.011526
56768s	42.0 °C	0.0913	0.909	0.8952	0.8577	0.83745	1.0069		56768s	42.0 °C	0.09485	0.6751	0.6153	0.5795	0.4809	0.6582		56768s	42.0 °C	0.0015556	0.011314	0.040305	0.029274	0.0016263	0.03486		56768s	42.0 °C	0.0037477	0.01895	0.0038184	0.02093	0.018243	0.028426
58599s	42.1 °C	0.09135	0.91885	0.9033	0.86605	0.8456	1.0241		58599s	42.1 °C	0.09335	0.6807	0.61815	0.58065	0.4834	0.6674		58599s	42.1 °C	0.0016263	0.011384	0.040588	0.029486	0.0019799	0.038113		58599s	42.1 °C	0.0016263	0.019799	0.004879	0.022557	0.017253	0.041012
Mean OD 3	-Ara									+Ara								Replicate SD 3	-Ara									+Ara
Time s	Temp	LB	myc	Anchor-Linker	Linker-Bait	GroTAC1	GroTAC2		Time s	Temp	LB	myc	Anchor-Linker	Linker-Bait	GroTAC1	GroTAC2		Time s	Temp								Time s	Temp
0s	41.9 °C	0.09345	0.09505	0.09505	0.0924	0.0924	0.09595		0s	41.9 °C	0.0912	0.09155	0.09225	0.0938	0.0923	0.0921		0s	41.9 °C	0.0010607	0.0036062	0.0014849	0.00014142	0.00070711	0.0024749		0s	41.9 °C	0.00098995	0.0020506	0.0013435	0.0019799	0.00028284	0.00070711
1831s	41.9 °C	0.0935	0.09375	0.0952	0.0928	0.09335	0.0972		1831s	41.9 °C	0.092	0.0922	0.09305	0.09405	0.0937	0.09235		1831s	41.9 °C	0.0012728	0.0012021	0.0015556	0.00028284	0.0010607	0.0065054		1831s	41.9 °C	0.00084853	0.0022627	0.0013435	0.0012021	0.00070711	0.00049497
3662s	42.0 °C	0.0937	0.09525	0.09525	0.0927	0.0928	0.09845		3662s	42.0 °C	0.0921	0.09235	0.0933	0.0941	0.09605	0.09215		3662s	42.0 °C	0.0014142	0.0017678	0.0013435	0.00014142	0.00084853	0.0082731		3662s	42.0 °C	0.0012728	0.0017678	0.0015556	0.0012728	0.0040305	0.00077782
5494s	42.1 °C	0.09365	0.09565	0.09555	0.09255	0.09285	0.09905		5494s	42.1 °C	0.0918	0.0923	0.09315	0.0943	0.0963	0.09215		5494s	42.1 °C	0.0014849	0.002192	0.0014849	7.0711e-05	0.00077782	0.0089803		5494s	42.1 °C	0.00098995	0.0019799	0.0013435	0.0016971	0.0041012	0.00077782
7325s	41.8 °C	0.09375	0.09615	0.096	0.09275	0.0932	0.09945		7325s	41.8 °C	0.09185	0.0925	0.09355	0.0944	0.0974	0.0925		7325s	41.8 °C	0.0016263	0.0026163	0.0016971	0.00021213	0.00084853	0.0094045		7325s	41.8 °C	0.0012021	0.0018385	0.0016263	0.0011314	0.0055154	0.00084853
9156s	42.0 °C	0.09385	0.0972	0.0967	0.0934	0.094	0.10015		9156s	42.0 °C	0.0918	0.0928	0.09405	0.095	0.09785	0.0934		9156s	42.0 °C	0.0016263	0.0022627	0.0015556	0.00028284	0.0011314	0.0095459		9156s	42.0 °C	0.00098995	0.0015556	0.0017678	0.0011314	0.0045962	0.00084853
10987s	41.9 °C	0.09405	0.09935	0.09885	0.09475	0.09605	0.1015		10987s	41.9 °C	0.09185	0.09385	0.0953	0.09675	0.099	0.0958		10987s	41.9 °C	0.0017678	0.0013435	0.0020506	0.0006364	0.0016263	0.0094752		10987s	41.9 °C	0.0012021	0.00091924	0.0025456	0.0010607	0.0049497	0.00070711
12819s	41.9 °C	0.09415	0.1024	0.1033	0.0973	0.1004	0.1047		12819s	41.9 °C	0.0918	0.0957	0.09765	0.09965	0.1017	0.1014		12819s	41.9 °C	0.0017678	0.00098995	0.0018385	0.00070711	0.0029698	0.0093338		12819s	41.9 °C	0.00098995	0	0.0036062	0.00035355	0.003677	0.00098995
14650s	42.0 °C	0.0942	0.10915	0.11305	0.10345	0.1103	0.11135		14650s	42.0 °C	0.0918	0.09965	0.1027	0.10685	0.1086	0.11205		14650s	42.0 °C	0.0016971	0.0006364	0.0017678	0.00091924	0.0049497	0.0084146		14650s	42.0 °C	0.0011314	0.002192	0.0057983	0.002192	0.0028284	0.0045962
16481s	41.9 °C	0.0941	0.1243	0.13385	0.1178	0.12955	0.1245		16481s	41.9 °C	0.0917	0.1085	0.11455	0.12275	0.12375	0.1296		16481s	41.9 °C	0.0016971	0.0014142	0.002192	0.005374	0.0071418	0.008061		16481s	41.9 °C	0.0011314	0.0069296	0.0099702	0.0043134	0.0017678	0.0091924
18312s	41.7 °C	0.09415	0.15255	0.1724	0.14645	0.1657	0.151		18312s	41.7 °C	0.09175	0.1274	0.1379	0.14945	0.1504	0.1597		18312s	41.7 °C	0.0016263	0.004879	0.00028284	0.0086974	0.011031	0.0073539		18312s	41.7 °C	0.0012021	0.016263	0.014566	0.008556	0.0074953	0.012587
20143s	42.3 °C	0.09425	0.2009	0.2281	0.1946	0.2163	0.1982		20143s	42.3 °C	0.09195	0.16055	0.1761	0.19	0.18615	0.20155		20143s	42.3 °C	0.0016263	0.003677	0.0033941	0.014991	0.015274	0.0084853		20143s	42.3 °C	0.0012021	0.026799	0.017112	0.011314	0.011384	0.012092
21975s	42.0 °C	0.09405	0.27425	0.31075	0.27805	0.3097	0.2889		21975s	42.0 °C	0.09215	0.20785	0.22455	0.23725	0.21995	0.23685		21975s	42.0 °C	0.0016263	0.0050205	0.013789	0.011384	0.020789	0.00084853		21975s	42.0 °C	0.00049497	0.041083	0.023405	0.020153	0.015203	0.0082731
23806s	41.9 °C	0.0942	0.37085	0.40485	0.37085	0.4012	0.4018		23806s	41.9 °C	0.0918	0.27325	0.289	0.2942	0.26305	0.28835		23806s	41.9 °C	0.0016971	0.012799	0.020011	0.013081	0.021072	0.0065054		23806s	41.9 °C	0.0011314	0.045608	0.02093	0.013859	0.011243	0.0062933
25637s	41.9 °C	0.09425	0.4649	0.48205	0.44285	0.464	0.49765		25637s	41.9 °C	0.092	0.3427	0.3561	0.3476	0.29235	0.31195		25637s	41.9 °C	0.0016263	0.016688	0.019163	0.024819	0.017536	0.013364		25637s	41.9 °C	0.0011314	0.055013	0.025314	0.01994	0.012233	0.0071418
27468s	42.0 °C	0.09425	0.51195	0.53565	0.48045	0.49775	0.5521		27468s	42.0 °C	0.09215	0.40505	0.4117	0.39925	0.31955	0.33095		27468s	42.0 °C	0.0016263	0.0034648	0.024395	0.028779	0.018173	0.021213		27468s	42.0 °C	0.0006364	0.042639	0.012587	0.01294	0.019587	0.005869
29300s	42.0 °C	0.09415	0.55825	0.56095	0.5352	0.52075	0.57785		29300s	42.0 °C	0.09195	0.45015	0.44805	0.43735	0.3501	0.34705		29300s	42.0 °C	0.0016263	0.013364	0.010536	0.062084	0.012657	0.025102		29300s	42.0 °C	0.0010607	0.039527	0.0057276	0.0054447	0.024042	0.0057276
31131s	41.9 °C	0.09425	0.60375	0.59065	0.574	0.55065	0.6108		31131s	41.9 °C	0.09355	0.48525	0.4705	0.4579	0.37605	0.3662		31131s	41.9 °C	0.0016263	0.0062933	0.0096874	0.03677	0.015627	0.020789		31131s	41.9 °C	0.0010607	0.024961	0.0055154	0.002687	0.024395	0.0025456
32962s	41.8 °C	0.09425	0.63425	0.62475	0.60505	0.5786	0.67335		32962s	41.8 °C	0.092	0.50825	0.48845	0.4767	0.39335	0.38705		32962s	41.8 °C	0.0016263	0.0013435	0.0081317	0.032315	0.013152	0.032739		32962s	41.8 °C	0.0014142	0.017041	0.010394	0.0025456	0.020153	0.004879
34793s	42.2 °C	0.09425	0.66505	0.65555	0.63535	0.60475	0.7301		34793s	42.2 °C	0.0929	0.52685	0.50235	0.49405	0.4079	0.42135		34793s	42.2 °C	0.0016263	0.0061518	0.01195	0.03288	0.0079903	0.022769		34793s	42.2 °C	0.00014142	0.019728	0.0067175	0.00077782	0.015698	0.025244
36624s	41.9 °C	0.0942	0.69895	0.6868	0.6661	0.6326	0.78055		36624s	41.9 °C	0.09235	0.5488	0.5205	0.5122	0.4205	0.45735		36624s	41.9 °C	0.0016971	0.0089803	0.009051	0.030123	0.0094752	0.027648		36624s	41.9 °C	0.0006364	0.021072	0.0087681	0.00028284	0.019092	0.030759
38456s	41.9 °C	0.0943	0.72925	0.71495	0.69425	0.66205	0.82935		38456s	41.9 °C	0.09235	0.57265	0.5423	0.52905	0.43075	0.48545		38456s	41.9 °C	0.0015556	0.0089803	0.01492	0.030759	0.011809	0.038537		38456s	41.9 °C	0.0006364	0.021991	0.0065054	0.0020506	0.018738	0.028072
40287s	42.0 °C	0.0944	0.75495	0.7382	0.7177	0.68495	0.8621		40287s	42.0 °C	0.0935	0.59215	0.5557	0.53915	0.4401	0.50445		40287s	42.0 °C	0.0016971	0.0071418	0.01895	0.030547	0.01195	0.03281		40287s	42.0 °C	0.00042426	0.018597	0.0073539	0.0019092	0.017395	0.019445
42118s	41.9 °C	0.09425	0.77705	0.7568	0.7384	0.70455	0.89225		42118s	41.9 °C	0.0928	0.60465	0.56545	0.54595	0.44425	0.5258		42118s	41.9 °C	0.0016263	0.0053033	0.023476	0.030971	0.014213	0.037972		42118s	41.9 °C	0.00042426	0.018455	0.0062933	0.0006364	0.01393	0.016971
43949s	41.8 °C	0.09415	0.79665	0.77555	0.75815	0.72355	0.91755		43949s	41.8 °C	0.09225	0.61525	0.5738	0.55185	0.4489	0.549		43949s	41.8 °C	0.0014849	0.0054447	0.026092	0.031325	0.016476	0.03783		43949s	41.8 °C	0.0013435	0.019728	0.0041012	0.0033234	0.014142	0.016829
45781s	42.3 °C	0.09425	0.81495	0.79055	0.7768	0.7409	0.9424		45781s	42.3 °C	0.0923	0.625	0.5806	0.5565	0.45365	0.5774		45781s	42.3 °C	0.0012021	0.0057276	0.025102	0.03182	0.018668	0.043558		45781s	42.3 °C	0.0011314	0.020648	0.0022627	0.0052326	0.01294	0.019658
47612s	42.1 °C	0.09415	0.8309	0.8054	0.79265	0.75635	0.96265		47612s	42.1 °C	0.09285	0.63405	0.58655	0.561	0.45885	0.6001		47612s	42.1 °C	0.0013435	0.0057983	0.025032	0.032598	0.020294	0.044618		47612s	42.1 °C	0.00049497	0.021991	0.00049497	0.0067882	0.011243	0.015274
49443s	41.8 °C	0.094	0.8456	0.8189	0.8081	0.7692	0.9831		49443s	41.8 °C	0.0927	0.6417	0.592	0.5639	0.4623	0.62095		49443s	41.8 °C	0.0012728	0.0072125	0.024183	0.03479	0.020648	0.052892		49443s	41.8 °C	0.00056569	0.022486	0.0015556	0.0087681	0.0097581	0.014496
51274s	41.8 °C	0.0941	0.8595	0.83045	0.8203	0.7819	1.0006		51274s	41.8 °C	0.0925	0.64935	0.5968	0.5671	0.46605	0.6397		51274s	41.8 °C	0.0011314	0.0077782	0.024819	0.032668	0.02192	0.053952		51274s	41.8 °C	0.00098995	0.023971	0.0028284	0.010465	0.0094045	0.0072125
53105s	42.0 °C	0.09415	0.8705	0.84095	0.83065	0.7928	1.0205		53105s	42.0 °C	0.0926	0.65555	0.6013	0.5693	0.4695	0.66255		53105s	42.0 °C	0.0012021	0.0093338	0.024819	0.030618	0.022203	0.065761		53105s	42.0 °C	0.00098995	0.023688	0.0038184	0.011879	0.0093338	0.0060104
54937s	41.9 °C	0.0941	0.881	0.8509	0.83905	0.8032	1.036		54937s	41.9 °C	0.09305	0.66145	0.60505	0.57115	0.47295	0.6772		54937s	41.9 °C	0.0011314	0.010748	0.023759	0.027224	0.023052	0.070216		54937s	41.9 °C	0.0006364	0.024112	0.0054447	0.012233	0.0084146	0.0066468
56768s	41.8 °C	0.0941	0.8901	0.85975	0.8467	0.81175	1.0488		56768s	41.8 °C	0.09265	0.66645	0.60865	0.57355	0.47625	0.69155		56768s	41.8 °C	0.00098995	0.011172	0.024537	0.025173	0.023829	0.073256		56768s	41.8 °C	0.0014849	0.024395	0.0062933	0.014354	0.007566	0.021284
58599s	42.0 °C	0.09415	0.89955	0.8694	0.85345	0.8194	1.0619		58599s	42.0 °C	0.0935	0.67075	0.6117	0.5747	0.4793	0.70055		58599s	42.0 °C	0.00091924	0.012799	0.02588	0.021991	0.022627	0.078489		58599s	42.0 °C	0	0.023547	0.0074953	0.014566	0.0060811	0.040234
MEAN value
-Ara							+Ara
Time s	Myc	Anchor-Linker	Linker-Bait	GroTAC1	GroTAC2		Time s	Myc	Anchor-Linker	Linker-Bait	GroTAC1	GroTAC2
0s	0.00148333	0.000766667	-0.000916667	-0.000566667	0.000233333		0s	0.000466667	0.00136667	0.00211667	0.00105	0.000616667
1831s	0.000666667	0.000316667	-0.0014	-0.000716667	1.66667e-05		1831s	0.00055	0.00146667	0.00195	0.00151667	0.000566667
3662s	0.00165	0.000233333	-0.00163333	-0.00108333	0.0004		3662s	0.000333333	0.00111667	0.00145	0.00243333	-8.33333e-05
5494s	0.000866667	-0.000166667	-0.00218333	-0.00158333	0.000216667		5494s	0.000816667	0.00158333	0.00206667	0.00333333	0.000183333
7325s	0.000816667	-0.000316667	-0.00236667	-0.0018	0.000433333		7325s	0.000716667	0.00145	0.00203333	0.00386667	0.00025
9156s	0.0014	0.00015	-0.00183333	-0.00118333	0.00115		9156s	0.00128333	0.00205	0.00253333	0.00428333	0.000916667
10987s	0.00306667	0.00173333	-0.000266667	0.000116667	0.00336667		10987s	0.00163333	0.0028	0.00358333	0.00521667	0.00303333
12819s	0.00583333	0.00556667	0.0027	0.0035	0.00701667		12819s	0.00388333	0.00585	0.00708333	0.00871667	0.00906667
14650s	0.0132	0.0147833	0.0110667	0.01185	0.0163833		14650s	0.00871667	0.0113	0.0141667	0.0148333	0.0189
16481s	0.0297	0.0349833	0.0298833	0.0287	0.0330833		16481s	0.0189667	0.0249167	0.0312833	0.0299667	0.0385667
18312s	0.06205	0.0732833	0.0660667	0.0614333	0.0653167		18312s	0.04205	0.0534667	0.0609833	0.0574667	0.0714
20144s	0.1136	0.129433	0.118133	0.112333	0.1149		20144s	0.0796167	0.0958	0.1025	0.0954167	0.110217
21973s	0.190517	0.2149	0.204083	0.192367	0.210633		21973s	0.13165	0.15325	0.15445	0.1335	0.154667
23804s	0.28955	0.3115	0.300467	0.291367	0.322267		23804s	0.20025	0.21755	0.211417	0.178383	0.199967
25636s	0.3781	0.388983	0.37075	0.367933	0.4166		25636s	0.271517	0.28355	0.268933	0.207767	0.220367
27467s	0.427317	0.438367	0.422983	0.41035	0.4635		27467s	0.330817	0.334717	0.31525	0.2377	0.2393
29298s	0.485033	0.479567	0.4532	0.447217	0.485817		29298s	0.375517	0.370333	0.3518	0.2704	0.258083
31129s	0.52275	0.513333	0.48335	0.48205	0.52085		31129s	0.40555	0.390483	0.371567	0.294033	0.280417
32960s	0.553967	0.544433	0.51765	0.505183	0.5762		32960s	0.426717	0.407333	0.390967	0.313767	0.311233
34792s	0.587683	0.57735	0.551717	0.533133	0.63105		34792s	0.4487	0.424833	0.408667	0.327283	0.347817
36623s	0.62245	0.609567	0.5848	0.562217	0.677533		36623s	0.469917	0.442317	0.424667	0.338517	0.375383
38454s	0.652033	0.637333	0.612017	0.591033	0.719267		38454s	0.4928	0.46255	0.4404	0.349533	0.39875
40285s	0.676733	0.660583	0.635567	0.61515	0.752667		40285s	0.510733	0.475667	0.45095	0.35705	0.41645
42117s	0.700017	0.680733	0.657167	0.635983	0.78095		42117s	0.523833	0.485967	0.458583	0.362383	0.437467
43948s	0.72025	0.700017	0.676433	0.6553	0.806167		43948s	0.5352	0.4953	0.4652	0.367533	0.459183
45779s	0.739083	0.71715	0.69485	0.672833	0.829867		45779s	0.545067	0.502883	0.4702	0.3722	0.4823
47610s	0.755567	0.731433	0.710717	0.68855	0.849817		47610s	0.5544	0.5095	0.47505	0.376767	0.503467
49442s	0.77035	0.745933	0.7258	0.702317	0.870817		49442s	0.562033	0.515183	0.478333	0.378833	0.522083
51273s	0.783867	0.757917	0.737517	0.714833	0.891133		51273s	0.57005	0.520417	0.48185	0.381467	0.541333
53104s	0.79565	0.76925	0.74855	0.726167	0.9108		53104s	0.577067	0.524883	0.484317	0.383883	0.558083
54935s	0.806367	0.778833	0.757883	0.736567	0.926183		54935s	0.582883	0.528033	0.485933	0.385633	0.568783
56766s	0.816067	0.787833	0.766583	0.74485	0.941533		56766s	0.589333	0.53235	0.489133	0.38815	0.5831
58598s	0.825833	0.796517	0.774867	0.752217	0.956517		58598s	0.594117	0.535467	0.49045	0.3903	0.592283
SEM
-Ara							+Ara
Time s	Myc	Anchor-Linker	Linker-Bait	GroTAC1	GroTAC2		Time s	Myc	Anchor-Linker	Linker-Bait	GroTAC1	GroTAC2
0s	0.00154551	0.000506897	0.000609872	0.000720147	0.00142634		0s	0.000422624	0.000268225	0.000666041	0.000275379	0.000235112
1831s	0.00147262	0.000823779	0.0007	0.000856511	0.0019728		1831s	0.000534634	0.000280377	0.000665833	0.000372305	0.000192209
3662s	0.00112694	0.000847709	0.000709656	0.000770462	0.00226182		3662s	0.000277389	0.000164148	0.000388373	0.000765034	0.000352767
5494s	0.00198774	0.00150702	0.00128852	0.00134299	0.00280867		5494s	0.000640529	0.000208833	0.000616667	0.000617342	0.000272845
7325s	0.00218371	0.00193139	0.00167564	0.00180069	0.00293631		7325s	0.000520683	0.000132288	0.000516667	0.000904771	0.0004
9156s	0.00238764	0.00208407	0.00171861	0.00177537	0.00322916		9156s	0.000834832	0.000305505	0.000717248	0.000895048	0.000633991
10987s	0.00238491	0.00210581	0.00165965	0.00200963	0.00245939		10987s	0.000470225	0.000332916	0.000765034	0.00101749	0.000748517
12819s	0.00261921	0.00222155	0.00167506	0.00238485	0.00251484		12819s	0.000678438	0.000606218	0.000766667	0.000605759	0.000290593
14650s	0.0022951	0.00232421	0.00189216	0.002529	0.0011893		14650s	0.0014794	0.000945163	0.000443784	0.00102483	0.000843109
16481s	0.00172143	0.00245922	0.00344315	0.0040333	0.00241356		16481s	0.00204294	0.00232116	0.000560753	0.00127552	0.000666667
18312s	0.00258666	0.002484	0.00701025	0.0059044	0.00428071		18312s	0.00325167	0.00411808	0.00356187	0.00101338	0.00174236
20144s	0.00475631	0.00239936	0.00904002	0.00581194	0.0055548		20144s	0.00571302	0.00681438	0.00450009	0.00215181	0.000324465
21973s	0.0102168	0.00283152	0.0103269	0.012201	0.00889945		21973s	0.00823777	0.0120667	0.00602211	0.00342819	0.00504846
23804s	0.0108214	0.00361905	0.0124389	0.00814255	0.0078601		23804s	0.0103374	0.0132038	0.00525455	0.00370701	0.00171132
25636s	0.00475719	0.000857483	0.0110924	0.00217607	0.00667258		25636s	0.0110303	0.0123465	0.0071762	0.00424405	0.00118755
27467s	0.00503292	0.00157727	0.0186282	0.00345048	0.00887642		27467s	0.0104665	0.0107103	0.00517502	0.00584829	0.00217945
29298s	0.0132421	0.00845381	0.0060779	0.0103712	0.00665209		29298s	0.00984743	0.00932994	0.00412189	0.00686628	0.00434859
31129s	0.0079543	0.0117454	0.00325628	0.0160191	0.0052259		31129s	0.00866636	0.00904661	0.00382059	0.00646183	0.00824623
32960s	0.00856856	0.00998938	0.00578497	0.011552	0.00248713		32960s	0.00701839	0.00807137	0.00374414	0.00684059	0.0134114
34792s	0.00925591	0.0103151	0.00636241	0.0117306	0.00331071		34792s	0.00814192	0.00914724	0.00506264	0.00653646	0.0134228
36623s	0.00925666	0.0102942	0.00667851	0.012204	0.00473113		36623s	0.00875792	0.00978793	0.00319065	0.00618663	0.00925717
38454s	0.00859624	0.0101039	0.00603506	0.012142	0.00794724		38454s	0.00810946	0.00964525	0.00219621	0.00640867	0.00770979
40285s	0.00809178	0.00958577	0.00626347	0.0131285	0.00760051		40285s	0.0089876	0.011338	0.00265063	0.00619819	0.0074272
42117s	0.00869532	0.00990885	0.00688212	0.0138694	0.00941599		42117s	0.00961511	0.0115163	0.00279662	0.0059921	0.00434227
43948s	0.00908024	0.0100636	0.00674891	0.014019	0.0102767		43948s	0.00973914	0.0114805	0.0031114	0.00579974	0.00197744
45779s	0.00963865	0.0109629	0.00685638	0.0142908	0.0118006		45779s	0.0104773	0.0122851	0.00396863	0.00600881	0.00218251
47610s	0.0100714	0.0108128	0.00700097	0.0145088	0.0127679		47610s	0.0107058	0.0122871	0.00416773	0.00573006	0.00223911
49442s	0.0102847	0.0111857	0.00688858	0.0150401	0.0128433		49442s	0.011117	0.012908	0.0047372	0.00524185	0.00422378
51273s	0.010443	0.0112493	0.00694504	0.0154467	0.0118386		51273s	0.0111893	0.0130936	0.00512502	0.00457551	0.00311198
53104s	0.0108657	0.0116694	0.00749617	0.015638	0.0118003		53104s	0.0117752	0.0137826	0.00588673	0.00434361	0.00643178
54935s	0.0107985	0.0115398	0.00753532	0.0156091	0.0133652		54935s	0.0119089	0.0136101	0.0059032	0.00368118	0.00984079
56766s	0.011144	0.0114575	0.00812672	0.0153424	0.0129672		56766s	0.0124484	0.0141833	0.00644983	0.00339939	0.0104507
58598s	0.0113467	0.0109885	0.00903592	0.0150167	0.0118893		58598s	0.012171	0.014096	0.00644522	0.00267317	0.00968269

## Sheet: dclpX 1
Mean OD 1	-Ara									+Ara								Replicate SD 1	-Ara									+Ara
Time s	Temp	LB	myc	Anchor-Linker	Linker-Bait	GroTAC1	GroTAC2		Time s	Temp	LB	myc	Anchor-Linker	Linker-Bait	GroTAC1	GroTAC2		Time s	Temp								Time s	Temp
0s	41.8 °C	0.09295	0.0926	0.0927	0.09735	0.09425	0.09565		0s	41.8 °C	0.1008	0.09655	0.09405	0.0964	0.09835	0.09415		0s	41.8 °C	0.00049497	0.00098995	0.0011314	0.00077782	0.00091924	0.00049497		0s	41.8 °C	0.0073539	0.0036062	0.0006364	0.0043841	0.0028991	0.0016263
1831s	42.0 °C	0.0938	0.0956	0.09875	0.10125	0.10025	0.103		1831s	42.0 °C	0.1062	0.1015	0.0997	0.1025	0.09995	0.0976		1831s	42.0 °C	0.0015556	0.0045255	0.0068589	0.0047376	0.0084146	0.0059397		1831s	42.0 °C	0.010748	0.0082024	0.0052326	0.0079196	0.0047376	0
3663s	41.7 °C	0.0939	0.09325	0.09485	0.09935	0.09875	0.10185		3663s	41.7 °C	0.1083	0.1026	0.1016	0.1049	0.10035	0.102		3663s	41.7 °C	0.0016971	0.0012021	0.0019092	0.0051619	0.005869	0.0019092		3663s	41.7 °C	0.0073539	0.0059397	0.00042426	0.0024042	0.0053033	0.0057983
5494s	41.8 °C	0.0936	0.09315	0.09425	0.09765	0.098	0.0988		5494s	41.8 °C	0.1074	0.10335	0.09965	0.10285	0.10345	0.1032		5494s	41.8 °C	0.00098995	0.00077782	0.00077782	0.004879	0.0057983	0.0028284		5494s	41.8 °C	0.0069296	0.0043134	0.0016263	0.0060104	0.0094045	0.0072125
7325s	42.0 °C	0.0937	0.09395	0.0946	0.0974	0.0967	0.09805		7325s	42.0 °C	0.1064	0.1023	0.0985	0.10335	0.1057	0.1024		7325s	42.0 °C	0.0011314	0.0012021	0.00028284	0.0041012	0.0035355	0.0006364		7325s	42.0 °C	0.0066468	0.0035355	0.0019799	0.0023335	0.012869	0.005374
9156s	41.9 °C	0.0936	0.09655	0.0969	0.099	0.0986	0.09935		9156s	41.9 °C	0.10595	0.10365	0.09975	0.1025	0.1066	0.1028		9156s	41.9 °C	0.00098995	0.0016263	0	0.003677	0.0038184	0.0014849		9156s	41.9 °C	0.0068589	0.0067175	0.0028991	0.0062225	0.012162	0.0041012
10988s	41.7 °C	0.09365	0.1042	0.10355	0.1041	0.10345	0.10385		10988s	41.7 °C	0.1051	0.10785	0.1033	0.1058	0.1099	0.1057		10988s	41.7 °C	0.0010607	0.0014142	0.0010607	0.002687	0.0024749	0.00035355		10988s	41.7 °C	0.0083439	0.0070004	0.0024042	0.0055154	0.012021	0.0029698
12819s	42.0 °C	0.09365	0.12275	0.1195	0.11885	0.11535	0.11365		12819s	42.0 °C	0.10585	0.12055	0.1128	0.11415	0.11965	0.1145		12819s	42.0 °C	0.0010607	0.00049497	0.00098995	0.0026163	0.00035355	0.003182		12819s	42.0 °C	0.0043134	0.0064347	0.0016971	0.003182	0.014496	0.00014142
14650s	42.0 °C	0.0936	0.1595	0.15085	0.1462	0.1431	0.13715		14650s	42.0 °C	0.10435	0.1501	0.13505	0.1323	0.1417	0.14125		14650s	42.0 °C	0.0011314	0.0011314	0.0027577	0.0014142	0.00014142	0.0072832		14650s	42.0 °C	0.0054447	0.006364	0.00049497	0.0050912	0.017395	0.0016263
16482s	42.3 °C	0.0935	0.22585	0.21185	0.19955	0.2041	0.189		16482s	42.3 °C	0.10525	0.212	0.1896	0.1762	0.19255	0.20025		16482s	42.3 °C	0.00098995	0.0027577	0.0034648	0.0024749	0.003677	0.014708		16482s	42.3 °C	0.0068589	0.011314	0.00056569	0.0072125	0.022415	0.0006364
18313s	42.1 °C	0.09345	0.31625	0.28975	0.2714	0.28255	0.26355		18313s	42.1 °C	0.1063	0.2898	0.2611	0.24325	0.26	0.2703		18313s	42.1 °C	0.0010607	0.012233	0.0034648	0.0046669	0.008556	0.015061		18313s	42.1 °C	0.0046669	0.0087681	0.0035355	0.007566	0.024607	0.0012728
20144s	42.1 °C	0.0935	0.4302	0.3991	0.3743	0.391	0.36885		20144s	42.1 °C	0.10445	0.3845	0.3512	0.32865	0.3283	0.3293		20144s	42.1 °C	0.0011314	0.015839	0.0021213	0.0046669	0.0091924	0.01591		20144s	42.1 °C	0.0070004	0.0077782	0.00042426	0.01195	0.028426	0.00056569
21975s	42.1 °C	0.09335	0.5234	0.5064	0.4817	0.497	0.47885		21975s	42.1 °C	0.10445	0.46685	0.42955	0.3938	0.36	0.35775		21975s	42.1 °C	0.0010607	0.0097581	0.0025456	0.0039598	0.0045255	0.01294		21975s	42.1 °C	0.005869	0.0072832	0.007566	0.0039598	0.029133	0.0017678
23807s	42.0 °C	0.09335	0.5895	0.5932	0.56905	0.5828	0.57005		23807s	42.0 °C	0.1039	0.53705	0.4962	0.4558	0.39625	0.3843		23807s	42.0 °C	0.0010607	0.0066468	0.012021	0.0006364	0.00042426	0.01294		23807s	42.0 °C	0.0066468	0.0033234	0.012869	0.0049497	0.025527	0.00084853
25638s	42.2 °C	0.09325	0.64145	0.6509	0.6403	0.6466	0.63815		25638s	42.2 °C	0.1054	0.5939	0.5437	0.506	0.4251	0.40935		25638s	42.2 °C	0.0010607	0.0081317	0.014425	0.00070711	0.0038184	0.008556		25638s	42.2 °C	0.0032527	0.00084853	0.017112	0.00042426	0.02489	0.00021213
27469s	42.0 °C	0.09335	0.6777	0.7017	0.69275	0.67685	0.6568		27469s	42.0 °C	0.10495	0.6298	0.57245	0.52735	0.4433	0.42345		27469s	42.0 °C	0.0012021	0.0046669	0.012587	0.0041719	0.0086974	0.0049497		27469s	42.0 °C	0.0051619	0.0050912	0.017466	0.0023335	0.020365	0.00035355
29301s	41.9 °C	0.09315	0.6886	0.7331	0.71075	0.6903	0.68245		29301s	41.9 °C	0.10315	0.64025	0.5948	0.5438	0.45745	0.4374		29301s	41.9 °C	0.0012021	0.00084853	0.026729	0.013647	0.0057983	0.016758		29301s	41.9 °C	0.0070004	0.01096	0.014284	0.0032527	0.019021	0.0011314
31132s	42.1 °C	0.0932	0.72215	0.7789	0.7514	0.73345	0.72435		31132s	42.1 °C	0.1032	0.6425	0.6098	0.555	0.46405	0.44825		31132s	42.1 °C	0.0012728	0.005869	0.027011	0.0074953	0.0027577	0.017041		31132s	42.1 °C	0.0079196	0.0076368	0.015415	0.0028284	0.018738	0.0034648
32963s	41.9 °C	0.0932	0.7651	0.8237	0.7971	0.77935	0.76755		32963s	41.9 °C	0.1045	0.65935	0.6334	0.56335	0.4661	0.45665		32963s	41.9 °C	0.0012728	0.0083439	0.015556	0.006364	0.00049497	0.014637		32963s	41.9 °C	0.0059397	0.0091217	0.015274	0.0045962	0.015415	0.0033234
34794s	42.1 °C	0.09325	0.81145	0.8661	0.847	0.8274	0.80605		34794s	42.1 °C	0.10265	0.6832	0.65765	0.58195	0.4809	0.4613		34794s	42.1 °C	0.0013435	0.002192	0.0072125	0.0091924	0.010324	0.010253		34794s	42.1 °C	0.007566	0.0057983	0.013364	0.004879	0.011455	0.002687
36626s	42.1 °C	0.093	0.8531	0.89775	0.8847	0.86535	0.84855		36626s	42.1 °C	0.1028	0.7036	0.6798	0.60015	0.49035	0.47135		36626s	42.1 °C	0.0012728	0.0018385	0.00049497	0.0070711	0.011102	0.0053033		36626s	42.1 °C	0.0076368	0.0033941	0.014142	0.0072832	0.0081317	0.0024749
38457s	42.0 °C	0.0931	0.8934	0.9265	0.91655	0.8952	0.87805		38457s	42.0 °C	0.10265	0.71895	0.69715	0.61105	0.49615	0.47575		38457s	42.0 °C	0.0012728	0.0093338	0.006364	0.0068589	0.012869	0.0044548		38457s	42.0 °C	0.0078489	0.0013435	0.013647	0.005869	0.0051619	0.0024749
40288s	41.8 °C	0.09295	0.9283	0.95025	0.9436	0.91875	0.90385		40288s	41.8 °C	0.1027	0.7349	0.71305	0.6207	0.50305	0.47465		40288s	41.8 °C	0.0013435	0.013859	0.010253	0.008061	0.01294	0.0026163		40288s	41.8 °C	0.0057983	0.00070711	0.014779	0.0056569	0.003182	0.0024749
42119s	42.0 °C	0.093	0.9591	0.97005	0.96605	0.9399	0.9248		42119s	42.0 °C	0.10255	0.7485	0.7254	0.62675	0.50635	0.4752		42119s	42.0 °C	0.0012728	0.015274	0.013506	0.0079903	0.012869	0.0032527		42119s	42.0 °C	0.007566	0.00084853	0.015415	0.0051619	0.0034648	0.00028284
43951s	42.0 °C	0.09305	0.98375	0.9883	0.98405	0.9569	0.94205		43951s	42.0 °C	0.1032	0.76045	0.73635	0.6315	0.5122	0.47725		43951s	42.0 °C	0.0014849	0.017607	0.016971	0.010536	0.013576	0.0010607		43951s	42.0 °C	0.0067882	0.0016263	0.013647	0.0042426	0.0025456	0.00049497
45782s	42.1 °C	0.09295	1.0096	1.0046	1.0005	0.97185	0.9574		45782s	42.1 °C	0.10345	0.77075	0.74625	0.63565	0.5154	0.47875		45782s	42.1 °C	0.0013435	0.019092	0.020294	0.012092	0.01393	0.0021213		45782s	42.1 °C	0.0062933	0.0028991	0.015061	0.0062933	0.0019799	0.0010607
47613s	41.7 °C	0.09295	1.033	1.0201	1.0153	0.98375	0.9707		47613s	41.7 °C	0.1031	0.77915	0.753	0.6368	0.5172	0.47975		47613s	41.7 °C	0.0013435	0.017536	0.021991	0.016263	0.010819	0.0014142		47613s	41.7 °C	0.008061	0.0030406	0.012304	0.0046669	0.0014142	0.0033234
49445s	42.0 °C	0.09295	1.0607	1.0327	1.0295	0.99515	0.984		49445s	42.0 °C	0.1024	0.7866	0.7595	0.6375	0.5182	0.48095		49445s	42.0 °C	0.0013435	0.019092	0.024537	0.01888	0.011102	0.0018385		49445s	42.0 °C	0.0072125	0.0046669	0.012021	0.006364	0.0035355	0.0019092
51276s	42.0 °C	0.093	1.081	1.0452	1.0435	1.0058	0.99565		51276s	42.0 °C	0.10275	0.79255	0.76525	0.63845	0.51855	0.484		51276s	42.0 °C	0.0014142	0.015344	0.023971	0.020506	0.0087681	0.002192		51276s	42.0 °C	0.0068589	0.0040305	0.011243	0.0067175	0.0034648	0.002687
53107s	42.0 °C	0.0929	1.0956	1.057	1.0545	1.015	1.0066		53107s	42.0 °C	0.10325	0.7967	0.76795	0.63765	0.51805	0.48605		53107s	42.0 °C	0.0014142	0.012657	0.021213	0.02093	0.0060811	0.0025456		53107s	42.0 °C	0.0067175	0.0046669	0.010112	0.0071418	0.0038891	0.0037477
54938s	41.8 °C	0.093	1.1079	1.0698	1.067	1.0243	1.0173		54938s	41.8 °C	0.10265	0.80055	0.7714	0.63705	0.5177	0.4865		54938s	41.8 °C	0.0015556	0.010748	0.018597	0.023971	0.0042426	0.0047376		54938s	41.8 °C	0.0082731	0.0040305	0.0076368	0.0072832	0.0031113	0.0032527
56770s	41.7 °C	0.09295	1.121	1.0837	1.0794	1.033	1.028		56770s	41.7 °C	0.10345	0.80585	0.7754	0.6375	0.51655	0.4884		56770s	41.7 °C	0.0014849	0.011031	0.015344	0.023617	0.002192	0.0056569		56770s	41.7 °C	0.0084146	0.0047376	0.0073539	0.0079196	0.003182	0.0019799
58601s	41.9 °C	0.09305	1.1312	1.0937	1.0891	1.0408	1.0356		58601s	41.9 °C	0.1031	0.8074	0.7771	0.63715	0.5128	0.49035		58601s	41.9 °C	0.0013435	0.013081	0.013435	0.023547	0.0018385	0.0057276		58601s	41.9 °C	0.0073539	0.0052326	0.0065054	0.0089803	0.0029698	0.0050205
Mean OD 2	-Ara									+Ara								Replicate SD 2	-Ara									+Ara
Time s	Temp	LB	myc	Anchor-Linker	Linker-Bait	GroTAC1	GroTAC2		Time s	Temp	LB	myc	Anchor-Linker	Linker-Bait	GroTAC1	GroTAC2		Time s	Temp								Time s	Temp
0s	42.0 °C	0.09385	0.09275	0.0918	0.0956	0.0944	0.0979		0s	42.0 °C	0.101	0.0972	0.09475	0.0946	0.0947	0.09285		0s	42.0 °C	0.0023335	0.0014849	0.00028284	0.0042426	0.0012728	0.0022627		0s	42.0 °C	0.0084853	0.0055154	0.0024749	0.00098995	0.00098995	0.0016263
1831s	41.9 °C	0.0955	0.09645	0.0975	0.0948	0.0982	0.1003		1831s	41.9 °C	0.10215	0.1015	0.0978	0.09895	0.09575	0.0953		1831s	41.9 °C	0.0049497	0.0038891	0.0070711	0.0016971	0.0060811	0.0046669		1831s	41.9 °C	0.0082731	0.010182	0.005374	0.0036062	0.0020506	0.00014142
3662s	41.9 °C	0.0965	0.0956	0.0969	0.0961	0.1014	0.10255		3662s	41.9 °C	0.1053	0.10275	0.0986	0.1018	0.09675	0.09565		3662s	41.9 °C	0.006364	0.0049497	0.0060811	0.0038184	0.010607	0.0067175		3662s	41.9 °C	0.011031	0.01195	0.0062225	0.0048083	0.0037477	7.0711e-05
5494s	42.0 °C	0.09475	0.09305	0.09545	0.09625	0.10005	0.1052		5494s	42.0 °C	0.10755	0.1055	0.1015	0.10305	0.09945	0.09555		5494s	42.0 °C	0.0034648	0.00091924	0.0033234	0.0038891	0.0082731	0.0074953		5494s	42.0 °C	0.012799	0.014001	0.0073539	0.0051619	0.0062933	0.00049497
7325s	41.8 °C	0.0946	0.09345	0.0943	0.09785	0.0996	0.10625		7325s	41.8 °C	0.10775	0.1068	0.1038	0.1025	0.10095	0.0956		7325s	41.8 °C	0.0035355	0.00077782	0.0018385	0.0050205	0.0069296	0.0078489		7325s	41.8 °C	0.013223	0.013718	0.0059397	0.0049497	0.0074246	0.0011314
9156s	42.3 °C	0.0947	0.0948	0.09605	0.09835	0.10125	0.1054		9156s	42.3 °C	0.1084	0.10865	0.1058	0.10655	0.10275	0.09785		9156s	42.3 °C	0.003677	0.00056569	0.0014849	0.0038891	0.0064347	0.0077782		9156s	42.3 °C	0.015132	0.015344	0.009051	0.0077075	0.0062933	0.00035355
10987s	41.8 °C	0.0951	0.10045	0.10235	0.10685	0.1052	0.11075		10987s	41.8 °C	0.10895	0.10935	0.1083	0.10755	0.10515	0.10195		10987s	41.8 °C	0.0041012	0.0020506	0.00021213	0.0078489	0.0065054	0.0078489		10987s	41.8 °C	0.015203	0.013506	0.0072125	0.005869	0.0037477	0.0010607
12819s	42.1 °C	0.0949	0.1116	0.1178	0.1176	0.11695	0.12565		12819s	42.1 °C	0.1095	0.11915	0.1214	0.1183	0.1163	0.11385		12819s	42.1 °C	0.0038184	0.00042426	0.0019799	0.0039598	0.0037477	0.0047376		12819s	42.1 °C	0.012869	0.012799	0.005374	0.0057983	0.0025456	0.0041719
14650s	42.0 °C	0.0949	0.1374	0.1509	0.1461	0.14185	0.1545		14650s	42.0 °C	0.10695	0.1331	0.1445	0.13865	0.14	0.13895		14650s	42.0 °C	0.003677	0.00042426	0.00056569	0.0049497	0.0016263	0.0076368		14650s	42.0 °C	0.014354	0.011314	0.0050912	0.0072832	0.00014142	0.0040305
16481s	42.3 °C	0.0948	0.19595	0.21895	0.2076	0.20855	0.22395		16481s	42.3 °C	0.10685	0.17385	0.1997	0.18795	0.1932	0.1951		16481s	42.3 °C	0.0035355	0.0016263	0.0033234	0.0021213	0.0055861	0.0016263		16481s	42.3 °C	0.013223	0.0064347	0.00042426	0.0016263	0.005374	0.0066468
18312s	41.8 °C	0.0948	0.277	0.3133	0.28435	0.2902	0.31125		18312s	41.8 °C	0.10685	0.2312	0.2673	0.24785	0.25505	0.25325		18312s	41.8 °C	0.0033941	0.0056569	0.012728	0.003182	0.0025456	0.0043134		18312s	41.8 °C	0.01393	0.0059397	0.002687	0.0016263	0.0054447	0.01096
20144s	42.0 °C	0.0947	0.3922	0.4286	0.3985	0.4036	0.42085		20144s	42.0 °C	0.1078	0.3218	0.3475	0.3258	0.3183	0.30325		20144s	42.0 °C	0.0032527	0.009051	0.014849	0.0082024	0.002687	0.0037477		20144s	42.0 °C	0.013294	0.003677	0.00028284	0.0042426	0.0043841	0.020153
21975s	42.0 °C	0.0948	0.50105	0.52775	0.50035	0.5067	0.52115		21975s	42.0 °C	0.10595	0.39705	0.41945	0.38815	0.3577	0.337		21975s	42.0 °C	0.0033941	0.014779	0.017607	0.0078489	0.0055154	0.007566		21975s	42.0 °C	0.01195	0.0013435	0.0040305	0.0016263	0.0043841	0.019233
23806s	41.9 °C	0.0948	0.5751	0.6027	0.5787	0.58595	0.6027		23806s	41.9 °C	0.10745	0.47505	0.4879	0.45175	0.40535	0.3617		23806s	41.9 °C	0.0035355	0.0067882	0.015415	0.0018385	0.0084146	0.0043841		23806s	41.9 °C	0.011809	0.0026163	0.005374	0.0026163	0.0043134	0.025456
25637s	42.0 °C	0.09465	0.63185	0.65285	0.63765	0.63475	0.66395		25637s	42.0 °C	0.10815	0.53705	0.53695	0.5043	0.4355	0.3838		25637s	42.0 °C	0.0030406	0.0095459	0.0050205	0.01096	0.011809	0.0089803		25637s	42.0 °C	0.014071	0.0017678	0.010394	0.0015556	0.0032527	0.034507
27468s	41.9 °C	0.0944	0.67905	0.68695	0.69555	0.67025	0.6814		27468s	41.9 °C	0.10775	0.5804	0.5708	0.5307	0.4631	0.4034		27468s	41.9 °C	0.0028284	0.008556	0.024678	0.0051619	0.032315	0.0033941		27468s	41.9 °C	0.013789	0.0014142	0.014708	0.002687	0.0057983	0.033658
29300s	42.1 °C	0.0941	0.712	0.7145	0.7463	0.70015	0.71785		29300s	42.1 °C	0.1084	0.6072	0.5947	0.5564	0.48375	0.4255		29300s	42.1 °C	0.002687	0.0067882	0.028709	0.0055154	0.032032	0.00035355		29300s	42.1 °C	0.011172	0.00028284	0.013859	0.0015556	0.0084146	0.034224
31131s	42.3 °C	0.09395	0.7175	0.7583	0.78565	0.7499	0.76425		31131s	42.3 °C	0.107	0.60925	0.608	0.57015	0.49125	0.4346		31131s	42.3 °C	0.0024749	0.00070711	0.017112	0.0019092	0.025032	0.002192		31131s	42.3 °C	0.010607	0.0010607	0.010041	0.0061518	0.010536	0.043558
32962s	41.9 °C	0.0938	0.7635	0.8148	0.83465	0.80365	0.80645		32962s	41.9 °C	0.1078	0.6238	0.63265	0.592	0.49795	0.4402		32962s	41.9 °C	0.0021213	0.002687	0.0079196	0.0027577	0.013364	0.0023335		32962s	41.9 °C	0.011031	0.0057983	0.005869	0.010607	0.0072832	0.045538
34793s	41.9 °C	0.0934	0.8065	0.86095	0.87785	0.8479	0.8465		34793s	41.9 °C	0.1054	0.6451	0.65565	0.606	0.50465	0.44925		34793s	41.9 °C	0.0015556	0.0025456	0.0038891	0.0067175	0.008061	0.0024042		34793s	41.9 °C	0.011172	0.00014142	7.0711e-05	0.014001	0.0050205	0.036982
36625s	41.8 °C	0.0931	0.84705	0.8977	0.91105	0.88255	0.8771		36625s	41.8 °C	0.1095	0.67125	0.6808	0.6224	0.5088	0.4586		36625s	41.8 °C	0.00098995	0.0041719	0.00014142	0.0091217	0.0074246	0.0019799		36625s	41.8 °C	0.0076368	7.0711e-05	0.0033941	0.014566	0.0024042	0.036204
38456s	41.9 °C	0.09275	0.88325	0.929	0.9393	0.90895	0.90355		38456s	41.9 °C	0.1089	0.6896	0.70115	0.6327	0.51285	0.46515		38456s	41.9 °C	0.0006364	0.0091217	0.0011314	0.010889	0.0079903	0.0020506		38456s	41.9 °C	0.010465	0.0014142	0.0062933	0.014142	0.003182	0.030193
40287s	42.4 °C	0.0926	0.91695	0.9542	0.964	0.9318	0.9265		40287s	42.4 °C	0.10685	0.70565	0.7181	0.64025	0.51605	0.4703		40287s	42.4 °C	0.00042426	0.01195	0.0033941	0.011879	0.0087681	0.00070711		40287s	42.4 °C	0.013223	0.0037477	0.0041012	0.014071	0.0027577	0.02192
42118s	42.0 °C	0.09275	0.94535	0.9779	0.98375	0.95265	0.9443		42118s	42.0 °C	0.10665	0.72185	0.7319	0.64815	0.5209	0.4755		42118s	42.0 °C	0.0006364	0.0099702	0.0082024	0.01195	0.0099702	0.0016971		42118s	42.0 °C	0.011243	0.0041719	0.0035355	0.014779	0.0060811	0.019799
43949s	41.9 °C	0.09255	0.9716	1	1.0033	0.97035	0.9603		43949s	41.9 °C	0.10815	0.73735	0.74405	0.6527	0.52565	0.4818		43949s	41.9 °C	0.00049497	0.0072125	0.014284	0.011172	0.012233	0.0035355		43949s	41.9 °C	0.010253	0.004879	0.0034648	0.015839	0.0077075	0.015415
45781s	42.0 °C	0.0926	0.9979	1.0199	1.0195	0.9864	0.9742		45781s	42.0 °C	0.1056	0.74765	0.75365	0.6542	0.52805	0.4886		45781s	42.0 °C	0.00042426	0.0073539	0.023264	0.010465	0.0076368	0.0046669		45781s	42.0 °C	0.012162	0.0043134	0.0014849	0.018385	0.0088388	0.013152
47612s	41.9 °C	0.09265	1.0213	1.0399	1.0329	0.9993	0.98565		47612s	41.9 °C	0.1052	0.7571	0.7611	0.6561	0.53175	0.48905		47612s	41.9 °C	0.0006364	0.0053033	0.031325	0.0092631	0.0089095	0.0053033		47612s	41.9 °C	0.0096167	0.003677	0.00056569	0.019375	0.0096874	0.018314
49443s	41.9 °C	0.09255	1.0433	1.0573	1.0448	1.0105	0.9966		49443s	41.9 °C	0.10745	0.76615	0.7677	0.6561	0.5332	0.48975		49443s	41.9 °C	0.00049497	0.00049497	0.037689	0.0091217	0.010536	0.006364		49443s	41.9 °C	0.011526	0.0020506	0.0041012	0.018102	0.011172	0.0169
51274s	41.9 °C	0.0929	1.074	1.0714	1.0559	1.0223	1.0069		51274s	41.9 °C	0.10795	0.77245	0.774	0.6576	0.53495	0.4855		51274s	41.9 °C	0.00084853	0.00049497	0.04179	0.0082024	0.0081317	0.0069296		51274s	41.9 °C	0.007566	0.0023335	0.0022627	0.019092	0.011809	0.024466
53106s	41.8 °C	0.0926	1.089	1.0863	1.0654	1.0314	1.0177		53106s	41.8 °C	0.1072	0.77775	0.77695	0.65515	0.5356	0.48115		53106s	41.8 °C	0.00056569	0.0028991	0.043416	0.0077075	0.0048083	0.0072832		53106s	41.8 °C	0.011597	0.0013435	0.0037477	0.019021	0.013859	0.025102
54937s	41.9 °C	0.0926	1.1054	1.0984	1.0759	1.0416	1.0274		54937s	41.9 °C	0.1075	0.7822	0.78215	0.6576	0.53585	0.48005		54937s	41.9 °C	0.00042426	0.0052326	0.043204	0.0053033	0.0018385	0.0070711		54937s	41.9 °C	0.0065054	0.0011314	0.002192	0.02093	0.014213	0.028638
56768s	42.0 °C	0.0927	1.1192	1.1139	1.0859	1.0508	1.0392		56768s	42.0 °C	0.10925	0.78845	0.7876	0.65755	0.53755	0.48175		56768s	42.0 °C	0.00042426	0.005869	0.045396	0.0043134	0.00021213	0.0055154		56768s	42.0 °C	0.0062933	0.0006364	0.0038184	0.021708	0.018031	0.029628
58599s	41.8 °C	0.09275	1.1319	1.1272	1.0944	1.0608	1.0474		58599s	41.8 °C	0.1088	0.792	0.78875	0.65665	0.5355	0.48665		58599s	41.8 °C	0.00049497	0.0049497	0.046245	0.0023335	0.0066468	0.005869		58599s	41.8 °C	0.0098995	0.00056569	0.0028991	0.022557	0.017253	0.028779
Mean OD 3	-Ara									+Ara								Replicate SD 3	-Ara									+Ara
Time s	Temp	LB	myc	Anchor-Linker	Linker-Bait	GroTAC1	GroTAC2		Time s	Temp	LB	myc	Anchor-Linker	Linker-Bait	GroTAC1	GroTAC2		Time s	Temp								Time s	Temp
0s	41.9 °C	0.0928	0.09305	0.0921	0.0958	0.0969	0.09785		0s	41.9 °C	0.0998	0.09665	0.09765	0.0953	0.09525	0.0937		0s	41.9 °C	0.0011314	0.00091924	0.00042426	0.0050912	0.0062225	0.0054447		0s	41.9 °C	0.0077782	0.0041719	0.0033234	0.0011314	0.002192	0.0012728
1831s	42.0 °C	0.09415	0.0963	0.09935	0.0999	0.10015	0.10315		1831s	42.0 °C	0.10495	0.1021	0.10075	0.10165	0.09605	0.0967		1831s	42.0 °C	0.0024749	0.0046669	0.003182	0.005374	0.0082731	0.0089803		1831s	42.0 °C	0.0067175	0.0066468	0.0019092	0.0016263	0.00035355	0.00042426
3662s	42.0 °C	0.0933	0.0939	0.094	0.09955	0.10275	0.10365		3662s	42.0 °C	0.10525	0.1033	0.1024	0.10385	0.0971	0.09955		3662s	42.0 °C	0.00084853	0.0012728	0.0022627	0.0028991	0.0055861	0.0054447		3662s	42.0 °C	0.0065761	0.0050912	0.00042426	7.0711e-05	0.00028284	0.0038891
5494s	41.7 °C	0.09335	0.09385	0.09355	0.0972	0.099	0.10065		5494s	41.7 °C	0.1033	0.1023	0.10155	0.1057	0.0973	0.10145		5494s	41.7 °C	0.0010607	0.0010607	0.0012021	0.0062225	0.0062225	0.0060104		5494s	41.7 °C	0.0076368	0.0066468	7.0711e-05	0.0052326	0.0012728	0.005869
7325s	41.8 °C	0.0934	0.0949	0.0955	0.09695	0.098	0.1008		7325s	41.8 °C	0.10435	0.1051	0.1017	0.1071	0.0988	0.0995		7325s	41.8 °C	0.00098995	0.0016971	0.0031113	0.0027577	0.0046669	0.0048083		7325s	41.8 °C	0.0057276	0.0035355	0.00084853	0.0041012	0.0025456	0.002687
9156s	42.0 °C	0.0936	0.097	0.09575	0.0992	0.09895	0.10135		9156s	42.0 °C	0.10345	0.1055	0.10415	0.1093	0.09945	0.10025		9156s	42.0 °C	0.0012728	0.0015556	0.0016263	0.0028284	0.0041719	0.0051619		9156s	42.0 °C	0.0068589	0.0057983	0.0012021	0.0050912	0.0014849	7.0711e-05
10987s	42.0 °C	0.09425	0.10535	0.10165	0.10445	0.1025	0.10495		10987s	42.0 °C	0.1024	0.11025	0.1048	0.11105	0.1042	0.1064		10987s	42.0 °C	0.002192	0.0051619	0.0030406	0.0014849	0.0031113	0.0043134		10987s	42.0 °C	0.006364	0.0026163	0.00014142	0.003182	0.0031113	0.0014142
12819s	42.4 °C	0.0941	0.1174	0.1129	0.12015	0.11215	0.1166		12819s	42.4 °C	0.10365	0.1226	0.11625	0.12265	0.115	0.1181		12819s	42.4 °C	0.0016971	0.0059397	0.0048083	0.0024749	0.0016263	0.0055154		12819s	42.4 °C	0.0050205	0.003677	7.0711e-05	0.0036062	0.0039598	0.0019799
14650s	41.8 °C	0.094	0.14665	0.13785	0.15285	0.136	0.14395		14650s	41.8 °C	0.10265	0.1482	0.1341	0.14575	0.13875	0.1454		14650s	41.8 °C	0.0015556	0.01096	0.0092631	0.0034648	0.0025456	0.008556		14650s	41.8 °C	0.0071418	0.0045255	0.0033941	0.002192	0.0038891	0.0014142
16481s	41.9 °C	0.0941	0.2092	0.19475	0.21685	0.1879	0.2036		16481s	41.9 °C	0.10305	0.20115	0.1805	0.20115	0.19215	0.2023		16481s	41.9 °C	0.0015556	0.019516	0.013647	0.0028991	0	0.0077782		16481s	41.9 °C	0.0062933	0.005869	0.0093338	0.0055861	0.0051619	0.00028284
18312s	41.9 °C	0.0942	0.29725	0.27265	0.30435	0.2602	0.28105		18312s	41.9 °C	0.10245	0.27345	0.24575	0.2715	0.2539	0.2645		18312s	41.9 °C	0.0019799	0.033729	0.016476	0.0064347	0.0016971	0.0099702		18312s	41.9 °C	0.0071418	0.0092631	0.014213	0.009051	0.0032527	0.0049497
20143s	42.1 °C	0.09415	0.4087	0.38115	0.41235	0.3646	0.3858		20143s	42.1 °C	0.1025	0.3625	0.3336	0.3465	0.31685	0.31405		20143s	42.1 °C	0.0016263	0.035638	0.015061	0.0060104	0.0024042	0.0096167		20143s	42.1 °C	0.0074953	0.0059397	0.0098995	0.0043841	0.0096874	0.0037477
21975s	42.0 °C	0.09395	0.51055	0.4865	0.5128	0.46565	0.48905		21975s	42.0 °C	0.10235	0.4458	0.4077	0.41095	0.3536	0.3416		21975s	42.0 °C	0.0013435	0.029204	0.017678	0.006364	0.0027577	0.0057276		21975s	42.0 °C	0.0078489	0.011455	0.011031	0.0017678	0.015981	0.0015556
23806s	41.8 °C	0.09385	0.58915	0.5694	0.5896	0.54545	0.57025		23806s	41.8 °C	0.1026	0.51665	0.4787	0.46655	0.3891	0.3681		23806s	41.8 °C	0.0010607	0.024537	0.016263	0.002687	0.0078489	0.0030406		23806s	41.8 °C	0.0073539	0.01294	0.010465	0.0038891	0.016688	0.00070711
25637s	42.0 °C	0.09385	0.6441	0.63485	0.64385	0.60795	0.63115		25637s	42.0 °C	0.10295	0.5684	0.53075	0.50825	0.4193	0.3902		25637s	42.0 °C	0.0013435	0.024042	0.012657	0.010394	0.014496	0.0016263		25637s	42.0 °C	0.0089803	0.011455	0.0044548	0.0055861	0.023335	0.0011314
27468s	41.9 °C	0.09375	0.69415	0.6851	0.6961	0.66315	0.65955		27468s	41.9 °C	0.10205	0.60335	0.565	0.52845	0.4435	0.4123		27468s	41.9 °C	0.0010607	0.024395	0.018526	0.0056569	0.0068589	0.0064347		27468s	41.9 °C	0.0077075	0.0088388	0.0016971	0.0044548	0.027294	0.00084853
29300s	42.1 °C	0.09395	0.68955	0.68775	0.72555	0.6745	0.6841		29300s	42.1 °C	0.1022	0.6161	0.59235	0.54175	0.4637	0.4293		29300s	42.1 °C	0.0012021	0.018597	0.019021	0.0041719	0.0039598	0.0024042		29300s	42.1 °C	0.0082024	0.0039598	0.0016263	0.0051619	0.028991	0.00084853
31131s	41.8 °C	0.09385	0.71895	0.74015	0.7761	0.71495	0.72515		31131s	41.8 °C	0.1033	0.6236	0.6135	0.5526	0.47255	0.4448		31131s	41.8 °C	0.0010607	0.021708	0.019728	0.008061	0.0034648	0.0027577		31131s	41.8 °C	0.0077782	0.0066468	0.0025456	0.00084853	0.029628	0.00098995
32962s	42.3 °C	0.0939	0.7679	0.7976	0.82805	0.76805	0.77175		32962s	42.3 °C	0.10245	0.64855	0.63785	0.5714	0.4808	0.4573		32962s	42.3 °C	0.0011314	0.023335	0.0239	0.010536	7.0711e-05	0.003182		32962s	42.3 °C	0.0086974	0.0037477	0.0030406	0.0014142	0.025173	0.0057983
34793s	42.0 °C	0.0935	0.817	0.8432	0.86755	0.8181	0.81815		34793s	42.0 °C	0.1026	0.6711	0.659	0.58765	0.4901	0.4647		34793s	42.0 °C	0.00056569	0.022203	0.021213	0.01096	0.0018385	0.0006364		34793s	42.0 °C	0.0083439	0.0016971	0.0019799	0.0012021	0.016546	0.0072125
36624s	42.0 °C	0.0937	0.859	0.87925	0.8988	0.8527	0.85215		36624s	42.0 °C	0.103	0.6919	0.6794	0.6025	0.4983	0.46835		36624s	42.0 °C	0.00070711	0.020648	0.023405	0.0094752	0.0022627	0.0038891		36624s	42.0 °C	0.0070711	0.00084853	0.00028284	0.002687	0.015556	0.0057276
38456s	41.9 °C	0.0937	0.8933	0.9094	0.92555	0.88035	0.8784		38456s	41.9 °C	0.10245	0.70695	0.6971	0.61175	0.50095	0.4673		38456s	41.9 °C	0.00084853	0.021072	0.024183	0.010112	7.0711e-05	0.0048083		38456s	41.9 °C	0.0078489	0.0047376	0.0021213	0.0050205	0.014213	0.0069296
40287s	42.1 °C	0.09335	0.9273	0.93585	0.9505	0.90525	0.9031		40287s	42.1 °C	0.10245	0.72275	0.71425	0.62095	0.50445	0.47205		40287s	42.1 °C	0.00049497	0.018809	0.022981	0.0089095	0.00091924	0.0015556		40287s	42.1 °C	0.0070004	0.0067175	0.0041719	0.0062933	0.014779	0.0098288
42118s	42.0 °C	0.09365	0.95475	0.95875	0.96905	0.9244	0.9216		42118s	42.0 °C	0.102	0.73625	0.72655	0.62435	0.50735	0.47255		42118s	42.0 °C	0.00077782	0.017324	0.022274	0.0096874	0.0018385	0.00098995		42118s	42.0 °C	0.0082024	0.0082731	0.002192	0.0088388	0.015344	0.013364
43949s	41.8 °C	0.09335	0.9803	0.97725	0.9864	0.9407	0.9379		43949s	41.8 °C	0.10185	0.74645	0.7378	0.62915	0.5088	0.4753		43949s	41.8 °C	0.00035355	0.017678	0.02185	0.010748	0.0016971	0.00028284		43949s	41.8 °C	0.0081317	0.008556	0.00098995	0.011384	0.013859	0.014001
45781s	42.0 °C	0.0937	1.0036	0.99495	1.0015	0.9549	0.95265		45781s	42.0 °C	0.1026	0.7551	0.74585	0.63	0.50855	0.4765		45781s	42.0 °C	0.00084853	0.016971	0.022981	0.010536	0.0031113	0.00077782		45781s	42.0 °C	0.0093338	0.0089095	0.0012021	0.012304	0.012657	0.013294
47612s	41.9 °C	0.09375	1.0255	1.0121	1.0159	0.9687	0.96825		47612s	41.9 °C	0.1021	0.76465	0.75265	0.6327	0.51015	0.478		47612s	41.9 °C	0.0010607	0.018031	0.023335	0.0095459	0.0021213	7.0711e-05		47612s	41.9 °C	0.0069296	0.012374	0.00077782	0.014849	0.01096	0.013152
49443s	42.1 °C	0.09375	1.0496	1.0259	1.0297	0.98095	0.98045		49443s	42.1 °C	0.1024	0.7704	0.75685	0.63155	0.50785	0.4793		49443s	42.1 °C	0.0010607	0.018526	0.021637	0.010253	0.0060104	0.00091924		49443s	42.1 °C	0.0084853	0.010748	0.0017678	0.012799	0.0096874	0.012304
51274s	41.9 °C	0.09365	1.0735	1.0392	1.044	0.99345	0.9945		51274s	41.9 °C	0.10205	0.7773	0.76175	0.63315	0.50815	0.48215		51274s	41.9 °C	0.00091924	0.014991	0.021991	0.010182	0.0068589	0.0019799		51274s	41.9 °C	0.0074246	0.012587	0.0033234	0.014213	0.0077075	0.013789
53106s	41.8 °C	0.09375	1.0897	1.0515	1.0575	1.0053	1.0075		53106s	41.8 °C	0.1023	0.78485	0.7664	0.634	0.5081	0.4816		53106s	41.8 °C	0.0010607	0.014849	0.023759	0.010112	0.0074246	0.0020506		53106s	41.8 °C	0.0087681	0.01591	0.003677	0.015839	0.0066468	0.011031
54937s	42.1 °C	0.0938	1.1016	1.062	1.0699	1.0151	1.018		54937s	42.1 °C	0.1027	0.79	0.7694	0.6351	0.50545	0.4807		54937s	42.1 °C	0.0011314	0.013435	0.024395	0.012799	0.0097581	0.0036062		54937s	42.1 °C	0.0084853	0.016971	0.0052326	0.015556	0.0061518	0.009051
56768s	42.0 °C	0.0938	1.1121	1.0729	1.0825	1.0249	1.0292		56768s	42.0 °C	0.1024	0.79645	0.77345	0.6364	0.5049	0.48125		56768s	42.0 °C	0.0011314	0.015415	0.027082	0.017253	0.010677	0.0034648		56768s	42.0 °C	0.0084853	0.019163	0.0047376	0.015839	0.0059397	0.0065761
58599s	41.7 °C	0.0933	1.1226	1.0824	1.094	1.0333	1.0385		58599s	41.7 °C	0.10315	0.80025	0.7773	0.6364	0.5024	0.48365		58599s	41.7 °C	0.00042426	0.011384	0.025951	0.018031	0.013647	0.0045962		58599s	41.7 °C	0.0084146	0.020011	0.0056569	0.013294	0.0069296	0.0019092
MEAN value
-Ara							+Ara
Time s	Myc	Anchor-Linker	Linker-Bait	GroTAC1	GroTAC2		Time s	Myc	Anchor-Linker	Linker-Bait	GroTAC1	GroTAC2
0s	-0.0004	-0.001	0.00305	0.00198333	0.00393333		0s	-0.00373333	-0.00505	-0.0051	-0.00443333	-0.00696667
1831s	0.00163333	0.00405	0.00416667	0.00505	0.00766667		1831s	-0.00273333	-0.00501667	-0.0034	-0.00718333	-0.0079
3662s	-0.000316667	0.000683333	0.00376667	0.0064	0.00811667		3662s	-0.0034	-0.00541667	-0.00276667	-0.00821667	-0.00721667
5494s	-0.00055	0.000516667	0.00313333	0.00511667	0.00765		5494s	-0.00236667	-0.00518333	-0.00221667	-0.00601667	-0.00601667
7325s	0.0002	0.0009	0.0035	0.0042	0.0078		7325s	-0.00143333	-0.00483333	-0.00185	-0.00435	-0.007
9156s	0.00215	0.00226667	0.00488333	0.00563333	0.00806667		9156s	0	-0.0027	0.000183333	-0.003	-0.00563333
10987s	0.009	0.00818333	0.0108	0.00938333	0.0121833		10987s	0.00366667	-1.66667e-05	0.00265	0.000933333	-0.0008
12819s	0.0230333	0.0225167	0.02465	0.0206	0.0244167		12819s	0.0144333	0.0104833	0.0120333	0.01065	0.00915
14650s	0.0536833	0.0523667	0.0542167	0.04615	0.0510333		14650s	0.03915	0.0332333	0.03425	0.0355	0.0372167
16481s	0.1162	0.114383	0.113867	0.10605	0.111383		16481s	0.0906167	0.0848833	0.0833833	0.0875833	0.0941667
18312s	0.202683	0.19775	0.19255	0.1835	0.191133		18312s	0.159617	0.15285	0.149	0.151117	0.157483
20144s	0.31625	0.308833	0.300933	0.292283	0.297717		20144s	0.25135	0.239183	0.228733	0.216233	0.210617
21975s	0.417633	0.41285	0.40425	0.39575	0.402317		21975s	0.332317	0.31465	0.293383	0.25285	0.2412
23806s	0.490583	0.494433	0.485117	0.4774	0.487		23806s	0.404933	0.38295	0.353383	0.29225	0.266717
25637s	0.545217	0.552283	0.546683	0.53585	0.5505		25637s	0.46095	0.431633	0.400683	0.321133	0.28895
27468s	0.5898	0.597417	0.600967	0.57625	0.572083		27468s	0.4996	0.4645	0.423917	0.34505	0.308133
29300s	0.602983	0.61805	0.6338	0.594583	0.601067		29300s	0.5166	0.489367	0.442733	0.363717	0.32615
31131s	0.625867	0.66545	0.677383	0.6391	0.64425		31131s	0.520617	0.505933	0.45475	0.37145	0.33805
32962s	0.671867	0.7184	0.7263	0.69005	0.688283		32962s	0.538983	0.529717	0.470667	0.3767	0.346467
34793s	0.718267	0.763367	0.77075	0.73775	0.730183		34793s	0.562917	0.553883	0.488317	0.388333	0.354867
36625s	0.759783	0.7983	0.804917	0.7736	0.766		36625s	0.583817	0.5749	0.50325	0.39405	0.361
38456s	0.7968	0.82845	0.83395	0.80165	0.793483		38456s	0.6005	0.5938	0.513833	0.39865	0.364733
40287s	0.831217	0.8538	0.859733	0.825633	0.818183		40287s	0.6171	0.611133	0.5233	0.40385	0.368333
42118s	0.859933	0.875767	0.879817	0.84585	0.8371		42118s	0.6318	0.624217	0.52935	0.4078	0.370683
43949s	0.885567	0.895533	0.898267	0.863	0.853767		43949s	0.643683	0.635	0.533383	0.41115	0.373717
45781s	0.910617	0.9134	0.914083	0.877967	0.868333		45781s	0.65395	0.6447	0.536067	0.41345	0.3774
47612s	0.933483	0.930917	0.92825	0.8908	0.88175		47612s	0.6635	0.652117	0.5384	0.416233	0.3788
49443s	0.958117	0.94555	0.941583	0.90245	0.893933		49443s	0.6703	0.657267	0.537633	0.415667	0.37925
51274s	0.982983	0.95875	0.954617	0.914	0.905833		51274s	0.676517	0.66275	0.538817	0.4163	0.379633
53106s	0.99835	0.97185	0.96605	0.92415	0.917517		53106s	0.682183	0.666183	0.538017	0.416333	0.378683
54937s	1.01183	0.9836	0.9778	0.933867	0.927767		54937s	0.686633	0.670033	0.538967	0.415383	0.378133
56768s	1.02428	0.997017	0.98945	0.943083	0.938983		56768s	0.691883	0.673783	0.538783	0.414633	0.378767
58599s	1.03553	1.00807	0.999467	0.951933	0.947467		58599s	0.694867	0.676033	0.538383	0.411883	0.381867
SEM
-Ara							+Ara
Time s	Myc	Anchor-Linker	Linker-Bait	GroTAC1	GroTAC2		Time s	Myc	Anchor-Linker	Linker-Bait	GroTAC1	GroTAC2
0s	0.000390512	0.000540833	0.000765398	0.00108025	0.00068089		0s	0.000319287	0.00145717	0.000650641	0.00111293	0.000612599
1831s	0.000356293	0.00102754	0.00248233	0.00118216	0.0014345		1831s	0.00117059	0.00074293	0.000152753	0.000859425	0.000534634
3662s	0.00046398	0.00015899	0.00209609	0.00152507	0.0012441		3662s	0.00116297	0.00128333	0.000683943	0.000176383	0.00122893
5494s	0.00063705	0.00015899	0.000818705	0.000372305	0.00152561		5494s	0.000894582	0.00178543	0.00230838	0.00119803	0.00306762
7325s	0.000765398	0.00069282	0.000132288	0.00061101	0.0021168		7325s	0.00142078	0.00157859	0.00238607	0.00186033	0.00258666
9156s	0.0010332	0.000565931	0.000619363	0.000469338	0.00143769		9156s	0.00126194	0.00199249	0.00287073	0.00188613	0.00245838
10987s	0.00183189	0.000859425	0.000480451	0.000573246	0.00173933		10987s	0.00219893	0.00125311	0.00306064	0.00252014	0.00325167
12819s	0.00358205	0.00204417	0.0010054	0.001279	0.00324786		12819s	0.00268799	0.00177819	0.00348632	0.00205081	0.00292632
14650s	0.00677473	0.00427359	0.00235165	0.0022017	0.00466479		14650s	0.00650026	0.00216917	0.00455549	0.00127704	0.00310729
16481s	0.00902344	0.00706785	0.00485029	0.00619213	0.00975945		16481s	0.0120695	0.00445359	0.00792024	0.000806398	0.00320265
18312s	0.0117216	0.0115841	0.00941559	0.008937	0.0135504		18312s	0.0179988	0.00504587	0.0100929	0.00159644	0.00557018
20144s	0.0113479	0.013635	0.0108912	0.0114019	0.0149751		20144s	0.0195514	0.00452515	0.00784035	0.00396719	0.00849987
21975s	0.00688987	0.0116629	0.00882855	0.0122586	0.0123321		21975s	0.021322	0.00573026	0.00788333	0.00135769	0.0064966
23806s	0.00514752	0.00972344	0.00581982	0.0129093	0.0104504		23806s	0.0194639	0.00484071	0.00572075	0.00329128	0.00757333
25637s	0.00405178	0.0056439	0.00202903	0.011528	0.00965263		25637s	0.0173515	0.00334581	0.00264171	0.00325529	0.00821361
27468s	0.00530071	0.00547763	0.000856511	0.00407523	0.00748912		27468s	0.0150928	0.00150028	0.00125178	0.00522717	0.00668059
29300s	0.00745846	0.0133741	0.0100485	0.00747224	0.0113443		29300s	0.0111384	0.0015933	0.00265241	0.00617686	0.00497351
31131s	0.00160529	0.0113871	0.00997206	0.0100767	0.0130251		31131s	0.0106966	0.00267665	0.00426155	0.00684398	0.00532455
32962s	0.00124141	0.00784496	0.0113658	0.0104886	0.0122252		32962s	0.011766	0.00307277	0.00736808	0.00828286	0.00707639
34793s	0.00300241	0.00700252	0.00901462	0.00881708	0.0119581		34793s	0.0121183	0.00186108	0.00636202	0.00607648	0.00559764
36625s	0.00328029	0.00637515	0.00757828	0.00881235	0.00903885		36625s	0.0115557	0.00180831	0.00486475	0.00344903	0.00602128
38456s	0.00315647	0.00642787	0.00675056	0.00853332	0.00865863		38456s	0.0104696	0.000776209	0.0049901	0.00301759	0.00486453
40287s	0.00345704	0.00578475	0.00612769	0.00788127	0.00786534		40287s	0.0097736	0.000422624	0.00505206	0.00271708	0.00253416
42118s	0.00394053	0.0058234	0.00563267	0.00843124	0.00730998		42118s	0.00896089	0.000712585	0.00609843	0.00325589	0.00109899
43949s	0.00343345	0.00679978	0.00626966	0.00880043	0.0071087		43949s	0.0081103	0.000925113	0.00559079	0.00322968	0.000176383
45781s	0.003296	0.00757072	0.00640874	0.00942237	0.0068207		45781s	0.00732501	0.00168003	0.00641803	0.00482183	0.00282902
47612s	0.0034031	0.00855265	0.00600028	0.009151	0.0057027		47612s	0.00698767	0.00190095	0.00631374	0.00544597	0.00253427
49443s	0.00503664	0.0098475	0.00533615	0.00887764	0.00521187		49443s	0.0074505	0.00167639	0.00576992	0.00586048	0.00159765
51274s	0.00253416	0.0100599	0.00419189	0.00856582	0.00411626		51274s	0.00733089	0.00183734	0.00557706	0.00603849	0.00109329
53106s	0.00217888	0.0110777	0.00343159	0.0079329	0.00379169		53106s	0.0066132	0.00179172	0.00502745	0.00656895	0.00257331
54937s	0.00210581	0.0113742	0.00281603	0.00809863	0.00351679		54937s	0.00670555	0.00238298	0.00559653	0.00739196	0.00326271
56768s	0.00302494	0.0125506	0.00198431	0.00794042	0.00375969		56768s	0.00678432	0.00229807	0.00475836	0.00748717	0.00359425
58599s	0.00313001	0.0136065	0.00173021	0.00836313	0.00367223		58599s	0.00619256	0.00195881	0.00473896	0.00799898	0.00279826

## Sheet: dclpX 2
Mean OD 1	-Ara									+Ara								Replicate SD 1	-Ara									+Ara
Time s	Temp	LB	myc	Anchor-Linker	Linker-Bait	GroTAC1	GroTAC2		Time s	Temp	LB	myc	Anchor-Linker	Linker-Bait	GroTAC1	GroTAC2		Time s	Temp								Time s	Temp
0s	42.0 °C	0.0932	0.0927	0.09215	0.09335	0.09395	0.09595		0s	42.0 °C	0.10065	0.0981	0.09505	0.09415	0.0945	0.09435		0s	42.0 °C	0.00014142	0.00014142	0.0006364	0.00077782	0.0006364	0.0019092		0s	42.0 °C	0.0098288	0.0062225	0.003182	0.00049497	0.0019799	0.0012021
1831s	42.4 °C	0.09285	0.09555	0.0977	0.0947	0.09715	0.09995		1831s	42.4 °C	0.1009	0.09945	0.09805	0.0992	0.09875	0.09765		1831s	42.4 °C	0.0019092	0.0040305	0.0082024	0.0022627	0.0045962	0.0064347		1831s	42.4 °C	0.0091924	0.0071418	0.0067175	0.0070711	0.0070004	0.0027577
3662s	42.0 °C	0.09215	0.0936	0.0966	0.09565	0.0992	0.10085		3662s	42.0 °C	0.1015	0.101	0.09875	0.10065	0.0986	0.09875		3662s	42.0 °C	0.00077782	0.0018385	0.0069296	0.0036062	0.0074953	0.0077075		3662s	42.0 °C	0.010324	0.0097581	0.0078489	0.0089803	0.0069296	0.0040305
5494s	42.3 °C	0.09205	0.0937	0.0971	0.09685	0.10065	0.1011		5494s	42.3 °C	0.10115	0.1014	0.0985	0.10005	0.09845	0.09825		5494s	42.3 °C	0.00077782	0.0019799	0.0066468	0.0053033	0.0092631	0.0082024		5494s	42.3 °C	0.0099702	0.010607	0.0070711	0.0079903	0.0065761	0.0030406
7325s	41.8 °C	0.0923	0.09315	0.09605	0.09615	0.0992	0.1011		7325s	41.8 °C	0.1012	0.10175	0.09905	0.10105	0.09925	0.0997		7325s	41.8 °C	0.00028284	0.00035355	0.004879	0.0037477	0.006364	0.0074953		7325s	41.8 °C	0.010182	0.010253	0.0068589	0.0086974	0.0068589	0.0043841
9156s	41.8 °C	0.09255	0.09505	0.097	0.0982	0.1005	0.10395		9156s	41.8 °C	0.10105	0.1031	0.1005	0.10185	0.1003	0.1006		9156s	41.8 °C	7.0711e-05	0.00091924	0.0035355	0.0045255	0.0059397	0.0095459		9156s	41.8 °C	0.010112	0.010748	0.0070711	0.0086974	0.0067882	0.0042426
10987s	41.8 °C	0.09225	0.09995	0.10265	0.10155	0.1041	0.1084		10987s	41.8 °C	0.1022	0.1072	0.1049	0.104	0.1034	0.1016		10987s	41.8 °C	0.00035355	0.0010607	0.003182	0.0027577	0.005374	0.010041		10987s	41.8 °C	0.011738	0.011879	0.0074953	0.0072125	0.0056569	0
12819s	41.9 °C	0.09235	0.11375	0.1145	0.11155	0.11415	0.1188		12819s	41.9 °C	0.10285	0.1144	0.1138	0.11135	0.11245	0.11155		12819s	41.9 °C	0.00021213	0.00035355	0.0016971	0.0038891	0.0053033	0.011031		12819s	41.9 °C	0.012657	0.011031	0.0060811	0.0070004	0.0055861	0.0010607
14650s	42.0 °C	0.0922	0.1486	0.1447	0.14115	0.14205	0.1481		14650s	42.0 °C	0.1043	0.13775	0.14185	0.13225	0.1378	0.1354		14650s	42.0 °C	0.00056569	0.0019799	0.010889	0.0062933	0.0055861	0.013435		14650s	42.0 °C	0.014566	0.013081	0.0079903	0.0050205	0.006364	0.0025456
16481s	41.7 °C	0.09225	0.2159	0.20955	0.20175	0.1985	0.21155		16481s	41.7 °C	0.1048	0.19175	0.19935	0.1839	0.19355	0.18955		16481s	41.7 °C	0.00049497	0.005374	0.016334	0.0024749	0.00042426	0.017041		16481s	41.7 °C	0.015415	0.012374	0.0099702	0.0043841	0.007566	0.0038891
18312s	42.3 °C	0.0923	0.2998	0.29475	0.2757	0.2789	0.29745		18312s	42.3 °C	0.1032	0.2562	0.2685	0.24505	0.25415	0.2424		18312s	42.3 °C	0.00042426	0.0082024	0.01987	0.0035355	0.0067882	0.0099702		18312s	42.3 °C	0.013011	0.014566	0.0083439	0.0027577	0.005869	0.0021213
20143s	41.8 °C	0.0923	0.3992	0.3981	0.37235	0.37225	0.41255		20143s	41.8 °C	0.10305	0.32785	0.33395	0.30745	0.299	0.27865		20143s	41.8 °C	0.00042426	0.0082024	0.022627	0.0010607	0.012092	0.0099702		20143s	41.8 °C	0.01294	0.014779	0.0082731	0.0034648	0.0015556	0.0067175
21975s	42.0 °C	0.09245	0.48755	0.4819	0.45795	0.44715	0.519		21975s	42.0 °C	0.10475	0.394	0.38895	0.3567	0.3225	0.29645		21975s	42.0 °C	0.00049497	0.0050205	0.024607	0.0019092	0.014496	0.013011		21975s	42.0 °C	0.015344	0.015981	0.0067175	0.0012728	0.0032527	0.0082731
23806s	41.9 °C	0.0924	0.53955	0.52905	0.50855	0.50235	0.60395		23806s	41.9 °C	0.10505	0.4455	0.43425	0.40105	0.3512	0.31515		23806s	41.9 °C	0.00042426	0.0014849	0.022698	0.0017678	0.021567	0.0067175		23806s	41.9 °C	0.01591	0.017395	0.0064347	0.0020506	0.0045255	0.012374
25637s	42.0 °C	0.0925	0.5744	0.5748	0.54305	0.5372	0.6619		25637s	42.0 °C	0.10485	0.4712	0.4553	0.4273	0.37555	0.33405		25637s	42.0 °C	0.00056569	0.0012728	0.0050912	0.0013435	0.0052326	0.0066468		25637s	42.0 °C	0.015344	0.013011	0.0035355	0.00098995	0.002192	0.016758
27468s	42.0 °C	0.09255	0.62105	0.6002	0.5832	0.56805	0.6772		27468s	42.0 °C	0.10515	0.4929	0.4716	0.4327	0.3897	0.35675		27468s	42.0 °C	0.00035355	0.020577	0.044548	0.0094752	0.0082731	0.014142		27468s	42.0 °C	0.01591	0.015556	0.0016971	0	0.0011314	0.011243
29300s	42.0 °C	0.0926	0.6455	0.62325	0.622	0.60325	0.71305		29300s	42.0 °C	0.10305	0.5173	0.48935	0.44475	0.39635	0.3815		29300s	42.0 °C	0.00042426	0.0011314	0.029062	0.016829	0.011809	0.0064347		29300s	42.0 °C	0.013081	0.016688	0.0040305	0.0023335	0.0020506	0.0021213
31131s	42.3 °C	0.09265	0.6851	0.66315	0.6588	0.6395	0.75885		31131s	42.3 °C	0.10465	0.5388	0.5034	0.4566	0.40105	0.4003		31131s	42.3 °C	0.00035355	0.0048083	0.020718	0.016971	0.011031	0.0067175		31131s	42.3 °C	0.015344	0.014708	0.0032527	0.0070711	0.005869	0.0049497
32962s	41.9 °C	0.09265	0.72465	0.7043	0.6924	0.6747	0.79465		32962s	41.9 °C	0.10455	0.55825	0.51745	0.46285	0.4024	0.41455		32962s	41.9 °C	0.00021213	0.0057276	0.01994	0.013435	0.0072125	0.0028991		32962s	41.9 °C	0.015061	0.012092	0.004879	0.01096	0.0057983	0.0023335
34793s	41.6 °C	0.09265	0.7544	0.7342	0.7252	0.70425	0.8332		34793s	41.6 °C	0.1051	0.5765	0.53225	0.4714	0.40485	0.42325		34793s	41.6 °C	0.00049497	0.0033941	0.017678	0.012728	0.01096	0.006364		34793s	41.6 °C	0.015556	0.0091924	0.0053033	0.010324	0.0030406	0.0055861
36624s	42.1 °C	0.09265	0.78	0.7569	0.74965	0.72785	0.86445		36624s	42.1 °C	0.1059	0.5933	0.5464	0.47515	0.40485	0.43685		36624s	42.1 °C	0.00049497	0.0024042	0.014142	0.011102	0.0099702	0.0045962		36624s	42.1 °C	0.017112	0.010182	0.0025456	0.0081317	0.0030406	0.0040305
38456s	42.1 °C	0.0926	0.8001	0.7765	0.77005	0.7476	0.89205		38456s	42.1 °C	0.10585	0.60585	0.55635	0.4769	0.4032	0.4408		38456s	42.1 °C	0.00028284	0.00070711	0.012869	0.010253	0.011455	0.003182		38456s	42.1 °C	0.016758	0.011667	0.00077782	0.0066468	0.0016971	0.0028284
40287s	41.9 °C	0.0925	0.81935	0.7944	0.788	0.7655	0.91535		40287s	41.9 °C	0.10435	0.6171	0.5648	0.4771	0.402	0.4446		40287s	41.9 °C	0.00028284	0.00091924	0.012728	0.009051	0.012728	0.0034648		40287s	41.9 °C	0.014637	0.012021	0.0019799	0.0062225	0.00028284	0.0021213
42118s	41.8 °C	0.09245	0.83615	0.81005	0.8053	0.78155	0.93625		42118s	41.8 °C	0.1041	0.62715	0.5723	0.47645	0.4013	0.44995		42118s	41.8 °C	0.00021213	0.0024749	0.011102	0.0074953	0.01195	0.0043134		42118s	41.8 °C	0.014425	0.01195	0.0021213	0.0091217	0.00028284	0.0055861
43949s	41.8 °C	0.0926	0.85195	0.82525	0.8204	0.7962	0.9558		43949s	41.8 °C	0.10425	0.63595	0.57765	0.477	0.4009	0.4547		43949s	41.8 °C	0.00042426	0.0023335	0.011526	0.0057983	0.010607	0.003677		43949s	41.8 °C	0.014496	0.012516	0.0026163	0.009051	0	0.0055154
45781s	41.8 °C	0.0925	0.86445	0.8362	0.8325	0.80875	0.9701		45781s	41.8 °C	0.10455	0.64265	0.58155	0.4765	0.39975	0.45835		45781s	41.8 °C	0.00028284	0.0028991	0.011172	0.0049497	0.010253	0.0046669		45781s	41.8 °C	0.014779	0.013789	0.0026163	0.0094752	0.00049497	0.0070004
47612s	42.1 °C	0.09255	0.87615	0.8464	0.8444	0.8195	0.9841		47612s	42.1 °C	0.105	0.64815	0.5854	0.47635	0.40055	0.4623		47612s	42.1 °C	0.00035355	0.0030406	0.011172	0.0045255	0.010607	0.0049497		47612s	42.1 °C	0.015556	0.012092	0.0028284	0.0086974	0.00077782	0.0070711
49443s	41.9 °C	0.0924	0.88615	0.85585	0.85425	0.8287	0.99485		49443s	41.9 °C	0.10575	0.6533	0.58805	0.47485	0.3995	0.46365		49443s	41.9 °C	0.00014142	0.0024749	0.010394	0.0037477	0.011314	0.0068589		49443s	41.9 °C	0.016334	0.012162	0.0023335	0.0089803	0.00042426	0.0077075
51274s	41.9 °C	0.0924	0.895	0.86455	0.8625	0.838	1.0058		51274s	41.9 °C	0.10475	0.6582	0.59035	0.4733	0.39795	0.4694		51274s	41.9 °C	0.00028284	0.0029698	0.0096874	0.0039598	0.010607	0.0051619		51274s	41.9 °C	0.014779	0.012304	0.002192	0.009051	0.00091924	0.013011
53105s	41.9 °C	0.0924	0.90365	0.87265	0.87025	0.84565	1.0151		53105s	41.9 °C	0.105	0.66145	0.59065	0.47045	0.39695	0.4749		53105s	41.9 °C	0.00014142	0.0033234	0.0079903	0.0028991	0.010536	0.0050912		53105s	41.9 °C	0.015556	0.011809	0.0016263	0.0089803	0.00077782	0.017961
54937s	41.7 °C	0.09235	0.91135	0.8807	0.8775	0.8535	1.0236		54937s	41.7 °C	0.1049	0.66505	0.5924	0.4683	0.3964	0.4768		54937s	41.7 °C	0.00021213	0.003182	0.0066468	0.0022627	0.009051	0.0047376		54937s	41.7 °C	0.015556	0.011809	0.0021213	0.0083439	0.00014142	0.02192
56768s	41.9 °C	0.0925	0.91895	0.8882	0.88375	0.86	1.0313		56768s	41.9 °C	0.10605	0.6681	0.5933	0.46585	0.3953	0.47495		56768s	41.9 °C	0.00014142	0.0027577	0.0060811	0.0023335	0.009051	0.0041719		56768s	41.9 °C	0.0169	0.011879	0.0021213	0.0072832	0.00028284	0.01789
58599s	41.7 °C	0.0924	0.9258	0.894	0.8899	0.86665	1.0387		58599s	41.7 °C	0.1041	0.671	0.59415	0.4634	0.3941	0.47815		58599s	41.7 °C	0.00014142	0.0033941	0.0049497	0.0015556	0.0082731	0.0019799		58599s	41.7 °C	0.014001	0.010748	0.0016263	0.008061	0.00056569	0.01888
Mean OD 2	-Ara									+Ara								Replicate SD 2	-Ara									+Ara
Time s	Temp	LB	myc	Anchor-Linker	Linker-Bait	GroTAC1	GroTAC2		Time s	Temp	LB	myc	Anchor-Linker	Linker-Bait	GroTAC1	GroTAC2		Time s	Temp								Time s	Temp
0s	42.0 °C	0.0962	0.09455	0.09365	0.0985	0.1005	0.1038		0s	42.0 °C	0.1069	0.10255	0.0992	0.0986	0.0964	0.0952		0s	42.0 °C	0.0048083	0.0028991	0.0016263	0.0074953	0.0057983	0.0056569		0s	42.0 °C	0.009051	0.004879	0.00056569	0.00084853	0.0015556	0.0024042
1831s	41.7 °C	0.09515	0.09835	0.10025	0.10395	0.10505	0.1104		1831s	41.7 °C	0.11275	0.1092	0.1081	0.10385	0.1019	0.0999		1831s	41.7 °C	0.003182	0.0065761	0.010394	0.013647	0.012374	0.011597		1831s	41.7 °C	0.015203	0.011314	0.00028284	0.0037477	0.0019799	0.0062225
3663s	41.8 °C	0.0932	0.09755	0.09755	0.1043	0.1065	0.112		3663s	41.8 °C	0.1134	0.1096	0.1069	0.1038	0.1028	0.10375		3663s	41.8 °C	0	0.0068589	0.005869	0.013294	0.014425	0.012445		3663s	41.8 °C	0.015698	0.011455	0.0038184	0.0045255	0.0025456	0.011102
5494s	41.8 °C	0.09335	0.09615	0.0982	0.10235	0.10785	0.1128		5494s	41.8 °C	0.11515	0.1108	0.10855	0.1053	0.10255	0.1043		5494s	41.8 °C	0.00035355	0.004879	0.0060811	0.0089803	0.012516	0.010889		5494s	41.8 °C	0.015061	0.012728	0.0033234	0.0038184	0.002192	0.012021
7325s	42.0 °C	0.09335	0.09525	0.09785	0.10125	0.1055	0.11115		7325s	42.0 °C	0.11465	0.11115	0.10825	0.10575	0.10205	0.1041		7325s	42.0 °C	7.0711e-05	0.003182	0.0067175	0.010677	0.012587	0.012657		7325s	42.0 °C	0.016758	0.012799	0.0064347	0.002192	0.00091924	0.011314
9156s	41.8 °C	0.0933	0.0953	0.09935	0.10285	0.10725	0.11255		9156s	41.8 °C	0.11485	0.111	0.10865	0.108	0.1042	0.10255		9156s	41.8 °C	0.00028284	0.0016971	0.0062933	0.0088388	0.010819	0.010677		9156s	41.8 °C	0.014779	0.010324	0.0030406	0.00014142	0.0038184	0.0078489
10988s	41.9 °C	0.09345	0.09915	0.10145	0.10695	0.1099	0.11425		10988s	41.9 °C	0.1133	0.11355	0.11105	0.11065	0.10635	0.1045		10988s	41.9 °C	7.0711e-05	0.0010607	0.0057276	0.010819	0.010182	0.0099702		10988s	41.9 °C	0.013859	0.010253	0.0016263	0.0010607	0.0045962	0.0067882
12819s	41.8 °C	0.09335	0.10945	0.1099	0.11255	0.1176	0.12435		12819s	41.8 °C	0.11395	0.12135	0.11675	0.11575	0.1147	0.1122		12819s	41.8 °C	0.00021213	0.0006364	0.0056569	0.0092631	0.011031	0.011526		12819s	41.8 °C	0.017041	0.012657	0.0086974	0.0036062	0.0012728	0.0073539
14650s	42.0 °C	0.09375	0.1369	0.13195	0.134	0.1378	0.14175		14650s	42.0 °C	0.11455	0.1392	0.131	0.13045	0.13615	0.134		14650s	42.0 °C	0.00035355	0.00014142	0.0051619	0.0073539	0.0083439	0.01096		14650s	42.0 °C	0.014637	0.0086267	0.005374	0.0028991	0.0043134	0.0073539
16482s	41.9 °C	0.0939	0.19895	0.187	0.19065	0.1883	0.193		16482s	41.9 °C	0.1129	0.1833	0.17145	0.17665	0.18875	0.18225		16482s	41.9 °C	0.00070711	0.0047376	0.0043841	0.0023335	0.0065054	0.014001		16482s	41.9 °C	0.012445	0.0050912	0.0074246	0.00091924	0.0088388	0.005869
18313s	42.1 °C	0.09345	0.27975	0.2661	0.26395	0.26045	0.2671		18313s	42.1 °C	0.1166	0.24655	0.2334	0.23845	0.25045	0.2491		18313s	42.1 °C	7.0711e-05	0.010253	0.0043841	0.00049497	0.0091217	0.014991		18313s	42.1 °C	0.013859	0.0013435	0.0076368	0.004879	0.011243	0.0033941
20144s	42.0 °C	0.0935	0.381	0.3623	0.36	0.35655	0.3732		20144s	42.0 °C	0.11295	0.32075	0.3065	0.3064	0.29865	0.30965		20144s	42.0 °C	0.00014142	0.010889	0.0016971	0.00084853	0.012516	0.021496		20144s	42.0 °C	0.014354	0.0012021	0.011172	0.0041012	0.010677	0.0023335
21975s	41.8 °C	0.09385	0.4766	0.4573	0.44955	0.4466	0.47495		21975s	41.8 °C	0.11285	0.38715	0.36365	0.35715	0.32435	0.3376		21975s	41.8 °C	0.00091924	0.012728	0.0055154	0.0033234	0.013576	0.026092		21975s	41.8 °C	0.013647	0.003182	0.0086974	0.0072832	0.013647	0.0039598
23807s	42.0 °C	0.09325	0.53325	0.51255	0.50485	0.50275	0.56165		23807s	42.0 °C	0.115	0.44695	0.4182	0.4077	0.35165	0.36055		23807s	42.0 °C	0.00021213	0.005869	0.0006364	0.00077782	0.010253	0.023264		23807s	42.0 °C	0.014991	0.0044548	0.0077782	0.0049497	0.011102	0.0067175
25638s	42.0 °C	0.0934	0.5762	0.5458	0.5391	0.5534	0.6254		25638s	42.0 °C	0.11445	0.47945	0.4526	0.4418	0.37565	0.3815		25638s	42.0 °C	0.00042426	0.00098995	0.00098995	0.0016971	0.0072125	0.0065054		25638s	42.0 °C	0.011243	0.0074246	0.0021213	0.006364	0.013364	0.0089095
27469s	41.9 °C	0.0929	0.609	0.5932	0.5755	0.58145	0.6719		27469s	41.9 °C	0.11335	0.50015	0.4664	0.44695	0.3907	0.3997		27469s	41.9 °C	0.00028284	0.0022627	0.025597	0.0022627	0.010253	0.0025456		27469s	41.9 °C	0.013364	0.0055861	0.0049497	0.0044548	0.015274	0.0096167
29301s	41.9 °C	0.093	0.65105	0.6457	0.60535	0.60925	0.686		29301s	41.9 °C	0.11535	0.5256	0.48755	0.46085	0.4012	0.41495		29301s	41.9 °C	0	0.00049497	0.0035355	0.0026163	0.00091924	0.0021213		29301s	41.9 °C	0.010536	0.0077782	0.0041719	0.007566	0.016546	0.013647
31132s	41.8 °C	0.09275	0.68805	0.6646	0.6439	0.6481	0.73055		31132s	41.8 °C	0.11475	0.54555	0.502	0.4706	0.4028	0.42835		31132s	41.8 °C	0.00021213	0.0078489	0.030264	0.0011314	0.00014142	0.0013435		31132s	41.8 °C	0.010253	0.0091217	0.0015556	0.0091924	0.017819	0.01393
32963s	41.8 °C	0.09305	0.72745	0.70525	0.682	0.6811	0.77455		32963s	41.8 °C	0.11405	0.5602	0.51235	0.47875	0.4026	0.44105		32963s	41.8 °C	0.00021213	0.003182	0.032456	0.00014142	0.0022627	0.0012021		32963s	41.8 °C	0.010112	0.009051	0.0010607	0.0074246	0.014001	0.015344
34794s	42.0 °C	0.09285	0.7594	0.7374	0.71395	0.716	0.81465		34794s	42.0 °C	0.1151	0.5778	0.52745	0.4842	0.40255	0.44595		34794s	42.0 °C	7.0711e-05	0.006364	0.031254	0.0016263	0.0021213	0.008556		34794s	42.0 °C	0.011172	0.0074953	0.0026163	0.0057983	0.012799	0.018031
36626s	41.7 °C	0.093	0.78635	0.76365	0.7406	0.74435	0.84835		36626s	41.7 °C	0.11505	0.5946	0.54225	0.4904	0.40235	0.4527		36626s	41.7 °C	0.00014142	0.0077075	0.030335	0.0015556	0.003182	0.0068589		36626s	41.7 °C	0.012233	0.0045255	0.0045962	0.0055154	0.011384	0.016688
38457s	41.9 °C	0.09285	0.8069	0.78485	0.7622	0.7629	0.8736		38457s	41.9 °C	0.11275	0.6096	0.5533	0.49155	0.4014	0.456		38457s	41.9 °C	7.0711e-05	0.0086267	0.029062	0.00098995	0.0049497	0.003677		38457s	41.9 °C	0.012374	0.0049497	0.003677	0.0053033	0.010607	0.014991
40288s	42.0 °C	0.0929	0.82545	0.8039	0.78085	0.78125	0.89665		40288s	42.0 °C	0.11465	0.6216	0.56205	0.49325	0.40185	0.45975		40288s	42.0 °C	0.00028284	0.0079903	0.028709	0.0006364	0.0051619	0.0044548		40288s	42.0 °C	0.011809	0.0067882	0.0030406	0.0064347	0.011102	0.014213
42120s	42.0 °C	0.09295	0.8419	0.8206	0.79785	0.79735	0.91475		42120s	42.0 °C	0.11375	0.6324	0.5702	0.4936	0.40185	0.46035		42120s	42.0 °C	7.0711e-05	0.0072125	0.028991	0.0020506	0.0067175	0.0028991		42120s	42.0 °C	0.01195	0.0045255	0.003677	0.0067882	0.010253	0.016193
43951s	41.9 °C	0.09295	0.85705	0.8349	0.8121	0.81115	0.9322		43951s	41.9 °C	0.1159	0.64095	0.5772	0.4938	0.4021	0.46455		43951s	41.9 °C	0.00021213	0.0070004	0.029698	0.0019799	0.0062933	0.0028284		43951s	41.9 °C	0.0084853	0.0055861	0.0031113	0.0070711	0.010748	0.016758
45782s	42.0 °C	0.09305	0.87015	0.8477	0.82475	0.8236	0.9452		45782s	42.0 °C	0.11425	0.6486	0.5815	0.49295	0.40205	0.46585		45782s	42.0 °C	7.0711e-05	0.005869	0.029557	0.0024749	0.0072125	0		45782s	42.0 °C	0.010677	0.005374	0.0018385	0.0074246	0.010536	0.016758
47613s	42.1 °C	0.093	0.8821	0.8595	0.8359	0.8347	0.9578		47613s	42.1 °C	0.1154	0.6558	0.5861	0.4921	0.4023	0.46795		47613s	42.1 °C	0.00028284	0.006364	0.030264	0.0033941	0.0060811	0.00056569		47613s	42.1 °C	0.008061	0.0050912	0.00070711	0.0074953	0.010182	0.016758
49445s	42.0 °C	0.093	0.8919	0.8685	0.84635	0.84455	0.96755		49445s	42.0 °C	0.11755	0.66095	0.5892	0.49065	0.40145	0.46795		49445s	42.0 °C	0.00014142	0.0070711	0.02885	0.0037477	0.0061518	0.0024749		49445s	42.0 °C	0.0071418	0.0062933	0.00042426	0.0079903	0.0096874	0.01492
51276s	41.7 °C	0.09285	0.9008	0.87705	0.85375	0.8524	0.9774		51276s	41.7 °C	0.11335	0.66565	0.59155	0.48815	0.3997	0.46965		51276s	41.7 °C	7.0711e-05	0.0074953	0.030193	0.0051619	0.0069296	0.0035355		51276s	41.7 °C	0.011526	0.0027577	0.0010607	0.0078489	0.0091924	0.014213
53107s	42.3 °C	0.093	0.9086	0.88425	0.8616	0.85935	0.98665		53107s	42.3 °C	0.11395	0.66965	0.5934	0.487	0.39975	0.47265		53107s	42.3 °C	0.00014142	0.008061	0.029911	0.0052326	0.0070004	0.0034648		53107s	42.3 °C	0.012092	0.0038891	0.00056569	0.008061	0.0078489	0.017324
54939s	42.0 °C	0.0931	0.9162	0.8914	0.8683	0.866	0.996		54939s	42.0 °C	0.11525	0.67375	0.5956	0.4846	0.39875	0.47245		54939s	42.0 °C	0.00014142	0.0086267	0.029274	0.0052326	0.0066468	0.0045255		54939s	42.0 °C	0.0099702	0.0050205	0.00042426	0.0077782	0.0079903	0.018597
56770s	42.4 °C	0.09315	0.92435	0.8982	0.8746	0.87295	1.0046		56770s	42.4 °C	0.1151	0.67695	0.5963	0.4816	0.39775	0.47075		56770s	42.4 °C	7.0711e-05	0.008556	0.02984	0.0065054	0.0070004	0.0038891		56770s	42.4 °C	0.011172	0.0036062	0.0015556	0.0074953	0.0084146	0.021284
58601s	41.8 °C	0.0932	0.93065	0.90415	0.8808	0.8794	1.0124		58601s	41.8 °C	0.11605	0.6804	0.5976	0.47975	0.3968	0.4677		58601s	41.8 °C	0.00014142	0.0089803	0.029486	0.0066468	0.0065054	0.0060104		58601s	41.8 °C	0.0081317	0.0032527	0.00098995	0.007566	0.0077782	0.025173
Mean OD 3	-Ara									+Ara								Replicate SD 3	-Ara									+Ara
Time s	Temp	LB	myc	Anchor-Linker	Linker-Bait	GroTAC1	GroTAC2		Time s	Temp	LB	myc	Anchor-Linker	Linker-Bait	GroTAC1	GroTAC2		Time s	Temp								Time s	Temp
0s	41.9 °C	0.0967	0.09425	0.0936	0.09615	0.0972	0.09885		0s	41.9 °C	0.10065	0.09775	0.09555	0.0954	0.09545	0.0936		0s	41.9 °C	0.0032527	0.0020506	0.0012728	0.0037477	0.002687	0.0045962		0s	41.9 °C	0.0061518	0.0041719	0.00077782	0.0011314	0.00077782	0.0015556
1831s	42.0 °C	0.09605	0.0987	0.09675	0.0939	0.0989	0.10045		1831s	42.0 °C	0.10495	0.10195	0.10005	0.0989	0.09835	0.0969		1831s	42.0 °C	0.0051619	0.0022627	0.0050205	0.00014142	0.0052326	0.0062933		1831s	42.0 °C	0.012092	0.0096874	0.0037477	0.0024042	0.0043134	0.0011314
3662s	41.9 °C	0.0947	0.0971	0.0964	0.0992	0.10215	0.10365		3662s	41.9 °C	0.1054	0.10325	0.10135	0.1007	0.0991	0.0961		3662s	41.9 °C	0.0021213	0.0029698	0.0045255	0.0077782	0.0095459	0.010394		3662s	41.9 °C	0.012304	0.010536	0.0038891	0.0024042	0.0049497	0.00028284
5494s	41.9 °C	0.0935	0.09425	0.09845	0.0966	0.1015	0.10645		5494s	41.9 °C	0.1086	0.1052	0.1032	0.10195	0.10025	0.0992		5494s	41.9 °C	0.00098995	0.0010607	0.0014849	0.0029698	0.0062225	0.0078489		5494s	41.9 °C	0.010182	0.009051	0.0033941	0.0030406	0.0033234	0.003677
7325s	42.0 °C	0.09365	0.09395	0.0977	0.0966	0.10185	0.10405		7325s	42.0 °C	0.10835	0.10385	0.10275	0.10155	0.1006	0.0998		7325s	42.0 °C	0.0012021	0.0006364	0.0022627	0.0033941	0.0078489	0.0096874		7325s	42.0 °C	0.013364	0.0099702	0.0040305	0.0036062	0.0025456	0.0038184
9156s	41.7 °C	0.09395	0.0957	0.09805	0.09915	0.1027	0.1055		9156s	41.7 °C	0.10785	0.1055	0.10455	0.10325	0.1011	0.10135		9156s	41.7 °C	0.0012021	0.00084853	0.0017678	0.004879	0.0076368	0.0091924		9156s	41.7 °C	0.01195	0.0097581	0.0045962	0.0033234	0.0019799	0.0040305
10987s	42.0 °C	0.09385	0.10065	0.10075	0.1028	0.10575	0.1084		10987s	42.0 °C	0.10675	0.1094	0.10795	0.10735	0.1072	0.1061		10987s	42.0 °C	0.0010607	0.00091924	0.002192	0.0033941	0.0072832	0.0087681		10987s	42.0 °C	0.011526	0.010041	0.0045962	0.0041719	0.0018385	0.0059397
12819s	42.0 °C	0.0939	0.1151	0.1098	0.1124	0.11315	0.1204		12819s	42.0 °C	0.10675	0.1195	0.1149	0.11925	0.1218	0.11935		12819s	42.0 °C	0.00098995	0.0031113	0.00028284	0.0018385	0.0062933	0.011031		12819s	42.0 °C	0.010112	0.0082024	0.0029698	0.0050205	0.0015556	0.010536
14650s	41.9 °C	0.0937	0.14585	0.13275	0.13855	0.1362	0.1509		14650s	41.9 °C	0.1074	0.1432	0.1372	0.1462	0.1495	0.1482		14650s	41.9 °C	0.00070711	0.0057276	0.0027577	0.0020506	0.0086267	0.014991		14650s	41.9 °C	0.011455	0.0067882	0.0031113	0.0065054	0.0025456	0.013011
16481s	41.8 °C	0.09365	0.2072	0.19005	0.19175	0.1907	0.2112		16481s	41.8 °C	0.1066	0.1972	0.18935	0.2027	0.2054	0.2076		16481s	41.8 °C	0.0006364	0.0098995	0.0060104	0.0019092	0.0087681	0.017253		16481s	41.8 °C	0.011738	0.0046669	0.0024749	0.0072125	0.0029698	0.015556
18312s	42.4 °C	0.09355	0.2809	0.26315	0.267	0.26385	0.3018		18312s	42.4 °C	0.1071	0.26525	0.25295	0.2656	0.26645	0.2698		18312s	42.4 °C	0.0006364	0.014708	0.0077075	0.00098995	0.0086974	0.018809		18312s	42.4 °C	0.013294	0.0057276	0.0081317	0.0074953	0.0016263	0.018668
20143s	41.9 °C	0.09355	0.3808	0.3615	0.36615	0.36345	0.41405		20143s	41.9 °C	0.1078	0.33905	0.3215	0.32525	0.311	0.3109		20143s	41.9 °C	0.0006364	0.015132	0.0073539	0.00077782	0.0024749	0.017041		20143s	41.9 °C	0.010748	0.0026163	0.0015556	0.0030406	0.0066468	0.02093
21975s	42.2 °C	0.0936	0.46485	0.43295	0.43985	0.4391	0.51065		21975s	42.2 °C	0.1084	0.40745	0.38485	0.3776	0.3331	0.3353		21975s	42.2 °C	0.00070711	0.0084146	0.019163	0.0037477	0.0072125	0.011667		21975s	42.2 °C	0.012445	0.0061518	0.0037477	0.002687	0.0049497	0.021072
23806s	42.0 °C	0.09365	0.51865	0.47565	0.48585	0.49245	0.59255		23806s	42.0 °C	0.10715	0.45795	0.4324	0.42135	0.35985	0.3571		23806s	42.0 °C	0.00077782	0.0077075	0.023829	0.0051619	0.012233	0.0082731		23806s	42.0 °C	0.010536	0.0053033	0.0041012	0.0016263	0.0062933	0.025739
25637s	41.8 °C	0.09365	0.56915	0.51045	0.51775	0.5328	0.64995		25637s	41.8 °C	0.10645	0.48185	0.45315	0.4425	0.38315	0.3738		25637s	41.8 °C	0.00091924	0.011384	0.034719	0.0051619	0.011172	0.0060104		25637s	41.8 °C	0.010112	0.0070004	0.0019092	0.00028284	0.008556	0.030547
27468s	42.0 °C	0.0937	0.59535	0.54885	0.54775	0.5604	0.65845		27468s	42.0 °C	0.10825	0.50625	0.47475	0.44995	0.3989	0.38705		27468s	42.0 °C	0.00084853	0.0077075	0.038113	0.0040305	0.016688	0.0013435		27468s	42.0 °C	0.0094045	0.0044548	0.002192	0.0057276	0.0096167	0.035426
29300s	42.1 °C	0.09375	0.63855	0.58285	0.5828	0.59465	0.6956		29300s	42.1 °C	0.1081	0.53	0.49485	0.4603	0.40565	0.4024		29300s	42.1 °C	0.00077782	0.017041	0.022557	0.0032527	0.020435	0.0031113		29300s	42.1 °C	0.010041	0.0024042	0.0041719	0.0069296	0.010253	0.033658
31131s	42.0 °C	0.0937	0.67605	0.6265	0.6264	0.6299	0.7388		31131s	42.0 °C	0.10635	0.5462	0.5075	0.4714	0.40825	0.4216		31131s	42.0 °C	0.00070711	0.0094045	0.018243	0.006364	0.020223	0.0052326		31131s	42.0 °C	0.0079903	0.00014142	0.0073539	0.010324	0.011667	0.029133
32962s	42.0 °C	0.09365	0.7126	0.6635	0.6629	0.668	0.78115		32962s	42.0 °C	0.10715	0.56315	0.51895	0.47515	0.40895	0.43045		32962s	42.0 °C	0.00077782	0.0094752	0.019092	0.0084853	0.018102	0.0016263		32962s	42.0 °C	0.0086974	0.0017678	0.0034648	0.0041719	0.010394	0.029062
34793s	42.1 °C	0.0936	0.7415	0.6924	0.6937	0.6967	0.8195		34793s	42.1 °C	0.10585	0.58235	0.53475	0.48175	0.40835	0.4353		34793s	42.1 °C	0.00084853	0.0091924	0.022062	0.0093338	0.021496	0.0024042		34793s	42.1 °C	0.010253	0.0045962	0.0013435	0.0026163	0.0077075	0.027011
36625s	42.1 °C	0.0937	0.76785	0.71685	0.7181	0.7201	0.84975		36625s	42.1 °C	0.10705	0.59985	0.5479	0.4847	0.40715	0.4403		36625s	42.1 °C	0.00084853	0.0074246	0.023971	0.011031	0.022345	0.0013435		36625s	42.1 °C	0.007566	0.0057276	0.00014142	0.0028284	0.0054447	0.026163
38456s	42.0 °C	0.0937	0.7889	0.73605	0.7381	0.73805	0.87515		38456s	42.0 °C	0.10565	0.61255	0.55735	0.4843	0.40605	0.44115		38456s	42.0 °C	0.00084853	0.0089095	0.023122	0.012304	0.021284	0.0020506		38456s	42.0 °C	0.0098288	0.0067175	0.0017678	0.0032527	0.0034648	0.024254
40287s	42.0 °C	0.09355	0.80885	0.75445	0.7567	0.75565	0.89755		40287s	42.0 °C	0.1067	0.6239	0.56625	0.48565	0.4063	0.4483		40287s	42.0 °C	0.00091924	0.0088388	0.023829	0.012728	0.022132	0.0012021		40287s	42.0 °C	0.0082024	0.0069296	0.0023335	0.0036062	0.0019799	0.013859
42118s	42.3 °C	0.0936	0.8249	0.7692	0.77245	0.77055	0.9147		42118s	42.3 °C	0.1075	0.63125	0.5701	0.485	0.40575	0.45245		42118s	42.3 °C	0.00084853	0.0084853	0.023052	0.012092	0.023264	0.0024042		42118s	42.3 °C	0.010182	0.0079903	0.0039598	0.0031113	0.0014849	0.012657
43949s	42.1 °C	0.0935	0.8397	0.78315	0.7874	0.7834	0.9313		43949s	42.1 °C	0.1073	0.639	0.57645	0.48485	0.4046	0.45635		43949s	42.1 °C	0.00084853	0.0084853	0.022981	0.012587	0.0239	0.00084853		43949s	42.1 °C	0.011031	0.0079196	0.002192	0.0053033	0.00042426	0.01096
45781s	42.0 °C	0.0937	0.85325	0.7961	0.80005	0.79635	0.9467		45781s	42.0 °C	0.10685	0.64535	0.5817	0.48515	0.4047	0.4587		45781s	42.0 °C	0.00098995	0.0074246	0.023193	0.012516	0.024112	0.00028284		45781s	42.0 °C	0.0095459	0.0077075	0.002687	0.0051619	0.00056569	0.009051
47612s	41.9 °C	0.0936	0.86465	0.8073	0.8109	0.80695	0.9588		47612s	41.9 °C	0.10615	0.6513	0.5849	0.48355	0.40385	0.45685		47612s	41.9 °C	0.00098995	0.0074246	0.022062	0.011597	0.024537	0.00084853		47612s	41.9 °C	0.0089803	0.0072125	0.0022627	0.0067175	0.00091924	0.014496
49443s	41.8 °C	0.09365	0.87525	0.81775	0.82095	0.81685	0.97115		49443s	41.8 °C	0.1059	0.6566	0.5874	0.48245	0.40295	0.4585		49443s	41.8 °C	0.0010607	0.0067175	0.02185	0.01195	0.024112	0.0010607		49443s	41.8 °C	0.0093338	0.0079196	0.0018385	0.0071418	0.0014849	0.013011
51274s	42.0 °C	0.0936	0.88455	0.8261	0.83005	0.8259	0.9807		51274s	42.0 °C	0.10705	0.6608	0.58895	0.4804	0.4019	0.4567		51274s	42.0 °C	0.00098995	0.005869	0.022203	0.012092	0.025173	0.00056569		51274s	42.0 °C	0.010536	0.0073539	0.002192	0.0076368	0.0014142	0.016971
53106s	42.0 °C	0.09365	0.89365	0.8351	0.8378	0.8337	0.99095		53106s	42.0 °C	0.1064	0.66495	0.59105	0.47795	0.40085	0.4551		53106s	42.0 °C	0.00091924	0.0054447	0.021496	0.011738	0.024324	0.00035355		53106s	42.0 °C	0.0089095	0.0081317	0.0026163	0.0078489	0.0013435	0.022062
54937s	42.3 °C	0.09365	0.90155	0.84195	0.84485	0.841	0.9993		54937s	42.3 °C	0.1075	0.6679	0.59145	0.47465	0.399	0.45355		54937s	42.3 °C	0.0010607	0.0055861	0.020011	0.011809	0.024749	0.00042426		54937s	42.3 °C	0.0091924	0.008061	0.0028991	0.0072832	0.00014142	0.026092
56768s	42.0 °C	0.09365	0.91025	0.8495	0.85255	0.8489	1.009		56768s	42.0 °C	0.1063	0.6709	0.5925	0.4721	0.3979	0.455		56768s	42.0 °C	0.0010607	0.0054447	0.019799	0.01195	0.022627	0.002687		56768s	42.0 °C	0.0077782	0.0087681	0.0025456	0.0074953	0.00098995	0.027294
58599s	41.8 °C	0.09365	0.91785	0.85585	0.85885	0.855	1.0198		58599s	41.8 °C	0.10665	0.67435	0.5932	0.46905	0.3969	0.44945		58599s	41.8 °C	0.00091924	0.0044548	0.019163	0.012092	0.02291	0.0043841		58599s	41.8 °C	0.0091217	0.0091217	0.0032527	0.0088388	0.00084853	0.033446
MEAN value
-Ara							+Ara
Time s	Myc	Anchor-Linker	Linker-Bait	GroTAC1	GroTAC2		Time s	Myc	Anchor-Linker	Linker-Bait	GroTAC1	GroTAC2
0s	-0.00153333	-0.00223333	0.000633333	0.00185	0.00416667		0s	-0.00326667	-0.00613333	-0.00668333	-0.00728333	-0.00835
1840s	0.00285	0.00355	0.00283333	0.00568333	0.00891667		1840s	-0.00266667	-0.00413333	-0.00555	-0.00653333	-0.00805
3681s	0.00273333	0.0035	0.00636667	0.00926667	0.01215		3681s	-0.00215	-0.00443333	-0.00505	-0.0066	-0.00723333
5521s	0.00173333	0.00495	0.00563333	0.0103667	0.0138167		5521s	-0.0025	-0.00488333	-0.00586667	-0.00788333	-0.00771667
7361s	0.00101667	0.0041	0.0049	0.00908333	0.0123333		7361s	-0.00248333	-0.00471667	-0.00528333	-0.00743333	-0.00686667
9202s	0.00208333	0.00486667	0.0068	0.0102167	0.0140667		9202s	-0.00138333	-0.00335	-0.00355	-0.00605	-0.00641667
11042s	0.00673333	0.00843333	0.0105833	0.0134	0.0171667		11042s	0.00263333	0.00055	-8.33333e-05	-0.00176667	-0.00335
12882s	0.0195667	0.0182	0.0189667	0.0217667	0.0279833		12882s	0.0105667	0.0073	0.0076	0.00846667	0.00651667
14722s	0.0505667	0.04325	0.0446833	0.0454667	0.0537		14722s	0.0313	0.0279333	0.02755	0.0324	0.03045
16563s	0.114083	0.102267	0.10145	0.0992333	0.111983		16563s	0.08265	0.0786167	0.07965	0.0878	0.0850333
18403s	0.193717	0.181567	0.175783	0.174633	0.195683		18403s	0.147033	0.14265	0.140733	0.14805	0.1448
20243s	0.293883	0.28085	0.27305	0.270967	0.306817		20243s	0.221283	0.212717	0.2051	0.19495	0.1918
22084s	0.383033	0.364083	0.355817	0.350983	0.408233		22084s	0.287533	0.270483	0.25515	0.217983	0.21445
23924s	0.437383	0.41265	0.40665	0.406083	0.49295		23924s	0.341067	0.319217	0.300967	0.245167	0.2352
25764s	0.480067	0.4505	0.440117	0.44795	0.552567		25764s	0.368917	0.3451	0.328617	0.269533	0.254533
27605s	0.515417	0.4877	0.475767	0.476917	0.576133		27605s	0.39085	0.362	0.334283	0.284183	0.27225
29445s	0.551917	0.52415	0.510267	0.509267	0.6051		29445s	0.415467	0.38175	0.346467	0.292233	0.290783
31285s	0.590033	0.558383	0.55	0.546133	0.6497		31285s	0.434933	0.395717	0.357617	0.29545	0.308167
33125s	0.62845	0.5979	0.585983	0.581483	0.690333		33125s	0.45195	0.407667	0.363667	0.296067	0.3201
34966s	0.658733	0.6283	0.617917	0.612617	0.729417		34966s	0.4702	0.4228	0.370433	0.296567	0.32615
36806s	0.68495	0.652683	0.643	0.63765	0.761067		36806s	0.486583	0.436183	0.374083	0.29545	0.33395
38646s	0.705583	0.67275	0.663733	0.656467	0.787217		38646s	0.50125	0.447583	0.376167	0.295467	0.3379
40487s	0.7249	0.691267	0.6822	0.674483	0.8102		40487s	0.5123	0.4558	0.376767	0.294817	0.342317
42327s	0.741317	0.70695	0.698867	0.69015	0.8289		42327s	0.521817	0.462417	0.376567	0.294517	0.3458
44167s	0.75655	0.721417	0.713617	0.7039	0.84675		44167s	0.529483	0.46795	0.376067	0.293383	0.349383
46008s	0.769533	0.733583	0.726017	0.716483	0.860917		46008s	0.536983	0.473033	0.376317	0.293617	0.352417
47848s	0.78125	0.744683	0.73735	0.727333	0.87385		47848s	0.5429	0.476617	0.37515	0.293383	0.353517
49688s	0.791417	0.75435	0.7475	0.737017	0.884833		49688s	0.547217	0.478483	0.372917	0.291567	0.353633
51529s	0.8005	0.76295	0.755817	0.745817	0.895017		51529s	0.553167	0.4819	0.372233	0.291467	0.356867
53369s	0.80895	0.770983	0.763533	0.753217	0.90455		53369s	0.5569	0.48325	0.370017	0.290733	0.3591
55209s	0.816667	0.778317	0.770517	0.760467	0.913267		55209s	0.559683	0.483933	0.366633	0.288833	0.358383
57049s	0.82475	0.785533	0.7772	0.767517	0.921867		57049s	0.562833	0.484883	0.364033	0.287833	0.35775
58890s	0.831683	0.791583	0.783433	0.773933	0.93055		58890s	0.566317	0.48605	0.3618	0.287	0.356167
SEM
-Ara							+Ara
Time s	Myc	Anchor-Linker	Linker-Bait	GroTAC1	GroTAC2		Time s	Myc	Anchor-Linker	Linker-Bait	GroTAC1	GroTAC2
0s	0.000565931	0.000612599	0.000857483	0.00122712	0.00172538		0s	0.000551009	0.00079652	0.000885218	0.00163155	0.00168893
1840s	0.000175594	0.00142683	0.003199	0.00214948	0.00326118		1840s	0.000628711	0.000645712	0.00209344	0.00251169	0.00277128
3681s	0.000853587	0.000900463	0.00238421	0.00201997	0.00332578		3681s	0.000952628	0.00109937	0.00253196	0.00222785	0.00224394
5521s	0.000593249	5.7735e-05	0.00175341	0.00207391	0.00303333		5521s	0.00140208	0.00116916	0.00255609	0.00286739	0.00244444
7361s	0.000469338	0.000217945	0.00152233	0.00157859	0.00277208		7361s	0.00154389	0.00130395	0.00263729	0.00307846	0.00274474
9202s	0.000220479	0.000600231	0.00138112	0.0018809	0.00259203		9202s	0.00177044	0.00163121	0.00226991	0.00287924	0.00342105
11042s	0.000578312	0.00103333	0.00146183	0.00152507	0.00187446		11042s	0.00137123	0.00146544	0.00132926	0.00260069	0.00272504
12882s	0.00173429	0.00198389	0.000233333	0.00144347	0.0015084		12882s	0.00162079	0.00239078	0.00312143	0.00416677	0.00428392
14722s	0.00390601	0.0046315	0.00251286	0.00223688	0.0028746		14722s	0.0033935	0.00616214	0.00661369	0.00594334	0.00617178
16563s	0.00537598	0.00757679	0.00404382	0.00359077	0.00646145		16563s	0.00621497	0.0105958	0.00934269	0.0066421	0.00913767
18403s	0.00689833	0.0104787	0.00390239	0.00605869	0.011053		18403s	0.00867008	0.0140919	0.0105947	0.00750267	0.0091566
20243s	0.00650873	0.0124774	0.00391801	0.00490768	0.0135585		20243s	0.00699406	0.0107932	0.00693704	0.0050765	0.00830803
22084s	0.00688636	0.0144661	0.0055573	0.00279886	0.0138411		22084s	0.00719608	0.0100928	0.00736393	0.0038123	0.0113919
23924s	0.00652663	0.0161227	0.00734342	0.00364398	0.0128067		23924s	0.00545025	0.0080891	0.00668489	0.00465925	0.0126141
25764s	0.00229807	0.0189321	0.0081298	0.00623438	0.0109566		25764s	0.00326501	0.00363971	0.00397674	0.00451233	0.012667
27605s	0.00775845	0.0164127	0.0111042	0.0063472	0.00592075		27605s	0.0035855	0.00447502	0.00409902	0.00384375	0.0105525
29445s	0.00385642	0.0186452	0.0116945	0.00448482	0.00808904		29445s	0.00341764	0.00477677	0.00306938	0.00341935	0.00635363
31285s	0.00392878	0.0127976	0.00967329	0.00553973	0.00851489		31285s	0.00264171	0.00428965	0.00388344	0.00402627	0.00627643
33125s	0.00480026	0.0140259	0.00892867	0.00396499	0.00608505		33125s	0.00297504	0.00469409	0.00284742	0.0039275	0.00516172
34966s	0.00559109	0.0147754	0.00950177	0.00581022	0.0056911		34966s	0.00402865	0.00524937	0.00285034	0.00462694	0.00402036
36806s	0.00567098	0.0148818	0.00968779	0.00730588	0.00537047		36806s	0.00384668	0.0044928	0.00250621	0.0040885	0.00196554
38646s	0.00552527	0.0153788	0.00994545	0.00745511	0.00612		38646s	0.00296774	0.00353369	0.0025587	0.00352022	0.00267971
40487s	0.0050742	0.0154089	0.00977117	0.00761393	0.00632541		40487s	0.00296746	0.00420803	0.00201087	0.00384971	0.0014452
42327s	0.00523262	0.0159412	0.0102681	0.0079415	0.00745274		42327s	0.00159618	0.00339317	0.00221479	0.00322262	0.00047697
44167s	0.00535358	0.0161086	0.0101697	0.00817088	0.00823564		44167s	0.00221667	0.00354413	0.00166141	0.00359656	0.00054569
46008s	0.00520835	0.0159089	0.010121	0.00805488	0.00834527		46008s	0.00132172	0.00295752	0.00218638	0.00300726	0.000695422
47848s	0.00534143	0.0159162	0.0103526	0.00818618	0.00885075		47848s	0.00137689	0.00299643	0.00191072	0.00330055	0.00196561
49688s	0.00512854	0.0155199	0.0103938	0.00819178	0.0088494		49688s	0.00211391	0.00342446	0.00215258	0.00394993	0.00222586
51529s	0.00501855	0.0156173	0.0100409	0.00786714	0.0092211		51529s	0.000441902	0.0021362	0.00188864	0.0026023	0.00433939
53369s	0.00464785	0.0151042	0.0100528	0.00759217	0.00913596		53369s	0.000852936	0.0019218	0.00232403	0.00257007	0.00612318
55209s	0.00454031	0.0152807	0.0100764	0.00738356	0.00902664		55209s	0.000596052	0.00206404	0.00173694	0.00266667	0.00748567
57049s	0.00429952	0.0150851	0.00957736	0.00708698	0.00854119		57049s	0.000885218	0.00186644	0.00212629	0.00267898	0.00592502
58890s	0.00392007	0.0149375	0.00955411	0.00717532	0.00812655		58890s	0.00101009	0.00246644	0.00130512	0.00312583	0.00929948

## Sheet: dclpX 3
Mean OD 1	-Ara									+Ara								Replicate SD 1	-Ara									+Ara
Time s	Temp	LB	myc	Anchor-Linker	Linker-Bait	GroTAC1	GroTAC2		Time s	Temp	LB	myc	Anchor-Linker	Linker-Bait	GroTAC1	GroTAC2		Time s	Temp								Time s	Temp
0s	41.8 °C	0.09235	0.09375	0.09125	0.0945	0.094	0.0947		0s	41.8 °C	0.09805	0.0962	0.09345	0.0929	0.09305	0.09225		0s	41.8 °C	0.0016263	0.0043134	0.0010607	0.0041012	0.0016971	0.0019799		0s	41.8 °C	0.007566	0.0049497	0.0016263	0.00014142	0.0012021	0.0016263
1831s	41.8 °C	0.0947	0.09495	0.0945	0.09375	0.0978	0.10155		1831s	41.8 °C	0.10525	0.1022	0.0979	0.0969	0.09725	0.09435		1831s	41.8 °C	0.0041012	0.0044548	0.0043841	0.0017678	0.0069296	0.010112		1831s	41.8 °C	0.016617	0.012445	0.0067882	0.0052326	0.0036062	0.00091924
3662s	41.8 °C	0.0932	0.09445	0.09445	0.09745	0.0982	0.1023		3662s	41.8 °C	0.10535	0.10245	0.10025	0.09785	0.09915	0.0951		3662s	41.8 °C	0.0021213	0.0047376	7.0711e-05	0.0057276	0.0066468	0.003677		3662s	41.8 °C	0.0091217	0.0094045	0.0030406	0.0037477	0.0013435	0
5494s	41.9 °C	0.09225	0.09365	0.0915	0.0982	0.09795	0.1004		5494s	41.9 °C	0.1039	0.1018	0.0983	0.0979	0.09925	0.096		5494s	41.9 °C	0.00049497	0.003182	0.00014142	0.0059397	0.0062933	0.005374		5494s	41.9 °C	0.012728	0.011172	0.0060811	0.0045255	0.0023335	0.00084853
7325s	41.7 °C	0.09205	0.09255	0.09205	0.09725	0.10125	0.10265		7325s	41.7 °C	0.10445	0.1025	0.0997	0.09775	0.1009	0.09695		7325s	41.7 °C	0.00021213	0.00049497	0.00035355	0.0036062	0.0024749	0.0028991		7325s	41.7 °C	0.010253	0.0096167	0.0049497	0.0044548	0	0.0014849
9156s	42.1 °C	0.09205	0.0943	0.09345	0.0979	0.1014	0.1034		9156s	42.1 °C	0.10405	0.10455	0.1017	0.0993	0.1028	0.09915		9156s	42.1 °C	0.00021213	0.00028284	7.0711e-05	0.0039598	0.0029698	0.0041012		9156s	42.1 °C	0.010394	0.0089803	0.0042426	0.0045255	0.00042426	0.0024749
10987s	41.9 °C	0.09195	0.1001	0.09775	0.10045	0.10325	0.10715		10987s	41.9 °C	0.1034	0.10725	0.1035	0.10105	0.1052	0.1044		10987s	41.9 °C	7.0711e-05	0.00028284	0.0013435	0.0045962	0.004879	0.0054447		10987s	41.9 °C	0.011314	0.0086974	0.0052326	0.0051619	0.002687	0.0043841
12819s	41.8 °C	0.0921	0.11445	0.10915	0.1085	0.1168	0.1212		12819s	41.8 °C	0.1043	0.11935	0.11425	0.10835	0.11785	0.1197		12819s	41.8 °C	0.00014142	7.0711e-05	0.0051619	0.0024042	0.0015556	0.0062225		12819s	41.8 °C	0.0098995	0.003182	0.0014849	0.0044548	0.0016263	0.010748
14650s	42.1 °C	0.0919	0.15165	0.1366	0.1292	0.13845	0.157		14650s	42.1 °C	0.1032	0.1475	0.13515	0.12455	0.14275	0.15115		14650s	42.1 °C	0	0.0006364	0.010041	0.0015556	0.0013435	0.0097581		14650s	42.1 °C	0.011879	0.00070711	0.0062933	0.0096874	0.0053033	0.012233
16481s	41.8 °C	0.09195	0.21685	0.1995	0.18515	0.20105	0.22245		16481s	41.8 °C	0.10225	0.20665	0.1895	0.1662	0.2004	0.20925		16481s	41.8 °C	7.0711e-05	0.0033234	0.011314	0.0020506	0.0017678	0.011102		16481s	41.8 °C	0.0084146	0.004879	0.0012728	0.012728	0.00014142	0.011809
18312s	41.7 °C	0.092	0.3015	0.2786	0.25785	0.2787	0.31535		18312s	41.7 °C	0.10315	0.2794	0.2549	0.22865	0.26455	0.261		18312s	41.7 °C	0.00014142	0.0043841	0.012021	0.0017678	0.0015556	0.013506		18312s	41.7 °C	0.0094045	0.010041	0.0033941	0.012092	0.0024749	0.018385
20144s	42.1 °C	0.09195	0.40165	0.3771	0.3531	0.3918	0.40695		20144s	42.1 °C	0.10185	0.3503	0.32255	0.3008	0.32635	0.2855		20144s	42.1 °C	7.0711e-05	0.012516	0.010324	0.0022627	0.00070711	0.015768		20144s	42.1 °C	0.0092631	0.008061	0.00049497	0.0074953	0.0034648	0.023052
21973s	41.9 °C	0.09205	0.48075	0.46345	0.43835	0.4992	0.4837		21973s	41.9 °C	0.102	0.41835	0.38245	0.3528	0.365	0.3012		21973s	41.9 °C	7.0711e-05	0.01294	0.0099702	0.0019092	0.0089095	0.011597		21973s	41.9 °C	0.0094752	0.0082731	0.00049497	0.0096167	0.010748	0.024042
23804s	41.8 °C	0.0921	0.52555	0.5056	0.4915	0.5805	0.53105		23804s	41.8 °C	0.1038	0.4685	0.4334	0.40465	0.40685	0.31805		23804s	41.8 °C	0.00014142	0.011243	0.016688	0.0018385	0.015698	0.0036062		23804s	41.8 °C	0.0079196	0.0029698	0.00098995	0.0040305	0.0060104	0.024537
25636s	41.8 °C	0.09215	0.566	0.56435	0.534	0.62855	0.567		25636s	41.8 °C	0.10345	0.4961	0.4538	0.4361	0.4337	0.32885		25636s	41.8 °C	7.0711e-05	0.013576	0.040659	0.0097581	0.020294	0.013435		25636s	41.8 °C	0.0077075	0.00014142	0.0032527	0.0015556	0.0022627	0.029769
27467s	42.0 °C	0.0921	0.61195	0.5833	0.55985	0.66225	0.598		27467s	42.0 °C	0.10425	0.51905	0.47175	0.44485	0.463	0.3391		27467s	42.0 °C	0.00014142	0.0038891	0.016829	0.0013435	0.030476	0.0076368		27467s	42.0 °C	0.0068589	0.0086974	0.0036062	0.0019092	0	0.030688
29298s	41.8 °C	0.09215	0.6334	0.60795	0.6056	0.69055	0.63435		29298s	41.8 °C	0.10165	0.5436	0.4871	0.4537	0.4759	0.3465		29298s	41.8 °C	0.00021213	0.014991	0.0099702	0.009051	0.037972	0.0091217		29298s	41.8 °C	0.007566	0.0083439	0.0046669	0.0021213	0.0011314	0.029416
31129s	42.4 °C	0.09215	0.66765	0.6496	0.6457	0.741	0.66935		31129s	42.4 °C	0.10155	0.5633	0.5038	0.46525	0.4824	0.3519		31129s	42.4 °C	7.0711e-05	0.018173	0.00098995	0.0041012	0.034083	0.013364		31129s	42.4 °C	0.0071418	0.0043841	0.0065054	0.0074246	0.00042426	0.033375
32960s	41.7 °C	0.0922	0.70745	0.68985	0.68105	0.793	0.70435		32960s	41.7 °C	0.10165	0.5826	0.51775	0.47305	0.4856	0.35245		32960s	41.7 °C	0	0.014637	0.0010607	0.004879	0.016122	0.014496		32960s	41.7 °C	0.0084146	0.0021213	0.0037477	0.0064347	0.0019799	0.033729
34792s	42.0 °C	0.0922	0.7376	0.72015	0.71285	0.8406	0.73195		34792s	42.0 °C	0.10145	0.601	0.5326	0.4794	0.49615	0.35175		34792s	42.0 °C	0	0.014142	0.0019092	0.0050205	0.012304	0.010394		34792s	42.0 °C	0.0068589	0.0025456	0.0012728	0.0019799	0.0082731	0.034436
36623s	41.8 °C	0.0923	0.7628	0.74565	0.73905	0.8739	0.7541		36623s	41.8 °C	0.1012	0.6172	0.5469	0.48335	0.5006	0.35305		36623s	41.8 °C	0	0.014425	0.0024749	0.0064347	0.010324	0.0087681		36623s	41.8 °C	0.0084853	0.0041012	0.00098995	0.00077782	0.010465	0.035002
38454s	42.1 °C	0.0923	0.78595	0.76725	0.7625	0.90295	0.7742		38454s	42.1 °C	0.10415	0.6309	0.55785	0.4862	0.5054	0.35475		38454s	42.1 °C	0.00014142	0.014637	0.0043134	0.0065054	0.008556	0.0079196		38454s	42.1 °C	0.0057276	0.0035355	0.00077782	0.00042426	0.0098995	0.037547
40285s	41.9 °C	0.0922	0.804	0.7846	0.78065	0.9257	0.7893		40285s	41.9 °C	0.10265	0.63995	0.56665	0.48665	0.50715	0.35505		40285s	41.9 °C	0	0.015698	0.0029698	0.0070004	0.0042426	0.0070711		40285s	41.9 °C	0.0072832	0.0043134	0.00035355	0.00021213	0.0089803	0.038679
42117s	42.0 °C	0.09215	0.8211	0.80015	0.79795	0.9474	0.8034		42117s	42.0 °C	0.1024	0.6482	0.57305	0.48725	0.50985	0.3559		42117s	42.0 °C	7.0711e-05	0.015132	0.0033234	0.0053033	0.0024042	0.0060811		42117s	42.0 °C	0.0082024	0.0043841	0.0012021	0.00021213	0.0077075	0.038608
43948s	42.0 °C	0.09215	0.8364	0.81405	0.8133	0.96595	0.81715		43948s	42.0 °C	0.1015	0.656	0.57915	0.4873	0.51045	0.3565		43948s	42.0 °C	7.0711e-05	0.015556	0.0037477	0.005374	0.0006364	0.0055861		43948s	42.0 °C	0.0087681	0.003677	0.0014849	0.00070711	0.0088388	0.039457
45779s	41.8 °C	0.0921	0.85005	0.8262	0.8273	0.9827	0.82875		45779s	41.8 °C	0.1023	0.66235	0.58425	0.48755	0.51135	0.35725		45779s	41.8 °C	0	0.016193	0.0042426	0.0049497	0.0038184	0.0041719		45779s	41.8 °C	0.0072125	0.0027577	0.0020506	0.0010607	0.0077075	0.039669
47610s	41.7 °C	0.092	0.86195	0.838	0.8395	0.9971	0.8395		47610s	41.7 °C	0.1024	0.66815	0.58775	0.48685	0.51285	0.3578		47610s	41.7 °C	0	0.016193	0.0050912	0.0048083	0.0055154	0.0049497		47610s	41.7 °C	0.0072125	0.0037477	0.0016263	0.00049497	0.0094045	0.039457
49442s	41.9 °C	0.0921	0.87285	0.84685	0.84975	1.011	0.848		49442s	41.9 °C	0.10145	0.6723	0.59045	0.48515	0.5124	0.3581		49442s	41.9 °C	0	0.01591	0.0050205	0.0040305	0.010677	0.0041012		49442s	41.9 °C	0.008556	0.0028284	0.0014849	0.00021213	0.008061	0.039881
51273s	42.0 °C	0.09215	0.88305	0.8568	0.8591	1.0261	0.85675		51273s	42.0 °C	0.10055	0.6766	0.59205	0.48375	0.5121	0.35805		51273s	42.0 °C	7.0711e-05	0.01591	0.0039598	0.0045255	0.015203	0.0038891		51273s	42.0 °C	0.007566	0.0035355	0.0026163	0.00091924	0.0082024	0.039669
53104s	41.9 °C	0.0922	0.8924	0.86535	0.8684	1.0397	0.86465		53104s	41.9 °C	0.10245	0.6803	0.59465	0.4817	0.5136	0.3582		53104s	41.9 °C	0	0.015981	0.0041719	0.0038184	0.017324	0.0034648		53104s	41.9 °C	0.0064347	0.0028284	0.0026163	0.00084853	0.0084853	0.039598
54935s	42.1 °C	0.0921	0.9001	0.8731	0.87505	1.0512	0.8713		54935s	42.1 °C	0.10325	0.68325	0.59565	0.47955	0.514	0.35805		54935s	42.1 °C	0.00014142	0.015415	0.0031113	0.0051619	0.020365	0.0031113		54935s	42.1 °C	0.0082731	0.0026163	0.002192	0.0006364	0.0091924	0.039669
56766s	42.0 °C	0.09205	0.90825	0.87975	0.88215	1.0616	0.87815		56766s	42.0 °C	0.1045	0.6861	0.5967	0.47715	0.5147	0.3578		56766s	42.0 °C	7.0711e-05	0.015344	0.0024749	0.0036062	0.018243	0.002192		56766s	42.0 °C	0.0055154	0.0011314	0.0042426	0.0014849	0.010182	0.039739
58598s	42.0 °C	0.092	0.9155	0.88655	0.8884	1.0763	0.88385		58598s	42.0 °C	0.10415	0.6886	0.5966	0.4746	0.5141	0.3574		58598s	42.0 °C	0.00014142	0.014425	0.0010607	0.0038184	0.021355	0.0017678		58598s	42.0 °C	0.0051619	0.0022627	0.0039598	0.00070711	0.010889	0.039174
Mean OD 2	-Ara									+Ara								Replicate SD 2	-Ara									+Ara
Time s	Temp	LB	myc	Anchor-Linker	Linker-Bait	GroTAC1	GroTAC2		Time s	Temp	LB	myc	Anchor-Linker	Linker-Bait	GroTAC1	GroTAC2		Time s	Temp								Time s	Temp
0s	41.8 °C	0.09235	0.0922	0.09255	0.09395	0.09505	0.09405		0s	41.8 °C	0.09815	0.09445	0.09175	0.0919	0.0938	0.09045		0s	41.8 °C	0.0038891	0.0041012	0.0047376	0.0054447	0.0047376	0.0036062		0s	41.8 °C	0.0079903	0.0045962	7.0711e-05	0.00014142	0.00014142	0.00091924
1831s	42.0 °C	0.0945	0.0942	0.09635	0.09675	0.0995	0.09975		1831s	42.0 °C	0.10185	0.0998	0.0955	0.0966	0.09815	0.0927		1831s	42.0 °C	0.0066468	0.0060811	0.0091217	0.0086974	0.0093338	0.010112		1831s	42.0 °C	0.012516	0.010324	0.0039598	0.005374	0.005869	0.00056569
3662s	42.0 °C	0.0922	0.09485	0.09595	0.0976	0.10005	0.0995		3662s	42.0 °C	0.10425	0.10115	0.09565	0.09725	0.0978	0.0961		3662s	42.0 °C	0.0033941	0.0054447	0.0060104	0.0089095	0.0094045	0.0091924		3662s	42.0 °C	0.015061	0.01195	0.0038891	0.005869	0.0035355	0.0052326
5494s	41.9 °C	0.09045	0.09225	0.095	0.0968	0.09845	0.10105		5494s	41.9 °C	0.1051	0.1028	0.09805	0.0995	0.09735	0.0967		5494s	41.9 °C	0.00077782	0.0034648	0.0057983	0.0041012	0.0065761	0.01096		5494s	41.9 °C	0.015415	0.014142	0.0068589	0.0077782	0.0030406	0.005374
7325s	42.1 °C	0.09045	0.09175	0.09465	0.096	0.0989	0.10055		7325s	42.1 °C	0.10545	0.1025	0.0997	0.1005	0.0972	0.0961		7325s	42.1 °C	0.00077782	0.0020506	0.005869	0.0065054	0.0070711	0.010394		7325s	42.1 °C	0.017466	0.013576	0.0089095	0.0094752	0.0028284	0.0038184
9156s	42.0 °C	0.0906	0.09265	0.095	0.0987	0.10005	0.1001		9156s	42.0 °C	0.1043	0.10285	0.10035	0.09975	0.0984	0.0968		9156s	42.0 °C	0.00070711	0.0017678	0.0038184	0.0062225	0.0061518	0.0077782		9156s	42.0 °C	0.014566	0.013223	0.0084146	0.007566	0.0031113	0.0032527
10987s	41.8 °C	0.0906	0.09515	0.0984	0.1019	0.10275	0.10295		10987s	41.8 °C	0.1038	0.1047	0.10305	0.1029	0.1016	0.09905		10987s	41.8 °C	0.00070711	0.00021213	0.0041012	0.0038184	0.0061518	0.0065761		10987s	41.8 °C	0.014566	0.013294	0.0081317	0.0083439	0.0024042	0.002192
12819s	42.3 °C	0.0905	0.1037	0.1082	0.1085	0.11235	0.1098		12819s	42.3 °C	0.10405	0.11015	0.11055	0.10915	0.1108	0.1085		12819s	42.3 °C	0.00084853	0.0021213	0.0022627	0.0035355	0.0055861	0.0073539		12819s	42.3 °C	0.014779	0.015061	0.0081317	0.0079903	0.00056569	0.0025456
14650s	41.9 °C	0.0905	0.1243	0.1331	0.1255	0.13685	0.12645		14650s	41.9 °C	0.10285	0.12185	0.13185	0.1279	0.13015	0.1341		14650s	41.9 °C	0.00084853	0.0057983	0.0029698	0.0016971	0.0028991	0.0062933		14650s	41.9 °C	0.011667	0.015061	0.0081317	0.0094752	0.0010607	0.0062225
16481s	41.8 °C	0.09065	0.17405	0.1933	0.17345	0.1991	0.17585		16481s	41.8 °C	0.1045	0.1569	0.18435	0.17085	0.1802	0.189		16481s	41.8 °C	0.00077782	0.0064347	0.0014142	0.0017678	0.0038184	0.0088388		16481s	41.8 °C	0.011597	0.02192	0.0078489	0.015627	0.0011314	0.0024042
18312s	41.7 °C	0.0907	0.245	0.26805	0.2432	0.27965	0.24115		18312s	41.7 °C	0.1027	0.21515	0.2479	0.23315	0.23865	0.24745		18312s	41.7 °C	0.00056569	0.010041	0.0027577	0.0039598	0.012374	0.010819		18312s	41.7 °C	0.011879	0.024395	0.006364	0.014071	0.0012021	0.0016263
20143s	41.9 °C	0.0907	0.3456	0.3698	0.3443	0.398	0.3398		20143s	41.9 °C	0.10295	0.2888	0.32335	0.3045	0.3022	0.2889		20143s	41.9 °C	0.00056569	0.011879	0.0024042	0.0049497	0.014284	0.012304		20143s	41.9 °C	0.01393	0.029698	0.0074246	0.015556	0.00098995	0.0031113
21975s	42.0 °C	0.09055	0.4387	0.4471	0.43125	0.49785	0.4263		21975s	42.0 °C	0.1036	0.36145	0.3898	0.36045	0.34615	0.3072		21975s	42.0 °C	0.00049497	0.020223	0.0086267	0.0019092	0.017183	0.010182		21975s	42.0 °C	0.013576	0.027648	0.006364	0.011526	0.0027577	0.003677
23806s	42.1 °C	0.09065	0.49085	0.4882	0.4811	0.57715	0.4763		23806s	42.1 °C	0.1031	0.4287	0.4409	0.4136	0.3879	0.3248		23806s	42.1 °C	0.00049497	0.029486	0.011172	0.003677	0.018314	0.010748		23806s	42.1 °C	0.010889	0.022345	0.0050912	0.0055154	0.0035355	0.0038184
25637s	41.9 °C	0.0907	0.53075	0.5147	0.51835	0.6256	0.5097		25637s	41.9 °C	0.10305	0.4689	0.46485	0.44865	0.4201	0.3389		25637s	41.9 °C	0.00056569	0.032739	0.010041	0.0019092	0.012728	0.008061		25637s	41.9 °C	0.011243	0.019375	0.0064347	0.002192	0.0098995	0.003677
27468s	41.8 °C	0.09075	0.5697	0.55415	0.54975	0.6706	0.55185		27468s	41.8 °C	0.10355	0.4919	0.48405	0.4586	0.4504	0.3482		27468s	41.8 °C	0.0006364	0.033375	0.0091217	0.0016263	0.0082024	0.0026163		27468s	41.8 °C	0.011243	0.018526	0.0061518	0.0052326	0.0065054	0.0045255
29300s	41.7 °C	0.0906	0.6127	0.6057	0.60615	0.7127	0.5921		29300s	41.7 °C	0.10305	0.51645	0.504	0.471	0.47375	0.3561		29300s	41.7 °C	0.00070711	0.017819	0.017253	0.0071418	0.00028284	0.0028284		29300s	41.7 °C	0.012092	0.016617	0.0032527	0.0069296	0.0047376	0.0043841
31131s	42.0 °C	0.09045	0.64845	0.62725	0.64545	0.75285	0.63165		31131s	42.0 °C	0.10285	0.53835	0.5181	0.4785	0.48505	0.36275		31131s	42.0 °C	0.0006364	0.023122	0.042214	0.010819	0.0067175	0.0054447		31131s	42.0 °C	0.010253	0.014354	0.00084853	0.0074953	0.0065761	0.0041719
32962s	42.0 °C	0.0906	0.69225	0.66965	0.68785	0.8042	0.66905		32962s	42.0 °C	0.1036	0.5599	0.53485	0.4883	0.5012	0.36565		32962s	42.0 °C	0.00070711	0.023971	0.0507	0.005869	0.010748	0.0041719		32962s	42.0 °C	0.010889	0.014001	0.0034648	0.012021	0.010182	0.0041719
34793s	41.8 °C	0.0907	0.7267	0.7039	0.721	0.84905	0.69795		34793s	41.8 °C	0.10205	0.58185	0.55385	0.49675	0.51005	0.36555		34793s	41.8 °C	0.00084853	0.023052	0.047376	0.0035355	0.0061518	0.0051619		34793s	41.8 °C	0.012516	0.015627	0.0010607	0.013081	0.0078489	0.0037477
36625s	42.1 °C	0.0906	0.7521	0.7308	0.74575	0.8837	0.72095		36625s	42.1 °C	0.1037	0.59905	0.5661	0.50005	0.5169	0.3665		36625s	42.1 °C	0.00070711	0.024607	0.045821	0.0033234	0.006364	0.004879		36625s	42.1 °C	0.012445	0.013647	0.00098995	0.011102	0.0056569	0.0033941
38456s	41.8 °C	0.0905	0.77485	0.75155	0.76635	0.9091	0.73915		38456s	41.8 °C	0.10365	0.6135	0.57405	0.499	0.5211	0.3682		38456s	41.8 °C	0.00084853	0.022132	0.04179	0.0030406	0.0055154	0.0041719		38456s	41.8 °C	0.014213	0.013435	0.0010607	0.0083439	0.0079196	0.0032527
40287s	42.1 °C	0.0905	0.7942	0.7724	0.78515	0.93355	0.7555		40287s	42.1 °C	0.1033	0.6231	0.5821	0.4999	0.5272	0.3689		40287s	42.1 °C	0.00084853	0.01994	0.039032	0.0043134	0.0040305	0.0038184		40287s	42.1 °C	0.011455	0.013152	0.0021213	0.009051	0.006364	0.0043841
42118s	42.0 °C	0.0906	0.81025	0.788	0.8013	0.9519	0.77015		42118s	42.0 °C	0.1043	0.6313	0.58865	0.49995	0.53335	0.37035		42118s	42.0 °C	0.00098995	0.018597	0.038891	0.0049497	0.0046669	0.0038891		42118s	42.0 °C	0.012021	0.014991	0.0024749	0.0089803	0.0074246	0.0053033
43949s	41.9 °C	0.09065	0.8261	0.8023	0.8164	0.969	0.7834		43949s	41.9 °C	0.10225	0.6389	0.59225	0.49835	0.53755	0.37065		43949s	41.9 °C	0.00091924	0.017819	0.036345	0.0062225	0.0039598	0.0046669		43949s	41.9 °C	0.011526	0.015981	0.0041719	0.0099702	0.0057276	0.0061518
45781s	42.0 °C	0.0906	0.8389	0.8133	0.8274	0.9816	0.79285		45781s	42.0 °C	0.1032	0.64545	0.59625	0.498	0.5386	0.37095		45781s	42.0 °C	0.00056569	0.017253	0.03578	0.0059397	0.0033941	0.0038891		45781s	42.0 °C	0.010607	0.015061	0.0034648	0.009051	0.0052326	0.0070004
47612s	41.8 °C	0.0907	0.85095	0.8245	0.83815	0.99355	0.803		47612s	41.8 °C	0.1021	0.6507	0.5982	0.4962	0.5418	0.37145		47612s	41.8 °C	0.00070711	0.016758	0.035921	0.0057276	0.0050205	0.0039598		47612s	41.8 °C	0.011172	0.015839	0.0029698	0.0094752	0.0039598	0.0077075
49443s	42.0 °C	0.09055	0.86125	0.8334	0.8483	1.0015	0.812		49443s	42.0 °C	0.104	0.65585	0.6006	0.495	0.5411	0.3717		49443s	42.0 °C	0.00077782	0.017183	0.035638	0.005374	0.0060811	0.0043841		49443s	42.0 °C	0.011314	0.015768	0.003677	0.0091924	0.0031113	0.008061
51274s	41.8 °C	0.0906	0.86985	0.84205	0.8556	1.0105	0.8194		51274s	41.8 °C	0.10195	0.65995	0.60195	0.4923	0.541	0.37115		51274s	41.8 °C	0.00084853	0.016758	0.035002	0.0057983	0.0043134	0.0042426		51274s	41.8 °C	0.011526	0.017183	0.0030406	0.010041	0.00084853	0.0079903
53106s	42.4 °C	0.0907	0.87915	0.8508	0.86335	1.0195	0.82705		53106s	42.4 °C	0.10335	0.66455	0.6037	0.4904	0.5422	0.3711		53106s	42.4 °C	0.0011314	0.01591	0.034224	0.0057276	0.0038891	0.0045962		53106s	42.4 °C	0.011243	0.016476	0.0035355	0.0096167	0.00014142	0.0079196
54937s	41.9 °C	0.09055	0.8878	0.85775	0.87005	1.0269	0.8343		54937s	41.9 °C	0.10215	0.6676	0.6045	0.48805	0.54225	0.3708		54937s	41.9 °C	0.00091924	0.015132	0.033446	0.0055861	0.0026163	0.0045255		54937s	41.9 °C	0.012374	0.016688	0.0028284	0.0094045	0.0010607	0.0082024
56768s	42.0 °C	0.09045	0.8954	0.8658	0.87715	1.0377	0.84135		56768s	42.0 °C	0.10315	0.6716	0.60595	0.4858	0.5429	0.37035		56768s	42.0 °C	0.00091924	0.014425	0.032668	0.0047376	0.0013435	0.0045962		56768s	42.0 °C	0.010394	0.015132	0.0016263	0.0094752	0.0035355	0.0082731
58599s	42.1 °C	0.0909	0.9036	0.87265	0.88325	1.0466	0.84785		58599s	42.1 °C	0.1022	0.67395	0.60575	0.4829	0.5402	0.37035		58599s	42.1 °C	0.0014142	0.014001	0.031749	0.0050205	0.00042426	0.0057276		58599s	42.1 °C	0.011172	0.016476	0.0023335	0.0083439	0.0038184	0.0081317
Mean OD 3	-Ara									+Ara								Replicate SD 3	-Ara									+Ara
Time s	Temp	LB	myc	Anchor-Linker	Linker-Bait	GroTAC1	GroTAC2		Time s	Temp	LB	myc	Anchor-Linker	Linker-Bait	GroTAC1	GroTAC2		Time s	Temp								Time s	Temp
0s	41.9 °C	0.09475	0.09445	0.09315	0.09345	0.09655	0.10305		0s	41.9 °C	0.09875	0.09615	0.09445	0.0941	0.0934	0.09295		0s	41.9 °C	0.0047376	0.0017678	0.0006364	0.00077782	0.0038891	0.012516		0s	41.9 °C	0.0068589	0.0047376	0.00021213	0.0016971	0.00098995	0.0028991
1831s	41.9 °C	0.09565	0.09855	0.09635	0.09375	0.09605	0.10375		1831s	41.9 °C	0.0989	0.09665	0.09505	0.09615	0.09605	0.0946		1831s	41.9 °C	0.0054447	0.003182	0.0044548	7.0711e-05	0.0024749	0.011667		1831s	41.9 °C	0.0060811	0.004879	0.00049497	0.0006364	0.0028991	0.0025456
3662s	42.0 °C	0.09635	0.10165	0.09655	0.0955	0.0998	0.1062		3662s	42.0 °C	0.0993	0.0969	0.0954	0.09845	0.0981	0.095		3662s	42.0 °C	0.0051619	0.0055861	0.0045962	0.0021213	0.0076368	0.015132		3662s	42.0 °C	0.0067882	0.0049497	0.00084853	0.0026163	0.005374	0.0022627
5494s	42.1 °C	0.0961	0.09765	0.0982	0.0954	0.099	0.10525		5494s	42.1 °C	0.09955	0.0973	0.09605	0.09985	0.09815	0.09555		5494s	42.1 °C	0.005374	0.0037477	0.002687	0.0018385	0.0060811	0.013647		5494s	42.1 °C	0.0070004	0.005374	0.0010607	0.0040305	0.0045962	0.0017678
7325s	41.8 °C	0.09405	0.0963	0.0975	0.0984	0.1014	0.1064		7325s	41.8 °C	0.09995	0.098	0.09615	0.10035	0.098	0.09635		7325s	41.8 °C	0.0024749	0.0041012	0.003677	0.0056569	0.0091924	0.014849		7325s	41.8 °C	0.0077075	0.0056569	0.00049497	0.0040305	0.0028284	0.0017678
9156s	42.0 °C	0.09325	0.09835	0.0981	0.09945	0.1022	0.10845		9156s	42.0 °C	0.09975	0.0994	0.09755	0.1019	0.10055	0.09885		9156s	42.0 °C	0.0019092	0.0053033	0.0038184	0.0057276	0.0087681	0.016193		9156s	42.0 °C	0.0072832	0.0057983	0.0006364	0.003677	0.0030406	0.00077782
10987s	41.9 °C	0.09285	0.09975	0.10025	0.10175	0.1047	0.1121		10987s	41.9 °C	0.1015	0.1035	0.10165	0.10795	0.1072	0.1048		10987s	41.9 °C	0.0010607	0.0033234	0.0033234	0.0045962	0.0084853	0.017112		10987s	41.9 °C	0.0097581	0.0070711	0.0019092	0.0045962	0.0025456	0.00098995
12819s	41.9 °C	0.093	0.1074	0.10575	0.11125	0.1125	0.12285		12819s	41.9 °C	0.1004	0.11155	0.11085	0.1203	0.1218	0.1238		12819s	41.9 °C	0.0011314	0.0029698	0.0030406	0.0074246	0.0086267	0.019587		12819s	41.9 °C	0.008061	0.0064347	0.0030406	0.002687	0.00014142	0.0084853
14650s	42.0 °C	0.09285	0.12745	0.1195	0.1383	0.1334	0.1504		14650s	42.0 °C	0.10105	0.1352	0.1358	0.14785	0.15375	0.165		14650s	42.0 °C	0.0010607	0.0055861	0.0032527	0.011738	0.0086267	0.024749		14650s	42.0 °C	0.0089803	0.008061	0.0060811	0.0012021	0.0034648	0.016263
16481s	41.9 °C	0.09285	0.177	0.15675	0.19185	0.18445	0.20715		16481s	41.9 °C	0.10245	0.18975	0.1937	0.20465	0.2122	0.22555		16481s	41.9 °C	0.00091924	0.011455	0.0034648	0.014071	0.0044548	0.030193		16481s	41.9 °C	0.0088388	0.01195	0.011314	0.0010607	0.005374	0.017466
18312s	41.7 °C	0.0928	0.24765	0.2204	0.26885	0.26845	0.28595		18312s	41.7 °C	0.10325	0.2585	0.2618	0.2653	0.2795	0.2787		18312s	41.7 °C	0.00084853	0.015061	0.0018385	0.020011	0.0045962	0.035002		18312s	41.7 °C	0.010253	0.019092	0.015839	0.0025456	0.0049497	0.015415
20143s	42.3 °C	0.09295	0.3445	0.3169	0.3669	0.38735	0.37685		20143s	42.3 °C	0.1045	0.33005	0.3303	0.32615	0.32795	0.3008		20143s	42.3 °C	0.00091924	0.021637	0.0084853	0.024607	0.0043134	0.033729		20143s	42.3 °C	0.011172	0.022274	0.018385	0.0027577	7.0711e-05	0.012587
21975s	42.0 °C	0.0928	0.4395	0.4089	0.4499	0.495	0.4503		21975s	42.0 °C	0.103	0.4	0.3952	0.3793	0.36865	0.3169		21975s	42.0 °C	0.0011314	0.023617	0.0073539	0.024324	0.0046669	0.022062		21975s	42.0 °C	0.010607	0.025314	0.019799	0.0028284	0.0044548	0.011738
23806s	41.9 °C	0.09295	0.4935	0.4656	0.496	0.575	0.49565		23806s	41.9 °C	0.10355	0.4469	0.44075	0.4226	0.40625	0.3322		23806s	41.9 °C	0.0010607	0.022345	0.0065054	0.023476	0.015132	0.019587		23806s	41.9 °C	0.010394	0.025314	0.019163	0.0072125	0.00091924	0.012728
25637s	41.9 °C	0.09315	0.5447	0.5026	0.5273	0.61725	0.53395		25637s	41.9 °C	0.1052	0.469	0.4583	0.4469	0.4346	0.34505		25637s	41.9 °C	0.0010607	0.011597	0.0066468	0.015556	0.036982	0.015344		25637s	41.9 °C	0.013435	0.026729	0.020082	0.0033941	0.00028284	0.01492
27468s	42.0 °C	0.09325	0.57995	0.5339	0.56135	0.64375	0.56755		27468s	42.0 °C	0.10325	0.4959	0.4777	0.45215	0.4614	0.3523		27468s	42.0 °C	0.0012021	0.0086974	0.003677	0.015486	0.052821	0.0030406		27468s	42.0 °C	0.010394	0.027153	0.017678	0.0079903	0.00028284	0.016405
29300s	42.0 °C	0.09315	0.6102	0.5922	0.5983	0.6716	0.60305		29300s	42.0 °C	0.1046	0.52165	0.4994	0.4663	0.47555	0.35905		29300s	42.0 °C	0.0010607	0.0035355	0.029698	0.0067882	0.037194	7.0711e-05		29300s	42.0 °C	0.011455	0.026799	0.019092	0.0062225	0.0040305	0.017324
31131s	41.9 °C	0.0934	0.66315	0.63125	0.64835	0.7305	0.6356		31131s	41.9 °C	0.10395	0.54505	0.51605	0.47565	0.48765	0.3621		31131s	41.9 °C	0.0014142	0.032173	0.026092	0.0044548	0.029557	0.0022627		31131s	41.9 °C	0.010677	0.025527	0.01294	0.012374	0.0047376	0.019233
32962s	41.8 °C	0.093	0.6976	0.67115	0.6866	0.78475	0.6692		32962s	41.8 °C	0.1047	0.56825	0.5364	0.4845	0.50215	0.3618		32962s	41.8 °C	0.00084853	0.028426	0.023264	0.0042426	0.018738	0.0012728		32962s	41.8 °C	0.012162	0.018031	0.0076368	0.012445	0.0054447	0.01895
34793s	42.2 °C	0.09285	0.72855	0.7042	0.71665	0.8289	0.69465		34793s	42.2 °C	0.10365	0.5889	0.55055	0.4896	0.5041	0.36115		34793s	42.2 °C	0.00077782	0.030335	0.026446	0.0023335	0.019516	0.0010607		34793s	42.2 °C	0.011526	0.018809	0.0099702	0.010041	0.012728	0.017748
36624s	41.9 °C	0.09285	0.75345	0.7304	0.74115	0.86605	0.717		36624s	41.9 °C	0.10585	0.6026	0.5622	0.4906	0.50765	0.3634		36624s	41.9 °C	0.0010607	0.031325	0.02885	0.0040305	0.017748	0.00070711		36624s	41.9 °C	0.013223	0.015698	0.010889	0.009051	0.013647	0.015415
38456s	41.9 °C	0.09285	0.77525	0.75065	0.76015	0.8951	0.7346		38456s	41.9 °C	0.1048	0.6122	0.5709	0.4914	0.5131	0.36345		38456s	41.9 °C	0.00091924	0.031608	0.029486	0.0054447	0.015981	0.0028284		38456s	41.9 °C	0.012869	0.017961	0.013718	0.0091924	0.013152	0.016758
40287s	42.0 °C	0.0928	0.79505	0.7688	0.77885	0.91385	0.7516		40287s	42.0 °C	0.107	0.62275	0.5791	0.4919	0.5158	0.3665		40287s	42.0 °C	0.00084853	0.031608	0.029981	0.0055861	0.020011	0.0025456		40287s	42.0 °C	0.014425	0.019163	0.015556	0.010182	0.0094752	0.015415
42118s	41.9 °C	0.0928	0.81215	0.7847	0.79475	0.9323	0.76475		42118s	41.9 °C	0.1067	0.63135	0.5853	0.49175	0.51775	0.3668		42118s	41.9 °C	0.00070711	0.031891	0.029416	0.0055861	0.018102	0.0036062		42118s	41.9 °C	0.012304	0.019021	0.015839	0.01195	0.010112	0.017961
43949s	41.8 °C	0.09265	0.826	0.79875	0.80865	0.948	0.7761		43949s	41.8 °C	0.10495	0.63845	0.58975	0.49125	0.52105	0.3677		43949s	41.8 °C	0.0006364	0.032244	0.029062	0.005869	0.014566	0.0048083		43949s	41.8 °C	0.013081	0.019587	0.016758	0.01195	0.012092	0.018385
45781s	42.3 °C	0.0926	0.8396	0.812	0.82075	0.9652	0.78685		45781s	42.3 °C	0.10365	0.64455	0.59285	0.4901	0.5244	0.36765		45781s	42.3 °C	0.00056569	0.031678	0.028709	0.0060104	0.0093338	0.0060104		45781s	42.3 °C	0.011243	0.019728	0.016051	0.012021	0.013152	0.019587
47612s	42.1 °C	0.09255	0.851	0.82365	0.8313	0.98145	0.7974		47612s	42.1 °C	0.10515	0.64955	0.59665	0.4889	0.5253	0.3686		47612s	42.1 °C	0.00049497	0.031254	0.027648	0.0060811	0.0020506	0.0048083		47612s	42.1 °C	0.012657	0.019304	0.016617	0.011455	0.011738	0.01994
49443s	41.8 °C	0.0925	0.861	0.8336	0.841	0.9964	0.80625		49443s	41.8 °C	0.10665	0.65505	0.5988	0.48665	0.52595	0.36815		49443s	41.8 °C	0.00042426	0.030123	0.02687	0.006364	0.0035355	0.0040305		49443s	41.8 °C	0.015061	0.019587	0.015415	0.011526	0.014213	0.021425
51274s	41.8 °C	0.09255	0.87135	0.8424	0.84935	1.0123	0.81455		51274s	41.8 °C	0.10565	0.6586	0.60065	0.48435	0.5261	0.3692		51274s	41.8 °C	0.00049497	0.030476	0.026446	0.007566	0.012021	0.0041719		51274s	41.8 °C	0.012516	0.018243	0.015061	0.011809	0.011314	0.021496
53105s	42.0 °C	0.0927	0.8805	0.8509	0.8567	1.0288	0.82225		53105s	42.0 °C	0.1052	0.6631	0.602	0.4825	0.52675	0.36835		53105s	42.0 °C	0.00042426	0.029557	0.025173	0.0072125	0.020011	0.0041719		53105s	42.0 °C	0.012304	0.018243	0.013435	0.013152	0.013647	0.02185
54937s	41.9 °C	0.0927	0.88845	0.8589	0.86445	1.0388	0.82985		54937s	41.9 °C	0.1071	0.66635	0.60335	0.47955	0.5257	0.36845		54937s	41.9 °C	0.00042426	0.028779	0.0239	0.0071418	0.021001	0.003182		54937s	41.9 °C	0.015132	0.017607	0.014071	0.012657	0.014001	0.020435
56768s	41.8 °C	0.0927	0.89655	0.8654	0.87055	1.0486	0.83585		56768s	41.8 °C	0.1048	0.6688	0.60255	0.47605	0.5248	0.36925		56768s	41.8 °C	0.00056569	0.028921	0.023193	0.0081317	0.02185	0.0028991		56768s	41.8 °C	0.011031	0.016829	0.013647	0.012374	0.015274	0.020435
58599s	42.0 °C	0.09265	0.9036	0.87195	0.8768	1.0555	0.84195		58599s	42.0 °C	0.1057	0.6718	0.6045	0.4737	0.5243	0.3687		58599s	42.0 °C	0.00035355	0.02786	0.022274	0.0084853	0.017819	0.0026163		58599s	42.0 °C	0.013435	0.017253	0.013294	0.012162	0.017395	0.020789
MEAN value
-Ara							+Ara
Time s	Myc	Anchor-Linker	Linker-Bait	GroTAC1	GroTAC2		Time s	Myc	Anchor-Linker	Linker-Bait	GroTAC1	GroTAC2
0s	0.000316667	-0.000833333	0.000816667	0.00205	0.00411667		0s	-0.00271667	-0.0051	-0.00535	-0.0049	-0.00643333
1831s	0.00095	0.000783333	-0.0002	0.00283333	0.00673333		1831s	-0.00245	-0.00585	-0.00545	-0.00485	-0.00811667
3662s	0.00306667	0.00173333	0.00293333	0.00543333	0.00875		3662s	-0.0028	-0.00586667	-0.00511667	-0.00461667	-0.00756667
5494s	0.00158333	0.00196667	0.00386667	0.00553333	0.0093		5494s	-0.00221667	-0.00538333	-0.00376667	-0.0046	-0.00676667
7325s	0.00135	0.00255	0.00503333	0.00833333	0.0110167		7325s	-0.00228333	-0.00476667	-0.00375	-0.00458333	-0.00681667
9156s	0.00313333	0.00355	0.00671667	0.00925	0.0120167		9156s	-0.000433333	-0.00283333	-0.00238333	-0.00211667	-0.00443333
10987s	0.00653333	0.007	0.00956667	0.0117667	0.0156		10987s	0.00225	-0.000166667	0.00106667	0.00176667	-0.00015
12819s	0.01665	0.0158333	0.01755	0.0220167	0.0260833		12819s	0.0107667	0.00896667	0.00968333	0.0139	0.0144167
14650s	0.0427167	0.0379833	0.03925	0.0444833	0.0528667		14650s	0.0324833	0.0319	0.0310667	0.03985	0.0477167
16481s	0.0974833	0.0913667	0.0916667	0.10305	0.11		16481s	0.0813667	0.0861167	0.0775	0.0945333	0.104867
18312s	0.172883	0.16385	0.1648	0.183767	0.188983		18312s	0.147983	0.151833	0.139333	0.157867	0.15935
20144s	0.27205	0.262733	0.2629	0.300517	0.282667		20144s	0.21995	0.2223	0.207383	0.215733	0.188633
21973s	0.361183	0.348017	0.348033	0.40555	0.361633		21973s	0.2904	0.286283	0.261317	0.257067	0.205567
23804s	0.4114	0.394567	0.397633	0.48565	0.4091		23804s	0.34455	0.334867	0.310133	0.29685	0.221533
25636s	0.45515	0.435217	0.43455	0.5318	0.444883		25636s	0.3741	0.355083	0.339983	0.325567	0.2337
27467s	0.495167	0.465083	0.46495	0.566833	0.480433		27467s	0.3986	0.37415	0.348183	0.354583	0.24285
29298s	0.5268	0.509983	0.511383	0.59965	0.517867		29298s	0.424133	0.393733	0.360567	0.371967	0.250783
31129s	0.56775	0.544033	0.5545	0.64945	0.553533		31129s	0.446117	0.409867	0.37035	0.38225	0.256133
32960s	0.607167	0.58495	0.593233	0.70205	0.588933		32960s	0.466933	0.42635	0.378633	0.393	0.25665
34792s	0.639033	0.6175	0.624917	0.7476	0.616267		34792s	0.4882	0.443283	0.3862	0.40105	0.2571
36623s	0.6642	0.6437	0.650067	0.782633	0.638767		36623s	0.5027	0.454817	0.38775	0.4048	0.2574
38454s	0.6868	0.6646	0.671117	0.8105	0.657433		38454s	0.514667	0.4634	0.388	0.409	0.257933
40285s	0.705917	0.683433	0.689717	0.832533	0.673633		40285s	0.524283	0.471633	0.3885	0.4124	0.259167
42117s	0.72265	0.6991	0.70615	0.852017	0.687583		42117s	0.532483	0.477867	0.388517	0.41585	0.259883
43948s	0.737683	0.713217	0.720967	0.869167	0.7004		43948s	0.54155	0.48415	0.3894	0.420117	0.26205
45779s	0.751083	0.7254	0.733383	0.884733	0.71105		45779s	0.547733	0.488067	0.388833	0.421733	0.262233
47610s	0.762883	0.736967	0.744567	0.89895	0.72155		47610s	0.552917	0.490983	0.387433	0.423433	0.262733
49442s	0.773317	0.746233	0.754633	0.91125	0.730367		49442s	0.557033	0.492583	0.3849	0.42245	0.26195
51273s	0.782983	0.755317	0.762917	0.924533	0.738467		51273s	0.562333	0.4955	0.384083	0.423683	0.263417
53104s	0.79215	0.763817	0.77095	0.937467	0.746117		53104s	0.56565	0.49645	0.3812	0.42385	0.262217
54935s	0.800333	0.771467	0.778067	0.947183	0.753367		54935s	0.568233	0.497	0.378217	0.42315	0.2616
56766s	0.808333	0.778583	0.784883	0.957567	0.76005		56766s	0.57135	0.497583	0.375517	0.423317	0.26165
58598s	0.815717	0.7852	0.790967	0.967617	0.766033		58598s	0.5741	0.498267	0.37305	0.422183	0.261467
SEM
-Ara							+Ara
Time s	Myc	Anchor-Linker	Linker-Bait	GroTAC1	GroTAC2		Time s	Myc	Anchor-Linker	Linker-Bait	GroTAC1	GroTAC2
0s	0.000543395	0.000536449	0.00107018	0.000327872	0.00210007		0s	0.000537225	0.000655744	0.000472582	0.000292973	0.000633333
1831s	0.000987843	0.000593249	0.00125532	0.00133458	0.00082479		1831s	0.000305505	0.00104083	0.00161967	0.001594	0.00197407
3662s	0.00118755	0.00105291	0.00192058	0.00128852	0.000756637		3662s	0.000208167	0.00140989	0.00213821	0.00170986	0.0017422
5494s	0.000116667	0.00153143	0.00228625	0.0014746	0.00071122		5494s	6.00925e-05	0.00103051	0.00203661	0.00183326	0.00139084
7325s	0.0005058	0.00129325	0.000356293	0.000537225	0.000682113		7325s	0.000333333	0.000562978	0.00213561	0.00189062	0.00169468
9156s	0.000985027	0.00108282	0.000699007	0.000152753	0.00167887		9156s	0.000564456	0.00056001	0.0022674	0.00198207	0.00191949
10987s	0.00105528	0.00061101	0.000874325	0.000248886	0.00200187		10987s	0.000860717	0.000292024	0.00272402	0.00228059	0.00239392
12819s	0.00287098	0.00155304	0.000579511	0.00150342	0.00339857		12819s	0.00259074	0.00124175	0.00511732	0.00423271	0.00549244
14650s	0.0085198	0.005699	0.0031703	0.00196751	0.00873462		14650s	0.00735087	0.00166007	0.00793885	0.00733388	0.0094404
16481s	0.01371	0.013806	0.00473896	0.00572807	0.0132525		16481s	0.0153015	0.00333933	0.0123694	0.00999435	0.0111938
18312s	0.018309	0.0183206	0.00681854	0.00410998	0.0211473		18312s	0.0187724	0.00385404	0.0114479	0.011767	0.00889401
20144s	0.0188498	0.0194702	0.00593935	0.0037388	0.0190337		20144s	0.0182867	0.00175214	0.00717271	0.00824724	0.00389041
21973s	0.0137647	0.0165241	0.00481295	0.00167556	0.0162687		21973s	0.0172069	0.00339219	0.00769255	0.00729853	0.00435597
23804s	0.0110255	0.0118863	0.00374303	0.00188171	0.0157156		23804s	0.0113031	0.00263902	0.00525709	0.00602585	0.00415776
25636s	0.00992186	0.0189627	0.00410406	0.00387427	0.0162513		25636s	0.00929386	0.00345089	0.00383562	0.0042654	0.00430765
27467s	0.0125428	0.0146168	0.00297672	0.00863338	0.0132913		27467s	0.00819456	0.00375577	0.00418672	0.00387054	0.00419682
29298s	0.00737061	0.0054704	0.00317508	0.0126162	0.012406		29298s	0.00897043	0.00450614	0.00462478	0.00114395	0.00299407
31129s	0.00514984	0.00671518	0.000475219	0.00730964	0.0118369		31129s	0.00798208	0.00391539	0.00351509	0.000823104	0.00293546
32960s	0.00413041	0.00635531	0.00243179	0.00633844	0.0116265		32960s	0.00731416	0.00512665	0.00388344	0.00452521	0.00325538
34792s	0.00318451	0.00525222	0.00284112	0.00644987	0.0118466		34792s	0.00588904	0.00622939	0.00483692	0.00385108	0.00381576
36623s	0.0031607	0.00488527	0.00258075	0.00576782	0.0116549		36623s	0.00666227	0.00488146	0.00436501	0.00425676	0.00316188
38454s	0.00347095	0.00525936	0.00251037	0.00472043	0.0123944		38454s	0.00608292	0.00500633	0.00390267	0.00468962	0.00404293
40285s	0.0029713	0.00479595	0.00256212	0.00636922	0.0118691		40285s	0.00661251	0.00427876	0.00405832	0.00588246	0.00381415
42117s	0.00315119	0.00472476	0.00253196	0.00649746	0.012035		42117s	0.0066928	0.00397181	0.00356713	0.00668132	0.00362449
43948s	0.00333883	0.00462784	0.00281607	0.00703209	0.0125896		43948s	0.00653854	0.00357992	0.00335311	0.00786725	0.00388405
45779s	0.00345378	0.00445309	0.00265712	0.00606777	0.0130067		45779s	0.00617065	0.00325401	0.00300338	0.00762246	0.00379916
47610s	0.00357134	0.00458342	0.00290837	0.0050668	0.013152		47610s	0.00653021	0.00311399	0.00333945	0.00860186	0.00404293
49442s	0.00377054	0.00428819	0.0030668	0.00433272	0.0129587		49442s	0.00697975	0.0022046	0.00323161	0.00771141	0.00319779
51273s	0.00396046	0.00468947	0.00310971	0.00470853	0.0132133		51273s	0.00701156	0.00246644	0.00339194	0.00810151	0.00337816
53104s	0.00402937	0.00469879	0.00362296	0.0054413	0.0133122		53104s	0.00617394	0.0023592	0.00297867	0.00807857	0.00349539
54935s	0.00385771	0.0047754	0.00331164	0.00658966	0.0130564		54935s	0.00614955	0.00289669	0.0039992	0.00877273	0.0040001
56766s	0.00394613	0.00462208	0.00365107	0.00649117	0.0132157		56766s	0.00528354	0.00306109	0.00358949	0.00869005	0.0042498
58598s	0.00392432	0.0047282	0.00360328	0.00859323	0.0130959		58598s	0.00542594	0.00321537	0.00388984	0.00829319	0.00436905

[truncated: 3 more sheets: dsspB 1, dsspB 2, dsspB 3]
