# Supplementary material for: Targeted protein degradation in Escherichia coli using CLIPPERs
Source: EMBO Rep. 2025 Jun 25;26(16):3994–4016. doi: 10.1038/s44319-025-00510-9 (PMC12373786; doi:10.1038/s44319-025-00510-9)
Supplement: Supplementary file 10 — Figure EV3 Source Data [file 44319_2025_510_MOESM10_ESM.zip]

Archive with 9 entries (6 files):
- EV3/
- EV3/EV3A/
- EV3/EV3A/western_blot_0h_1h_enolase_uncropped_labelled.tif
- EV3/EV3A/western_blot_0h_1h_GroEL_uncropped_labelled.tif
- EV3/EV3A/western_blot_0h_1h_stainfree_uncropped_labelled.tif
- EV3/EV3B/
- EV3/EV3B/western_blot_2h_6h_enolase_uncropped_labelled.tif
- EV3/EV3B/western_blot_2h_6h_GroEL_uncropped_labelled.tif.tif
- EV3/EV3B/western_blot_2h_6h_stainfree_uncropped_labelled.tif
