# Supplementary material for: Targeted protein degradation in Escherichia coli using CLIPPERs
Source: EMBO Rep. 2025 Jun 25;26(16):3994–4016. doi: 10.1038/s44319-025-00510-9 (PMC12373786; doi:10.1038/s44319-025-00510-9)
Supplement: Supplementary file 11 — Figure EV4 Source Data [file 44319_2025_510_MOESM11_ESM.zip]

Archive with 14 entries (7 files):
- EV4/
- EV4/EV4A/
- EV4/EV4A/MS_protein_group_analysis_GroTAC1_1h.xlsx
- EV4/EV4B/
- EV4/EV4B/MS_protein_group_analysis_GroTAC1_2h.xlsx
- EV4/EV4C/
- EV4/EV4C/MS_protein_group_analysis_GroTAC1_6h.xlsx
- EV4/EV4D/
- EV4/EV4D/MS_protein_group_analysis_GroTAC2_1h.xlsx
- EV4/EV4E/
- EV4/EV4E/MS_protein_group_analysis_GroTAC2_2h.xlsx
- EV4/EV4F/
- EV4/EV4F/MS_protein_group_analysis_GroTAC2_6h.xlsx
- EV4/Substrates Protein Groups Table B - FDR 0.01 S0 0.2.xlsx
