# Supplementary material for: Targeted protein degradation in Escherichia coli using CLIPPERs
Source: EMBO Rep. 2025 Jun 25;26(16):3994–4016. doi: 10.1038/s44319-025-00510-9 (PMC12373786; doi:10.1038/s44319-025-00510-9)
Supplement: Supplementary file 11 — Figure EV4 Source Data [file 44319_2025_510_MOESM11_ESM.zip › EV4/EV4A/MS_protein_group_analysis_GroTAC1_1h.xlsx]

## Sheet: Protein Groups Table B - FDR 0.
Student's T-test Difference 1h_GroTAC1_1h_Myc	Protein IDs	Majority protein IDs	Protein names	Gene names
-1.34992	P33594	P33594	Nickel import ATP-binding protein NikE	nikE
-0.97876	P0ABJ6	P0ABJ6	Cytochrome bo(3) ubiquinol oxidase subunit 4	cyoD
-0.449693	P12999	P12999	Malonyl-[acyl-carrier protein] O-methyltransferase	bioC
-0.333392	P31466	P31466	Adenine permease AdeP	adeP
-0.0963535	P0ADX7	P0ADX7	Uncharacterized protein YhhA	yhhA
-0.546038	P75870	P75870	Inner membrane protein YccS	yccS
-0.344382	P13482	P13482	Periplasmic trehalase	treA
-0.152844	P77717	P77717	Uncharacterized lipoprotein YbaY	ybaY
-0.217172	P31130	P31130	Uncharacterized protein YdeI	ydeI
-0.108149	P0AG84	P0AG84	Uncharacterized oxidoreductase YghA	yghA
-0.171292	P0AFM4	P0AFM4	Phosphate starvation-inducible protein PsiF	psiF
-0.160301	P75694	P75694	Uncharacterized protein YahO	yahO
-0.0637229	P0AGD1	P0AGD1	Superoxide dismutase [Cu-Zn]	sodC
-0.180688	P0AA99	P0AA99	Putative L,D-transpeptidase YafK	yafK
-0.073911	P0ADU5	P0ADU5	Protein YgiW	ygiW
-0.343931	P76002	P76002	Inhibitor of g-type lysozyme	pliG
-0.189514	P36667	P36667	Rhamnosyltransferase WbbL	wbbL
-0.347798	P37013	P37013	Anaerobic nitric oxide reductase transcription regulator NorR	norR
-0.236546	P0AFH8	P0AFH8	Osmotically-inducible protein Y	osmY
-0.124237	P64599	P64599	Uncharacterized protein YhbT	yhbT
0.00861041	P0ADE6	P0ADE6	Uncharacterized protein YgaU	ygaU
-0.309317	P0C054	P0C054	Small heat shock protein IbpA	ibpA
-0.117092	P0C0L2	P0C0L2	Peroxiredoxin OsmC	osmC
-0.242138	P0A9J4	P0A9J4	2-dehydropantoate 2-reductase	panE
-0.0809968	P00926	P00926	D-serine dehydratase	dsdA
-0.0996946	P0ACY3	P0ACY3	Uncharacterized protein YeaG	yeaG
-0.0484721	P75691	P75691	Aldehyde reductase YahK	yahK
0.000747681	P0A867	P0A867	Transaldolase A	talA
-0.256417	P02925	P02925	D-ribose-binding periplasmic protein	rbsB
-0.142275	P0ABH9	P0ABH9	ATP-dependent Clp protease ATP-binding subunit ClpA	clpA
-0.118925	P37685	P37685	Aldehyde dehydrogenase B	aldB
0.422222	P0AC55	P0AC55	Nitrogen regulatory protein P-II 2	glnK
0.134576	P27238	P27238	Uncharacterized protein YfeD	yfeD
0.0762243	P0A830	P0A830	Aerobic C4-dicarboxylate transport protein	dctA
0.145074	P0ADP2	P0ADP2	Uncharacterized protein YigI	yigI
0.0270875	P02924	P02924	L-arabinose-binding periplasmic protein	araF
0.154046	P77171	P77171	Uncharacterized HTH-type transcriptional regulator YdcI	ydcI
0.0672789	P0AA31	P0AA31	UPF0033 protein YedF	yedF
0.201525	P77569	P77569	Mhp operon transcriptional activator	mhpR
0.312858	P0ACL5	P0ACL5	Glc operon transcriptional activator	glcC
2.97433	XB-GGS;XB-GGS-SBP;XB-GGSGGSGG-SBP	XB-GGS;XB-GGS-SBP;XB-GGSGGSGG-SBP
-0.873641	P0ACD8	P0ACD8	Hydrogenase-1 large chain	hyaB
-0.211502	P0ADB7	P0ADB7	Entericidin B	ecnB
-0.205488	P0ADB1	P0ADB1	Osmotically-inducible lipoprotein E	osmE
-0.350762	P37636	P37636	Multidrug resistance protein MdtE	mdtE
-0.0783469	P15993	P15993	Aromatic amino acid transport protein AroP	aroP
-0.286102	P77674	P77674	Gamma-aminobutyraldehyde dehydrogenase	prr
-0.469267	P37339	P37339	L-2-hydroxyglutarate oxidase LhgO	lhgO
-0.292803	P37661	P37661	Phosphoethanolamine transferase EptB	eptB
-0.342918	P07117	P07117	Sodium/proline symporter	putP
-0.280021	P23908	P23908	Acetylornithine deacetylase	argE
-0.460787	P37326	P37326	Putative prophage CPS-53 integrase	intS
-0.637411	P15078	P15078	Carbon starvation protein A	cstA
-0.435478	P75954	P75954	Probable L,D-transpeptidase YcfS	ycfS
-0.133471	P0AE85	P0AE85	Periplasmic protein CpxP	cpxP
-0.221531	P23305	P23305	Uncharacterized protein YigA	yigA
-0.477184	P08201	P08201	Nitrite reductase (NADH) large subunit	nirB
-0.19666	P75818	P75818	Uncharacterized lipoprotein YbjP	ybjP
-0.223077	P65292	P65292	Uncharacterized lipoprotein YgdI	ygdI
-0.112523	P0AD49	P0AD49	Ribosome-associated inhibitor A	raiA
-0.396027	P06720	P06720	Alpha-galactosidase	melA
-0.505967	P43340	P43340	Uncharacterized NAD(P)H oxidoreductase YcaK	ycaK
-0.131069	P0A996	P0A996	Anaerobic glycerol-3-phosphate dehydrogenase subunit C	glpC
-0.245525	P25526	P25526	Succinate-semialdehyde dehydrogenase [NADP(+)] GabD	gabD
0.423701	P37672	P37672	2,3-diketo-L-gulonate reductase	dlgD
-0.0234604	P32125	P32125	Molybdopterin-guanine dinucleotide biosynthesis adapter protein	mobB
-0.207729	P77791	P77791	Maltose O-acetyltransferase	maa
-0.210538	P07109	P07109	Histidine transport ATP-binding protein HisP	hisP
0.109813	P63235	P63235	Probable glutamate/gamma-aminobutyrate antiporter	gadC
0.177029	P69908	P69908	Glutamate decarboxylase alpha	gadA
0.0415859	Q46857	Q46857	2,5-diketo-D-gluconic acid reductase A	dkgA
-0.0286884	P76108	P76108	Putative ABC transporter periplasmic-binding protein YdcS	ydcS
-0.519138	P76621	P76621	Protein CsiD	csiD
-0.318553	P45800	P45800	Putative membrane protein IgaA homolog	yrfF
-0.151948	P0A9G6	P0A9G6	Isocitrate lyase	aceA
-0.207045	P0A725	P0A725	UDP-3-O-[3-hydroxymyristoyl] N-acetylglucosamine deacetylase	lpxC
-0.0322355	P0AES9	P0AES9	Acid stress chaperone HdeA	hdeA
0.0849832	P76193	P76193	Probable L,D-transpeptidase YnhG	ynhG
-0.0699552	P64426	P64426	UPF0748 lipoprotein YddW	yddW
-0.186657	P71298	P71298	Putative prophage CP4-6 integrase	intF
-0.146024	P0AGB3	P0AGB3	RNA polymerase sigma factor RpoH	rpoH
-0.163746	P0C8J8	P0C8J8	D-tagatose-1,6-bisphosphate aldolase subunit GatZ	gatZ
-0.21578	P21367	P21367	Uncharacterized protein YcaC	ycaC
-0.368736	P0AF78	P0AF78	Uncharacterized protein YjfJ	yjfJ
-0.153184	P77252	P77252	Uncharacterized protein YkgE	ykgE
-0.129756	P0A9I3	P0A9I3	Glycine cleavage system transcriptional repressor	gcvR
-0.0534579	P0AAT9	P0AAT9	Uncharacterized protein YbeL	ybeL
-0.0830218	P68206	P68206	UPF0337 protein YjbJ	yjbJ
-0.0580985	P0ABB8	P0ABB8	Magnesium-transporting ATPase, P-type 1	mgtA
0.0380395	P75966	P75966	Ribosomal large subunit pseudouridine synthase E	rluE
-0.352122	P27837	P27837	Probable transport protein YifK	yifK
-0.506773	P75822	P75822	Uncharacterized protein YbjT	ybjT
-0.319211	P37757	P37757	Uncharacterized isomerase YddE	yddE
-0.0639896	P0ABK2	P0ABK2	Cytochrome bd-I ubiquinol oxidase subunit 2	cydB
-0.145016	P21179	P21179	Catalase HPII	katE
-0.173488	P0ABD8	P0ABD8	Biotin carboxyl carrier protein of acetyl-CoA carboxylase	accB
-0.0492414	P33570	P33570	Transketolase 2	tktB
-0.149714	P21363	P21363	Protein YciE	yciE
-0.104635	P27249	P27249	Bifunctional uridylyltransferase/uridylyl-removing enzyme;[Protein-PII] uridylyltransferase;[Protein-PII]-UMP uridylyl-removing enzyme	glnD
-0.131067	P0A879	P0A879	Tryptophan synthase beta chain	trpB
-0.173037	P0A8J4	P0A8J4	UPF0250 protein YbeD	ybeD
-0.236439	P0AAG5	P0AAG5	Multidrug resistance-like ATP-binding protein MdlB	mdlB
-0.375631	P64581	P64581	Uncharacterized protein YqjD	yqjD
-0.0472104	P76145	P76145	Trans-aconitate 2-methyltransferase	tam
-0.223853	P0AER0	P0AER0	Glycerol uptake facilitator protein	glpF
0.214666	P69910	P69910	Glutamate decarboxylase beta	gadB
-0.111928	P0AGG2	P0AGG2	Acyl-CoA thioesterase 2	tesB
-0.00535011	P39274	P39274	Uncharacterized protein YjdJ	yjdJ
-0.71599	P28632	P28632	DNA polymerase III subunit psi	holD
-0.192212	P06864	P06864	Evolved beta-galactosidase subunit alpha	ebgA
-0.0643679	P05637	P05637	Bis(5-nucleosyl)-tetraphosphatase [symmetrical]	apaH
-0.440568	P76389	P76389	UPF0053 protein YegH	yegH
-0.176897	P0A6E6	P0A6E6	ATP synthase epsilon chain	atpC
0.00877444	P0AET2	P0AET2	Acid stress chaperone HdeB	hdeB
-0.0498794	P0ACM2	P0ACM2	HTH-type transcriptional repressor RspR	rspR
-0.179577	P0A901	P0A901	Outer membrane lipoprotein Blc	blc
-0.0866502	P63284;A0A7H2C767	P63284;A0A7H2C767	Chaperone protein ClpB	clpB
-0.181438	P0AEH5	P0AEH5	Protein ElaB	elaB
-0.111273	P23847	P23847	Periplasmic dipeptide transport protein	dppA
0.229396	P33371	P33371	tRNA-dihydrouridine synthase C	dusC
-0.171044	P0A6F9	P0A6F9	10 kDa chaperonin	groS
-0.280924	Q47319	Q47319	DTW domain-containing protein YfiP	yfiP
-0.0816123	P68191	P68191	Stationary-phase-induced ribosome-associated protein	sra
-0.178896	P46852	P46852	Quercetin 2,3-dioxygenase	yhhW
-0.298835	P69490	P69490	Cytochrome c-type biogenesis protein CcmE	ccmE
-0.158823	P0AG80	P0AG80	sn-glycerol-3-phosphate-binding periplasmic protein UgpB	ugpB
-0.224092	P0AEZ9	P0AEZ9	Molybdenum cofactor biosynthesis protein B	moaB
-0.0814263	P0ACZ8	P0ACZ8	Transcriptional regulatory protein CusR	cusR
0.130873	P37194	P37194	Outer membrane protein slp	slp
-0.205849	P22256	P22256	4-aminobutyrate aminotransferase GabT	gabT
0.0635325	P32177	P32177	Protein FdhD	fdhD
0.0321229	P07003	P07003	Pyruvate dehydrogenase [ubiquinone];Alpha-peptide	poxB
-0.385264	P60872	P60872	Putative transport protein YidE	yidE
-0.359947	P42597	P42597	Uncharacterized protein YgjP	ygjP
-0.184765	P0ABE2	P0ABE2	Protein BolA	bolA
-0.310557	P0A756	P0A756	Glutathione-regulated potassium-efflux system ancillary protein KefG	kefG
0.126913	P77454	P77454	Glutaminase 1	glsA1
-0.0235249	P23898	P23898	Probable endopeptidase NlpC	nlpC
0.337389	P56614;P21361	P56614;P21361	Uncharacterized protein YmdF;Uncharacterized protein YciG	ymdF;yciG
-0.0676209	P0A8U0	P0A8U0	Protein Syd	syd
-0.104703	P76015	P76015	PTS-dependent dihydroxyacetone kinase, dihydroxyacetone-binding subunit DhaK	dhaK
-0.190293	P37342	P37342	Uncharacterized protein YjjI	yjjI
-0.0194079	P37902	P37902	Glutamate/aspartate periplasmic-binding protein	gltI
0.0619392	P76329	P76329	Putative mannosyl-3-phosphoglycerate phosphatase	yedP
0.0845197	P31545	P31545	Deferrochelatase/peroxidase EfeB	efeB
-0.0473137	P0C960	P0C960	Endo-type membrane-bound lytic murein transglycosylase A	emtA
-0.12564	P0A9C0	P0A9C0	Anaerobic glycerol-3-phosphate dehydrogenase subunit A	glpA
0.300224	P0AF10	P0AF10	Mannitol operon repressor	mtlR
-0.168317	P0A6F3	P0A6F3	Glycerol kinase	glpK
-0.238949	P77581	P77581	Succinylornithine transaminase	astC
-0.0940431	P64545	P64545	Uncharacterized protein YfgG	yfgG
-0.224206	P0AFP6	P0AFP6	Putative GTP cyclohydrolase 1 type 2	ybgI
-0.0153325	P36659	P36659	Curved DNA-binding protein	cbpA
0.194886	P76245	P76245	Probable diguanylate cyclase YeaP	yeaP
-0.0364294	P76172	P76172	Uncharacterized protein YnfD	ynfD
0.0164137	P42626	P42626	UPF0597 protein YhaM	yhaM
-0.0736876	P0AEM4	P0AEM4	Negative regulator of flagellin synthesis	flgM
-0.137835	P0AFU0	P0AFU0	Inner membrane ABC transporter permease protein YejB	yejB
0.0828686	P76549	P76549	Uncharacterized protein YffR	yffR
-0.197494	P69828	P69828	Galactitol-specific phosphotransferase enzyme IIA component	gatA
-0.179114	P0A7B8	P0A7B8	ATP-dependent protease subunit HslV	hslV
-0.014136	P33012	P33012	DNA gyrase inhibitor	sbmC
0.115325	Q46803	Q46803	Uncharacterized protein YgeW	ygeW
0.0272284	P24230	P24230	ATP-dependent DNA helicase RecG	recG
-0.158797	P63228	P63228	D-glycero-beta-D-manno-heptose-1,7-bisphosphate 7-phosphatase	gmhB
-0.204533	P31455	P31455	Uncharacterized protein YidR	yidR
-0.0346467	P67697	P67697	Antitoxin HicB	hicB
-0.181288	P0AC51	P0AC51	Zinc uptake regulation protein	zur
-0.00600656	P31678	P31678	Trehalose-6-phosphate phosphatase	otsB
-0.043904	P37595	P37595	Isoaspartyl peptidase;Isoaspartyl peptidase subunit alpha;Isoaspartyl peptidase subunit beta	iaaA
-0.00910886	P0AE78	P0AE78	Magnesium and cobalt efflux protein CorC	corC
-0.024353	P0AFW8	P0AFW8	Protein rof	rof
-0.424283	P17854	P17854	Phosphoadenosine phosphosulfate reductase	cysH
-0.106777	P08506	P08506	D-alanyl-D-alanine carboxypeptidase DacC	dacC
-0.117437	P13033	P13033	Anaerobic glycerol-3-phosphate dehydrogenase subunit B	glpB
-0.162436	P0A858	P0A858	Triosephosphate isomerase	tpiA
-0.035916	P0A8G6	P0A8G6	NAD(P)H dehydrogenase (quinone)	wrbA
-0.27109	P0AAC6	P0AAC6	Modulator of FtsH protease YccA	yccA
-0.132078	P0A7J0	P0A7J0	3,4-dihydroxy-2-butanone 4-phosphate synthase	ribB
-0.171806	P77754	P77754	Spheroplast protein Y	spy
0.0236607	P0AEX5	P0AEX5	Probable phosphoribulokinase	prkB
-0.0560258	P0AC59	P0AC59	Glutaredoxin-2	grxB
-0.0758158	P0A991	P0A991	Fructose-bisphosphate aldolase class 1	fbaB
-0.0956313	P0AGE0	P0AGE0	Single-stranded DNA-binding protein	ssb
0.0405458	P77735	P77735	Uncharacterized oxidoreductase YajO	yajO
-0.0423896	P76014	P76014	PTS-dependent dihydroxyacetone kinase, ADP-binding subunit DhaL	dhaL
-0.132795	P0A6F5	P0A6F5	60 kDa chaperonin	groL
-0.168198	P0A6D7	P0A6D7	Shikimate kinase 1	aroK
-0.0621907	P25552	P25552	Guanosine-5-triphosphate,3-diphosphate pyrophosphatase	gppA
-0.118722	P30139	P30139	Thiazole synthase	thiG
0.0357463	P77499	P77499	Probable ATP-dependent transporter SufC	sufC
-0.111083	P39902	P39902	Protein SprT	sprT
-0.115156	P0A6Z3	P0A6Z3	Chaperone protein HtpG	htpG
-0.202161	P76445	P76445	Lipid A 1-diphosphate synthase	lpxT
-0.101217	P08997	P08997	Malate synthase A	aceB
0.00399876	P76113	P76113	NADPH-dependent curcumin reductase	curA
-0.103263	P33219	P33219	Protein YebF	yebF
0.133307	P33362	P33362	Putative osmoprotectant uptake system substrate-binding protein OsmF	osmF
-0.149812	P17109	P17109	2-succinyl-5-enolpyruvyl-6-hydroxy-3-cyclohexene-1-carboxylate synthase	menD
-0.0134697	P22333	P22333	Adenosine deaminase	add
-0.266675	P39371	P39371	N-acetylneuraminate epimerase	nanM
-0.163673	P0A731	P0A731	Methylglyoxal synthase	mgsA
0.0101172	P77739	P77739	Uncharacterized protein YniA	yniA
-0.0864951	P09169	P09169	Protease 7	ompT
0.0700633	P31658	P31658	Molecular chaperone Hsp31 and glyoxalase 3	hchA
0.0728254	P0AB20	P0AB20	Heat shock protein HspQ	hspQ
-0.07761	P29745	P29745	Peptidase T	pepT
-0.0265048	P27241	P27241	Lipopolysaccharide core biosynthesis protein RfaZ	rfaZ
0.0279074	P76406	P76406	Uncharacterized protein YegR	yegR
-0.0537389	P0AF50	P0AF50	Uncharacterized protein YjbR	yjbR
-0.193885	P0A873	P0A873	tRNA (guanine-N(1)-)-methyltransferase	trmD
-0.0142082	P25906	P25906	Putative oxidoreductase YdbC	ydbC
0.0962086	P32703	P32703	Uncharacterized Na(+)/H(+) exchanger YjcE	yjcE
0.0861963	P76143	P76143	Uncharacterized aldolase LsrF	lsrF
-0.114978	P30859	P30859	Putative ABC transporter arginine-binding protein 2	artI
-0.0527693	P64534	P64534	Nickel/cobalt homeostasis protein RcnB	rcnB
-0.13397	P0AAF6	P0AAF6	Arginine transport ATP-binding protein ArtP	artP
-0.170687	P0AFL3	P0AFL3	Peptidyl-prolyl cis-trans isomerase A	ppiA
0.195057	P0AC19	P0AC19	D-erythro-7,8-dihydroneopterin triphosphate epimerase	folX
-0.0259418	P0AAC0	P0AAC0	Universal stress protein E	uspE
-0.0552683	P0A9W0	P0A9W0	HTH-type transcriptional regulator UlaR	ulaR
-0.449586	P76577	P76577	Penicillin-binding protein 1C;Penicillin-insensitive transglycosylase;Transpeptidase-like module	pbpC
-0.174694	P30749	P30749	Molybdopterin synthase catalytic subunit	moaE
-0.116835	P67826	P67826	Copper homeostasis protein CutC	cutC
-0.298445	P0AGF6	P0AGF6	L-threonine dehydratase catabolic TdcB	tdcB
0.0224794	P33650	P33650	Ferrous iron transport protein B	feoB
-0.00195122	P28304	P28304	Quinone oxidoreductase 1	qorA
-0.0163228	P52102	P52102	Uncharacterized ferredoxin-like protein YfhL	yfhL
-0.124602	P0A877	P0A877	Tryptophan synthase alpha chain	trpA
-0.0532277	Q47146	Q47146	Acyl-coenzyme A dehydrogenase	fadE
-0.17741	P15373	P15373	Antitoxin PrlF	prlF
-0.295822	P75946	P75946	Uncharacterized protein YcfL	ycfL
-0.121109	P0AC98	P0AC98	Succinate-acetate/proton symporter SatP	satP
-0.137258	P06999	P06999	ATP-dependent 6-phosphofructokinase isozyme 2	pfkB
0.0363042	P27250	P27250	Aldehyde reductase Ahr	ahr
-0.086038	P52644	P52644	Heat shock protein HslJ	hslJ
-0.0540384	P06988	P06988	Histidinol dehydrogenase	hisD
-0.024189	P08622	P08622	Chaperone protein DnaJ	dnaJ
0.0176099	P0ABJ9	P0ABJ9	Cytochrome bd-I ubiquinol oxidase subunit 1	cydA
-0.0917813	P25738	P25738	Acidic protein MsyB	msyB
-0.267034	P25718	P25718	Alpha-amylase	malS
-0.0461095	P0A8P3	P0A8P3	Probable Fe(2+)-trafficking protein	yggX
0.00125949	P00963	P00963	Aspartate--ammonia ligase	asnA
-0.00117238	P02929	P02929	Protein TonB	tonB
-0.0501019	P24555	P24555	Protease 2	ptrB
0.0303942	P0AED0	P0AED0	Universal stress protein A	uspA
-0.0997613	P37349	P37349	PTS-dependent dihydroxyacetone kinase, phosphotransferase subunit DhaM;Phosphocarrier protein HPr;Phosphotransferase enzyme IIA component	dhaM
-0.227278	P41036	P41036	Putative sialic acid transporter	nanT
0.0599124	P39835	P39835	High-affinity gluconate transporter	gntT
-0.0596536	P0CG19	P0CG19	Inactive ribonuclease PH	rph
-0.260844	P68187	P68187	Maltose/maltodextrin import ATP-binding protein MalK	malK
-0.127958	P0A8D6	P0A8D6	O-acetyl-ADP-ribose deacetylase	ymdB
-0.177835	P37642	P37642	Inner membrane protein YhjD	yhjD
0.0796789	P0AA37	P0AA37	Ribosomal large subunit pseudouridine synthase A	rluA
-0.185498	P23894	P23894	Protease HtpX	htpX
0.00666936	P0ADV5	P0ADV5	Uncharacterized protein YhbW	yhbW
-0.0602646	P39280	P39280	L-lysine 2,3-aminomutase	epmB
-0.0498044	P0AAG0	P0AAG0	Dipeptide transport ATP-binding protein DppD	dppD
-0.179762	P0A6H5	P0A6H5	ATP-dependent protease ATPase subunit HslU	hslU
-0.108453	P00909	P00909	Tryptophan biosynthesis protein TrpCF;Indole-3-glycerol phosphate synthase;N-(5-phospho-ribosyl)anthranilate isomerase	trpC
-0.0077184	Q46871	Q46871	NADPH-dependent ferric-chelate reductase	yqjH
-0.123684	Q06065	Q06065	Acetoacetate metabolism regulatory protein AtoC	atoC
0.379391	P0ABT2	P0ABT2	DNA protection during starvation protein	dps
-0.0755558	P76402	P76402	UPF0339 protein YegP	yegP
-0.131383	P0ACV0	P0ACV0	Lipid A biosynthesis lauroyltransferase	lpxL
-0.0799052	P0AGL7	P0AGL7	Ribosomal RNA small subunit methyltransferase E	rsmE
-0.281761	P69831	P69831	Galactitol permease IIC component	gatC
-0.134689	P39173	P39173	Putative glucose-6-phosphate 1-epimerase	yeaD
-0.0080026	P0AEL0	P0AEL0	Formate dehydrogenase, cytochrome b556(fdo) subunit	fdoI
-0.125272	P0A8R7	P0A8R7	UPF0283 membrane protein YcjF	ycjF
-0.249301	P0ABY4	P0ABY4	Flavodoxin-2	fldB
-0.169533	P0A9W9	P0A9W9	Protein YrdA	yrdA
-0.0305913	P19926	P19926	Glucose-1-phosphatase	agp
-0.0225722	P13035	P13035	Aerobic glycerol-3-phosphate dehydrogenase	glpD
-0.169862	P27550	P27550	Acetyl-coenzyme A synthetase	acs
-0.1313	P0AFD1	P0AFD1	NADH-quinone oxidoreductase subunit E	nuoE
0.0167036	P68398	P68398	tRNA-specific adenosine deaminase	tadA
0.0329838	P0AEW6	P0AEW6	Inosine-guanosine kinase	gsk
0.038421	P39176	P39176	Probable L,D-transpeptidase ErfK/SrfK	erfK
-0.0763721	P23843	P23843	Periplasmic oligopeptide-binding protein	oppA
-0.0155131	P76004	P76004	Uncharacterized protein YcgM	ycgM
-0.155073	P0A9M0	P0A9M0	Lon protease	lon
-0.334809	P0ADN6	P0ADN6	Uncharacterized lipoprotein YifL	yifL
-0.165448	P0A6Y5	P0A6Y5	33 kDa chaperonin	hslO
-0.0112642	P0A6C8	P0A6C8	Acetylglutamate kinase	argB
-0.0939369	P21829	P21829	Pyridoxal phosphate phosphatase YbhA	ybhA
0.0657924	P0AFJ5	P0AFJ5	Phosphate regulon transcriptional regulatory protein PhoB	phoB
-0.305604	P0ABF4	P0ABF4	Ethanolamine utilization protein EutM	eutM
-0.0572433	P0AEM9	P0AEM9	Cystine-binding periplasmic protein	fliY
0.0217876	P69913	P69913	Carbon storage regulator	csrA
-0.121972	P52643	P52643	D-lactate dehydrogenase	ldhA
-0.0945505	P12994	P12994	UPF0098 protein YbhB	ybhB
-0.074824	P0AFI5	P0AFI5	D-alanyl-D-alanine endopeptidase	pbpG
-0.210044	P0CF70;P0CF69;P0CF68;P0CF67;P0CF66	P0CF70;P0CF69;P0CF68;P0CF67;P0CF66	Transposase InsE for insertion sequence IS3E;Transposase InsE for insertion sequence IS3D;Transposase InsE for insertion sequence IS3C;Transposase InsE for insertion sequence IS3B;Transposase InsE for insertion sequence IS3A	insE5;insE4;insE3;insE2;insE1
0.15222	P0A7F6	P0A7F6	S-adenosylmethionine decarboxylase proenzyme;S-adenosylmethionine decarboxylase beta chain;S-adenosylmethionine decarboxylase alpha chain	speD
-0.0478617	P0AB61	P0AB61	Protein YciN	yciN
-0.0312201	P30744	P30744	L-serine dehydratase 2	sdaB
-0.0565097	P77554	P77554	Uncharacterized protein YahJ	yahJ
-0.169033	P16525	P16525	DNA replication terminus site-binding protein	tus
0.0389522	P0ACI6	P0ACI6	Regulatory protein AsnC	asnC
-0.030674	P25516	P25516	Aconitate hydratase A	acnA
-0.0128256	P69681	P69681	Ammonia channel	amtB
-0.148008	P45424	P45424	Uncharacterized protein YhcH	yhcH
-0.08955	P52697	P52697	6-phosphogluconolactonase	pgl
-0.11705	P24182	P24182	Biotin carboxylase	accC
-0.0423832	P0A6Y8	P0A6Y8	Chaperone protein DnaK	dnaK
-0.068943	P0A8U2	P0A8U2	UPF0294 protein YafD	yafD
-0.179619	Q47150	Q47150	Antitoxin DinJ	dinJ
-0.110966	P25553	P25553	Lactaldehyde dehydrogenase	aldA
-0.131781	P76046	P76046	Uncharacterized protein YcjX	ycjX
0.091019	P39452	P39452	Ribonucleoside-diphosphate reductase 2 subunit alpha	nrdE
-0.0704384	P04335	P04335	Esterase FrsA	frsA
0.0322069	P0A6R3	P0A6R3	DNA-binding protein Fis	fis
0.138454	P0AFZ1	P0AFZ1	Protein SseB	sseB
0.03536	P69741	P69741	Hydrogenase-2 small chain	hybO
0.0463867	P00393	P00393	NADH dehydrogenase	ndh
-0.209609	P0AFB5	P0AFB5	Nitrogen regulation protein NR(II)	glnL
0.00273895	P0A6A3	P0A6A3	Acetate kinase	ackA
-0.178459	P0A7H0	P0A7H0	DNA replication and repair protein RecF	recF
0.039669	P12996	P12996	Biotin synthase	bioB
-0.0442886	P13029	P13029	Catalase-peroxidase	katG
-0.0581547	P69488	P69488	Divalent-cation tolerance protein CutA	cutA
-0.0978311	P32662	P32662	Phosphoglycolate phosphatase	gph
-0.041743	P0AC00	P0AC00	Fructoselysine 6-phosphate deglycase	frlB
-0.0523593	P0A8K5	P0A8K5	UPF0253 protein YaeP	yaeP
-0.155698	P0AEP1	P0AEP1	Galactose-proton symporter	galP
-0.0629349	P0A744	P0A744	Peptide methionine sulfoxide reductase MsrA	msrA
-0.0660435	P0AF90	P0AF90	Regulator of ribonuclease activity B	rraB
0.0417347	P0ABD3	P0ABD3	Bacterioferritin	bfr
0.00332324	P14175	P14175	Glycine betaine/L-proline transport ATP-binding protein ProV	proV
-0.0559362	P64451	P64451	Uncharacterized lipoprotein YdcL	ydcL
-0.0695871	P0A959	P0A959	Glutamate-pyruvate aminotransferase AlaA	alaA
-0.0523252	P23917	P23917	Fructokinase	mak
-0.153244	P27298	P27298	Oligopeptidase A	prlC
-0.0432917	P37146	P37146	Ribonucleoside-diphosphate reductase 2 subunit beta	nrdF
-0.318756	P0ACG8	P0ACG8	Heat shock protein 15	hslR
-0.0888093	P0A9H3	P0A9H3	Lysine decarboxylase, inducible	cadA
0.116653	P37657	P37657	Protein BcsE homolog	bcsE
-0.00946236	P07650	P07650	Thymidine phosphorylase	deoA
-0.0710869	P0AAS7	P0AAS7	Uncharacterized protein YbcJ	ybcJ
-0.0965811	P0A9C5	P0A9C5	Glutamine synthetase	glnA
-0.0787042	P03030	P03030	Transcriptional activator protein LysR	lysR
0.0254237	P13000	P13000	ATP-dependent dethiobiotin synthetase BioD 1	bioD1
0.0873013	P0AF24	P0AF24	Ribonucleotide monophosphatase NagD	nagD
-0.0966689	P32173	P32173	Molybdenum cofactor guanylyltransferase	mobA
0.139915	P75990	P75990	Blue light- and temperature-regulated antirepressor BluF	bluF
-0.13537	P77295	P77295	Probable HTH-type transcriptional regulator YgaV	ygaV
0.0143318	P0A9D2	P0A9D2	Glutathione S-transferase GstA	gstA
-0.10972	P0ACU7	P0ACU7	HTH-type transcriptional regulator YjdC	yjdC
-0.00490189	P09158	P09158	Polyamine aminopropyltransferase	speE
0.0179326	P0ABV2	P0ABV2	Biopolymer transport protein ExbD	exbD
-0.0695833	P0AA57	P0AA57	Protein YobA	yobA
-0.214644	P39304	P39304	3-keto-L-gulonate-6-phosphate decarboxylase UlaD	ulaD
-0.00305367	P0A905	P0A905	Outer membrane lipoprotein SlyB	slyB
-0.0367661	P0A6M8	P0A6M8	Elongation factor G	fusA
-0.129401	P00582	P00582	DNA polymerase I	polA
-0.0845413	Q2M7R5	Q2M7R5	Uncharacterized protein YibT	yibT
-0.0437609	P30871	P30871	Inorganic triphosphatase	ygiF
-0.0353349	P39177	P39177	Universal stress protein G	uspG
-0.272958	P0AAN3	P0AAN3	Hydrogenase isoenzymes nickel incorporation protein HypB	hypB
-0.0579688	P30177	P30177	Uncharacterized protein YbiB	ybiB
-0.0280209	P0AG07	P0AG07	Ribulose-phosphate 3-epimerase	rpe
-0.11797	P0ADS6	P0ADS6	Uncharacterized protein YggE	yggE
-0.00023524	P34209	P34209	Protein YdcF	ydcF
-0.0483456	P24203	P24203	Uncharacterized GTP-binding protein YjiA	yjiA
-0.270284	P0A761	P0A761	Putative N-acetylmannosamine-6-phosphate 2-epimerase	nanE
-0.0352656	P37666	P37666	Glyoxylate/hydroxypyruvate reductase B	ghrB
-0.199273	P39334	P39334	HTH-type transcriptional repressor BdcR	bdcR
-0.073499	P15286	P15286	Flagellar regulator flk	flk
-0.0570094	P0A6I6	P0A6I6	Phosphopantetheine adenylyltransferase	coaD
-0.00369136	P64610	P64610	Uncharacterized protein YrbL	yrbL
0.146508	P25666	P25666	Protein HtrL	htrL
-0.100974	P0ADN2	P0ADN2	UPF0438 protein YifE	yifE
-0.0864315	P0C0V0	P0C0V0	Periplasmic serine endoprotease DegP	degP
-0.0300414	P0A898	P0A898	Endoribonuclease YbeY	ybeY
-0.0542761	P0A8J2	P0A8J2	Primosomal protein 1	dnaT
-0.00131798	P0AF48	P0AF48	UPF0047 protein YjbQ	yjbQ
-0.16816	P05719	P05719	Type-1 restriction enzyme EcoKI specificity protein	hsdS
-0.102673	P75746	P75746	UPF0271 protein YbgL	ybgL
-0.0906267	P46859	P46859	Thermoresistant gluconokinase	gntK
-0.0851281	P0A9J8	P0A9J8	P-protein;Chorismate mutase;Prephenate dehydratase	pheA
-0.108166	P0A9B2	P0A9B2	Glyceraldehyde-3-phosphate dehydrogenase A	gapA
-0.0397104	P0A8M3	P0A8M3	Threonine--tRNA ligase	thrS
-0.0295264	P0A8E1	P0A8E1	UPF0227 protein YcfP	ycfP
-0.0728308	P0AB77	P0AB77	2-amino-3-ketobutyrate coenzyme A ligase	kbl
-0.16297	P33195	P33195	Glycine dehydrogenase (decarboxylating)	gcvP
-0.107299	P30748	P30748	Molybdopterin synthase sulfur carrier subunit	moaD
-0.0172278	P17993	P17993	Ubiquinone biosynthesis O-methyltransferase	ubiG
-0.0356897	P37095	P37095	Peptidase B	pepB
-0.142568	P10443	P10443	DNA polymerase III subunit alpha	dnaE
-0.164687	P39838	P39838	Phosphotransferase RcsD	rcsD
-0.113583	P52129	P52129	mRNA endoribonuclease LS	rnlA
-0.00853062	P76594	P76594	Protein lysine acetyltransferase Pka	pka
-0.0634212	P23893	P23893	Glutamate-1-semialdehyde 2,1-aminomutase	hemL
0.104498	P0A915	P0A915	Outer membrane protein W	ompW
0.0741399	P08839	P08839	Phosphoenolpyruvate-protein phosphotransferase	ptsI
-0.218771	P45425	P45425	N-acetylmannosamine kinase	nanK
-0.0628853	P0A8Z0	P0A8Z0	Acyl-CoA thioester hydrolase YciA	yciA
-0.283919	P03841	P03841	Maltose operon periplasmic protein	malM
-0.0423075	P0A7D1	P0A7D1	Peptidyl-tRNA hydrolase	pth
-0.0954692	P05791	P05791	Dihydroxy-acid dehydratase	ilvD
0.0318591	P39396	P39396	Inner membrane protein YjiY	yjiY
-0.0179717	P17169	P17169	Glutamine--fructose-6-phosphate aminotransferase [isomerizing]	glmS
-0.0626208	P00954	P00954	Tryptophan--tRNA ligase	trpS
0.0225061	P08194	P08194	Glycerol-3-phosphate transporter	glpT
0.0343002	P76148	P76148	Uncharacterized protein YneG	yneG
0.0655473	P63183	P63183	Low affinity potassium transport system protein kup	kup
-0.102781	P37671	P37671	HTH-type transcriptional regulator YiaJ	yiaJ
-0.0680955	P00579	P00579	RNA polymerase sigma factor RpoD	rpoD
-0.0472364	P69425	P69425	Sec-independent protein translocase protein TatB	tatB
-0.0688661	P0CK95	P0CK95	Putative lipoprotein AcfD homolog	yghJ
0.000139236	P0AA91	P0AA91	Uncharacterized lipoprotein YeaY	yeaY
-0.00438817	Q46864	Q46864	Antitoxin MqsA	mqsA
-0.0611076	P39337	P39337	Uncharacterized N-acetyltransferase YjgM	yjgM
-0.0576235	P37647	P37647	2-dehydro-3-deoxygluconokinase	kdgK
-0.0784143	P09551	P09551	Lysine/arginine/ornithine-binding periplasmic protein	argT
-0.0068264	P0AFP4	P0AFP4	Uncharacterized oxidoreductase YbbO	ybbO
0.0240364	P61517	P61517	Carbonic anhydrase 2	can
-0.0851987	P15288	P15288	Cytosol non-specific dipeptidase	pepD
-0.0327358	P0A6U5	P0A6U5	Ribosomal RNA small subunit methyltransferase G	rsmG
-0.119961	P25534	P25534	2-octaprenyl-6-methoxyphenol hydroxylase	ubiH
-0.0501664	P0ACD4	P0ACD4	Iron-sulfur cluster assembly scaffold protein IscU	iscU
-0.0508321	P31473	P31473	ATPase RavA	ravA
-0.0752303	P07913	P07913	L-threonine 3-dehydrogenase	tdh
0.00566483	P77522	P77522	FeS cluster assembly protein SufB	sufB
-0.0915502	P0A9N4	P0A9N4	Pyruvate formate-lyase 1-activating enzyme	pflA
-0.0588671	P11557	P11557	Cell division protein DamX	damX
-0.18546	P0A754	P0A754	Glutathione-regulated potassium-efflux system ancillary protein KefF	kefF
-0.0902952	P04994	P04994	Exodeoxyribonuclease 7 large subunit	xseA
-0.044522	P62768	P62768	UPF0325 protein YaeH	yaeH
-0.034064	P77395	P77395	Uncharacterized protein YbbN	ybbN
0.318677	P0AFH2	P0AFH2	Oligopeptide transport system permease protein OppB	oppB
0.0449842	P0A6K6	P0A6K6	Phosphopentomutase	deoB
-0.143686	P0A9H7	P0A9H7	Cyclopropane-fatty-acyl-phospholipid synthase	cfa
-0.0250721	P21338	P21338	Ribonuclease I	rna
-0.104302	P0A9L5	P0A9L5	Peptidyl-prolyl cis-trans isomerase C	ppiC
-0.0376466	P18843	P18843	NH(3)-dependent NAD(+) synthetase	nadE
-0.0748851	P0A6E4	P0A6E4	Argininosuccinate synthase	argG
-0.0443192	P60716	P60716	Lipoyl synthase	lipA
0.0710745	P39411	P39411	Non-canonical purine NTP phosphatase	yjjX
-0.159377	P27128	P27128	Lipopolysaccharide 1,3-galactosyltransferase	rfaI
-0.0241782	P06987	P06987	Histidine biosynthesis bifunctional protein HisB;Histidinol-phosphatase;Imidazoleglycerol-phosphate dehydratase	hisB
-0.0784009	P0AEQ1	P0AEQ1	Protein GlcG	glcG
0.0459722	P0A9D8	P0A9D8	2,3,4,5-tetrahydropyridine-2,6-dicarboxylate N-succinyltransferase	dapD
-0.0792405	Q46925	Q46925	Cysteine desulfurase CsdA	csdA
0.0323397	P18392	P18392	Sensor protein RstB	rstB
-0.311763	P0ADM4	P0ADM4	Uncharacterized protein YidQ	yidQ
0.0213858	P0AD59	P0AD59	Inhibitor of vertebrate lysozyme	ivy
-0.0436096	P32695	P32695	tRNA-dihydrouridine synthase A	dusA
-0.0145442	P76027	P76027	Oligopeptide transport ATP-binding protein OppD	oppD
0.0907008	P00805	P00805	L-asparaginase 2	ansB
-0.0561612	P00350	P00350	6-phosphogluconate dehydrogenase, decarboxylating	gnd
0.0241801	P0ADG7	P0ADG7	Inosine-5-monophosphate dehydrogenase	guaB
-0.0714169	P0AA16	P0AA16	Transcriptional regulatory protein OmpR	ompR
-0.112701	P27830	P27830	dTDP-glucose 4,6-dehydratase 2	rffG
-0.0795097	P0A8N7	P0A8N7	Elongation factor P--(R)-beta-lysine ligase	epmA
-0.0618788	P0A738	P0A738	Cyclic pyranopterin monophosphate synthase accessory protein	moaC
-0.0541979	P0ACB2	P0ACB2	Delta-aminolevulinic acid dehydratase	hemB
-0.0790799	P0AAH0	P0AAH0	Phosphate import ATP-binding protein PstB	pstB
0.00339158	P0A6L7	P0A6L7	Altronate oxidoreductase	uxaB
-0.0391655	P0AA04	P0AA04	Phosphocarrier protein HPr	ptsH
-0.103718	P00509	P00509	Aspartate aminotransferase	aspC
-0.0668812	P29217	P29217	UPF0502 protein YceH	yceH
0.048631	P09424	P09424	Mannitol-1-phosphate 5-dehydrogenase	mtlD
0.00633939	P0AE88	P0AE88	Transcriptional regulatory protein CpxR	cpxR
0.0148665	P0AFQ7	P0AFQ7	Uncharacterized deoxyribonuclease YcfH	ycfH
-0.0126057	P0ADQ2	P0ADQ2	Uncharacterized protein YiiD	yiiD
0.0195834	P0A8Q6	P0A8Q6	ATP-dependent Clp protease adapter protein ClpS	clpS
0.0477467	P12998	P12998	8-amino-7-oxononanoate synthase	bioF
-0.132765	P56262	P56262	Putative carboxymethylenebutenolidase	ysgA
0.0719242	P0ADY7	P0ADY7	50S ribosomal protein L16	rplP
-0.0905218	P0AFH6	P0AFH6	Oligopeptide transport system permease protein OppC	oppC
-0.111678	P0AFI7	P0AFI7	Pyridoxine/pyridoxamine 5-phosphate oxidase	pdxH
-0.00119146	P24554	P24554	DNA repair protein RadA	radA
0.0345281	P39286	P39286	Putative ribosome biogenesis GTPase RsgA	rsgA
-0.115314	P0A6K1	P0A6K1	Diaminopimelate epimerase	dapF
0.180976	P77265	P77265	Multidrug resistance-like ATP-binding protein MdlA	mdlA
-0.0463034	P00959	P00959	Methionine--tRNA ligase	metG
0.0250384	P0A6L0	P0A6L0	Deoxyribose-phosphate aldolase	deoC
0.00406138	P14294	P14294	DNA topoisomerase 3	topB
0.108815	P33030	P33030	Uncharacterized protein YeiR	yeiR
-0.0230592	P0A799	P0A799	Phosphoglycerate kinase	pgk
0.150572	P64463	P64463	Putative selenoprotein YdfZ	ydfZ
-0.14755	P77529	P77529	Uncharacterized symporter YdjN	ydjN
-0.0854975	P0CE48;P0CE47	P0CE48;P0CE47	Elongation factor Tu 2;Elongation factor Tu 1	tufB;tufA
0.0381101	P0A935	P0A935	Membrane-bound lytic murein transglycosylase A	mltA
-0.0598621	P39160;P77260	P39160	D-mannonate oxidoreductase	uxuB
-0.0481656	P0AG67	P0AG67	30S ribosomal protein S1	rpsA
0.00975831	P76316	P76316	D-cysteine desulfhydrase	dcyD
-0.0544268	P30750	P30750	Methionine import ATP-binding protein MetN	metN
-0.0124544	P0ACQ4	P0ACQ4	Hydrogen peroxide-inducible genes activator	oxyR
0.0288426	P31433	P31433	Uncharacterized protein YicH	yicH
-0.00803757	P60546	P60546	Guanylate kinase	gmk
-0.0337702	P0AGC3	P0AGC3	Soluble lytic murein transglycosylase	slt
0.045311	Q46856	Q46856	Alcohol dehydrogenase YqhD	yqhD
-0.151926	P60955	P60955	Prolipoprotein diacylglyceryl transferase	lgt
0.0295506	P0A8S1	P0A8S1	HTH-type transcriptional regulator ArgP	argP
-0.0166028	P0AB91	P0AB91	Phospho-2-dehydro-3-deoxyheptonate aldolase, Phe-sensitive	aroG
-0.107789	P05523	P05523	Formamidopyrimidine-DNA glycosylase	mutM
0.125713	P76170	P76170	UPF0482 protein YnfB	ynfB
0.0675557	P0AAB8	P0AAB8	Universal stress protein D	uspD
-0.104258	P0AFX0	P0AFX0	Ribosome hibernation promoting factor	hpf
-0.0349105	P77182	P77182	tRNA 5-methylaminomethyl-2-thiouridine biosynthesis bifunctional protein MnmC;tRNA (mnm(5)s(2)U34)-methyltransferase;FAD-dependent cmnm(5)s(2)U34 oxidoreductase	mnmC
-0.115711	P0A9J6	P0A9J6	Ribokinase	rbsK
-0.0936979	P0AFY2	P0AFY2	Protein SanA	sanA
0.0154813	P0A6J3	P0A6J3	Sulfate transporter CysZ	cysZ
-0.0468661	P77338	P77338	Mechanosensitive channel MscK	mscK
-0.0199254	P0AD12	P0AD12	Protein YeeZ	yeeZ
-0.0818265	P0AED9	P0AED9	DNA-cytosine methyltransferase	dcm
-0.0106773	P42620	P42620	Glutathionyl-hydroquinone reductase YqjG	yqjG
-0.0399456	P46474	P46474	Uncharacterized protein YhdP	yhdP
0.0612504	P0AG18	P0AG18	N5-carboxyaminoimidazole ribonucleotide mutase	purE
-0.0382207	P21169;P24169	P21169	Ornithine decarboxylase, constitutive	speC
-0.0517184	P30745	P30745	Cyclic pyranopterin monophosphate synthase	moaA
0.0583935	P0A7U3	P0A7U3	30S ribosomal protein S19	rpsS
-0.0611699	P0AEL6	P0AEL6	Ferrienterobactin-binding periplasmic protein	fepB
0.0887057	P0A8L1	P0A8L1	Serine--tRNA ligase	serS
-0.151001	P21866;P39901	P21866	KDP operon transcriptional regulatory protein KdpE	kdpE
-0.118283	P30860	P30860	ABC transporter arginine-binding protein 1	artJ
-0.0956345	P46130	P46130	Putative acyl-CoA thioester hydrolase YbhC	ybhC
0.049461	P0AAN9	P0AAN9	Anti-adapter protein IraP	iraP
-0.129862	P0AGC7	P0AGC7	Protein Smp	smp
-0.0573209	P37759	P37759	dTDP-glucose 4,6-dehydratase 1	rfbB
0.0600046	P0AE48	P0AE48	Gamma-glutamylcyclotransferase family protein YtfP	ytfP
-0.0611954	Q46868	Q46868	Uncharacterized protein YqiC	yqiC
-0.0408974	P52108	P52108	Transcriptional regulatory protein RstA	rstA
-0.19356	P09148	P09148	Galactose-1-phosphate uridylyltransferase	galT
0.0254777	P32176	P32176	Formate dehydrogenase-O major subunit	fdoG
-0.123288	P0AB55	P0AB55	Protein YciI	yciI
-0.0525869	P23886	P23886	ATP-binding/permease protein CydC	cydC
-0.0621554	P13458	P13458	Nuclease SbcCD subunit C	sbcC
-0.00936381	P65870	P65870	6-carboxy-5,6,7,8-tetrahydropterin synthase	queD
-0.00850868	P0C8J6	P0C8J6	D-tagatose-1,6-bisphosphate aldolase subunit GatY	gatY
-0.0644557	P0AD61	P0AD61	Pyruvate kinase I	pykF
-0.111298	P0A8V6	P0A8V6	Fatty acid metabolism regulator protein	fadR
-0.117029	P05020	P05020	Dihydroorotase	pyrC
-0.0966657	P61949	P61949	Flavodoxin-1	fldA
-0.184158	P37615	P37615	Uncharacterized protein YhhM	yhhM
0.0263265	P13857	P13857	Ribosomal-protein-serine acetyltransferase	rimL
-0.0931047	P0AET8	P0AET8	7-alpha-hydroxysteroid dehydrogenase	hdhA
-0.0799872	P23869	P23869	Peptidyl-prolyl cis-trans isomerase B	ppiB
0.00446765	P0A9M8	P0A9M8	Phosphate acetyltransferase	pta
-0.0413761	P46853	P46853	Uncharacterized oxidoreductase YhhX	yhhX
0.0388114	P0AFR2	P0AFR2	C4-dicarboxylic acid transporter DauA	dauA
0.0206738	P0AES0	P0AES0	Bifunctional glutathionylspermidine synthetase/amidase;Glutathionylspermidine amidase;Glutathionylspermidine synthetase	gss
0.0969855	P22186	P22186	Transcriptional regulator MraZ	mraZ
0.0128632	P67603	P67603	UPF0267 protein YqfB	yqfB
-0.150346	P77690	P77690	UDP-4-amino-4-deoxy-L-arabinose--oxoglutarate aminotransferase	arnB
-0.0688057	P0ADE8	P0ADE8	tRNA-modifying protein YgfZ	ygfZ
0.0243559	Q47690	Q47690	Homocysteine S-methyltransferase	mmuM
0.284842	P76491	P76491	5-deoxynucleotidase YfbR	yfbR
-0.172159	P76149	P76149	Succinate semialdehyde dehydrogenase [NAD(P)+] Sad	sad
0.137398	P0A8X0	P0A8X0	UPF0307 protein YjgA	yjgA
0.0175893	P0ACK5	P0ACK5	Deoxyribose operon repressor	deoR
-0.0542297	P60664	P60664	Imidazole glycerol phosphate synthase subunit HisF	hisF
-0.0665646	P17952	P17952	UDP-N-acetylmuramate--L-alanine ligase	murC
0.025973	P77559	P77559	Uncharacterized HTH-type transcriptional regulator YnfL	ynfL
-0.00661151	P30870	P30870	Glutamate-ammonia-ligase adenylyltransferase	glnE
-0.00998179	P0A9Z1	P0A9Z1	Nitrogen regulatory protein P-II 1	glnB
-0.0834745	P33221	P33221	Phosphoribosylglycinamide formyltransferase 2	purT
-0.126396	P31663	P31663	Pantothenate synthetase	panC
-0.0651417	P0A8I5	P0A8I5	tRNA (guanine-N(7)-)-methyltransferase	trmB
0.0551275	P0AGJ7	P0AGJ7	tRNA (cytidine(34)-2-O)-methyltransferase	trmL
-0.0135975	P0ABN1	P0ABN1	Diacylglycerol kinase	dgkA
-0.0403156	P0ACJ0	P0ACJ0	Leucine-responsive regulatory protein	lrp
-0.160825	P0AES2;Q46915	P0AES2	Glucarate dehydratase	gudD
-0.0998643	P25894	P25894	Metalloprotease LoiP	loiP
-0.0345446	P33136	P33136	Glucans biosynthesis protein G	mdoG
0.019825	P0A6M4	P0A6M4	D-aminoacyl-tRNA deacylase	dtd
-0.0546815	P15031	P15031	Fe(3+) dicitrate transport ATP-binding protein FecE	fecE
-0.0450484	P0A8W8	P0A8W8	UPF0304 protein YfbU	yfbU
0.164382	P0A6K3	P0A6K3	Peptide deformylase	def
-0.0389201	P08192	P08192	Bifunctional protein FolC;Folylpolyglutamate synthase;Dihydrofolate synthase	folC
0.0280914	P0ABK5	P0ABK5	Cysteine synthase A	cysK
-0.112886	P0ABU7	P0ABU7	Biopolymer transport protein ExbB	exbB
-0.11016	P0ACI3	P0ACI3	Xylose operon regulatory protein	xylR
-0.0113525	P0A8M0	P0A8M0	Asparagine--tRNA ligase	asnS
-0.0508544	P0AFM6	P0AFM6	Phage shock protein A	pspA
-0.18288	P0A9C3	P0A9C3	Aldose 1-epimerase	galM
-0.0673466	P0AFK0	P0AFK0	Metalloprotease PmbA	pmbA
-0.122503	P24186	P24186	Bifunctional protein FolD;Methylenetetrahydrofolate dehydrogenase;Methenyltetrahydrofolate cyclohydrolase	folD
-0.028992	P04993	P04993	RecBCD enzyme subunit RecD	recD
-0.0275472	Q46948	Q46948	Probable protein deglycase	yajL
-0.288442	P0AF43	P0AF43	Uncharacterized protein YjbB	yjbB
-0.0544834	P39199	P39199	50S ribosomal protein L3 glutamine methyltransferase	prmB
-0.0460218	P24171	P24171	Peptidyl-dipeptidase dcp	dcp
0.076196	P04425	P04425	Glutathione synthetase	gshB
-0.230328	P0A6T3	P0A6T3	Galactokinase	galK
0.00242678	P0AE12	P0AE12	AMP nucleosidase	amn
-0.0150375	P0A8F8	P0A8F8	UvrABC system protein B	uvrB
0.0581716	P0A953	P0A953	3-oxoacyl-[acyl-carrier-protein] synthase 1	fabB
-0.0148748	P0A6V8	P0A6V8	Glucokinase	glk
-0.0535323	P0A6U3	P0A6U3	tRNA uridine 5-carboxymethylaminomethyl modification enzyme MnmG	mnmG
-0.0502548	P40874	P40874	N-methyl-L-tryptophan oxidase	solA
0.00735156	P0AE52	P0AE52	Putative peroxiredoxin bcp	bcp
-0.0656109	P21599	P21599	Pyruvate kinase II	pykA
-0.0680637	P0ABC3	P0ABC3	Modulator of FtsH protease HflC	hflC
0.00244459	P50456	P50456	Protein mlc	mlc
-0.0403207	P0A7A5	P0A7A5	Protein-L-isoaspartate O-methyltransferase	pcm
-0.0775808	P0C0K3	P0C0K3	Protein RdoA	rdoA
0.00373332	P0AFM9	P0AFM9	Phage shock protein B	pspB
0.0195548	P0ABF6	P0ABF6	Cytidine deaminase	cdd
-0.0637678	P04693	P04693	Aromatic-amino-acid aminotransferase	tyrB
-0.00747172	P22106	P22106	Asparagine synthetase B [glutamine-hydrolyzing]	asnB
0.0385933	P76502	P76502	Phosphohistidine phosphatase SixA	sixA
-0.0733967	P0CE53;A0A385XJE6;P0CE58;P0CE57;P0CE56;P0CE55;P0CE54;P0CE52;P0CE51;P0CE50;P0CE49;P76071	P0CE53;A0A385XJE6;P0CE58;P0CE57;P0CE56;P0CE55;P0CE54;P0CE52;P0CE51;P0CE50;P0CE49;P76071	Transposase InsH for insertion sequence element IS5H;Transposase InsH for insertion sequence element IS5T;Transposase InsH for insertion sequence element IS5R;Transposase InsH for insertion sequence element IS5LO;Transposase InsH for insertion sequence element IS5K;Transposase InsH for insertion sequence element IS5I;Transposase InsH for insertion sequence element IS5F;Transposase InsH for insert…	insH6;insH11;insH10;insH9;insH8;insH7;insH4;insH3;insH2;insH1;insH5
-0.0809097	P76187	P76187	Oxidoreductase YdhF	ydhF
0.0117779	P29680	P29680	Uroporphyrinogen decarboxylase	hemE
-0.112115	P0ACU2	P0ACU2	HTH-type transcriptional regulator RutR	rutR
0.00602722	P0A6V1	P0A6V1	Glucose-1-phosphate adenylyltransferase	glgC
0.234215	P0A7T3	P0A7T3	30S ribosomal protein S16	rpsP
0.0203234	P06959	P06959	Dihydrolipoyllysine-residue acetyltransferase component of pyruvate dehydrogenase complex	aceF
0.0146186	P0AGG8	P0AGG8	Metalloprotease TldD	tldD
-0.0812823	P0A9L8	P0A9L8	Pyrroline-5-carboxylate reductase	proC
-0.0420844	P67095	P67095	Phosphodiesterase YfcE	yfcE
-0.0907869	P0A812	P0A812	Holliday junction ATP-dependent DNA helicase RuvB	ruvB
-0.163838	P0AED5	P0AED5	Response regulator UvrY	uvrY
-0.0182966	P76256	P76256	tRNA threonylcarbamoyladenosine biosynthesis protein TsaB	tsaB
-0.00980441	P37692	P37692	ADP-heptose--LPS heptosyltransferase 2	rfaF
0.0588636	P0C093	P0C093	Nucleoid occlusion factor SlmA	slmA
-0.0746291	P22525	P22525	Probable L,D-transpeptidase YcbB	ycbB
-0.020024	P0A9T0	P0A9T0	D-3-phosphoglycerate dehydrogenase	serA
0.0690432	P0AEK0	P0AEK0	Exodeoxyribonuclease 10	exoX
-0.111261	P17115	P17115	Arabinose 5-phosphate isomerase GutQ	gutQ
0.100668	P12758	P12758	Uridine phosphorylase	udp
0.0569922	P12995	P12995	Adenosylmethionine-8-amino-7-oxononanoate aminotransferase	bioA
-0.101303	P37641	P37641	Uncharacterized HTH-type transcriptional regulator YhjC	yhjC
-0.0667518	P41407	P41407	FMN-dependent NADH-azoreductase	azoR
-0.108604	P76273	P76273	Ribosomal RNA small subunit methyltransferase F	rsmF
-0.0454667	P0A8Y8	P0A8Y8	Proofreading thioesterase EntH	entH
-0.10411	P19636	P19636	Ethanolamine ammonia-lyase light chain	eutC
0.0750167	P28905	P28905	DNA polymerase III subunit chi	holC
-0.260463	P02943	P02943	Maltoporin	lamB
-0.0384871	P15034	P15034	Xaa-Pro aminopeptidase	pepP
-0.0483227	P77737	P77737	Oligopeptide transport ATP-binding protein OppF	oppF
-0.0673307	P0ABH0	P0ABH0	Cell division protein FtsA	ftsA
0.00736109	P0A817	P0A817	S-adenosylmethionine synthase	metK
-0.0752112	P0AA47	P0AA47	Low-affinity putrescine importer PlaP	plaP
0.00485992	P76243	P76243	Uncharacterized protein YeaO	yeaO
0.0480715	P09152	P09152	Respiratory nitrate reductase 1 alpha chain	narG
-0.0387929	P31142	P31142	3-mercaptopyruvate sulfurtransferase	sseA
0.00994492	P0A9Q9	P0A9Q9	Aspartate-semialdehyde dehydrogenase	asd
-0.0276585	P0A9X4	P0A9X4	Rod shape-determining protein MreB	mreB
-0.0930436	P26646	P26646	Probable acrylyl-CoA reductase AcuI	acuI
-0.0629794	P0AB89	P0AB89	Adenylosuccinate lyase	purB
-0.0312131	P64596	P64596	Uncharacterized protein YraP	yraP
-0.0301259	P22255	P22255	3(2),5-bisphosphate nucleotidase CysQ	cysQ
0.0610307	P24205	P24205	Lipid A biosynthesis myristoyltransferase	lpxM
-0.0163081	P0A6Z6	P0A6Z6	Nickel-responsive regulator	nikR
-0.0178127	P0A9L3	P0A9L3	FKBP-type 22 kDa peptidyl-prolyl cis-trans isomerase	fklB
0.00650406	P0A8K1	P0A8K1	Phosphatidylserine decarboxylase proenzyme;Phosphatidylserine decarboxylase alpha chain;Phosphatidylserine decarboxylase beta chain	psd
-0.109168	P0ABN5	P0ABN5	Anaerobic C4-dicarboxylate transporter DcuA	dcuA
-0.0607382	P39099	P39099	Periplasmic pH-dependent serine endoprotease DegQ	degQ
-0.0504758	P36562	P36562	Nicotinate-nucleotide--dimethylbenzimidazole phosphoribosyltransferase	cobT
0.118758	P0AAJ5	P0AAJ5	Formate dehydrogenase-O iron-sulfur subunit	fdoH
-0.013003	P0A8N3	P0A8N3	Lysine--tRNA ligase	lysS
-0.0845652	P0A8C1	P0A8C1	UPF0145 protein YbjQ	ybjQ
0.0459563	P75777	P75777	UPF0194 membrane protein YbhG	ybhG
-0.0959485	P39265	P39265	D-allose-binding periplasmic protein	alsB
0.0159658	P10908	P10908	Glycerophosphoryl diester phosphodiesterase	ugpQ
-0.0328948	P0A6H1	P0A6H1	ATP-dependent Clp protease ATP-binding subunit ClpX	clpX
0.00249799	P31133	P31133	Putrescine-binding periplasmic protein	potF
-0.0266279	P0A784	P0A784	Oligoribonuclease	orn
0.0644735	P0ADK8	P0ADK8	Uncharacterized protein YibL	yibL
-0.146345	P27305	P27305	Glutamyl-Q tRNA(Asp) synthetase	gluQ
-0.147392	P08368	P08368	Transcriptional regulatory protein CreB	creB
-0.0744311	P0AEC0	P0AEC0	UPF0053 inner membrane protein YoaE	yoaE
-0.0917555	P21170	P21170	Biosynthetic arginine decarboxylase	speA
-0.00625992	P09394	P09394	Glycerophosphoryl diester phosphodiesterase	glpQ
0.11215	P77376	P77376	Uncharacterized oxidoreductase YdgJ	ydgJ
-0.0828117	P00370	P00370	NADP-specific glutamate dehydrogenase	gdhA
-0.0923367	P76206	P76206	Uncharacterized protein YdiY	ydiY
0.001043	P0A881	P0A881	Trp operon repressor	trpR
-0.185717	P77766	P77766	PHP domain-containing protein YciV	yciV
-0.0269165	P12281	P12281	Molybdopterin molybdenumtransferase	moeA
-0.0986579	P0A6W3	P0A6W3	Phospho-N-acetylmuramoyl-pentapeptide-transferase	mraY
0.0200157	P0A6G7	P0A6G7	ATP-dependent Clp protease proteolytic subunit	clpP
-0.0551236	P75829	P75829	Uncharacterized protein YbjX	ybjX
-0.0159753	P0ACA7	P0ACA7	Glutathione S-transferase GstB	gstB
-0.0515251	P0AGG4	P0AGG4	Thioredoxin-2	trxC
-0.217984	P0AEX9	P0AEX9	Maltose-binding periplasmic protein	malE
0.00940386	P0AD70	P0AD70	D-alanyl-D-alanine-carboxypeptidase/endopeptidase AmpH	ampH
-0.112443	P60595	P60595	Imidazole glycerol phosphate synthase subunit HisH	hisH
-0.0388199	P0A6G3	P0A6G3	Nicotinamide-nucleotide amidohydrolase PncC	pncC
-0.0665347	P37325	P37325	Uncharacterized protein YbcH	ybcH
-0.054273	P31979	P31979	NADH-quinone oxidoreductase subunit F	nuoF
-0.0358127	P30843	P30843	Transcriptional regulatory protein BasR	basR
-0.195786	P0A912	P0A912	Peptidoglycan-associated lipoprotein	pal
0.154417	P0AAE2	P0AAE2	Proline-specific permease ProY	proY
-0.0619818	P62623	P62623	4-hydroxy-3-methylbut-2-enyl diphosphate reductase	ispH
0.266479	P77444	P77444	Cysteine desulfurase	sufS
-0.034481	P64636	P64636	GMP/IMP nucleotidase YrfG	yrfG
-0.068992	P0ACN4	P0ACN4	HTH-type transcriptional repressor AllR	allR
0.0221478	P33916	P33916	Uncharacterized ABC transporter ATP-binding protein YejF	yejF
-0.10385	P0AFC7	P0AFC7	NADH-quinone oxidoreductase subunit B	nuoB
-0.0359529	P00864	P00864	Phosphoenolpyruvate carboxylase	ppc
-0.0284837	P09053	P09053	Valine--pyruvate aminotransferase	avtA
-0.033886	P0A7Y0	P0A7Y0	Ribonuclease 3	rnc
-0.0195955	P09373	P09373	Formate acetyltransferase 1	pflB
-0.0634905	P60560	P60560	GMP reductase	guaC
-0.0608905	P0AAZ4	P0AAZ4	Replication-associated recombination protein A	rarA
-0.0561517	P75949	P75949	Beta-hexosaminidase	nagZ
0.0759087	P0A7Z4	P0A7Z4	DNA-directed RNA polymerase subunit alpha	rpoA
-0.074639	P0A9S5	P0A9S5	Glycerol dehydrogenase	gldA
-0.058129	P43671	P43671	Paraquat-inducible protein B	pqiB
-0.0649554	P24215	P24215	Mannonate dehydratase	uxuA
0.0718047	P0A8M6	P0A8M6	UPF0265 protein YeeX	yeeX
-0.0484606	P0A746	P0A746	Peptide methionine sulfoxide reductase MsrB	msrB
0.0237147	P0AAI9	P0AAI9	Malonyl CoA-acyl carrier protein transacylase	fabD
-0.0382353	P06992	P06992	Ribosomal RNA small subunit methyltransferase A	rsmA
-0.0462993	P0AFZ3	P0AFZ3	Stringent starvation protein B	sspB
-0.125299	P0AFD6	P0AFD6	NADH-quinone oxidoreductase subunit I	nuoI
-0.10416	P30958	P30958	Transcription-repair-coupling factor	mfd
0.112301	P0A6B4	P0A6B4	Alanine racemase, biosynthetic	alr
-0.00408936	P30178	P30178	Uncharacterized oxidoreductase YbiC	ybiC
-0.268337	P03023	P03023	Lactose operon repressor	lacI
-0.0140495	P0AAI3	P0AAI3	ATP-dependent zinc metalloprotease FtsH	ftsH
-0.0878709	P75874	P75874	Uncharacterized protein YccU	yccU
-0.0857099	P0AEE1	P0AEE1	Protein DcrB	dcrB
0.0517921	P0A7D7	P0A7D7	Phosphoribosylaminoimidazole-succinocarboxamide synthase	purC
-0.038579	P19624	P19624	4-hydroxythreonine-4-phosphate dehydrogenase	pdxA
-0.0287409	P52598	P52598	Uncharacterized HTH-type transcriptional regulator YgbI	ygbI
0.0182495	P13024	P13024	Protein FdhE	fdhE
-0.100208	P61320	P61320	Outer-membrane lipoprotein LolB	lolB
-0.137256	P0AB58	P0AB58	Lipopolysaccharide assembly protein B	lapB
-0.0139141	P0A8W0	P0A8W0	Transcriptional regulator NanR	nanR
-0.0554256	P76290	P76290	tRNA (cmo5U34)-methyltransferase	cmoA
0.00844765	P0A6T1;CON__Q3ZBD7	P0A6T1	Glucose-6-phosphate isomerase	pgi
-0.0613473	P0A948	P0A948	Ribosomal-protein-alanine acetyltransferase	rimJ
-0.0395126	P0C0R7	P0C0R7	Ribosomal RNA large subunit methyltransferase E	rlmE
-0.0104008	P05194	P05194	3-dehydroquinate dehydratase	aroD
-0.0973714	P13016	P13016	1,6-anhydro-N-acetylmuramyl-L-alanine amidase AmpD	ampD
-0.202737	P64612	P64612	Cell division protein ZapE	zapE
-0.0403474	P08312	P08312	Phenylalanine--tRNA ligase alpha subunit	pheS
0.0522038	P64455	P64455	Uncharacterized protein YdcY	ydcY
0.0284694	P66817	P66817	DnaA initiator-associating protein DiaA	diaA
0.0687418	P21893	P21893	Single-stranded-DNA-specific exonuclease RecJ	recJ
0.00496864	P06993	P06993	HTH-type transcriptional regulator MalT	malT
-0.0164617	P0ADU2	P0ADU2	Probable quinol monooxygenase YgiN	ygiN
-0.065663	P0A6U8	P0A6U8	Glycogen synthase	glgA
0.0101128	P07649	P07649	tRNA pseudouridine synthase A	truA
0.0424735	P0A9K3	P0A9K3	PhoH-like protein	ybeZ
-0.0370916	P69924	P69924	Ribonucleoside-diphosphate reductase 1 subunit beta	nrdB
0.0184174	P27240	P27240	Lipopolysaccharide core heptose(II) kinase RfaY	rfaY
0.0345758	P0ADP9	P0ADP9	Protein YihD	yihD
0.0124696	P68767	P68767	Cytosol aminopeptidase	pepA
-0.00682513	P76008	P76008	Murein tetrapeptide carboxypeptidase	ldcA
-0.0323502	P42599	P42599	Uncharacterized oxidoreductase YgjR	ygjR
-0.0381692	P0AGJ5	P0AGJ5	Uncharacterized tRNA/rRNA methyltransferase YfiF	yfiF
0.00503159	P37689	P37689	2,3-bisphosphoglycerate-independent phosphoglycerate mutase	gpmI
-0.0567538	P06715	P06715	Glutathione reductase	gor
-0.0486256	P27859	P27859	Tat-linked quality control protein TatD	tatD
0.0171947	P0AC53	P0AC53	Glucose-6-phosphate 1-dehydrogenase;Extracellular death factor	zwf
-0.137107	P09147	P09147	UDP-glucose 4-epimerase	galE
-0.0432803	P0A6Y1	P0A6Y1	Integration host factor subunit beta	ihfB
-0.0335668	P21165	P21165	Xaa-Pro dipeptidase	pepQ
-0.0211747	P0AFR0	P0AFR0	NTE family protein RssA	rssA
-0.0502847	P0A7E1	P0A7E1	Dihydroorotate dehydrogenase (quinone)	pyrD
0.112275	P0AFY8	P0AFY8	Negative modulator of initiation of replication	seqA
0.0329812	P75914	P75914	Probable phosphatase YcdX	ycdX
-0.00570424	P0AB10	P0AB10	Uncharacterized lipoprotein YmbA	ymbA
-0.0496025	P0ACB7	P0ACB7	Protein HemY	hemY
-0.00507673	P0ADX1	P0ADX1	Protein YhfA	yhfA
-0.0795352	P0A7E5	P0A7E5	CTP synthase	pyrG
-0.0980562	P0AEN8	P0AEN8	L-fucose mutarotase	fucU
-0.0618998	P27248	P27248	Aminomethyltransferase	gcvT
-0.0247822	P11875	P11875	Arginine--tRNA ligase	argS
-0.0380872	P0A6P7	P0A6P7	Probable GTP-binding protein EngB	engB
-0.00669797	P0AEK4	P0AEK4	Enoyl-[acyl-carrier-protein] reductase [NADH] FabI	fabI
-0.0869821	Q46845	Q46845	Disulfide-bond oxidoreductase YghU	yghU
-0.0415379	P68567	P68567	Ribosomal RNA small subunit methyltransferase J	rsmJ
-0.130769	P0ADW3	P0ADW3	Inner membrane protein YhcB	yhcB
-0.114897	P0ACJ8	P0ACJ8	cAMP-activated global transcriptional regulator CRP	crp
-0.202873	P24192	P24192	Hydrogenase isoenzymes formation protein HypD	hypD
-0.0197525	P0AES6	P0AES6	DNA gyrase subunit B	gyrB
0.119265	P62615	P62615	4-diphosphocytidyl-2-C-methyl-D-erythritol kinase	ispE
0.0658054	P0A8V2	P0A8V2	DNA-directed RNA polymerase subunit beta	rpoB
-0.0118993	P04982	P04982	D-ribose pyranase	rbsD
-0.0336793	P23839	P23839	UPF0701 protein YicC	yicC
-0.0817534	P0A9Q1	P0A9Q1	Aerobic respiration control protein ArcA	arcA
-0.081384	P0ADC1	P0ADC1	LPS-assembly lipoprotein LptE	lptE
-0.137263	P77318	P77318	Uncharacterized sulfatase YdeN	ydeN
0.0150604	P0AAP3	P0AAP3	Transcriptional repressor FrmR	frmR
2.51163	P39180	P39180	Antigen 43;Antigen 43 alpha chain;Antigen 43 beta chain	flu
-0.0770734	P36979	P36979	Dual-specificity RNA methyltransferase RlmN	rlmN
-0.0583165	P0AEY3	P0AEY3	Nucleoside triphosphate pyrophosphohydrolase	mazG
-0.05992	P63417	P63417	Uncharacterized N-acetyltransferase YhbS	yhbS
-0.0051988	P0AEG6	P0AEG6	Thiol:disulfide interchange protein DsbC	dsbC
0.0133171	P00887	P00887	Phospho-2-dehydro-3-deoxyheptonate aldolase, Trp-sensitive	aroH
-0.062528	P27434	P27434	Cytoskeleton protein RodZ	rodZ
-0.00272115	P75830	P75830	Macrolide export protein MacA	macA
-0.0385189	P36767	P36767	Recombination-associated protein RdgC	rdgC
-0.0184186	P0AE06;P24180	P0AE06	Multidrug efflux pump subunit AcrA	acrA
-0.05572	P69829	P69829	Nitrogen regulatory protein	ptsN
-0.0582581	P31808	P31808	Uncharacterized oxidoreductase YciK	yciK
0.174243	P37908	P37908	UPF0053 inner membrane protein YfjD	yfjD
0.0177263	P0AFF6	P0AFF6	Transcription termination/antitermination protein NusA	nusA
0.0677598	P0A8R9	P0A8R9	HTH-type transcriptional regulator HdfR	hdfR
-0.0856002	P55734	P55734	Inner membrane protein YgaP	ygaP
0.152346	P62707	P62707	2,3-bisphosphoglycerate-dependent phosphoglycerate mutase	gpmA
-0.0203686	P37613	P37613	PanD maturation factor	panM
-0.0479501	P07004	P07004	Gamma-glutamyl phosphate reductase	proA
-0.443349	P77162	P77162	Uncharacterized protein YkfB	ykfB
-0.0366211	P0A917	P0A917	Outer membrane protein X	ompX
-0.0442117	P23836	P23836	Transcriptional regulatory protein PhoP	phoP
-0.124496	P42632	P42632	PFL-like enzyme TdcE	tdcE
-0.0937986	P39356	P39356	Uncharacterized transcriptional regulator YjhU	yjhU
-0.00882339	P77488	P77488	1-deoxy-D-xylulose-5-phosphate synthase	dxs
-0.0696192	P69506	P69506	Iron-sulfur cluster repair protein YtfE	ytfE
-0.0869182	P0ADP0	P0ADP0	Flavin mononucleotide phosphatase YigB	yigB
-0.0771551	P0A8E5	P0A8E5	UPF0231 protein YacL	yacL
-0.064134	P07762	P07762	1,4-alpha-glucan branching enzyme GlgB	glgB
0.0494442	P0AEJ2	P0AEJ2	Isochorismate synthase EntC	entC
-0.0433578	P07604	P07604	Transcriptional regulatory protein TyrR	tyrR
-0.0792707	P0ACL2	P0ACL2	Exu regulon transcriptional regulator	exuR
-0.103686	P09372	P09372	Protein GrpE	grpE
0.0628281	P0AEE8	P0AEE8	DNA adenine methylase	dam
0.0201607	P15770	P15770	Shikimate dehydrogenase (NADP(+))	aroE
-0.0119073	P24255	P24255	RNA polymerase sigma-54 factor	rpoN
-0.0116247	P0AFB8	P0AFB8	Nitrogen regulation protein NR(I)	glnG
0.00490697	P0AFG8	P0AFG8	Pyruvate dehydrogenase E1 component	aceE
0.0118815	P75863	P75863	Uncharacterized protein YcbX	ycbX
-0.0238438	P06986	P06986	Histidinol-phosphate aminotransferase	hisC
0.0575371	P06971	P06971	Ferrichrome-iron receptor	fhuA
-0.0256144	P0A825	P0A825	Serine hydroxymethyltransferase	glyA
-0.0212415	P45578	P45578	S-ribosylhomocysteine lyase	luxS
-0.054196	P0A9R4	P0A9R4	2Fe-2S ferredoxin	fdx
-0.0577831	P0A9Q7	P0A9Q7	Aldehyde-alcohol dehydrogenase;Alcohol dehydrogenase;Acetaldehyde dehydrogenase [acetylating];Pyruvate-formate-lyase deactivase	adhE
-0.0744851	P0AE22	P0AE22	Class B acid phosphatase	aphA
0.0614891	P05458	P05458	Protease 3	ptrA
-0.102282	P77718	P77718	tRNA sulfurtransferase	thiI
-0.0225623	P77223	P77223	Electron transport complex subunit RsxB	rsxB
-0.0450617	P0ACB0	P0ACB0	Replicative DNA helicase	dnaB
0.00274213	P0A8R0	P0A8R0	Regulator of ribonuclease activity A	rraA
-0.0202802	P0A717	P0A717	Ribose-phosphate pyrophosphokinase	prs
0.00284449	P16659	P16659	Proline--tRNA ligase	proS
-0.0187448	P09030	P09030	Exodeoxyribonuclease III	xthA
-0.0134716	P0AA25	P0AA25	Thioredoxin-1	trxA
0.0419038	P32664	P32664	NADH pyrophosphatase	nudC
-0.12941	P76561	P76561	Esterase YpfH	ypfH
-0.0433852	P0AEE3	P0AEE3	Serine endoprotease DegS	degS
-0.0490926	P0A7B5	P0A7B5	Glutamate 5-kinase	proB
0.258603	P0A7N9	P0A7N9	50S ribosomal protein L33	rpmG
0.0265503	P52647	P52647	Probable pyruvate-flavodoxin oxidoreductase	ydbK
0.0160707	P0A800	P0A800	DNA-directed RNA polymerase subunit omega	rpoZ
-0.11038	P33602	P33602	NADH-quinone oxidoreductase subunit G	nuoG
-0.0466544	P37344	P37344	Psp operon transcriptional activator	pspF
0.0781116	P20966	P20966	PTS system fructose-specific EIIBC component;Fructose-specific phosphotransferase enzyme IIB component;Fructose permease IIC component	fruA
-0.0163587	P0A729	P0A729	Maf-like protein YceF	yceF
0.0207933	P0AG27	P0AG27	Uncharacterized protein YibN	yibN
0.0237954	P27242	P27242	Lipopolysaccharide 1,2-N-acetylglucosaminetransferase	waaU
-0.0488695	P0AGE6	P0AGE6	Chromate reductase	chrR
-0.0315107	P05459	P05459	Erythronate-4-phosphate dehydrogenase	pdxB
-0.381364	P0A843	P0A843	Sec-independent protein translocase protein TatE	tatE
0.0438671	P0AB98	P0AB98	ATP synthase subunit a	atpB
0.010966	P0AB71	P0AB71	Fructose-bisphosphate aldolase class 2	fbaA
-0.0110257	P0A8Y5	P0A8Y5	Sugar phosphatase YidA	yidA
0.0103842	Q46851	Q46851	L-glyceraldehyde 3-phosphate reductase	gpr
-0.015337	P07395	P07395	Phenylalanine--tRNA ligase beta subunit	pheT
0.00324758	P0A6H8	P0A6H8	Cardiolipin synthase A	clsA
-0.0664323	P52061	P52061	dITP/XTP pyrophosphatase	rdgB
-0.0238838	P14081	P14081	Selenocysteine-specific elongation factor	selB
-0.0409743	P0A8F0	P0A8F0	Uracil phosphoribosyltransferase	upp
0.0240974	P77804	P77804	Protein YdgA	ydgA
0.0401255	P69503	P69503	Adenine phosphoribosyltransferase	apt
0.00762812	P0A6B7	P0A6B7	Cysteine desulfurase IscS	iscS
0.000268936	P15640	P15640	Phosphoribosylamine--glycine ligase	purD
0.0459315	P22188	P22188	UDP-N-acetylmuramoyl-L-alanyl-D-glutamate--2,6-diaminopimelate ligase	murE
0.0025781	P75876	P75876	Ribosomal RNA large subunit methyltransferase I	rlmI
-0.00252279	P0AFU8	P0AFU8	Riboflavin synthase	ribC
0.0753136	P36999	P36999	23S rRNA (guanine(745)-N(1))-methyltransferase	rlmA
0.00249608	P07822	P07822	Iron(3+)-hydroxamate-binding protein FhuD	fhuD
0.048439	P0A8I3	P0A8I3	UPF0246 protein YaaA	yaaA
0.0397873	P60390	P60390	Ribosomal RNA small subunit methyltransferase H	rsmH
-0.0901394	P09549	P09549	Cell division protein DedD	dedD
-0.0187308	P0AEC3	P0AEC3	Aerobic respiration control sensor protein ArcB	arcB
-0.0611579	P0A8P6	P0A8P6	Tyrosine recombinase XerC	xerC
-0.0144437	Q46927	Q46927	tRNA threonylcarbamoyladenosine dehydratase	tcdA
0.162914	P00936	P00936	Adenylate cyclase	cyaA
0.0965602	P0ABP8	P0ABP8	Purine nucleoside phosphorylase DeoD-type	deoD
-0.0475731	P37751	P37751	Putative glycosyltransferase WbbK	wbbK
0.0114562	P08957	P08957	Type I restriction enzyme EcoKI M protein	hsdM
-0.049943	P07013	P07013	Primosomal replication protein n	priB
-0.0399144	P0AD57	P0AD57	Octaprenyl-diphosphate synthase	ispB
-0.0082372	P0AC69	P0AC69	Glutaredoxin-4	grxD
-0.0568733	P0AF18	P0AF18	N-acetylglucosamine-6-phosphate deacetylase	nagA
0.014768	P0A8F4	P0A8F4	Uridine kinase	udk
-0.0993745	P60720	P60720	Octanoyltransferase	lipB
-0.00942675	P0AG30	P0AG30	Transcription termination factor Rho	rho
-0.0313517	P25519	P25519	GTPase HflX	hflX
-0.0499407	P0A749	P0A749	UDP-N-acetylglucosamine 1-carboxyvinyltransferase	murA
-0.020956	P0A832	P0A832	SsrA-binding protein	smpB
-0.0115528	P08390	P08390	USG-1 protein	usg
0.0307563	P37691	P37691	Uncharacterized protein YibQ	yibQ
-0.0777276	P16095	P16095	L-serine dehydratase 1	sdaA
-0.0372194	P0A9W6	P0A9W6	Acid stress protein IbaG	ibaG
0.0489209	P0ACX3	P0ACX3	Putative monooxygenase YdhR	ydhR
0.0113341	P69797	P69797	PTS system mannose-specific EIIAB component;Mannose-specific phosphotransferase enzyme IIA component;Mannose-specific phosphotransferase enzyme IIB component	manX
-0.0276527	P0AA10	P0AA10	50S ribosomal protein L13	rplM
-0.0894972	P0A7Z0	P0A7Z0	Ribose-5-phosphate isomerase A	rpiA
-0.065609	P27431	P27431	50S ribosomal protein L16 arginine hydroxylase	roxA
-0.0113214	P06612	P06612	DNA topoisomerase 1	topA
0.0826244	P0C066	P0C066	Membrane-bound lytic murein transglycosylase C	mltC
0.0983524	P64530	P64530	Transcriptional repressor RcnR	rcnR
-0.00931803	P0A7E9	P0A7E9	Uridylate kinase	pyrH
0.00859578	P63177	P63177	23S rRNA (guanosine-2-O-)-methyltransferase RlmB	rlmB
0.00424258	P60240	P60240	RNA polymerase-associated protein RapA	rapA
-0.0308285	P0AEB2	P0AEB2	D-alanyl-D-alanine carboxypeptidase DacA	dacA
0.0224482	P06996;P77519;P76335	P06996	Outer membrane protein C	ompC
-0.00808016	P0A8Q0	P0A8Q0	Fumarate reductase subunit C	frdC
0.0644633	P76034	P76034	Uncharacterized HTH-type transcriptional regulator YciT	yciT
0.0214513	P31224	P31224	Multidrug efflux pump subunit AcrB	acrB
0.0172297	P0A955	P0A955	KHG/KDPG aldolase;4-hydroxy-2-oxoglutarate aldolase;2-dehydro-3-deoxy-phosphogluconate aldolase	eda
-0.0569	P15047	P15047	2,3-dihydro-2,3-dihydroxybenzoate dehydrogenase	entA
-0.0399087	P0AE14	P0AE14	Protein AmpE	ampE
-0.0444825	P0CB39	P0CB39	Phosphoethanolamine transferase EptC	eptC
-0.0180585	P77596	P77596	Uncharacterized protein YagF	yagF
0.184279	P37313	P37313	Dipeptide transport ATP-binding protein DppF	dppF
0.00589625	P67338	P67338	UPF0181 protein YoaH	yoaH
-0.0634178	P42604	P42604	Altronate dehydratase	uxaA
-0.0196069	P04983	P04983	Ribose import ATP-binding protein RbsA	rbsA
0.0218563	P0ABD5	P0ABD5	Acetyl-coenzyme A carboxylase carboxyl transferase subunit alpha	accA
-0.00632795	P39831	P39831	NADP-dependent 3-hydroxy acid dehydrogenase YdfG	ydfG
-0.0381152	P16384	P16384	tRNA dimethylallyltransferase	miaA
-0.0805302	P0ABA6	P0ABA6	ATP synthase gamma chain	atpG
-0.0682294	P0AEQ6	P0AEQ6	Glutamine transport system permease protein GlnP	glnP
-0.134795	P0A759	P0A759	Glucosamine-6-phosphate deaminase	nagB
-0.146777	P0A9G4	P0A9G4	HTH-type transcriptional regulator CueR	cueR
0.171448	P69222	P69222	Translation initiation factor IF-1	infA
-0.0735747	P0A6R0	P0A6R0	3-oxoacyl-[acyl-carrier-protein] synthase 3	fabH
-0.023524	P63224	P63224	Phosphoheptose isomerase	gmhA
0.029405	P31600	P31600	Bacteriophage N4 adsorption protein A	nfrA
-0.0767787	P60757	P60757	ATP phosphoribosyltransferase	hisG
-0.0572802	P33599	P33599	NADH-quinone oxidoreductase subunit C/D	nuoC
-0.0470333	P51020	P51020	4-hydroxy-2-oxovalerate aldolase	mhpE
0.0275046	P08179	P08179	Phosphoribosylglycinamide formyltransferase	purN
-0.0176614	Q46829	Q46829	6-phospho-beta-glucosidase BglA	bglA
-0.0332209	P67660	P67660	Uncharacterized HTH-type transcriptional regulator YhaJ	yhaJ
-0.039458	P0AC16	P0AC16	Dihydroneopterin aldolase	folB
-0.0726223	P0AFU4	P0AFU4	Transcriptional regulatory protein GlrR	glrR
-0.0947253	P77475	P77475	Fructose-1-phosphate phosphatase YqaB	yqaB
-0.0932217	P0AG14	P0AG14	Probable protease SohB	sohB
-0.0402482	P31554	P31554	LPS-assembly protein LptD	lptD
0.0100489	P77374	P77374	Putative dimethyl sulfoxide reductase chain YnfE	ynfE
0.0552483	P0A794	P0A794	Pyridoxine 5-phosphate synthase	pdxJ
-0.0388257	P15032	P15032	Exodeoxyribonuclease 8	recE
-0.00932376	P0ABQ0	P0ABQ0	Coenzyme A biosynthesis bifunctional protein CoaBC;Phosphopantothenoylcysteine decarboxylase;Phosphopantothenate--cysteine ligase	coaBC
-0.0129051	P21888	P21888	Cysteine--tRNA ligase	cysS
-0.011013	P0AC02	P0AC02	Outer membrane protein assembly factor BamD	bamD
-0.000118891	P69411	P69411	Outer membrane lipoprotein RcsF	rcsF
-0.0209484	P09831	P09831	Glutamate synthase [NADPH] large chain	gltB
0.018692	P0A8V0	P0A8V0	Ribonuclease BN	rbn
-0.0910285	P0AFE4	P0AFE4	NADH-quinone oxidoreductase subunit K	nuoK
-0.0197662	P37387	P37387	D-xylose-binding periplasmic protein	xylF
-0.0394859	P0A9M5	P0A9M5	Xanthine phosphoribosyltransferase	gpt
-0.0678927	P08244	P08244	Orotidine 5-phosphate decarboxylase	pyrF
-0.0631447	P10408	P10408	Protein translocase subunit SecA	secA
0.0441615	P0A7G2	P0A7G2	Ribosome-binding factor A	rbfA
-0.0221659	P0A927	P0A927	Nucleoside-specific channel-forming protein tsx	tsx
-0.0632299	P08178	P08178	Phosphoribosylformylglycinamidine cyclo-ligase	purM
-0.0681899	P76053	P76053	Probable DNA endonuclease SmrA	smrA
-0.162807	P05706	P05706	Glucitol/sorbitol-specific phosphotransferase enzyme IIA component	srlB
0.0553211	P0AEF4	P0AEF4	Transcriptional regulatory protein DpiA	dpiA
-0.142564	P69805	P69805	Mannose permease IID component	manZ
0.0152912	P37051	P37051	Formyltetrahydrofolate deformylase	purU
-0.00822194	P69228	P69228	Transcriptional regulatory protein BaeR	baeR
0.0183875	P07648	P07648	RecBCD enzyme subunit RecC	recC
-0.00387192	P0A855	P0A855	Protein TolB	tolB
-0.0386696	P07639	P07639	3-dehydroquinate synthase	aroB
-0.0328585	P0AF96	P0AF96	Toxin-antitoxin biofilm protein TabA	tabA
0.0185261	P0ADU7	P0ADU7	Uncharacterized protein YqiB	yqiB
-0.0511971	P0ACI0	P0ACI0	Right origin-binding protein	rob
-0.000739415	P0A9F3	P0A9F3	HTH-type transcriptional regulator CysB	cysB
0.0297826	P00452	P00452	Ribonucleoside-diphosphate reductase 1 subunit alpha	nrdA
-0.0310644	P24232	P24232	Flavohemoprotein	hmp
0.0538158	P52007	P52007	Protein YecM	yecM
0.0170409	P76537	P76537	Uncharacterized protein YfeY	yfeY
-0.00855573	P02930	P02930	Outer membrane protein TolC	tolC
-0.0366739	P64604	P64604	Probable phospholipid ABC transporter-binding protein MlaD	mlaD
-0.0598132	P76418	P76418	Uncharacterized protein YegU	yegU
0.0284856	P0A884	P0A884	Thymidylate synthase	thyA
-0.0974375	P0AC86	P0AC86	Glycogen phosphorylase	glgP
-0.00781123	P07118	P07118	Valine--tRNA ligase	valS
-0.0421015	P45395	P45395	Arabinose 5-phosphate isomerase KdsD	kdsD
0.1567	P0ABU9	P0ABU9	Protein TolQ	tolQ
-0.00664647	P63386	P63386	Probable phospholipid import ATP-binding protein MlaF	mlaF
0.101249	P69786	P69786	PTS system glucose-specific EIICB component;Glucose permease IIC component;Glucose-specific phosphotransferase enzyme IIB component	ptsG
0.0553013	P27127	P27127	Lipopolysaccharide 1,6-galactosyltransferase	rfaB
0.0142543	P60624	P60624	50S ribosomal protein L24	rplX
-0.0456088	P0ACP1	P0ACP1	Catabolite repressor/activator	cra
-0.0506732	P0AAC8	P0AAC8	Iron-binding protein IscA	iscA
-0.0453701	P26648	P26648	Cell division protein FtsP	ftsP
0.00854047	P46837	P46837	Protein YhgF	yhgF
-0.0352459	P0AEI1	P0AEI1	tRNA-2-methylthio-N(6)-dimethylallyladenosine synthase	miaB
-0.0408052	P0A796	P0A796	ATP-dependent 6-phosphofructokinase isozyme 1	pfkA
0.00593885	P27848	P27848	Pyridoxal phosphate phosphatase YigL	yigL
-0.0261513	P19934	P19934	Protein TolA	tolA
0.110925	P77611	P77611	Electron transport complex subunit RsxC	rsxC
-0.021581	P0ABZ6	P0ABZ6	Chaperone SurA	surA
-0.150061	P23857	P23857	Thiosulfate sulfurtransferase PspE	pspE
-0.0804736	P62617	P62617	2-C-methyl-D-erythritol 2,4-cyclodiphosphate synthase	ispF
0.00669161	P0C079	P0C079	Antitoxin RelB	relB
0.000368754	P11447	P11447	Argininosuccinate lyase	argH
-0.0742998	P64499	P64499	Uncharacterized protein YebO	yebO
0.062904	P0A8Y1	P0A8Y1	Pyrimidine 5-nucleotidase YjjG	yjjG
-0.0389614	P52096	P52096	Uncharacterized protein YaeR	yaeR
0.0113703	P37750	P37750	Putative lipopolysaccharide biosynthesis O-acetyl transferase WbbJ	wbbJ
0.010128	P21499	P21499	Ribonuclease R	rnr
0.0320136	P09980	P09980	ATP-dependent DNA helicase Rep	rep
0.0042642	Q59385	Q59385	Copper-exporting P-type ATPase A	copA
0.0406189	P68679	P68679	30S ribosomal protein S21	rpsU
0.0265802	P0AE18	P0AE18	Methionine aminopeptidase	map
0.022054	P37648	P37648	Protein YhjJ	yhjJ
-0.0877539	P64606	P64606	Probable phospholipid ABC transporter permease protein MlaE	mlaE
-0.0531832	P06149	P06149	D-lactate dehydrogenase	dld
0.115436	P69811	P69811	Multiphosphoryl transfer protein;Phosphocarrier protein HPr;Fructose-specific phosphotransferase enzyme IIA component	fruB
-0.0611121	P0A6D3	P0A6D3	3-phosphoshikimate 1-carboxyvinyltransferase	aroA
-0.00742467	P0A6Z1	P0A6Z1	Chaperone protein HscA	hscA
0.0337435	P76372	P76372	Chain length determinant protein	wzzB
-0.0414867	P40120	P40120	Glucans biosynthesis protein D	mdoD
0.00651296	P0AGA2	P0AGA2	Protein translocase subunit SecY	secY
-0.0191905	P0A698	P0A698	UvrABC system protein A	uvrA
-0.0169843	P15639	P15639	Bifunctional purine biosynthesis protein PurH;Phosphoribosylaminoimidazolecarboxamide formyltransferase;IMP cyclohydrolase	purH
-0.00344594	P00960	P00960	Glycine--tRNA ligase alpha subunit	glyQ
0.00683657	P0AAQ2	P0AAQ2	Uncharacterized protein YajD	yajD
-0.0201308	P25714	P25714	Membrane protein insertase YidC	yidC
0.0520509	P0AF12	P0AF12	5-methylthioadenosine/S-adenosylhomocysteine nucleosidase	mtnN
-0.16633	P0A8X2	P0A8X2	Protein YceI	yceI
-0.0500081	P75728	P75728	2-octaprenyl-3-methyl-6-methoxy-1,4-benzoquinol hydroxylase	ubiF
0.0186278	P32157	P32157	Protein YiiM	yiiM
0.00712077	P0AB43	P0AB43	Protein YcgL	ycgL
-0.014787	P0ACP7	P0ACP7	HTH-type transcriptional repressor PurR	purR
0.0566406	P04079	P04079	GMP synthase [glutamine-hydrolyzing]	guaA
-0.0373538	P20099	P20099	Biotin sulfoxide reductase	bisC
-0.0616423	P0AC28	P0AC28	5-formyltetrahydrofolate cyclo-ligase	ygfA
0.0366325	P0ACF0	P0ACF0	DNA-binding protein HU-alpha	hupA
0.00435607	P0AGK4	P0AGK4	RNA-binding protein YhbY	yhbY
-0.0488647	P05827	P05827	HTH-type transcriptional regulator IlvY	ilvY
-0.0199496	P00961	P00961	Glycine--tRNA ligase beta subunit	glyS
0.0533921	P07821	P07821	Iron(3+)-hydroxamate import ATP-binding protein FhuC	fhuC
-0.0709852	P09099	P09099	Xylulose kinase	xylB
0.012544	P77434	P77434	Glutamate-pyruvate aminotransferase AlaC	alaC
-0.0876942	P0ADZ7	P0ADZ7	UPF0092 membrane protein YajC	yajC
-0.0440375	P69441	P69441	Adenylate kinase	adk
-0.0396004	P00550	P00550	PTS system mannitol-specific EIICBA component;Mannitol permease IIC component;Mannitol-specific phosphotransferase enzyme IIB component;Mannitol-specific phosphotransferase enzyme IIA component	mtlA
0.00998243	P23721	P23721	Phosphoserine aminotransferase	serC
-0.031051	P0AED7	P0AED7	Succinyl-diaminopimelate desuccinylase	dapE
-0.0115534	P0AF03	P0AF03	Molybdopterin adenylyltransferase	mog
-0.0379321	P00893	P00893	Acetolactate synthase isozyme 3 large subunit	ilvI
0.062396	P00811	P00811	Beta-lactamase	ampC
0.119885	P37903	P37903	Universal stress protein F	uspF
-0.0230261	P77285	P77285	Electron transport complex subunit RsxG	rsxG
-0.0957972	P10346	P10346	Glutamine transport ATP-binding protein GlnQ	glnQ
-0.0210533	P22524	P22524	Chromosome partition protein MukE	mukE
-0.0167529	P0AA39	P0AA39	Ribosomal large subunit pseudouridine synthase C	rluC
0.159363	P24202	P24202	Mrr restriction system protein	mrr
-0.0219517	P60472	P60472	Ditrans,polycis-undecaprenyl-diphosphate synthase ((2E,6E)-farnesyl-diphosphate specific)	ispU
0.0508773	P0A8B2	P0A8B2	UPF0115 protein YfcN	yfcN
-0.142641	P33360	P33360	Putative osmoprotectant uptake system ATP-binding protein YehX	yehX
0.0105289	P09184	P09184	Very short patch repair protein	vsr
0.0336517	P33941	P33941	ABC transporter ATP-binding protein YojI	yojI
0.00740623	P26365	P26365	N-acetylmuramoyl-L-alanine amidase AmiB	amiB
-0.0237961	P37025	P37025	RNA 2,3-cyclic phosphodiesterase	thpR
0.0137558	P27833	P27833	dTDP-4-amino-4,6-dideoxygalactose transaminase	rffA
-0.00186793	P75792	P75792	Sugar phosphatase YbiV	ybiV
0.0721099	P06610	P06610	Vitamin B12 transport periplasmic protein BtuE	btuE
0.0236816	P0ACL9	P0ACL9	Pyruvate dehydrogenase complex repressor	pdhR
-0.0194505	P0A8N5	P0A8N5	Lysine--tRNA ligase, heat inducible	lysU
-0.0123094	P75867	P75867	Putative Lon protease homolog	ycbZ
-0.040844	P0ACA3	P0ACA3	Stringent starvation protein A	sspA
-0.0653852	P23930	P23930	Apolipoprotein N-acyltransferase	lnt
-0.0195103	P75915	P75915	Chaperone protein YcdY	ycdY
-0.0588547	P75713	P75713	(S)-ureidoglycine aminohydrolase	allE
0.0819311	P24188	P24188	UPF0176 protein YceA	yceA
-0.0140699	P75957	P75957	Lipoprotein-releasing system ATP-binding protein LolD	lolD
0.0108624	P0A8T7	P0A8T7	DNA-directed RNA polymerase subunit beta	rpoC
0.0648139	P0AF67	P0AF67	tRNA threonylcarbamoyladenosine biosynthesis protein TsaE	tsaE
0.0489324	P0C0S1	P0C0S1	Small-conductance mechanosensitive channel	mscS
0.0959326	P31441	P31441	Adenine deaminase	ade
-0.0375179	P0AE60	P0AE60	Cell division activator CedA	cedA
-0.0195929	P0C037	P0C037	UPF0345 protein YaiE	yaiE
-0.0848045	P23830	P23830	CDP-diacylglycerol--serine O-phosphatidyltransferase	pssA
-0.0395432	P0ABC7	P0ABC7	Modulator of FtsH protease HflK	hflK
-0.200987	P13518	P13518	RNase E specificity factor CsrD	csrD
-0.0286325	P07012	P07012	Peptide chain release factor 2	prfB
0.0935129	P17117	P17117	Oxygen-insensitive NADPH nitroreductase	nfsA
-0.0746759	P00956	P00956	Isoleucine--tRNA ligase	ileS
-0.0226377	P0AGF2	P0AGF2	Sulfur acceptor protein CsdE	csdE
0.120281	P0A7E3	P0A7E3	Orotate phosphoribosyltransferase	pyrE
-0.075805	P0AEF0	P0AEF0	DNA replication protein DnaC	dnaC
0.0574722	P64554	P64554	7-carboxy-7-deazaguanine synthase	queE
0.0407438	Q46939	Q46939	Probable acetyl-CoA acetyltransferase	yqeF
-0.200848	P0ACW6	P0ACW6	Uncharacterized protein YdcH	ydcH
0.0084006	P31057	P31057	3-methyl-2-oxobutanoate hydroxymethyltransferase	panB
0.028499	P36566	P36566	Protein SmtA	smtA
-0.00100581	P0C0L9	P0C0L9	Protein IscX	iscX
-0.119157	P0A7F3	P0A7F3	Aspartate carbamoyltransferase regulatory chain	pyrI
0.0154514	P28861	P28861	Ferredoxin--NADP reductase	fpr
0.0634174	P0ADT8	P0ADT8	Uncharacterized protein YgiM	ygiM
-0.0212809	P0AB38	P0AB38	Penicillin-binding protein activator LpoB	lpoB
-0.0324885	P0ACC7	P0ACC7	Bifunctional protein GlmU;UDP-N-acetylglucosamine pyrophosphorylase;Glucosamine-1-phosphate N-acetyltransferase	glmU
0.124922	P0AAS0	P0AAS0	Inner membrane protein YlaC	ylaC
-0.01791	P0A7F9	P0A7F9	S-adenosylmethionine:tRNA ribosyltransferase-isomerase	queA
0.0086333	P67910	P67910	ADP-L-glycero-D-manno-heptose-6-epimerase	hldD
0.132579	P0A6X3	P0A6X3	RNA-binding protein Hfq	hfq
-0.0458984	P0ADR8	P0ADR8	LOG family protein YgdH	ygdH
0.0108522	P37634	P37634	Ribosomal RNA large subunit methyltransferase J	rlmJ
-0.0479129	P28306	P28306	UPF0755 protein YceG	yceG
-0.0220852	P77748	P77748	Uncharacterized protein YdiJ	ydiJ
0.0334562	P0ABA4	P0ABA4	ATP synthase subunit delta	atpH
0.0241941	P66948	P66948	Beta-barrel assembly-enhancing protease	bepA
-0.0197271	P69783	P69783	Glucose-specific phosphotransferase enzyme IIA component	crr
0.0384534	P0A8E7	P0A8E7	UPF0234 protein YajQ	yajQ
-0.0191673	P07023	P07023	T-protein;Chorismate mutase;Prephenate dehydrogenase	tyrA
0.0109984	P0A7N4	P0A7N4	50S ribosomal protein L32	rpmF
0.140435	P0A9G8	P0A9G8	Transcriptional regulator ModE	modE
0.0360072	P77570	P77570	Anhydro-N-acetylmuramic acid kinase	anmK
0.0301851	P06983	P06983	Porphobilinogen deaminase	hemC
0.161505	P77689	P77689	FeS cluster assembly protein SufD	sufD
0.00059255	P0A988	P0A988	DNA polymerase III subunit beta	dnaN
-0.0799122	P0ABI8	P0ABI8	Cytochrome bo(3) ubiquinol oxidase subunit 1	cyoB
0.00877953	P0A6T5	P0A6T5	GTP cyclohydrolase 1	folE
-0.0618019	P0A972	P0A972	Cold shock-like protein CspE	cspE
-0.0271196	P77330	P77330	Lipoprotein bor homolog from lambdoid prophage DLP12	borD
0.0106328	P68739	P68739	Endonuclease V	nfi
-0.00721804	P62620	P62620	4-hydroxy-3-methylbut-2-en-1-yl diphosphate synthase (flavodoxin)	ispG
-0.0540072	P17846	P17846	Sulfite reductase [NADPH] hemoprotein beta-component	cysI
-0.059049	P0AGE9	P0AGE9	Succinyl-CoA ligase [ADP-forming] subunit alpha	sucD
-0.0156606	P31120	P31120	Phosphoglucosamine mutase	glmM
-0.168722	P0AB46	P0AB46	Uncharacterized protein YmgD	ymgD
-0.0449632	P08373	P08373	UDP-N-acetylenolpyruvoylglucosamine reductase	murB
0.0500882	P0A8D0	P0A8D0	Transcriptional repressor NrdR	nrdR
-0.0399144	P75745	P75745	Uncharacterized protein YbgK	ybgK
0.00394503	P0A962	P0A962	L-asparaginase 1	ansA
0.0186755	P04805	P04805	Glutamate--tRNA ligase	gltX
0.0619996	P0ADF6	P0ADF6	Phosphogluconate dehydratase	edd
-0.0348759	P63020	P63020	Fe/S biogenesis protein NfuA	nfuA
-0.0111319	P00957	P00957	Alanine--tRNA ligase	alaS
-0.078296	P0A894	P0A894	RNase adapter protein RapZ	rapZ
-0.0561396	P0ADT5	P0ADT5	Putative acid--amine ligase YgiC	ygiC
-0.000979741	P06710	P06710	DNA polymerase III subunit tau	dnaX
-0.152438	P15977	P15977	4-alpha-glucanotransferase	malQ
-0.0246449	P61887	P61887	Glucose-1-phosphate thymidylyltransferase 2	rmlA2
-0.0269763	P0AGK8	P0AGK8	HTH-type transcriptional regulator IscR	iscR
0.0422331	P37330	P37330	Malate synthase G	glcB
0.168049	P42616	P42616	Protein YqjC	yqjC
-0.0335595	P0A7Q1	P0A7Q1	50S ribosomal protein L35	rpmI
-0.0424194	P29018	P29018	ATP-binding/permease protein CydD	cydD
-0.0157229	P77756	P77756	7-cyano-7-deazaguanine synthase	queC
0.144377	P0AEP3	P0AEP3	UTP--glucose-1-phosphate uridylyltransferase	galU
-0.0361474	P0A6A8	P0A6A8	Acyl carrier protein	acpP
-0.0493793	P08331	P08331	2,3-cyclic-nucleotide 2-phosphodiesterase/3-nucleotidase	cpdB
0.00384394	P0AC75	P0AC75	3-deoxy-D-manno-octulosonic acid transferase	waaA
-0.00596174	P25397	P25397	Tellurite methyltransferase	tehB
-0.0225296	P0ADX9	P0ADX9	Ribosomal RNA small subunit methyltransferase D	rsmD
-0.0915267	P36680	P36680	Cell division protein ZapD	zapD
-0.0105502	P06616	P06616	GTPase Era	era
-0.0377363	P45464	P45464	Penicillin-binding protein activator LpoA	lpoA
-0.0116024	P0A6A0	P0A6A0	Probable protein kinase UbiB	ubiB
-0.0150286	P0ACN7	P0ACN7	HTH-type transcriptional repressor CytR	cytR
0.0121524	P76291	P76291	tRNA (mo5U34)-methyltransferase	cmoB
-0.0173365	Q46920	Q46920	NADPH-dependent 7-cyano-7-deazaguanine reductase	queF
0.0320457	P06846	P06846	HTH-type transcriptional regulator EbgR	ebgR
-0.0383498	P0ABS1	P0ABS1	RNA polymerase-binding transcription factor DksA	dksA
0.0126483	P0DTT0	P0DTT0
0.132757	P11349;P19318	P11349	Respiratory nitrate reductase 1 beta chain	narH
-0.0231298	P77247	P77247	2-deoxyglucose-6-phosphate phosphatase	yniC
-0.00824674	P60906	P60906	Histidine--tRNA ligase	hisS
-0.0646292	P25524	P25524	Cytosine deaminase	codA
-0.151897	P77536	P77536	Uncharacterized electron transport protein YkgF	ykgF
-0.113276	P52645	P52645	Uncharacterized protein YdbH	ydbH
-0.0862004	P77562	P77562	Uncharacterized protein YaiW	yaiW
0.021148	P0AFR4	P0AFR4	Uncharacterized protein YciO	yciO
0.0560433	P0AB52	P0AB52	Protein YchN	ychN
0.0300535	P65367	P65367	Uncharacterized protein YqcA	yqcA
-0.0543219	P0A6X7	P0A6X7	Integration host factor subunit alpha	ihfA
0.127151	P00448	P00448	Superoxide dismutase [Mn]	sodA
-0.064153	P31680	P31680	DnaJ-like protein DjlA	djlA
-0.0657889	P39161	P39161	Uxu operon transcriptional regulator	uxuR
0.0106881	P07862	P07862	D-alanine--D-alanine ligase B	ddlB
-0.00568422	P0A8G0	P0A8G0	UvrABC system protein C	uvrC
-0.169847	P39353	P39353	Uncharacterized oxidoreductase YjhC	yjhC
0.0596307	P0AEY5	P0AEY5	Modulator of drug activity B	mdaB
0.0300109	P0AEI6	P0AEI6	Phosphatase NudJ	nudJ
-0.0211697	P37749	P37749	Beta-1,6-galactofuranosyltransferase WbbI	wbbI
-0.0114479	P0A9K9	P0A9K9	FKBP-type peptidyl-prolyl cis-trans isomerase SlyD	slyD
-0.00469208	P45544	P45544	HTH-type transcriptional regulator FrlR	frlR
0.057476	P0AFM2	P0AFM2	Glycine betaine-binding periplasmic protein	proX
0.00517972	P0AC13	P0AC13	Dihydropteroate synthase	folP
0.00627995	P75801	P75801	Putative lipoprotein YliF	yliF
-0.0189247	P75838	P75838	Ribosomal protein S12 methylthiotransferase accessory factor YcaO	ycaO
-0.00765737	P75782	P75782	Ribosomal RNA large subunit methyltransferase F	rlmF
-0.0563189	P13009	P13009	Methionine synthase	metH
-0.0262718	P0A9P4	P0A9P4	Thioredoxin reductase	trxB
-0.0908426	P12282	P12282	Molybdopterin-synthase adenylyltransferase	moeB
-0.0610183	P12008	P12008	Chorismate synthase	aroC
-0.0407486	P0ABU5	P0ABU5	Enhancing lycopene biosynthesis protein 2	elbB
8.51949e-05	P75823	P75823	Low specificity L-threonine aldolase	ltaE
0.0242112	P0A9K7	P0A9K7	Phosphate-specific transport system accessory protein PhoU	phoU
0.00233777	P06282	P06282	CDP-diacylglycerol pyrophosphatase	cdh
0.0832272	P0AFX9	P0AFX9	Sigma-E factor regulatory protein RseB	rseB
-0.90446	P0AB85	P0AB85	FAD:protein FMN transferase	apbE
0.0953105	P0A7Y8	P0A7Y8	Ribonuclease P protein component	rnpA
-0.0236149	P0A9A6	P0A9A6	Cell division protein FtsZ	ftsZ
-0.0517724	P0A7A7	P0A7A7	Glycerol-3-phosphate acyltransferase	plsB
0.066686	P0A7V3	P0A7V3	30S ribosomal protein S3	rpsC
0.00730769	P0AGI8	P0AGI8	Trk system potassium uptake protein TrkA	trkA
-0.0371138	P75952	P75952	HTH-type transcriptional repressor ComR	comR
-0.0441202	P37617	P37617	Lead, cadmium, zinc and mercury-transporting ATPase	zntA
0.00282733	P0ABA0	P0ABA0	ATP synthase subunit b	atpF
0.0248369	P61316	P61316	Outer-membrane lipoprotein carrier protein	lolA
-0.0181033	P76471	P76471	Uncharacterized protein YfaZ	yfaZ
-0.0411228	P52060	P52060	UPF0235 protein YggU	yggU
0.0280431	P77202	P77202	Thiol:disulfide interchange protein DsbG	dsbG
0.00335312	P30850	P30850	Exoribonuclease 2	rnb
0.0104364	P00962	P00962	Glutamine--tRNA ligase	glnS
0.00646273	P0ABB4	P0ABB4	ATP synthase subunit beta	atpD
-0.0418574	P45748	P45748	Threonylcarbamoyl-AMP synthase	tsaC
-0.0793298	P10384	P10384	Long-chain fatty acid transport protein	fadL
-0.0345453	P06968	P06968	Deoxyuridine 5-triphosphate nucleotidohydrolase	dut
0.138447	P16700	P16700	Thiosulfate-binding protein	cysP
-0.0173779	P0A9U3	P0A9U3	Uncharacterized ABC transporter ATP-binding protein YbiT	ybiT
0.0302753	P25536	P25536	Maf-like protein YhdE	yhdE
0.0433941	P0A9M2	P0A9M2	Hypoxanthine phosphoribosyltransferase	hpt
0.00990105	P0A8G9	P0A8G9	Exodeoxyribonuclease 7 small subunit	xseB
-0.0356293	P0AG82	P0AG82	Phosphate-binding protein PstS	pstS
-0.119353	P0A7C2	P0A7C2	LexA repressor	lexA
-0.0205688	P07001	P07001	NAD(P) transhydrogenase subunit alpha	pntA
-0.0341714	P37052	P37052	UPF0225 protein YchJ	ychJ
-0.114619	P0A6I3	P0A6I3	Pantothenate kinase	coaA
0.0454451	Q47147	Q47147	Putative glutamine amidotransferase YafJ	yafJ
0.0415656	P0AEI4	P0AEI4	Ribosomal protein S12 methylthiotransferase RimO	rimO
0.00975609	P0AF08	P0AF08	Protein mrp	mrp
0.0275033	P0AG86	P0AG86	Protein-export protein SecB	secB
0.0153522	P0AG20	P0AG20	GTP pyrophosphokinase	relA
-0.0114371	P04951	P04951	3-deoxy-manno-octulosonate cytidylyltransferase	kdsB
0.0348422	P0AEB7	P0AEB7	RutC family protein YoaB	yoaB
-0.0190474	P0ABU2	P0ABU2	Ribosome-binding ATPase YchF	ychF
-0.0354112	P21507	P21507	ATP-dependent RNA helicase SrmB	srmB
0.0430063	P36655	P36655	Thiol:disulfide interchange protein DsbD	dsbD
-0.00715256	Q47622	Q47622	Peptide transport periplasmic protein SapA	sapA
0.0730165	P28635	P28635	D-methionine-binding lipoprotein MetQ	metQ
-0.00926208	P25522	P25522	tRNA modification GTPase MnmE	mnmE
-0.0916392	P00944	P00944	Xylose isomerase	xylA
0.137138	P0AC92	P0AC92	Protein GnsA	gnsA
0.125008	P64559	P64559	Antitoxin CptB	cptB
0.00239372	P0AAT2	P0AAT2	Uncharacterized protein YbdF	ybdF
0.00250562	P0ACC3	P0ACC3	Iron-sulfur cluster insertion protein ErpA	erpA
-0.0246719	P0A9B6	P0A9B6	D-erythrose-4-phosphate dehydrogenase	epd
-0.0038929	P39285	P39285	Miniconductance mechanosensitive channel MscM	mscM
-0.0089709	P77774	P77774	Outer membrane protein assembly factor BamB	bamB
0.0355053	P0A705	P0A705	Translation initiation factor IF-2	infB
0.0314903	P64588	P64588	Transcriptional regulator YqjI	yqjI
0.0496343	P06709	P06709	Bifunctional ligase/repressor BirA	birA
0.0388406	P0ADK0	P0ADK0	Uncharacterized protein YiaF	yiaF
0.0948111	P0A8H8	P0A8H8	DNA gyrase inhibitor YacG	yacG
0.0381088	P32670	P32670	Multiphosphoryl transfer protein 2;Phosphoenolpyruvate-protein phosphotransferase;Phosphocarrier protein HPr;Fructose-like phosphotransferase enzyme IIA component	ptsA
-0.0899893	P0AB28	P0AB28	Uncharacterized protein YceD	yceD
-0.048892	P03007	P03007	DNA polymerase III subunit epsilon	dnaQ
0.0503852	P0AGJ9	P0AGJ9	Tyrosine--tRNA ligase	tyrS
0.0672131	P61175	P61175	50S ribosomal protein L22	rplV
-0.0669533	P0AG96	P0AG96	Protein translocase subunit SecE	secE
0.000299454	P0A9W3	P0A9W3	Energy-dependent translational throttle protein EttA	ettA
0.00107066	P0AGD7	P0AGD7	Signal recognition particle protein	ffh
0.0040582	Q93K97	Q93K97	ADP-ribose pyrophosphatase	nudF
0.111621	P0A7P5	P0A7P5	50S ribosomal protein L34	rpmH
0.0701307	P0AAD6	P0AAD6	Serine transporter	sdaC
-0.0184886	P0AB96;P0CF86	P0AB96	Arsenate reductase	arsC
-0.055596	P76270	P76270	Free methionine-R-sulfoxide reductase	msrC
-0.0191676	P41409	P41409	Pyrimidine-specific ribonucleoside hydrolase RihA	rihA
0.0173575	P0A6S7	P0A6S7	Glycerol-3-phosphate dehydrogenase [NAD(P)+]	gpsA
0.00422096	P06136	P06136	Cell division protein FtsQ	ftsQ
0.262847	P32134	P32134	Uncharacterized protein YihM	yihM
0.0190131	P04825	P04825	Aminopeptidase N	pepN
-0.103238	P11350	P11350	Respiratory nitrate reductase 1 gamma chain	narI
-0.0198402	P09832	P09832	Glutamate synthase [NADPH] small chain	gltD
-0.0344817	P09127	P09127	Putative uroporphyrinogen-III C-methyltransferase	hemX
0.0340252	P0ABV6	P0ABV6	Protein TolR	tolR
0.00239627	P0AAB6	P0AAB6	UTP--glucose-1-phosphate uridylyltransferase	galF
0.033137	P0AAI5	P0AAI5	3-oxoacyl-[acyl-carrier-protein] synthase 2	fabF
0.321054	P10902	P10902	L-aspartate oxidase	nadB
-0.033357	P0ABB0	P0ABB0	ATP synthase subunit alpha	atpA
0.115381	P0A6Q3	P0A6Q3	3-hydroxydecanoyl-[acyl-carrier-protein] dehydratase	fabA
-0.095596	P0AAT4	P0AAT4	Miniconductance mechanosensitive channel YbdG	ybdG
-0.104257	P37188	P37188	Galactitol-specific phosphotransferase enzyme IIB component	gatB
0.022316	P27247	P27247	Phosphate acyltransferase	plsX
-0.0047156	P37773	P37773	UDP-N-acetylmuramate--L-alanyl-gamma-D-glutamyl-meso-2,6-diaminoheptandioate ligase	mpl
-0.0488644	P0AB01	P0AB01	Envelope biogenesis factor ElyC	elyC
-0.0161304	P62517	P62517	Glucans biosynthesis glucosyltransferase H	mdoH
0.0190868	P64483	P64483	Uncharacterized protein YeaK	yeaK
0.00111135	P0ADI7	P0ADI7	Isochorismatase family protein YecD	yecD
-0.0401332	P06961	P06961	Multifunctional CCA protein;CCA-adding enzyme;2-nucleotidase;2,3-cyclic phosphodiesterase;Phosphatase	cca
0.0537745	P0A890	P0A890	Sulfurtransferase TusA	tusA
-0.0300579	P0A903	P0A903	Outer membrane protein assembly factor BamC	bamC
-0.104961	P37769	P37769	2-dehydro-3-deoxy-D-gluconate 5-dehydrogenase	kduD
0.00216357	P0A7I0	P0A7I0	Peptide chain release factor 1	prfA
0.129486	P0ACM5	P0ACM5	Uncharacterized HTH-type transcriptional regulator YegW	yegW
0.0740131	P75736	P75736	Esterase YbfF	ybfF
0.0501696	P76403	P76403	Uncharacterized protease YegQ	yegQ
-0.0394007	P27126	P27126	Lipopolysaccharide core biosynthesis protein RfaS	rfaS
0.033975	P18196	P18196	Septum site-determining protein MinC	minC
0.186553	P0A870	P0A870	Transaldolase B	talB
0.0238228	P42641	P42641	GTPase ObgE/CgtA	obgE
0.0490805	P60869	P60869	Putative transport protein YbjL	ybjL
0.0424321	P0ADR6	P0ADR6	Ribosomal RNA large subunit methyltransferase M	rlmM
-0.0367362	P24173;Q47689	P24173	Lipopolysaccharide heptosyltransferase 1	rfaC
-0.0345914	P75960;A0A7H2C766	P75960;A0A7H2C766	NAD-dependent protein deacylase	cobB
0.0345942	P27129	P27129	Lipopolysaccharide 1,2-glucosyltransferase	rfaJ
-0.0346711	P0AFC3	P0AFC3	NADH-quinone oxidoreductase subunit A	nuoA
-0.0419871	P0ACR9	P0ACR9	Transcriptional repressor MprA	mprA
-0.0644404	P0AEM0	P0AEM0	FKBP-type 16 kDa peptidyl-prolyl cis-trans isomerase	fkpB
-0.0145623	P08660	P08660	Lysine-sensitive aspartokinase 3	lysC
0.0423533	P0AE82	P0AE82	Sensor protein CpxA	cpxA
-0.048233	P0A7B1	P0A7B1	Polyphosphate kinase	ppk
0.00295385	P0ADG4	P0ADG4	Inositol-1-monophosphatase	suhB
-0.0970847	P0ADF8	P0ADF8	Acetolactate synthase isozyme 1 small subunit	ilvN
-0.0745147	P0A9X1	P0A9X1	Zinc import ATP-binding protein ZnuC	znuC
0.159121	P0A8L5	P0A8L5	UPF0260 protein YcgN	ycgN
0.0402342	P0A840	P0A840	5/3-nucleotidase SurE	surE
-0.046587	P0AEZ3	P0AEZ3	Septum site-determining protein MinD	minD
0.0180505	P31460	P31460	Galactonate operon transcriptional repressor	dgoR
-0.0979786	P0A715	P0A715	2-dehydro-3-deoxyphosphooctonate aldolase	kdsA
-0.0474618	P69795	P69795	N,N-diacetylchitobiose-specific phosphotransferase enzyme IIB component	chbB
-0.0890401	P56258	P56258	TDP-N-acetylfucosamine:lipid II N-acetylfucosaminyltransferase	wecF
-0.0330963	P22634	P22634	Glutamate racemase	murI
-0.0215588	P23367	P23367	DNA mismatch repair protein MutL	mutL
0.0405248	P0A7U7	P0A7U7	30S ribosomal protein S20	rpsT
0.0512911	P0A707	P0A707	Translation initiation factor IF-3;Translation initiation factor IF-3, N-terminally processed;Translation initiation factor IF-3S	infC
0.111939	P75791	P75791	Uncharacterized protein YbiU	ybiU
-0.0935307	P76569	P76569	Uncharacterized protein YfgD	yfgD
0.00461515	P39377	P39377	Isoaspartyl dipeptidase	iadA
0.0276136	P0AC84	P0AC84	Hydroxyacylglutathione hydrolase	gloB
0.0305513	P76272	P76272	Uncharacterized protein YebT	yebT
-0.0178328	P23837	P23837	Sensor protein PhoQ	phoQ
-0.0495962	P24228	P24228	D-alanyl-D-alanine carboxypeptidase DacB	dacB
-0.00884056	P0A9J0	P0A9J0	Ribonuclease G	rng
0.0329348	P45568	P45568	1-deoxy-D-xylulose 5-phosphate reductoisomerase	dxr
0.0886377	P09155	P09155	Ribonuclease D	rnd
-0.0776653	P0AF28	P0AF28	Nitrate/nitrite response regulator protein NarL	narL
-0.016606	P0A780	P0A780	N utilization substance protein B	nusB
-0.0222734	P76177	P76177	Protein YdgH	ydgH
-0.00294304	P21889	P21889	Aspartate--tRNA ligase	aspS
0.0158927	P0A7N1	P0A7N1	50S ribosomal protein L31 type B	ykgM
-0.0307414	P0A7D4	P0A7D4	Adenylosuccinate synthetase	purA
-0.0449489	P75820	P75820	N-acetylmuramoyl-L-alanine amidase AmiD	amiD
-0.00430806	P04846	P04846	Lipoprotein 28	nlpA
0.0229588	P0A6L9	P0A6L9	Co-chaperone protein HscB	hscB
-0.0691872	P21865	P21865	Sensor protein KdpD	kdpD
0.0608714	P10378	P10378	Enterobactin synthase component E	entE
-0.0176105	P0ACE7	P0ACE7	HIT-like protein HinT	hinT
0.0570119	P60723	P60723	50S ribosomal protein L4	rplD
0.0475737	P69874	P69874	Spermidine/putrescine import ATP-binding protein PotA	potA
-0.0446955	P0A8J8	P0A8J8	ATP-dependent RNA helicase RhlB	rhlB
-0.00375303	P0AB18	P0AB18	Sulfurtransferase TusE	tusE
0.0295652	P77256	P77256	Uncharacterized oxidoreductase YdjG	ydjG
-0.00678953	P0A9C9	P0A9C9	Fructose-1,6-bisphosphatase 1 class 2	glpX
0.0249914	P39406	P39406	Ribosomal RNA small subunit methyltransferase C	rsmC
-0.0440839	P0AB67	P0AB67	NAD(P) transhydrogenase subunit beta	pntB
-0.0227757	P15254	P15254	Phosphoribosylformylglycinamidine synthase	purL
0.194514	P77781	P77781	1,4-dihydroxy-2-naphthoyl-CoA hydrolase	menI
0.0161889	P0A6P1	P0A6P1	Elongation factor Ts	tsf
0.0148888	P20083	P20083	DNA topoisomerase 4 subunit B	parE
-0.0234502	P0A8T1;CON__Q9N2I2	P0A8T1	Ribosomal protein L11 methyltransferase	prmA
-0.000512441	P03004	P03004	Chromosomal replication initiator protein DnaA	dnaA
-0.0368773	P08142	P08142	Acetolactate synthase isozyme 1 large subunit	ilvB
0.168179	P0AFS3	P0AFS3	Dihydrofolate reductase FolM	folM
0.116807	P32131	P32131	Oxygen-independent coproporphyrinogen-III oxidase	hemN
-0.173911	P0A9T4	P0A9T4	Protein tas	tas
-0.029616	P0ACL0	P0ACL0	Glycerol-3-phosphate regulon repressor	glpR
-0.253348	P0AEV9	P0AEV9	Hydrogenase 3 maturation protease	hycI
0.0341142	P0A847	P0A847	Queuine tRNA-ribosyltransferase	tgt
0.0917594	P0A8W5	P0A8W5	UPF0301 protein YqgE	yqgE
0.0253935	P0A742	P0A742	Large-conductance mechanosensitive channel	mscL
0.0851663	P0ADE4	P0ADE4	Translocation and assembly module TamA	tamA
-0.057504	P0A6L2	P0A6L2	4-hydroxy-tetrahydrodipicolinate synthase	dapA
0.0678082	P36929	P36929	Ribosomal RNA small subunit methyltransferase B	rsmB
-0.0324561	P0AFJ7	P0AFJ7	Low-affinity inorganic phosphate transporter 1	pitA
0.0233466	P60785	P60785	Elongation factor 4	lepA
0.0828584	P16926	P16926	Cell shape-determining protein MreC	mreC
-0.0307026	P08245	P08245	Uncharacterized protein YciH	yciH
0.0640806	P37024	P37024	ATP-dependent RNA helicase HrpB	hrpB
-0.0350997	P77808	P77808	NMN amidohydrolase-like protein YfaY	yfaY
0.059391	P0ABZ4	P0ABZ4	3-deoxy-D-manno-octulosonate 8-phosphate phosphatase KdsC	kdsC
0.0713348	P32144	P32144	Uncharacterized HTH-type transcriptional regulator YihW	yihW
0.00422605	P0AEW4	P0AEW4	3,5-cyclic adenosine monophosphate phosphodiesterase CpdA	cpdA
0.000389735	P60566	P60566	Protein FixA	fixA
-0.117199	P18390	P18390	Uncharacterized protein YjjA	yjjA
0.0811113	P0A8Y3	P0A8Y3	Alpha-D-glucose-1-phosphate phosphatase YihX	yihX
-0.130379	P32669	P32669	Fructose-6-phosphate aldolase 2	fsaB
0.00050958	P0AB12	P0AB12	Inner membrane protein YccF	yccF
0.00531832	P0ADA3	P0ADA3	Murein hydrolase activator NlpD	nlpD
0.0183347	P75849	P75849	Uncharacterized protein YcbL	ycbL
0.0230865	P37329	P37329	Molybdate-binding periplasmic protein	modA
-0.0247243	P27303	P27303	Multidrug export protein EmrA	emrA
0.0266139	P02359	P02359	30S ribosomal protein S7	rpsG
-0.0396303	P0A7I7	P0A7I7	GTP cyclohydrolase-2	ribA
0.0433013	P0AA41	P0AA41	tRNA pseudouridine synthase C	truC
0.0444813	P0A9Q5	P0A9Q5	Acetyl-coenzyme A carboxylase carboxyl transferase subunit beta	accD
-0.289426	P02916	P02916	Maltose transport system permease protein MalF	malF
0.0148671	P0AG90	P0AG90	Protein translocase subunit SecD	secD
-0.0725362	P0AAH8	P0AAH8	Peptide transport system ATP-binding protein SapF	sapF
-0.169507	P76342	P76342	Sulfoxide reductase catalytic subunit YedY	yedY
0.113888	P15028	P15028	Fe(3+) dicitrate-binding periplasmic protein	fecB
0.0622152	P0A7R9	P0A7R9	30S ribosomal protein S11	rpsK
0.0370429	P39342	P39342	Uncharacterized protein YjgR	yjgR
0.0506274	P0AB83	P0AB83	Endonuclease III	nth
0.0280437	P31063	P31063	Uncharacterized lipoprotein YedD	yedD
0.0302575	P27278	P27278	Trifunctional NAD biosynthesis/regulator protein NadR;Transcriptional regulator NadR;Nicotinamide mononucleotide adenylyltransferase;Ribosylnicotinamide kinase	nadR
0.0310504	P25745	P25745	tRNA-specific 2-thiouridylase MnmA	mnmA
0.111662	P76575	P76575	Uncharacterized protein YfgJ	yfgJ
-0.031503	P0A9H1	P0A9H1	G/U mismatch-specific DNA glycosylase	mug
0.0368703	P76104	P76104	Uncharacterized protease YdcP	ydcP
0.00745583	P31677	P31677	Alpha,alpha-trehalose-phosphate synthase [UDP-forming]	otsA
0.0424945	P0AB14	P0AB14	Uncharacterized protein YccJ	yccJ
-0.0218277	P0AFC0	P0AFC0	Dihydroneopterin triphosphate diphosphatase	nudB
-0.00442441	P0A940	P0A940	Outer membrane protein assembly factor BamA	bamA
-0.0432765	P0AEU7	P0AEU7	Chaperone protein Skp	skp
-0.0191371	P76658	P76658	Bifunctional protein HldE;D-beta-D-heptose 7-phosphate kinase;D-beta-D-heptose 1-phosphate adenylyltransferase	hldE
0.000458399	P05852	P05852	tRNA N6-adenosine threonylcarbamoyltransferase	tsaD
0.00713921	P36938	P36938	Phosphoglucomutase	pgm
-0.0922041	P37028	P37028	Vitamin B12-binding protein	btuF
0.0130342	P69853	P69853	Tat proofreading chaperone DmsD	dmsD
0.0600637	P0A722	P0A722	Acyl-[acyl-carrier-protein]--UDP-N-acetylglucosamine O-acyltransferase	lpxA
0.00770887	P15038	P15038	Helicase IV	helD
0.00413068	P33644	P33644	Laccase domain protein YfiH	yfiH
-0.0916986	P15005;A0A7H2C770	P15005;A0A7H2C770	5-methylcytosine-specific restriction enzyme B	mcrB
0.0146325	P0AEJ6	P0AEJ6	Ethanolamine ammonia-lyase heavy chain	eutB
0.099727	P26602	P26602	Chorismate pyruvate-lyase	ubiC
-0.0150255	P08200	P08200	Isocitrate dehydrogenase [NADP]	icd
-0.0242805	Q57261	Q57261	tRNA pseudouridine synthase D	truD
-0.0206814	P23538	P23538	Phosphoenolpyruvate synthase	ppsA
0.0745589	P52097	P52097	tRNA(Ile)-lysidine synthase	tilS
-0.00262769	P29131	P29131	Cell division protein FtsN	ftsN
0.285135	P76535	P76535	N-acetylmuramic acid 6-phosphate etherase	murQ
0.0209287	P22939	P22939	Farnesyl diphosphate synthase	ispA
0.238953	P0A7M6	P0A7M6	50S ribosomal protein L29	rpmC
-0.000884374	P0AG00	P0AG00	Lipopolysaccharide biosynthesis protein WzzE	wzzE
0.0157458	P27829	P27829	UDP-N-acetyl-D-mannosamine dehydrogenase	wecC
-0.0721525	P0ABU0	P0ABU0	1,4-dihydroxy-2-naphthoyl-CoA synthase	menB
-0.0320619	P0A7K2	P0A7K2	50S ribosomal protein L7/L12	rplL
0.00321166	P0AD96	P0AD96	Leu/Ile/Val-binding protein	livJ
0.0249233	P0A6P9	P0A6P9	Enolase	eno
-0.0267003	P75800	P75800	Putative cyclic di-GMP phosphodiesterase YliE	yliE
-0.103566	P0AA95	P0AA95	Uncharacterized protein YacC	yacC
-0.170469	P0ACS7	P0ACS7	HTH-type transcriptional regulator RpiR	rpiR
-0.00487868	P14407	P14407	Fumarate hydratase class I, anaerobic	fumB
0.00920804	P0AA53	P0AA53	Protein QmcA	qmcA
-0.0103823	P22564	P22564	Non-specific ribonucleoside hydrolase RihC	rihC
-0.00662359	P25742	P25742	Lipopolysaccharide core heptosyltransferase RfaQ	rfaQ
-0.0325521	P21151	P21151	3-ketoacyl-CoA thiolase	fadA
0.0366402	P18133	P18133	Nicotinate phosphoribosyltransferase	pncB
0.0263748	P0A6I9	P0A6I9	Dephospho-CoA kinase	coaE
0.105755	P0AD24	P0AD24	UPF0352 protein YejL	yejL
-0.234557	P33018	P33018	S-formylglutathione hydrolase YeiG	yeiG
-0.0172412	P0ADS9	P0ADS9	Uncharacterized protein YggN	yggN
-0.200715	P76231	P76231	Uncharacterized protein YeaC	yeaC
-0.00209872	P22523	P22523	Chromosome partition protein MukB	mukB
-0.0798448	P76539	P76539	Acetyltransferase YpeA	ypeA
-0.027153	Q46893	Q46893	2-C-methyl-D-erythritol 4-phosphate cytidylyltransferase	ispD
0.0919425	Q46798	Q46798	Uncharacterized lipoprotein YgeR	ygeR
-0.27874	P28904	P28904	Trehalose-6-phosphate hydrolase	treC
0.00181516	P0DMC7	P0DMC7	Transcriptional regulatory protein RcsB	rcsB
0.0956109	P0A786	P0A786	Aspartate carbamoyltransferase catalytic chain	pyrB
0.121425	P76116	P76116	Uncharacterized protein YncE	yncE
-0.0249774	P64540	P64540	Uncharacterized protein YfcL	yfcL
-0.032643	P46118	P46118	HTH-type transcriptional regulator HexR	hexR
0.0231647	P0A6P5	P0A6P5	GTPase Der	der
-0.0935675	P0A9S3	P0A9S3	Galactitol-1-phosphate 5-dehydrogenase	gatD
0.00481796	P02918	P02918	Penicillin-binding protein 1A;Penicillin-insensitive transglycosylase;Penicillin-sensitive transpeptidase	mrcA
0.00860659	P36879	P36879	Uncharacterized ABC transporter ATP-binding protein YadG	yadG
0.188592	P0AG51	P0AG51	50S ribosomal protein L30	rpmD
0.0449543	P36928	P36928	Uncharacterized chaperone protein YegD	yegD
-0.0469964	P37760	P37760	dTDP-4-dehydrorhamnose reductase	rfbD
0.0775884	P0AF36	P0AF36	Cell division protein ZapB	zapB
0.0749477	P0AAA1	P0AAA1	Inner membrane protein YagU	yagU
0.0295245	P60422	P60422	50S ribosomal protein L2	rplB
-0.11103	P0A8U6	P0A8U6	Met repressor	metJ
-0.0278289	P29012	P29012	Alanine racemase, catabolic	dadX
0.0204188	P75839	P75839	UPF0702 transmembrane protein YcaP	ycaP
-0.0272744	P0AEG4	P0AEG4	Thiol:disulfide interchange protein DsbA	dsbA
0.0203063	P0AA97	P0AA97	Uncharacterized protein YaeQ	yaeQ
0.0471929	P0AFK9	P0AFK9	Spermidine/putrescine-binding periplasmic protein	potD
0.159086	P0A7Y4	P0A7Y4	Ribonuclease HI	rnhA
-0.024168	P24224	P24224	Holo-[acyl-carrier-protein] synthase	acpS
0.0111243	P76536	P76536	Probable deferrochelatase/peroxidase YfeX	yfeX
-0.00214513	P76576	P76576	UPF0070 protein YfgM	yfgM
0.0660807	P60340	P60340	tRNA pseudouridine synthase B	truB
0.176894	P0A7B3	P0A7B3	NAD kinase	nadK
0.0647863	P21645	P21645	UDP-3-O-(3-hydroxymyristoyl)glucosamine N-acyltransferase	lpxD
0.0462856	P36548	P36548	N-acetylmuramoyl-L-alanine amidase AmiA	amiA
0.0812257	P0A7S9	P0A7S9	30S ribosomal protein S13	rpsM
-0.0290794	P30863	P30863	2,5-diketo-D-gluconic acid reductase B	dkgB
-0.069053	P14900	P14900	UDP-N-acetylmuramoylalanine--D-glutamate ligase	murD
-0.0178312	P0AG93	P0AG93	Protein translocase subunit SecF	secF
0.0457916	P0A944	P0A944	Ribosomal-protein-alanine acetyltransferase	rimI
-0.0219269	P32684	P32684	Ribosomal large subunit pseudouridine synthase F	rluF
0.0297788	P04036	P04036	4-hydroxy-tetrahydrodipicolinate reductase	dapB
-0.0278257	P00803	P00803	Signal peptidase I	lepB
0.0301189	P0AD01	P0AD01	Transcriptional regulatory protein DcuR	dcuR
-0.119945	P0A8D3	P0A8D3	UPF0178 protein YaiI	yaiI
-0.0278683	P23865	P23865	Tail-specific protease	prc
0.00597827	P0A7A9	P0A7A9	Inorganic pyrophosphatase	ppa
0.0648181	P0AB26	P0AB26	Uncharacterized lipoprotein YceB	yceB
0.00245539	P0AFN2	P0AFN2	Phage shock protein C	pspC
0.0220909	P37690	P37690	Murein hydrolase activator EnvC	envC
0.169741	P33919	P33919	Uncharacterized protein YejH	yejH
-0.0138741	P38521	P38521	Uncharacterized protein YggL	yggL
0.0877749	P13036	P13036	Fe(3+) dicitrate transport protein FecA	fecA
-0.136331	P0ABQ2	P0ABQ2	2-hydroxy-3-oxopropionate reductase	garR
0.0100568	P07813	P07813	Leucine--tRNA ligase	leuS
-0.0904408	P0AC38	P0AC38	Aspartate ammonia-lyase	aspA
0.0330168	P0AFA7	P0AFA7	Na(+)/H(+) antiporter NhaB	nhaB
0.0166391	P0AEK2	P0AEK2	3-oxoacyl-[acyl-carrier-protein] reductase FabG	fabG
0.0286051	P38489	P38489	Oxygen-insensitive NAD(P)H nitroreductase	nfsB
-0.000770569	P0AES4	P0AES4	DNA gyrase subunit A	gyrA
0.0308015	P0AFF2	P0AFF2	Nucleoside permease NupC	nupC
-0.0989714	P77399	P77399	Fatty acid oxidation complex subunit alpha;Enoyl-CoA hydratase/3-hydroxybutyryl-CoA epimerase;3-hydroxyacyl-CoA dehydrogenase	fadJ
0.0420144	P60651	P60651	Agmatinase	speB
0.0596956	P28248	P28248	Deoxycytidine triphosphate deaminase	dcd
0.0182718	P45577	P45577	RNA chaperone ProQ	proQ
-0.0537421	P77173	P77173	Cell division protein ZipA	zipA
-0.026659	P0ADV7	P0ADV7	Probable phospholipid-binding protein MlaC	mlaC
0.0266072	P05041	P05041	Aminodeoxychorismate synthase component 1	pabB
-0.0240726	P76268	P76268	Transcriptional regulator KdgR	kdgR
0.0798734	P0A8H6	P0A8H6	Der GTPase-activating protein YihI	yihI
-0.059871	P0A9F6	P0A9F6	Glycine cleavage system transcriptional activator	gcvA
-0.0111504	P0A9P0	P0A9P0	Dihydrolipoyl dehydrogenase	lpdA
0.0648098	P0ADY3	P0ADY3	50S ribosomal protein L14	rplN
0.03475	P0ACK2	P0ACK2	Putative aga operon transcriptional repressor	agaR
-0.0506325	P0AB80	P0AB80	Branched-chain-amino-acid aminotransferase	ilvE
0.0527134	P37631	P37631	Uncharacterized protein YhiN	yhiN
0.0858533	P69931	P69931	DnaA regulatory inactivator Hda	hda
-0.0412903	P23827	P23827	Ecotin	eco
0.0172653	P0A7X6	P0A7X6	Ribosome maturation factor RimM	rimM
-0.0941296	P76176	P76176	Uncharacterized serine protease YdgD	ydgD
0.031786	P0A7K6	P0A7K6	50S ribosomal protein L19	rplS
0.0410207	P03018	P03018	DNA helicase II	uvrD
-0.00785446	P08956	P08956	Type I restriction enzyme EcoKI R protein	hsdR
0.12278	P33940	P33940	Malate:quinone oxidoreductase	mqo
-0.0210908	P37177	P37177	Phosphoenolpyruvate-protein phosphotransferase PtsP	ptsP
-0.0522703	P0A6L4	P0A6L4	N-acetylneuraminate lyase	nanA
0.132275	P15082	P15082	Glucitol operon repressor	srlR
0.103711	P0A9H5	P0A9H5	Cob(I)yrinic acid a,c-diamide adenosyltransferase	btuR
-0.0299962	P0A8L7	P0A8L7	UPF0263 protein YciU	yciU
0.0862064	P0A8Q3	P0A8Q3	Fumarate reductase subunit D	frdD
-0.0235627	P0A6X1	P0A6X1	Glutamyl-tRNA reductase	hemA
0.136809	P77625	P77625	Sugar phosphatase YfbT	yfbT
0.0097243	P25888	P25888	ATP-dependent RNA helicase RhlE	rhlE
0.0536079	P0AFG0	P0AFG0	Transcription termination/antitermination protein NusG	nusG
-0.0160764	P0A7A2	P0A7A2	Probable phosphoglycerate mutase GpmB	gpmB
-0.000270526	P37182	P37182	Hydrogenase 2 maturation protease	hybD
-0.00622431	P25746	P25746	High frequency lysogenization protein HflD	hflD
0.00461642	P0ABQ4	P0ABQ4	Dihydrofolate reductase	folA
0.00987116	P05042	P05042	Fumarate hydratase class II	fumC
0.0146783	P0AFI2	P0AFI2	DNA topoisomerase 4 subunit A	parC
0.148874	P0AD05	P0AD05	Uncharacterized protein YecA	yecA
0.00847626	P0A8I1	P0A8I1	Putative Holliday junction resolvase	yqgF
-0.030687	P40710	P40710	Lipoprotein NlpE	nlpE
-0.0102749	P76346	P76346	Protein MtfA	mtfA
-0.0470171	P0AC81	P0AC81	Lactoylglutathione lyase	gloA
0.119871	P0ACA1	P0ACA1	Uncharacterized GST-like protein YibF	yibF
0.0158971	P26647	P26647	1-acyl-sn-glycerol-3-phosphate acyltransferase	plsC
0.071401	P0A9V1	P0A9V1	Lipopolysaccharide export system ATP-binding protein LptB	lptB
0.0995038	P75796	P75796	Glutathione import ATP-binding protein GsiA	gsiA
-0.00392977	P60752	P60752	Lipid A export ATP-binding/permease protein MsbA	msbA
0.0458984	P37665	P37665	Probable lipoprotein YiaD	yiaD
-0.0246226	P65556	P65556	Uncharacterized Nudix hydrolase YfcD	yfcD
0.0791127	P04968	P04968	L-threonine dehydratase biosynthetic IlvA	ilvA
0.12059	P25437	P25437	S-(hydroxymethyl)glutathione dehydrogenase	frmA
-0.0811195	P32099	P32099	Lipoate-protein ligase A	lplA
-0.0009559	P17802	P17802	A/G-specific adenine glycosylase	mutY
-0.0290133	P0A8G3	P0A8G3	Uronate isomerase	uxaC
-0.165037	P0A8A8	P0A8A8	Ribosome maturation factor RimP	rimP
0.0278384	P0A7M9	P0A7M9	50S ribosomal protein L31	rpmE
-0.0341298	P76062	P76062	Rac prophage repressor	racR
0.00524457	P0ADA5	P0ADA5	Uncharacterized lipoprotein YajG	yajG
-0.011158	P25741	P25741	Lipopolysaccharide core heptose(I) kinase RfaP	rfaP
-0.149139	P28903	P28903	Anaerobic ribonucleoside-triphosphate reductase	nrdD
0.0773048	P04995	P04995	Exodeoxyribonuclease I	sbcB
0.0594686	P61714	P61714	6,7-dimethyl-8-ribityllumazine synthase	ribE
0.00653521	P23909	P23909	DNA mismatch repair protein MutS	mutS
-0.0530256	P0A9A9	P0A9A9	Ferric uptake regulation protein	fur
0.0301991	P27828	P27828	UDP-N-acetylglucosamine 2-epimerase	wecB
-0.0316302	P06129	P06129	Vitamin B12 transporter BtuB	btuB
0.0310275	P0AAX8	P0AAX8	Probable L,D-transpeptidase YbiS	ybiS
0.158315	P0AB24	P0AB24	Iron uptake system component EfeO	efeO
0.0363998	P10121	P10121	Signal recognition particle receptor FtsY	ftsY
-0.125364	P00490	P00490	Maltodextrin phosphorylase	malP
-0.00995318	P45799	P45799	ADP compounds hydrolase NudE	nudE
-0.0131569	P77293	P77293	Bactoprenol glucosyl transferase homolog from prophage CPS-53	yfdH
0.0257028	P37590	P37590	Signal transduction protein PmrD	pmrD
0.0320886	P25740	P25740	Lipopolysaccharide core biosynthesis protein RfaG	rfaG
0.0657457	P0A8I8	P0A8I8	Ribosomal RNA large subunit methyltransferase H	rlmH
0.030873	P23331	P23331	Thymidine kinase	tdk
0.0937525	P0AF93	P0AF93	2-iminobutanoate/2-iminopropanoate deaminase	ridA
-0.00143878	P75958	P75958	Lipoprotein-releasing system transmembrane protein LolE	lolE
-0.0399933	P0ADT2	P0ADT2	UPF0441 protein YgiB	ygiB
0.0403067	P02413	P02413	50S ribosomal protein L15	rplO
0.0127741	P31550	P31550	Thiamine-binding periplasmic protein	thiB
0.0745303	P76055	P76055	tRNA 2-thiocytidine biosynthesis protein TtcA	ttcA
0.00288773	P0AEN1	P0AEN1	NAD(P)H-flavin reductase	fre
0.129157	P28224	P28224	Membrane-bound lysozyme inhibitor of C-type lysozyme	mliC
0.0149409	P0A7G6	P0A7G6	Protein RecA	recA
-0.0350774	P0A836	P0A836	Succinyl-CoA ligase [ADP-forming] subunit beta	sucC
0.0346425	P0AF20	P0AF20	N-acetylglucosamine repressor	nagC
0.0184129	P02358	P02358	30S ribosomal protein S6;30S ribosomal protein S6, fully modified isoform;30S ribosomal protein S6, non-modified isoform	rpsF
0.101338	P61889	P61889	Malate dehydrogenase	mdh
-0.178957	P0AAG8	P0AAG8	Galactose/methyl galactoside import ATP-binding protein MglA	mglA
0.0162296	P25535	P25535	2-octaprenylphenol hydroxylase	ubiI
-0.0292651	P0A6F1	P0A6F1	Carbamoyl-phosphate synthase small chain	carA
0.0167726	P35340	P35340	Alkyl hydroperoxide reductase subunit F	ahpF
0.0746422	P0AE91	P0AE91	Protein CreA	creA
0.00647227	P0AAR3	P0AAR3	Cys-tRNA(Pro)/Cys-tRNA(Cys) deacylase YbaK	ybaK
0.0173213	P0ADZ4	P0ADZ4	30S ribosomal protein S15	rpsO
0.00388145	P30864	P30864	Uncharacterized HTH-type transcriptional regulator YafC	yafC
0.0967299	P0AGL2	P0AGL2	Putative reactive intermediate deaminase TdcF	tdcF
0.193075	P75797	P75797	Glutathione-binding protein GsiB	gsiB
0.00877762	P0A7R1	P0A7R1	50S ribosomal protein L9	rplI
0.0582759	P0AEA8	P0AEA8	Siroheme synthase;Uroporphyrinogen-III C-methyltransferase;Precorrin-2 dehydrogenase;Sirohydrochlorin ferrochelatase	cysG
-0.0374215	P30128	P30128	Transcription elongation factor GreB	greB
-0.0198708	P0A9E0	P0A9E0	Arabinose operon regulatory protein	araC
-0.015714	P76506	P76506	Probable phospholipid-binding lipoprotein MlaA	mlaA
0.00920232	P0A887	P0A887	Ubiquinone/menaquinone biosynthesis C-methyltransferase UbiE	ubiE
0.0457958	P23871	P23871	Ferrochelatase	hemH
-0.064785	P10100	P10100	Rare lipoprotein A	rlpA
-0.0158895	P0A6W5	P0A6W5	Transcription elongation factor GreA	greA
0.0938336	P0AFW0	P0AFW0	Transcription antitermination protein RfaH	rfaH
0.0501239	P23003	P23003	tRNA/tmRNA (uracil-C(5))-methyltransferase	trmA
0.0961634	P0AAT6	P0AAT6	Ribosomal silencing factor RsfS	rsfS
0.0986789	P76234	P76234	Uncharacterized protein YeaE	yeaE
0.0817553	P76112	P76112	L-amino acid N-acyltransferase MnaT	mnaT
-0.0398464	P64423	P64423	Zinc transport protein ZntB	zntB
0.0938187	P0A7L0	P0A7L0	50S ribosomal protein L1	rplA
0.0321439	P05847	P05847	L(+)-tartrate dehydratase subunit alpha	ttdA
0.0315774	P0AE45	P0AE45	UPF0053 inner membrane protein YtfL	ytfL
-0.0705579	P00934	P00934	Threonine synthase	thrC
0.0584227	P16456	P16456	Selenide, water dikinase	selD
-0.00981426	P25665	P25665	5-methyltetrahydropteroyltriglutamate--homocysteine methyltransferase	metE
0.0547015	P0A814	P0A814	Crossover junction endodeoxyribonuclease RuvC	ruvC
-0.00066185	P0AGB6	P0AGB6	ECF RNA polymerase sigma-E factor	rpoE
0.0277418	P17443	P17443	UDP-N-acetylglucosamine--N-acetylmuramyl-(pentapeptide) pyrophosphoryl-undecaprenol N-acetylglucosamine transferase	murG
0.0368411	P0ACP5	P0ACP5	HTH-type transcriptional regulator GntR	gntR
0.0467869	P45532	P45532	Sulfurtransferase TusD	tusD
-0.371592	P0AD27	P0AD27	Inner membrane protein YejM	yejM
-0.0212854	P0AEU0	P0AEU0	Histidine-binding periplasmic protein	hisJ
0.00816536	P60438	P60438	50S ribosomal protein L3	rplC
0.07372	P08394	P08394	RecBCD enzyme subunit RecB	recB
0.0249621	P0AG44	P0AG44	50S ribosomal protein L17	rplQ
0.0763969	P31475	P31475	Uncharacterized HTH-type transcriptional regulator YieP	yieP
-0.0281722	P21513	P21513	Ribonuclease E	rne
-0.0276378	P0AEC5	P0AEC5	Signal transduction histidine-protein kinase BarA	barA
0.064978	P27836	P27836	UDP-N-acetyl-D-mannosaminuronic acid transferase	wecG
0.0919209	P77695	P77695	Protein GnsB	gnsB
-0.0804297	P0AGG0	P0AGG0	Thiamine-monophosphate kinase	thiL
0.0239557	P42596	P42596	Ribosomal RNA large subunit methyltransferase G	rlmG
0.031662	P0A9E5	P0A9E5	Fumarate and nitrate reduction regulatory protein	fnr
-0.0664991	P0ACG1	P0ACG1	DNA-binding protein StpA	stpA
0.0975895	P17445	P17445	NAD/NADP-dependent betaine aldehyde dehydrogenase	betB
0.0625706	P0ACE3	P0ACE3	Hemolysin expression-modulating protein Hha	hha
0.0761366	P0A823	P0A823	Sugar fermentation stimulation protein A	sfsA
0.00289981	P0A8W2	P0A8W2	Transcriptional regulator SlyA	slyA
-0.0267741	P37744	P37744	Glucose-1-phosphate thymidylyltransferase 1	rmlA1
0.0605316	P40191	P40191	Pyridoxine kinase	pdxK
-0.0737616	P00561	P00561	Bifunctional aspartokinase/homoserine dehydrogenase 1;Aspartokinase;Homoserine dehydrogenase	thrA
0.00470924	P25539	P25539	Riboflavin biosynthesis protein RibD;Diaminohydroxyphosphoribosylaminopyrimidine deaminase;5-amino-6-(5-phosphoribosylamino)uracil reductase	ribD
-0.0482159	P0A790	P0A790	Aspartate 1-decarboxylase;Aspartate 1-decarboxylase beta chain;Aspartate 1-decarboxylase alpha chain	panD
-0.0542952	P0AG16	P0AG16	Amidophosphoribosyltransferase	purF
0.0362298	P0A6W0	P0A6W0	Glutaminase 2	glsA2
-0.00639979	P0ADY1	P0ADY1	Peptidyl-prolyl cis-trans isomerase D	ppiD
-0.00815519	P0A9D4	P0A9D4	Serine acetyltransferase	cysE
0.0454566	P0A7X3	P0A7X3	30S ribosomal protein S9	rpsI
-0.148609	P27302	P27302	Transketolase 1	tktA
-0.0432816	P33355	P33355	Uncharacterized protein YehS	yehS
-0.060084	P68699	P68699	ATP synthase subunit c	atpE
-0.0126295	P0ADC6	P0ADC6	Lipopolysaccharide export system permease protein LptG	lptG
-0.0288728	P0ACE0	P0ACE0	Hydrogenase-2 large chain	hybC
0.00781759	P0ABS5	P0ABS5	DNA primase	dnaG
-0.0469491	P0A7H6	P0A7H6	Recombination protein RecR	recR
-0.0386238	P64448	P64448	Uncharacterized protein YnbE	ynbE
-0.0309989	P0AG40	P0AG40	Riboflavin biosynthesis protein RibF;Riboflavin kinase;FMN adenylyltransferase	ribF
0.0418107	P0AFL6	P0AFL6	Exopolyphosphatase	ppx
0.0444009	P77279	P77279	Probable iron export ATP-binding protein FetA	fetA
-0.024917	P26281	P26281	2-amino-4-hydroxy-6-hydroxymethyldihydropteridine pyrophosphokinase	folK
0.0751127	P0AE08	P0AE08	Alkyl hydroperoxide reductase subunit C	ahpC
0.0190783	P0AFW4	P0AFW4	Regulator of nucleoside diphosphate kinase	rnk
-0.100801	P64624	P64624	Uncharacterized protein YheO	yheO
0.0593338	P0AEH1	P0AEH1	Regulator of sigma-E protease RseP	rseP
0.102231	P0AD65	P0AD65	Penicillin-binding protein 2	mrdA
-0.0943915	P0A8N0	P0A8N0	Macrodomain Ter protein	matP
-0.010252	P28249	P28249	Protein AsmA	asmA
0.071331	P0AEV1	P0AEV1	Regulator of RpoS	rssB
0.0236092	P0A7W1	P0A7W1	30S ribosomal protein S5	rpsE
0.0427837	P0AD10	P0AD10	Uncharacterized protein YecJ	yecJ
0.0957165	P67087	P67087	Ribosomal RNA small subunit methyltransferase I	rsmI
-0.0657374	P39187	P39187	Uncharacterized protein YtfJ	ytfJ
-0.0161654	P0AC47	P0AC47	Fumarate reductase iron-sulfur subunit	frdB
0.024442	P76550	P76550	Uncharacterized protein YffS	yffS
0.0300776	P77150	P77150	Pyridoxamine kinase	pdxY
-0.00684039	P76185	P76185	Uncharacterized protein YdhJ	ydhJ
0.0488447	P62399	P62399	50S ribosomal protein L5	rplE
0.016077	P75821	P75821	Uncharacterized protein YbjS	ybjS
0.0130641	P08395	P08395	Protease 4	sppA
-0.161868	P0ADC3	P0ADC3	Lipoprotein-releasing system transmembrane protein LolC	lolC
0.0368023	P0A6Q6	P0A6Q6	3-hydroxyacyl-[acyl-carrier-protein] dehydratase FabZ	fabZ
-0.0137272	P0AEH3	P0AEH3	Protein ElaA	elaA
0.0804927	P33590	P33590	Nickel-binding periplasmic protein	nikA
0.00102615	P33667	P33667	tRNA 2-selenouridine synthase	selU
0.0230509	P0AF70	P0AF70	Uncharacterized protein YjeI	yjeI
-0.0139351	P0AC30	P0AC30	Cell division protein FtsX	ftsX
0.0195707	P76503	P76503	3-ketoacyl-CoA thiolase	fadI
-0.0164007	P08337	P08337	8-oxo-dGTP diphosphatase	mutT
-0.0304902	P11880	P11880	UDP-N-acetylmuramoyl-tripeptide--D-alanyl-D-alanine ligase	murF
0.0369987	P21369	P21369	Pyrazinamidase/nicotinamidase	pncA
0.0959244	P0A862	P0A862	Thiol peroxidase	tpx
0.00752195	P0A734	P0A734	Cell division topological specificity factor	minE
0.049118	P63389	P63389	Uncharacterized ABC transporter ATP-binding protein YheS	yheS
0.0866353	P0A6E1	P0A6E1	Shikimate kinase 2	aroL
0.118091	P0A7V0	P0A7V0	30S ribosomal protein S2	rpsB
-0.0205663	P0A8A0	P0A8A0	Probable transcriptional regulatory protein YebC	yebC
-0.0670191	P52119	P52119	UPF0125 protein RatB	ratB
0.026804	P0ACY1	P0ACY1	Putative NAD(P)H nitroreductase YdjA	ydjA
0.0395069	P55135	P55135	23S rRNA (uracil(1939)-C(5))-methyltransferase RlmD	rlmD
0.0705436	P37005	P37005	Uncharacterized tRNA/rRNA methyltransferase LasT	lasT
-0.101695	P75828	P75828	Uncharacterized protein YbjD	ybjD
0.00615056	P0A6I0	P0A6I0	Cytidylate kinase	cmk
-0.069692	P0AFT5	P0AFT5	Transcriptional regulatory protein YehT	yehT
0.0498273	P0AAY6	P0AAY6	Uncharacterized protein YbjN	ybjN
0.0415052	P26616	P26616	NAD-dependent malic enzyme	maeA
0.0865415	P00903	P00903	Aminodeoxychorismate synthase component 2	pabA
0.0487665	P0AG24	P0AG24	Bifunctional (p)ppGpp synthase/hydrolase SpoT;GTP pyrophosphokinase;Guanosine-3,5-bis(diphosphate) 3-pyrophosphohydrolase	spoT
-0.127343	P0A6T9	P0A6T9	Glycine cleavage system H protein	gcvH
0.0504182	P43672	P43672	ABC transporter ATP-binding protein uup	uup
0.153491	P0A8A4	P0A8A4	Phosphoenolpyruvate synthase regulatory protein	ppsR
0.0959695	P0A7J3	P0A7J3	50S ribosomal protein L10	rplJ
0.049146	P37745	P37745	dTDP-4-dehydrorhamnose 3,5-epimerase	rfbC
0.0719795	P39298	P39298	Esterase YjfP	yjfP
0.039498	P0AEQ3	P0AEQ3	Glutamine-binding periplasmic protein	glnH
0.0105851	P0ACB4	P0ACB4	Protoporphyrinogen IX dehydrogenase [menaquinone]	hemG
0.0472806	P0AE01	P0AE01	tRNA (cytidine/uridine-2-O-)-methyltransferase TrmJ	trmJ
0.0934356	P75785	P75785	Phosphoethanolamine transferase OpgE	opgE
-0.0112858	P0AF98	P0AF98	Lipopolysaccharide export system permease protein LptF	lptF
-0.0116971	P0A6W9	P0A6W9	Glutamate--cysteine ligase	gshA
0.0629635	P0A805	P0A805	Ribosome-recycling factor	frr
0.0269477	P27306	P27306	Soluble pyridine nucleotide transhydrogenase	sthA
0.00332769	P0A910	P0A910	Outer membrane protein A	ompA
0.118192	P0A7V8	P0A7V8	30S ribosomal protein S4	rpsD
0.035581	P06966	P06966	HTH-type transcriptional regulator DicA	dicA
0.105105	P10441	P10441	Lipid-A-disaccharide synthase	lpxB
-0.0207329	P37747	P37747	UDP-galactopyranose mutase	glf
0.0251624	P0A7R5	P0A7R5	30S ribosomal protein S10	rpsJ
0.00729434	P12295	P12295	Uracil-DNA glycosylase	ung
-0.0228844	P03817	P03817	Protein MioC	mioC
0.0503845	P0A7I4	P0A7I4	Peptide chain release factor 3	prfC
-0.0253496	P13669	P13669	Mannosyl-D-glycerate transport/metabolism system repressor MngR	mngR
-0.0487576	P09323	P09323	PTS system N-acetylglucosamine-specific EIICBA component;N-acetylglucosamine permease IIC component;N-acetylglucosamine-specific phosphotransferase enzyme IIB component;N-acetylglucosamine-specific phosphotransferase enzyme IIA component	nagE
0.00999705	P43329	P43329	ATP-dependent RNA helicase HrpA	hrpA
0.117478	P03024	P03024	HTH-type transcriptional regulator GalR	galR
-0.0378122	P11553	P11553	L-fuculokinase	fucK
0.0108382	P77348	P77348	Periplasmic murein peptide-binding protein	mppA
0.0252673	P39310	P39310	Uncharacterized protein YtfB	ytfB
-0.0400511	P14375	P14375	Transcriptional regulatory protein ZraR	zraR
-0.00320943	P75864	P75864	Ribosomal RNA large subunit methyltransferase K/L;23S rRNA m2G2445 methyltransferase;23S rRNA m7G2069 methyltransferase	rlmL
0.0480277	P05055	P05055	Polyribonucleotide nucleotidyltransferase	pnp
0.00319036	P60293	P60293	Chromosome partition protein MukF	mukF
0.0987797	P63883	P63883	N-acetylmuramoyl-L-alanine amidase AmiC	amiC
-0.00495466	P76578	P76578	Uncharacterized lipoprotein YfhM	yfhM
0.0751139	P15042	P15042	DNA ligase	ligA
0.0763505	P23882	P23882	Methionyl-tRNA formyltransferase	fmt
0.0881157	P0A9P6	P0A9P6	ATP-dependent RNA helicase DeaD	deaD
0.0587775	P33920	P33920	Nucleoid-associated protein YejK	yejK
-0.0107574	P75981	P75981	Putative protein JayE from lambdoid prophage e14 region	jayE
0.0369568	P76001	P76001	Uncharacterized protein YcgJ	ycgJ
-0.137172	P23874	P23874	Serine/threonine-protein kinase HipA	hipA
0.00483767	P0A850	P0A850	Trigger factor	tig
0.0307147	P39321	P39321	Translocation and assembly module TamB	tamB
0.037035	P0AG55	P0AG55	50S ribosomal protein L6	rplF
-0.0295556	P45523	P45523	FKBP-type peptidyl-prolyl cis-trans isomerase FkpA	fkpA
-0.0105267	P07024	P07024	Protein UshA;UDP-sugar hydrolase;5-nucleotidase	ushA
-0.0396589	P0A951	P0A951	Spermidine N(1)-acetyltransferase	speG
0.0541147	P0ACF8	P0ACF8	DNA-binding protein H-NS	hns
0.0505447	P46889	P46889	DNA translocase FtsK	ftsK
-0.0153936	Q46919	Q46919	Uncharacterized protein YqcC	yqcC
0.0789127	P67080	P67080	UPF0001 protein YggS	yggS
0.00608317	P0AG99	P0AG99	Protein-export membrane protein SecG	secG
-0.106512	P0AAF3	P0AAF3	Arabinose import ATP-binding protein AraG	araG
0.195641	P0AFX4	P0AFX4	Regulator of sigma D	rsd
0.0157274	P36649	P36649	Blue copper oxidase CueO	cueO
-0.0105317	P0A7W7	P0A7W7	30S ribosomal protein S8	rpsH
-0.0180197	P0A776	P0A776	RNA pyrophosphohydrolase	rppH
-0.114382	P0ABS8	P0ABS8	DNA polymerase III subunit theta	holE
0.0812918	P64429	P64429	Uncharacterized protein YpfJ	ypfJ
0.0793966	P0ADI4	P0ADI4	Enterobactin synthase component B;Isochorismatase;Aryl carrier protein	entB
-0.0325886	P31825	P31825	tRNA1(Val) (adenine(37)-N6)-methyltransferase	yfiC
0.0809447	P00946	P00946	Mannose-6-phosphate isomerase	manA
-0.101962	P0A8B5	P0A8B5	Nucleoid-associated protein YbaB	ybaB
0.116201	P05793	P05793	Ketol-acid reductoisomerase	ilvC
0.0885735	P0ACQ7	P0ACQ7	HTH-type transcriptional regulator TdcA	tdcA
0.191579	P0AC94	P0AC94	High-affinity gluconate transporter	gntP
-0.0636565	P0ADV1	P0ADV1	Lipopolysaccharide export system protein LptA	lptA
0.0568829	P0AGD3	P0AGD3	Superoxide dismutase [Fe]	sodB
-0.00179036	P51024	P51024	Uncharacterized protein YaiL	yaiL
0.0885824	P0AFF4	P0AFF4	Nucleoside permease NupG	nupG
-0.0276941	P33363	P33363	Periplasmic beta-glucosidase	bglX
-0.0545375	P0AFJ1	P0AFJ1	Protein PhnA	phnA
0.0520194	P0A6D0	P0A6D0	Arginine repressor	argR
0.0185083	P0AGA6	P0AGA6	Transcriptional regulatory protein UhpA	uhpA
0.0184301	P29208	P29208	o-succinylbenzoate synthase	menC
0.0681782	P05825	P05825	Ferrienterobactin receptor	fepA
0.00274467	P39401	P39401	Phosphoglycerol transferase I	mdoB
-0.00891431	P69054	P69054	Succinate dehydrogenase cytochrome b556 subunit	sdhC
0.0763264	P0AFB1	P0AFB1	Lipoprotein NlpI	nlpI
-0.00485865	P22259	P22259	Phosphoenolpyruvate carboxykinase [ATP]	pckA
0.0303046	P0A8Z3	P0A8Z3	Acyl-CoA thioester hydrolase YbgC	ybgC
0.077624	P02931	P02931	Outer membrane protein F	ompF
-0.0674191	P00363	P00363	Fumarate reductase flavoprotein subunit	frdA
0.090141	P51981	P51981	L-Ala-D/L-Glu epimerase	ycjG
0.0318534	P0ABJ1	P0ABJ1	Cytochrome bo(3) ubiquinol oxidase subunit 2	cyoA
0.00563749	P75682	P75682	Probable 2-keto-3-deoxy-galactonate aldolase YagE	yagE
-0.176126	P39315	P39315	Quinone oxidoreductase 2	qorB
0.0540206	P0AD07	P0AD07	Uncharacterized protein YecF	yecF
0.00551351	P00888	P00888	Phospho-2-dehydro-3-deoxyheptonate aldolase, Tyr-sensitive	aroF
0.0600929	P0A993	P0A993	Fructose-1,6-bisphosphatase class 1	fbp
0.103202	P75780	P75780	Catecholate siderophore receptor Fiu	fiu
0.0552286	P0A720	P0A720	Thymidylate kinase	tmk
0.0520515	P0A6N8	P0A6N8	Elongation factor P-like protein	yeiP
0.150372	P15043	P15043	ATP-dependent DNA helicase RecQ	recQ
0.294388	P0A8R4	P0A8R4	Protein SlyX	slyX
0.0545559	P24251	P24251	Sigma factor-binding protein Crl	crl
0.128032	P30014	P30014	Ribonuclease T	rnt
0.188147	P68919	P68919	50S ribosomal protein L25	rplY
0.181482	P46125	P46125	Inner membrane protein YedI	yedI
-0.0499102	P17888	P17888	Primosomal protein N	priA
0.0549412	P33913	P33913	Uncharacterized protein YejA	yejA
0.0808557	P21189	P21189	DNA polymerase II	polB
0.10246	P0A7T7	P0A7T7	30S ribosomal protein S18	rpsR
0.0614408	P32680	P32680	Uncharacterized protein YjaG	yjaG
0.00534566	P0AA43	P0AA43	Ribosomal small subunit pseudouridine synthase A	rsuA
0.0405165	P0A908	P0A908	MltA-interacting protein	mipA
0.191392	P0AG59	P0AG59	30S ribosomal protein S14	rpsN
-0.0045325	P0AGB0	P0AGB0	Phosphoserine phosphatase	serB
0.281418	P31069	P31069	Voltage-gated potassium channel Kch	kch
0.117994	P0AGJ2	P0AGJ2	tRNA (guanosine(18)-2-O)-methyltransferase	trmH
-1.78019e-05	Q46822	Q46822	Isopentenyl-diphosphate Delta-isomerase	idi
0.0195084	P0A7L3	P0A7L3	50S ribosomal protein L20	rplT
0.124875	P0A7L8	P0A7L8	50S ribosomal protein L27	rpmA
0.0348371	P0C0L7	P0C0L7	Proline/betaine transporter	proP
0.0561822	P0AG63	P0AG63	30S ribosomal protein S17	rpsQ
0.0445029	P0A9Y6	P0A9Y6	Cold shock-like protein CspC	cspC
0.127293	P17315	P17315	Colicin I receptor	cirA
0.0583452	P0ACT6	P0ACT6	HTH-type transcriptional regulator UidR	uidR
-0.0675894	P0A821	P0A821	L-seryl-tRNA(Sec) selenium transferase	selA
0.0651735	P24178	P24178	Protein YffB	yffB
-0.0997702	P56580	P56580	Glucitol/sorbitol-specific phosphotransferase enzyme IIB component	srlE
0.0187308	P0A8P8	P0A8P8	Tyrosine recombinase XerD	xerD
0.037248	P75767	P75767	Putative gluconeogenesis factor	ybhK
0.0995728	P0ADP7	P0ADP7	Ubiquinone biosynthesis protein UbiJ	ubiJ
0.0624402	P0A9X9	P0A9X9	Cold shock protein CspA	cspA
-0.162453	P27838	P27838	Protein CyaY	cyaY
0.0468311	P00547	P00547	Homoserine kinase	thrB
0.0836229	P0ACC1	P0ACC1	Release factor glutamine methyltransferase	prmC
0.0941674	P05804	P05804	Beta-glucuronidase	uidA
0.0128524	P0A6J8	P0A6J8	D-alanine--D-alanine ligase A	ddlA
-0.00868797	P0A8A2	P0A8A2	Probable transcriptional regulatory protein YeeN	yeeN
0.0454343	P0ABF1	P0ABF1	Poly(A) polymerase I	pcnB
0.0416228	P76115	P76115	Probable TonB-dependent receptor YncD	yncD
-0.11194	P0AEE5	P0AEE5	D-galactose-binding periplasmic protein	mglB
0.0163447	P0AAB4	P0AAB4	3-octaprenyl-4-hydroxybenzoate carboxy-lyase	ubiD
-0.0473976	P0A7C6	P0A7C6	Peptidase E	pepE
-0.040123	P38506	P38506	Flap endonuclease Xni	ygdG
0.274494	P0C0T5	P0C0T5	Penicillin-insensitive murein endopeptidase	mepA
-0.0698967	P03813	P03813	Uncharacterized protein YgeA	ygeA
-0.0667578	P0A6N4	P0A6N4	Elongation factor P	efp
-0.116967	P0A978	P0A978	Cold shock-like protein CspG	cspG
0.155247	P0AEW9	P0AEW9	1-phosphofructokinase	fruK
0.0366713	P07026	P07026	Regulatory protein SdiA	sdiA
0.0999203	P0A6C1	P0A6C1	Endonuclease 4	nfo
0.0974642	P33643	P33643	Ribosomal large subunit pseudouridine synthase D	rluD
-0.0917193	P24207	P24207	Phenylalanine-specific permease	pheP
0.100915	P76237	P76237	Putative diguanylate cyclase YeaJ	yeaJ
0.096522	P68688	P68688	Glutaredoxin-1	grxA
0.11751	P31802	P31802	Nitrate/nitrite response regulator protein NarP	narP
0.226714	P0AC62	P0AC62	Glutaredoxin-3	grxC
0.0131111	P36683	P36683	Aconitate hydratase B	acnB
0.00999896	P0AAJ3	P0AAJ3	Formate dehydrogenase, nitrate-inducible, iron-sulfur subunit	fdnH
-0.0164585	P11454	P11454	Enterobactin synthase component F	entF
0.101517	P0AD68	P0AD68	Peptidoglycan synthase FtsI	ftsI
0.0162125	P31828	P31828	Probable zinc protease PqqL	pqqL
0.11409	P04128	P04128	Type-1 fimbrial protein, A chain	fimA
-0.13262	P00895	P00895	Anthranilate synthase component 1	trpE
0.0330563	P0ACF4	P0ACF4	DNA-binding protein HU-beta	hupB
0.0842028	P69822	P69822	Ascorbate-specific phosphotransferase enzyme IIB component	ulaB
0.051342	P23256	P23256	Protein MalY;Cystathionine beta-lyase MalY;Maltose regulon modulator	malY
-0.121057	P0A921	P0A921	Phospholipase A1	pldA
0.127111	P0A9S1	P0A9S1	Lactaldehyde reductase	fucO
-0.0378876	P42593	P42593	2,4-dienoyl-CoA reductase [NADPH]	fadH
0.0459963	P0A853	P0A853	Tryptophanase	tnaA
-0.04903	P76641	P76641	Guanine deaminase	guaD
0.0313161	P0A968	P0A968	Cold shock-like protein CspD	cspD
0.0446885	P0ACZ4	P0ACZ4	Positive transcription regulator EvgA	evgA
-0.00424703	P38051	P38051	Isochorismate synthase MenF	menF
-0.278375	P0ADS2	P0ADS2	Cell division protein ZapA	zapA
0.342037	P64602	P64602	Probable phospholipid ABC transporter-binding protein MlaB	mlaB
0.0692412	P69922	P69922	L-fucose isomerase	fucI
0.0871483	P64467	P64467	OriC-binding nucleoid-associated protein	cnu
0.0675926	P37765	P37765	Ribosomal large subunit pseudouridine synthase B	rluB
0.0211054	P00968	P00968	Carbamoyl-phosphate synthase large chain	carB
0.0275478	P77552	P77552	Uncharacterized protein YdhQ	ydhQ
0.0392453	P0A7Q6	P0A7Q6	50S ribosomal protein L36	rpmJ
-0.11878	P30011	P30011	Nicotinate-nucleotide pyrophosphorylase [carboxylating]	nadC
0.0915082	P39830	P39830	Inner membrane protein YbaL	ybaL
0.115027	Q46802	Q46802	Uncharacterized sigma-54-dependent transcriptional regulator YgeV	ygeV
0.534503	P23873	P23873	Antitoxin HipB	hipB
0.090079	P69451	P69451	Long-chain-fatty-acid--CoA ligase	fadD
-0.04573	P0A7J7	P0A7J7	50S ribosomal protein L11	rplK
0.10101	P0C077	P0C077	mRNA interferase RelE	relE
-0.0703786	P37197	P37197	Probable cytochrome c peroxidase	yhjA
0.0203012	P0ABI4	P0ABI4	Magnesium transport protein CorA	corA
-0.00270716	P37440	P37440	Oxidoreductase UcpA	ucpA
0.00463168	P0A763	P0A763	Nucleoside diphosphate kinase	ndk
-0.0255464	P33937	P33937	Periplasmic nitrate reductase	napA
0.128461	A0A7H2C765;P02919	A0A7H2C765;P02919	Penicillin-binding protein 1B;Penicillin-insensitive transglycosylase;Penicillin-sensitive transpeptidase	mrcB
-0.0678304	P76208	P76208	Uncharacterized protein YniB	yniB
-0.0673993	P0AD33	P0AD33	UPF0381 protein YfcZ	yfcZ
-0.112888	P56579	P56579	Glucitol/sorbitol permease IIC component	srlA
0.104147	P64493	P64493	Uncharacterized protein YoaF	yoaF
-0.0552355	P67701	P67701	Antitoxin HigA	higA
0.0584062	P37626	P37626	Uncharacterized protein YhiI	yhiI
0.00147692	P0AFG3	P0AFG3	2-oxoglutarate dehydrogenase E1 component	sucA
-0.0403519	P21177	P21177	Fatty acid oxidation complex subunit alpha;Enoyl-CoA hydratase/Delta(3)-cis-Delta(2)-trans-enoyl-CoA isomerase/3-hydroxybutyryl-CoA epimerase;3-hydroxyacyl-CoA dehydrogenase	fadB
0.228032	P0ACK8	P0ACK8	L-fucose operon activator	fucR
0.0207272	P37353	P37353	2-succinylbenzoate--CoA ligase	menE
0.0993614	P0AAZ7	P0AAZ7	UPF0434 protein YcaR	ycaR
-0.0259438	P0AFA2	P0AFA2	Nitrate/nitrite sensor protein NarX	narX
0.191677	P0ACV6	P0ACV6	Protein MpaA	mpaA
0.0554628	P0A932	P0A932	Putative polysaccharide export protein GfcE	gfcE
0.0337677	P21514	P21514	Cyclic di-GMP phosphodiesterase YahA	yahA
0.0474478	P00562	P00562	Bifunctional aspartokinase/homoserine dehydrogenase 2;Aspartokinase;Homoserine dehydrogenase	metL
-0.0356452	P0A998	P0A998	Bacterial non-heme ferritin	ftnA
-0.0105724	P15877	P15877	Quinoprotein glucose dehydrogenase	gcd
-0.0228736	P0ABH7	P0ABH7	Citrate synthase	gltA
-0.0172399	P0ABL3	P0ABL3	Periplasmic nitrate reductase, electron transfer subunit	napB
0.157477	P10371	P10371	1-(5-phosphoribosyl)-5-[(5-phosphoribosylamino)methylideneamino] imidazole-4-carboxamide isomerase	hisA
-0.368388	P32705	P32705	Cation/acetate symporter ActP	actP
0.155287	P0AAU7	P0AAU7	Uncharacterized protein YbfE	ybfE
4.95911e-05	P0A6J5	P0A6J5	D-amino acid dehydrogenase	dadA
-0.188183	P36672	P36672	PTS system trehalose-specific EIIBC component;Trehalose-specific phosphotransferase enzyme IIB component;Trehalose permease IIC component	treB
0.841844	P09126	P09126	Uroporphyrinogen-III synthase	hemD
0.0566591	P0A7S3	P0A7S3	30S ribosomal protein S12	rpsL
0.223167	P23522	P23522	5-keto-4-deoxy-D-glucarate aldolase	garL
0.186272	P45955	P45955	Uncharacterized protein YbgF	ybgF
0.125684	P31119	P31119	Bifunctional protein Aas;2-acylglycerophosphoethanolamine acyltransferase;Acyl-[acyl-carrier-protein] synthetase	aas
0.348569	P0AFT2	P0AFT2	Inner membrane amino-acid ABC transporter permease protein YecS	yecS
-0.135724	P21693	P21693	ATP-dependent RNA helicase DbpA	dbpA
0.03291	P68066	P68066	Autonomous glycyl radical cofactor	grcA
0.0770187	P0ACY9	P0ACY9	Uncharacterized protein YebG	yebG
0.034928	P39325	P39325	ABC transporter periplasmic-binding protein YtfQ	ytfQ
0.00306638	P0AG48	P0AG48	50S ribosomal protein L21	rplU
0.233501	P75913	P75913	Glyoxylate/hydroxypyruvate reductase A	ghrA
-0.148348	P05707	P05707	Sorbitol-6-phosphate 2-dehydrogenase	srlD
0.0249589	P0A7M2	P0A7M2	50S ribosomal protein L28	rpmB
-0.264803	P77214	P77214	Cation efflux system protein CusF	cusF
0.121787	P0AD14	P0AD14	Sensor histidine kinase YehU	yehU
0.112702	P37624	P37624	Ribosome-associated ATPase	rbbA
0.198488	P28631	P28631	DNA polymerase III subunit delta	holB
0.146801	P07000	P07000	Lysophospholipase L2	pldB
-0.125727	P36771	P36771	Probable HTH-type transcriptional regulator LrhA	lrhA
-0.153645	P0AE24	P0AE24	Arabinose-proton symporter	araE
0.359064	P0C018	P0C018	50S ribosomal protein L18	rplR
-0.0874672	P33232	P33232	L-lactate dehydrogenase	lldD
0.0366942	P0AFG6	P0AFG6	Dihydrolipoyllysine-residue succinyltransferase component of 2-oxoglutarate dehydrogenase complex	sucB
0.40819	P45531	P45531	Protein TusC	tusC
0.0536833	P0ABR1	P0ABR1	DNA-damage-inducible protein I	dinI
0.183311	P10423	P10423	Alkaline phosphatase isozyme conversion protein	iap
-0.229193	P0AAJ8	P0AAJ8	Hydrogenase-2 operon protein HybA	hybA
-0.269368	P0AB49	P0AB49	Uncharacterized protein YchH	ychH
-0.0251293	P39172	P39172	High-affinity zinc uptake system protein ZnuA	znuA
0.0262454	P77433	P77433	Uncharacterized protein YkgG	ykgG
0.197461	P69776	P69776	Major outer membrane lipoprotein Lpp	lpp
-0.121906	P77721	P77721	Uncharacterized HTH-type transcriptional regulator YdjF	ydjF
0.0427621	P0A9F1	P0A9F1	Transcriptional regulator MntR	mntR
-0.277246	P0AE26	P0AE26	L-arabinose transport system permease protein AraH	araH
0.0017643	P0AC33	P0AC33	Fumarate hydratase class I, aerobic	fumA
0.0301234	P09546	P09546	Bifunctional protein PutA;Proline dehydrogenase;Delta-1-pyrroline-5-carboxylate dehydrogenase	putA
0.00425053	P0AC44	P0AC44	Succinate dehydrogenase hydrophobic membrane anchor subunit	sdhD
0.0223357	P31446	P31446	Inner membrane protein YidI	yidI
-0.216805	P0A8C4	P0A8C4	UPF0149 protein YgfB	ygfB
0.001489	P13445	P13445	RNA polymerase sigma factor RpoS	rpoS
0.0219555	P07014	P07014	Succinate dehydrogenase iron-sulfur subunit	sdhB
0.0742327	P36995	P36995	Cold shock-like protein CspB	cspB
0.251256	P0ACV8	P0ACV8	Uncharacterized protein YmjA	ymjA
0.0676807	P45552	P45552	Uncharacterized protein YhfZ	yhfZ
0.0793527	P21420	P21420	Putative outer membrane porin protein NmpC	nmpC
0.0475642	P0AFX7	P0AFX7	Anti-sigma-E factor RseA	rseA
-0.154874	P69856	P69856	Probable N-acetylneuraminic acid outer membrane channel protein NanC	nanC
0.0106519	P0AC41	P0AC41	Succinate dehydrogenase flavoprotein subunit	sdhA
0.162185	P18335	P18335	Acetylornithine/succinyldiaminopimelate aminotransferase	argD
0.564375	P78055	P78055	Fructose-6-phosphate aldolase 1	fsaA
0.138912	P25748	P25748	HTH-type transcriptional regulator GalS	galS
0.196593	P0AD37	P0AD37	Uncharacterized protein YfeC	yfeC
[truncated: 17 more rows]

## Sheet: Ribosomal
Student's T-test Difference 1h_GroTAC1_1h_Myc	Protein IDs	Majority protein IDs	Protein names	Gene names
0.0938187	P0A7L0	P0A7L0	50S ribosomal protein L1	rplA
0.0295245	P60422	P60422	50S ribosomal protein L2	rplB
0.00816536	P60438	P60438	50S ribosomal protein L3	rplC
0.0570119	P60723	P60723	50S ribosomal protein L4	rplD
0.0488447	P62399	P62399	50S ribosomal protein L5	rplE
0.037035	P0AG55	P0AG55	50S ribosomal protein L6	rplF
0.00877762	P0A7R1	P0A7R1	50S ribosomal protein L9	rplI
0.0959695	P0A7J3	P0A7J3	50S ribosomal protein L10	rplJ
-0.04573	P0A7J7	P0A7J7	50S ribosomal protein L11	rplK
-0.0320619	P0A7K2	P0A7K2	50S ribosomal protein L7/L12	rplL
-0.0276527	P0AA10	P0AA10	50S ribosomal protein L13	rplM
0.0648098	P0ADY3	P0ADY3	50S ribosomal protein L14	rplN
0.0403067	P02413	P02413	50S ribosomal protein L15	rplO
0.0719242	P0ADY7	P0ADY7	50S ribosomal protein L16	rplP
0.0249621	P0AG44	P0AG44	50S ribosomal protein L17	rplQ
0.359064	P0C018	P0C018	50S ribosomal protein L18	rplR
0.031786	P0A7K6	P0A7K6	50S ribosomal protein L19	rplS
0.0195084	P0A7L3	P0A7L3	50S ribosomal protein L20	rplT
0.00306638	P0AG48	P0AG48	50S ribosomal protein L21	rplU
0.0672131	P61175	P61175	50S ribosomal protein L22	rplV
-0.209953	P0ADZ0	P0ADZ0	50S ribosomal protein L23	rplW
0.0142543	P60624	P60624	50S ribosomal protein L24	rplX
0.188147	P68919	P68919	50S ribosomal protein L25	rplY
0.124875	P0A7L8	P0A7L8	50S ribosomal protein L27	rpmA
0.0249589	P0A7M2	P0A7M2	50S ribosomal protein L28	rpmB
0.238953	P0A7M6	P0A7M6	50S ribosomal protein L29	rpmC
0.188592	P0AG51	P0AG51	50S ribosomal protein L30	rpmD
0.0278384	P0A7M9	P0A7M9	50S ribosomal protein L31	rpmE
0.0109984	P0A7N4	P0A7N4	50S ribosomal protein L32	rpmF
0.258603	P0A7N9	P0A7N9	50S ribosomal protein L33	rpmG
0.111621	P0A7P5	P0A7P5	50S ribosomal protein L34	rpmH
-0.0335595	P0A7Q1	P0A7Q1	50S ribosomal protein L35	rpmI
0.0392453	P0A7Q6	P0A7Q6	50S ribosomal protein L36	rpmJ
-0.0481656	P0AG67	P0AG67	30S ribosomal protein S1	rpsA
0.118091	P0A7V0	P0A7V0	30S ribosomal protein S2	rpsB
0.066686	P0A7V3	P0A7V3	30S ribosomal protein S3	rpsC
0.118192	P0A7V8	P0A7V8	30S ribosomal protein S4	rpsD
0.0236092	P0A7W1	P0A7W1	30S ribosomal protein S5	rpsE
0.0184129	P02358	P02358	30S ribosomal protein S6;30S ribosomal protein S6, fully modified isoform;30S ribosomal protein S6, non-modified isoform	rpsF
0.0266139	P02359	P02359	30S ribosomal protein S7	rpsG
-0.0105317	P0A7W7	P0A7W7	30S ribosomal protein S8	rpsH
0.0454566	P0A7X3	P0A7X3	30S ribosomal protein S9	rpsI
0.0251624	P0A7R5	P0A7R5	30S ribosomal protein S10	rpsJ
0.0622152	P0A7R9	P0A7R9	30S ribosomal protein S11	rpsK
0.0566591	P0A7S3	P0A7S3	30S ribosomal protein S12	rpsL
0.0812257	P0A7S9	P0A7S9	30S ribosomal protein S13	rpsM
0.191392	P0AG59	P0AG59	30S ribosomal protein S14	rpsN
0.0173213	P0ADZ4	P0ADZ4	30S ribosomal protein S15	rpsO
0.234215	P0A7T3	P0A7T3	30S ribosomal protein S16	rpsP
0.0561822	P0AG63	P0AG63	30S ribosomal protein S17	rpsQ
0.10246	P0A7T7	P0A7T7	30S ribosomal protein S18	rpsR
0.0583935	P0A7U3	P0A7U3	30S ribosomal protein S19	rpsS
0.0405248	P0A7U7	P0A7U7	30S ribosomal protein S20	rpsT
0.0406189	P68679	P68679	30S ribosomal protein S21	rpsU

## Sheet: class I
Student's T-test Difference 1h_GroTAC1_1h_Myc	Protein IDs	Majority protein IDs	Protein names	Gene names
-0.0113525	P0A8M0	P0A8M0	Asparagine--tRNA ligase	asnS
0.0250384	P0A6L0	P0A6L0	Deoxyribose-phosphate aldolase	deoC
-0.0348759	P63020	P63020	Fe/S biogenesis protein NfuA	nfuA
-0.256417	P02925	P02925	D-ribose-binding periplasmic protein	rbsB
-0.0763721	P23843	P23843	Periplasmic oligopeptide-binding protein	oppA
-0.108166	P0A9B2	P0A9B2	Glyceraldehyde-3-phosphate dehydrogenase A	gapA
-0.0561612	P00350	P00350	6-phosphogluconate dehydrogenase, decarboxylating	gnd
0.0224482	P06996;P77519;P76335	P06996	Outer membrane protein C	ompC
-0.0256144	P0A825	P0A825	Serine hydroxymethyltransferase	glyA
-0.020024	P0A9T0	P0A9T0	D-3-phosphoglycerate dehydrogenase	serA
-0.0230592	P0A799	P0A799	Phosphoglycerate kinase	pgk
-0.103686	P09372	P09372	Protein GrpE	grpE
0.0959244	P0A862	P0A862	Thiol peroxidase	tpx
0.0759087	P0A7Z4	P0A7Z4	DNA-directed RNA polymerase subunit alpha	rpoA
0.00273895	P0A6A3	P0A6A3	Acetate kinase	ackA
0.00332769	P0A910	P0A910	Outer membrane protein A	ompA
0.0629635	P0A805	P0A805	Ribosome-recycling factor	frr
0.197461	P69776	P69776	Major outer membrane lipoprotein Lpp	lpp
0.0161889	P0A6P1	P0A6P1	Elongation factor Ts	tsf
0.127293	P17315	P17315	Colicin I receptor	cirA
0.00483767	P0A850	P0A850	Trigger factor	tig
0.0480277	P05055	P05055	Polyribonucleotide nucleotidyltransferase	pnp
0.115381	P0A6Q3	P0A6Q3	3-hydroxydecanoyl-[acyl-carrier-protein] dehydratase	fabA
0.0512911	P0A707	P0A707	Translation initiation factor IF-3;Translation initiation factor IF-3, N-terminally processed;Translation initiation factor IF-3S	infC
0.0084006	P31057	P31057	3-methyl-2-oxobutanoate hydroxymethyltransferase	panB
0.0249233	P0A6P9	P0A6P9	Enolase	eno
-0.0644557	P0AD61	P0AD61	Pyruvate kinase I	pykF
0.0581716	P0A953	P0A953	3-oxoacyl-[acyl-carrier-protein] synthase 1	fabB
0.0965602	P0ABP8	P0ABP8	Purine nucleoside phosphorylase DeoD-type	deoD
-0.0515251	P0AGG4	P0AGG4	Thioredoxin-2	trxC
-0.0307414	P0A7D4	P0A7D4	Adenylosuccinate synthetase	purA
0.0203234	P06959	P06959	Dihydrolipoyllysine-residue acetyltransferase component of pyruvate dehydrogenase complex	aceF
0.00597827	P0A7A9	P0A7A9	Inorganic pyrophosphatase	ppa
0.0751127	P0AE08	P0AE08	Alkyl hydroperoxide reductase subunit C	ahpC
0.00490697	P0AFG8	P0AFG8	Pyruvate dehydrogenase E1 component	aceE
-0.0111504	P0A9P0	P0A9P0	Dihydrolipoyl dehydrogenase	lpdA
-0.0367661	P0A6M8	P0A6M8	Elongation factor G	fusA
0.152346	P62707	P62707	2,3-bisphosphoglycerate-dependent phosphoglycerate mutase	gpmA

## Sheet: class II
Student's T-test Difference 1h_GroTAC1_1h_Myc	Protein IDs	Majority protein IDs	Protein names	Gene names
0.0459963	P0A853	P0A853	Tryptophanase	tnaA
-0.0560258	P0AC59	P0AC59	Glutaredoxin-2	grxB
-0.224092	P0AEZ9	P0AEZ9	Molybdenum cofactor biosynthesis protein B	moaB
-0.0163081	P0A6Z6	P0A6Z6	Nickel-responsive regulator	nikR
-0.178957	P0AAG8	P0AAG8	Galactose/methyl galactoside import ATP-binding protein MglA	mglA
-0.173911	P0A9T4	P0A9T4	Protein tas	tas
-0.104635	P27249	P27249	Bifunctional uridylyltransferase/uridylyl-removing enzyme;[Protein-PII] uridylyltransferase;[Protein-PII]-UMP uridylyl-removing enzyme	glnD
-0.0698967	P03813	P03813	Uncharacterized protein YgeA	ygeA
-0.034064	P77395	P77395	Uncharacterized protein YbbN	ybbN
0.0101172	P77739	P77739	Uncharacterized protein YniA	yniA
-0.117029	P05020	P05020	Dihydroorotase	pyrC
-0.0979786	P0A715	P0A715	2-dehydro-3-deoxyphosphooctonate aldolase	kdsA
0.0740131	P75736	P75736	Esterase YbfF	ybfF
-0.0450484	P0A8W8	P0A8W8	UPF0304 protein YfbU	yfbU
0.010966	P0AB71	P0AB71	Fructose-bisphosphate aldolase class 2	fbaA
-0.0353349	P39177	P39177	Universal stress protein G	uspG
0.0103842	Q46851	Q46851	L-glyceraldehyde 3-phosphate reductase	gpr
-0.0423832	P0A6Y8	P0A6Y8	Chaperone protein DnaK	dnaK
-0.155073	P0A9M0	P0A9M0	Lon protease	lon
-0.0714169	P0AA16	P0AA16	Transcriptional regulatory protein OmpR	ompR
-0.0634212	P23893	P23893	Glutamate-1-semialdehyde 2,1-aminomutase	hemL
0.0263265	P13857	P13857	Ribosomal-protein-serine acetyltransferase	rimL
-0.054273	P31979	P31979	NADH-quinone oxidoreductase subunit F	nuoF
-0.0228736	P0ABH7	P0ABH7	Citrate synthase	gltA
0.00998243	P23721	P23721	Phosphoserine aminotransferase	serC
-0.0577831	P0A9Q7	P0A9Q7	Aldehyde-alcohol dehydrogenase;Alcohol dehydrogenase;Acetaldehyde dehydrogenase [acetylating];Pyruvate-formate-lyase deactivase	adhE
-0.0935675	P0A9S3	P0A9S3	Galactitol-1-phosphate 5-dehydrogenase	gatD
-0.031503	P0A9H1	P0A9H1	G/U mismatch-specific DNA glycosylase	mug
0.0269477	P27306	P27306	Soluble pyridine nucleotide transhydrogenase	sthA
0.010128	P21499	P21499	Ribonuclease R	rnr
-0.0618788	P0A738	P0A738	Cyclic pyranopterin monophosphate synthase accessory protein	moaC
-0.0436096	P32695	P32695	tRNA-dihydrouridine synthase A	dusA
-0.000739415	P0A9F3	P0A9F3	HTH-type transcriptional regulator CysB	cysB
-0.000770569	P0AES4	P0AES4	DNA gyrase subunit A	gyrA
-0.0442117	P23836	P23836	Transcriptional regulatory protein PhoP	phoP
0.0105851	P0ACB4	P0ACB4	Protoporphyrinogen IX dehydrogenase [menaquinone]	hemG
-0.0276585	P0A9X4	P0A9X4	Rod shape-determining protein MreB	mreB
0.0108624	P0A8T7	P0A8T7	DNA-directed RNA polymerase subunit beta	rpoC
-0.11705	P24182	P24182	Biotin carboxylase	accC
0.0658054	P0A8V2	P0A8V2	DNA-directed RNA polymerase subunit beta	rpoB
0.00147692	P0AFG3	P0AFG3	2-oxoglutarate dehydrogenase E1 component	sucA
0.00181516	P0DMC7	P0DMC7	Transcriptional regulatory protein RcsB	rcsB
0.0366942	P0AFG6	P0AFG6	Dihydrolipoyllysine-residue succinyltransferase component of 2-oxoglutarate dehydrogenase complex	sucB
0.0249914	P39406	P39406	Ribosomal RNA small subunit methyltransferase C	rsmC
-0.117437	P13033	P13033	Anaerobic glycerol-3-phosphate dehydrogenase subunit B	glpB
-0.00942675	P0AG30	P0AG30	Transcription termination factor Rho	rho
-0.0608905	P0AAZ4	P0AAZ4	Replication-associated recombination protein A	rarA
0.379391	P0ABT2	P0ABT2	DNA protection during starvation protein	dps
0.117994	P0AGJ2	P0AGJ2	tRNA (guanosine(18)-2-O)-methyltransferase	trmH
0.0454343	P0ABF1	P0ABF1	Poly(A) polymerase I	pcnB
0.0536079	P0AFG0	P0AFG0	Transcription termination/antitermination protein NusG	nusG
0.0166391	P0AEK2	P0AEK2	3-oxoacyl-[acyl-carrier-protein] reductase FabG	fabG
0.0355053	P0A705	P0A705	Translation initiation factor IF-2	infB
-0.0535323	P0A6U3	P0A6U3	tRNA uridine 5-carboxymethylaminomethyl modification enzyme MnmG	mnmG
0.0487665	P0AG24	P0AG24	Bifunctional (p)ppGpp synthase/hydrolase SpoT;GTP pyrophosphokinase;Guanosine-3,5-bis(diphosphate) 3-pyrophosphohydrolase	spoT
0.0463867	P00393	P00393	NADH dehydrogenase	ndh
0.0182718	P45577	P45577	RNA chaperone ProQ	proQ
-0.0158895	P0A6W5	P0A6W5	Transcription elongation factor GreA	greA
-0.0517184	P30745	P30745	Cyclic pyranopterin monophosphate synthase	moaA
-0.168198	P0A6D7	P0A6D7	Shikimate kinase 1	aroK
0.00762812	P0A6B7	P0A6B7	Cysteine desulfurase IscS	iscS
-0.146345	P27305	P27305	Glutamyl-Q tRNA(Asp) synthetase	gluQ
0.0368703	P76104	P76104	Uncharacterized protease YdcP	ydcP
0.0172653	P0A7X6	P0A7X6	Ribosome maturation factor RimM	rimM
0.0675926	P37765	P37765	Ribosomal large subunit pseudouridine synthase B	rluB
0.077624	P02931	P02931	Outer membrane protein F	ompF
0.177029	P69908	P69908	Glutamate decarboxylase alpha	gadA
-0.0269763	P0AGK8	P0AGK8	HTH-type transcriptional regulator IscR	iscR
0.0600637	P0A722	P0A722	Acyl-[acyl-carrier-protein]--UDP-N-acetylglucosamine O-acyltransferase	lpxA
-0.0380872	P0A6P7	P0A6P7	Probable GTP-binding protein EngB	engB
-0.0124544	P0ACQ4	P0ACQ4	Hydrogen peroxide-inducible genes activator	oxyR
-0.0579688	P30177	P30177	Uncharacterized protein YbiB	ybiB
-0.0775808	P0C0K3	P0C0K3	Protein RdoA	rdoA
-0.0809097	P76187	P76187	Oxidoreductase YdhF	ydhF
0.0117779	P29680	P29680	Uroporphyrinogen decarboxylase	hemE
-0.0799872	P23869	P23869	Peptidyl-prolyl cis-trans isomerase B	ppiB
-0.0572802	P33599	P33599	NADH-quinone oxidoreductase subunit C/D	nuoC
-0.0202802	P0A717	P0A717	Ribose-phosphate pyrophosphokinase	prs
-0.0678927	P08244	P08244	Orotidine 5-phosphate decarboxylase	pyrF
0.0811113	P0A8Y3	P0A8Y3	Alpha-D-glucose-1-phosphate phosphatase YihX	yihX
-0.00131798	P0AF48	P0AF48	UPF0047 protein YjbQ	yjbQ
0.0183347	P75849	P75849	Uncharacterized protein YcbL	ycbL
-0.0511971	P0ACI0	P0ACI0	Right origin-binding protein	rob
-0.1313	P0AFD1	P0AFD1	NADH-quinone oxidoreductase subunit E	nuoE
0.00102615	P33667	P33667	tRNA 2-selenouridine synthase	selU
-0.0212415	P45578	P45578	S-ribosylhomocysteine lyase	luxS
0.00633939	P0AE88	P0AE88	Transcriptional regulatory protein CpxR	cpxR
-0.0082372	P0AC69	P0AC69	Glutaredoxin-4	grxD
-0.163838	P0AED5	P0AED5	Response regulator UvrY	uvrY
-0.0397104	P0A8M3	P0A8M3	Threonine--tRNA ligase	thrS
-0.0423075	P0A7D1	P0A7D1	Peptidyl-tRNA hydrolase	pth
-0.0227757	P15254	P15254	Phosphoribosylformylglycinamidine synthase	purL
-0.0284837	P09053	P09053	Valine--pyruvate aminotransferase	avtA
0.0218563	P0ABD5	P0ABD5	Acetyl-coenzyme A carboxylase carboxyl transferase subunit alpha	accA
-0.238949	P77581	P77581	Succinylornithine transaminase	astC
-0.00596174	P25397	P25397	Tellurite methyltransferase	tehB
-0.00815519	P0A9D4	P0A9D4	Serine acetyltransferase	cysE
-0.0446955	P0A8J8	P0A8J8	ATP-dependent RNA helicase RhlB	rhlB
0.024442	P76550	P76550	Uncharacterized protein YffS	yffS
0.021148	P0AFR4	P0AFR4	Uncharacterized protein YciO	yciO
0.112275	P0AFY8	P0AFY8	Negative modulator of initiation of replication	seqA
-0.165448	P0A6Y5	P0A6Y5	33 kDa chaperonin	hslO
0.00999705	P43329	P43329	ATP-dependent RNA helicase HrpA	hrpA
0.0240364	P61517	P61517	Carbonic anhydrase 2	can
-0.104302	P0A9L5	P0A9L5	Peptidyl-prolyl cis-trans isomerase C	ppiC
-0.0733967	P0CE53;A0A385XJE6;P0CE58;P0CE57;P0CE56;P0CE55;P0CE54;P0CE52;P0CE51;P0CE50;P0CE49;P76071	P0CE53;A0A385XJE6;P0CE58;P0CE57;P0CE56;P0CE55;P0CE54;P0CE52;P0CE51;P0CE50;P0CE49;P76071	Transposase InsH for insertion sequence element IS5H;Transposase InsH for insertion sequence element IS5T;Transposase InsH for insertion sequence element IS5R;Transposase InsH for insertion sequence element IS5LO;Transposase InsH for insertion sequence element IS5K;Transposase InsH for insertion sequence element IS5I;Transposase InsH for insertion sequence element IS5F;Transposase InsH for insert…	insH6;insH11;insH10;insH9;insH8;insH7;insH4;insH3;insH2;insH1;insH5
0.0449543	P36928	P36928	Uncharacterized chaperone protein YegD	yegD

## Sheet: class III-
Student's T-test Difference 1h_GroTAC1_1h_Myc	Protein IDs	Majority protein IDs	Protein names	Gene names
-0.0915502	P0A9N4	P0A9N4	Pyruvate formate-lyase 1-activating enzyme	pflA
-0.163746	P0C8J8	P0C8J8	D-tagatose-1,6-bisphosphate aldolase subunit GatZ	gatZ
-0.0295264	P0A8E1	P0A8E1	UPF0227 protein YcfP	ycfP
0.195641	P0AFX4	P0AFX4	Regulator of sigma D	rsd
-0.0241782	P06987	P06987	Histidine biosynthesis bifunctional protein HisB;Histidinol-phosphatase;Imidazoleglycerol-phosphate dehydratase	hisB
-0.114897	P0ACJ8	P0ACJ8	cAMP-activated global transcriptional regulator CRP	crp
-0.125364	P00490	P00490	Maltodextrin phosphorylase	malP
-0.078296	P0A894	P0A894	RNase adapter protein RapZ	rapZ
0.0097243	P25888	P25888	ATP-dependent RNA helicase RhlE	rhlE
-0.0851281	P0A9J8	P0A9J8	P-protein;Chorismate mutase;Prephenate dehydratase	pheA
-0.0613473	P0A948	P0A948	Ribosomal-protein-alanine acetyltransferase	rimJ
-0.460787	P37326	P37326	Putative prophage CPS-53 integrase	intS
0.0124696	P68767	P68767	Cytosol aminopeptidase	pepA
-0.0381692	P0AGJ5	P0AGJ5	Uncharacterized tRNA/rRNA methyltransferase YfiF	yfiF
0.0424735	P0A9K3	P0A9K3	PhoH-like protein	ybeZ
-0.024189	P08622	P08622	Chaperone protein DnaJ	dnaJ
0.00647227	P0AAR3	P0AAR3	Cys-tRNA(Pro)/Cys-tRNA(Cys) deacylase YbaK	ybaK
0.00877953	P0A6T5	P0A6T5	GTP cyclohydrolase 1	folE
0.0314903	P64588	P64588	Transcriptional regulator YqjI	yqjI
0.0146783	P0AFI2	P0AFI2	DNA topoisomerase 4 subunit A	parC
-0.020956	P0A832	P0A832	SsrA-binding protein	smpB
0.312858	P0ACL5	P0ACL5	Glc operon transcriptional activator	glcC
0.0501239	P23003	P23003	tRNA/tmRNA (uracil-C(5))-methyltransferase	trmA
0.0462856	P36548	P36548	N-acetylmuramoyl-L-alanine amidase AmiA	amiA
-0.0167529	P0AA39	P0AA39	Ribosomal large subunit pseudouridine synthase C	rluC
-0.193885	P0A873	P0A873	tRNA (guanine-N(1)-)-methyltransferase	trmD
-0.00320943	P75864	P75864	Ribosomal RNA large subunit methyltransferase K/L;23S rRNA m2G2445 methyltransferase;23S rRNA m7G2069 methyltransferase	rlmL
0.00295385	P0ADG4	P0ADG4	Inositol-1-monophosphatase	suhB
0.0239557	P42596	P42596	Ribosomal RNA large subunit methyltransferase G	rlmG
0.0881157	P0A9P6	P0A9P6	ATP-dependent RNA helicase DeaD	deaD

## Sheet: class IV
Student's T-test Difference 1h_GroTAC1_1h_Myc	Protein IDs	Majority protein IDs	Protein names	Gene names
-0.0916392	P00944	P00944	Xylose isomerase	xylA
-0.0674191	P00363	P00363	Fumarate reductase flavoprotein subunit	frdA
-0.0290133	P0A8G3	P0A8G3	Uronate isomerase	uxaC
-0.0758158	P0A991	P0A991	Fructose-bisphosphate aldolase class 1	fbaB
-0.118925	P37685	P37685	Aldehyde dehydrogenase B	aldB
-0.00850868	P0C8J6	P0C8J6	D-tagatose-1,6-bisphosphate aldolase subunit GatY	gatY
0.0405458	P77735	P77735	Uncharacterized oxidoreductase YajO	yajO
-0.117029	P05020	P05020	Dihydroorotase	pyrC
-0.0979786	P0A715	P0A715	2-dehydro-3-deoxyphosphooctonate aldolase	kdsA
-0.0502847	P0A7E1	P0A7E1	Dihydroorotate dehydrogenase (quinone)	pyrD
-0.0335668	P21165	P21165	Xaa-Pro dipeptidase	pepQ
-0.0695871	P0A959	P0A959	Glutamate-pyruvate aminotransferase AlaA	alaA
-0.0874672	P33232	P33232	L-lactate dehydrogenase	lldD
0.00998243	P23721	P23721	Phosphoserine aminotransferase	serC
-0.0947253	P77475	P77475	Fructose-1-phosphate phosphatase YqaB	yqaB
-0.280021	P23908	P23908	Acetylornithine deacetylase	argE
-0.00946236	P07650	P07650	Thymidine phosphorylase	deoA
0.016077	P75821	P75821	Uncharacterized protein YbjS	ybjS
0.0106519	P0AC41	P0AC41	Succinate dehydrogenase flavoprotein subunit	sdhA
0.229396	P33371	P33371	tRNA-dihydrouridine synthase C	dusC
0.049146	P37745	P37745	dTDP-4-dehydrorhamnose 3,5-epimerase	rfbC
-0.0522703	P0A6L4	P0A6L4	N-acetylneuraminate lyase	nanA
-0.0828117	P00370	P00370	NADP-specific glutamate dehydrogenase	gdhA
-0.0486256	P27859	P27859	Tat-linked quality control protein TatD	tatD
-0.0541979	P0ACB2	P0ACB2	Delta-aminolevulinic acid dehydratase	hemB
8.51949e-05	P75823	P75823	Low specificity L-threonine aldolase	ltaE
0.0295506	P0A8S1	P0A8S1	HTH-type transcriptional regulator ArgP	argP
-0.0572802	P33599	P33599	NADH-quinone oxidoreductase subunit C/D	nuoC
0.0146186	P0AGG8	P0AGG8	Metalloprotease TldD	tldD
-0.057504	P0A6L2	P0A6L2	4-hydroxy-tetrahydrodipicolinate synthase	dapA
-0.0443192	P60716	P60716	Lipoyl synthase	lipA
4.95911e-05	P0A6J5	P0A6J5	D-amino acid dehydrogenase	dadA
-0.068943	P0A8U2	P0A8U2	UPF0294 protein YafD	yafD
-0.0278289	P29012	P29012	Alanine racemase, catabolic	dadX
0.0146325	P0AEJ6	P0AEJ6	Ethanolamine ammonia-lyase heavy chain	eutB
0.033137	P0AAI5	P0AAI5	3-oxoacyl-[acyl-carrier-protein] synthase 2	fabF
0.228032	P0ACK8	P0ACK8	L-fucose operon activator	fucR
0.0999203	P0A6C1	P0A6C1	Endonuclease 4	nfo
-0.0325521	P21151	P21151	3-ketoacyl-CoA thiolase	fadA
0.00994492	P0A9Q9	P0A9Q9	Aspartate-semialdehyde dehydrogenase	asd
0.00736109	P0A817	P0A817	S-adenosylmethionine synthase	metK
0.0861963	P76143	P76143	Uncharacterized aldolase LsrF	lsrF
-0.0561517	P75949	P75949	Beta-hexosaminidase	nagZ
0.0148665	P0AFQ7	P0AFQ7	Uncharacterized deoxyribonuclease YcfH	ycfH
-0.0134697	P22333	P22333	Adenosine deaminase	add
-0.349258	P0A9R7	P0A9R7	Cell division ATP-binding protein FtsE	ftsE
