# Supplementary material for: Targeted protein degradation in Escherichia coli using CLIPPERs
Source: EMBO Rep. 2025 Jun 25;26(16):3994–4016. doi: 10.1038/s44319-025-00510-9 (PMC12373786; doi:10.1038/s44319-025-00510-9)
Supplement: Supplementary file 11 — Figure EV4 Source Data [file 44319_2025_510_MOESM11_ESM.zip › EV4/EV4B/MS_protein_group_analysis_GroTAC1_2h.xlsx]

## Sheet: All proteins
Student's T-test Difference 2h_GroTAC1_2h_Myc	Protein IDs	Majority protein IDs	Protein names	Gene names
-1.73459	P33594	P33594	Nickel import ATP-binding protein NikE	nikE
-1.68512	P0ABJ6	P0ABJ6	Cytochrome bo(3) ubiquinol oxidase subunit 4	cyoD
-1.68402	P12999	P12999	Malonyl-[acyl-carrier protein] O-methyltransferase	bioC
-1.55304	P31466	P31466	Adenine permease AdeP	adeP
-1.54525	P0ADX7	P0ADX7	Uncharacterized protein YhhA	yhhA
-1.51397	P75870	P75870	Inner membrane protein YccS	yccS
-1.4422	P13482	P13482	Periplasmic trehalase	treA
-1.42769	P77717	P77717	Uncharacterized lipoprotein YbaY	ybaY
-1.32111	P31130	P31130	Uncharacterized protein YdeI	ydeI
-1.27154	P0AG84	P0AG84	Uncharacterized oxidoreductase YghA	yghA
-1.25154	P0AFM4	P0AFM4	Phosphate starvation-inducible protein PsiF	psiF
-1.20465	P75694	P75694	Uncharacterized protein YahO	yahO
-1.05512	P0AGD1	P0AGD1	Superoxide dismutase [Cu-Zn]	sodC
-1.04266	P0AA99	P0AA99	Putative L,D-transpeptidase YafK	yafK
-1.03268	P0ADU5	P0ADU5	Protein YgiW	ygiW
-1.01237	P76002	P76002	Inhibitor of g-type lysozyme	pliG
-0.980724	P36667	P36667	Rhamnosyltransferase WbbL	wbbL
-0.979856	P37013	P37013	Anaerobic nitric oxide reductase transcription regulator NorR	norR
-0.960766	P0AFH8	P0AFH8	Osmotically-inducible protein Y	osmY
-0.957023	P64599	P64599	Uncharacterized protein YhbT	yhbT
-0.940229	P0ADE6	P0ADE6	Uncharacterized protein YgaU	ygaU
-0.917394	P0C054	P0C054	Small heat shock protein IbpA	ibpA
-0.904755	P0C0L2	P0C0L2	Peroxiredoxin OsmC	osmC
-0.899177	P0A9J4	P0A9J4	2-dehydropantoate 2-reductase	panE
-0.859811	P00926	P00926	D-serine dehydratase	dsdA
-0.850382	P0ACY3	P0ACY3	Uncharacterized protein YeaG	yeaG
-0.825453	P75691	P75691	Aldehyde reductase YahK	yahK
-0.811606	P0A867	P0A867	Transaldolase A	talA
-0.750508	P02925	P02925	D-ribose-binding periplasmic protein	rbsB
-0.742316	P0ABH9	P0ABH9	ATP-dependent Clp protease ATP-binding subunit ClpA	clpA
-0.740561	P37685	P37685	Aldehyde dehydrogenase B	aldB
-0.717834	P0AC55	P0AC55	Nitrogen regulatory protein P-II 2	glnK
-0.708471	P27238	P27238	Uncharacterized protein YfeD	yfeD
-0.69903	P0A830	P0A830	Aerobic C4-dicarboxylate transport protein	dctA
-0.698756	P0ADP2	P0ADP2	Uncharacterized protein YigI	yigI
-0.697014	P02924	P02924	L-arabinose-binding periplasmic protein	araF
-0.687888	P77171	P77171	Uncharacterized HTH-type transcriptional regulator YdcI	ydcI
-0.686416	P0AA31	P0AA31	UPF0033 protein YedF	yedF
-0.669722	P77569	P77569	Mhp operon transcriptional activator	mhpR
-0.655746	P0ACL5	P0ACL5	Glc operon transcriptional activator	glcC
-0.655556	XB-GGS;XB-GGS-SBP;XB-GGSGGSGG-SBP	XB-GGS;XB-GGS-SBP;XB-GGSGGSGG-SBP
-0.629839	P0ACD8	P0ACD8	Hydrogenase-1 large chain	hyaB
-0.625508	P0ADB7	P0ADB7	Entericidin B	ecnB
-0.623987	P0ADB1	P0ADB1	Osmotically-inducible lipoprotein E	osmE
-0.620976	P37636	P37636	Multidrug resistance protein MdtE	mdtE
-0.614297	P15993	P15993	Aromatic amino acid transport protein AroP	aroP
-0.568052	P77674	P77674	Gamma-aminobutyraldehyde dehydrogenase	prr
-0.560186	P37339	P37339	L-2-hydroxyglutarate oxidase LhgO	lhgO
-0.558073	P37661	P37661	Phosphoethanolamine transferase EptB	eptB
-0.545214	P07117	P07117	Sodium/proline symporter	putP
-0.545049	P23908	P23908	Acetylornithine deacetylase	argE
-0.543654	P37326	P37326	Putative prophage CPS-53 integrase	intS
-0.527734	P15078	P15078	Carbon starvation protein A	cstA
-0.526828	P75954	P75954	Probable L,D-transpeptidase YcfS	ycfS
-0.526158	P0AE85	P0AE85	Periplasmic protein CpxP	cpxP
-0.525719	P23305	P23305	Uncharacterized protein YigA	yigA
-0.524489	P08201	P08201	Nitrite reductase (NADH) large subunit	nirB
-0.524153	P75818	P75818	Uncharacterized lipoprotein YbjP	ybjP
-0.522163	P65292	P65292	Uncharacterized lipoprotein YgdI	ygdI
-0.521997	P0AD49	P0AD49	Ribosome-associated inhibitor A	raiA
-0.515397	P06720	P06720	Alpha-galactosidase	melA
-0.511448	P43340	P43340	Uncharacterized NAD(P)H oxidoreductase YcaK	ycaK
-0.504058	P0A996	P0A996	Anaerobic glycerol-3-phosphate dehydrogenase subunit C	glpC
-0.501827	P25526	P25526	Succinate-semialdehyde dehydrogenase [NADP(+)] GabD	gabD
-0.498445	P37672	P37672	2,3-diketo-L-gulonate reductase	dlgD
-0.497226	P32125	P32125	Molybdopterin-guanine dinucleotide biosynthesis adapter protein	mobB
-0.486766	P77791	P77791	Maltose O-acetyltransferase	maa
-0.482958	P07109	P07109	Histidine transport ATP-binding protein HisP	hisP
-0.482818	P63235	P63235	Probable glutamate/gamma-aminobutyrate antiporter	gadC
-0.482056	P69908	P69908	Glutamate decarboxylase alpha	gadA
-0.477255	Q46857	Q46857	2,5-diketo-D-gluconic acid reductase A	dkgA
-0.476849	P76108	P76108	Putative ABC transporter periplasmic-binding protein YdcS	ydcS
-0.473852	P76621	P76621	Protein CsiD	csiD
-0.47384	P45800	P45800	Putative membrane protein IgaA homolog	yrfF
-0.473594	P0A9G6	P0A9G6	Isocitrate lyase	aceA
-0.473389	P0A725	P0A725	UDP-3-O-[3-hydroxymyristoyl] N-acetylglucosamine deacetylase	lpxC
-0.467092	P0AES9	P0AES9	Acid stress chaperone HdeA	hdeA
-0.467072	P76193	P76193	Probable L,D-transpeptidase YnhG	ynhG
-0.463678	P64426	P64426	UPF0748 lipoprotein YddW	yddW
-0.463167	P71298	P71298	Putative prophage CP4-6 integrase	intF
-0.462998	P0AGB3	P0AGB3	RNA polymerase sigma factor RpoH	rpoH
-0.459006	P0C8J8	P0C8J8	D-tagatose-1,6-bisphosphate aldolase subunit GatZ	gatZ
-0.455452	P21367	P21367	Uncharacterized protein YcaC	ycaC
-0.449781	P0AF78	P0AF78	Uncharacterized protein YjfJ	yjfJ
-0.449213	P77252	P77252	Uncharacterized protein YkgE	ykgE
-0.448409	P0A9I3	P0A9I3	Glycine cleavage system transcriptional repressor	gcvR
-0.44478	P0AAT9	P0AAT9	Uncharacterized protein YbeL	ybeL
-0.439985	P68206	P68206	UPF0337 protein YjbJ	yjbJ
-0.439583	P0ABB8	P0ABB8	Magnesium-transporting ATPase, P-type 1	mgtA
-0.437407	P75966	P75966	Ribosomal large subunit pseudouridine synthase E	rluE
-0.436946	P27837	P27837	Probable transport protein YifK	yifK
-0.436413	P75822	P75822	Uncharacterized protein YbjT	ybjT
-0.434734	P37757	P37757	Uncharacterized isomerase YddE	yddE
-0.43425	P0ABK2	P0ABK2	Cytochrome bd-I ubiquinol oxidase subunit 2	cydB
-0.434135	P21179	P21179	Catalase HPII	katE
-0.427664	P0ABD8	P0ABD8	Biotin carboxyl carrier protein of acetyl-CoA carboxylase	accB
-0.426393	P33570	P33570	Transketolase 2	tktB
-0.426185	P21363	P21363	Protein YciE	yciE
-0.425838	P27249	P27249	Bifunctional uridylyltransferase/uridylyl-removing enzyme;[Protein-PII] uridylyltransferase;[Protein-PII]-UMP uridylyl-removing enzyme	glnD
-0.424222	P0A879	P0A879	Tryptophan synthase beta chain	trpB
-0.417865	P0A8J4	P0A8J4	UPF0250 protein YbeD	ybeD
-0.416867	P0AAG5	P0AAG5	Multidrug resistance-like ATP-binding protein MdlB	mdlB
-0.414291	P64581	P64581	Uncharacterized protein YqjD	yqjD
-0.413644	P76145	P76145	Trans-aconitate 2-methyltransferase	tam
-0.410438	P0AER0	P0AER0	Glycerol uptake facilitator protein	glpF
-0.409027	P69910	P69910	Glutamate decarboxylase beta	gadB
-0.408564	P0AGG2	P0AGG2	Acyl-CoA thioesterase 2	tesB
-0.408244	P39274	P39274	Uncharacterized protein YjdJ	yjdJ
-0.407732	P28632	P28632	DNA polymerase III subunit psi	holD
-0.405105	P06864	P06864	Evolved beta-galactosidase subunit alpha	ebgA
-0.401995	P05637	P05637	Bis(5-nucleosyl)-tetraphosphatase [symmetrical]	apaH
-0.401336	P76389	P76389	UPF0053 protein YegH	yegH
-0.399381	P0A6E6	P0A6E6	ATP synthase epsilon chain	atpC
-0.398605	P0AET2	P0AET2	Acid stress chaperone HdeB	hdeB
-0.398603	P0ACM2	P0ACM2	HTH-type transcriptional repressor RspR	rspR
-0.396446	P0A901	P0A901	Outer membrane lipoprotein Blc	blc
-0.391466	P63284;A0A7H2C767	P63284;A0A7H2C767	Chaperone protein ClpB	clpB
-0.390687	P0AEH5	P0AEH5	Protein ElaB	elaB
-0.390587	P23847	P23847	Periplasmic dipeptide transport protein	dppA
-0.38715	P33371	P33371	tRNA-dihydrouridine synthase C	dusC
-0.386702	P0A6F9	P0A6F9	10 kDa chaperonin	groS
-0.386071	Q47319	Q47319	DTW domain-containing protein YfiP	yfiP
-0.384434	P68191	P68191	Stationary-phase-induced ribosome-associated protein	sra
-0.383872	P46852	P46852	Quercetin 2,3-dioxygenase	yhhW
-0.380492	P69490	P69490	Cytochrome c-type biogenesis protein CcmE	ccmE
-0.379571	P0AG80	P0AG80	sn-glycerol-3-phosphate-binding periplasmic protein UgpB	ugpB
-0.379167	P0AEZ9	P0AEZ9	Molybdenum cofactor biosynthesis protein B	moaB
-0.378777	P0ACZ8	P0ACZ8	Transcriptional regulatory protein CusR	cusR
-0.373028	P37194	P37194	Outer membrane protein slp	slp
-0.370522	P22256	P22256	4-aminobutyrate aminotransferase GabT	gabT
-0.369321	P32177	P32177	Protein FdhD	fdhD
-0.369122	P07003	P07003	Pyruvate dehydrogenase [ubiquinone];Alpha-peptide	poxB
-0.366426	P60872	P60872	Putative transport protein YidE	yidE
-0.366336	P42597	P42597	Uncharacterized protein YgjP	ygjP
-0.364359	P0ABE2	P0ABE2	Protein BolA	bolA
-0.364019	P0A756	P0A756	Glutathione-regulated potassium-efflux system ancillary protein KefG	kefG
-0.36163	P77454	P77454	Glutaminase 1	glsA1
-0.359836	P23898	P23898	Probable endopeptidase NlpC	nlpC
-0.357791	P56614;P21361	P56614;P21361	Uncharacterized protein YmdF;Uncharacterized protein YciG	ymdF;yciG
-0.356126	P0A8U0	P0A8U0	Protein Syd	syd
-0.355557	P76015	P76015	PTS-dependent dihydroxyacetone kinase, dihydroxyacetone-binding subunit DhaK	dhaK
-0.353433	P37342	P37342	Uncharacterized protein YjjI	yjjI
-0.35298	P37902	P37902	Glutamate/aspartate periplasmic-binding protein	gltI
-0.351861	P76329	P76329	Putative mannosyl-3-phosphoglycerate phosphatase	yedP
-0.348496	P31545	P31545	Deferrochelatase/peroxidase EfeB	efeB
-0.347659	P0C960	P0C960	Endo-type membrane-bound lytic murein transglycosylase A	emtA
-0.346392	P0A9C0	P0A9C0	Anaerobic glycerol-3-phosphate dehydrogenase subunit A	glpA
-0.346264	P0AF10	P0AF10	Mannitol operon repressor	mtlR
-0.345135	P0A6F3	P0A6F3	Glycerol kinase	glpK
-0.344175	P77581	P77581	Succinylornithine transaminase	astC
-0.343473	P64545	P64545	Uncharacterized protein YfgG	yfgG
-0.342996	P0AFP6	P0AFP6	Putative GTP cyclohydrolase 1 type 2	ybgI
-0.341088	P36659	P36659	Curved DNA-binding protein	cbpA
-0.337463	P76245	P76245	Probable diguanylate cyclase YeaP	yeaP
-0.336543	P76172	P76172	Uncharacterized protein YnfD	ynfD
-0.336131	P42626	P42626	UPF0597 protein YhaM	yhaM
-0.333809	P0AEM4	P0AEM4	Negative regulator of flagellin synthesis	flgM
-0.330954	P0AFU0	P0AFU0	Inner membrane ABC transporter permease protein YejB	yejB
-0.329464	P76549	P76549	Uncharacterized protein YffR	yffR
-0.327137	P69828	P69828	Galactitol-specific phosphotransferase enzyme IIA component	gatA
-0.326933	P0A7B8	P0A7B8	ATP-dependent protease subunit HslV	hslV
-0.326058	P33012	P33012	DNA gyrase inhibitor	sbmC
-0.325479	Q46803	Q46803	Uncharacterized protein YgeW	ygeW
-0.32475	P24230	P24230	ATP-dependent DNA helicase RecG	recG
-0.323884	P63228	P63228	D-glycero-beta-D-manno-heptose-1,7-bisphosphate 7-phosphatase	gmhB
-0.323221	P31455	P31455	Uncharacterized protein YidR	yidR
-0.322655	P67697	P67697	Antitoxin HicB	hicB
-0.322339	P0AC51	P0AC51	Zinc uptake regulation protein	zur
-0.321942	P31678	P31678	Trehalose-6-phosphate phosphatase	otsB
-0.321767	P37595	P37595	Isoaspartyl peptidase;Isoaspartyl peptidase subunit alpha;Isoaspartyl peptidase subunit beta	iaaA
-0.321721	P0AE78	P0AE78	Magnesium and cobalt efflux protein CorC	corC
-0.320992	P0AFW8	P0AFW8	Protein rof	rof
-0.318738	P17854	P17854	Phosphoadenosine phosphosulfate reductase	cysH
-0.318453	P08506	P08506	D-alanyl-D-alanine carboxypeptidase DacC	dacC
-0.318231	P13033	P13033	Anaerobic glycerol-3-phosphate dehydrogenase subunit B	glpB
-0.317231	P0A858	P0A858	Triosephosphate isomerase	tpiA
-0.316361	P0A8G6	P0A8G6	NAD(P)H dehydrogenase (quinone)	wrbA
-0.316154	P0AAC6	P0AAC6	Modulator of FtsH protease YccA	yccA
-0.316019	P0A7J0	P0A7J0	3,4-dihydroxy-2-butanone 4-phosphate synthase	ribB
-0.315907	P77754	P77754	Spheroplast protein Y	spy
-0.315032	P0AEX5	P0AEX5	Probable phosphoribulokinase	prkB
-0.314905	P0AC59	P0AC59	Glutaredoxin-2	grxB
-0.314121	P0A991	P0A991	Fructose-bisphosphate aldolase class 1	fbaB
-0.313107	P0AGE0	P0AGE0	Single-stranded DNA-binding protein	ssb
-0.312476	P77735	P77735	Uncharacterized oxidoreductase YajO	yajO
-0.312144	P76014	P76014	PTS-dependent dihydroxyacetone kinase, ADP-binding subunit DhaL	dhaL
-0.307536	P0A6F5	P0A6F5	60 kDa chaperonin	groL
-0.30686	P0A6D7	P0A6D7	Shikimate kinase 1	aroK
-0.306798	P25552	P25552	Guanosine-5-triphosphate,3-diphosphate pyrophosphatase	gppA
-0.304697	P30139	P30139	Thiazole synthase	thiG
-0.30226	P77499	P77499	Probable ATP-dependent transporter SufC	sufC
-0.299131	P39902	P39902	Protein SprT	sprT
-0.295391	P0A6Z3	P0A6Z3	Chaperone protein HtpG	htpG
-0.295322	P76445	P76445	Lipid A 1-diphosphate synthase	lpxT
-0.295272	P08997	P08997	Malate synthase A	aceB
-0.292702	P76113	P76113	NADPH-dependent curcumin reductase	curA
-0.291804	P33219	P33219	Protein YebF	yebF
-0.291514	P33362	P33362	Putative osmoprotectant uptake system substrate-binding protein OsmF	osmF
-0.287889	P17109	P17109	2-succinyl-5-enolpyruvyl-6-hydroxy-3-cyclohexene-1-carboxylate synthase	menD
-0.287417	P22333	P22333	Adenosine deaminase	add
-0.287059	P39371	P39371	N-acetylneuraminate epimerase	nanM
-0.286909	P0A731	P0A731	Methylglyoxal synthase	mgsA
-0.285882	P77739	P77739	Uncharacterized protein YniA	yniA
-0.284286	P09169	P09169	Protease 7	ompT
-0.283593	P31658	P31658	Molecular chaperone Hsp31 and glyoxalase 3	hchA
-0.283411	P0AB20	P0AB20	Heat shock protein HspQ	hspQ
-0.283176	P29745	P29745	Peptidase T	pepT
-0.281832	P27241	P27241	Lipopolysaccharide core biosynthesis protein RfaZ	rfaZ
-0.281704	P76406	P76406	Uncharacterized protein YegR	yegR
-0.281644	P0AF50	P0AF50	Uncharacterized protein YjbR	yjbR
-0.279137	P0A873	P0A873	tRNA (guanine-N(1)-)-methyltransferase	trmD
-0.27717	P25906	P25906	Putative oxidoreductase YdbC	ydbC
-0.276154	P32703	P32703	Uncharacterized Na(+)/H(+) exchanger YjcE	yjcE
-0.274543	P76143	P76143	Uncharacterized aldolase LsrF	lsrF
-0.274406	P30859	P30859	Putative ABC transporter arginine-binding protein 2	artI
-0.273389	P64534	P64534	Nickel/cobalt homeostasis protein RcnB	rcnB
-0.271864	P0AAF6	P0AAF6	Arginine transport ATP-binding protein ArtP	artP
-0.270529	P0AFL3	P0AFL3	Peptidyl-prolyl cis-trans isomerase A	ppiA
-0.269073	P0AC19	P0AC19	D-erythro-7,8-dihydroneopterin triphosphate epimerase	folX
-0.268716	P0AAC0	P0AAC0	Universal stress protein E	uspE
-0.2684	P0A9W0	P0A9W0	HTH-type transcriptional regulator UlaR	ulaR
-0.26653	P76577	P76577	Penicillin-binding protein 1C;Penicillin-insensitive transglycosylase;Transpeptidase-like module	pbpC
-0.264223	P30749	P30749	Molybdopterin synthase catalytic subunit	moaE
-0.263404	P67826	P67826	Copper homeostasis protein CutC	cutC
-0.262971	P0AGF6	P0AGF6	L-threonine dehydratase catabolic TdcB	tdcB
-0.262911	P33650	P33650	Ferrous iron transport protein B	feoB
-0.261946	P28304	P28304	Quinone oxidoreductase 1	qorA
-0.260961	P52102	P52102	Uncharacterized ferredoxin-like protein YfhL	yfhL
-0.259713	P0A877	P0A877	Tryptophan synthase alpha chain	trpA
-0.258624	Q47146	Q47146	Acyl-coenzyme A dehydrogenase	fadE
-0.258129	P15373	P15373	Antitoxin PrlF	prlF
-0.257898	P75946	P75946	Uncharacterized protein YcfL	ycfL
-0.256826	P0AC98	P0AC98	Succinate-acetate/proton symporter SatP	satP
-0.254887	P06999	P06999	ATP-dependent 6-phosphofructokinase isozyme 2	pfkB
-0.254641	P27250	P27250	Aldehyde reductase Ahr	ahr
-0.253554	P52644	P52644	Heat shock protein HslJ	hslJ
-0.253057	P06988	P06988	Histidinol dehydrogenase	hisD
-0.253012	P08622	P08622	Chaperone protein DnaJ	dnaJ
-0.252831	P0ABJ9	P0ABJ9	Cytochrome bd-I ubiquinol oxidase subunit 1	cydA
-0.252694	P25738	P25738	Acidic protein MsyB	msyB
-0.251553	P25718	P25718	Alpha-amylase	malS
-0.250831	P0A8P3	P0A8P3	Probable Fe(2+)-trafficking protein	yggX
-0.250299	P00963	P00963	Aspartate--ammonia ligase	asnA
-0.249174	P02929	P02929	Protein TonB	tonB
-0.248915	P24555	P24555	Protease 2	ptrB
-0.248782	P0AED0	P0AED0	Universal stress protein A	uspA
-0.248774	P37349	P37349	PTS-dependent dihydroxyacetone kinase, phosphotransferase subunit DhaM;Phosphocarrier protein HPr;Phosphotransferase enzyme IIA component	dhaM
-0.248658	P41036	P41036	Putative sialic acid transporter	nanT
-0.248614	P39835	P39835	High-affinity gluconate transporter	gntT
-0.24715	P0CG19	P0CG19	Inactive ribonuclease PH	rph
-0.245975	P68187	P68187	Maltose/maltodextrin import ATP-binding protein MalK	malK
-0.245883	P0A8D6	P0A8D6	O-acetyl-ADP-ribose deacetylase	ymdB
-0.245014	P37642	P37642	Inner membrane protein YhjD	yhjD
-0.243252	P0AA37	P0AA37	Ribosomal large subunit pseudouridine synthase A	rluA
-0.242694	P23894	P23894	Protease HtpX	htpX
-0.241888	P0ADV5	P0ADV5	Uncharacterized protein YhbW	yhbW
-0.241883	P39280	P39280	L-lysine 2,3-aminomutase	epmB
-0.241579	P0AAG0	P0AAG0	Dipeptide transport ATP-binding protein DppD	dppD
-0.240497	P0A6H5	P0A6H5	ATP-dependent protease ATPase subunit HslU	hslU
-0.239686	P00909	P00909	Tryptophan biosynthesis protein TrpCF;Indole-3-glycerol phosphate synthase;N-(5-phospho-ribosyl)anthranilate isomerase	trpC
-0.237431	Q46871	Q46871	NADPH-dependent ferric-chelate reductase	yqjH
-0.236427	Q06065	Q06065	Acetoacetate metabolism regulatory protein AtoC	atoC
-0.236334	P0ABT2	P0ABT2	DNA protection during starvation protein	dps
-0.235684	P76402	P76402	UPF0339 protein YegP	yegP
-0.235622	P0ACV0	P0ACV0	Lipid A biosynthesis lauroyltransferase	lpxL
-0.235468	P0AGL7	P0AGL7	Ribosomal RNA small subunit methyltransferase E	rsmE
-0.235078	P69831	P69831	Galactitol permease IIC component	gatC
-0.232639	P39173	P39173	Putative glucose-6-phosphate 1-epimerase	yeaD
-0.232592	P0AEL0	P0AEL0	Formate dehydrogenase, cytochrome b556(fdo) subunit	fdoI
-0.23219	P0A8R7	P0A8R7	UPF0283 membrane protein YcjF	ycjF
-0.230669	P0ABY4	P0ABY4	Flavodoxin-2	fldB
-0.230317	P0A9W9	P0A9W9	Protein YrdA	yrdA
-0.230141	P19926	P19926	Glucose-1-phosphatase	agp
-0.229901	P13035	P13035	Aerobic glycerol-3-phosphate dehydrogenase	glpD
-0.229888	P27550	P27550	Acetyl-coenzyme A synthetase	acs
-0.229518	P0AFD1	P0AFD1	NADH-quinone oxidoreductase subunit E	nuoE
-0.229121	P68398	P68398	tRNA-specific adenosine deaminase	tadA
-0.228778	P0AEW6	P0AEW6	Inosine-guanosine kinase	gsk
-0.228385	P39176	P39176	Probable L,D-transpeptidase ErfK/SrfK	erfK
-0.227647	P23843	P23843	Periplasmic oligopeptide-binding protein	oppA
-0.227557	P76004	P76004	Uncharacterized protein YcgM	ycgM
-0.227447	P0A9M0	P0A9M0	Lon protease	lon
-0.225582	P0ADN6	P0ADN6	Uncharacterized lipoprotein YifL	yifL
-0.225572	P0A6Y5	P0A6Y5	33 kDa chaperonin	hslO
-0.224876	P0A6C8	P0A6C8	Acetylglutamate kinase	argB
-0.223501	P21829	P21829	Pyridoxal phosphate phosphatase YbhA	ybhA
-0.223342	P0AFJ5	P0AFJ5	Phosphate regulon transcriptional regulatory protein PhoB	phoB
-0.223143	P0ABF4	P0ABF4	Ethanolamine utilization protein EutM	eutM
-0.223016	P0AEM9	P0AEM9	Cystine-binding periplasmic protein	fliY
-0.222825	P69913	P69913	Carbon storage regulator	csrA
-0.221567	P52643	P52643	D-lactate dehydrogenase	ldhA
-0.22155	P12994	P12994	UPF0098 protein YbhB	ybhB
-0.221217	P0AFI5	P0AFI5	D-alanyl-D-alanine endopeptidase	pbpG
-0.22076	P0CF70;P0CF69;P0CF68;P0CF67;P0CF66	P0CF70;P0CF69;P0CF68;P0CF67;P0CF66	Transposase InsE for insertion sequence IS3E;Transposase InsE for insertion sequence IS3D;Transposase InsE for insertion sequence IS3C;Transposase InsE for insertion sequence IS3B;Transposase InsE for insertion sequence IS3A	insE5;insE4;insE3;insE2;insE1
-0.220628	P0A7F6	P0A7F6	S-adenosylmethionine decarboxylase proenzyme;S-adenosylmethionine decarboxylase beta chain;S-adenosylmethionine decarboxylase alpha chain	speD
-0.220402	P0AB61	P0AB61	Protein YciN	yciN
-0.219185	P30744	P30744	L-serine dehydratase 2	sdaB
-0.218836	P77554	P77554	Uncharacterized protein YahJ	yahJ
-0.217963	P16525	P16525	DNA replication terminus site-binding protein	tus
-0.216745	P0ACI6	P0ACI6	Regulatory protein AsnC	asnC
-0.216416	P25516	P25516	Aconitate hydratase A	acnA
-0.215039	P69681	P69681	Ammonia channel	amtB
-0.21502	P45424	P45424	Uncharacterized protein YhcH	yhcH
-0.21416	P52697	P52697	6-phosphogluconolactonase	pgl
-0.213811	P24182	P24182	Biotin carboxylase	accC
-0.212	P0A6Y8	P0A6Y8	Chaperone protein DnaK	dnaK
-0.211686	P0A8U2	P0A8U2	UPF0294 protein YafD	yafD
-0.211655	Q47150	Q47150	Antitoxin DinJ	dinJ
-0.211143	P25553	P25553	Lactaldehyde dehydrogenase	aldA
-0.210164	P76046	P76046	Uncharacterized protein YcjX	ycjX
-0.209558	P39452	P39452	Ribonucleoside-diphosphate reductase 2 subunit alpha	nrdE
-0.209531	P04335	P04335	Esterase FrsA	frsA
-0.209443	P0A6R3	P0A6R3	DNA-binding protein Fis	fis
-0.209276	P0AFZ1	P0AFZ1	Protein SseB	sseB
-0.208087	P69741	P69741	Hydrogenase-2 small chain	hybO
-0.207409	P00393	P00393	NADH dehydrogenase	ndh
-0.207403	P0AFB5	P0AFB5	Nitrogen regulation protein NR(II)	glnL
-0.207324	P0A6A3	P0A6A3	Acetate kinase	ackA
-0.207321	P0A7H0	P0A7H0	DNA replication and repair protein RecF	recF
-0.206795	P12996	P12996	Biotin synthase	bioB
-0.205596	P13029	P13029	Catalase-peroxidase	katG
-0.205524	P69488	P69488	Divalent-cation tolerance protein CutA	cutA
-0.20424	P32662	P32662	Phosphoglycolate phosphatase	gph
-0.204089	P0AC00	P0AC00	Fructoselysine 6-phosphate deglycase	frlB
-0.203694	P0A8K5	P0A8K5	UPF0253 protein YaeP	yaeP
-0.202041	P0AEP1	P0AEP1	Galactose-proton symporter	galP
-0.200974	P0A744	P0A744	Peptide methionine sulfoxide reductase MsrA	msrA
-0.200748	P0AF90	P0AF90	Regulator of ribonuclease activity B	rraB
-0.199379	P0ABD3	P0ABD3	Bacterioferritin	bfr
-0.198715	P14175	P14175	Glycine betaine/L-proline transport ATP-binding protein ProV	proV
-0.198462	P64451	P64451	Uncharacterized lipoprotein YdcL	ydcL
-0.19831	P0A959	P0A959	Glutamate-pyruvate aminotransferase AlaA	alaA
-0.198167	P23917	P23917	Fructokinase	mak
-0.197896	P27298	P27298	Oligopeptidase A	prlC
-0.197311	P37146	P37146	Ribonucleoside-diphosphate reductase 2 subunit beta	nrdF
-0.196851	P0ACG8	P0ACG8	Heat shock protein 15	hslR
-0.196682	P0A9H3	P0A9H3	Lysine decarboxylase, inducible	cadA
-0.195915	P37657	P37657	Protein BcsE homolog	bcsE
-0.195424	P07650	P07650	Thymidine phosphorylase	deoA
-0.19388	P0AAS7	P0AAS7	Uncharacterized protein YbcJ	ybcJ
-0.193467	P0A9C5	P0A9C5	Glutamine synthetase	glnA
-0.193113	P03030	P03030	Transcriptional activator protein LysR	lysR
-0.193048	P13000	P13000	ATP-dependent dethiobiotin synthetase BioD 1	bioD1
-0.19187	P0AF24	P0AF24	Ribonucleotide monophosphatase NagD	nagD
-0.191827	P32173	P32173	Molybdenum cofactor guanylyltransferase	mobA
-0.191758	P75990	P75990	Blue light- and temperature-regulated antirepressor BluF	bluF
-0.191751	P77295	P77295	Probable HTH-type transcriptional regulator YgaV	ygaV
-0.191458	P0A9D2	P0A9D2	Glutathione S-transferase GstA	gstA
-0.19002	P0ACU7	P0ACU7	HTH-type transcriptional regulator YjdC	yjdC
-0.18982	P09158	P09158	Polyamine aminopropyltransferase	speE
-0.188836	P0ABV2	P0ABV2	Biopolymer transport protein ExbD	exbD
-0.188759	P0AA57	P0AA57	Protein YobA	yobA
-0.187554	P39304	P39304	3-keto-L-gulonate-6-phosphate decarboxylase UlaD	ulaD
-0.187371	P0A905	P0A905	Outer membrane lipoprotein SlyB	slyB
-0.18732	P0A6M8	P0A6M8	Elongation factor G	fusA
-0.187176	P00582	P00582	DNA polymerase I	polA
-0.186949	Q2M7R5	Q2M7R5	Uncharacterized protein YibT	yibT
-0.186688	P30871	P30871	Inorganic triphosphatase	ygiF
-0.186685	P39177	P39177	Universal stress protein G	uspG
-0.186525	P0AAN3	P0AAN3	Hydrogenase isoenzymes nickel incorporation protein HypB	hypB
-0.186315	P30177	P30177	Uncharacterized protein YbiB	ybiB
-0.18583	P0AG07	P0AG07	Ribulose-phosphate 3-epimerase	rpe
-0.185789	P0ADS6	P0ADS6	Uncharacterized protein YggE	yggE
-0.185737	P34209	P34209	Protein YdcF	ydcF
-0.185581	P24203	P24203	Uncharacterized GTP-binding protein YjiA	yjiA
-0.185516	P0A761	P0A761	Putative N-acetylmannosamine-6-phosphate 2-epimerase	nanE
-0.185336	P37666	P37666	Glyoxylate/hydroxypyruvate reductase B	ghrB
-0.185254	P39334	P39334	HTH-type transcriptional repressor BdcR	bdcR
-0.182897	P15286	P15286	Flagellar regulator flk	flk
-0.18148	P0A6I6	P0A6I6	Phosphopantetheine adenylyltransferase	coaD
-0.181451	P64610	P64610	Uncharacterized protein YrbL	yrbL
-0.181443	P25666	P25666	Protein HtrL	htrL
-0.180764	P0ADN2	P0ADN2	UPF0438 protein YifE	yifE
-0.180486	P0C0V0	P0C0V0	Periplasmic serine endoprotease DegP	degP
-0.180073	P0A898	P0A898	Endoribonuclease YbeY	ybeY
-0.17962	P0A8J2	P0A8J2	Primosomal protein 1	dnaT
-0.179483	P0AF48	P0AF48	UPF0047 protein YjbQ	yjbQ
-0.17896	P05719	P05719	Type-1 restriction enzyme EcoKI specificity protein	hsdS
-0.178186	P75746	P75746	UPF0271 protein YbgL	ybgL
-0.177151	P46859	P46859	Thermoresistant gluconokinase	gntK
-0.177064	P0A9J8	P0A9J8	P-protein;Chorismate mutase;Prephenate dehydratase	pheA
-0.176906	P0A9B2	P0A9B2	Glyceraldehyde-3-phosphate dehydrogenase A	gapA
-0.176863	P0A8M3	P0A8M3	Threonine--tRNA ligase	thrS
-0.176794	P0A8E1	P0A8E1	UPF0227 protein YcfP	ycfP
-0.175816	P0AB77	P0AB77	2-amino-3-ketobutyrate coenzyme A ligase	kbl
-0.175693	P33195	P33195	Glycine dehydrogenase (decarboxylating)	gcvP
-0.175342	P30748	P30748	Molybdopterin synthase sulfur carrier subunit	moaD
-0.17433	P17993	P17993	Ubiquinone biosynthesis O-methyltransferase	ubiG
-0.174024	P37095	P37095	Peptidase B	pepB
-0.173454	P10443	P10443	DNA polymerase III subunit alpha	dnaE
-0.173417	P39838	P39838	Phosphotransferase RcsD	rcsD
-0.171087	P52129	P52129	mRNA endoribonuclease LS	rnlA
-0.170409	P76594	P76594	Protein lysine acetyltransferase Pka	pka
-0.169974	P23893	P23893	Glutamate-1-semialdehyde 2,1-aminomutase	hemL
-0.169835	P0A915	P0A915	Outer membrane protein W	ompW
-0.169572	P08839	P08839	Phosphoenolpyruvate-protein phosphotransferase	ptsI
-0.168503	P45425	P45425	N-acetylmannosamine kinase	nanK
-0.167843	P0A8Z0	P0A8Z0	Acyl-CoA thioester hydrolase YciA	yciA
-0.167192	P03841	P03841	Maltose operon periplasmic protein	malM
-0.166645	P0A7D1	P0A7D1	Peptidyl-tRNA hydrolase	pth
-0.166128	P05791	P05791	Dihydroxy-acid dehydratase	ilvD
-0.164613	P39396	P39396	Inner membrane protein YjiY	yjiY
-0.163049	P17169	P17169	Glutamine--fructose-6-phosphate aminotransferase [isomerizing]	glmS
-0.161767	P00954	P00954	Tryptophan--tRNA ligase	trpS
-0.161274	P08194	P08194	Glycerol-3-phosphate transporter	glpT
-0.161235	P76148	P76148	Uncharacterized protein YneG	yneG
-0.160742	P63183	P63183	Low affinity potassium transport system protein kup	kup
-0.160012	P37671	P37671	HTH-type transcriptional regulator YiaJ	yiaJ
-0.159437	P00579	P00579	RNA polymerase sigma factor RpoD	rpoD
-0.159095	P69425	P69425	Sec-independent protein translocase protein TatB	tatB
-0.158661	P0CK95	P0CK95	Putative lipoprotein AcfD homolog	yghJ
-0.158593	P0AA91	P0AA91	Uncharacterized lipoprotein YeaY	yeaY
-0.157972	Q46864	Q46864	Antitoxin MqsA	mqsA
-0.157189	P39337	P39337	Uncharacterized N-acetyltransferase YjgM	yjgM
-0.156738	P37647	P37647	2-dehydro-3-deoxygluconokinase	kdgK
-0.156209	P09551	P09551	Lysine/arginine/ornithine-binding periplasmic protein	argT
-0.155779	P0AFP4	P0AFP4	Uncharacterized oxidoreductase YbbO	ybbO
-0.155778	P61517	P61517	Carbonic anhydrase 2	can
-0.155621	P15288	P15288	Cytosol non-specific dipeptidase	pepD
-0.155578	P0A6U5	P0A6U5	Ribosomal RNA small subunit methyltransferase G	rsmG
-0.155435	P25534	P25534	2-octaprenyl-6-methoxyphenol hydroxylase	ubiH
-0.154837	P0ACD4	P0ACD4	Iron-sulfur cluster assembly scaffold protein IscU	iscU
-0.154657	P31473	P31473	ATPase RavA	ravA
-0.153371	P07913	P07913	L-threonine 3-dehydrogenase	tdh
-0.153334	P77522	P77522	FeS cluster assembly protein SufB	sufB
-0.151883	P0A9N4	P0A9N4	Pyruvate formate-lyase 1-activating enzyme	pflA
-0.150208	P11557	P11557	Cell division protein DamX	damX
-0.148954	P0A754	P0A754	Glutathione-regulated potassium-efflux system ancillary protein KefF	kefF
-0.148926	P04994	P04994	Exodeoxyribonuclease 7 large subunit	xseA
-0.148805	P62768	P62768	UPF0325 protein YaeH	yaeH
-0.147883	P77395	P77395	Uncharacterized protein YbbN	ybbN
-0.147527	P0AFH2	P0AFH2	Oligopeptide transport system permease protein OppB	oppB
-0.147397	P0A6K6	P0A6K6	Phosphopentomutase	deoB
-0.147212	P0A9H7	P0A9H7	Cyclopropane-fatty-acyl-phospholipid synthase	cfa
-0.146956	P21338	P21338	Ribonuclease I	rna
-0.146843	P0A9L5	P0A9L5	Peptidyl-prolyl cis-trans isomerase C	ppiC
-0.146315	P18843	P18843	NH(3)-dependent NAD(+) synthetase	nadE
-0.145793	P0A6E4	P0A6E4	Argininosuccinate synthase	argG
-0.145719	P60716	P60716	Lipoyl synthase	lipA
-0.144821	P39411	P39411	Non-canonical purine NTP phosphatase	yjjX
-0.144752	P27128	P27128	Lipopolysaccharide 1,3-galactosyltransferase	rfaI
-0.144015	P06987	P06987	Histidine biosynthesis bifunctional protein HisB;Histidinol-phosphatase;Imidazoleglycerol-phosphate dehydratase	hisB
-0.143678	P0AEQ1	P0AEQ1	Protein GlcG	glcG
-0.14322	P0A9D8	P0A9D8	2,3,4,5-tetrahydropyridine-2,6-dicarboxylate N-succinyltransferase	dapD
-0.142999	Q46925	Q46925	Cysteine desulfurase CsdA	csdA
-0.142067	P18392	P18392	Sensor protein RstB	rstB
-0.141896	P0ADM4	P0ADM4	Uncharacterized protein YidQ	yidQ
-0.141645	P0AD59	P0AD59	Inhibitor of vertebrate lysozyme	ivy
-0.141485	P32695	P32695	tRNA-dihydrouridine synthase A	dusA
-0.141104	P76027	P76027	Oligopeptide transport ATP-binding protein OppD	oppD
-0.140336	P00805	P00805	L-asparaginase 2	ansB
-0.138893	P00350	P00350	6-phosphogluconate dehydrogenase, decarboxylating	gnd
-0.138182	P0ADG7	P0ADG7	Inosine-5-monophosphate dehydrogenase	guaB
-0.137967	P0AA16	P0AA16	Transcriptional regulatory protein OmpR	ompR
-0.137851	P27830	P27830	dTDP-glucose 4,6-dehydratase 2	rffG
-0.137754	P0A8N7	P0A8N7	Elongation factor P--(R)-beta-lysine ligase	epmA
-0.1376	P0A738	P0A738	Cyclic pyranopterin monophosphate synthase accessory protein	moaC
-0.137555	P0ACB2	P0ACB2	Delta-aminolevulinic acid dehydratase	hemB
-0.13722	P0AAH0	P0AAH0	Phosphate import ATP-binding protein PstB	pstB
-0.137076	P0A6L7	P0A6L7	Altronate oxidoreductase	uxaB
-0.136347	P0AA04	P0AA04	Phosphocarrier protein HPr	ptsH
-0.136297	P00509	P00509	Aspartate aminotransferase	aspC
-0.135723	P29217	P29217	UPF0502 protein YceH	yceH
-0.134645	P09424	P09424	Mannitol-1-phosphate 5-dehydrogenase	mtlD
-0.134576	P0AE88	P0AE88	Transcriptional regulatory protein CpxR	cpxR
-0.134472	P0AFQ7	P0AFQ7	Uncharacterized deoxyribonuclease YcfH	ycfH
-0.133118	P0ADQ2	P0ADQ2	Uncharacterized protein YiiD	yiiD
-0.133046	P0A8Q6	P0A8Q6	ATP-dependent Clp protease adapter protein ClpS	clpS
-0.133042	P12998	P12998	8-amino-7-oxononanoate synthase	bioF
-0.132837	P56262	P56262	Putative carboxymethylenebutenolidase	ysgA
-0.132652	P0ADY7	P0ADY7	50S ribosomal protein L16	rplP
-0.131216	P0AFH6	P0AFH6	Oligopeptide transport system permease protein OppC	oppC
-0.130669	P0AFI7	P0AFI7	Pyridoxine/pyridoxamine 5-phosphate oxidase	pdxH
-0.130319	P24554	P24554	DNA repair protein RadA	radA
-0.130277	P39286	P39286	Putative ribosome biogenesis GTPase RsgA	rsgA
-0.130202	P0A6K1	P0A6K1	Diaminopimelate epimerase	dapF
-0.129944	P77265	P77265	Multidrug resistance-like ATP-binding protein MdlA	mdlA
-0.128911	P00959	P00959	Methionine--tRNA ligase	metG
-0.128754	P0A6L0	P0A6L0	Deoxyribose-phosphate aldolase	deoC
-0.12867	P14294	P14294	DNA topoisomerase 3	topB
-0.128543	P33030	P33030	Uncharacterized protein YeiR	yeiR
-0.1285	P0A799	P0A799	Phosphoglycerate kinase	pgk
-0.128051	P64463	P64463	Putative selenoprotein YdfZ	ydfZ
-0.127959	P77529	P77529	Uncharacterized symporter YdjN	ydjN
-0.127291	P0CE48;P0CE47	P0CE48;P0CE47	Elongation factor Tu 2;Elongation factor Tu 1	tufB;tufA
-0.12713	P0A935	P0A935	Membrane-bound lytic murein transglycosylase A	mltA
-0.126593	P39160;P77260	P39160	D-mannonate oxidoreductase	uxuB
-0.125887	P0AG67	P0AG67	30S ribosomal protein S1	rpsA
-0.125292	P76316	P76316	D-cysteine desulfhydrase	dcyD
-0.124565	P30750	P30750	Methionine import ATP-binding protein MetN	metN
-0.123969	P0ACQ4	P0ACQ4	Hydrogen peroxide-inducible genes activator	oxyR
-0.123406	P31433	P31433	Uncharacterized protein YicH	yicH
-0.123335	P60546	P60546	Guanylate kinase	gmk
-0.123257	P0AGC3	P0AGC3	Soluble lytic murein transglycosylase	slt
-0.123103	Q46856	Q46856	Alcohol dehydrogenase YqhD	yqhD
-0.122693	P60955	P60955	Prolipoprotein diacylglyceryl transferase	lgt
-0.122583	P0A8S1	P0A8S1	HTH-type transcriptional regulator ArgP	argP
-0.121881	P0AB91	P0AB91	Phospho-2-dehydro-3-deoxyheptonate aldolase, Phe-sensitive	aroG
-0.121455	P05523	P05523	Formamidopyrimidine-DNA glycosylase	mutM
-0.121435	P76170	P76170	UPF0482 protein YnfB	ynfB
-0.121399	P0AAB8	P0AAB8	Universal stress protein D	uspD
-0.121062	P0AFX0	P0AFX0	Ribosome hibernation promoting factor	hpf
-0.119886	P77182	P77182	tRNA 5-methylaminomethyl-2-thiouridine biosynthesis bifunctional protein MnmC;tRNA (mnm(5)s(2)U34)-methyltransferase;FAD-dependent cmnm(5)s(2)U34 oxidoreductase	mnmC
-0.11973	P0A9J6	P0A9J6	Ribokinase	rbsK
-0.119666	P0AFY2	P0AFY2	Protein SanA	sanA
-0.117694	P0A6J3	P0A6J3	Sulfate transporter CysZ	cysZ
-0.117307	P77338	P77338	Mechanosensitive channel MscK	mscK
-0.116901	P0AD12	P0AD12	Protein YeeZ	yeeZ
-0.116691	P0AED9	P0AED9	DNA-cytosine methyltransferase	dcm
-0.116484	P42620	P42620	Glutathionyl-hydroquinone reductase YqjG	yqjG
-0.116466	P46474	P46474	Uncharacterized protein YhdP	yhdP
-0.11609	P0AG18	P0AG18	N5-carboxyaminoimidazole ribonucleotide mutase	purE
-0.115593	P21169;P24169	P21169	Ornithine decarboxylase, constitutive	speC
-0.115449	P30745	P30745	Cyclic pyranopterin monophosphate synthase	moaA
-0.115437	P0A7U3	P0A7U3	30S ribosomal protein S19	rpsS
-0.114891	P0AEL6	P0AEL6	Ferrienterobactin-binding periplasmic protein	fepB
-0.114545	P0A8L1	P0A8L1	Serine--tRNA ligase	serS
-0.114232	P21866;P39901	P21866	KDP operon transcriptional regulatory protein KdpE	kdpE
-0.113846	P30860	P30860	ABC transporter arginine-binding protein 1	artJ
-0.113365	P46130	P46130	Putative acyl-CoA thioester hydrolase YbhC	ybhC
-0.113317	P0AAN9	P0AAN9	Anti-adapter protein IraP	iraP
-0.113146	P0AGC7	P0AGC7	Protein Smp	smp
-0.112608	P37759	P37759	dTDP-glucose 4,6-dehydratase 1	rfbB
-0.112284	P0AE48	P0AE48	Gamma-glutamylcyclotransferase family protein YtfP	ytfP
-0.112208	Q46868	Q46868	Uncharacterized protein YqiC	yqiC
-0.111514	P52108	P52108	Transcriptional regulatory protein RstA	rstA
-0.111465	P09148	P09148	Galactose-1-phosphate uridylyltransferase	galT
-0.110947	P32176	P32176	Formate dehydrogenase-O major subunit	fdoG
-0.110535	P0AB55	P0AB55	Protein YciI	yciI
-0.110457	P23886	P23886	ATP-binding/permease protein CydC	cydC
-0.110367	P13458	P13458	Nuclease SbcCD subunit C	sbcC
-0.110296	P65870	P65870	6-carboxy-5,6,7,8-tetrahydropterin synthase	queD
-0.110147	P0C8J6	P0C8J6	D-tagatose-1,6-bisphosphate aldolase subunit GatY	gatY
-0.109475	P0AD61	P0AD61	Pyruvate kinase I	pykF
-0.109115	P0A8V6	P0A8V6	Fatty acid metabolism regulator protein	fadR
-0.10881	P05020	P05020	Dihydroorotase	pyrC
-0.108714	P61949	P61949	Flavodoxin-1	fldA
-0.108542	P37615	P37615	Uncharacterized protein YhhM	yhhM
-0.108321	P13857	P13857	Ribosomal-protein-serine acetyltransferase	rimL
-0.108089	P0AET8	P0AET8	7-alpha-hydroxysteroid dehydrogenase	hdhA
-0.107871	P23869	P23869	Peptidyl-prolyl cis-trans isomerase B	ppiB
-0.107539	P0A9M8	P0A9M8	Phosphate acetyltransferase	pta
-0.107448	P46853	P46853	Uncharacterized oxidoreductase YhhX	yhhX
-0.106972	P0AFR2	P0AFR2	C4-dicarboxylic acid transporter DauA	dauA
-0.106609	P0AES0	P0AES0	Bifunctional glutathionylspermidine synthetase/amidase;Glutathionylspermidine amidase;Glutathionylspermidine synthetase	gss
-0.105979	P22186	P22186	Transcriptional regulator MraZ	mraZ
-0.105821	P67603	P67603	UPF0267 protein YqfB	yqfB
-0.105717	P77690	P77690	UDP-4-amino-4-deoxy-L-arabinose--oxoglutarate aminotransferase	arnB
-0.105471	P0ADE8	P0ADE8	tRNA-modifying protein YgfZ	ygfZ
-0.105357	Q47690	Q47690	Homocysteine S-methyltransferase	mmuM
-0.10533	P76491	P76491	5-deoxynucleotidase YfbR	yfbR
-0.105188	P76149	P76149	Succinate semialdehyde dehydrogenase [NAD(P)+] Sad	sad
-0.105182	P0A8X0	P0A8X0	UPF0307 protein YjgA	yjgA
-0.104394	P0ACK5	P0ACK5	Deoxyribose operon repressor	deoR
-0.104383	P60664	P60664	Imidazole glycerol phosphate synthase subunit HisF	hisF
-0.104057	P17952	P17952	UDP-N-acetylmuramate--L-alanine ligase	murC
-0.103809	P77559	P77559	Uncharacterized HTH-type transcriptional regulator YnfL	ynfL
-0.103207	P30870	P30870	Glutamate-ammonia-ligase adenylyltransferase	glnE
-0.102835	P0A9Z1	P0A9Z1	Nitrogen regulatory protein P-II 1	glnB
-0.102723	P33221	P33221	Phosphoribosylglycinamide formyltransferase 2	purT
-0.102495	P31663	P31663	Pantothenate synthetase	panC
-0.102374	P0A8I5	P0A8I5	tRNA (guanine-N(7)-)-methyltransferase	trmB
-0.102214	P0AGJ7	P0AGJ7	tRNA (cytidine(34)-2-O)-methyltransferase	trmL
-0.102009	P0ABN1	P0ABN1	Diacylglycerol kinase	dgkA
-0.101784	P0ACJ0	P0ACJ0	Leucine-responsive regulatory protein	lrp
-0.101738	P0AES2;Q46915	P0AES2	Glucarate dehydratase	gudD
-0.101597	P25894	P25894	Metalloprotease LoiP	loiP
-0.10125	P33136	P33136	Glucans biosynthesis protein G	mdoG
-0.101217	P0A6M4	P0A6M4	D-aminoacyl-tRNA deacylase	dtd
-0.101177	P15031	P15031	Fe(3+) dicitrate transport ATP-binding protein FecE	fecE
-0.101059	P0A8W8	P0A8W8	UPF0304 protein YfbU	yfbU
-0.100365	P0A6K3	P0A6K3	Peptide deformylase	def
-0.100356	P08192	P08192	Bifunctional protein FolC;Folylpolyglutamate synthase;Dihydrofolate synthase	folC
-0.099666	P0ABK5	P0ABK5	Cysteine synthase A	cysK
-0.0990505	P0ABU7	P0ABU7	Biopolymer transport protein ExbB	exbB
-0.0983671	P0ACI3	P0ACI3	Xylose operon regulatory protein	xylR
-0.0981407	P0A8M0	P0A8M0	Asparagine--tRNA ligase	asnS
-0.0978667	P0AFM6	P0AFM6	Phage shock protein A	pspA
-0.0974553	P0A9C3	P0A9C3	Aldose 1-epimerase	galM
-0.0972042	P0AFK0	P0AFK0	Metalloprotease PmbA	pmbA
-0.0969776	P24186	P24186	Bifunctional protein FolD;Methylenetetrahydrofolate dehydrogenase;Methenyltetrahydrofolate cyclohydrolase	folD
-0.0969108	P04993	P04993	RecBCD enzyme subunit RecD	recD
-0.0965621	Q46948	Q46948	Probable protein deglycase	yajL
-0.0962706	P0AF43	P0AF43	Uncharacterized protein YjbB	yjbB
-0.0956777	P39199	P39199	50S ribosomal protein L3 glutamine methyltransferase	prmB
-0.0953236	P24171	P24171	Peptidyl-dipeptidase dcp	dcp
-0.0951659	P04425	P04425	Glutathione synthetase	gshB
-0.0940997	P0A6T3	P0A6T3	Galactokinase	galK
-0.0939662	P0AE12	P0AE12	AMP nucleosidase	amn
-0.0936988	P0A8F8	P0A8F8	UvrABC system protein B	uvrB
-0.0935224	P0A953	P0A953	3-oxoacyl-[acyl-carrier-protein] synthase 1	fabB
-0.0933654	P0A6V8	P0A6V8	Glucokinase	glk
-0.0933412	P0A6U3	P0A6U3	tRNA uridine 5-carboxymethylaminomethyl modification enzyme MnmG	mnmG
-0.0928834	P40874	P40874	N-methyl-L-tryptophan oxidase	solA
-0.0912507	P0AE52	P0AE52	Putative peroxiredoxin bcp	bcp
-0.0910091	P21599	P21599	Pyruvate kinase II	pykA
-0.0906747	P0ABC3	P0ABC3	Modulator of FtsH protease HflC	hflC
-0.090594	P50456	P50456	Protein mlc	mlc
-0.0901909	P0A7A5	P0A7A5	Protein-L-isoaspartate O-methyltransferase	pcm
-0.090181	P0C0K3	P0C0K3	Protein RdoA	rdoA
-0.0900917	P0AFM9	P0AFM9	Phage shock protein B	pspB
-0.0899595	P0ABF6	P0ABF6	Cytidine deaminase	cdd
-0.0892197	P04693	P04693	Aromatic-amino-acid aminotransferase	tyrB
-0.0890872	P22106	P22106	Asparagine synthetase B [glutamine-hydrolyzing]	asnB
-0.0890814	P76502	P76502	Phosphohistidine phosphatase SixA	sixA
-0.0890567	P0CE53;A0A385XJE6;P0CE58;P0CE57;P0CE56;P0CE55;P0CE54;P0CE52;P0CE51;P0CE50;P0CE49;P76071	P0CE53;A0A385XJE6;P0CE58;P0CE57;P0CE56;P0CE55;P0CE54;P0CE52;P0CE51;P0CE50;P0CE49;P76071	Transposase InsH for insertion sequence element IS5H;Transposase InsH for insertion sequence element IS5T;Transposase InsH for insertion sequence element IS5R;Transposase InsH for insertion sequence element IS5LO;Transposase InsH for insertion sequence element IS5K;Transposase InsH for insertion sequence element IS5I;Transposase InsH for insertion sequence element IS5F;Transposase InsH for insert…	insH6;insH11;insH10;insH9;insH8;insH7;insH4;insH3;insH2;insH1;insH5
-0.0890373	P76187	P76187	Oxidoreductase YdhF	ydhF
-0.089028	P29680	P29680	Uroporphyrinogen decarboxylase	hemE
-0.088878	P0ACU2	P0ACU2	HTH-type transcriptional regulator RutR	rutR
-0.0882874	P0A6V1	P0A6V1	Glucose-1-phosphate adenylyltransferase	glgC
-0.0880515	P0A7T3	P0A7T3	30S ribosomal protein S16	rpsP
-0.0873566	P06959	P06959	Dihydrolipoyllysine-residue acetyltransferase component of pyruvate dehydrogenase complex	aceF
-0.0871709	P0AGG8	P0AGG8	Metalloprotease TldD	tldD
-0.0863202	P0A9L8	P0A9L8	Pyrroline-5-carboxylate reductase	proC
-0.0860901	P67095	P67095	Phosphodiesterase YfcE	yfcE
-0.0855172	P0A812	P0A812	Holliday junction ATP-dependent DNA helicase RuvB	ruvB
-0.085495	P0AED5	P0AED5	Response regulator UvrY	uvrY
-0.085343	P76256	P76256	tRNA threonylcarbamoyladenosine biosynthesis protein TsaB	tsaB
-0.0853345	P37692	P37692	ADP-heptose--LPS heptosyltransferase 2	rfaF
-0.0852928	P0C093	P0C093	Nucleoid occlusion factor SlmA	slmA
-0.0846151	P22525	P22525	Probable L,D-transpeptidase YcbB	ycbB
-0.0840944	P0A9T0	P0A9T0	D-3-phosphoglycerate dehydrogenase	serA
-0.0834916	P0AEK0	P0AEK0	Exodeoxyribonuclease 10	exoX
-0.0832729	P17115	P17115	Arabinose 5-phosphate isomerase GutQ	gutQ
-0.0832253	P12758	P12758	Uridine phosphorylase	udp
-0.0817521	P12995	P12995	Adenosylmethionine-8-amino-7-oxononanoate aminotransferase	bioA
-0.0815684	P37641	P37641	Uncharacterized HTH-type transcriptional regulator YhjC	yhjC
-0.0810909	P41407	P41407	FMN-dependent NADH-azoreductase	azoR
-0.0810159	P76273	P76273	Ribosomal RNA small subunit methyltransferase F	rsmF
-0.0800584	P0A8Y8	P0A8Y8	Proofreading thioesterase EntH	entH
-0.079881	P19636	P19636	Ethanolamine ammonia-lyase light chain	eutC
-0.0796944	P28905	P28905	DNA polymerase III subunit chi	holC
-0.0795994	P02943	P02943	Maltoporin	lamB
-0.0795743	P15034	P15034	Xaa-Pro aminopeptidase	pepP
-0.0795002	P77737	P77737	Oligopeptide transport ATP-binding protein OppF	oppF
-0.0794544	P0ABH0	P0ABH0	Cell division protein FtsA	ftsA
-0.0793597	P0A817	P0A817	S-adenosylmethionine synthase	metK
-0.0784073	P0AA47	P0AA47	Low-affinity putrescine importer PlaP	plaP
-0.0782153	P76243	P76243	Uncharacterized protein YeaO	yeaO
-0.0779266	P09152	P09152	Respiratory nitrate reductase 1 alpha chain	narG
-0.0778844	P31142	P31142	3-mercaptopyruvate sulfurtransferase	sseA
-0.0772597	P0A9Q9	P0A9Q9	Aspartate-semialdehyde dehydrogenase	asd
-0.0772317	P0A9X4	P0A9X4	Rod shape-determining protein MreB	mreB
-0.0771192	P26646	P26646	Probable acrylyl-CoA reductase AcuI	acuI
-0.0769838	P0AB89	P0AB89	Adenylosuccinate lyase	purB
-0.0769793	P64596	P64596	Uncharacterized protein YraP	yraP
-0.0767949	P22255	P22255	3(2),5-bisphosphate nucleotidase CysQ	cysQ
-0.0765489	P24205	P24205	Lipid A biosynthesis myristoyltransferase	lpxM
-0.0764907	P0A6Z6	P0A6Z6	Nickel-responsive regulator	nikR
-0.0763454	P0A9L3	P0A9L3	FKBP-type 22 kDa peptidyl-prolyl cis-trans isomerase	fklB
-0.0761735	P0A8K1	P0A8K1	Phosphatidylserine decarboxylase proenzyme;Phosphatidylserine decarboxylase alpha chain;Phosphatidylserine decarboxylase beta chain	psd
-0.0760848	P0ABN5	P0ABN5	Anaerobic C4-dicarboxylate transporter DcuA	dcuA
-0.0758998	P39099	P39099	Periplasmic pH-dependent serine endoprotease DegQ	degQ
-0.0757421	P36562	P36562	Nicotinate-nucleotide--dimethylbenzimidazole phosphoribosyltransferase	cobT
-0.0754401	P0AAJ5	P0AAJ5	Formate dehydrogenase-O iron-sulfur subunit	fdoH
-0.0745939	P0A8N3	P0A8N3	Lysine--tRNA ligase	lysS
-0.0744228	P0A8C1	P0A8C1	UPF0145 protein YbjQ	ybjQ
-0.0744152	P75777	P75777	UPF0194 membrane protein YbhG	ybhG
-0.074255	P39265	P39265	D-allose-binding periplasmic protein	alsB
-0.0739927	P10908	P10908	Glycerophosphoryl diester phosphodiesterase	ugpQ
-0.0732864	P0A6H1	P0A6H1	ATP-dependent Clp protease ATP-binding subunit ClpX	clpX
-0.0727399	P31133	P31133	Putrescine-binding periplasmic protein	potF
-0.0726102	P0A784	P0A784	Oligoribonuclease	orn
-0.0725212	P0ADK8	P0ADK8	Uncharacterized protein YibL	yibL
-0.0723375	P27305	P27305	Glutamyl-Q tRNA(Asp) synthetase	gluQ
-0.0723057	P08368	P08368	Transcriptional regulatory protein CreB	creB
-0.0721118	P0AEC0	P0AEC0	UPF0053 inner membrane protein YoaE	yoaE
-0.0720806	P21170	P21170	Biosynthetic arginine decarboxylase	speA
-0.071998	P09394	P09394	Glycerophosphoryl diester phosphodiesterase	glpQ
-0.0719744	P77376	P77376	Uncharacterized oxidoreductase YdgJ	ydgJ
-0.0719528	P00370	P00370	NADP-specific glutamate dehydrogenase	gdhA
-0.0716718	P76206	P76206	Uncharacterized protein YdiY	ydiY
-0.0712484	P0A881	P0A881	Trp operon repressor	trpR
-0.0709257	P77766	P77766	PHP domain-containing protein YciV	yciV
-0.0703087	P12281	P12281	Molybdopterin molybdenumtransferase	moeA
-0.0702362	P0A6W3	P0A6W3	Phospho-N-acetylmuramoyl-pentapeptide-transferase	mraY
-0.0699183	P0A6G7	P0A6G7	ATP-dependent Clp protease proteolytic subunit	clpP
-0.0695264	P75829	P75829	Uncharacterized protein YbjX	ybjX
-0.0689376	P0ACA7	P0ACA7	Glutathione S-transferase GstB	gstB
-0.0682669	P0AGG4	P0AGG4	Thioredoxin-2	trxC
-0.0682398	P0AEX9	P0AEX9	Maltose-binding periplasmic protein	malE
-0.0681922	P0AD70	P0AD70	D-alanyl-D-alanine-carboxypeptidase/endopeptidase AmpH	ampH
-0.0677064	P60595	P60595	Imidazole glycerol phosphate synthase subunit HisH	hisH
-0.0673421	P0A6G3	P0A6G3	Nicotinamide-nucleotide amidohydrolase PncC	pncC
-0.0667753	P37325	P37325	Uncharacterized protein YbcH	ybcH
-0.0661112	P31979	P31979	NADH-quinone oxidoreductase subunit F	nuoF
-0.0657972	P30843	P30843	Transcriptional regulatory protein BasR	basR
-0.0653973	P0A912	P0A912	Peptidoglycan-associated lipoprotein	pal
-0.0653254	P0AAE2	P0AAE2	Proline-specific permease ProY	proY
-0.064599	P62623	P62623	4-hydroxy-3-methylbut-2-enyl diphosphate reductase	ispH
-0.064429	P77444	P77444	Cysteine desulfurase	sufS
-0.064209	P64636	P64636	GMP/IMP nucleotidase YrfG	yrfG
-0.0640475	P0ACN4	P0ACN4	HTH-type transcriptional repressor AllR	allR
-0.0633771	P33916	P33916	Uncharacterized ABC transporter ATP-binding protein YejF	yejF
-0.0630805	P0AFC7	P0AFC7	NADH-quinone oxidoreductase subunit B	nuoB
-0.062514	P00864	P00864	Phosphoenolpyruvate carboxylase	ppc
-0.0622314	P09053	P09053	Valine--pyruvate aminotransferase	avtA
-0.0621592	P0A7Y0	P0A7Y0	Ribonuclease 3	rnc
-0.0616264	P09373	P09373	Formate acetyltransferase 1	pflB
-0.0612526	P60560	P60560	GMP reductase	guaC
-0.0608387	P0AAZ4	P0AAZ4	Replication-associated recombination protein A	rarA
-0.0607688	P75949	P75949	Beta-hexosaminidase	nagZ
-0.0606511	P0A7Z4	P0A7Z4	DNA-directed RNA polymerase subunit alpha	rpoA
-0.0605831	P0A9S5	P0A9S5	Glycerol dehydrogenase	gldA
-0.0604897	P43671	P43671	Paraquat-inducible protein B	pqiB
-0.0597426	P24215	P24215	Mannonate dehydratase	uxuA
-0.0579058	P0A8M6	P0A8M6	UPF0265 protein YeeX	yeeX
-0.0578957	P0A746	P0A746	Peptide methionine sulfoxide reductase MsrB	msrB
-0.0577469	P0AAI9	P0AAI9	Malonyl CoA-acyl carrier protein transacylase	fabD
-0.0573037	P06992	P06992	Ribosomal RNA small subunit methyltransferase A	rsmA
-0.0572923	P0AFZ3	P0AFZ3	Stringent starvation protein B	sspB
-0.0572859	P0AFD6	P0AFD6	NADH-quinone oxidoreductase subunit I	nuoI
-0.0567926	P30958	P30958	Transcription-repair-coupling factor	mfd
-0.0567525	P0A6B4	P0A6B4	Alanine racemase, biosynthetic	alr
-0.0567436	P30178	P30178	Uncharacterized oxidoreductase YbiC	ybiC
-0.056632	P03023	P03023	Lactose operon repressor	lacI
-0.0565147	P0AAI3	P0AAI3	ATP-dependent zinc metalloprotease FtsH	ftsH
-0.0560846	P75874	P75874	Uncharacterized protein YccU	yccU
-0.056083	P0AEE1	P0AEE1	Protein DcrB	dcrB
-0.0560341	P0A7D7	P0A7D7	Phosphoribosylaminoimidazole-succinocarboxamide synthase	purC
-0.0558599	P19624	P19624	4-hydroxythreonine-4-phosphate dehydrogenase	pdxA
-0.05568	P52598	P52598	Uncharacterized HTH-type transcriptional regulator YgbI	ygbI
-0.0556602	P13024	P13024	Protein FdhE	fdhE
-0.0555442	P61320	P61320	Outer-membrane lipoprotein LolB	lolB
-0.0555147	P0AB58	P0AB58	Lipopolysaccharide assembly protein B	lapB
-0.0548445	P0A8W0	P0A8W0	Transcriptional regulator NanR	nanR
-0.0544825	P76290	P76290	tRNA (cmo5U34)-methyltransferase	cmoA
-0.0542425	P0A6T1;CON__Q3ZBD7	P0A6T1	Glucose-6-phosphate isomerase	pgi
-0.0541725	P0A948	P0A948	Ribosomal-protein-alanine acetyltransferase	rimJ
-0.0536172	P0C0R7	P0C0R7	Ribosomal RNA large subunit methyltransferase E	rlmE
-0.0534592	P05194	P05194	3-dehydroquinate dehydratase	aroD
-0.0533168	P13016	P13016	1,6-anhydro-N-acetylmuramyl-L-alanine amidase AmpD	ampD
-0.0527531	P64612	P64612	Cell division protein ZapE	zapE
-0.0520045	P08312	P08312	Phenylalanine--tRNA ligase alpha subunit	pheS
-0.0516621	P64455	P64455	Uncharacterized protein YdcY	ydcY
-0.0511837	P66817	P66817	DnaA initiator-associating protein DiaA	diaA
-0.0509059	P21893	P21893	Single-stranded-DNA-specific exonuclease RecJ	recJ
-0.0505654	P06993	P06993	HTH-type transcriptional regulator MalT	malT
-0.0502431	P0ADU2	P0ADU2	Probable quinol monooxygenase YgiN	ygiN
-0.0500927	P0A6U8	P0A6U8	Glycogen synthase	glgA
-0.0500021	P07649	P07649	tRNA pseudouridine synthase A	truA
-0.0493558	P0A9K3	P0A9K3	PhoH-like protein	ybeZ
-0.0492795	P69924	P69924	Ribonucleoside-diphosphate reductase 1 subunit beta	nrdB
-0.0487728	P27240	P27240	Lipopolysaccharide core heptose(II) kinase RfaY	rfaY
-0.0487556	P0ADP9	P0ADP9	Protein YihD	yihD
-0.0482248	P68767	P68767	Cytosol aminopeptidase	pepA
-0.0480919	P76008	P76008	Murein tetrapeptide carboxypeptidase	ldcA
-0.0478872	P42599	P42599	Uncharacterized oxidoreductase YgjR	ygjR
-0.0478506	P0AGJ5	P0AGJ5	Uncharacterized tRNA/rRNA methyltransferase YfiF	yfiF
-0.0477797	P37689	P37689	2,3-bisphosphoglycerate-independent phosphoglycerate mutase	gpmI
-0.0475388	P06715	P06715	Glutathione reductase	gor
-0.0463889	P27859	P27859	Tat-linked quality control protein TatD	tatD
-0.04599	P0AC53	P0AC53	Glucose-6-phosphate 1-dehydrogenase;Extracellular death factor	zwf
-0.0456397	P09147	P09147	UDP-glucose 4-epimerase	galE
-0.045536	P0A6Y1	P0A6Y1	Integration host factor subunit beta	ihfB
-0.0452836	P21165	P21165	Xaa-Pro dipeptidase	pepQ
-0.0451234	P0AFR0	P0AFR0	NTE family protein RssA	rssA
-0.0444053	P0A7E1	P0A7E1	Dihydroorotate dehydrogenase (quinone)	pyrD
-0.0443192	P0AFY8	P0AFY8	Negative modulator of initiation of replication	seqA
-0.0441945	P75914	P75914	Probable phosphatase YcdX	ycdX
-0.0441386	P0AB10	P0AB10	Uncharacterized lipoprotein YmbA	ymbA
-0.0439962	P0ACB7	P0ACB7	Protein HemY	hemY
-0.0435435	P0ADX1	P0ADX1	Protein YhfA	yhfA
-0.0433381	P0A7E5	P0A7E5	CTP synthase	pyrG
-0.042916	P0AEN8	P0AEN8	L-fucose mutarotase	fucU
-0.0424032	P27248	P27248	Aminomethyltransferase	gcvT
-0.0421766	P11875	P11875	Arginine--tRNA ligase	argS
-0.0418847	P0A6P7	P0A6P7	Probable GTP-binding protein EngB	engB
-0.0413402	P0AEK4	P0AEK4	Enoyl-[acyl-carrier-protein] reductase [NADH] FabI	fabI
-0.0409037	Q46845	Q46845	Disulfide-bond oxidoreductase YghU	yghU
-0.0408376	P68567	P68567	Ribosomal RNA small subunit methyltransferase J	rsmJ
-0.0407219	P0ADW3	P0ADW3	Inner membrane protein YhcB	yhcB
-0.0400111	P0ACJ8	P0ACJ8	cAMP-activated global transcriptional regulator CRP	crp
-0.0399764	P24192	P24192	Hydrogenase isoenzymes formation protein HypD	hypD
-0.0398734	P0AES6	P0AES6	DNA gyrase subunit B	gyrB
-0.038791	P62615	P62615	4-diphosphocytidyl-2-C-methyl-D-erythritol kinase	ispE
-0.0385456	P0A8V2	P0A8V2	DNA-directed RNA polymerase subunit beta	rpoB
-0.0379556	P04982	P04982	D-ribose pyranase	rbsD
-0.037803	P23839	P23839	UPF0701 protein YicC	yicC
-0.0374851	P0A9Q1	P0A9Q1	Aerobic respiration control protein ArcA	arcA
-0.0372836	P0ADC1	P0ADC1	LPS-assembly lipoprotein LptE	lptE
-0.0372416	P77318	P77318	Uncharacterized sulfatase YdeN	ydeN
-0.0372194	P0AAP3	P0AAP3	Transcriptional repressor FrmR	frmR
-0.0370528	P39180	P39180	Antigen 43;Antigen 43 alpha chain;Antigen 43 beta chain	flu
-0.0366631	P36979	P36979	Dual-specificity RNA methyltransferase RlmN	rlmN
-0.0364475	P0AEY3	P0AEY3	Nucleoside triphosphate pyrophosphohydrolase	mazG
-0.0357749	P63417	P63417	Uncharacterized N-acetyltransferase YhbS	yhbS
-0.0356051	P0AEG6	P0AEG6	Thiol:disulfide interchange protein DsbC	dsbC
-0.0352453	P00887	P00887	Phospho-2-dehydro-3-deoxyheptonate aldolase, Trp-sensitive	aroH
-0.0350676	P27434	P27434	Cytoskeleton protein RodZ	rodZ
-0.0350297	P75830	P75830	Macrolide export protein MacA	macA
-0.0347338	P36767	P36767	Recombination-associated protein RdgC	rdgC
-0.0345993	P0AE06;P24180	P0AE06	Multidrug efflux pump subunit AcrA	acrA
-0.0345968	P69829	P69829	Nitrogen regulatory protein	ptsN
-0.0343692	P31808	P31808	Uncharacterized oxidoreductase YciK	yciK
-0.0342735	P37908	P37908	UPF0053 inner membrane protein YfjD	yfjD
-0.0342439	P0AFF6	P0AFF6	Transcription termination/antitermination protein NusA	nusA
-0.0337251	P0A8R9	P0A8R9	HTH-type transcriptional regulator HdfR	hdfR
-0.033659	P55734	P55734	Inner membrane protein YgaP	ygaP
-0.033603	P62707	P62707	2,3-bisphosphoglycerate-dependent phosphoglycerate mutase	gpmA
-0.0335073	P37613	P37613	PanD maturation factor	panM
-0.0332232	P07004	P07004	Gamma-glutamyl phosphate reductase	proA
-0.0330537	P77162	P77162	Uncharacterized protein YkfB	ykfB
-0.0328255	P0A917	P0A917	Outer membrane protein X	ompX
-0.0323054	P23836	P23836	Transcriptional regulatory protein PhoP	phoP
-0.0312462	P42632	P42632	PFL-like enzyme TdcE	tdcE
-0.0312303	P39356	P39356	Uncharacterized transcriptional regulator YjhU	yjhU
-0.0310739	P77488	P77488	1-deoxy-D-xylulose-5-phosphate synthase	dxs
-0.0309143	P69506	P69506	Iron-sulfur cluster repair protein YtfE	ytfE
-0.0308863	P0ADP0	P0ADP0	Flavin mononucleotide phosphatase YigB	yigB
-0.0308762	P0A8E5	P0A8E5	UPF0231 protein YacL	yacL
-0.0305227	P07762	P07762	1,4-alpha-glucan branching enzyme GlgB	glgB
-0.0302575	P0AEJ2	P0AEJ2	Isochorismate synthase EntC	entC
-0.0302445	P07604	P07604	Transcriptional regulatory protein TyrR	tyrR
-0.030166	P0ACL2	P0ACL2	Exu regulon transcriptional regulator	exuR
-0.0295563	P09372	P09372	Protein GrpE	grpE
-0.0294984	P0AEE8	P0AEE8	DNA adenine methylase	dam
-0.029108	P15770	P15770	Shikimate dehydrogenase (NADP(+))	aroE
-0.0288906	P24255	P24255	RNA polymerase sigma-54 factor	rpoN
-0.0287933	P0AFB8	P0AFB8	Nitrogen regulation protein NR(I)	glnG
-0.0287641	P0AFG8	P0AFG8	Pyruvate dehydrogenase E1 component	aceE
-0.0285867	P75863	P75863	Uncharacterized protein YcbX	ycbX
-0.0282952	P06986	P06986	Histidinol-phosphate aminotransferase	hisC
-0.0282256	P06971	P06971	Ferrichrome-iron receptor	fhuA
-0.0280374	P0A825	P0A825	Serine hydroxymethyltransferase	glyA
-0.0279636	P45578	P45578	S-ribosylhomocysteine lyase	luxS
-0.0278371	P0A9R4	P0A9R4	2Fe-2S ferredoxin	fdx
-0.0277564	P0A9Q7	P0A9Q7	Aldehyde-alcohol dehydrogenase;Alcohol dehydrogenase;Acetaldehyde dehydrogenase [acetylating];Pyruvate-formate-lyase deactivase	adhE
-0.0277503	P0AE22	P0AE22	Class B acid phosphatase	aphA
-0.0277481	P05458	P05458	Protease 3	ptrA
-0.0263459	P77718	P77718	tRNA sulfurtransferase	thiI
-0.026152	P77223	P77223	Electron transport complex subunit RsxB	rsxB
-0.0261326	P0ACB0	P0ACB0	Replicative DNA helicase	dnaB
-0.026118	P0A8R0	P0A8R0	Regulator of ribonuclease activity A	rraA
-0.0260865	P0A717	P0A717	Ribose-phosphate pyrophosphokinase	prs
-0.0257085	P16659	P16659	Proline--tRNA ligase	proS
-0.0253003	P09030	P09030	Exodeoxyribonuclease III	xthA
-0.0251973	P0AA25	P0AA25	Thioredoxin-1	trxA
-0.0247879	P32664	P32664	NADH pyrophosphatase	nudC
-0.0247021	P76561	P76561	Esterase YpfH	ypfH
-0.0246995	P0AEE3	P0AEE3	Serine endoprotease DegS	degS
-0.0243587	P0A7B5	P0A7B5	Glutamate 5-kinase	proB
-0.024039	P0A7N9	P0A7N9	50S ribosomal protein L33	rpmG
-0.0236654	P52647	P52647	Probable pyruvate-flavodoxin oxidoreductase	ydbK
-0.0236594	P0A800	P0A800	DNA-directed RNA polymerase subunit omega	rpoZ
-0.0235971	P33602	P33602	NADH-quinone oxidoreductase subunit G	nuoG
-0.0233835	P37344	P37344	Psp operon transcriptional activator	pspF
-0.0232493	P20966	P20966	PTS system fructose-specific EIIBC component;Fructose-specific phosphotransferase enzyme IIB component;Fructose permease IIC component	fruA
-0.0230837	P0A729	P0A729	Maf-like protein YceF	yceF
-0.0228386	P0AG27	P0AG27	Uncharacterized protein YibN	yibN
-0.0226587	P27242	P27242	Lipopolysaccharide 1,2-N-acetylglucosaminetransferase	waaU
-0.0218264	P0AGE6	P0AGE6	Chromate reductase	chrR
-0.0215416	P05459	P05459	Erythronate-4-phosphate dehydrogenase	pdxB
-0.0213629	P0A843	P0A843	Sec-independent protein translocase protein TatE	tatE
-0.0211767	P0AB98	P0AB98	ATP synthase subunit a	atpB
-0.0204198	P0AB71	P0AB71	Fructose-bisphosphate aldolase class 2	fbaA
-0.0200564	P0A8Y5	P0A8Y5	Sugar phosphatase YidA	yidA
-0.0198396	Q46851	Q46851	L-glyceraldehyde 3-phosphate reductase	gpr
-0.0197322	P07395	P07395	Phenylalanine--tRNA ligase beta subunit	pheT
-0.0191962	P0A6H8	P0A6H8	Cardiolipin synthase A	clsA
-0.0190144	P52061	P52061	dITP/XTP pyrophosphatase	rdgB
-0.018774	P14081	P14081	Selenocysteine-specific elongation factor	selB
-0.0187511	P0A8F0	P0A8F0	Uracil phosphoribosyltransferase	upp
-0.0173972	P77804	P77804	Protein YdgA	ydgA
-0.0169004	P69503	P69503	Adenine phosphoribosyltransferase	apt
-0.016709	P0A6B7	P0A6B7	Cysteine desulfurase IscS	iscS
-0.0161235	P15640	P15640	Phosphoribosylamine--glycine ligase	purD
-0.0160472	P22188	P22188	UDP-N-acetylmuramoyl-L-alanyl-D-glutamate--2,6-diaminopimelate ligase	murE
-0.0157995	P75876	P75876	Ribosomal RNA large subunit methyltransferase I	rlmI
-0.0153745	P0AFU8	P0AFU8	Riboflavin synthase	ribC
-0.0149291	P36999	P36999	23S rRNA (guanine(745)-N(1))-methyltransferase	rlmA
-0.0148932	P07822	P07822	Iron(3+)-hydroxamate-binding protein FhuD	fhuD
-0.0148093	P0A8I3	P0A8I3	UPF0246 protein YaaA	yaaA
-0.0147915	P60390	P60390	Ribosomal RNA small subunit methyltransferase H	rsmH
-0.0147667	P09549	P09549	Cell division protein DedD	dedD
-0.0145845	P0AEC3	P0AEC3	Aerobic respiration control sensor protein ArcB	arcB
-0.0145588	P0A8P6	P0A8P6	Tyrosine recombinase XerC	xerC
-0.0142733	Q46927	Q46927	tRNA threonylcarbamoyladenosine dehydratase	tcdA
-0.0139027	P00936	P00936	Adenylate cyclase	cyaA
-0.0138963	P0ABP8	P0ABP8	Purine nucleoside phosphorylase DeoD-type	deoD
-0.0132942	P37751	P37751	Putative glycosyltransferase WbbK	wbbK
-0.0129827	P08957	P08957	Type I restriction enzyme EcoKI M protein	hsdM
-0.0129204	P07013	P07013	Primosomal replication protein n	priB
-0.0125923	P0AD57	P0AD57	Octaprenyl-diphosphate synthase	ispB
-0.012235	P0AC69	P0AC69	Glutaredoxin-4	grxD
-0.0119991	P0AF18	P0AF18	N-acetylglucosamine-6-phosphate deacetylase	nagA
-0.0118249	P0A8F4	P0A8F4	Uridine kinase	udk
-0.0115919	P60720	P60720	Octanoyltransferase	lipB
-0.0115824	P0AG30	P0AG30	Transcription termination factor Rho	rho
-0.0111491	P25519	P25519	GTPase HflX	hflX
-0.0106668	P0A749	P0A749	UDP-N-acetylglucosamine 1-carboxyvinyltransferase	murA
-0.010615	P0A832	P0A832	SsrA-binding protein	smpB
-0.0104656	P08390	P08390	USG-1 protein	usg
-0.0102882	P37691	P37691	Uncharacterized protein YibQ	yibQ
-0.0100482	P16095	P16095	L-serine dehydratase 1	sdaA
-0.00984128	P0A9W6	P0A9W6	Acid stress protein IbaG	ibaG
-0.00964864	P0ACX3	P0ACX3	Putative monooxygenase YdhR	ydhR
-0.00941086	P69797	P69797	PTS system mannose-specific EIIAB component;Mannose-specific phosphotransferase enzyme IIA component;Mannose-specific phosphotransferase enzyme IIB component	manX
-0.00887299	P0AA10	P0AA10	50S ribosomal protein L13	rplM
-0.00873216	P0A7Z0	P0A7Z0	Ribose-5-phosphate isomerase A	rpiA
-0.008708	P27431	P27431	50S ribosomal protein L16 arginine hydroxylase	roxA
-0.00856654	P06612	P06612	DNA topoisomerase 1	topA
-0.00844765	P0C066	P0C066	Membrane-bound lytic murein transglycosylase C	mltC
-0.00800006	P64530	P64530	Transcriptional repressor RcnR	rcnR
-0.00791804	P0A7E9	P0A7E9	Uridylate kinase	pyrH
-0.00785828	P63177	P63177	23S rRNA (guanosine-2-O-)-methyltransferase RlmB	rlmB
-0.007713	P60240	P60240	RNA polymerase-associated protein RapA	rapA
-0.00705369	P0AEB2	P0AEB2	D-alanyl-D-alanine carboxypeptidase DacA	dacA
-0.00581582	P06996;P77519;P76335	P06996	Outer membrane protein C	ompC
-0.00580438	P0A8Q0	P0A8Q0	Fumarate reductase subunit C	frdC
-0.00562763	P76034	P76034	Uncharacterized HTH-type transcriptional regulator YciT	yciT
-0.00534185	P31224	P31224	Multidrug efflux pump subunit AcrB	acrB
-0.00522995	P0A955	P0A955	KHG/KDPG aldolase;4-hydroxy-2-oxoglutarate aldolase;2-dehydro-3-deoxy-phosphogluconate aldolase	eda
-0.00506687	P15047	P15047	2,3-dihydro-2,3-dihydroxybenzoate dehydrogenase	entA
-0.00502205	P0AE14	P0AE14	Protein AmpE	ampE
-0.00498517	P0CB39	P0CB39	Phosphoethanolamine transferase EptC	eptC
-0.00492859	P77596	P77596	Uncharacterized protein YagF	yagF
-0.00441297	P37313	P37313	Dipeptide transport ATP-binding protein DppF	dppF
-0.00433032	P67338	P67338	UPF0181 protein YoaH	yoaH
-0.00381915	P42604	P42604	Altronate dehydratase	uxaA
-0.00367292	P04983	P04983	Ribose import ATP-binding protein RbsA	rbsA
-0.003486	P0ABD5	P0ABD5	Acetyl-coenzyme A carboxylase carboxyl transferase subunit alpha	accA
-0.00337601	P39831	P39831	NADP-dependent 3-hydroxy acid dehydrogenase YdfG	ydfG
-0.00333023	P16384	P16384	tRNA dimethylallyltransferase	miaA
-0.00322787	P0ABA6	P0ABA6	ATP synthase gamma chain	atpG
-0.00321452	P0AEQ6	P0AEQ6	Glutamine transport system permease protein GlnP	glnP
-0.00310103	P0A759	P0A759	Glucosamine-6-phosphate deaminase	nagB
-0.00293001	P0A9G4	P0A9G4	HTH-type transcriptional regulator CueR	cueR
-0.00266616	P69222	P69222	Translation initiation factor IF-1	infA
-0.00222905	P0A6R0	P0A6R0	3-oxoacyl-[acyl-carrier-protein] synthase 3	fabH
-0.0018158	P63224	P63224	Phosphoheptose isomerase	gmhA
-0.00177447	P31600	P31600	Bacteriophage N4 adsorption protein A	nfrA
-0.00124677	P60757	P60757	ATP phosphoribosyltransferase	hisG
-0.00106494	P33599	P33599	NADH-quinone oxidoreductase subunit C/D	nuoC
-0.000760396	P51020	P51020	4-hydroxy-2-oxovalerate aldolase	mhpE
1.08083e-05	P75817	P75817	23S rRNA (uracil(747)-C(5))-methyltransferase RlmC	rlmC
5.91278e-05	P77181	P77181	Phenylacetic acid degradation protein PaaY	paaY
0.000242869	P10442	P10442	Ribonuclease HII	rnhB
0.000261943	P31666	P31666	Uncharacterized protein YadE	yadE
0.000264804	P0ABP6	P0ABP6	Protein DedA	dedA
0.000424703	P25736	P25736	Endonuclease-1	endA
0.000521978	P0AB40	P0AB40	Multiple stress resistance protein BhsA	bhsA
0.000899633	Q47710	Q47710	Uncharacterized protein YqjK	yqjK
0.000960032	P13656	P13656	Probable bifunctional chitinase/lysozyme;Chitinase;Lysozyme	chiA
0.00102488	P31572	P31572	L-carnitine CoA-transferase	caiB
0.00105508	P38054	P38054	Cation efflux system protein CusA	cusA
0.00114632	P0AA82	P0AA82	Cytosine permease	codB
0.0018158	P0AD21	P0AD21	Uncharacterized protein YejG	yejG
0.00215149	P04949	P04949	Flagellin	fliC
0.0021534	P69212	P69212	Spermidine export protein MdtJ	mdtJ
0.00237147	P0ABX5	P0ABX5	Flagellar basal-body rod protein FlgG	flgG
0.00259018	P37682	P37682	Uncharacterized HTH-type transcriptional regulator YiaU	yiaU
0.00266616	P27300	P27300	Tetraacyldisaccharide 4-kinase	lpxK
0.0027558	P0AF61	P0AF61	Endoribonuclease GhoS	ghoS
0.00303904	P15723	P15723	Deoxyguanosinetriphosphate triphosphohydrolase	dgt
0.00327301	P0ABK9	P0ABK9	Cytochrome c-552	nrfA
0.00351206	P32141	P32141	Sulfofructosephosphate aldolase	yihT
0.00353305	P0AF26	P0AF26	Nitrate reductase molybdenum cofactor assembly chaperone NarJ	narJ
0.00355689	P76086	P76086	Transcriptional repressor PaaX	paaX
0.00368945	P09163	P09163	Uncharacterized N-acetyltransferase YjaB	yjaB
0.00373014	P42904	P42904	N-acetylgalactosamine-specific phosphotransferase enzyme IIB component 2	agaV
0.00379244	P23872	P23872	Acetyl esterase	aes
0.00393804	P75683	P75683	Uncharacterized symporter YagG	yagG
0.00407537	P00894	P00894	Acetolactate synthase isozyme 3 small subunit	ilvH
0.00414213	P0AF56	P0AF56	Uncharacterized protein YjcO	yjcO
0.00423241	P0AAN5	P0AAN5	Uncharacterized protein YaiA	yaiA
0.0044028	P51025	P51025	S-formylglutathione hydrolase FrmB	frmB
0.00443268	P0AF54	P0AF54	Inner membrane protein YjcH	yjcH
0.00460815	P64490	P64490	Uncharacterized protein YoaC	yoaC
0.00523885	P0DMC5	P0DMC5	Sensor histidine kinase RcsC	rcsC
0.00568835	P76128	P76128	Probable D,D-dipeptide-binding periplasmic protein DdpA	ddpA
0.00630061	P28634	P28634	Probable tRNA (adenine(37)-N6)-methyltransferase	tsaA
0.00637086	P76142	P76142	Autoinducer 2-binding protein LsrB	lsrB
0.00653585	P0C8K0	P0C8K0	D-tagatose-1,6-bisphosphate aldolase subunit KbaZ	kbaZ
0.00658671	P0AGL5	P0AGL5	Ribosome association toxin RatA	ratA
0.00663694	P21362	P21362	Protein YciF	yciF
0.00694688	P77269	P77269	ABC transporter periplasmic-binding protein YphF	yphF
0.00702159	P0A9T8	P0A9T8	Uncharacterized ABC transporter ATP-binding protein YbbA	ybbA
0.00723775	P46888	P46888	Universal stress protein C	uspC
0.00747999	P76398	P76398	Multidrug resistance protein MdtB	mdtB
0.00749588	P0C058	P0C058	Small heat shock protein IbpB	ibpB
0.00754038	P0ACS2	P0ACS2	Redox-sensitive transcriptional activator SoxR	soxR
0.00794665	P75992	P75992	Probable two-component-system connector protein YmgA	ymgA
0.00839933	P32685	P32685	Uncharacterized protein YjbD	yjbD
0.00848389	P26649	P26649	Glycogen synthesis protein GlgS	glgS
0.0085303	P0A937	P0A937	Outer membrane protein assembly factor BamE	bamE
0.00953865	P37774	P37774	Uncharacterized amino-acid ABC transporter ATP-binding protein YecC	yecC
0.00971603	P77300	P77300	Uncharacterized HTH-type transcriptional regulator YagI	yagI
0.00986735	P37348	P37348	UPF0759 protein YecE	yecE
0.00987879	P20605	P20605	Probable adenosine monophosphate-protein transferase fic	fic
0.00999832	P77775	P77775	Epimerase family protein YfcH	yfcH
0.0103639	P0A8D9	P0A8D9	UPF0208 membrane protein YfbV	yfbV
0.010623	P0A752	P0A752	Nicotinate-nucleotide adenylyltransferase	nadD
0.0108897	P24177	P24177	Probable aminoglycoside efflux pump	acrD
0.0109304	P0AEB5	P0AEB5	Low conductance mechanosensitive channel YnaI	ynaI
0.0109336	P76330	P76330	Probable diguanylate cyclase YedQ	yedQ
0.0110919	P0AB03	P0AB03	Uncharacterized protein YcbJ	ycbJ
0.0111796	P0A9U6	P0A9U6	HTH-type transcriptional regulator PuuR	puuR
0.0113036	P75825	P75825	Hydroxylamine reductase	hcp
0.0115039	P0ACV4	P0ACV4	Lipopolysaccharide assembly protein A	lapA
0.0116221	P06989	P06989	Histidine biosynthesis bifunctional protein HisIE;Phosphoribosyl-AMP cyclohydrolase;Phosphoribosyl-ATP pyrophosphatase	hisI
0.0122973	P27111	P27111	HTH-type transcriptional regulator CynR	cynR
0.0124029	P76399	P76399	Multidrug resistance protein MdtC	mdtC
0.0124051	P41052	P41052	Membrane-bound lytic murein transglycosylase B	mltB
0.0124137	Q47679	Q47679	Hydrolase YafV	yafV
0.0125402	P19642	P19642	PTS system maltose- and glucose-specific EIICB component;Maltose and glucose permease IIC component;Maltose- and glucose-specific phosphotransferase enzyme IIB component	malX
0.0127621	P23200	P23200	Galactoside transport system permease protein MglC	mglC
0.0132605	P0CF93;P0CF92;P0CF91	P0CF93;P0CF92;P0CF91	Putative transposase InsL for insertion sequence element IS186C;Putative transposase InsL for insertion sequence element IS186B;Putative transposase InsL for insertion sequence element IS186A	insL3;insL2;insL1
0.0133883	P33029	P33029	Uncharacterized oxidoreductase YeiQ	yeiQ
0.0133966	P77580	P77580	Acetaldehyde dehydrogenase	mhpF
0.0136617	P45469	P45469	Uncharacterized protein YraR	yraR
0.0138632	P06611	P06611	Vitamin B12 import ATP-binding protein BtuD	btuD
0.013958	P30176	P30176	Swarming motility protein YbiA	ybiA
0.0144278	P28630	P28630	DNA polymerase III subunit delta	holA
0.0144838	P62601	P62601	Cytoplasmic trehalase	treF
0.014485	P0A809	P0A809	Holliday junction ATP-dependent DNA helicase RuvA	ruvA
0.0145413	P0AE39	P0AE39	Transcriptional regulatory protein YpdB	ypdB
0.014822	P76318	P76318	Putative SOS response-associated peptidase YedK	yedK
0.0150178	P76341	P76341	5-hydroxyisourate hydrolase	hiuH
0.0150477	P31060	P31060	Putative molybdenum transport ATP-binding protein ModF	modF
0.0151768	P0AA86	P0AA86	Thiol:disulfide interchange protein DsbE	dsbE
0.0162576	P0AB65	P0AB65	Acylphosphatase	yccX
0.0163612	P45804	P45804	Uncharacterized protein YhgE	yhgE
0.0168648	P0A9V5	P0A9V5	Uncharacterized HTH-type transcriptional regulator YiaG	yiaG
0.0168699	P75993	P75993	Probable two-component-system connector protein AriR	ariR
0.016977	P77148	P77148	Uncharacterized protein YdhS	ydhS
0.0175718	P64461	P64461	Autoinducer 2-degrading protein LsrG	lsrG
0.0175816	P39451	P39451	Alcohol dehydrogenase, propanol-preferring	adhP
0.0178452	P0A6A6	P0A6A6	3-isopropylmalate dehydratase large subunit	leuC
0.0182095	P76235	P76235	UPF0229 protein YeaH	yeaH
0.0183551	P77432	P77432	Autoinducer 2 kinase LsrK	lsrK
0.0186386	P65294	P65294	Uncharacterized lipoprotein YgdR	ygdR
0.0187162	P33368	P33368	Uncharacterized oxidoreductase YohF	yohF
0.0187804	P64585	P64585	Inner membrane protein YqjE	yqjE
0.0190741	P10907	P10907	sn-glycerol-3-phosphate import ATP-binding protein UgpC	ugpC
0.0192242	P16681	P16681	Protein PhnB	phnB
0.0201251	P76097	P76097	Uncharacterized protein YdcJ	ydcJ
0.0209064	P77667	P77667	Protein SufA	sufA
0.0210069	P77712	P77712	Long-chain acyl-CoA thioesterase FadM	fadM
0.02108	P37645	P37645	Uncharacterized protein YhjG	yhjG
0.021155	P0AEF8	P0AEF8	Dipeptide transport system permease protein DppB	dppB
0.021162	P0AAV6	P0AAV6	Uncharacterized protein YbgS	ybgS
0.0217628	P77526	P77526	Disulfide-bond oxidoreductase YfcG	yfcG
0.0217927	P0AA89	P0AA89	Diguanylate cyclase DosC	dosC
0.0222874	P30125	P30125	3-isopropylmalate dehydrogenase	leuB
0.0223757	P39385	P39385	Uncharacterized protein YjiN	yjiN
0.0226593	P76227	P76227	Uncharacterized protein YnjH	ynjH
0.0227067	P76217;REV__P06612	P76217	N-succinylglutamate 5-semialdehyde dehydrogenase	astD
0.0227744	P64517	P64517	Uncharacterized protein YodC	yodC
0.0229073	P11071	P11071	Isocitrate dehydrogenase kinase/phosphatase	aceK
0.0230077	P46850	P46850	RNA-splicing ligase RtcB	rtcB
0.0232477	P0AE63	P0AE63	Cation transport regulator ChaB	chaB
0.0232766	P42907	P42907	Putative tagatose-6-phosphate ketose/aldose isomerase	agaS
0.0235074	P75672	P75672	Uncharacterized protein YafS	yafS
0.0237033	P76194	P76194	Cysteine desulfuration protein SufE	sufE
0.0240199	P77161	P77161	2-hydroxy-3-oxopropionate reductase	glxR
0.0240981	P39297	P39297	Lipoprotein BsmA	bsmA
0.0241756	P77257	P77257	Autoinducer 2 import ATP-binding protein LsrA	lsrA
0.0244179	P0AA84	P0AA84	Cardiolipin synthase B	clsB
0.0244996	P76141	P76141	Transcriptional regulator LsrR	lsrR
0.0245145	P39408	P39408	Uncharacterized deoxyribonuclease YjjV	yjjV
0.0251789	P45545	P45545	Uncharacterized protein YhfS	yhfS
0.0252593	Q46891	Q46891	Putative hydroxypyruvate isomerase YgbM	ygbM
0.0253334	P37794	P37794	Chitooligosaccharide deacetylase ChbG	chbG
0.0256844	P77544	P77544	Glutathione S-transferase YfcF	yfcF
0.0258923	P30147	P30147	Hydroxypyruvate isomerase	hyi
0.0260563	P17444	P17444	Oxygen-dependent choline dehydrogenase	betA
0.0261014	P27832	P27832	dTDP-fucosamine acetyltransferase	wecD
0.0261027	P37309	P37309	Arsenical resistance operon repressor	arsR
0.0263583	P09029	P09029	N5-carboxyaminoimidazole ribonucleotide synthase	purK
0.0264393	P37351	P37351	Ribose-5-phosphate isomerase B	rpiB
0.026481	P0AEC8	P0AEC8	Sensor histidine kinase DcuS	dcuS
0.0267989	P77485	P77485	Sensor kinase CusS	cusS
0.0269559	P00904	P00904	Bifunctional protein TrpGD;Anthranilate synthase component 2;Anthranilate phosphoribosyltransferase	trpGD
0.0269909	P76213	P76213	Excinuclease cho	cho
0.0270723	P75989;P33358	P75989	HTH-type transcriptional repressor BluR	bluR
0.0277799	P77619	P77619	UPF0214 protein YfeW	yfeW
0.0286229	P64594	P64594	Toxin YhaV	yhaV
0.0289516	P36881	P36881	Putative phosphotransferase enzyme IIA component YadI	yadI
0.0295404	P75883	P75883	Uncharacterized protein GfcC	gfcC
0.0296199	P0DKB3	P0DKB3	Small protein MntS	mntS
0.0297947	P76446	P76446	Protein Rtn	rtn
0.0306524	P0AGH1	P0AGH1	Inner membrane transport permease YhhJ	yhhJ
0.0314143	P36675	P36675	Alternative ribosome-rescue factor A	arfA
0.0318515	P37340	P37340	Multidrug resistance protein MdtK	mdtK
0.0319103	P23840	P23840	DNA-damage-inducible protein D	dinD
0.0322711	P76226	P76226	Inner membrane protein YnjF	ynjF
0.0322819	P0ADM8	P0ADM8	Uncharacterized protein YieE	yieE
0.0324936	P31801	P31801	Sodium/proton antiporter ChaA	chaA
0.0329863	P33927	P33927	Cytochrome c-type biogenesis protein CcmF	ccmF
0.0330455	P52074	P52074	Glycolate oxidase iron-sulfur subunit	glcF
0.0335312	P69428	P69428	Sec-independent protein translocase protein TatA	tatA
0.0340846	P37047	P37047	Carbohydrate diacid regulator	cdaR
0.0341771	P05100	P05100	DNA-3-methyladenine glycosylase 1	tag
0.0345523	P21515	P21515	Acyl carrier protein phosphodiesterase	acpH
0.0346044	P32701	P32701	Putative cyclic-di-GMP phosphodiesterase YjcC	yjcC
0.0347106	P39358	P39358	Uncharacterized protein YjhG	yjhG
0.0350488	P0AE67	P0AE67	Chemotaxis protein CheY	cheY
0.0360769	P10151	P10151	HTH-type transcriptional regulator LeuO	leuO
0.0360978	Q46800	Q46800	Xanthine dehydrogenase FAD-binding subunit	xdhB
0.0362345	P16692	P16692	Phosphoribosyl 1,2-cyclic phosphodiesterase	phnP
0.0364685	P77671	P77671	Allantoinase	allB
0.0365016	P11446	P11446	N-acetyl-gamma-glutamyl-phosphate reductase	argC
0.0365206	P30844	P30844	Sensor protein BasS	basS
0.0367556	Q47157	Q47157	mRNA interferase YafO	yafO
0.0367648	P78061	P78061	Gamma-glutamylputrescine synthetase PuuA	puuA
0.0368732	P19319	P19319	Respiratory nitrate reductase 2 alpha chain	narZ
0.0369218	P08401	P08401	Sensor protein CreC	creC
0.0375818	P39453	P39453	Sensor protein TorS	torS
0.0375862	P76016	P76016	PTS-dependent dihydroxyacetone kinase operon regulatory protein	dhaR
0.037604	P75931	P75931	Putative oxidoreductase YceM	yceM
0.0377598	P39288	P39288	Epoxyqueuosine reductase	queG
0.0380793	P76938	P76938	Elongation factor P hydroxylase	epmC
0.0381241	P76423	P76423	Hydroxyethylthiazole kinase	thiM
0.0384254	P76573	P76573	Uncharacterized protein YfgI	yfgI
0.0385243	P0A9U1	P0A9U1	Uncharacterized ABC transporter ATP-binding protein YbhF	ybhF
0.0387039	P28305	P28305	Aminodeoxychorismate lyase	pabC
0.03895	P0AD19	P0AD19	Inner membrane protein YohK	yohK
0.0395705	P67762	P67762	UPF0306 protein YhbP	yhbP
0.0399799	P24252	P24252	Uncharacterized protein YbgA	ybgA
0.0401185	P37019	P37019	H(+)/Cl(-) exchange transporter ClcA	clcA
0.0401185	Q6BF17	Q6BF17	D-galactonate dehydratase	dgoD
0.0403646	P76280	P76280	Uncharacterized protein YobB	yobB
0.0406577	P0A9G2	P0A9G2	Transcriptional activator protein NhaR	nhaR
0.0409164	P77301	P77301	Uncharacterized protein YbaP	ybaP
0.0409927	P75831	P75831	Macrolide export ATP-binding/permease protein MacB	macB
0.0410576	P45537	P45537	Uncharacterized protein YhfK	yhfK
0.0415627	P08400	P08400	Phosphate regulon sensor protein PhoR	phoR
0.0416304	P45753	P45753	Putative DNA utilization protein HofM	hofM
0.041797	P0AEJ4	P0AEJ4	Osmolarity sensor protein EnvZ	envZ
0.0422265	P0AG03	P0AG03	3-octaprenyl-4-hydroxybenzoate carboxy-lyase partner protein	ubiX
0.0422452	P0AGM7	P0AGM7	Uracil permease	uraA
0.042249	P0AFA5	P0AFA5	Bacteriophage N4 adsorption protein B	nfrB
0.0425898	P71242	P71242	Colanic acid biosynthesis protein WcaK	wcaK
0.042661	P75809	P75809	Flavin mononucleotide phosphatase YbjI	ybjI
0.0427402	P37649	P37649	Protein YhjK	yhjK
0.0427456	P31806	P31806	Bifunctional NAD(P)H-hydrate repair enzyme Nnr;ADP-dependent (S)-NAD(P)H-hydrate dehydratase;NAD(P)H-hydrate epimerase	nnr
0.0428352	P76251	P76251	D-malate dehydrogenase [decarboxylating]	dmlA
0.0430266	P76559	P76559	Uncharacterized protein YpfG	ypfG
0.0432688	P0AE70	P0AE70	mRNA interferase MazF	mazF
0.0436605	P77615	P77615	Uncharacterized HTH-type transcriptional regulator YcjW	ycjW
0.0440451	P43337	P43337	Uncharacterized Nudix hydrolase NudL	nudL
0.0442073	P0A8P1	P0A8P1	Leucyl/phenylalanyl-tRNA--protein transferase	aat
0.044274	P13001	P13001	Pimeloyl-[acyl-carrier protein] methyl ester esterase	bioH
0.0443789	P37767	P37767	Uncharacterized HTH-type transcriptional regulator YfhH	yfhH
0.044714	P0AG78	P0AG78	Sulfate-binding protein	sbp
0.0447172	P09151	P09151	2-isopropylmalate synthase	leuA
0.0448831	P27243	P27243	O-antigen ligase	rfaL
0.0453351	P31992	P31992	Tautomerase PptA	pptA
0.0456295	P52095	P52095	Lysine decarboxylase, constitutive	ldcC
0.0460663	P23862	P23862	Primosomal replication protein N	priC
0.046121	P0AAU2	P0AAU2	Uncharacterized protein YbfA	ybfA
0.0469468	P0ACR4	P0ACR4	Uncharacterized HTH-type transcriptional regulator YeiE	yeiE
0.046964	P67662	P67662	HTH-type transcriptional activator AaeR	aaeR
0.0473366	P0ACX5	P0ACX5	Uncharacterized protein YdhZ	ydhZ
0.0473839	P0A8Z7	P0A8Z7	Esterase YqiA	yqiA
0.0475248	P36553	P36553	Oxygen-dependent coproporphyrinogen-III oxidase	hemF
0.0477727	P75919	P75919	Cardiolipin synthase C	clsC
0.0484219	P64519	P64519	Uncharacterized protein YodD	yodD
0.0485789	P60782	P60782	Probable glycerol-3-phosphate acyltransferase	plsY
0.0486469	P38684	P38684	TorCAD operon transcriptional regulatory protein TorR	torR
0.0494003	P77649	P77649	UPF0061 protein YdiU	ydiU
0.0495698	P76192	P76192	Uncharacterized oxidoreductase YdhV	ydhV
0.0497519	P46068	P46068	HTH-type transcriptional regulator DsdC	dsdC
0.04997	P54901	P54901	Stationary phase-inducible protein CsiE	csiE
0.05006	P23524	P23524	Glycerate 2-kinase	garK
0.0503569	Q47156	Q47156	Antitoxin YafN	yafN
0.0506919	P18811	P18811	Maltose regulon regulatory protein MalI	malI
0.0508416	P69346	P69346	Antitoxin YefM	yefM
0.0509675	P45468	P45468	UPF0718 protein YraQ	yraQ
0.0514971	P64614	P64614	Uncharacterized protein YhcN	yhcN
0.0515366	P0ABC9	P0ABC9	High-affinity choline transport protein	betT
0.051899	P0ADV9	P0ADV9	Lipopolysaccharide export system protein LptC	lptC
0.0530249	P33934	P33934	Ferredoxin-type protein NapH	napH
0.0531438	P64503	P64503	Uncharacterized protein YebV	yebV
0.0537208	P76182	P76182	Electron transport complex subunit RsxD	rsxD
0.0537888	P76397	P76397	Multidrug resistance protein MdtA	mdtA
0.0541185	P50465	P50465	Endonuclease 8	nei
0.054259	P0AAG3	P0AAG3	Glutamate/aspartate transport ATP-binding protein GltL	gltL
0.0543652	P0A6M2	P0A6M2	Disulfide bond formation protein B	dsbB
0.0553274	P76076	P76076	Uncharacterized protein YdbL	ydbL
0.0558427	P0AAH4	P0AAH4	Peptide transport system ATP-binding protein SapD	sapD
0.0559171	P0AAL9	P0AAL9	Uncharacterized protein YkgJ	ykgJ
0.0560443	Q46855	Q46855	Uncharacterized HTH-type transcriptional regulator YqhC	yqhC
0.0561078	P31551	P31551	Carnitinyl-CoA dehydratase	caiD
0.0568056	P21517	P21517	Maltodextrin glucosidase	malZ
0.0568231	P0AEN4	P0AEN4	Cell division protein FtsL	ftsL
0.056886	P0ACH5	P0ACH5	Multiple antibiotic resistance protein MarA	marA
0.0569261	P00861	P00861	Diaminopimelate decarboxylase	lysA
0.05697	P07623	P07623	Homoserine O-succinyltransferase	metA
0.0570151	P06721	P06721	Cystathionine beta-lyase MetC	metC
0.0570342	P0AE28	P0AE28	Protein AroM	aroM
0.0572675	P0AAW1	P0AAW1	Uncharacterized protein YbhP	ybhP
0.0572933	P0C0U4	P0C0U4	Ribosomal protein S6--L-glutamate ligase	rimK
0.0574455	P46022	P46022	Monofunctional biosynthetic peptidoglycan transglycosylase	mtgA
0.0575784	P46187	P46187	Protein RseC	rseC
0.0582193	P0AEM6	P0AEM6	RNA polymerase sigma factor FliA	fliA
0.0592251	P75713	P75713	(S)-ureidoglycine aminohydrolase	allE
0.0594419	P24188	P24188	UPF0176 protein YceA	yceA
0.0595194	P75957	P75957	Lipoprotein-releasing system ATP-binding protein LolD	lolD
0.0597878	P0A8T7	P0A8T7	DNA-directed RNA polymerase subunit beta	rpoC
0.0600398	P0AF67	P0AF67	tRNA threonylcarbamoyladenosine biosynthesis protein TsaE	tsaE
0.0600688	P0C0S1	P0C0S1	Small-conductance mechanosensitive channel	mscS
0.0610886	P31441	P31441	Adenine deaminase	ade
0.0612914	P0AE60	P0AE60	Cell division activator CedA	cedA
0.0615813	P0C037	P0C037	UPF0345 protein YaiE	yaiE
0.0618178	P23830	P23830	CDP-diacylglycerol--serine O-phosphatidyltransferase	pssA
0.0620184	P0ABC7	P0ABC7	Modulator of FtsH protease HflK	hflK
0.0622692	P13518	P13518	RNase E specificity factor CsrD	csrD
0.0624212	P07012	P07012	Peptide chain release factor 2	prfB
0.0626443	P17117	P17117	Oxygen-insensitive NADPH nitroreductase	nfsA
0.0630252	P00956	P00956	Isoleucine--tRNA ligase	ileS
0.0631555	P0AGF2	P0AGF2	Sulfur acceptor protein CsdE	csdE
0.0632337	P0A7E3	P0A7E3	Orotate phosphoribosyltransferase	pyrE
0.0634569	P0AEF0	P0AEF0	DNA replication protein DnaC	dnaC
0.0635134	P64554	P64554	7-carboxy-7-deazaguanine synthase	queE
0.0635713	Q46939	Q46939	Probable acetyl-CoA acetyltransferase	yqeF
0.0636571	P0ACW6	P0ACW6	Uncharacterized protein YdcH	ydcH
0.0638752	P31057	P31057	3-methyl-2-oxobutanoate hydroxymethyltransferase	panB
0.0639242	P36566	P36566	Protein SmtA	smtA
0.0639782	P0C0L9	P0C0L9	Protein IscX	iscX
0.064071	P0A7F3	P0A7F3	Aspartate carbamoyltransferase regulatory chain	pyrI
0.0641448	P28861	P28861	Ferredoxin--NADP reductase	fpr
0.0642834	P0ADT8	P0ADT8	Uncharacterized protein YgiM	ygiM
0.0650342	P0AB38	P0AB38	Penicillin-binding protein activator LpoB	lpoB
0.0650565	P0ACC7	P0ACC7	Bifunctional protein GlmU;UDP-N-acetylglucosamine pyrophosphorylase;Glucosamine-1-phosphate N-acetyltransferase	glmU
0.0652256	P0AAS0	P0AAS0	Inner membrane protein YlaC	ylaC
0.0653254	P0A7F9	P0A7F9	S-adenosylmethionine:tRNA ribosyltransferase-isomerase	queA
0.0661443	P67910	P67910	ADP-L-glycero-D-manno-heptose-6-epimerase	hldD
0.0663211	P0A6X3	P0A6X3	RNA-binding protein Hfq	hfq
0.0668201	P0ADR8	P0ADR8	LOG family protein YgdH	ygdH
0.0670341	P37634	P37634	Ribosomal RNA large subunit methyltransferase J	rlmJ
0.0670446	P28306	P28306	UPF0755 protein YceG	yceG
0.0678021	P77748	P77748	Uncharacterized protein YdiJ	ydiJ
0.0678371	P0ABA4	P0ABA4	ATP synthase subunit delta	atpH
0.0681623	P66948	P66948	Beta-barrel assembly-enhancing protease	bepA
0.0689939	P69783	P69783	Glucose-specific phosphotransferase enzyme IIA component	crr
0.0692431	P0A8E7	P0A8E7	UPF0234 protein YajQ	yajQ
0.069252	P07023	P07023	T-protein;Chorismate mutase;Prephenate dehydrogenase	tyrA
0.0695264	P0A7N4	P0A7N4	50S ribosomal protein L32	rpmF
0.0695836	P0A9G8	P0A9G8	Transcriptional regulator ModE	modE
0.0696144	P77570	P77570	Anhydro-N-acetylmuramic acid kinase	anmK
0.0696589	P06983	P06983	Porphobilinogen deaminase	hemC
0.0702569	P77689	P77689	FeS cluster assembly protein SufD	sufD
0.0703011	P0A988	P0A988	DNA polymerase III subunit beta	dnaN
0.0703265	P0ABI8	P0ABI8	Cytochrome bo(3) ubiquinol oxidase subunit 1	cyoB
0.0706215	P0A6T5	P0A6T5	GTP cyclohydrolase 1	folE
0.0709724	P0A972	P0A972	Cold shock-like protein CspE	cspE
0.0710303	P77330	P77330	Lipoprotein bor homolog from lambdoid prophage DLP12	borD
0.0711009	P68739	P68739	Endonuclease V	nfi
0.0712439	P62620	P62620	4-hydroxy-3-methylbut-2-en-1-yl diphosphate synthase (flavodoxin)	ispG
0.071511	P17846	P17846	Sulfite reductase [NADPH] hemoprotein beta-component	cysI
0.0716397	P0AGE9	P0AGE9	Succinyl-CoA ligase [ADP-forming] subunit alpha	sucD
0.0719134	P31120	P31120	Phosphoglucosamine mutase	glmM
0.0726649	P0AB46	P0AB46	Uncharacterized protein YmgD	ymgD
0.0726992	P08373	P08373	UDP-N-acetylenolpyruvoylglucosamine reductase	murB
0.0734158	P0A8D0	P0A8D0	Transcriptional repressor NrdR	nrdR
0.0741838	P75745	P75745	Uncharacterized protein YbgK	ybgK
0.0742035	P0A962	P0A962	L-asparaginase 1	ansA
0.0742264	P04805	P04805	Glutamate--tRNA ligase	gltX
0.0745335	P0ADF6	P0ADF6	Phosphogluconate dehydratase	edd
0.0747852	P63020	P63020	Fe/S biogenesis protein NfuA	nfuA
0.0748329	P00957	P00957	Alanine--tRNA ligase	alaS
0.0749238	P0A894	P0A894	RNase adapter protein RapZ	rapZ
0.0752989	P0ADT5	P0ADT5	Putative acid--amine ligase YgiC	ygiC
0.0759767	P06710	P06710	DNA polymerase III subunit tau	dnaX
0.0763944	P15977	P15977	4-alpha-glucanotransferase	malQ
0.0765152	P61887	P61887	Glucose-1-phosphate thymidylyltransferase 2	rmlA2
0.0766792	P0AGK8	P0AGK8	HTH-type transcriptional regulator IscR	iscR
0.0772425	P37330	P37330	Malate synthase G	glcB
0.0772781	P42616	P42616	Protein YqjC	yqjC
0.0774237	P0A7Q1	P0A7Q1	50S ribosomal protein L35	rpmI
0.0776288	P29018	P29018	ATP-binding/permease protein CydD	cydD
0.0777617	P77756	P77756	7-cyano-7-deazaguanine synthase	queC
0.0780226	P0AEP3	P0AEP3	UTP--glucose-1-phosphate uridylyltransferase	galU
0.0782115	P0A6A8	P0A6A8	Acyl carrier protein	acpP
0.078283	P08331	P08331	2,3-cyclic-nucleotide 2-phosphodiesterase/3-nucleotidase	cpdB
0.0784321	P0AC75	P0AC75	3-deoxy-D-manno-octulosonic acid transferase	waaA
0.0784845	P25397	P25397	Tellurite methyltransferase	tehB
0.0786146	P0ADX9	P0ADX9	Ribosomal RNA small subunit methyltransferase D	rsmD
0.0788441	P36680	P36680	Cell division protein ZapD	zapD
0.0790202	P06616	P06616	GTPase Era	era
0.0794748	P45464	P45464	Penicillin-binding protein activator LpoA	lpoA
0.0796445	P0A6A0	P0A6A0	Probable protein kinase UbiB	ubiB
0.0799847	P0ACN7	P0ACN7	HTH-type transcriptional repressor CytR	cytR
0.0804087	P76291	P76291	tRNA (mo5U34)-methyltransferase	cmoB
0.080623	Q46920	Q46920	NADPH-dependent 7-cyano-7-deazaguanine reductase	queF
0.0811714	P06846	P06846	HTH-type transcriptional regulator EbgR	ebgR
0.0814915	P0ABS1	P0ABS1	RNA polymerase-binding transcription factor DksA	dksA
0.0819295	P0DTT0	P0DTT0
0.081981	P11349;P19318	P11349	Respiratory nitrate reductase 1 beta chain	narH
0.0820421	P77247	P77247	2-deoxyglucose-6-phosphate phosphatase	yniC
0.0823765	P60906	P60906	Histidine--tRNA ligase	hisS
0.0824941	P25524	P25524	Cytosine deaminase	codA
0.0825272	P77536	P77536	Uncharacterized electron transport protein YkgF	ykgF
0.0826797	P52645	P52645	Uncharacterized protein YdbH	ydbH
0.0831903	P77562	P77562	Uncharacterized protein YaiW	yaiW
0.0836627	P0AFR4	P0AFR4	Uncharacterized protein YciO	yciO
0.0845254	P0AB52	P0AB52	Protein YchN	ychN
0.0857175	P65367	P65367	Uncharacterized protein YqcA	yqcA
0.086043	P0A6X7	P0A6X7	Integration host factor subunit alpha	ihfA
0.0862462	P00448	P00448	Superoxide dismutase [Mn]	sodA
0.0863558	P31680	P31680	DnaJ-like protein DjlA	djlA
0.0863705	P39161	P39161	Uxu operon transcriptional regulator	uxuR
0.0864493	P07862	P07862	D-alanine--D-alanine ligase B	ddlB
0.086476	P0A8G0	P0A8G0	UvrABC system protein C	uvrC
0.0866168	P39353	P39353	Uncharacterized oxidoreductase YjhC	yjhC
0.0868708	P0AEY5	P0AEY5	Modulator of drug activity B	mdaB
0.0871143	P0AEI6	P0AEI6	Phosphatase NudJ	nudJ
0.0871976	P37749	P37749	Beta-1,6-galactofuranosyltransferase WbbI	wbbI
0.0872154	P0A9K9	P0A9K9	FKBP-type peptidyl-prolyl cis-trans isomerase SlyD	slyD
0.0875448	P45544	P45544	HTH-type transcriptional regulator FrlR	frlR
0.0876503	P0AFM2	P0AFM2	Glycine betaine-binding periplasmic protein	proX
0.0885417	P0AC13	P0AC13	Dihydropteroate synthase	folP
0.0888233	P75801	P75801	Putative lipoprotein YliF	yliF
0.0888475	P75838	P75838	Ribosomal protein S12 methylthiotransferase accessory factor YcaO	ycaO
0.0889196	P75782	P75782	Ribosomal RNA large subunit methyltransferase F	rlmF
0.0889517	P13009	P13009	Methionine synthase	metH
0.0889645	P0A9P4	P0A9P4	Thioredoxin reductase	trxB
0.0891724	P12282	P12282	Molybdopterin-synthase adenylyltransferase	moeB
0.0897703	P12008	P12008	Chorismate synthase	aroC
0.0900456	P0ABU5	P0ABU5	Enhancing lycopene biosynthesis protein 2	elbB
0.09021	P75823	P75823	Low specificity L-threonine aldolase	ltaE
0.0903301	P0A9K7	P0A9K7	Phosphate-specific transport system accessory protein PhoU	phoU
0.0908705	P06282	P06282	CDP-diacylglycerol pyrophosphatase	cdh
0.0909468	P0AFX9	P0AFX9	Sigma-E factor regulatory protein RseB	rseB
0.0912234	P0AB85	P0AB85	FAD:protein FMN transferase	apbE
0.0916303	P0A7Y8	P0A7Y8	Ribonuclease P protein component	rnpA
0.0918611	P0A9A6	P0A9A6	Cell division protein FtsZ	ftsZ
0.0920706	P0A7A7	P0A7A7	Glycerol-3-phosphate acyltransferase	plsB
0.0921586	P0A7V3	P0A7V3	30S ribosomal protein S3	rpsC
0.0922807	P0AGI8	P0AGI8	Trk system potassium uptake protein TrkA	trkA
0.0927989	P75952	P75952	HTH-type transcriptional repressor ComR	comR
0.0930672	P37617	P37617	Lead, cadmium, zinc and mercury-transporting ATPase	zntA
0.0930723	P0ABA0	P0ABA0	ATP synthase subunit b	atpF
0.093633	P61316	P61316	Outer-membrane lipoprotein carrier protein	lolA
0.0939229	P76471	P76471	Uncharacterized protein YfaZ	yfaZ
0.0939325	P52060	P52060	UPF0235 protein YggU	yggU
0.0939414	P77202	P77202	Thiol:disulfide interchange protein DsbG	dsbG
0.0943565	P30850	P30850	Exoribonuclease 2	rnb
0.0944576	P00962	P00962	Glutamine--tRNA ligase	glnS
0.0945085	P0ABB4	P0ABB4	ATP synthase subunit beta	atpD
0.094703	P45748	P45748	Threonylcarbamoyl-AMP synthase	tsaC
0.0947227	P10384	P10384	Long-chain fatty acid transport protein	fadL
0.0951827	P06968	P06968	Deoxyuridine 5-triphosphate nucleotidohydrolase	dut
0.0953636	P16700	P16700	Thiosulfate-binding protein	cysP
0.0957273	P0A9U3	P0A9U3	Uncharacterized ABC transporter ATP-binding protein YbiT	ybiT
0.0957775	P25536	P25536	Maf-like protein YhdE	yhdE
0.0961323	P0A9M2	P0A9M2	Hypoxanthine phosphoribosyltransferase	hpt
0.0962505	P0A8G9	P0A8G9	Exodeoxyribonuclease 7 small subunit	xseB
0.0971085	P0AG82	P0AG82	Phosphate-binding protein PstS	pstS
0.0972611	P0A7C2	P0A7C2	LexA repressor	lexA
0.0975908	P07001	P07001	NAD(P) transhydrogenase subunit alpha	pntA
0.097971	P37052	P37052	UPF0225 protein YchJ	ychJ
0.0980008	P0A6I3	P0A6I3	Pantothenate kinase	coaA
0.0988223	Q47147	Q47147	Putative glutamine amidotransferase YafJ	yafJ
0.0989418	P0AEI4	P0AEI4	Ribosomal protein S12 methylthiotransferase RimO	rimO
0.0990658	P0AF08	P0AF08	Protein mrp	mrp
0.0991936	P0AG86	P0AG86	Protein-export protein SecB	secB
0.0992413	P0AG20	P0AG20	GTP pyrophosphokinase	relA
0.0993532	P04951	P04951	3-deoxy-manno-octulosonate cytidylyltransferase	kdsB
0.0994676	P0AEB7	P0AEB7	RutC family protein YoaB	yoaB
0.0996361	P0ABU2	P0ABU2	Ribosome-binding ATPase YchF	ychF
0.100032	P21507	P21507	ATP-dependent RNA helicase SrmB	srmB
0.100752	P36655	P36655	Thiol:disulfide interchange protein DsbD	dsbD
0.101017	Q47622	Q47622	Peptide transport periplasmic protein SapA	sapA
0.101248	P28635	P28635	D-methionine-binding lipoprotein MetQ	metQ
0.101264	P25522	P25522	tRNA modification GTPase MnmE	mnmE
0.101379	P00944	P00944	Xylose isomerase	xylA
0.101553	P0AC92	P0AC92	Protein GnsA	gnsA
0.101618	P64559	P64559	Antitoxin CptB	cptB
0.101743	P0AAT2	P0AAT2	Uncharacterized protein YbdF	ybdF
0.102093	P0ACC3	P0ACC3	Iron-sulfur cluster insertion protein ErpA	erpA
0.102139	P0A9B6	P0A9B6	D-erythrose-4-phosphate dehydrogenase	epd
0.102583	P39285	P39285	Miniconductance mechanosensitive channel MscM	mscM
0.102915	P77774	P77774	Outer membrane protein assembly factor BamB	bamB
0.103513	P0A705	P0A705	Translation initiation factor IF-2	infB
0.103823	P64588	P64588	Transcriptional regulator YqjI	yqjI
0.104107	P06709	P06709	Bifunctional ligase/repressor BirA	birA
0.104356	P0ADK0	P0ADK0	Uncharacterized protein YiaF	yiaF
0.104487	P0A8H8	P0A8H8	DNA gyrase inhibitor YacG	yacG
0.104495	P32670	P32670	Multiphosphoryl transfer protein 2;Phosphoenolpyruvate-protein phosphotransferase;Phosphocarrier protein HPr;Fructose-like phosphotransferase enzyme IIA component	ptsA
0.104781	P0AB28	P0AB28	Uncharacterized protein YceD	yceD
0.105047	P03007	P03007	DNA polymerase III subunit epsilon	dnaQ
0.105192	P0AGJ9	P0AGJ9	Tyrosine--tRNA ligase	tyrS
0.105551	P61175	P61175	50S ribosomal protein L22	rplV
0.105637	P0AG96	P0AG96	Protein translocase subunit SecE	secE
0.105677	P0A9W3	P0A9W3	Energy-dependent translational throttle protein EttA	ettA
0.105679	P0AGD7	P0AGD7	Signal recognition particle protein	ffh
0.105801	Q93K97	Q93K97	ADP-ribose pyrophosphatase	nudF
0.105868	P0A7P5	P0A7P5	50S ribosomal protein L34	rpmH
0.105885	P0AAD6	P0AAD6	Serine transporter	sdaC
0.106469	P0AB96;P0CF86	P0AB96	Arsenate reductase	arsC
0.10664	P76270	P76270	Free methionine-R-sulfoxide reductase	msrC
0.106693	P41409	P41409	Pyrimidine-specific ribonucleoside hydrolase RihA	rihA
0.106725	P0A6S7	P0A6S7	Glycerol-3-phosphate dehydrogenase [NAD(P)+]	gpsA
0.106794	P06136	P06136	Cell division protein FtsQ	ftsQ
0.10681	P32134	P32134	Uncharacterized protein YihM	yihM
0.107133	P04825	P04825	Aminopeptidase N	pepN
0.107203	P11350	P11350	Respiratory nitrate reductase 1 gamma chain	narI
0.107263	P09832	P09832	Glutamate synthase [NADPH] small chain	gltD
0.107726	P09127	P09127	Putative uroporphyrinogen-III C-methyltransferase	hemX
0.10804	P0ABV6	P0ABV6	Protein TolR	tolR
0.108041	P0AAB6	P0AAB6	UTP--glucose-1-phosphate uridylyltransferase	galF
0.108599	P0AAI5	P0AAI5	3-oxoacyl-[acyl-carrier-protein] synthase 2	fabF
0.108816	P10902	P10902	L-aspartate oxidase	nadB
0.109004	P0ABB0	P0ABB0	ATP synthase subunit alpha	atpA
0.109037	P0A6Q3	P0A6Q3	3-hydroxydecanoyl-[acyl-carrier-protein] dehydratase	fabA
0.109107	P0AAT4	P0AAT4	Miniconductance mechanosensitive channel YbdG	ybdG
0.109344	P37188	P37188	Galactitol-specific phosphotransferase enzyme IIB component	gatB
0.109408	P27247	P27247	Phosphate acyltransferase	plsX
0.109549	P37773	P37773	UDP-N-acetylmuramate--L-alanyl-gamma-D-glutamyl-meso-2,6-diaminoheptandioate ligase	mpl
0.109596	P0AB01	P0AB01	Envelope biogenesis factor ElyC	elyC
0.109649	P62517	P62517	Glucans biosynthesis glucosyltransferase H	mdoH
0.109882	P64483	P64483	Uncharacterized protein YeaK	yeaK
0.110221	P0ADI7	P0ADI7	Isochorismatase family protein YecD	yecD
0.110411	P06961	P06961	Multifunctional CCA protein;CCA-adding enzyme;2-nucleotidase;2,3-cyclic phosphodiesterase;Phosphatase	cca
0.110547	P0A890	P0A890	Sulfurtransferase TusA	tusA
0.110692	P0A903	P0A903	Outer membrane protein assembly factor BamC	bamC
0.110696	P37769	P37769	2-dehydro-3-deoxy-D-gluconate 5-dehydrogenase	kduD
0.110942	P0A7I0	P0A7I0	Peptide chain release factor 1	prfA
0.111036	P0ACM5	P0ACM5	Uncharacterized HTH-type transcriptional regulator YegW	yegW
0.111925	P75736	P75736	Esterase YbfF	ybfF
0.111988	P76403	P76403	Uncharacterized protease YegQ	yegQ
0.112357	P27126	P27126	Lipopolysaccharide core biosynthesis protein RfaS	rfaS
0.112376	P18196	P18196	Septum site-determining protein MinC	minC
0.112398	P0A870	P0A870	Transaldolase B	talB
0.112754	P42641	P42641	GTPase ObgE/CgtA	obgE
0.113012	P60869	P60869	Putative transport protein YbjL	ybjL
0.113363	P0ADR6	P0ADR6	Ribosomal RNA large subunit methyltransferase M	rlmM
0.113536	P24173;Q47689	P24173	Lipopolysaccharide heptosyltransferase 1	rfaC
0.113615	P75960;A0A7H2C766	P75960;A0A7H2C766	NAD-dependent protein deacylase	cobB
0.113661	P27129	P27129	Lipopolysaccharide 1,2-glucosyltransferase	rfaJ
0.113684	P0AFC3	P0AFC3	NADH-quinone oxidoreductase subunit A	nuoA
0.113824	P0ACR9	P0ACR9	Transcriptional repressor MprA	mprA
0.113955	P0AEM0	P0AEM0	FKBP-type 16 kDa peptidyl-prolyl cis-trans isomerase	fkpB
0.1141	P08660	P08660	Lysine-sensitive aspartokinase 3	lysC
0.114903	P0AE82	P0AE82	Sensor protein CpxA	cpxA
0.114909	P0A7B1	P0A7B1	Polyphosphate kinase	ppk
0.115098	P0ADG4	P0ADG4	Inositol-1-monophosphatase	suhB
0.115252	P0ADF8	P0ADF8	Acetolactate synthase isozyme 1 small subunit	ilvN
0.115925	P0A9X1	P0A9X1	Zinc import ATP-binding protein ZnuC	znuC
0.116102	P0A8L5	P0A8L5	UPF0260 protein YcgN	ycgN
0.116193	P0A840	P0A840	5/3-nucleotidase SurE	surE
0.116227	P0AEZ3	P0AEZ3	Septum site-determining protein MinD	minD
0.116447	P31460	P31460	Galactonate operon transcriptional repressor	dgoR
0.11659	P0A715	P0A715	2-dehydro-3-deoxyphosphooctonate aldolase	kdsA
0.116663	P69795	P69795	N,N-diacetylchitobiose-specific phosphotransferase enzyme IIB component	chbB
0.117	P56258	P56258	TDP-N-acetylfucosamine:lipid II N-acetylfucosaminyltransferase	wecF
0.117179	P22634	P22634	Glutamate racemase	murI
0.117374	P23367	P23367	DNA mismatch repair protein MutL	mutL
0.117634	P0A7U7	P0A7U7	30S ribosomal protein S20	rpsT
0.117704	P0A707	P0A707	Translation initiation factor IF-3;Translation initiation factor IF-3, N-terminally processed;Translation initiation factor IF-3S	infC
0.117716	P75791	P75791	Uncharacterized protein YbiU	ybiU
0.117841	P76569	P76569	Uncharacterized protein YfgD	yfgD
0.117877	P39377	P39377	Isoaspartyl dipeptidase	iadA
0.117951	P0AC84	P0AC84	Hydroxyacylglutathione hydrolase	gloB
0.11818	P76272	P76272	Uncharacterized protein YebT	yebT
0.118294	P23837	P23837	Sensor protein PhoQ	phoQ
0.118415	P24228	P24228	D-alanyl-D-alanine carboxypeptidase DacB	dacB
0.118824	P0A9J0	P0A9J0	Ribonuclease G	rng
0.119181	P45568	P45568	1-deoxy-D-xylulose 5-phosphate reductoisomerase	dxr
0.119186	P09155	P09155	Ribonuclease D	rnd
0.119384	P0AF28	P0AF28	Nitrate/nitrite response regulator protein NarL	narL
0.119807	P0A780	P0A780	N utilization substance protein B	nusB
0.119877	P76177	P76177	Protein YdgH	ydgH
0.120462	P21889	P21889	Aspartate--tRNA ligase	aspS
0.120731	P0A7N1	P0A7N1	50S ribosomal protein L31 type B	ykgM
0.120732	P0A7D4	P0A7D4	Adenylosuccinate synthetase	purA
0.12112	P75820	P75820	N-acetylmuramoyl-L-alanine amidase AmiD	amiD
0.12137	P04846	P04846	Lipoprotein 28	nlpA
0.12159	P0A6L9	P0A6L9	Co-chaperone protein HscB	hscB
0.121737	P21865	P21865	Sensor protein KdpD	kdpD
0.122215	P10378	P10378	Enterobactin synthase component E	entE
0.122548	P0ACE7	P0ACE7	HIT-like protein HinT	hinT
0.123338	P60723	P60723	50S ribosomal protein L4	rplD
0.123622	P69874	P69874	Spermidine/putrescine import ATP-binding protein PotA	potA
0.124368	P0A8J8	P0A8J8	ATP-dependent RNA helicase RhlB	rhlB
0.124756	P0AB18	P0AB18	Sulfurtransferase TusE	tusE
0.124833	P77256	P77256	Uncharacterized oxidoreductase YdjG	ydjG
0.125319	P0A9C9	P0A9C9	Fructose-1,6-bisphosphatase 1 class 2	glpX
0.126124	P39406	P39406	Ribosomal RNA small subunit methyltransferase C	rsmC
0.126182	P0AB67	P0AB67	NAD(P) transhydrogenase subunit beta	pntB
0.126472	P15254	P15254	Phosphoribosylformylglycinamidine synthase	purL
0.126678	P77781	P77781	1,4-dihydroxy-2-naphthoyl-CoA hydrolase	menI
0.126982	P0A6P1	P0A6P1	Elongation factor Ts	tsf
0.127329	P20083	P20083	DNA topoisomerase 4 subunit B	parE
0.127379	P0A8T1;CON__Q9N2I2	P0A8T1	Ribosomal protein L11 methyltransferase	prmA
0.127394	P03004	P03004	Chromosomal replication initiator protein DnaA	dnaA
0.127519	P08142	P08142	Acetolactate synthase isozyme 1 large subunit	ilvB
0.128038	P0AFS3	P0AFS3	Dihydrofolate reductase FolM	folM
0.128054	P32131	P32131	Oxygen-independent coproporphyrinogen-III oxidase	hemN
0.128661	P0A9T4	P0A9T4	Protein tas	tas
0.129685	P0ACL0	P0ACL0	Glycerol-3-phosphate regulon repressor	glpR
0.130233	P0AEV9	P0AEV9	Hydrogenase 3 maturation protease	hycI
0.130789	P0A847	P0A847	Queuine tRNA-ribosyltransferase	tgt
0.131113	P0A8W5	P0A8W5	UPF0301 protein YqgE	yqgE
0.131181	P0A742	P0A742	Large-conductance mechanosensitive channel	mscL
0.131224	P0ADE4	P0ADE4	Translocation and assembly module TamA	tamA
0.131512	P0A6L2	P0A6L2	4-hydroxy-tetrahydrodipicolinate synthase	dapA
0.131699	P36929	P36929	Ribosomal RNA small subunit methyltransferase B	rsmB
0.131855	P0AFJ7	P0AFJ7	Low-affinity inorganic phosphate transporter 1	pitA
0.132166	P60785	P60785	Elongation factor 4	lepA
0.132685	P16926	P16926	Cell shape-determining protein MreC	mreC
0.133348	P08245	P08245	Uncharacterized protein YciH	yciH
0.133661	P37024	P37024	ATP-dependent RNA helicase HrpB	hrpB
0.133918	P77808	P77808	NMN amidohydrolase-like protein YfaY	yfaY
0.134021	P0ABZ4	P0ABZ4	3-deoxy-D-manno-octulosonate 8-phosphate phosphatase KdsC	kdsC
0.134097	P32144	P32144	Uncharacterized HTH-type transcriptional regulator YihW	yihW
0.134296	P0AEW4	P0AEW4	3,5-cyclic adenosine monophosphate phosphodiesterase CpdA	cpdA
0.13448	P60566	P60566	Protein FixA	fixA
0.134566	P18390	P18390	Uncharacterized protein YjjA	yjjA
0.134873	P0A8Y3	P0A8Y3	Alpha-D-glucose-1-phosphate phosphatase YihX	yihX
0.134935	P32669	P32669	Fructose-6-phosphate aldolase 2	fsaB
0.135526	P0AB12	P0AB12	Inner membrane protein YccF	yccF
0.135907	P0ADA3	P0ADA3	Murein hydrolase activator NlpD	nlpD
0.135974	P75849	P75849	Uncharacterized protein YcbL	ycbL
0.136276	P37329	P37329	Molybdate-binding periplasmic protein	modA
0.136873	P27303	P27303	Multidrug export protein EmrA	emrA
0.136938	P02359	P02359	30S ribosomal protein S7	rpsG
0.137199	P0A7I7	P0A7I7	GTP cyclohydrolase-2	ribA
0.13761	P0AA41	P0AA41	tRNA pseudouridine synthase C	truC
0.137856	P0A9Q5	P0A9Q5	Acetyl-coenzyme A carboxylase carboxyl transferase subunit beta	accD
0.13844	P02916	P02916	Maltose transport system permease protein MalF	malF
0.138638	P0AG90	P0AG90	Protein translocase subunit SecD	secD
0.139144	P0AAH8	P0AAH8	Peptide transport system ATP-binding protein SapF	sapF
0.13918	P76342	P76342	Sulfoxide reductase catalytic subunit YedY	yedY
0.139219	P15028	P15028	Fe(3+) dicitrate-binding periplasmic protein	fecB
0.139279	P0A7R9	P0A7R9	30S ribosomal protein S11	rpsK
0.139565	P39342	P39342	Uncharacterized protein YjgR	yjgR
0.139779	P0AB83	P0AB83	Endonuclease III	nth
0.140414	P31063	P31063	Uncharacterized lipoprotein YedD	yedD
0.140494	P27278	P27278	Trifunctional NAD biosynthesis/regulator protein NadR;Transcriptional regulator NadR;Nicotinamide mononucleotide adenylyltransferase;Ribosylnicotinamide kinase	nadR
0.140764	P25745	P25745	tRNA-specific 2-thiouridylase MnmA	mnmA
0.141059	P76575	P76575	Uncharacterized protein YfgJ	yfgJ
0.141092	P0A9H1	P0A9H1	G/U mismatch-specific DNA glycosylase	mug
0.1413	P76104	P76104	Uncharacterized protease YdcP	ydcP
0.141616	P31677	P31677	Alpha,alpha-trehalose-phosphate synthase [UDP-forming]	otsA
0.142763	P0AB14	P0AB14	Uncharacterized protein YccJ	yccJ
0.143196	P0AFC0	P0AFC0	Dihydroneopterin triphosphate diphosphatase	nudB
0.143614	P0A940	P0A940	Outer membrane protein assembly factor BamA	bamA
0.143801	P0AEU7	P0AEU7	Chaperone protein Skp	skp
0.144406	P76658	P76658	Bifunctional protein HldE;D-beta-D-heptose 7-phosphate kinase;D-beta-D-heptose 1-phosphate adenylyltransferase	hldE
0.144971	P05852	P05852	tRNA N6-adenosine threonylcarbamoyltransferase	tsaD
0.145686	P36938	P36938	Phosphoglucomutase	pgm
0.146081	P37028	P37028	Vitamin B12-binding protein	btuF
0.1465	P69853	P69853	Tat proofreading chaperone DmsD	dmsD
0.146542	P0A722	P0A722	Acyl-[acyl-carrier-protein]--UDP-N-acetylglucosamine O-acyltransferase	lpxA
0.14691	P15038	P15038	Helicase IV	helD
0.147277	P33644	P33644	Laccase domain protein YfiH	yfiH
0.147964	P15005;A0A7H2C770	P15005;A0A7H2C770	5-methylcytosine-specific restriction enzyme B	mcrB
0.148336	P0AEJ6	P0AEJ6	Ethanolamine ammonia-lyase heavy chain	eutB
0.148649	P26602	P26602	Chorismate pyruvate-lyase	ubiC
0.148937	P08200	P08200	Isocitrate dehydrogenase [NADP]	icd
0.149215	Q57261	Q57261	tRNA pseudouridine synthase D	truD
0.149441	P23538	P23538	Phosphoenolpyruvate synthase	ppsA
0.150345	P52097	P52097	tRNA(Ile)-lysidine synthase	tilS
0.150352	P29131	P29131	Cell division protein FtsN	ftsN
0.150653	P76535	P76535	N-acetylmuramic acid 6-phosphate etherase	murQ
0.151228	P22939	P22939	Farnesyl diphosphate synthase	ispA
0.152116	P0A7M6	P0A7M6	50S ribosomal protein L29	rpmC
0.152133	P0AG00	P0AG00	Lipopolysaccharide biosynthesis protein WzzE	wzzE
0.152611	P27829	P27829	UDP-N-acetyl-D-mannosamine dehydrogenase	wecC
0.153008	P0ABU0	P0ABU0	1,4-dihydroxy-2-naphthoyl-CoA synthase	menB
0.154463	P0A7K2	P0A7K2	50S ribosomal protein L7/L12	rplL
0.154848	P0AD96	P0AD96	Leu/Ile/Val-binding protein	livJ
0.156324	P0A6P9	P0A6P9	Enolase	eno
0.156423	P75800	P75800	Putative cyclic di-GMP phosphodiesterase YliE	yliE
0.156772	P0AA95	P0AA95	Uncharacterized protein YacC	yacC
0.158549	P0ACS7	P0ACS7	HTH-type transcriptional regulator RpiR	rpiR
0.158576	P14407	P14407	Fumarate hydratase class I, anaerobic	fumB
0.158964	P0AA53	P0AA53	Protein QmcA	qmcA
0.160126	P22564	P22564	Non-specific ribonucleoside hydrolase RihC	rihC
0.160652	P25742	P25742	Lipopolysaccharide core heptosyltransferase RfaQ	rfaQ
0.161862	P21151	P21151	3-ketoacyl-CoA thiolase	fadA
0.162374	P18133	P18133	Nicotinate phosphoribosyltransferase	pncB
0.162432	P0A6I9	P0A6I9	Dephospho-CoA kinase	coaE
0.162554	P0AD24	P0AD24	UPF0352 protein YejL	yejL
0.162905	P33018	P33018	S-formylglutathione hydrolase YeiG	yeiG
0.162909	P0ADS9	P0ADS9	Uncharacterized protein YggN	yggN
0.163044	P76231	P76231	Uncharacterized protein YeaC	yeaC
0.16324	P22523	P22523	Chromosome partition protein MukB	mukB
0.163691	P76539	P76539	Acetyltransferase YpeA	ypeA
0.163694	Q46893	Q46893	2-C-methyl-D-erythritol 4-phosphate cytidylyltransferase	ispD
0.163863	Q46798	Q46798	Uncharacterized lipoprotein YgeR	ygeR
0.165221	P28904	P28904	Trehalose-6-phosphate hydrolase	treC
0.165457	P0DMC7	P0DMC7	Transcriptional regulatory protein RcsB	rcsB
0.165705	P0A786	P0A786	Aspartate carbamoyltransferase catalytic chain	pyrB
0.165745	P76116	P76116	Uncharacterized protein YncE	yncE
0.166286	P64540	P64540	Uncharacterized protein YfcL	yfcL
0.166453	P46118	P46118	HTH-type transcriptional regulator HexR	hexR
0.167027	P0A6P5	P0A6P5	GTPase Der	der
0.168196	P0A9S3	P0A9S3	Galactitol-1-phosphate 5-dehydrogenase	gatD
0.168197	P02918	P02918	Penicillin-binding protein 1A;Penicillin-insensitive transglycosylase;Penicillin-sensitive transpeptidase	mrcA
0.168962	P36879	P36879	Uncharacterized ABC transporter ATP-binding protein YadG	yadG
0.169088	P0AG51	P0AG51	50S ribosomal protein L30	rpmD
0.169237	P36928	P36928	Uncharacterized chaperone protein YegD	yegD
0.169546	P37760	P37760	dTDP-4-dehydrorhamnose reductase	rfbD
0.169629	P0AF36	P0AF36	Cell division protein ZapB	zapB
0.170433	P0AAA1	P0AAA1	Inner membrane protein YagU	yagU
0.170602	P60422	P60422	50S ribosomal protein L2	rplB
0.170956	P0A8U6	P0A8U6	Met repressor	metJ
0.171177	P29012	P29012	Alanine racemase, catabolic	dadX
0.171475	P75839	P75839	UPF0702 transmembrane protein YcaP	ycaP
0.17243	P0AEG4	P0AEG4	Thiol:disulfide interchange protein DsbA	dsbA
0.172857	P0AA97	P0AA97	Uncharacterized protein YaeQ	yaeQ
0.172982	P0AFK9	P0AFK9	Spermidine/putrescine-binding periplasmic protein	potD
0.173194	P0A7Y4	P0A7Y4	Ribonuclease HI	rnhA
0.173363	P24224	P24224	Holo-[acyl-carrier-protein] synthase	acpS
0.173643	P76536	P76536	Probable deferrochelatase/peroxidase YfeX	yfeX
0.173979	P76576	P76576	UPF0070 protein YfgM	yfgM
0.174175	P60340	P60340	tRNA pseudouridine synthase B	truB
0.174847	P0A7B3	P0A7B3	NAD kinase	nadK
0.175152	P21645	P21645	UDP-3-O-(3-hydroxymyristoyl)glucosamine N-acyltransferase	lpxD
0.175227	P36548	P36548	N-acetylmuramoyl-L-alanine amidase AmiA	amiA
0.175384	P0A7S9	P0A7S9	30S ribosomal protein S13	rpsM
0.175434	P30863	P30863	2,5-diketo-D-gluconic acid reductase B	dkgB
0.175682	P14900	P14900	UDP-N-acetylmuramoylalanine--D-glutamate ligase	murD
0.176544	P0AG93	P0AG93	Protein translocase subunit SecF	secF
0.177095	P0A944	P0A944	Ribosomal-protein-alanine acetyltransferase	rimI
0.177465	P32684	P32684	Ribosomal large subunit pseudouridine synthase F	rluF
0.177792	P04036	P04036	4-hydroxy-tetrahydrodipicolinate reductase	dapB
0.178443	P00803	P00803	Signal peptidase I	lepB
0.178538	P0AD01	P0AD01	Transcriptional regulatory protein DcuR	dcuR
0.178839	P0A8D3	P0A8D3	UPF0178 protein YaiI	yaiI
0.179246	P23865	P23865	Tail-specific protease	prc
0.179263	P0A7A9	P0A7A9	Inorganic pyrophosphatase	ppa
0.179303	P0AB26	P0AB26	Uncharacterized lipoprotein YceB	yceB
0.179553	P0AFN2	P0AFN2	Phage shock protein C	pspC
0.179622	P37690	P37690	Murein hydrolase activator EnvC	envC
0.180126	P33919	P33919	Uncharacterized protein YejH	yejH
0.180969	P38521	P38521	Uncharacterized protein YggL	yggL
0.181412	P13036	P13036	Fe(3+) dicitrate transport protein FecA	fecA
0.181506	P0ABQ2	P0ABQ2	2-hydroxy-3-oxopropionate reductase	garR
0.182108	P07813	P07813	Leucine--tRNA ligase	leuS
0.182213	P0AC38	P0AC38	Aspartate ammonia-lyase	aspA
0.182662	P0AFA7	P0AFA7	Na(+)/H(+) antiporter NhaB	nhaB
0.18283	P0AEK2	P0AEK2	3-oxoacyl-[acyl-carrier-protein] reductase FabG	fabG
0.183329	P38489	P38489	Oxygen-insensitive NAD(P)H nitroreductase	nfsB
0.183661	P0AES4	P0AES4	DNA gyrase subunit A	gyrA
0.184189	P0AFF2	P0AFF2	Nucleoside permease NupC	nupC
0.184352	P77399	P77399	Fatty acid oxidation complex subunit alpha;Enoyl-CoA hydratase/3-hydroxybutyryl-CoA epimerase;3-hydroxyacyl-CoA dehydrogenase	fadJ
0.184542	P60651	P60651	Agmatinase	speB
0.185134	P28248	P28248	Deoxycytidine triphosphate deaminase	dcd
0.18539	P45577	P45577	RNA chaperone ProQ	proQ
0.185553	P77173	P77173	Cell division protein ZipA	zipA
0.185669	P0ADV7	P0ADV7	Probable phospholipid-binding protein MlaC	mlaC
0.185984	P05041	P05041	Aminodeoxychorismate synthase component 1	pabB
0.186466	P76268	P76268	Transcriptional regulator KdgR	kdgR
0.186899	P0A8H6	P0A8H6	Der GTPase-activating protein YihI	yihI
0.187329	P0A9F6	P0A9F6	Glycine cleavage system transcriptional activator	gcvA
0.18843	P0A9P0	P0A9P0	Dihydrolipoyl dehydrogenase	lpdA
0.189104	P0ADY3	P0ADY3	50S ribosomal protein L14	rplN
0.189348	P0ACK2	P0ACK2	Putative aga operon transcriptional repressor	agaR
0.189386	P0AB80	P0AB80	Branched-chain-amino-acid aminotransferase	ilvE
0.189398	P37631	P37631	Uncharacterized protein YhiN	yhiN
0.189469	P69931	P69931	DnaA regulatory inactivator Hda	hda
0.1895	P23827	P23827	Ecotin	eco
0.189775	P0A7X6	P0A7X6	Ribosome maturation factor RimM	rimM
0.190835	P76176	P76176	Uncharacterized serine protease YdgD	ydgD
0.191274	P0A7K6	P0A7K6	50S ribosomal protein L19	rplS
0.191575	P03018	P03018	DNA helicase II	uvrD
0.192087	P08956	P08956	Type I restriction enzyme EcoKI R protein	hsdR
0.192102	P33940	P33940	Malate:quinone oxidoreductase	mqo
0.19213	P37177	P37177	Phosphoenolpyruvate-protein phosphotransferase PtsP	ptsP
0.19219	P0A6L4	P0A6L4	N-acetylneuraminate lyase	nanA
0.192857	P15082	P15082	Glucitol operon repressor	srlR
0.193065	P0A9H5	P0A9H5	Cob(I)yrinic acid a,c-diamide adenosyltransferase	btuR
0.193555	P0A8L7	P0A8L7	UPF0263 protein YciU	yciU
0.19356	P0A8Q3	P0A8Q3	Fumarate reductase subunit D	frdD
0.193971	P0A6X1	P0A6X1	Glutamyl-tRNA reductase	hemA
0.194163	P77625	P77625	Sugar phosphatase YfbT	yfbT
0.194343	P25888	P25888	ATP-dependent RNA helicase RhlE	rhlE
0.195208	P0AFG0	P0AFG0	Transcription termination/antitermination protein NusG	nusG
0.1955	P0A7A2	P0A7A2	Probable phosphoglycerate mutase GpmB	gpmB
0.195868	P37182	P37182	Hydrogenase 2 maturation protease	hybD
0.196712	P25746	P25746	High frequency lysogenization protein HflD	hflD
0.19746	P0ABQ4	P0ABQ4	Dihydrofolate reductase	folA
0.198891	P05042	P05042	Fumarate hydratase class II	fumC
0.198929	P0AFI2	P0AFI2	DNA topoisomerase 4 subunit A	parC
0.199607	P0AD05	P0AD05	Uncharacterized protein YecA	yecA
0.200328	P0A8I1	P0A8I1	Putative Holliday junction resolvase	yqgF
0.200556	P40710	P40710	Lipoprotein NlpE	nlpE
0.200661	P76346	P76346	Protein MtfA	mtfA
0.200823	P0AC81	P0AC81	Lactoylglutathione lyase	gloA
0.200979	P0ACA1	P0ACA1	Uncharacterized GST-like protein YibF	yibF
0.201131	P26647	P26647	1-acyl-sn-glycerol-3-phosphate acyltransferase	plsC
0.202211	P0A9V1	P0A9V1	Lipopolysaccharide export system ATP-binding protein LptB	lptB
0.202515	P75796	P75796	Glutathione import ATP-binding protein GsiA	gsiA
0.202585	P60752	P60752	Lipid A export ATP-binding/permease protein MsbA	msbA
0.202713	P37665	P37665	Probable lipoprotein YiaD	yiaD
0.203962	P65556	P65556	Uncharacterized Nudix hydrolase YfcD	yfcD
0.204343	P04968	P04968	L-threonine dehydratase biosynthetic IlvA	ilvA
0.204414	P25437	P25437	S-(hydroxymethyl)glutathione dehydrogenase	frmA
0.204859	P32099	P32099	Lipoate-protein ligase A	lplA
0.205519	P17802	P17802	A/G-specific adenine glycosylase	mutY
0.205723	P0A8G3	P0A8G3	Uronate isomerase	uxaC
0.205893	P0A8A8	P0A8A8	Ribosome maturation factor RimP	rimP
0.206491	P0A7M9	P0A7M9	50S ribosomal protein L31	rpmE
0.206785	P76062	P76062	Rac prophage repressor	racR
0.207008	P0ADA5	P0ADA5	Uncharacterized lipoprotein YajG	yajG
0.207042	P25741	P25741	Lipopolysaccharide core heptose(I) kinase RfaP	rfaP
0.207205	P28903	P28903	Anaerobic ribonucleoside-triphosphate reductase	nrdD
0.207335	P04995	P04995	Exodeoxyribonuclease I	sbcB
0.207533	P61714	P61714	6,7-dimethyl-8-ribityllumazine synthase	ribE
0.207837	P23909	P23909	DNA mismatch repair protein MutS	mutS
0.207943	P0A9A9	P0A9A9	Ferric uptake regulation protein	fur
0.20809	P27828	P27828	UDP-N-acetylglucosamine 2-epimerase	wecB
0.208129	P06129	P06129	Vitamin B12 transporter BtuB	btuB
0.208174	P0AAX8	P0AAX8	Probable L,D-transpeptidase YbiS	ybiS
0.208227	P0AB24	P0AB24	Iron uptake system component EfeO	efeO
0.208944	P10121	P10121	Signal recognition particle receptor FtsY	ftsY
0.209854	P00490	P00490	Maltodextrin phosphorylase	malP
0.210443	P45799	P45799	ADP compounds hydrolase NudE	nudE
0.210531	P77293	P77293	Bactoprenol glucosyl transferase homolog from prophage CPS-53	yfdH
0.211534	P37590	P37590	Signal transduction protein PmrD	pmrD
0.211941	P25740	P25740	Lipopolysaccharide core biosynthesis protein RfaG	rfaG
0.21203	P0A8I8	P0A8I8	Ribosomal RNA large subunit methyltransferase H	rlmH
0.212939	P23331	P23331	Thymidine kinase	tdk
0.2132	P0AF93	P0AF93	2-iminobutanoate/2-iminopropanoate deaminase	ridA
0.213335	P75958	P75958	Lipoprotein-releasing system transmembrane protein LolE	lolE
0.213383	P0ADT2	P0ADT2	UPF0441 protein YgiB	ygiB
0.214223	P02413	P02413	50S ribosomal protein L15	rplO
0.214418	P31550	P31550	Thiamine-binding periplasmic protein	thiB
0.214977	P76055	P76055	tRNA 2-thiocytidine biosynthesis protein TtcA	ttcA
0.215449	P0AEN1	P0AEN1	NAD(P)H-flavin reductase	fre
0.215862	P28224	P28224	Membrane-bound lysozyme inhibitor of C-type lysozyme	mliC
0.216002	P0A7G6	P0A7G6	Protein RecA	recA
0.216914	P0A836	P0A836	Succinyl-CoA ligase [ADP-forming] subunit beta	sucC
0.217518	P0AF20	P0AF20	N-acetylglucosamine repressor	nagC
0.218125	P02358	P02358	30S ribosomal protein S6;30S ribosomal protein S6, fully modified isoform;30S ribosomal protein S6, non-modified isoform	rpsF
0.21884	P61889	P61889	Malate dehydrogenase	mdh
0.218894	P0AAG8	P0AAG8	Galactose/methyl galactoside import ATP-binding protein MglA	mglA
0.219009	P25535	P25535	2-octaprenylphenol hydroxylase	ubiI
0.2197	P0A6F1	P0A6F1	Carbamoyl-phosphate synthase small chain	carA
0.220725	P35340	P35340	Alkyl hydroperoxide reductase subunit F	ahpF
0.221364	P0AE91	P0AE91	Protein CreA	creA
0.221655	P0AAR3	P0AAR3	Cys-tRNA(Pro)/Cys-tRNA(Cys) deacylase YbaK	ybaK
0.222081	P0ADZ4	P0ADZ4	30S ribosomal protein S15	rpsO
0.222208	P30864	P30864	Uncharacterized HTH-type transcriptional regulator YafC	yafC
0.222385	P0AGL2	P0AGL2	Putative reactive intermediate deaminase TdcF	tdcF
0.222428	P75797	P75797	Glutathione-binding protein GsiB	gsiB
0.223208	P0A7R1	P0A7R1	50S ribosomal protein L9	rplI
0.223232	P0AEA8	P0AEA8	Siroheme synthase;Uroporphyrinogen-III C-methyltransferase;Precorrin-2 dehydrogenase;Sirohydrochlorin ferrochelatase	cysG
0.224078	P30128	P30128	Transcription elongation factor GreB	greB
0.22411	P0A9E0	P0A9E0	Arabinose operon regulatory protein	araC
0.224236	P76506	P76506	Probable phospholipid-binding lipoprotein MlaA	mlaA
0.225441	P0A887	P0A887	Ubiquinone/menaquinone biosynthesis C-methyltransferase UbiE	ubiE
0.225708	P23871	P23871	Ferrochelatase	hemH
0.225938	P10100	P10100	Rare lipoprotein A	rlpA
0.226203	P0A6W5	P0A6W5	Transcription elongation factor GreA	greA
0.228178	P0AFW0	P0AFW0	Transcription antitermination protein RfaH	rfaH
0.228255	P23003	P23003	tRNA/tmRNA (uracil-C(5))-methyltransferase	trmA
0.228443	P0AAT6	P0AAT6	Ribosomal silencing factor RsfS	rsfS
0.228541	P76234	P76234	Uncharacterized protein YeaE	yeaE
0.228645	P76112	P76112	L-amino acid N-acyltransferase MnaT	mnaT
0.229164	P64423	P64423	Zinc transport protein ZntB	zntB
0.229369	P0A7L0	P0A7L0	50S ribosomal protein L1	rplA
0.230009	P05847	P05847	L(+)-tartrate dehydratase subunit alpha	ttdA
0.230667	P0AE45	P0AE45	UPF0053 inner membrane protein YtfL	ytfL
0.230762	P00934	P00934	Threonine synthase	thrC
0.230796	P16456	P16456	Selenide, water dikinase	selD
0.231134	P25665	P25665	5-methyltetrahydropteroyltriglutamate--homocysteine methyltransferase	metE
0.231187	P0A814	P0A814	Crossover junction endodeoxyribonuclease RuvC	ruvC
0.232359	P0AGB6	P0AGB6	ECF RNA polymerase sigma-E factor	rpoE
0.232967	P17443	P17443	UDP-N-acetylglucosamine--N-acetylmuramyl-(pentapeptide) pyrophosphoryl-undecaprenol N-acetylglucosamine transferase	murG
0.23318	P0ACP5	P0ACP5	HTH-type transcriptional regulator GntR	gntR
0.233216	P45532	P45532	Sulfurtransferase TusD	tusD
0.233831	P0AD27	P0AD27	Inner membrane protein YejM	yejM
0.235467	P0AEU0	P0AEU0	Histidine-binding periplasmic protein	hisJ
0.235725	P60438	P60438	50S ribosomal protein L3	rplC
0.235772	P08394	P08394	RecBCD enzyme subunit RecB	recB
0.23583	P0AG44	P0AG44	50S ribosomal protein L17	rplQ
0.236151	P31475	P31475	Uncharacterized HTH-type transcriptional regulator YieP	yieP
0.236445	P21513	P21513	Ribonuclease E	rne
0.23694	P0AEC5	P0AEC5	Signal transduction histidine-protein kinase BarA	barA
0.237291	P27836	P27836	UDP-N-acetyl-D-mannosaminuronic acid transferase	wecG
0.23761	P77695	P77695	Protein GnsB	gnsB
0.238418	P0AGG0	P0AGG0	Thiamine-monophosphate kinase	thiL
0.238886	P42596	P42596	Ribosomal RNA large subunit methyltransferase G	rlmG
0.238997	P0A9E5	P0A9E5	Fumarate and nitrate reduction regulatory protein	fnr
0.239019	P0ACG1	P0ACG1	DNA-binding protein StpA	stpA
0.239083	P17445	P17445	NAD/NADP-dependent betaine aldehyde dehydrogenase	betB
0.239113	P0ACE3	P0ACE3	Hemolysin expression-modulating protein Hha	hha
0.239186	P0A823	P0A823	Sugar fermentation stimulation protein A	sfsA
0.239774	P0A8W2	P0A8W2	Transcriptional regulator SlyA	slyA
0.240402	P37744	P37744	Glucose-1-phosphate thymidylyltransferase 1	rmlA1
0.240624	P40191	P40191	Pyridoxine kinase	pdxK
0.240792	P00561	P00561	Bifunctional aspartokinase/homoserine dehydrogenase 1;Aspartokinase;Homoserine dehydrogenase	thrA
0.241212	P25539	P25539	Riboflavin biosynthesis protein RibD;Diaminohydroxyphosphoribosylaminopyrimidine deaminase;5-amino-6-(5-phosphoribosylamino)uracil reductase	ribD
0.241258	P0A790	P0A790	Aspartate 1-decarboxylase;Aspartate 1-decarboxylase beta chain;Aspartate 1-decarboxylase alpha chain	panD
0.241302	P0AG16	P0AG16	Amidophosphoribosyltransferase	purF
0.241574	P0A6W0	P0A6W0	Glutaminase 2	glsA2
0.241795	P0ADY1	P0ADY1	Peptidyl-prolyl cis-trans isomerase D	ppiD
0.242034	P0A9D4	P0A9D4	Serine acetyltransferase	cysE
0.242968	P0A7X3	P0A7X3	30S ribosomal protein S9	rpsI
0.243663	P27302	P27302	Transketolase 1	tktA
0.243833	P33355	P33355	Uncharacterized protein YehS	yehS
0.243864	P68699	P68699	ATP synthase subunit c	atpE
0.245312	P0ADC6	P0ADC6	Lipopolysaccharide export system permease protein LptG	lptG
0.245743	P0ACE0	P0ACE0	Hydrogenase-2 large chain	hybC
0.245896	P0ABS5	P0ABS5	DNA primase	dnaG
0.245899	P0A7H6	P0A7H6	Recombination protein RecR	recR
0.246424	P64448	P64448	Uncharacterized protein YnbE	ynbE
0.246496	P0AG40	P0AG40	Riboflavin biosynthesis protein RibF;Riboflavin kinase;FMN adenylyltransferase	ribF
0.24663	P0AFL6	P0AFL6	Exopolyphosphatase	ppx
0.247909	P77279	P77279	Probable iron export ATP-binding protein FetA	fetA
0.24872	P26281	P26281	2-amino-4-hydroxy-6-hydroxymethyldihydropteridine pyrophosphokinase	folK
0.249075	P0AE08	P0AE08	Alkyl hydroperoxide reductase subunit C	ahpC
0.249637	P0AFW4	P0AFW4	Regulator of nucleoside diphosphate kinase	rnk
0.250536	P64624	P64624	Uncharacterized protein YheO	yheO
0.25086	P0AEH1	P0AEH1	Regulator of sigma-E protease RseP	rseP
0.251486	P0AD65	P0AD65	Penicillin-binding protein 2	mrdA
0.251727	P0A8N0	P0A8N0	Macrodomain Ter protein	matP
0.253034	P28249	P28249	Protein AsmA	asmA
0.253136	P0AEV1	P0AEV1	Regulator of RpoS	rssB
0.253295	P0A7W1	P0A7W1	30S ribosomal protein S5	rpsE
0.253491	P0AD10	P0AD10	Uncharacterized protein YecJ	yecJ
0.253686	P67087	P67087	Ribosomal RNA small subunit methyltransferase I	rsmI
0.254758	P39187	P39187	Uncharacterized protein YtfJ	ytfJ
0.254773	P0AC47	P0AC47	Fumarate reductase iron-sulfur subunit	frdB
0.254974	P76550	P76550	Uncharacterized protein YffS	yffS
0.255824	P77150	P77150	Pyridoxamine kinase	pdxY
0.256501	P76185	P76185	Uncharacterized protein YdhJ	ydhJ
0.256629	P62399	P62399	50S ribosomal protein L5	rplE
0.257048	P75821	P75821	Uncharacterized protein YbjS	ybjS
0.257999	P08395	P08395	Protease 4	sppA
0.258802	P0ADC3	P0ADC3	Lipoprotein-releasing system transmembrane protein LolC	lolC
0.259233	P0A6Q6	P0A6Q6	3-hydroxyacyl-[acyl-carrier-protein] dehydratase FabZ	fabZ
0.259261	P0AEH3	P0AEH3	Protein ElaA	elaA
0.259489	P33590	P33590	Nickel-binding periplasmic protein	nikA
0.259842	P33667	P33667	tRNA 2-selenouridine synthase	selU
0.259917	P0AF70	P0AF70	Uncharacterized protein YjeI	yjeI
0.260385	P0AC30	P0AC30	Cell division protein FtsX	ftsX
0.260811	P76503	P76503	3-ketoacyl-CoA thiolase	fadI
0.261278	P08337	P08337	8-oxo-dGTP diphosphatase	mutT
0.261506	P11880	P11880	UDP-N-acetylmuramoyl-tripeptide--D-alanyl-D-alanine ligase	murF
0.261748	P21369	P21369	Pyrazinamidase/nicotinamidase	pncA
0.262652	P0A862	P0A862	Thiol peroxidase	tpx
0.263013	P0A734	P0A734	Cell division topological specificity factor	minE
0.263183	P63389	P63389	Uncharacterized ABC transporter ATP-binding protein YheS	yheS
0.26413	P0A6E1	P0A6E1	Shikimate kinase 2	aroL
0.264753	P0A7V0	P0A7V0	30S ribosomal protein S2	rpsB
0.265123	P0A8A0	P0A8A0	Probable transcriptional regulatory protein YebC	yebC
0.265661	P52119	P52119	UPF0125 protein RatB	ratB
0.265939	P0ACY1	P0ACY1	Putative NAD(P)H nitroreductase YdjA	ydjA
0.26598	P55135	P55135	23S rRNA (uracil(1939)-C(5))-methyltransferase RlmD	rlmD
0.266538	P37005	P37005	Uncharacterized tRNA/rRNA methyltransferase LasT	lasT
0.266893	P75828	P75828	Uncharacterized protein YbjD	ybjD
0.267328	P0A6I0	P0A6I0	Cytidylate kinase	cmk
0.267583	P0AFT5	P0AFT5	Transcriptional regulatory protein YehT	yehT
0.267599	P0AAY6	P0AAY6	Uncharacterized protein YbjN	ybjN
0.268838	P26616	P26616	NAD-dependent malic enzyme	maeA
0.269317	P00903	P00903	Aminodeoxychorismate synthase component 2	pabA
0.269612	P0AG24	P0AG24	Bifunctional (p)ppGpp synthase/hydrolase SpoT;GTP pyrophosphokinase;Guanosine-3,5-bis(diphosphate) 3-pyrophosphohydrolase	spoT
0.27049	P0A6T9	P0A6T9	Glycine cleavage system H protein	gcvH
0.270724	P43672	P43672	ABC transporter ATP-binding protein uup	uup
0.271631	P0A8A4	P0A8A4	Phosphoenolpyruvate synthase regulatory protein	ppsR
0.272592	P0A7J3	P0A7J3	50S ribosomal protein L10	rplJ
0.273453	P37745	P37745	dTDP-4-dehydrorhamnose 3,5-epimerase	rfbC
0.273504	P39298	P39298	Esterase YjfP	yjfP
0.273606	P0AEQ3	P0AEQ3	Glutamine-binding periplasmic protein	glnH
0.275066	P0ACB4	P0ACB4	Protoporphyrinogen IX dehydrogenase [menaquinone]	hemG
0.275149	P0AE01	P0AE01	tRNA (cytidine/uridine-2-O-)-methyltransferase TrmJ	trmJ
0.275803	P75785	P75785	Phosphoethanolamine transferase OpgE	opgE
0.27626	P0AF98	P0AF98	Lipopolysaccharide export system permease protein LptF	lptF
0.276323	P0A6W9	P0A6W9	Glutamate--cysteine ligase	gshA
0.277097	P0A805	P0A805	Ribosome-recycling factor	frr
0.277274	P27306	P27306	Soluble pyridine nucleotide transhydrogenase	sthA
0.277772	P0A910	P0A910	Outer membrane protein A	ompA
0.278228	P0A7V8	P0A7V8	30S ribosomal protein S4	rpsD
0.2792	P06966	P06966	HTH-type transcriptional regulator DicA	dicA
0.279484	P10441	P10441	Lipid-A-disaccharide synthase	lpxB
0.280564	P37747	P37747	UDP-galactopyranose mutase	glf
0.281281	P0A7R5	P0A7R5	30S ribosomal protein S10	rpsJ
0.281628	P12295	P12295	Uracil-DNA glycosylase	ung
0.281756	P03817	P03817	Protein MioC	mioC
0.282301	P0A7I4	P0A7I4	Peptide chain release factor 3	prfC
0.282369	P13669	P13669	Mannosyl-D-glycerate transport/metabolism system repressor MngR	mngR
0.282391	P09323	P09323	PTS system N-acetylglucosamine-specific EIICBA component;N-acetylglucosamine permease IIC component;N-acetylglucosamine-specific phosphotransferase enzyme IIB component;N-acetylglucosamine-specific phosphotransferase enzyme IIA component	nagE
0.282798	P43329	P43329	ATP-dependent RNA helicase HrpA	hrpA
0.283052	P03024	P03024	HTH-type transcriptional regulator GalR	galR
0.283095	P11553	P11553	L-fuculokinase	fucK
0.283655	P77348	P77348	Periplasmic murein peptide-binding protein	mppA
0.284793	P39310	P39310	Uncharacterized protein YtfB	ytfB
0.285341	P14375	P14375	Transcriptional regulatory protein ZraR	zraR
0.285682	P75864	P75864	Ribosomal RNA large subunit methyltransferase K/L;23S rRNA m2G2445 methyltransferase;23S rRNA m7G2069 methyltransferase	rlmL
0.285944	P05055	P05055	Polyribonucleotide nucleotidyltransferase	pnp
0.286479	P60293	P60293	Chromosome partition protein MukF	mukF
0.286792	P63883	P63883	N-acetylmuramoyl-L-alanine amidase AmiC	amiC
0.286912	P76578	P76578	Uncharacterized lipoprotein YfhM	yfhM
0.28738	P15042	P15042	DNA ligase	ligA
0.288811	P23882	P23882	Methionyl-tRNA formyltransferase	fmt
0.289405	P0A9P6	P0A9P6	ATP-dependent RNA helicase DeaD	deaD
0.289907	P33920	P33920	Nucleoid-associated protein YejK	yejK
0.290831	P75981	P75981	Putative protein JayE from lambdoid prophage e14 region	jayE
0.291096	P76001	P76001	Uncharacterized protein YcgJ	ycgJ
0.291388	P23874	P23874	Serine/threonine-protein kinase HipA	hipA
0.292524	P0A850	P0A850	Trigger factor	tig
0.294286	P39321	P39321	Translocation and assembly module TamB	tamB
0.294401	P0AG55	P0AG55	50S ribosomal protein L6	rplF
0.294507	P45523	P45523	FKBP-type peptidyl-prolyl cis-trans isomerase FkpA	fkpA
0.294915	P07024	P07024	Protein UshA;UDP-sugar hydrolase;5-nucleotidase	ushA
0.296101	P0A951	P0A951	Spermidine N(1)-acetyltransferase	speG
0.297478	P0ACF8	P0ACF8	DNA-binding protein H-NS	hns
0.297737	P46889	P46889	DNA translocase FtsK	ftsK
0.297898	Q46919	Q46919	Uncharacterized protein YqcC	yqcC
0.299234	P67080	P67080	UPF0001 protein YggS	yggS
0.299379	P0AG99	P0AG99	Protein-export membrane protein SecG	secG
0.299473	P0AAF3	P0AAF3	Arabinose import ATP-binding protein AraG	araG
0.300438	P0AFX4	P0AFX4	Regulator of sigma D	rsd
0.301818	P36649	P36649	Blue copper oxidase CueO	cueO
0.302096	P0A7W7	P0A7W7	30S ribosomal protein S8	rpsH
0.302206	P0A776	P0A776	RNA pyrophosphohydrolase	rppH
0.302883	P0ABS8	P0ABS8	DNA polymerase III subunit theta	holE
0.303531	P64429	P64429	Uncharacterized protein YpfJ	ypfJ
0.303881	P0ADI4	P0ADI4	Enterobactin synthase component B;Isochorismatase;Aryl carrier protein	entB
0.304408	P31825	P31825	tRNA1(Val) (adenine(37)-N6)-methyltransferase	yfiC
0.304726	P00946	P00946	Mannose-6-phosphate isomerase	manA
0.304948	P0A8B5	P0A8B5	Nucleoid-associated protein YbaB	ybaB
0.305038	P05793	P05793	Ketol-acid reductoisomerase	ilvC
0.305133	P0ACQ7	P0ACQ7	HTH-type transcriptional regulator TdcA	tdcA
0.306395	P0AC94	P0AC94	High-affinity gluconate transporter	gntP
0.306427	P0ADV1	P0ADV1	Lipopolysaccharide export system protein LptA	lptA
0.306438	P0AGD3	P0AGD3	Superoxide dismutase [Fe]	sodB
0.306834	P51024	P51024	Uncharacterized protein YaiL	yaiL
0.308056	P0AFF4	P0AFF4	Nucleoside permease NupG	nupG
0.308264	P33363	P33363	Periplasmic beta-glucosidase	bglX
0.308968	P0AFJ1	P0AFJ1	Protein PhnA	phnA
0.309926	P0A6D0	P0A6D0	Arginine repressor	argR
0.311342	P0AGA6	P0AGA6	Transcriptional regulatory protein UhpA	uhpA
0.312042	P29208	P29208	o-succinylbenzoate synthase	menC
0.312746	P05825	P05825	Ferrienterobactin receptor	fepA
0.314609	P39401	P39401	Phosphoglycerol transferase I	mdoB
0.315496	P69054	P69054	Succinate dehydrogenase cytochrome b556 subunit	sdhC
0.316227	P0AFB1	P0AFB1	Lipoprotein NlpI	nlpI
0.316577	P22259	P22259	Phosphoenolpyruvate carboxykinase [ATP]	pckA
0.317581	P0A8Z3	P0A8Z3	Acyl-CoA thioester hydrolase YbgC	ybgC
0.318248	P02931	P02931	Outer membrane protein F	ompF
0.318463	P00363	P00363	Fumarate reductase flavoprotein subunit	frdA
0.3204	P51981	P51981	L-Ala-D/L-Glu epimerase	ycjG
0.321579	P0ABJ1	P0ABJ1	Cytochrome bo(3) ubiquinol oxidase subunit 2	cyoA
0.321967	P75682	P75682	Probable 2-keto-3-deoxy-galactonate aldolase YagE	yagE
0.322631	P39315	P39315	Quinone oxidoreductase 2	qorB
0.323009	P0AD07	P0AD07	Uncharacterized protein YecF	yecF
0.323254	P00888	P00888	Phospho-2-dehydro-3-deoxyheptonate aldolase, Tyr-sensitive	aroF
0.323339	P0A993	P0A993	Fructose-1,6-bisphosphatase class 1	fbp
0.324099	P75780	P75780	Catecholate siderophore receptor Fiu	fiu
0.324372	P0A720	P0A720	Thymidylate kinase	tmk
0.32496	P0A6N8	P0A6N8	Elongation factor P-like protein	yeiP
0.325334	P15043	P15043	ATP-dependent DNA helicase RecQ	recQ
0.326108	P0A8R4	P0A8R4	Protein SlyX	slyX
0.326601	P24251	P24251	Sigma factor-binding protein Crl	crl
0.326853	P30014	P30014	Ribonuclease T	rnt
0.327738	P68919	P68919	50S ribosomal protein L25	rplY
0.329449	P46125	P46125	Inner membrane protein YedI	yedI
0.330265	P17888	P17888	Primosomal protein N	priA
0.331073	P33913	P33913	Uncharacterized protein YejA	yejA
0.331405	P21189	P21189	DNA polymerase II	polB
0.331619	P0A7T7	P0A7T7	30S ribosomal protein S18	rpsR
0.331673	P32680	P32680	Uncharacterized protein YjaG	yjaG
0.331949	P0AA43	P0AA43	Ribosomal small subunit pseudouridine synthase A	rsuA
0.334409	P0A908	P0A908	MltA-interacting protein	mipA
0.334886	P0AG59	P0AG59	30S ribosomal protein S14	rpsN
0.335644	P0AGB0	P0AGB0	Phosphoserine phosphatase	serB
0.33653	P31069	P31069	Voltage-gated potassium channel Kch	kch
0.33683	P0AGJ2	P0AGJ2	tRNA (guanosine(18)-2-O)-methyltransferase	trmH
0.336956	Q46822	Q46822	Isopentenyl-diphosphate Delta-isomerase	idi
0.33883	P0A7L3	P0A7L3	50S ribosomal protein L20	rplT
0.338836	P0A7L8	P0A7L8	50S ribosomal protein L27	rpmA
0.338974	P0C0L7	P0C0L7	Proline/betaine transporter	proP
0.338996	P0AG63	P0AG63	30S ribosomal protein S17	rpsQ
0.339221	P0A9Y6	P0A9Y6	Cold shock-like protein CspC	cspC
0.339397	P17315	P17315	Colicin I receptor	cirA
0.339787	P0ACT6	P0ACT6	HTH-type transcriptional regulator UidR	uidR
0.341447	P0A821	P0A821	L-seryl-tRNA(Sec) selenium transferase	selA
0.342991	P24178	P24178	Protein YffB	yffB
0.343123	P56580	P56580	Glucitol/sorbitol-specific phosphotransferase enzyme IIB component	srlE
0.343552	P0A8P8	P0A8P8	Tyrosine recombinase XerD	xerD
0.344867	P75767	P75767	Putative gluconeogenesis factor	ybhK
0.34665	P0ADP7	P0ADP7	Ubiquinone biosynthesis protein UbiJ	ubiJ
0.34693	P0A9X9	P0A9X9	Cold shock protein CspA	cspA
0.348285	P27838	P27838	Protein CyaY	cyaY
0.349655	P00547	P00547	Homoserine kinase	thrB
0.350283	P0ACC1	P0ACC1	Release factor glutamine methyltransferase	prmC
0.350894	P05804	P05804	Beta-glucuronidase	uidA
0.35262	P0A6J8	P0A6J8	D-alanine--D-alanine ligase A	ddlA
0.352828	P0A8A2	P0A8A2	Probable transcriptional regulatory protein YeeN	yeeN
0.353725	P0ABF1	P0ABF1	Poly(A) polymerase I	pcnB
0.354107	P76115	P76115	Probable TonB-dependent receptor YncD	yncD
0.355263	P0AEE5	P0AEE5	D-galactose-binding periplasmic protein	mglB
0.356125	P0AAB4	P0AAB4	3-octaprenyl-4-hydroxybenzoate carboxy-lyase	ubiD
0.356869	P0A7C6	P0A7C6	Peptidase E	pepE
0.357017	P38506	P38506	Flap endonuclease Xni	ygdG
0.357406	P0C0T5	P0C0T5	Penicillin-insensitive murein endopeptidase	mepA
0.360118	P03813	P03813	Uncharacterized protein YgeA	ygeA
0.362673	P0A6N4	P0A6N4	Elongation factor P	efp
0.364163	P0A978	P0A978	Cold shock-like protein CspG	cspG
0.3673	P0AEW9	P0AEW9	1-phosphofructokinase	fruK
[truncated: 142 more rows]

## Sheet: Ribosomal
Student's T-test q-value 2h_GroTAC1_2h_Myc	Protein IDs	Majority protein IDs	Protein names	Gene names
0.00777143	P0A7L0	P0A7L0	50S ribosomal protein L1	rplA
0.00911377	P60422	P60422	50S ribosomal protein L2	rplB
0.00878505	P60438	P60438	50S ribosomal protein L3	rplC
0.010208	P60723	P60723	50S ribosomal protein L4	rplD
0.00567619	P62399	P62399	50S ribosomal protein L5	rplE
0.0114964	P0AG55	P0AG55	50S ribosomal protein L6	rplF
0.014217	P0A7R1	P0A7R1	50S ribosomal protein L9	rplI
0.00730924	P0A7J3	P0A7J3	50S ribosomal protein L10	rplJ
0.0157574	P0A7J7	P0A7J7	50S ribosomal protein L11	rplK
0.00911732	P0A7K2	P0A7K2	50S ribosomal protein L7/L12	rplL
0.0100737	P0AA10	P0AA10	50S ribosomal protein L13	rplM
0.0111313	P0ADY3	P0ADY3	50S ribosomal protein L14	rplN
0.00739837	P02413	P02413	50S ribosomal protein L15	rplO
0.0116084	P0ADY7	P0ADY7	50S ribosomal protein L16	rplP
0.0209016	P0AG44	P0AG44	50S ribosomal protein L17	rplQ
0.00539367	P0C018	P0C018	50S ribosomal protein L18	rplR
0.00430303	P0A7K6	P0A7K6	50S ribosomal protein L19	rplS
0.00362573	P0A7L3	P0A7L3	50S ribosomal protein L20	rplT
0.00356322	P0AG48	P0AG48	50S ribosomal protein L21	rplU
0.0114135	P61175	P61175	50S ribosomal protein L22	rplV
0.00242697	P0ADZ0	P0ADZ0	50S ribosomal protein L23	rplW
0.0227781	P60624	P60624	50S ribosomal protein L24	rplX
0.00205714	P68919	P68919	50S ribosomal protein L25	rplY
0.00788406	P0A7L8	P0A7L8	50S ribosomal protein L27	rpmA
0.0230254	P0A7M2	P0A7M2	50S ribosomal protein L28	rpmB
0.00891743	P0A7M6	P0A7M6	50S ribosomal protein L29	rpmC
0.0206238	P0AG51	P0AG51	50S ribosomal protein L30	rpmD
0.00826403	P0A7M9	P0A7M9	50S ribosomal protein L31	rpmE
0.0113056	P0A7N4	P0A7N4	50S ribosomal protein L32	rpmF
0.0232338	P0A7N9	P0A7N9	50S ribosomal protein L33	rpmG
0.0140891	P0A7P5	P0A7P5	50S ribosomal protein L34	rpmH
0.00364706	P0A7Q1	P0A7Q1	50S ribosomal protein L35	rpmI
0.00232258	P0A7Q6	P0A7Q6	50S ribosomal protein L36	rpmJ
0.0551711	P0AG67	P0AG67	30S ribosomal protein S1	rpsA
0.0144913	P0A7V0	P0A7V0	30S ribosomal protein S2	rpsB
0.0127644	P0A7V3	P0A7V3	30S ribosomal protein S3	rpsC
0.00562264	P0A7V8	P0A7V8	30S ribosomal protein S4	rpsD
0.0114799	P0A7W1	P0A7W1	30S ribosomal protein S5	rpsE
0.017187	P02358	P02358	30S ribosomal protein S6;30S ribosomal protein S6, fully modified isoform;30S ribosomal protein S6, non-modified isoform	rpsF
0.0244046	P02359	P02359	30S ribosomal protein S7	rpsG
0.00760294	P0A7W7	P0A7W7	30S ribosomal protein S8	rpsH
0.00806689	P0A7X3	P0A7X3	30S ribosomal protein S9	rpsI
0.0476306	P0A7R5	P0A7R5	30S ribosomal protein S10	rpsJ
0.0126292	P0A7R9	P0A7R9	30S ribosomal protein S11	rpsK
0.00392405	P0A7S3	P0A7S3	30S ribosomal protein S12	rpsL
0.00998383	P0A7S9	P0A7S9	30S ribosomal protein S13	rpsM
0.00377202	P0AG59	P0AG59	30S ribosomal protein S14	rpsN
0.024913	P0ADZ4	P0ADZ4	30S ribosomal protein S15	rpsO
0.0211501	P0A7T3	P0A7T3	30S ribosomal protein S16	rpsP
0.0146127	P0AG63	P0AG63	30S ribosomal protein S17	rpsQ
0.004	P0A7T7	P0A7T7	30S ribosomal protein S18	rpsR
0.00218182	P0A7U3	P0A7U3	30S ribosomal protein S19	rpsS
0.0100209	P0A7U7	P0A7U7	30S ribosomal protein S20	rpsT
0.0147356	P68679	P68679	30S ribosomal protein S21	rpsU

## Sheet: class I
Student's T-test Difference 2h_GroTAC1_2h_Myc	Protein IDs	Majority protein IDs	Protein names	Gene names
0.243663	P0A8M0	P0A8M0	Asparagine--tRNA ligase	asnS
0.094703	P0A6L0	P0A6L0	Deoxyribose-phosphate aldolase	deoC
0.106725	P63020	P63020	Fe/S biogenesis protein NfuA	nfuA
-0.448409	P02925	P02925	D-ribose-binding periplasmic protein	rbsB
-0.138182	P23843	P23843	Periplasmic oligopeptide-binding protein	oppA
-0.342996	P0A9B2	P0A9B2	Glyceraldehyde-3-phosphate dehydrogenase A	gapA
-0.257898	P00350	P00350	6-phosphogluconate dehydrogenase, decarboxylating	gnd
-0.211655	P06996;P77519;P76335	P06996	Outer membrane protein C	ompC
-0.187371	P0A825	P0A825	Serine hydroxymethyltransferase	glyA
-0.169572	P0A9T0	P0A9T0	D-3-phosphoglycerate dehydrogenase	serA
-0.23219	P0A799	P0A799	Phosphoglycerate kinase	pgk
-0.196682	P09372	P09372	Protein GrpE	grpE
0.218125	P0A862	P0A862	Thiol peroxidase	tpx
0.0943565	P0A7Z4	P0A7Z4	DNA-directed RNA polymerase subunit alpha	rpoA
0.0475248	P0A6A3	P0A6A3	Acetate kinase	ackA
0.19746	P0A910	P0A910	Outer membrane protein A	ompA
0.120732	P0A805	P0A805	Ribosome-recycling factor	frr
0.117716	P69776	P69776	Major outer membrane lipoprotein Lpp	lpp
0.1465	P0A6P1	P0A6P1	Elongation factor Ts	tsf
0.282798	P17315	P17315	Colicin I receptor	cirA
0.264753	P0A850	P0A850	Trigger factor	tig
0.33653	P05055	P05055	Polyribonucleotide nucleotidyltransferase	pnp
0.262652	P0A6Q3	P0A6Q3	3-hydroxydecanoyl-[acyl-carrier-protein] dehydratase	fabA
0.520725	P0A707	P0A707	Translation initiation factor IF-3;Translation initiation factor IF-3, N-terminally processed;Translation initiation factor IF-3S	infC
-0.0228386	P31057	P31057	3-methyl-2-oxobutanoate hydroxymethyltransferase	panB
-0.0681922	P0A6P9	P0A6P9	Enolase	eno
-0.106609	P0AD61	P0AD61	Pyruvate kinase I	pykF
-0.0153745	P0A953	P0A953	3-oxoacyl-[acyl-carrier-protein] synthase 1	fabB
-0.00106494	P0ABP8	P0ABP8	Purine nucleoside phosphorylase DeoD-type	deoD
0.0222874	P0AGG4	P0AGG4	Thioredoxin-2	trxC
-0.0605831	P0A7D4	P0A7D4	Adenylosuccinate synthetase	purA
-0.0784073	P06959	P06959	Dihydrolipoyllysine-residue acetyltransferase component of pyruvate dehydrogenase complex	aceF
0.0240981	P0A7A9	P0A7A9	Inorganic pyrophosphatase	ppa
0.0322819	P0AE08	P0AE08	Alkyl hydroperoxide reductase subunit C	ahpC
-0.0233835	P0AFG8	P0AFG8	Pyruvate dehydrogenase E1 component	aceE
0.0375862	P0A9P0	P0A9P0	Dihydrolipoyl dehydrogenase	lpdA
-0.0142733	P0A6M8	P0A6M8	Elongation factor G	fusA
0.0209064	P62707	P62707	2,3-bisphosphoglycerate-dependent phosphoglycerate mutase	gpmA

## Sheet: class II
Student's T-test q-value 2h_GroTAC1_2h_Myc	Protein IDs	Majority protein IDs	Protein names	Gene names
0.0266409	P0A853	P0A853	Tryptophanase	tnaA
0.0296856	P0AC59	P0AC59	Glutaredoxin-2	grxB
0.306017	P0AEZ9	P0AEZ9	Molybdenum cofactor biosynthesis protein B	moaB
0.0229568	P0A6Z6	P0A6Z6	Nickel-responsive regulator	nikR
0.842043	P0AAG8	P0AAG8	Galactose/methyl galactoside import ATP-binding protein MglA	mglA
0.0143701	P0A9T4	P0A9T4	Protein tas	tas
0.0441667	P27249	P27249	Bifunctional uridylyltransferase/uridylyl-removing enzyme;[Protein-PII] uridylyltransferase;[Protein-PII]-UMP uridylyl-removing enzyme	glnD
0.0643513	P03813	P03813	Uncharacterized protein YgeA	ygeA
0.00943353	P77395	P77395	Uncharacterized protein YbbN	ybbN
0.0249486	P77739	P77739	Uncharacterized protein YniA	yniA
0.892333	P05020	P05020	Dihydroorotase	pyrC
0.0287935	P0A715	P0A715	2-dehydro-3-deoxyphosphooctonate aldolase	kdsA
0.0441112	P75736	P75736	Esterase YbfF	ybfF
0.0204408	P0A8W8	P0A8W8	UPF0304 protein YfbU	yfbU
0.0171052	P0AB71	P0AB71	Fructose-bisphosphate aldolase class 2	fbaA
0.330906	P39177	P39177	Universal stress protein G	uspG
0.0189259	Q46851	Q46851	L-glyceraldehyde 3-phosphate reductase	gpr
0.0163485	P0A6Y8	P0A6Y8	Chaperone protein DnaK	dnaK
0.0141116	P0A9M0	P0A9M0	Lon protease	lon
0.0375759	P0AA16	P0AA16	Transcriptional regulatory protein OmpR	ompR
0.106292	P23893	P23893	Glutamate-1-semialdehyde 2,1-aminomutase	hemL
0.99892	P13857	P13857	Ribosomal-protein-serine acetyltransferase	rimL
0.0335	P31979	P31979	NADH-quinone oxidoreductase subunit F	nuoF
0.0289383	P0ABH7	P0ABH7	Citrate synthase	gltA
0.156271	P23721	P23721	Phosphoserine aminotransferase	serC
0.0248653	P0A9Q7	P0A9Q7	Aldehyde-alcohol dehydrogenase;Alcohol dehydrogenase;Acetaldehyde dehydrogenase [acetylating];Pyruvate-formate-lyase deactivase	adhE
0.0382891	P0A9S3	P0A9S3	Galactitol-1-phosphate 5-dehydrogenase	gatD
0.562128	P0A9H1	P0A9H1	G/U mismatch-specific DNA glycosylase	mug
0.0206903	P27306	P27306	Soluble pyridine nucleotide transhydrogenase	sthA
0.0368048	P21499	P21499	Ribonuclease R	rnr
0.906778	P0A738	P0A738	Cyclic pyranopterin monophosphate synthase accessory protein	moaC
0.220346	P32695	P32695	tRNA-dihydrouridine synthase A	dusA
0.0521867	P0A9F3	P0A9F3	HTH-type transcriptional regulator CysB	cysB
0.0751129	P0AES4	P0AES4	DNA gyrase subunit A	gyrA
0.103209	P23836	P23836	Transcriptional regulatory protein PhoP	phoP
0.251373	P0ACB4	P0ACB4	Protoporphyrinogen IX dehydrogenase [menaquinone]	hemG
0.346626	P0A9X4	P0A9X4	Rod shape-determining protein MreB	mreB
0.183782	P0A8T7	P0A8T7	DNA-directed RNA polymerase subunit beta	rpoC
0.296214	P24182	P24182	Biotin carboxylase	accC
0.114663	P0A8V2	P0A8V2	DNA-directed RNA polymerase subunit beta	rpoB
0.0114528	P0AFG3	P0AFG3	2-oxoglutarate dehydrogenase E1 component	sucA
0.0895409	P0DMC7	P0DMC7	Transcriptional regulatory protein RcsB	rcsB
0.0112736	P0AFG6	P0AFG6	Dihydrolipoyllysine-residue succinyltransferase component of 2-oxoglutarate dehydrogenase complex	sucB
0.0309389	P39406	P39406	Ribosomal RNA small subunit methyltransferase C	rsmC
0.827339	P13033	P13033	Anaerobic glycerol-3-phosphate dehydrogenase subunit B	glpB
0.0693681	P0AG30	P0AG30	Transcription termination factor Rho	rho
0.149383	P0AAZ4	P0AAZ4	Replication-associated recombination protein A	rarA
0.0521287	P0ABT2	P0ABT2	DNA protection during starvation protein	dps
0.207234	P0AGJ2	P0AGJ2	tRNA (guanosine(18)-2-O)-methyltransferase	trmH
0.0123288	P0ABF1	P0ABF1	Poly(A) polymerase I	pcnB
0.024654	P0AFG0	P0AFG0	Transcription termination/antitermination protein NusG	nusG
0.0141176	P0AEK2	P0AEK2	3-oxoacyl-[acyl-carrier-protein] reductase FabG	fabG
0.0205566	P0A705	P0A705	Translation initiation factor IF-2	infB
0.00916854	P0A6U3	P0A6U3	tRNA uridine 5-carboxymethylaminomethyl modification enzyme MnmG	mnmG
0.0113589	P0AG24	P0AG24	Bifunctional (p)ppGpp synthase/hydrolase SpoT;GTP pyrophosphokinase;Guanosine-3,5-bis(diphosphate) 3-pyrophosphohydrolase	spoT
0.212115	P00393	P00393	NADH dehydrogenase	ndh
0.00862025	P45577	P45577	RNA chaperone ProQ	proQ
0.0139032	P0A6W5	P0A6W5	Transcription elongation factor GreA	greA
0.00248276	P30745	P30745	Cyclic pyranopterin monophosphate synthase	moaA
0.00914114	P0A6D7	P0A6D7	Shikimate kinase 1	aroK
0.0246181	P31666	P31666	Uncharacterized protein YadE	yadE
0.00741985	P0A6B7	P0A6B7	Cysteine desulfurase IscS	iscS
0.00346369	P27305	P27305	Glutamyl-Q tRNA(Asp) synthetase	gluQ
0.0035122	P76104	P76104	Uncharacterized protease YdcP	ydcP
0.003456	P0A7X6	P0A7X6	Ribosome maturation factor RimM	rimM
0.0016875	P37765	P37765	Ribosomal large subunit pseudouridine synthase B	rluB
0	P02931	P02931	Outer membrane protein F	ompF
0.00846302	P69908	P69908	Glutamate decarboxylase alpha	gadA
0.0088959	P0AGK8	P0AGK8	HTH-type transcriptional regulator IscR	iscR
0.00207692	P0A722	P0A722	Acyl-[acyl-carrier-protein]--UDP-N-acetylglucosamine O-acyltransferase	lpxA
0.100867	P0A6P7	P0A6P7	Probable GTP-binding protein EngB	engB
0.0888164	P0ACQ4	P0ACQ4	Hydrogen peroxide-inducible genes activator	oxyR
0.321507	P30177	P30177	Uncharacterized protein YbiB	ybiB
0.312997	P0C0K3	P0C0K3	Protein RdoA	rdoA
0.533423	P76187	P76187	Oxidoreductase YdhF	ydhF
0.0714456	P29680	P29680	Uroporphyrinogen decarboxylase	hemE
0.0566507	P23869	P23869	Peptidyl-prolyl cis-trans isomerase B	ppiB
0.4684	P33599	P33599	NADH-quinone oxidoreductase subunit C/D	nuoC
0.293805	P0A717	P0A717	Ribose-phosphate pyrophosphokinase	prs
0.0719918	P08244	P08244	Orotidine 5-phosphate decarboxylase	pyrF
0.431233	P0A8Y3	P0A8Y3	Alpha-D-glucose-1-phosphate phosphatase YihX	yihX
0.21661	P0AF48	P0AF48	UPF0047 protein YjbQ	yjbQ
0.666084	P75849	P75849	Uncharacterized protein YcbL	ycbL
0.873976	P0ACI0	P0ACI0	Right origin-binding protein	rob
0.898348	P0AFD1	P0AFD1	NADH-quinone oxidoreductase subunit E	nuoE
0.930015	P33667	P33667	tRNA 2-selenouridine synthase	selU
0.405108	P45578	P45578	S-ribosylhomocysteine lyase	luxS
0.833283	P0AE88	P0AE88	Transcriptional regulatory protein CpxR	cpxR
0.373168	P0AC69	P0AC69	Glutaredoxin-4	grxD
0.433083	P0AED5	P0AED5	Response regulator UvrY	uvrY
0.775581	P0A8M3	P0A8M3	Threonine--tRNA ligase	thrS
0.799008	P0A7D1	P0A7D1	Peptidyl-tRNA hydrolase	pth
0.287654	P15254	P15254	Phosphoribosylformylglycinamidine synthase	purL
0.961037	P09053	P09053	Valine--pyruvate aminotransferase	avtA
0.613591	P0ABD5	P0ABD5	Acetyl-coenzyme A carboxylase carboxyl transferase subunit alpha	accA
0.875294	P77581	P77581	Succinylornithine transaminase	astC
0.657986	P25397	P25397	Tellurite methyltransferase	tehB
0.968109	P0A9D4	P0A9D4	Serine acetyltransferase	cysE
0.799708	P0A8J8	P0A8J8	ATP-dependent RNA helicase RhlB	rhlB
0.0885636	P76550	P76550	Uncharacterized protein YffS	yffS
0.231001	P0AFR4	P0AFR4	Uncharacterized protein YciO	yciO
0.332864	P0AFY8	P0AFY8	Negative modulator of initiation of replication	seqA
0.968523	P0A6Y5	P0A6Y5	33 kDa chaperonin	hslO
0.495846	P43329	P43329	ATP-dependent RNA helicase HrpA	hrpA
0.708673	P61517	P61517	Carbonic anhydrase 2	can
0.285879	P0A9L5	P0A9L5	Peptidyl-prolyl cis-trans isomerase C	ppiC
0.0849004	P0CE53;A0A385XJE6;P0CE58;P0CE57;P0CE56;P0CE55;P0CE54;P0CE52;P0CE51;P0CE50;P0CE49;P76071	P0CE53;A0A385XJE6;P0CE58;P0CE57;P0CE56;P0CE55;P0CE54;P0CE52;P0CE51;P0CE50;P0CE49;P76071	Transposase InsH for insertion sequence element IS5H;Transposase InsH for insertion sequence element IS5T;Transposase InsH for insertion sequence element IS5R;Transposase InsH for insertion sequence element IS5LO;Transposase InsH for insertion sequence element IS5K;Transposase InsH for insertion sequence element IS5I;Transposase InsH for insertion sequence element IS5F;Transposase InsH for insert…	insH6;insH11;insH10;insH9;insH8;insH7;insH4;insH3;insH2;insH1;insH5
0.11713	P36928	P36928	Uncharacterized chaperone protein YegD	yegD
0.422352	P77730	P77730	Uncharacterized HTH-type transcriptional regulator YdcR	ydcR

## Sheet: class III-
Student's T-test Difference 2h_GroTAC1_2h_Myc	Protein IDs	Majority protein IDs	Protein names	Gene names
-0.44478	P0A9N4	P0A9N4	Pyruvate formate-lyase 1-activating enzyme	pflA
-0.462998	P0C8J8	P0C8J8	D-tagatose-1,6-bisphosphate aldolase subunit GatZ	gatZ
-0.224876	P0A8E1	P0A8E1	UPF0227 protein YcfP	ycfP
-0.321767	P0AFX4	P0AFX4	Regulator of sigma D	rsd
-0.295322	P06987	P06987	Histidine biosynthesis bifunctional protein HisB;Histidinol-phosphatase;Imidazoleglycerol-phosphate dehydratase	hisB
-0.191758	P0ACJ8	P0ACJ8	cAMP-activated global transcriptional regulator CRP	crp
-0.259713	P00490	P00490	Maltodextrin phosphorylase	malP
-0.213811	P0A894	P0A894	RNase adapter protein RapZ	rapZ
-0.0147667	P25888	P25888	ATP-dependent RNA helicase RhlE	rhlE
-0.146315	P0A9J8	P0A9J8	P-protein;Chorismate mutase;Prephenate dehydratase	pheA
-0.146956	P0A948	P0A948	Ribosomal-protein-alanine acetyltransferase	rimJ
-0.0739927	P37326	P37326	Putative prophage CPS-53 integrase	intS
0.00723775	P68767	P68767	Cytosol aminopeptidase	pepA
0.0709724	P0AGJ5	P0AGJ5	Uncharacterized tRNA/rRNA methyltransferase YfiF	yfiF
0.0991936	P0A9K3	P0A9K3	PhoH-like protein	ybeZ
-0.0882874	P08622	P08622	Chaperone protein DnaJ	dnaJ
0.0864493	P0AAR3	P0AAR3	Cys-tRNA(Pro)/Cys-tRNA(Cys) deacylase YbaK	ybaK
0.204414	P0A6T5	P0A6T5	GTP cyclohydrolase 1	folE
0.0330455	P64588	P64588	Transcriptional regulator YqjI	yqjI
0.0745335	P0AFI2	P0AFI2	DNA topoisomerase 4 subunit A	parC
0.103513	P0A832	P0A832	SsrA-binding protein	smpB
0.305038	P0ACL5	P0ACL5	Glc operon transcriptional activator	glcC
0.232967	P23003	P23003	tRNA/tmRNA (uracil-C(5))-methyltransferase	trmA
0.0650342	P36548	P36548	N-acetylmuramoyl-L-alanine amidase AmiA	amiA
0.202713	P0AA39	P0AA39	Ribosomal large subunit pseudouridine synthase C	rluC
0.304726	P0A873	P0A873	tRNA (guanine-N(1)-)-methyltransferase	trmD
0.286912	P75864	P75864	Ribosomal RNA large subunit methyltransferase K/L;23S rRNA m2G2445 methyltransferase;23S rRNA m7G2069 methyltransferase	rlmL
0.391631	P0ADG4	P0ADG4	Inositol-1-monophosphatase	suhB
0.388933	P42596	P42596	Ribosomal RNA large subunit methyltransferase G	rlmG
0.716682	P0A9P6	P0A9P6	ATP-dependent RNA helicase DeaD	deaD

## Sheet: class IV
Student's T-test Difference 2h_GroTAC1_2h_Myc	Protein IDs	Majority protein IDs	Protein names	Gene names
-0.960766	P00944	P00944	Xylose isomerase	xylA
-0.940229	P00363	P00363	Fumarate reductase flavoprotein subunit	frdA
-0.504058	P0A8G3	P0A8G3	Uronate isomerase	uxaC
-0.271864	P0A991	P0A991	Fructose-bisphosphate aldolase class 1	fbaB
0.324099	P37685	P37685	Aldehyde dehydrogenase B	aldB
-0.336543	P0C8J6	P0C8J6	D-tagatose-1,6-bisphosphate aldolase subunit GatY	gatY
-0.232592	P39407	P39407	Uncharacterized protein YjjU	yjjU
-0.204089	P77735	P77735	Uncharacterized oxidoreductase YajO	yajO
-0.0160472	P05020	P05020	Dihydroorotase	pyrC
-0.188836	P0A715	P0A715	2-dehydro-3-deoxyphosphooctonate aldolase	kdsA
0.163691	P0A7E1	P0A7E1	Dihydroorotate dehydrogenase (quinone)	pyrD
-0.193113	P21165	P21165	Xaa-Pro dipeptidase	pepQ
-0.248658	P0A959	P0A959	Glutamate-pyruvate aminotransferase AlaA	alaA
-0.274406	P33232	P33232	L-lactate dehydrogenase	lldD
-0.103207	P23721	P23721	Phosphoserine aminotransferase	serC
-0.176906	P77475	P77475	Fructose-1-phosphate phosphatase YqaB	yqaB
-0.125887	P23908	P23908	Acetylornithine deacetylase	argE
0.112754	P07650	P07650	Thymidine phosphorylase	deoA
0.153008	P75821	P75821	Uncharacterized protein YbjS	ybjS
0.312746	P0AC41	P0AC41	Succinate dehydrogenase flavoprotein subunit	sdhA
0.465871	P33371	P33371	tRNA-dihydrouridine synthase C	dusC
0.245743	P37745	P37745	dTDP-4-dehydrorhamnose 3,5-epimerase	rfbC
0.26598	P0A6L4	P0A6L4	N-acetylneuraminate lyase	nanA
0.239186	P00370	P00370	NADP-specific glutamate dehydrogenase	gdhA
0.0227744	P27859	P27859	Tat-linked quality control protein TatD	tatD
-0.137967	P0ACB2	P0ACB2	Delta-aminolevulinic acid dehydratase	hemB
-0.0981407	P75823	P75823	Low specificity L-threonine aldolase	ltaE
-0.127291	P0A8S1	P0A8S1	HTH-type transcriptional regulator ArgP	argP
-0.0616264	P33599	P33599	NADH-quinone oxidoreductase subunit C/D	nuoC
-0.0795002	P0AGG8	P0AGG8	Metalloprotease TldD	tldD
5.91278e-05	P0A6L2	P0A6L2	4-hydroxy-tetrahydrodipicolinate synthase	dapA
0.0515366	P60716	P60716	Lipoyl synthase	lipA
0.0597878	P0A6J5	P0A6J5	D-amino acid dehydrogenase	dadA
-0.0480919	P0A8U2	P0A8U2	UPF0294 protein YafD	yafD
-0.105979	P29012	P29012	Alanine racemase, catabolic	dadX
-0.0100482	P0AEJ6	P0AEJ6	Ethanolamine ammonia-lyase heavy chain	eutB
0.056886	P0AAI5	P0AAI5	3-oxoacyl-[acyl-carrier-protein] synthase 2	fabF
0.109037	P0ACK8	P0ACK8	L-fucose operon activator	fucR
0.0367648	P0A6C1	P0A6C1	Endonuclease 4	nfo
-0.0148932	P21151	P21151	3-ketoacyl-CoA thiolase	fadA
0.00407537	P0A9Q9	P0A9Q9	Aspartate-semialdehyde dehydrogenase	asd
0.00702159	P0A817	P0A817	S-adenosylmethionine synthase	metK
0.126182	P76143	P76143	Uncharacterized aldolase LsrF	lsrF
0.0831903	P75949	P75949	Beta-hexosaminidase	nagZ
0.132685	P0AFQ7	P0AFQ7	Uncharacterized deoxyribonuclease YcfH	ycfH
0.0560443	P22333	P22333	Adenosine deaminase	add
0.0871143	P0A9R7	P0A9R7	Cell division ATP-binding protein FtsE	ftsE
