# Supplementary material for: Targeted protein degradation in Escherichia coli using CLIPPERs
Source: EMBO Rep. 2025 Jun 25;26(16):3994–4016. doi: 10.1038/s44319-025-00510-9 (PMC12373786; doi:10.1038/s44319-025-00510-9)
Supplement: Supplementary file 11 — Figure EV4 Source Data [file 44319_2025_510_MOESM11_ESM.zip › EV4/EV4C/MS_protein_group_analysis_GroTAC1_6h.xlsx]

## Sheet: All proteins
Student's T-test Difference 6h_GroTAC1_6h_Myc	Protein IDs	Majority protein IDs	Protein names	Gene names
-3.26396	P68206	P68206	UPF0337 protein YjbJ	yjbJ
-2.9316	P37194	P37194	Outer membrane protein slp	slp
-2.91967	P75993	P75993	Probable two-component-system connector protein AriR	ariR
-2.84525	P64503	P64503	Uncharacterized protein YebV	yebV
-2.79303	P0AGD1	P0AGD1	Superoxide dismutase [Cu-Zn]	sodC
-2.70485	P64461	P64461	Autoinducer 2-degrading protein LsrG	lsrG
-2.62984	P0AB14	P0AB14	Uncharacterized protein YccJ	yccJ
-2.61405	P0C0L2	P0C0L2	Peroxiredoxin OsmC	osmC
-2.57875	P33012	P33012	DNA gyrase inhibitor	sbmC
-2.57177	P76142	P76142	Autoinducer 2-binding protein LsrB	lsrB
-2.55372	P0A9V5	P0A9V5	Uncharacterized HTH-type transcriptional regulator YiaG	yiaG
-2.55236	P77454	P77454	Glutaminase 1	glsA1
-2.54423	P75992	P75992	Probable two-component-system connector protein YmgA	ymgA
-2.5442	P39325	P39325	ABC transporter periplasmic-binding protein YtfQ	ytfQ
-2.47682	P0AES9	P0AES9	Acid stress chaperone HdeA	hdeA
-2.448	P0ADA7	P0ADA7	Osmotically-inducible lipoprotein B	osmB
-2.4443	P69910	P69910	Glutamate decarboxylase beta	gadB
-2.43496	P0AG84	P0AG84	Uncharacterized oxidoreductase YghA	yghA
-2.42718	P0ADE6	P0ADE6	Uncharacterized protein YgaU	ygaU
-2.34145	P0ACY3	P0ACY3	Uncharacterized protein YeaG	yeaG
-2.3129	P23847	P23847	Periplasmic dipeptide transport protein	dppA
-2.3066	P76235	P76235	UPF0229 protein YeaH	yeaH
-2.26915	P0AEH5	P0AEH5	Protein ElaB	elaB
-2.23184	P0ABT2	P0ABT2	DNA protection during starvation protein	dps
-2.23075	P21363	P21363	Protein YciE	yciE
-2.22557	P0ADU5	P0ADU5	Protein YgiW	ygiW
-2.19899	P37685	P37685	Aldehyde dehydrogenase B	aldB
-2.182	P65292	P65292	Uncharacterized lipoprotein YgdI	ygdI
-2.13671	P77735	P77735	Uncharacterized oxidoreductase YajO	yajO
-2.13412	P0ADX7	P0ADX7	Uncharacterized protein YhhA	yhhA
-2.1157	P77148	P77148	Uncharacterized protein YdhS	ydhS
-2.11532	P0AE26	P0AE26	L-arabinose transport system permease protein AraH	araH
-2.10725	P0AET2	P0AET2	Acid stress chaperone HdeB	hdeB
-2.0648	P76621	P76621	Protein CsiD	csiD
-2.02129	P21367	P21367	Uncharacterized protein YcaC	ycaC
-1.99731	P0A9S5	P0A9S5	Glycerol dehydrogenase	gldA
-1.9917	P0A8G6	P0A8G6	NAD(P)H dehydrogenase (quinone)	wrbA
-1.98605	P76143	P76143	Uncharacterized aldolase LsrF	lsrF
-1.9851	P0ADB1	P0ADB1	Osmotically-inducible lipoprotein E	osmE
-1.9766	P37636	P37636	Multidrug resistance protein MdtE	mdtE
-1.95786	Q46857	Q46857	2,5-diketo-D-gluconic acid reductase A	dkgA
-1.95223	P22256	P22256	4-aminobutyrate aminotransferase GabT	gabT
-1.94816	P39451	P39451	Alcohol dehydrogenase, propanol-preferring	adhP
-1.90822	P07102	P07102	Periplasmic AppA protein;Phosphoanhydride phosphohydrolase;4-phytase	appA
-1.90105	P0AB49	P0AB49	Uncharacterized protein YchH	ychH
-1.8943	P0A867	P0A867	Transaldolase A	talA
-1.88376	P77739	P77739	Uncharacterized protein YniA	yniA
-1.85549	P37639	P37639	HTH-type transcriptional regulator GadX	gadX
-1.83642	P33362	P33362	Putative osmoprotectant uptake system substrate-binding protein OsmF	osmF
-1.82316	P0ACW6	P0ACW6	Uncharacterized protein YdcH	ydcH
-1.79186	P37339	P37339	L-2-hydroxyglutarate oxidase LhgO	lhgO
-1.78909	P25738	P25738	Acidic protein MsyB	msyB
-1.75879	P77432	P77432	Autoinducer 2 kinase LsrK	lsrK
-1.75745	P0ADB7	P0ADB7	Entericidin B	ecnB
-1.73991	P0A6A6	P0A6A6	3-isopropylmalate dehydratase large subunit	leuC
-1.73976	P65294	P65294	Uncharacterized lipoprotein YgdR	ygdR
-1.71992	P05847	P05847	L(+)-tartrate dehydratase subunit alpha	ttdA
-1.70419	P76402	P76402	UPF0339 protein YegP	yegP
-1.69197	P0A991	P0A991	Fructose-bisphosphate aldolase class 1	fbaB
-1.68545	P76549	P76549	Uncharacterized protein YffR	yffR
-1.6579	P05804	P05804	Beta-glucuronidase	uidA
-1.65345	P0AAW1	P0AAW1	Uncharacterized protein YbhP	ybhP
-1.63996	P77674	P77674	Gamma-aminobutyraldehyde dehydrogenase	prr
-1.62986	P25526	P25526	Succinate-semialdehyde dehydrogenase [NADP(+)] GabD	gabD
-1.61814	P37637	P37637	Multidrug resistance protein MdtF	mdtF
-1.61747	P69908	P69908	Glutamate decarboxylase alpha	gadA
-1.59993	P75694	P75694	Uncharacterized protein YahO	yahO
-1.5998	P0ABD3	P0ABD3	Bacterioferritin	bfr
-1.5917	P00944	P00944	Xylose isomerase	xylA
-1.59015	P0AFM4	P0AFM4	Phosphate starvation-inducible protein PsiF	psiF
-1.58884	P0AG80	P0AG80	sn-glycerol-3-phosphate-binding periplasmic protein UgpB	ugpB
-1.58064	P76097	P76097	Uncharacterized protein YdcJ	ydcJ
-1.57048	P77667	P77667	Protein SufA	sufA
-1.56595	P77717	P77717	Uncharacterized lipoprotein YbaY	ybaY
-1.56263	P0AB03	P0AB03	Uncharacterized protein YcbJ	ycbJ
-1.55908	P37387	P37387	D-xylose-binding periplasmic protein	xylF
-1.54482	P19926	P19926	Glucose-1-phosphatase	agp
-1.54139	P0AAU2	P0AAU2	Uncharacterized protein YbfA	ybfA
-1.53927	P0ADF8	P0ADF8	Acetolactate synthase isozyme 1 small subunit	ilvN
-1.53843	P33368	P33368	Uncharacterized oxidoreductase YohF	yohF
-1.53826	P0AA91	P0AA91	Uncharacterized lipoprotein YeaY	yeaY
-1.53442	P20605	P20605	Probable adenosine monophosphate-protein transferase fic	fic
-1.532	P06720	P06720	Alpha-galactosidase	melA
-1.5277	P07003	P07003	Pyruvate dehydrogenase [ubiquinone];Alpha-peptide	poxB
-1.52767	P31658	P31658	Molecular chaperone Hsp31 and glyoxalase 3	hchA
-1.52324	P28304	P28304	Quinone oxidoreductase 1	qorA
-1.51685	P64581	P64581	Uncharacterized protein YqjD	yqjD
-1.51019	P0AAF3	P0AAF3	Arabinose import ATP-binding protein AraG	araG
-1.50688	P33224	P33224	Putative acyl-CoA dehydrogenase AidB	aidB
-1.4995	P0ABE2	P0ABE2	Protein BolA	bolA
-1.49063	P42620	P42620	Glutathionyl-hydroquinone reductase YqjG	yqjG
-1.47646	P10907	P10907	sn-glycerol-3-phosphate import ATP-binding protein UgpC	ugpC
-1.47609	P75818	P75818	Uncharacterized lipoprotein YbjP	ybjP
-1.47499	P25889	P25889	NAD-dependent dihydropyrimidine dehydrogenase subunit PreA	preA
-1.47105	P37642	P37642	Inner membrane protein YhjD	yhjD
-1.47	P09551	P09551	Lysine/arginine/ornithine-binding periplasmic protein	argT
-1.46585	P32705	P32705	Cation/acetate symporter ActP	actP
-1.45717	P0AAT9	P0AAT9	Uncharacterized protein YbeL	ybeL
-1.45295	P0AD49	P0AD49	Ribosome-associated inhibitor A	raiA
-1.44995	P77712	P77712	Long-chain acyl-CoA thioesterase FadM	fadM
-1.4496	P76108	P76108	Putative ABC transporter periplasmic-binding protein YdcS	ydcS
-1.44535	P13482	P13482	Periplasmic trehalase	treA
-1.43014	P08997	P08997	Malate synthase A	aceB
-1.4257	P16681	P16681	Protein PhnB	phnB
-1.4182	P25516	P25516	Aconitate hydratase A	acnA
-1.41759	P0A9G6	P0A9G6	Isocitrate lyase	aceA
-1.40327	P31130	P31130	Uncharacterized protein YdeI	ydeI
-1.38972	P0AAN5	P0AAN5	Uncharacterized protein YaiA	yaiA
-1.35246	P56262	P56262	Putative carboxymethylenebutenolidase	ysgA
-1.34562	P64585	P64585	Inner membrane protein YqjE	yqjE
-1.33857	P0AAG0	P0AAG0	Dipeptide transport ATP-binding protein DppD	dppD
-1.33843	P77499	P77499	Probable ATP-dependent transporter SufC	sufC
-1.334	P32162	P32162	UPF0381 protein YiiS	yiiS
-1.32661	P0A9J8	P0A9J8	P-protein;Chorismate mutase;Prephenate dehydratase	pheA
-1.32639	P41039	P41039	Uncharacterized protein YbiI	ybiI
-1.32462	P0AD59	P0AD59	Inhibitor of vertebrate lysozyme	ivy
-1.3147	P76329	P76329	Putative mannosyl-3-phosphoglycerate phosphatase	yedP
-1.31441	P0C0V0	P0C0V0	Periplasmic serine endoprotease DegP	degP
-1.31416	P36659	P36659	Curved DNA-binding protein	cbpA
-1.30919	P33570	P33570	Transketolase 2	tktB
-1.28057	P27550	P27550	Acetyl-coenzyme A synthetase	acs
-1.27684	P27250	P27250	Aldehyde reductase Ahr	ahr
-1.27608	P76145	P76145	Trans-aconitate 2-methyltransferase	tam
-1.27159	P37903	P37903	Universal stress protein F	uspF
-1.26862	Q2M7R5	Q2M7R5	Uncharacterized protein YibT	yibT
-1.26276	P76318	P76318	Putative SOS response-associated peptidase YedK	yedK
-1.26145	P02924	P02924	L-arabinose-binding periplasmic protein	araF
-1.26045	P77444	P77444	Cysteine desulfurase	sufS
-1.2602	P76113	P76113	NADPH-dependent curcumin reductase	curA
-1.25872	P33594	P33594	Nickel import ATP-binding protein NikE	nikE
-1.24991	P68191	P68191	Stationary-phase-induced ribosome-associated protein	sra
-1.24858	P22255	P22255	3(2),5-bisphosphate nucleotidase CysQ	cysQ
-1.2452	P0A915	P0A915	Outer membrane protein W	ompW
-1.23039	P37645	P37645	Uncharacterized protein YhjG	yhjG
-1.22496	P0AE85	P0AE85	Periplasmic protein CpxP	cpxP
-1.22361	P0AAV6	P0AAV6	Uncharacterized protein YbgS	ybgS
-1.21892	P0AC59	P0AC59	Glutaredoxin-2	grxB
-1.21183	P13445	P13445	RNA polymerase sigma factor RpoS	rpoS
-1.20873	P0ABH9	P0ABH9	ATP-dependent Clp protease ATP-binding subunit ClpA	clpA
-1.20335	P17854	P17854	Phosphoadenosine phosphosulfate reductase	cysH
-1.18585	P0C8J8	P0C8J8	D-tagatose-1,6-bisphosphate aldolase subunit GatZ	gatZ
-1.17859	Q47710	Q47710	Uncharacterized protein YqjK	yqjK
-1.1732	P0ACD8	P0ACD8	Hydrogenase-1 large chain	hyaB
-1.15859	P0AEM9	P0AEM9	Cystine-binding periplasmic protein	fliY
-1.15291	P0AA89	P0AA89	Diguanylate cyclase DosC	dosC
-1.14936	P0A809	P0A809	Holliday junction ATP-dependent DNA helicase RuvA	ruvA
-1.14892	P02925	P02925	D-ribose-binding periplasmic protein	rbsB
-1.14366	P0AEN8	P0AEN8	L-fucose mutarotase	fucU
-1.14134	P0C8J6	P0C8J6	D-tagatose-1,6-bisphosphate aldolase subunit GatY	gatY
-1.13848	P76577	P76577	Penicillin-binding protein 1C;Penicillin-insensitive transglycosylase;Transpeptidase-like module	pbpC
-1.13721	P77526	P77526	Disulfide-bond oxidoreductase YfcG	yfcG
-1.12793	P0AFH8	P0AFH8	Osmotically-inducible protein Y	osmY
-1.12723	P37313	P37313	Dipeptide transport ATP-binding protein DppF	dppF
-1.12449	P0ADP9	P0ADP9	Protein YihD	yihD
-1.12308	P21362	P21362	Protein YciF	yciF
-1.12201	P62768	P62768	UPF0325 protein YaeH	yaeH
-1.10249	P0AE39	P0AE39	Transcriptional regulatory protein YpdB	ypdB
-1.09527	P29745	P29745	Peptidase T	pepT
-1.08944	P12758	P12758	Uridine phosphorylase	udp
-1.08765	P21179	P21179	Catalase HPII	katE
-1.08424	P26612	P26612	Cytoplasmic alpha-amylase	amyA
-1.07372	P0AF50	P0AF50	Uncharacterized protein YjbR	yjbR
-1.07357	P69739	P69739	Hydrogenase-1 small chain	hyaA
-1.07087	P63284;A0A7H2C767	P63284;A0A7H2C767	Chaperone protein ClpB	clpB
-1.06915	P0AC86	P0AC86	Glycogen phosphorylase	glgP
-1.06883	P0AB55	P0AB55	Protein YciI	yciI
-1.06228	P0AAB8	P0AAB8	Universal stress protein D	uspD
-1.06158	Q59385	Q59385	Copper-exporting P-type ATPase A	copA
-1.05667	P76227	P76227	Uncharacterized protein YnjH	ynjH
-1.05189	P77783	P77783	Probable dimethyl sulfoxide reductase chain YnfF	ynfF
-1.03778	P06999	P06999	ATP-dependent 6-phosphofructokinase isozyme 2	pfkB
-1.03474	P77754	P77754	Spheroplast protein Y	spy
-1.0229	Q46845	Q46845	Disulfide-bond oxidoreductase YghU	yghU
-1.02197	P64451	P64451	Uncharacterized lipoprotein YdcL	ydcL
-1.01981	P0ACX3	P0ACX3	Putative monooxygenase YdhR	ydhR
-1.01352	Q46939	Q46939	Probable acetyl-CoA acetyltransferase	yqeF
-1.00985	P77522	P77522	FeS cluster assembly protein SufB	sufB
-1.00152	P11071	P11071	Isocitrate dehydrogenase kinase/phosphatase	aceK
-0.994758	P0AAN9	P0AAN9	Anti-adapter protein IraP	iraP
-0.990115	P77581	P77581	Succinylornithine transaminase	astC
-0.98835	P33916	P33916	Uncharacterized ABC transporter ATP-binding protein YejF	yejF
-0.985156	P13029	P13029	Catalase-peroxidase	katG
-0.984223	P76193	P76193	Probable L,D-transpeptidase YnhG	ynhG
-0.981798	P12994	P12994	UPF0098 protein YbhB	ybhB
-0.969439	P06993	P06993	HTH-type transcriptional regulator MalT	malT
-0.966312	P42599	P42599	Uncharacterized oxidoreductase YgjR	ygjR
-0.96581	P0A744	P0A744	Peptide methionine sulfoxide reductase MsrA	msrA
-0.962962	P39342	P39342	Uncharacterized protein YjgR	yjgR
-0.956098	P76217;REV__P06612	P76217	N-succinylglutamate 5-semialdehyde dehydrogenase	astD
-0.951584	P37902	P37902	Glutamate/aspartate periplasmic-binding protein	gltI
-0.947821	P0AB65	P0AB65	Acylphosphatase	yccX
-0.943348	P0AE63	P0AE63	Cation transport regulator ChaB	chaB
-0.94264	P39304	P39304	3-keto-L-gulonate-6-phosphate decarboxylase UlaD	ulaD
-0.942338	P39298	P39298	Esterase YjfP	yjfP
-0.937362	P0A6K6	P0A6K6	Phosphopentomutase	deoB
-0.937308	P52095	P52095	Lysine decarboxylase, constitutive	ldcC
-0.928254	P39384	P39384	Uncharacterized protein YjiM	yjiM
-0.927931	P60757	P60757	ATP phosphoribosyltransferase	hisG
-0.915547	P76128	P76128	Probable D,D-dipeptide-binding periplasmic protein DdpA	ddpA
-0.910256	P76243	P76243	Uncharacterized protein YeaO	yeaO
-0.910087	P77737	P77737	Oligopeptide transport ATP-binding protein OppF	oppF
-0.904851	P32669	P32669	Fructose-6-phosphate aldolase 2	fsaB
-0.90391	P0AAC0	P0AAC0	Universal stress protein E	uspE
-0.897788	P26646	P26646	Probable acrylyl-CoA reductase AcuI	acuI
-0.897266	P06987	P06987	Histidine biosynthesis bifunctional protein HisB;Histidinol-phosphatase;Imidazoleglycerol-phosphate dehydratase	hisB
-0.888873	P25553	P25553	Lactaldehyde dehydrogenase	aldA
-0.886922	P08142	P08142	Acetolactate synthase isozyme 1 large subunit	ilvB
-0.875492	P0A8W8	P0A8W8	UPF0304 protein YfbU	yfbU
-0.87222	P52643	P52643	D-lactate dehydrogenase	ldhA
-0.86078	P0A6U8	P0A6U8	Glycogen synthase	glgA
-0.860497	P0A6E4	P0A6E4	Argininosuccinate synthase	argG
-0.859048	P68066	P68066	Autonomous glycyl radical cofactor	grcA
-0.857151	P0AC84	P0AC84	Hydroxyacylglutathione hydrolase	gloB
-0.855273	P42593	P42593	2,4-dienoyl-CoA reductase [NADPH]	fadH
-0.855048	P75713	P75713	(S)-ureidoglycine aminohydrolase	allE
-0.852949	Q46851	Q46851	L-glyceraldehyde 3-phosphate reductase	gpr
-0.849202	P77212	P77212	Probable pyridine nucleotide-disulfide oxidoreductase RclA	rclA
-0.848225	P39353	P39353	Uncharacterized oxidoreductase YjhC	yjhC
-0.835881	P0AET8	P0AET8	7-alpha-hydroxysteroid dehydrogenase	hdhA
-0.834872	P28903	P28903	Anaerobic ribonucleoside-triphosphate reductase	nrdD
-0.833441	P0A6E9	P0A6E9	ATP-dependent dethiobiotin synthetase BioD 2	bioD2
-0.83312	Q46856	Q46856	Alcohol dehydrogenase YqhD	yqhD
-0.832864	P30859	P30859	Putative ABC transporter arginine-binding protein 2	artI
-0.831536	P0A8Q0	P0A8Q0	Fumarate reductase subunit C	frdC
-0.830199	P52697	P52697	6-phosphogluconolactonase	pgl
-0.828404	P63235	P63235	Probable glutamate/gamma-aminobutyrate antiporter	gadC
-0.827226	P26649	P26649	Glycogen synthesis protein GlgS	glgS
-0.825701	P08506	P08506	D-alanyl-D-alanine carboxypeptidase DacC	dacC
-0.825528	P75691	P75691	Aldehyde reductase YahK	yahK
-0.825059	P31677	P31677	Alpha,alpha-trehalose-phosphate synthase [UDP-forming]	otsA
-0.821592	P09424	P09424	Mannitol-1-phosphate 5-dehydrogenase	mtlD
-0.812666	P0AEF8	P0AEF8	Dipeptide transport system permease protein DppB	dppB
-0.806975	P0A901	P0A901	Outer membrane lipoprotein Blc	blc
-0.805978	P0AFH2	P0AFH2	Oligopeptide transport system permease protein OppB	oppB
-0.795917	P76440	P76440	NAD-dependent dihydropyrimidine dehydrogenase subunit PreT	preT
-0.794738	P0AG78	P0AG78	Sulfate-binding protein	sbp
-0.788949	P62601	P62601	Cytoplasmic trehalase	treF
-0.787785	P21599	P21599	Pyruvate kinase II	pykA
-0.784038	P32157	P32157	Protein YiiM	yiiM
-0.780886	P0A8C1	P0A8C1	UPF0145 protein YbjQ	ybjQ
-0.780159	P42904	P42904	N-acetylgalactosamine-specific phosphotransferase enzyme IIB component 2	agaV
-0.777816	P76027	P76027	Oligopeptide transport ATP-binding protein OppD	oppD
-0.777006	P03813	P03813	Uncharacterized protein YgeA	ygeA
-0.774275	P0AEV1	P0AEV1	Regulator of RpoS	rssB
-0.76591	P0ABF4	P0ABF4	Ethanolamine utilization protein EutM	eutM
-0.76586	P06988	P06988	Histidinol dehydrogenase	hisD
-0.76106	P09373	P09373	Formate acetyltransferase 1	pflB
-0.760197	P0A6L0	P0A6L0	Deoxyribose-phosphate aldolase	deoC
-0.750868	P0ACI3	P0ACI3	Xylose operon regulatory protein	xylR
-0.746891	P0A6F5	P0A6F5	60 kDa chaperonin	groL
-0.743029	P0A9T4	P0A9T4	Protein tas	tas
-0.740983	P76002	P76002	Inhibitor of g-type lysozyme	pliG
-0.738742	P0AB87	P0AB87	L-fuculose phosphate aldolase	fucA
-0.734287	P0ADQ2	P0ADQ2	Uncharacterized protein YiiD	yiiD
-0.73103	P76316	P76316	D-cysteine desulfhydrase	dcyD
-0.730025	P43337	P43337	Uncharacterized Nudix hydrolase NudL	nudL
-0.728202	P60664	P60664	Imidazole glycerol phosphate synthase subunit HisF	hisF
-0.722668	P0AFX0	P0AFX0	Ribosome hibernation promoting factor	hpf
-0.720139	P37330	P37330	Malate synthase G	glcB
-0.719565	P0A6T3	P0A6T3	Galactokinase	galK
-0.718171	P54901	P54901	Stationary phase-inducible protein CsiE	csiE
-0.716948	P76194	P76194	Cysteine desulfuration protein SufE	sufE
-0.715354	P76172	P76172	Uncharacterized protein YnfD	ynfD
-0.712247	P76251	P76251	D-malate dehydrogenase [decarboxylating]	dmlA
-0.704558	P30843	P30843	Transcriptional regulatory protein BasR	basR
-0.703716	P0ADM4	P0ADM4	Uncharacterized protein YidQ	yidQ
-0.702843	P31142	P31142	3-mercaptopyruvate sulfurtransferase	sseA
-0.701242	P64490	P64490	Uncharacterized protein YoaC	yoaC
-0.697957	P0A8K5	P0A8K5	UPF0253 protein YaeP	yaeP
-0.69459	Q47146	Q47146	Acyl-coenzyme A dehydrogenase	fadE
-0.693647	P42907	P42907	Putative tagatose-6-phosphate ketose/aldose isomerase	agaS
-0.692536	P76346	P76346	Protein MtfA	mtfA
-0.68636	P0ADR6	P0ADR6	Ribosomal RNA large subunit methyltransferase M	rlmM
-0.674139	P75745	P75745	Uncharacterized protein YbgK	ybgK
-0.673645	P33195	P33195	Glycine dehydrogenase (decarboxylating)	gcvP
-0.672254	P0ABJ9	P0ABJ9	Cytochrome bd-I ubiquinol oxidase subunit 1	cydA
-0.670971	P77257	P77257	Autoinducer 2 import ATP-binding protein LsrA	lsrA
-0.665433	P04335	P04335	Esterase FrsA	frsA
-0.664673	P77181	P77181	Phenylacetic acid degradation protein PaaY	paaY
-0.663748	P60595	P60595	Imidazole glycerol phosphate synthase subunit HisH	hisH
-0.661662	P33219	P33219	Protein YebF	yebF
-0.660156	P77580	P77580	Acetaldehyde dehydrogenase	mhpF
-0.657953	P52096	P52096	Uncharacterized protein YaeR	yaeR
-0.657866	P46888	P46888	Universal stress protein C	uspC
-0.657794	P0A8Y3	P0A8Y3	Alpha-D-glucose-1-phosphate phosphatase YihX	yihX
-0.655343	P0A9H1	P0A9H1	G/U mismatch-specific DNA glycosylase	mug
-0.654058	P09099	P09099	Xylulose kinase	xylB
-0.653928	P0A8G3	P0A8G3	Uronate isomerase	uxaC
-0.650564	P23857	P23857	Thiosulfate sulfurtransferase PspE	pspE
-0.649559	P45424	P45424	Uncharacterized protein YhcH	yhcH
-0.649261	P77269	P77269	ABC transporter periplasmic-binding protein YphF	yphF
-0.648764	P0AEE5	P0AEE5	D-galactose-binding periplasmic protein	mglB
-0.648556	P37661	P37661	Phosphoethanolamine transferase EptB	eptB
-0.644676	P0ACU7	P0ACU7	HTH-type transcriptional regulator YjdC	yjdC
-0.639557	P0A6F9	P0A6F9	10 kDa chaperonin	groS
-0.638158	P0A8D6	P0A8D6	O-acetyl-ADP-ribose deacetylase	ymdB
-0.63585	P0AFW8	P0AFW8	Protein rof	rof
-0.63192	P37672	P37672	2,3-diketo-L-gulonate reductase	dlgD
-0.63043	P0ADU2	P0ADU2	Probable quinol monooxygenase YgiN	ygiN
-0.630294	P10371	P10371	1-(5-phosphoribosyl)-5-[(5-phosphoribosylamino)methylideneamino] imidazole-4-carboxamide isomerase	hisA
-0.629403	P62672	P62672	Protein ApaG	apaG
-0.627915	P64517	P64517	Uncharacterized protein YodC	yodC
-0.626758	P23872	P23872	Acetyl esterase	aes
-0.620986	P0A6Z3	P0A6Z3	Chaperone protein HtpG	htpG
-0.618547	P06986	P06986	Histidinol-phosphate aminotransferase	hisC
-0.618135	P09147	P09147	UDP-glucose 4-epimerase	galE
-0.616677	P24188	P24188	UPF0176 protein YceA	yceA
-0.613134	P10384	P10384	Long-chain fatty acid transport protein	fadL
-0.610559	P0ADT8	P0ADT8	Uncharacterized protein YgiM	ygiM
-0.607564	P17846	P17846	Sulfite reductase [NADPH] hemoprotein beta-component	cysI
-0.606587	P0A6C8	P0A6C8	Acetylglutamate kinase	argB
-0.606187	P77775	P77775	Epimerase family protein YfcH	yfcH
-0.604176	P77713	P77713	Putative beta-xylosidase	yagH
-0.603358	P75777	P75777	UPF0194 membrane protein YbhG	ybhG
-0.60315	P66948	P66948	Beta-barrel assembly-enhancing protease	bepA
-0.600554	P07650	P07650	Thymidine phosphorylase	deoA
-0.600054	P30125	P30125	3-isopropylmalate dehydrogenase	leuB
-0.599353	P0AC55	P0AC55	Nitrogen regulatory protein P-II 2	glnK
-0.595449	P0A6V1	P0A6V1	Glucose-1-phosphate adenylyltransferase	glgC
-0.595327	P0AC47	P0AC47	Fumarate reductase iron-sulfur subunit	frdB
-0.595079	P69795	P69795	N,N-diacetylchitobiose-specific phosphotransferase enzyme IIB component	chbB
-0.586049	P0AEJ6	P0AEJ6	Ethanolamine ammonia-lyase heavy chain	eutB
-0.5848	P78055	P78055	Fructose-6-phosphate aldolase 1	fsaA
-0.582709	P39408	P39408	Uncharacterized deoxyribonuclease YjjV	yjjV
-0.581489	P0ACX5	P0ACX5	Uncharacterized protein YdhZ	ydhZ
-0.580748	P0ADA1	P0ADA1	Acyl-CoA thioesterase I	tesA
-0.580362	P0AA16	P0AA16	Transcriptional regulatory protein OmpR	ompR
-0.57838	P39297	P39297	Lipoprotein BsmA	bsmA
-0.578356	P0AA84	P0AA84	Cardiolipin synthase B	clsB
-0.575739	P0A8E1	P0A8E1	UPF0227 protein YcfP	ycfP
-0.572268	P75672	P75672	Uncharacterized protein YafS	yafS
-0.572037	P0A8U2	P0A8U2	UPF0294 protein YafD	yafD
-0.564569	P0AF54	P0AF54	Inner membrane protein YjcH	yjcH
-0.56403	P39176	P39176	Probable L,D-transpeptidase ErfK/SrfK	erfK
-0.562984	P37188	P37188	Galactitol-specific phosphotransferase enzyme IIB component	gatB
-0.562171	P23917	P23917	Fructokinase	mak
-0.557208	P69783	P69783	Glucose-specific phosphotransferase enzyme IIA component	crr
-0.555763	P0AFX4	P0AFX4	Regulator of sigma D	rsd
-0.552331	P15288	P15288	Cytosol non-specific dipeptidase	pepD
-0.54981	P0AB61	P0AB61	Protein YciN	yciN
-0.546893	P30749	P30749	Molybdopterin synthase catalytic subunit	moaE
-0.546768	P0AE08	P0AE08	Alkyl hydroperoxide reductase subunit C	ahpC
-0.543428	P39385	P39385	Uncharacterized protein YjiN	yjiN
-0.543259	P0A9S3	P0A9S3	Galactitol-1-phosphate 5-dehydrogenase	gatD
-0.542144	P0A9T6	P0A9T6	Uncharacterized HTH-type transcriptional regulator YbaQ	ybaQ
-0.541193	P0A6L7	P0A6L7	Altronate oxidoreductase	uxaB
-0.541099	P19636	P19636	Ethanolamine ammonia-lyase light chain	eutC
-0.540658	P0A9D2	P0A9D2	Glutathione S-transferase GstA	gstA
-0.540053	P19319	P19319	Respiratory nitrate reductase 2 alpha chain	narZ
-0.539479	P08331	P08331	2,3-cyclic-nucleotide 2-phosphodiesterase/3-nucleotidase	cpdB
-0.538652	P0AEX9	P0AEX9	Maltose-binding periplasmic protein	malE
-0.537209	P0ABF6	P0ABF6	Cytidine deaminase	cdd
-0.536175	P0A729	P0A729	Maf-like protein YceF	yceF
-0.535318	P15078	P15078	Carbon starvation protein A	cstA
-0.534573	P0ADK6	P0ADK6	Protein YibA	yibA
-0.534004	P25906	P25906	Putative oxidoreductase YdbC	ydbC
-0.531764	P00805	P00805	L-asparaginase 2	ansB
-0.526541	Q46802	Q46802	Uncharacterized sigma-54-dependent transcriptional regulator YgeV	ygeV
-0.526099	P76015	P76015	PTS-dependent dihydroxyacetone kinase, dihydroxyacetone-binding subunit DhaK	dhaK
-0.521177	P0AFP6	P0AFP6	Putative GTP cyclohydrolase 1 type 2	ybgI
-0.520362	P46853	P46853	Uncharacterized oxidoreductase YhhX	yhhX
-0.519784	P0ADS6	P0ADS6	Uncharacterized protein YggE	yggE
-0.515996	P0AF48	P0AF48	UPF0047 protein YjbQ	yjbQ
-0.515773	P62707	P62707	2,3-bisphosphoglycerate-dependent phosphoglycerate mutase	gpmA
-0.515622	P0AEZ9	P0AEZ9	Molybdenum cofactor biosynthesis protein B	moaB
-0.514561	P0C037	P0C037	UPF0345 protein YaiE	yaiE
-0.513805	P69741	P69741	Hydrogenase-2 small chain	hybO
-0.513285	P0AGE6	P0AGE6	Chromate reductase	chrR
-0.513158	P28635	P28635	D-methionine-binding lipoprotein MetQ	metQ
-0.508039	P23843	P23843	Periplasmic oligopeptide-binding protein	oppA
-0.507434	P0AEU0	P0AEU0	Histidine-binding periplasmic protein	hisJ
-0.502368	P10908	P10908	Glycerophosphoryl diester phosphodiesterase	ugpQ
-0.500172	P46125	P46125	Inner membrane protein YedI	yedI
-0.500108	P0A6X7	P0A6X7	Integration host factor subunit alpha	ihfA
-0.500041	P21499	P21499	Ribonuclease R	rnr
-0.499596	P0AED0	P0AED0	Universal stress protein A	uspA
-0.498723	P18776	P18776	Anaerobic dimethyl sulfoxide reductase chain B	dmsB
-0.497662	P0AEQ3	P0AEQ3	Glutamine-binding periplasmic protein	glnH
-0.496826	P07762	P07762	1,4-alpha-glucan branching enzyme GlgB	glgB
-0.496803	P16676	P16676	Sulfate/thiosulfate import ATP-binding protein CysA	cysA
-0.495558	P52647	P52647	Probable pyruvate-flavodoxin oxidoreductase	ydbK
-0.495225	P22106	P22106	Asparagine synthetase B [glutamine-hydrolyzing]	asnB
-0.491908	P0C054	P0C054	Small heat shock protein IbpA	ibpA
-0.490877	P16700	P16700	Thiosulfate-binding protein	cysP
-0.487169	P29217	P29217	UPF0502 protein YceH	yceH
-0.48713	P0A9N4	P0A9N4	Pyruvate formate-lyase 1-activating enzyme	pflA
-0.484821	P0A9Q7	P0A9Q7	Aldehyde-alcohol dehydrogenase;Alcohol dehydrogenase;Acetaldehyde dehydrogenase [acetylating];Pyruvate-formate-lyase deactivase	adhE
-0.480904	P0A9S1	P0A9S1	Lactaldehyde reductase	fucO
-0.480386	P39358	P39358	Uncharacterized protein YjhG	yjhG
-0.480282	P0A858	P0A858	Triosephosphate isomerase	tpiA
-0.477314	P24193	P24193	Hydrogenase isoenzymes formation protein HypE	hypE
-0.476176	P00547	P00547	Homoserine kinase	thrB
-0.467753	P0A812	P0A812	Holliday junction ATP-dependent DNA helicase RuvB	ruvB
-0.467144	P0A8P8	P0A8P8	Tyrosine recombinase XerD	xerD
-0.463922	P68739	P68739	Endonuclease V	nfi
-0.461979	P0ABP8	P0ABP8	Purine nucleoside phosphorylase DeoD-type	deoD
-0.460097	P61316	P61316	Outer-membrane lipoprotein carrier protein	lolA
-0.460049	P69488	P69488	Divalent-cation tolerance protein CutA	cutA
-0.459197	P33919	P33919	Uncharacterized protein YejH	yejH
-0.456131	P24232	P24232	Flavohemoprotein	hmp
-0.454819	P77544	P77544	Glutathione S-transferase YfcF	yfcF
-0.454463	P34209	P34209	Protein YdcF	ydcF
-0.447636	P39377	P39377	Isoaspartyl dipeptidase	iadA
-0.446861	P45469	P45469	Uncharacterized protein YraR	yraR
-0.445842	P23908	P23908	Acetylornithine deacetylase	argE
-0.445498	P27298	P27298	Oligopeptidase A	prlC
-0.440371	P76537	P76537	Uncharacterized protein YfeY	yfeY
-0.440275	P05637	P05637	Bis(5-nucleosyl)-tetraphosphatase [symmetrical]	apaH
-0.439808	P76141	P76141	Transcriptional regulator LsrR	lsrR
-0.439088	P37769	P37769	2-dehydro-3-deoxy-D-gluconate 5-dehydrogenase	kduD
-0.438989	P0A8X0	P0A8X0	UPF0307 protein YjgA	yjgA
-0.437558	P52644	P52644	Heat shock protein HslJ	hslJ
-0.436593	P0AD12	P0AD12	Protein YeeZ	yeeZ
-0.433521	P25894	P25894	Metalloprotease LoiP	loiP
-0.432009	P0AE12	P0AE12	AMP nucleosidase	amn
-0.429393	P0ADE8	P0ADE8	tRNA-modifying protein YgfZ	ygfZ
-0.427664	P76594	P76594	Protein lysine acetyltransferase Pka	pka
-0.427345	P32670	P32670	Multiphosphoryl transfer protein 2;Phosphoenolpyruvate-protein phosphotransferase;Phosphocarrier protein HPr;Fructose-like phosphotransferase enzyme IIA component	ptsA
-0.427109	P76046	P76046	Uncharacterized protein YcjX	ycjX
-0.425837	P0AFL3	P0AFL3	Peptidyl-prolyl cis-trans isomerase A	ppiA
-0.424562	P0A799	P0A799	Phosphoglycerate kinase	pgk
-0.424201	P39310	P39310	Uncharacterized protein YtfB	ytfB
-0.424023	P77689	P77689	FeS cluster assembly protein SufD	sufD
-0.422719	P0AAF6	P0AAF6	Arginine transport ATP-binding protein ArtP	artP
-0.418668	P03841	P03841	Maltose operon periplasmic protein	malM
-0.417492	P0AEK0	P0AEK0	Exodeoxyribonuclease 10	exoX
-0.417322	P0ADV7	P0ADV7	Probable phospholipid-binding protein MlaC	mlaC
-0.416349	P37774	P37774	Uncharacterized amino-acid ABC transporter ATP-binding protein YecC	yecC
-0.415042	P77804	P77804	Protein YdgA	ydgA
-0.411624	P0A7J0	P0A7J0	3,4-dihydroxy-2-butanone 4-phosphate synthase	ribB
-0.411498	P0A881	P0A881	Trp operon repressor	trpR
-0.410847	P0A9C3	P0A9C3	Aldose 1-epimerase	galM
-0.409616	P04846	P04846	Lipoprotein 28	nlpA
-0.405333	Q46822	Q46822	Isopentenyl-diphosphate Delta-isomerase	idi
-0.404651	P65367	P65367	Uncharacterized protein YqcA	yqcA
-0.40401	P09148	P09148	Galactose-1-phosphate uridylyltransferase	galT
-0.403066	P06149	P06149	D-lactate dehydrogenase	dld
-0.402628	P06989	P06989	Histidine biosynthesis bifunctional protein HisIE;Phosphoribosyl-AMP cyclohydrolase;Phosphoribosyl-ATP pyrophosphatase	hisI
-0.402587	P45578	P45578	S-ribosylhomocysteine lyase	luxS
-0.401145	P39160;P77260	P39160	D-mannonate oxidoreductase	uxuB
-0.400985	Q46891	Q46891	Putative hydroxypyruvate isomerase YgbM	ygbM
-0.399765	P13518	P13518	RNase E specificity factor CsrD	csrD
-0.39848	P31433	P31433	Uncharacterized protein YicH	yicH
-0.395648	P0AFR4	P0AFR4	Uncharacterized protein YciO	yciO
-0.392949	P39265	P39265	D-allose-binding periplasmic protein	alsB
-0.391305	P31069	P31069	Voltage-gated potassium channel Kch	kch
-0.391057	P00550	P00550	PTS system mannitol-specific EIICBA component;Mannitol permease IIC component;Mannitol-specific phosphotransferase enzyme IIB component;Mannitol-specific phosphotransferase enzyme IIA component	mtlA
-0.390881	P30147	P30147	Hydroxypyruvate isomerase	hyi
-0.389987	P0A8Q3	P0A8Q3	Fumarate reductase subunit D	frdD
-0.387795	P37595	P37595	Isoaspartyl peptidase;Isoaspartyl peptidase subunit alpha;Isoaspartyl peptidase subunit beta	iaaA
-0.387619	P39177	P39177	Universal stress protein G	uspG
-0.385248	P0AFW4	P0AFW4	Regulator of nucleoside diphosphate kinase	rnk
-0.384134	P76170	P76170	UPF0482 protein YnfB	ynfB
-0.383876	P0AC62	P0AC62	Glutaredoxin-3	grxC
-0.382219	P0DMC5	P0DMC5	Sensor histidine kinase RcsC	rcsC
-0.380397	P39099	P39099	Periplasmic pH-dependent serine endoprotease DegQ	degQ
-0.379279	P0A6Y8	P0A6Y8	Chaperone protein DnaK	dnaK
-0.379176	P0A9H7	P0A9H7	Cyclopropane-fatty-acyl-phospholipid synthase	cfa
-0.378436	P0AAT2	P0AAT2	Uncharacterized protein YbdF	ybdF
-0.377982	P0A8M6	P0A8M6	UPF0265 protein YeeX	yeeX
-0.377956	P0A725	P0A725	UDP-3-O-[3-hydroxymyristoyl] N-acetylglucosamine deacetylase	lpxC
-0.371749	P0AE67	P0AE67	Chemotaxis protein CheY	cheY
-0.371689	P0A9Q1	P0A9Q1	Aerobic respiration control protein ArcA	arcA
-0.371176	P76234	P76234	Uncharacterized protein YeaE	yeaE
-0.370996	P0AG07	P0AG07	Ribulose-phosphate 3-epimerase	rpe
-0.37068	P16095	P16095	L-serine dehydratase 1	sdaA
-0.369789	P18775	P18775	Dimethyl sulfoxide reductase DmsA	dmsA
-0.36869	P07913	P07913	L-threonine 3-dehydrogenase	tdh
-0.36849	P31678	P31678	Trehalose-6-phosphate phosphatase	otsB
-0.368177	P31806	P31806	Bifunctional NAD(P)H-hydrate repair enzyme Nnr;ADP-dependent (S)-NAD(P)H-hydrate dehydratase;NAD(P)H-hydrate epimerase	nnr
-0.368135	P76541	P76541	Ethanolamine utilization protein EutL	eutL
-0.367023	P39371	P39371	N-acetylneuraminate epimerase	nanM
-0.36461	P15034	P15034	Xaa-Pro aminopeptidase	pepP
-0.364321	P05194	P05194	3-dehydroquinate dehydratase	aroD
-0.36318	P0ABK2	P0ABK2	Cytochrome bd-I ubiquinol oxidase subunit 2	cydB
-0.36126	P31808	P31808	Uncharacterized oxidoreductase YciK	yciK
-0.361006	P77161	P77161	2-hydroxy-3-oxopropionate reductase	glxR
-0.360655	P30177	P30177	Uncharacterized protein YbiB	ybiB
-0.360504	P0A8R0	P0A8R0	Regulator of ribonuclease activity A	rraA
-0.359125	P29012	P29012	Alanine racemase, catabolic	dadX
-0.359107	P24171	P24171	Peptidyl-dipeptidase dcp	dcp
-0.358075	P37197	P37197	Probable cytochrome c peroxidase	yhjA
-0.358047	P0A6P9	P0A6P9	Enolase	eno
-0.356878	P0A9W9	P0A9W9	Protein YrdA	yrdA
-0.356755	P21156	P21156	Sulfate adenylyltransferase subunit 2	cysD
-0.356507	P0A6M4	P0A6M4	D-aminoacyl-tRNA deacylase	dtd
-0.355974	P23845	P23845	Sulfate adenylyltransferase subunit 1	cysN
-0.355652	P06610	P06610	Vitamin B12 transport periplasmic protein BtuE	btuE
-0.355612	P0AEX5	P0AEX5	Probable phosphoribulokinase	prkB
-0.35514	P0ACE0	P0ACE0	Hydrogenase-2 large chain	hybC
-0.351334	P05827	P05827	HTH-type transcriptional regulator IlvY	ilvY
-0.347693	P0A6J5	P0A6J5	D-amino acid dehydrogenase	dadA
-0.347529	P36649	P36649	Blue copper oxidase CueO	cueO
-0.347521	P0AFX9	P0AFX9	Sigma-E factor regulatory protein RseB	rseB
-0.339634	P45568	P45568	1-deoxy-D-xylulose 5-phosphate reductoisomerase	dxr
-0.339462	P31551	P31551	Carnitinyl-CoA dehydratase	caiD
-0.338947	P0AFU0	P0AFU0	Inner membrane ABC transporter permease protein YejB	yejB
-0.338753	P31663	P31663	Pantothenate synthetase	panC
-0.335932	P0A8R7	P0A8R7	UPF0283 membrane protein YcjF	ycjF
-0.334543	P69922	P69922	L-fucose isomerase	fucI
-0.334321	P0AB71	P0AB71	Fructose-bisphosphate aldolase class 2	fbaA
-0.330733	P75797	P75797	Glutathione-binding protein GsiB	gsiB
-0.330648	P31133	P31133	Putrescine-binding periplasmic protein	potF
-0.329672	P0AF96	P0AF96	Toxin-antitoxin biofilm protein TabA	tabA
-0.329169	P0AF43	P0AF43	Uncharacterized protein YjbB	yjbB
-0.328822	P0ADS9	P0ADS9	Uncharacterized protein YggN	yggN
-0.328775	P0AAG8	P0AAG8	Galactose/methyl galactoside import ATP-binding protein MglA	mglA
-0.326914	P39285	P39285	Miniconductance mechanosensitive channel MscM	mscM
-0.326693	P45545	P45545	Uncharacterized protein YhfS	yhfS
-0.325051	P22525	P22525	Probable L,D-transpeptidase YcbB	ycbB
-0.324984	P33590	P33590	Nickel-binding periplasmic protein	nikA
-0.321609	P39173	P39173	Putative glucose-6-phosphate 1-epimerase	yeaD
-0.320926	P37794	P37794	Chitooligosaccharide deacetylase ChbG	chbG
-0.320904	P0AFE4	P0AFE4	NADH-quinone oxidoreductase subunit K	nuoK
-0.320751	P76938	P76938	Elongation factor P hydroxylase	epmC
-0.320557	P38038	P38038	Sulfite reductase [NADPH] flavoprotein alpha-component	cysJ
-0.319648	P64534	P64534	Nickel/cobalt homeostasis protein RcnB	rcnB
-0.318415	P0A6C1	P0A6C1	Endonuclease 4	nfo
-0.315334	P0A8J4	P0A8J4	UPF0250 protein YbeD	ybeD
-0.314606	P27248	P27248	Aminomethyltransferase	gcvT
-0.314441	P00963	P00963	Aspartate--ammonia ligase	asnA
-0.313717	P0A836	P0A836	Succinyl-CoA ligase [ADP-forming] subunit beta	sucC
-0.313666	P16384	P16384	tRNA dimethylallyltransferase	miaA
-0.313316	P33360	P33360	Putative osmoprotectant uptake system ATP-binding protein YehX	yehX
-0.313174	P0A948	P0A948	Ribosomal-protein-alanine acetyltransferase	rimJ
-0.312026	P31979	P31979	NADH-quinone oxidoreductase subunit F	nuoF
-0.309209	P77748	P77748	Uncharacterized protein YdiJ	ydiJ
-0.308295	P32703	P32703	Uncharacterized Na(+)/H(+) exchanger YjcE	yjcE
-0.307247	P0ADI7	P0ADI7	Isochorismatase family protein YecD	yecD
-0.306859	P09127	P09127	Putative uroporphyrinogen-III C-methyltransferase	hemX
-0.305375	P33232	P33232	L-lactate dehydrogenase	lldD
-0.304976	P0A7D4	P0A7D4	Adenylosuccinate synthetase	purA
-0.304956	P75839	P75839	UPF0702 transmembrane protein YcaP	ycaP
-0.303041	P0AD01	P0AD01	Transcriptional regulatory protein DcuR	dcuR
-0.299922	P0A8A4	P0A8A4	Phosphoenolpyruvate synthase regulatory protein	ppsR
-0.298976	P0ABH7	P0ABH7	Citrate synthase	gltA
-0.297204	P46022	P46022	Monofunctional biosynthetic peptidoglycan transglycosylase	mtgA
-0.29432	P51981	P51981	L-Ala-D/L-Glu epimerase	ycjG
-0.292692	P0AB10	P0AB10	Uncharacterized lipoprotein YmbA	ymbA
-0.292409	P10151	P10151	HTH-type transcriptional regulator LeuO	leuO
-0.291707	P02916	P02916	Maltose transport system permease protein MalF	malF
-0.28933	P0AFD6	P0AFD6	NADH-quinone oxidoreductase subunit I	nuoI
-0.289111	P0AEE1	P0AEE1	Protein DcrB	dcrB
-0.288184	P27249	P27249	Bifunctional uridylyltransferase/uridylyl-removing enzyme;[Protein-PII] uridylyltransferase;[Protein-PII]-UMP uridylyl-removing enzyme	glnD
-0.28744	P0ABK5	P0ABK5	Cysteine synthase A	cysK
-0.28614	P0A9Q9	P0A9Q9	Aspartate-semialdehyde dehydrogenase	asd
-0.285338	P0AF18	P0AF18	N-acetylglucosamine-6-phosphate deacetylase	nagA
-0.283167	P76177	P76177	Protein YdgH	ydgH
-0.281569	P32701	P32701	Putative cyclic-di-GMP phosphodiesterase YjcC	yjcC
-0.281497	P00363	P00363	Fumarate reductase flavoprotein subunit	frdA
-0.28072	P75874	P75874	Uncharacterized protein YccU	yccU
-0.280492	Q47690	Q47690	Homocysteine S-methyltransferase	mmuM
-0.275594	P23894	P23894	Protease HtpX	htpX
-0.274239	P05791	P05791	Dihydroxy-acid dehydratase	ilvD
-0.273669	P28248	P28248	Deoxycytidine triphosphate deaminase	dcd
-0.273064	P0A8F8	P0A8F8	UvrABC system protein B	uvrB
-0.272044	P06715	P06715	Glutathione reductase	gor
-0.271414	P0A7B3	P0A7B3	NAD kinase	nadK
-0.269361	P09151	P09151	2-isopropylmalate synthase	leuA
-0.268364	P21515	P21515	Acyl carrier protein phosphodiesterase	acpH
-0.26092	P0AC38	P0AC38	Aspartate ammonia-lyase	aspA
-0.257533	P0ACQ7	P0ACQ7	HTH-type transcriptional regulator TdcA	tdcA
-0.257442	P0ACI0	P0ACI0	Right origin-binding protein	rob
-0.256735	P76561	P76561	Esterase YpfH	ypfH
-0.255942	P52007	P52007	Protein YecM	yecM
-0.254273	P17315	P17315	Colicin I receptor	cirA
-0.254153	P77395	P77395	Uncharacterized protein YbbN	ybbN
-0.254094	P0A905	P0A905	Outer membrane lipoprotein SlyB	slyB
-0.251799	P0AGG8	P0AGG8	Metalloprotease TldD	tldD
-0.251565	P15723	P15723	Deoxyguanosinetriphosphate triphosphohydrolase	dgt
-0.251352	P0ADR8	P0ADR8	LOG family protein YgdH	ygdH
-0.250388	P0ADC1	P0ADC1	LPS-assembly lipoprotein LptE	lptE
-0.249504	P24215	P24215	Mannonate dehydratase	uxuA
-0.24822	P75809	P75809	Flavin mononucleotide phosphatase YbjI	ybjI
-0.246956	P0A796	P0A796	ATP-dependent 6-phosphofructokinase isozyme 1	pfkA
-0.246227	P39346	P39346	L-idonate 5-dehydrogenase (NAD(P)(+))	idnD
-0.245949	P0AGE9	P0AGE9	Succinyl-CoA ligase [ADP-forming] subunit alpha	sucD
-0.244254	P04825	P04825	Aminopeptidase N	pepN
-0.242848	P32134	P32134	Uncharacterized protein YihM	yihM
-0.241564	P21151	P21151	3-ketoacyl-CoA thiolase	fadA
-0.240678	P30860	P30860	ABC transporter arginine-binding protein 1	artJ
-0.240296	P0A9T8	P0A9T8	Uncharacterized ABC transporter ATP-binding protein YbbA	ybbA
-0.240022	P0AB52	P0AB52	Protein YchN	ychN
-0.239636	P46850	P46850	RNA-splicing ligase RtcB	rtcB
-0.238304	P22186	P22186	Transcriptional regulator MraZ	mraZ
-0.237823	P76086	P76086	Transcriptional repressor PaaX	paaX
-0.237567	P0A6Y1	P0A6Y1	Integration host factor subunit beta	ihfB
-0.236888	P0AB38	P0AB38	Penicillin-binding protein activator LpoB	lpoB
-0.233283	P0A937	P0A937	Outer membrane protein assembly factor BamE	bamE
-0.23311	Q46800	Q46800	Xanthine dehydrogenase FAD-binding subunit	xdhB
-0.231649	P0AGC3	P0AGC3	Soluble lytic murein transglycosylase	slt
-0.226269	P75728	P75728	2-octaprenyl-3-methyl-6-methoxy-1,4-benzoquinol hydroxylase	ubiF
-0.225311	P22333	P22333	Adenosine deaminase	add
-0.22499	P0AC00	P0AC00	Fructoselysine 6-phosphate deglycase	frlB
-0.223737	P21165	P21165	Xaa-Pro dipeptidase	pepQ
-0.223545	P69924	P69924	Ribonucleoside-diphosphate reductase 1 subunit beta	nrdB
-0.223294	P78067	P78067	Thiosulfate sulfurtransferase YnjE	ynjE
-0.222399	P30864	P30864	Uncharacterized HTH-type transcriptional regulator YafC	yafC
-0.222076	P77781	P77781	1,4-dihydroxy-2-naphthoyl-CoA hydrolase	menI
-0.220792	P00561	P00561	Bifunctional aspartokinase/homoserine dehydrogenase 1;Aspartokinase;Homoserine dehydrogenase	thrA
-0.219927	P00490	P00490	Maltodextrin phosphorylase	malP
-0.219542	P68767	P68767	Cytosol aminopeptidase	pepA
-0.218358	Q46948	Q46948	Probable protein deglycase	yajL
-0.217719	P0AEQ1	P0AEQ1	Protein GlcG	glcG
-0.217581	P37047	P37047	Carbohydrate diacid regulator	cdaR
-0.217419	P31063	P31063	Uncharacterized lipoprotein YedD	yedD
-0.217026	P31572	P31572	L-carnitine CoA-transferase	caiB
-0.21524	P0ABC9	P0ABC9	High-affinity choline transport protein	betT
-0.21513	P61320	P61320	Outer-membrane lipoprotein LolB	lolB
-0.214774	P68187	P68187	Maltose/maltodextrin import ATP-binding protein MalK	malK
-0.213039	P37666	P37666	Glyoxylate/hydroxypyruvate reductase B	ghrB
-0.211568	P00582	P00582	DNA polymerase I	polA
-0.21149	P09996	P09996	Uncharacterized protein YidB	yidB
-0.207376	P0A8P3	P0A8P3	Probable Fe(2+)-trafficking protein	yggX
-0.205342	P37348	P37348	UPF0759 protein YecE	yecE
-0.201198	P12281	P12281	Molybdopterin molybdenumtransferase	moeA
-0.199537	P0ABU0	P0ABU0	1,4-dihydroxy-2-naphthoyl-CoA synthase	menB
-0.199327	P06983	P06983	Porphobilinogen deaminase	hemC
-0.198454	P76004	P76004	Uncharacterized protein YcgM	ycgM
-0.198231	P36771	P36771	Probable HTH-type transcriptional regulator LrhA	lrhA
-0.198217	P0ADS2	P0ADS2	Cell division protein ZapA	zapA
-0.198092	P0AEP3	P0AEP3	UTP--glucose-1-phosphate uridylyltransferase	galU
-0.197521	P0AFC7	P0AFC7	NADH-quinone oxidoreductase subunit B	nuoB
-0.196721	P37025	P37025	RNA 2,3-cyclic phosphodiesterase	thpR
-0.196543	P0A8N5	P0A8N5	Lysine--tRNA ligase, heat inducible	lysU
-0.19617	P0ADN6	P0ADN6	Uncharacterized lipoprotein YifL	yifL
-0.194941	P76418	P76418	Uncharacterized protein YegU	yegU
-0.194932	P0AGI8	P0AGI8	Trk system potassium uptake protein TrkA	trkA
-0.194195	P0A752	P0A752	Nicotinate-nucleotide adenylyltransferase	nadD
-0.191785	P0A7D7	P0A7D7	Phosphoribosylaminoimidazole-succinocarboxamide synthase	purC
-0.191717	P0A6H5	P0A6H5	ATP-dependent protease ATPase subunit HslU	hslU
-0.19137	P08622	P08622	Chaperone protein DnaJ	dnaJ
-0.191278	P0ACJ8	P0ACJ8	cAMP-activated global transcriptional regulator CRP	crp
-0.190881	P76014	P76014	PTS-dependent dihydroxyacetone kinase, ADP-binding subunit DhaL	dhaL
-0.190755	P39187	P39187	Uncharacterized protein YtfJ	ytfJ
-0.185892	P15977	P15977	4-alpha-glucanotransferase	malQ
-0.18469	P77554	P77554	Uncharacterized protein YahJ	yahJ
-0.184009	P33599	P33599	NADH-quinone oxidoreductase subunit C/D	nuoC
-0.183057	P0A7B1	P0A7B1	Polyphosphate kinase	ppk
-0.18071	P77570	P77570	Anhydro-N-acetylmuramic acid kinase	anmK
-0.179392	P0A862	P0A862	Thiol peroxidase	tpx
-0.179144	P0AFR0	P0AFR0	NTE family protein RssA	rssA
-0.17821	P30139	P30139	Thiazole synthase	thiG
-0.178102	P0A784	P0A784	Oligoribonuclease	orn
-0.178097	P0A759	P0A759	Glucosamine-6-phosphate deaminase	nagB
-0.177397	P16525	P16525	DNA replication terminus site-binding protein	tus
-0.173716	P0A8P1	P0A8P1	Leucyl/phenylalanyl-tRNA--protein transferase	aat
-0.173218	P63224	P63224	Phosphoheptose isomerase	gmhA
-0.172142	P40710	P40710	Lipoprotein NlpE	nlpE
-0.172136	P00934	P00934	Threonine synthase	thrC
-0.171862	P52074	P52074	Glycolate oxidase iron-sulfur subunit	glcF
-0.171479	P37648	P37648	Protein YhjJ	yhjJ
-0.171231	P0AGG0	P0AGG0	Thiamine-monophosphate kinase	thiL
-0.170581	P0A9T0	P0A9T0	D-3-phosphoglycerate dehydrogenase	serA
-0.170279	P0A6I9	P0A6I9	Dephospho-CoA kinase	coaE
-0.168616	P69054	P69054	Succinate dehydrogenase cytochrome b556 subunit	sdhC
-0.168508	P0AA25	P0AA25	Thioredoxin-1	trxA
-0.164968	P07024	P07024	Protein UshA;UDP-sugar hydrolase;5-nucleotidase	ushA
-0.164691	P64596	P64596	Uncharacterized protein YraP	yraP
-0.162995	P0AGB3	P0AGB3	RNA polymerase sigma factor RpoH	rpoH
-0.162171	P62615	P62615	4-diphosphocytidyl-2-C-methyl-D-erythritol kinase	ispE
-0.162015	P0AES2;Q46915	P0AES2	Glucarate dehydratase	gudD
-0.160379	P32664	P32664	NADH pyrophosphatase	nudC
-0.160109	P0A7A5	P0A7A5	Protein-L-isoaspartate O-methyltransferase	pcm
-0.159582	P0ACG8	P0ACG8	Heat shock protein 15	hslR
-0.157481	P0ACB7	P0ACB7	Protein HemY	hemY
-0.156769	P0A998	P0A998	Bacterial non-heme ferritin	ftnA
-0.15575	P77202	P77202	Thiol:disulfide interchange protein DsbG	dsbG
-0.154978	P46852	P46852	Quercetin 2,3-dioxygenase	yhhW
-0.153907	P0A6G7	P0A6G7	ATP-dependent Clp protease proteolytic subunit	clpP
-0.153092	P28861	P28861	Ferredoxin--NADP reductase	fpr
-0.153063	P16692	P16692	Phosphoribosyl 1,2-cyclic phosphodiesterase	phnP
-0.152715	P0AB26	P0AB26	Uncharacterized lipoprotein YceB	yceB
-0.150927	P69829	P69829	Nitrogen regulatory protein	ptsN
-0.150733	P0AFU4	P0AFU4	Transcriptional regulatory protein GlrR	glrR
-0.150483	P0A9U1	P0A9U1	Uncharacterized ABC transporter ATP-binding protein YbhF	ybhF
-0.14944	P39315	P39315	Quinone oxidoreductase 2	qorB
-0.148814	P77318	P77318	Uncharacterized sulfatase YdeN	ydeN
-0.148621	P0C058	P0C058	Small heat shock protein IbpB	ibpB
-0.14836	Q47147	Q47147	Putative glutamine amidotransferase YafJ	yafJ
-0.148214	P75828	P75828	Uncharacterized protein YbjD	ybjD
-0.147772	P42604	P42604	Altronate dehydratase	uxaA
-0.147478	P0AE14	P0AE14	Protein AmpE	ampE
-0.147328	P39453	P39453	Sensor protein TorS	torS
-0.147166	P75736	P75736	Esterase YbfF	ybfF
-0.147049	P06996;P77519;P76335	P06996	Outer membrane protein C	ompC
-0.145606	P0AEV9	P0AEV9	Hydrogenase 3 maturation protease	hycI
-0.145228	P13016	P13016	1,6-anhydro-N-acetylmuramyl-L-alanine amidase AmpD	ampD
-0.143759	P64493	P64493	Uncharacterized protein YoaF	yoaF
-0.14286	P76575	P76575	Uncharacterized protein YfgJ	yfgJ
-0.141962	P0AB80	P0AB80	Branched-chain-amino-acid aminotransferase	ilvE
-0.141828	P0A6V8	P0A6V8	Glucokinase	glk
-0.139942	P0A823	P0A823	Sugar fermentation stimulation protein A	sfsA
-0.138826	P0C0K3	P0C0K3	Protein RdoA	rdoA
-0.135768	P00509	P00509	Aspartate aminotransferase	aspC
-0.135404	P0AA53	P0AA53	Protein QmcA	qmcA
-0.135253	P0A9B2	P0A9B2	Glyceraldehyde-3-phosphate dehydrogenase A	gapA
-0.134896	P25519	P25519	GTPase HflX	hflX
-0.133889	P0A9L8	P0A9L8	Pyrroline-5-carboxylate reductase	proC
-0.132263	P11446	P11446	N-acetyl-gamma-glutamyl-phosphate reductase	argC
-0.1316	P0A6Z6	P0A6Z6	Nickel-responsive regulator	nikR
-0.129349	P67095	P67095	Phosphodiesterase YfcE	yfcE
-0.129222	P0ABC3	P0ABC3	Modulator of FtsH protease HflC	hflC
-0.128689	P0AAJ8	P0AAJ8	Hydrogenase-2 operon protein HybA	hybA
-0.127842	P30178	P30178	Uncharacterized oxidoreductase YbiC	ybiC
-0.126695	P75823	P75823	Low specificity L-threonine aldolase	ltaE
-0.125082	P41052	P41052	Membrane-bound lytic murein transglycosylase B	mltB
-0.124143	P0A894	P0A894	RNase adapter protein RapZ	rapZ
-0.123693	P37095	P37095	Peptidase B	pepB
-0.123538	P0A870	P0A870	Transaldolase B	talB
-0.122456	P75863	P75863	Uncharacterized protein YcbX	ycbX
-0.122438	P37342	P37342	Uncharacterized protein YjjI	yjjI
-0.120991	P55734	P55734	Inner membrane protein YgaP	ygaP
-0.120101	P0AD44	P0AD44	Uncharacterized protein YfhG	yfhG
-0.119528	P75913	P75913	Glyoxylate/hydroxypyruvate reductase A	ghrA
-0.119038	P36879	P36879	Uncharacterized ABC transporter ATP-binding protein YadG	yadG
-0.118988	P76008	P76008	Murein tetrapeptide carboxypeptidase	ldcA
-0.118837	P0ADT5	P0ADT5	Putative acid--amine ligase YgiC	ygiC
-0.117659	P0ACJ0	P0ACJ0	Leucine-responsive regulatory protein	lrp
-0.114857	P76330	P76330	Probable diguanylate cyclase YedQ	yedQ
-0.112915	P0AB20	P0AB20	Heat shock protein HspQ	hspQ
-0.111813	Q46855	Q46855	Uncharacterized HTH-type transcriptional regulator YqhC	yqhC
-0.111684	P0AC33	P0AC33	Fumarate hydratase class I, aerobic	fumA
-0.110042	P0C079	P0C079	Antitoxin RelB	relB
-0.109864	P0A7B8	P0A7B8	ATP-dependent protease subunit HslV	hslV
-0.10829	P33602	P33602	NADH-quinone oxidoreductase subunit G	nuoG
-0.105265	P0ADX1	P0ADX1	Protein YhfA	yhfA
-0.105236	P0A959	P0A959	Glutamate-pyruvate aminotransferase AlaA	alaA
-0.104809	P15032	P15032	Exodeoxyribonuclease 8	recE
-0.103664	P0AC69	P0AC69	Glutaredoxin-4	grxD
-0.103594	P07004	P07004	Gamma-glutamyl phosphate reductase	proA
-0.102959	P0AEH3	P0AEH3	Protein ElaA	elaA
-0.102418	P37182	P37182	Hydrogenase 2 maturation protease	hybD
-0.102325	P00864	P00864	Phosphoenolpyruvate carboxylase	ppc
-0.101851	P30844	P30844	Sensor protein BasS	basS
-0.10162	P21177	P21177	Fatty acid oxidation complex subunit alpha;Enoyl-CoA hydratase/Delta(3)-cis-Delta(2)-trans-enoyl-CoA isomerase/3-hydroxybutyryl-CoA epimerase;3-hydroxyacyl-CoA dehydrogenase	fadB
-0.101563	P04425	P04425	Glutathione synthetase	gshB
-0.0992095	P0AC28	P0AC28	5-formyltetrahydrofolate cyclo-ligase	ygfA
-0.09902	P0AFK0	P0AFK0	Metalloprotease PmbA	pmbA
-0.098526	P0ADT2	P0ADT2	UPF0441 protein YgiB	ygiB
-0.098403	P39274	P39274	Uncharacterized protein YjdJ	yjdJ
-0.0978978	P08200	P08200	Isocitrate dehydrogenase [NADP]	icd
-0.0966752	P67603	P67603	UPF0267 protein YqfB	yqfB
-0.0965818	P27278	P27278	Trifunctional NAD biosynthesis/regulator protein NadR;Transcriptional regulator NadR;Nicotinamide mononucleotide adenylyltransferase;Ribosylnicotinamide kinase	nadR
-0.0960344	P39831	P39831	NADP-dependent 3-hydroxy acid dehydrogenase YdfG	ydfG
-0.0959962	P60651	P60651	Agmatinase	speB
-0.0927976	P0A6D3	P0A6D3	3-phosphoshikimate 1-carboxyvinyltransferase	aroA
-0.0924594	P27127	P27127	Lipopolysaccharide 1,6-galactosyltransferase	rfaB
-0.0921224	P37615	P37615	Uncharacterized protein YhhM	yhhM
-0.0911245	P42589	P42589	tRNA-binding protein YgjH	ygjH
-0.0905479	P39376	P39376	HTH-type transcriptional regulator YjiE	yjiE
-0.0896772	P0A738	P0A738	Cyclic pyranopterin monophosphate synthase accessory protein	moaC
-0.0892563	P37349	P37349	PTS-dependent dihydroxyacetone kinase, phosphotransferase subunit DhaM;Phosphocarrier protein HPr;Phosphotransferase enzyme IIA component	dhaM
-0.0887171	P18843	P18843	NH(3)-dependent NAD(+) synthetase	nadE
-0.0885677	P69451	P69451	Long-chain-fatty-acid--CoA ligase	fadD
-0.0881577	P31473	P31473	ATPase RavA	ravA
-0.0881227	P0A9M0	P0A9M0	Lon protease	lon
-0.0877819	P61889	P61889	Malate dehydrogenase	mdh
-0.087766	P0AEG4	P0AEG4	Thiol:disulfide interchange protein DsbA	dsbA
-0.0856368	P77625	P77625	Sugar phosphatase YfbT	yfbT
-0.0852229	P76573	P76573	Uncharacterized protein YfgI	yfgI
-0.0849826	P0A9J4	P0A9J4	2-dehydropantoate 2-reductase	panE
-0.0837015	P25552	P25552	Guanosine-5-triphosphate,3-diphosphate pyrophosphatase	gppA
-0.083683	P29680	P29680	Uroporphyrinogen decarboxylase	hemE
-0.0835253	P24203	P24203	Uncharacterized GTP-binding protein YjiA	yjiA
-0.0832005	P0AEY5	P0AEY5	Modulator of drug activity B	mdaB
-0.0823393	P63183	P63183	Low affinity potassium transport system protein kup	kup
-0.0805041	P68699	P68699	ATP synthase subunit c	atpE
-0.0803057	P0A6T1;CON__Q3ZBD7	P0A6T1	Glucose-6-phosphate isomerase	pgi
-0.0799109	P0A6I6	P0A6I6	Phosphopantetheine adenylyltransferase	coaD
-0.0796	P76112	P76112	L-amino acid N-acyltransferase MnaT	mnaT
-0.0793451	P77671	P77671	Allantoinase	allB
-0.0785262	Q46829	Q46829	6-phospho-beta-glucosidase BglA	bglA
-0.0784715	P0AGG2	P0AGG2	Acyl-CoA thioesterase 2	tesB
-0.0774463	P63417	P63417	Uncharacterized N-acetyltransferase YhbS	yhbS
-0.0773776	P0ADV5	P0ADV5	Uncharacterized protein YhbW	yhbW
-0.0773026	P0A9G2	P0A9G2	Transcriptional activator protein NhaR	nhaR
-0.0767466	P0ADV1	P0ADV1	Lipopolysaccharide export system protein LptA	lptA
-0.076245	P0AFJ1	P0AFJ1	Protein PhnA	phnA
-0.0749874	P31460	P31460	Galactonate operon transcriptional repressor	dgoR
-0.0749143	P0A9G8	P0A9G8	Transcriptional regulator ModE	modE
-0.074803	P0A698	P0A698	UvrABC system protein A	uvrA
-0.0741653	P27833	P27833	dTDP-4-amino-4,6-dideoxygalactose transaminase	rffA
-0.0739581	P39401	P39401	Phosphoglycerol transferase I	mdoB
-0.0731576	P69411	P69411	Outer membrane lipoprotein RcsF	rcsF
-0.073	P0A9I3	P0A9I3	Glycine cleavage system transcriptional repressor	gcvR
-0.0725969	P15031	P15031	Fe(3+) dicitrate transport ATP-binding protein FecE	fecE
-0.0690098	Q47679	Q47679	Hydrolase YafV	yafV
-0.0686029	P69776	P69776	Major outer membrane lipoprotein Lpp	lpp
-0.0685819	P23721	P23721	Phosphoserine aminotransferase	serC
-0.0678902	P05100	P05100	DNA-3-methyladenine glycosylase 1	tag
-0.067584	P42624	P42624	Pirin-like protein YhaK	yhaK
-0.0667572	P0AAH4	P0AAH4	Peptide transport system ATP-binding protein SapD	sapD
-0.0659393	P0ACS7	P0ACS7	HTH-type transcriptional regulator RpiR	rpiR
-0.0647542	P37127	P37127	Protein AegA	aegA
-0.0644658	P0AFU8	P0AFU8	Riboflavin synthase	ribC
-0.0641454	P0A6H8	P0A6H8	Cardiolipin synthase A	clsA
-0.063707	P76076	P76076	Uncharacterized protein YdbL	ydbL
-0.0636056	P76176	P76176	Uncharacterized serine protease YdgD	ydgD
-0.062561	P0AD33	P0AD33	UPF0381 protein YfcZ	yfcZ
-0.0619698	P00954	P00954	Tryptophan--tRNA ligase	trpS
-0.059645	P0AFT2	P0AFT2	Inner membrane amino-acid ABC transporter permease protein YecS	yecS
-0.0593052	P33644	P33644	Laccase domain protein YfiH	yfiH
-0.0592769	P31455	P31455	Uncharacterized protein YidR	yidR
-0.0565936	P0A821	P0A821	L-seryl-tRNA(Sec) selenium transferase	selA
-0.0551682	P30863	P30863	2,5-diketo-D-gluconic acid reductase B	dkgB
-0.0535946	P75682	P75682	Probable 2-keto-3-deoxy-galactonate aldolase YagE	yagE
-0.0524565	P0AE88	P0AE88	Transcriptional regulatory protein CpxR	cpxR
-0.052351	P08839	P08839	Phosphoenolpyruvate-protein phosphotransferase	ptsI
-0.0510219	P69428	P69428	Sec-independent protein translocase protein TatA	tatA
-0.0510044	P0A6Y5	P0A6Y5	33 kDa chaperonin	hslO
-0.0504373	P32662	P32662	Phosphoglycolate phosphatase	gph
-0.048612	P77808	P77808	NMN amidohydrolase-like protein YfaY	yfaY
-0.0479838	P0A742	P0A742	Large-conductance mechanosensitive channel	mscL
-0.0479056	P0AFC3	P0AFC3	NADH-quinone oxidoreductase subunit A	nuoA
-0.0478878	P0A731	P0A731	Methylglyoxal synthase	mgsA
-0.0478541	P0AES0	P0AES0	Bifunctional glutathionylspermidine synthetase/amidase;Glutathionylspermidine amidase;Glutathionylspermidine synthetase	gss
-0.0477492	P04968	P04968	L-threonine dehydratase biosynthetic IlvA	ilvA
-0.04765	P0A9D4	P0A9D4	Serine acetyltransferase	cysE
-0.0464815	P31057	P31057	3-methyl-2-oxobutanoate hydroxymethyltransferase	panB
-0.0464007	P0A8S1	P0A8S1	HTH-type transcriptional regulator ArgP	argP
-0.0454563	P37682	P37682	Uncharacterized HTH-type transcriptional regulator YiaU	yiaU
-0.0450929	P07604	P07604	Transcriptional regulatory protein TyrR	tyrR
-0.0441831	P05523	P05523	Formamidopyrimidine-DNA glycosylase	mutM
-0.042895	P23871	P23871	Ferrochelatase	hemH
-0.0427405	P0AFM6	P0AFM6	Phage shock protein A	pspA
-0.0420214	P68567	P68567	Ribosomal RNA small subunit methyltransferase J	rsmJ
-0.0414804	P0ABS8	P0ABS8	DNA polymerase III subunit theta	holE
-0.0409215	P21338	P21338	Ribonuclease I	rna
-0.0382875	P0ABC7	P0ABC7	Modulator of FtsH protease HflK	hflK
-0.0382013	P0AGA6	P0AGA6	Transcriptional regulatory protein UhpA	uhpA
-0.0381781	P0AAE0	P0AAE0	D-serine/D-alanine/glycine transporter	cycA
-0.0380948	P17115	P17115	Arabinose 5-phosphate isomerase GutQ	gutQ
-0.0371418	Q06065	Q06065	Acetoacetate metabolism regulatory protein AtoC	atoC
-0.0356223	P76187	P76187	Oxidoreductase YdhF	ydhF
-0.0351283	P14900	P14900	UDP-N-acetylmuramoylalanine--D-glutamate ligase	murD
-0.0330353	P24255	P24255	RNA polymerase sigma-54 factor	rpoN
-0.032547	P0A8K1	P0A8K1	Phosphatidylserine decarboxylase proenzyme;Phosphatidylserine decarboxylase alpha chain;Phosphatidylserine decarboxylase beta chain	psd
-0.0322952	P40874	P40874	N-methyl-L-tryptophan oxidase	solA
-0.032025	P33913	P33913	Uncharacterized protein YejA	yejA
-0.0320104	P76503	P76503	3-ketoacyl-CoA thiolase	fadI
-0.0319856	P23839	P23839	UPF0701 protein YicC	yicC
-0.0317383	P76536	P76536	Probable deferrochelatase/peroxidase YfeX	yfeX
-0.0307312	P0AFM9	P0AFM9	Phage shock protein B	pspB
-0.0305042	P05458	P05458	Protease 3	ptrA
-0.0297372	P77300	P77300	Uncharacterized HTH-type transcriptional regulator YagI	yagI
-0.0272681	P36680	P36680	Cell division protein ZapD	zapD
-0.0266476	P0A754	P0A754	Glutathione-regulated potassium-efflux system ancillary protein KefF	kefF
-0.0259088	P23869	P23869	Peptidyl-prolyl cis-trans isomerase B	ppiB
-0.025362	P25397	P25397	Tellurite methyltransferase	tehB
-0.0241241	P07395	P07395	Phenylalanine--tRNA ligase beta subunit	pheT
-0.022473	P0AEI6	P0AEI6	Phosphatase NudJ	nudJ
-0.022315	P0AD19	P0AD19	Inner membrane protein YohK	yohK
-0.0221186	P64610	P64610	Uncharacterized protein YrbL	yrbL
-0.0212841	P61949	P61949	Flavodoxin-1	fldA
-0.020106	P77434	P77434	Glutamate-pyruvate aminotransferase AlaC	alaC
-0.0194763	P76559	P76559	Uncharacterized protein YpfG	ypfG
-0.0194009	P0A9R7	P0A9R7	Cell division ATP-binding protein FtsE	ftsE
-0.0185706	P39334	P39334	HTH-type transcriptional repressor BdcR	bdcR
-0.0176001	P46859	P46859	Thermoresistant gluconokinase	gntK
-0.0172571	P0AE22	P0AE22	Class B acid phosphatase	aphA
-0.0166753	P0AEK4	P0AEK4	Enoyl-[acyl-carrier-protein] reductase [NADH] FabI	fabI
-0.0158895	Q6BF17	Q6BF17	D-galactonate dehydratase	dgoD
-0.0157986	P0A9K7	P0A9K7	Phosphate-specific transport system accessory protein PhoU	phoU
-0.0140381	P37051	P37051	Formyltetrahydrofolate deformylase	purU
-0.0134983	P09546	P09546	Bifunctional protein PutA;Proline dehydrogenase;Delta-1-pyrroline-5-carboxylate dehydrogenase	putA
-0.0123564	P0C0R7	P0C0R7	Ribosomal RNA large subunit methyltransferase E	rlmE
-0.0109653	P75931	P75931	Putative oxidoreductase YceM	yceM
-0.0106646	P0AFL6	P0AFL6	Exopolyphosphatase	ppx
-0.00987689	P0AGG4	P0AGG4	Thioredoxin-2	trxC
-0.00981331	P27431	P27431	50S ribosomal protein L16 arginine hydroxylase	roxA
-0.00915527	P0ACA7	P0ACA7	Glutathione S-transferase GstB	gstB
-0.00749969	P77774	P77774	Outer membrane protein assembly factor BamB	bamB
-0.00735982	P17169	P17169	Glutamine--fructose-6-phosphate aminotransferase [isomerizing]	glmS
-0.00722758	P69805	P69805	Mannose permease IID component	manZ
-0.00619761	P37613	P37613	PanD maturation factor	panM
-0.00537872	P67660	P67660	Uncharacterized HTH-type transcriptional regulator YhaJ	yhaJ
-0.00428422	P0AB96;P0CF86	P0AB96	Arsenate reductase	arsC
-0.00264804	P05459	P05459	Erythronate-4-phosphate dehydrogenase	pdxB
-0.00252342	P30958	P30958	Transcription-repair-coupling factor	mfd
-0.00209681	P37019	P37019	H(+)/Cl(-) exchange transporter ClcA	clcA
-0.00187238	P16456	P16456	Selenide, water dikinase	selD
-0.000754038	P75830	P75830	Macrolide export protein MacA	macA
-3.43323e-05	P23830	P23830	CDP-diacylglycerol--serine O-phosphatidyltransferase	pssA
1.33514e-05	P63177	P63177	23S rRNA (guanosine-2-O-)-methyltransferase RlmB	rlmB
0.000202815	P0A968	P0A968	Cold shock-like protein CspD	cspD
0.00107257	P0A8N0	P0A8N0	Macrodomain Ter protein	matP
0.00179354	P0ACY1	P0ACY1	Putative NAD(P)H nitroreductase YdjA	ydjA
0.00385793	P62620	P62620	4-hydroxy-3-methylbut-2-en-1-yl diphosphate synthase (flavodoxin)	ispG
0.00478395	P0AB58	P0AB58	Lipopolysaccharide assembly protein B	lapB
0.00528653	P08312	P08312	Phenylalanine--tRNA ligase alpha subunit	pheS
0.00551287	P0A8E7	P0A8E7	UPF0234 protein YajQ	yajQ
0.00641378	P0A7A7	P0A7A7	Glycerol-3-phosphate acyltransferase	plsB
0.00660324	P0A6K1	P0A6K1	Diaminopimelate epimerase	dapF
0.00706164	Q47622	Q47622	Peptide transport periplasmic protein SapA	sapA
0.00722377	P0A9V1	P0A9V1	Lipopolysaccharide export system ATP-binding protein LptB	lptB
0.00758489	P0ADW3	P0ADW3	Inner membrane protein YhcB	yhcB
0.00777944	P0A8C4	P0A8C4	UPF0149 protein YgfB	ygfB
0.00787544	P76569	P76569	Uncharacterized protein YfgD	yfgD
0.00813802	P0AG86	P0AG86	Protein-export protein SecB	secB
0.00817617	P09831	P09831	Glutamate synthase [NADPH] large chain	gltB
0.00914256	P0ACA3	P0ACA3	Stringent starvation protein A	sspA
0.0095075	P0AB91	P0AB91	Phospho-2-dehydro-3-deoxyheptonate aldolase, Phe-sensitive	aroG
0.0108414	P0A7C6	P0A7C6	Peptidase E	pepE
0.0112203	P0ADP0	P0ADP0	Flavin mononucleotide phosphatase YigB	yigB
0.0132001	Q47157	Q47157	mRNA interferase YafO	yafO
0.0133966	P0A6S7	P0A6S7	Glycerol-3-phosphate dehydrogenase [NAD(P)+]	gpsA
0.0136897	P23836	P23836	Transcriptional regulatory protein PhoP	phoP
0.0145372	P0A898	P0A898	Endoribonuclease YbeY	ybeY
0.0147139	P76270	P76270	Free methionine-R-sulfoxide reductase	msrC
0.014939	P15067	P15067	Glycogen debranching enzyme	glgX
0.015576	P0A6E6	P0A6E6	ATP synthase epsilon chain	atpC
0.0157763	P25666	P25666	Protein HtrL	htrL
0.0164026	P11447	P11447	Argininosuccinate lyase	argH
0.0169268	P76423	P76423	Hydroxyethylthiazole kinase	thiM
0.0180906	P76053	P76053	Probable DNA endonuclease SmrA	smrA
0.0204156	P75914	P75914	Probable phosphatase YcdX	ycdX
0.0205466	P21170	P21170	Biosynthetic arginine decarboxylase	speA
0.0206795	P0AF70	P0AF70	Uncharacterized protein YjeI	yjeI
0.0213191	P37647	P37647	2-dehydro-3-deoxygluconokinase	kdgK
0.0215727	P76268	P76268	Transcriptional regulator KdgR	kdgR
0.022419	P64429	P64429	Uncharacterized protein YpfJ	ypfJ
0.0243225	P00579	P00579	RNA polymerase sigma factor RpoD	rpoD
0.0250562	P0ABZ6	P0ABZ6	Chaperone SurA	surA
0.0259736	P77569	P77569	Mhp operon transcriptional activator	mhpR
0.0269006	P75849	P75849	Uncharacterized protein YcbL	ycbL
0.02775	P39838	P39838	Phosphotransferase RcsD	rcsD
0.0278893	P07648	P07648	RecBCD enzyme subunit RecC	recC
0.0279134	P0A8I3	P0A8I3	UPF0246 protein YaaA	yaaA
0.0286636	P0AD61	P0AD61	Pyruvate kinase I	pykF
0.0293999	P0ACE7	P0ACE7	HIT-like protein HinT	hinT
0.0297807	P69831	P69831	Galactitol permease IIC component	gatC
0.0314089	P0AFJ5	P0AFJ5	Phosphate regulon transcriptional regulatory protein PhoB	phoB
0.0314309	P78061	P78061	Gamma-glutamylputrescine synthetase PuuA	puuA
0.0326357	P76016	P76016	PTS-dependent dihydroxyacetone kinase operon regulatory protein	dhaR
0.034324	P15640	P15640	Phosphoribosylamine--glycine ligase	purD
0.0343272	P69228	P69228	Transcriptional regulatory protein BaeR	baeR
0.0356134	P0A756	P0A756	Glutathione-regulated potassium-efflux system ancillary protein KefG	kefG
0.0357488	P21189	P21189	DNA polymerase II	polB
0.0359166	P23893	P23893	Glutamate-1-semialdehyde 2,1-aminomutase	hemL
0.037014	P42616	P42616	Protein YqjC	yqjC
0.0374571	P41407	P41407	FMN-dependent NADH-azoreductase	azoR
0.037775	P0A8E5	P0A8E5	UPF0231 protein YacL	yacL
0.0393537	P0CF70;P0CF69;P0CF68;P0CF67;P0CF66	P0CF70;P0CF69;P0CF68;P0CF67;P0CF66	Transposase InsE for insertion sequence IS3E;Transposase InsE for insertion sequence IS3D;Transposase InsE for insertion sequence IS3C;Transposase InsE for insertion sequence IS3B;Transposase InsE for insertion sequence IS3A	insE5;insE4;insE3;insE2;insE1
0.0414139	P13857	P13857	Ribosomal-protein-serine acetyltransferase	rimL
0.0417843	P0A7Z0	P0A7Z0	Ribose-5-phosphate isomerase A	rpiA
0.0420119	P0A6W9	P0A6W9	Glutamate--cysteine ligase	gshA
0.0421635	P33650	P33650	Ferrous iron transport protein B	feoB
0.0427933	P67910	P67910	ADP-L-glycero-D-manno-heptose-6-epimerase	hldD
0.0444247	P0AEC0	P0AEC0	UPF0053 inner membrane protein YoaE	yoaE
0.0457945	P40191	P40191	Pyridoxine kinase	pdxK
0.0466703	P0AF67	P0AF67	tRNA threonylcarbamoyladenosine biosynthesis protein TsaE	tsaE
0.0466881	P12008	P12008	Chorismate synthase	aroC
0.0472685	P0A9A9	P0A9A9	Ferric uptake regulation protein	fur
0.0476707	P28305	P28305	Aminodeoxychorismate lyase	pabC
0.0476926	P68688	P68688	Glutaredoxin-1	grxA
0.0477571	P60782	P60782	Probable glycerol-3-phosphate acyltransferase	plsY
0.0481421	P0A761	P0A761	Putative N-acetylmannosamine-6-phosphate 2-epimerase	nanE
0.0496972	P07000	P07000	Lysophospholipase L2	pldB
0.0501194	P76290	P76290	tRNA (cmo5U34)-methyltransferase	cmoA
0.0505091	P37344	P37344	Psp operon transcriptional activator	pspF
0.0509669	P0A6A3	P0A6A3	Acetate kinase	ackA
0.0513064	P24192	P24192	Hydrogenase isoenzymes formation protein HypD	hypD
0.0520207	P77649	P77649	UPF0061 protein YdiU	ydiU
0.0527287	P39337	P39337	Uncharacterized N-acetyltransferase YjgM	yjgM
0.0530599	P45464	P45464	Penicillin-binding protein activator LpoA	lpoA
0.0535558	P23367	P23367	DNA mismatch repair protein MutL	mutL
0.053908	P0A832	P0A832	SsrA-binding protein	smpB
0.0544338	P00961	P00961	Glycine--tRNA ligase beta subunit	glyS
0.0557721	P12295	P12295	Uracil-DNA glycosylase	ung
0.0562083	P0AF24	P0AF24	Ribonucleotide monophosphatase NagD	nagD
0.0562293	P00811	P00811	Beta-lactamase	ampC
0.0578232	P0AEZ3	P0AEZ3	Septum site-determining protein MinD	minD
0.0578467	P29208	P29208	o-succinylbenzoate synthase	menC
0.0579599	P24177	P24177	Probable aminoglycoside efflux pump	acrD
0.0580896	P75946	P75946	Uncharacterized protein YcfL	ycfL
0.0584939	P69828	P69828	Galactitol-specific phosphotransferase enzyme IIA component	gatA
0.0587749	P0AB77	P0AB77	2-amino-3-ketobutyrate coenzyme A ligase	kbl
0.0596523	P75683	P75683	Uncharacterized symporter YagG	yagG
0.0597566	P06961	P06961	Multifunctional CCA protein;CCA-adding enzyme;2-nucleotidase;2,3-cyclic phosphodiesterase;Phosphatase	cca
0.0602976	P36938	P36938	Phosphoglucomutase	pgm
0.0614401	P0AEG6	P0AEG6	Thiol:disulfide interchange protein DsbC	dsbC
0.0621796	P0ABB0	P0ABB0	ATP synthase subunit alpha	atpA
0.0630779	P77399	P77399	Fatty acid oxidation complex subunit alpha;Enoyl-CoA hydratase/3-hydroxybutyryl-CoA epimerase;3-hydroxyacyl-CoA dehydrogenase	fadJ
0.0641009	P41409	P41409	Pyrimidine-specific ribonucleoside hydrolase RihA	rihA
0.0641244	P0A830	P0A830	Aerobic C4-dicarboxylate transport protein	dctA
0.064874	P42632	P42632	PFL-like enzyme TdcE	tdcE
0.0649401	P0AB98	P0AB98	ATP synthase subunit a	atpB
0.0651906	P0AFZ1	P0AFZ1	Protein SseB	sseB
0.0652669	P77756	P77756	7-cyano-7-deazaguanine synthase	queC
0.0661316	P0ADA3	P0ADA3	Murein hydrolase activator NlpD	nlpD
0.066349	P0AG20	P0AG20	GTP pyrophosphokinase	relA
0.0673164	P21169;P24169	P21169	Ornithine decarboxylase, constitutive	speC
0.0673307	P25748	P25748	HTH-type transcriptional regulator GalS	galS
0.0677967	P75960;A0A7H2C766	P75960;A0A7H2C766	NAD-dependent protein deacylase	cobB
0.0682608	P0A6E1	P0A6E1	Shikimate kinase 2	aroL
0.0686455	P0AAP3	P0AAP3	Transcriptional repressor FrmR	frmR
0.0702381	P0AFP4	P0AFP4	Uncharacterized oxidoreductase YbbO	ybbO
0.0707839	P32173	P32173	Molybdenum cofactor guanylyltransferase	mobA
0.0746002	P00370	P00370	NADP-specific glutamate dehydrogenase	gdhA
0.0755291	P32141	P32141	Sulfofructosephosphate aldolase	yihT
0.077075	P13001	P13001	Pimeloyl-[acyl-carrier protein] methyl ester esterase	bioH
0.0786473	P32125	P32125	Molybdopterin-guanine dinucleotide biosynthesis adapter protein	mobB
0.0786934	P0AA31	P0AA31	UPF0033 protein YedF	yedF
0.0794353	P0C0L7	P0C0L7	Proline/betaine transporter	proP
0.0801824	P76223	P76223	Protein YnjB	ynjB
0.0810661	P67662	P67662	HTH-type transcriptional activator AaeR	aaeR
0.0811933	P0A6G3	P0A6G3	Nicotinamide-nucleotide amidohydrolase PncC	pncC
0.0817401	P36548	P36548	N-acetylmuramoyl-L-alanine amidase AmiA	amiA
0.083271	P28224	P28224	Membrane-bound lysozyme inhibitor of C-type lysozyme	mliC
0.0840117	P46474	P46474	Uncharacterized protein YhdP	yhdP
0.0851469	P31060	P31060	Putative molybdenum transport ATP-binding protein ModF	modF
0.0858097	P0A9K3	P0A9K3	PhoH-like protein	ybeZ
0.0863495	P0A715	P0A715	2-dehydro-3-deoxyphosphooctonate aldolase	kdsA
0.0868855	P0ACQ4	P0ACQ4	Hydrogen peroxide-inducible genes activator	oxyR
0.0880051	P0AEB7	P0AEB7	RutC family protein YoaB	yoaB
0.0881615	P0AGD3	P0AGD3	Superoxide dismutase [Fe]	sodB
0.0888348	P77721	P77721	Uncharacterized HTH-type transcriptional regulator YdjF	ydjF
0.0893873	P0A9D8	P0A9D8	2,3,4,5-tetrahydropyridine-2,6-dicarboxylate N-succinyltransferase	dapD
0.0894051	P77301	P77301	Uncharacterized protein YbaP	ybaP
0.0896289	P07117	P07117	Sodium/proline symporter	putP
0.0910454	P77173	P77173	Cell division protein ZipA	zipA
0.091198	P0ABY4	P0ABY4	Flavodoxin-2	fldB
0.0915635	P27434	P27434	Cytoskeleton protein RodZ	rodZ
0.0916824	P0ADK0	P0ADK0	Uncharacterized protein YiaF	yiaF
0.0924212	P31550	P31550	Thiamine-binding periplasmic protein	thiB
0.093387	P0AC02	P0AC02	Outer membrane protein assembly factor BamD	bamD
0.0934219	P39286	P39286	Putative ribosome biogenesis GTPase RsgA	rsgA
0.093798	P0ACZ8	P0ACZ8	Transcriptional regulatory protein CusR	cusR
0.0940723	P23827	P23827	Ecotin	eco
0.0951207	P67338	P67338	UPF0181 protein YoaH	yoaH
0.0955677	P0A794	P0A794	Pyridoxine 5-phosphate synthase	pdxJ
0.0962543	P22564	P22564	Non-specific ribonucleoside hydrolase RihC	rihC
0.0976175	P09053	P09053	Valine--pyruvate aminotransferase	avtA
0.0976219	P00946	P00946	Mannose-6-phosphate isomerase	manA
0.0979894	P60872	P60872	Putative transport protein YidE	yidE
0.0996761	P0A8H8	P0A8H8	DNA gyrase inhibitor YacG	yacG
0.100028	P0A9M8	P0A9M8	Phosphate acetyltransferase	pta
0.100367	P37757	P37757	Uncharacterized isomerase YddE	yddE
0.100564	P31475	P31475	Uncharacterized HTH-type transcriptional regulator YieP	yieP
0.101074	P64624	P64624	Uncharacterized protein YheO	yheO
0.101503	P0AF10	P0AF10	Mannitol operon repressor	mtlR
0.101638	P00350	P00350	6-phosphogluconate dehydrogenase, decarboxylating	gnd
0.101998	P64448	P64448	Uncharacterized protein YnbE	ynbE
0.102973	P39356	P39356	Uncharacterized transcriptional regulator YjhU	yjhU
0.103224	P0A7Y4	P0A7Y4	Ribonuclease HI	rnhA
0.105387	P62623	P62623	4-hydroxy-3-methylbut-2-enyl diphosphate reductase	ispH
0.105556	P25665	P25665	5-methyltetrahydropteroyltriglutamate--homocysteine methyltransferase	metE
0.106631	P23873	P23873	Antitoxin HipB	hipB
0.107406	P0AGJ5	P0AGJ5	Uncharacterized tRNA/rRNA methyltransferase YfiF	yfiF
0.107774	P67762	P67762	UPF0306 protein YhbP	yhbP
0.108007	P0A734	P0A734	Cell division topological specificity factor	minE
0.108085	P17109	P17109	2-succinyl-5-enolpyruvyl-6-hydroxy-3-cyclohexene-1-carboxylate synthase	menD
0.108315	P33643	P33643	Ribosomal large subunit pseudouridine synthase D	rluD
0.108643	P76397	P76397	Multidrug resistance protein MdtA	mdtA
0.109308	P0AF90	P0AF90	Regulator of ribonuclease activity B	rraB
0.109374	P25534	P25534	2-octaprenyl-6-methoxyphenol hydroxylase	ubiH
0.109974	P35340	P35340	Alkyl hydroperoxide reductase subunit F	ahpF
0.111055	P36683	P36683	Aconitate hydratase B	acnB
0.11367	P00903	P00903	Aminodeoxychorismate synthase component 2	pabA
0.113737	P39321	P39321	Translocation and assembly module TamB	tamB
0.113783	P69853	P69853	Tat proofreading chaperone DmsD	dmsD
0.113823	P11350	P11350	Respiratory nitrate reductase 1 gamma chain	narI
0.113841	P27128	P27128	Lipopolysaccharide 1,3-galactosyltransferase	rfaI
0.114342	P50456	P50456	Protein mlc	mlc
0.114752	P0AC53	P0AC53	Glucose-6-phosphate 1-dehydrogenase;Extracellular death factor	zwf
0.115017	P61887	P61887	Glucose-1-phosphate thymidylyltransferase 2	rmlA2
0.115026	P0A927	P0A927	Nucleoside-specific channel-forming protein tsx	tsx
0.116106	P0AEW4	P0AEW4	3,5-cyclic adenosine monophosphate phosphodiesterase CpdA	cpdA
0.116643	P23886	P23886	ATP-binding/permease protein CydC	cydC
0.117515	P69797	P69797	PTS system mannose-specific EIIAB component;Mannose-specific phosphotransferase enzyme IIA component;Mannose-specific phosphotransferase enzyme IIB component	manX
0.117854	P33018	P33018	S-formylglutathione hydrolase YeiG	yeiG
0.118244	P0AFK9	P0AFK9	Spermidine/putrescine-binding periplasmic protein	potD
0.119119	P30011	P30011	Nicotinate-nucleotide pyrophosphorylase [carboxylating]	nadC
0.119678	P24252	P24252	Uncharacterized protein YbgA	ybgA
0.120397	P67826	P67826	Copper homeostasis protein CutC	cutC
0.120593	P0AE52	P0AE52	Putative peroxiredoxin bcp	bcp
0.121399	P06611	P06611	Vitamin B12 import ATP-binding protein BtuD	btuD
0.121599	P62617	P62617	2-C-methyl-D-erythritol 2,4-cyclodiphosphate synthase	ispF
0.121916	P39288	P39288	Epoxyqueuosine reductase	queG
0.122299	P27848	P27848	Pyridoxal phosphate phosphatase YigL	yigL
0.12238	P0AGB6	P0AGB6	ECF RNA polymerase sigma-E factor	rpoE
0.122662	P0AAH8	P0AAH8	Peptide transport system ATP-binding protein SapF	sapF
0.124647	P0A6L2	P0A6L2	4-hydroxy-tetrahydrodipicolinate synthase	dapA
0.124936	P75957	P75957	Lipoprotein-releasing system ATP-binding protein LolD	lolD
0.125602	P0A953	P0A953	3-oxoacyl-[acyl-carrier-protein] synthase 1	fabB
0.126793	P08390	P08390	USG-1 protein	usg
0.127833	P0ABA4	P0ABA4	ATP synthase subunit delta	atpH
0.128417	P77171	P77171	Uncharacterized HTH-type transcriptional regulator YdcI	ydcI
0.128774	P00452	P00452	Ribonucleoside-diphosphate reductase 1 subunit alpha	nrdA
0.129927	P0AEU7	P0AEU7	Chaperone protein Skp	skp
0.130166	P0ABB4	P0ABB4	ATP synthase subunit beta	atpD
0.13165	P33221	P33221	Phosphoribosylglycinamide formyltransferase 2	purT
0.132516	Q46871	Q46871	NADPH-dependent ferric-chelate reductase	yqjH
0.132584	P07639	P07639	3-dehydroquinate synthase	aroB
0.134346	P09152	P09152	Respiratory nitrate reductase 1 alpha chain	narG
0.134396	P30131	P30131	Carbamoyltransferase HypF	hypF
0.13514	P75952	P75952	HTH-type transcriptional repressor ComR	comR
0.135212	P04983	P04983	Ribose import ATP-binding protein RbsA	rbsA
0.135614	P15082	P15082	Glucitol operon repressor	srlR
0.135759	P0ABB8	P0ABB8	Magnesium-transporting ATPase, P-type 1	mgtA
0.136803	P06959	P06959	Dihydrolipoyllysine-residue acetyltransferase component of pyruvate dehydrogenase complex	aceF
0.138046	P17117	P17117	Oxygen-insensitive NADPH nitroreductase	nfsA
0.138474	P76491	P76491	5-deoxynucleotidase YfbR	yfbR
0.138524	P37329	P37329	Molybdate-binding periplasmic protein	modA
0.138758	P75801	P75801	Putative lipoprotein YliF	yliF
0.139211	P0A955	P0A955	KHG/KDPG aldolase;4-hydroxy-2-oxoglutarate aldolase;2-dehydro-3-deoxy-phosphogluconate aldolase	eda
0.140096	P0ACL0	P0ACL0	Glycerol-3-phosphate regulon repressor	glpR
0.140131	P0ACP1	P0ACP1	Catabolite repressor/activator	cra
0.1402	P37177	P37177	Phosphoenolpyruvate-protein phosphotransferase PtsP	ptsP
0.141687	P0A9J6	P0A9J6	Ribokinase	rbsK
0.141808	P23837	P23837	Sensor protein PhoQ	phoQ
0.142698	P15639	P15639	Bifunctional purine biosynthesis protein PurH;Phosphoribosylaminoimidazolecarboxamide formyltransferase;IMP cyclohydrolase	purH
0.142884	P45395	P45395	Arabinose 5-phosphate isomerase KdsD	kdsD
0.144883	P0AF12	P0AF12	5-methylthioadenosine/S-adenosylhomocysteine nucleosidase	mtnN
0.144992	P0AC30	P0AC30	Cell division protein FtsX	ftsX
0.145357	P0AE48	P0AE48	Gamma-glutamylcyclotransferase family protein YtfP	ytfP
0.145921	P77475	P77475	Fructose-1-phosphate phosphatase YqaB	yqaB
0.146455	P0AAB6	P0AAB6	UTP--glucose-1-phosphate uridylyltransferase	galF
0.146652	P0A6M2	P0A6M2	Disulfide bond formation protein B	dsbB
0.146942	P75796	P75796	Glutathione import ATP-binding protein GsiA	gsiA
0.147608	P19934	P19934	Protein TolA	tolA
0.147686	P69506	P69506	Iron-sulfur cluster repair protein YtfE	ytfE
0.148232	P25535	P25535	2-octaprenylphenol hydroxylase	ubiI
0.148249	P0A6A8	P0A6A8	Acyl carrier protein	acpP
0.148659	P27111	P27111	HTH-type transcriptional regulator CynR	cynR
0.149498	P75966	P75966	Ribosomal large subunit pseudouridine synthase E	rluE
0.150398	P20099	P20099	Biotin sulfoxide reductase	bisC
0.150743	P0A7E9	P0A7E9	Uridylate kinase	pyrH
0.150759	P77247	P77247	2-deoxyglucose-6-phosphate phosphatase	yniC
0.151425	P64612	P64612	Cell division protein ZapE	zapE
0.15153	P15038	P15038	Helicase IV	helD
0.151645	P0AFD1	P0AFD1	NADH-quinone oxidoreductase subunit E	nuoE
0.151686	P32144	P32144	Uncharacterized HTH-type transcriptional regulator YihW	yihW
0.151959	P14407	P14407	Fumarate hydratase class I, anaerobic	fumB
0.152259	P77376	P77376	Uncharacterized oxidoreductase YdgJ	ydgJ
0.154146	P27302	P27302	Transketolase 1	tktA
0.154272	P76272	P76272	Uncharacterized protein YebT	yebT
0.154456	P21865	P21865	Sensor protein KdpD	kdpD
0.154771	Q46920	Q46920	NADPH-dependent 7-cyano-7-deazaguanine reductase	queF
0.154791	P30871	P30871	Inorganic triphosphatase	ygiF
0.155146	P0C0S1	P0C0S1	Small-conductance mechanosensitive channel	mscS
0.156339	P07001	P07001	NAD(P) transhydrogenase subunit alpha	pntA
0.158017	P75822	P75822	Uncharacterized protein YbjT	ybjT
0.158928	P75746	P75746	UPF0271 protein YbgL	ybgL
0.159379	P77214	P77214	Cation efflux system protein CusF	cusF
0.163363	P76220	P76220	Uncharacterized protein YdjY	ydjY
0.16373	P08660	P08660	Lysine-sensitive aspartokinase 3	lysC
0.165061	P0A8G0	P0A8G0	UvrABC system protein C	uvrC
0.166313	P0AAN3	P0AAN3	Hydrogenase isoenzymes nickel incorporation protein HypB	hypB
0.166601	P0ABA6	P0ABA6	ATP synthase gamma chain	atpG
0.167434	P37005	P37005	Uncharacterized tRNA/rRNA methyltransferase LasT	lasT
0.167642	P0AEC3	P0AEC3	Aerobic respiration control sensor protein ArcB	arcB
0.168324	P28905	P28905	DNA polymerase III subunit chi	holC
0.168548	P09323	P09323	PTS system N-acetylglucosamine-specific EIICBA component;N-acetylglucosamine permease IIC component;N-acetylglucosamine-specific phosphotransferase enzyme IIB component;N-acetylglucosamine-specific phosphotransferase enzyme IIA component	nagE
0.168791	P32680	P32680	Uncharacterized protein YjaG	yjaG
0.169675	P37671	P37671	HTH-type transcriptional regulator YiaJ	yiaJ
0.169693	P77596	P77596	Uncharacterized protein YagF	yagF
0.170214	P52108	P52108	Transcriptional regulatory protein RstA	rstA
0.170775	P0ACK8	P0ACK8	L-fucose operon activator	fucR
0.17101	P77338	P77338	Mechanosensitive channel MscK	mscK
0.171567	P02943	P02943	Maltoporin	lamB
0.171645	P0A6X3	P0A6X3	RNA-binding protein Hfq	hfq
0.172315	P13009	P13009	Methionine synthase	metH
0.172834	P77552	P77552	Uncharacterized protein YdhQ	ydhQ
0.173268	P0AF93	P0AF93	2-iminobutanoate/2-iminopropanoate deaminase	ridA
0.173324	P0ADA5	P0ADA5	Uncharacterized lipoprotein YajG	yajG
0.173385	P22259	P22259	Phosphoenolpyruvate carboxykinase [ATP]	pckA
0.17579	P43671	P43671	Paraquat-inducible protein B	pqiB
0.176282	P0A6D0	P0A6D0	Arginine repressor	argR
0.176758	P0A6B4	P0A6B4	Alanine racemase, biosynthetic	alr
0.176907	P0AB85	P0AB85	FAD:protein FMN transferase	apbE
0.177032	P0ABH0	P0ABH0	Cell division protein FtsA	ftsA
0.177539	P0AAH0	P0AAH0	Phosphate import ATP-binding protein PstB	pstB
0.178159	P37908	P37908	UPF0053 inner membrane protein YfjD	yfjD
0.178659	P37440	P37440	Oxidoreductase UcpA	ucpA
0.178758	P0AGL7	P0AGL7	Ribosomal RNA small subunit methyltransferase E	rsmE
0.179768	P0ACU2	P0ACU2	HTH-type transcriptional regulator RutR	rutR
0.179774	P0A853	P0A853	Tryptophanase	tnaA
0.179882	P0ABQ0	P0ABQ0	Coenzyme A biosynthesis bifunctional protein CoaBC;Phosphopantothenoylcysteine decarboxylase;Phosphopantothenate--cysteine ligase	coaBC
0.179983	P30870	P30870	Glutamate-ammonia-ligase adenylyltransferase	glnE
0.180108	P76502	P76502	Phosphohistidine phosphatase SixA	sixA
0.180298	P0A8V0	P0A8V0	Ribonuclease BN	rbn
0.180494	P09832	P09832	Glutamate synthase [NADPH] small chain	gltD
0.181155	P43329	P43329	ATP-dependent RNA helicase HrpA	hrpA
0.181986	P03024	P03024	HTH-type transcriptional regulator GalR	galR
0.182081	P0A825	P0A825	Serine hydroxymethyltransferase	glyA
0.182615	P0AFX7	P0AFX7	Anti-sigma-E factor RseA	rseA
0.182631	P08192	P08192	Bifunctional protein FolC;Folylpolyglutamate synthase;Dihydrofolate synthase	folC
0.183336	P0AFG8	P0AFG8	Pyruvate dehydrogenase E1 component	aceE
0.185498	P0A8J8	P0A8J8	ATP-dependent RNA helicase RhlB	rhlB
0.18598	P10100	P10100	Rare lipoprotein A	rlpA
0.186425	P0ACB2	P0ACB2	Delta-aminolevulinic acid dehydratase	hemB
0.186645	P75949	P75949	Beta-hexosaminidase	nagZ
0.187131	P0A8Y5	P0A8Y5	Sugar phosphatase YidA	yidA
0.187434	P0AEN1	P0AEN1	NAD(P)H-flavin reductase	fre
0.187522	P0A8R9	P0A8R9	HTH-type transcriptional regulator HdfR	hdfR
0.188396	P31828	P31828	Probable zinc protease PqqL	pqqL
0.188873	P0AGE0	P0AGE0	Single-stranded DNA-binding protein	ssb
0.189948	P64423	P64423	Zinc transport protein ZntB	zntB
0.190122	P40120	P40120	Glucans biosynthesis protein D	mdoD
0.191466	P24202	P24202	Mrr restriction system protein	mrr
0.19149	P09372	P09372	Protein GrpE	grpE
0.193211	P0ACL9	P0ACL9	Pyruvate dehydrogenase complex repressor	pdhR
0.193735	P0AB67	P0AB67	NAD(P) transhydrogenase subunit beta	pntB
0.194073	P21645	P21645	UDP-3-O-(3-hydroxymyristoyl)glucosamine N-acyltransferase	lpxD
0.194205	P0C066	P0C066	Membrane-bound lytic murein transglycosylase C	mltC
0.194487	P0DMC7	P0DMC7	Transcriptional regulatory protein RcsB	rcsB
0.194569	P33030	P33030	Uncharacterized protein YeiR	yeiR
0.194716	P75831	P75831	Macrolide export ATP-binding/permease protein MacB	macB
0.194974	P69786	P69786	PTS system glucose-specific EIICB component;Glucose permease IIC component;Glucose-specific phosphotransferase enzyme IIB component	ptsG
0.196081	P0A9U6	P0A9U6	HTH-type transcriptional regulator PuuR	puuR
0.19705	P0ABU5	P0ABU5	Enhancing lycopene biosynthesis protein 2	elbB
0.198143	P21866;P39901	P21866	KDP operon transcriptional regulatory protein KdpE	kdpE
0.199671	P0AFG6	P0AFG6	Dihydrolipoyllysine-residue succinyltransferase component of 2-oxoglutarate dehydrogenase complex	sucB
0.199952	P24554	P24554	DNA repair protein RadA	radA
0.200894	P45753	P45753	Putative DNA utilization protein HofM	hofM
0.201303	P09030	P09030	Exodeoxyribonuclease III	xthA
0.201619	P75792	P75792	Sugar phosphatase YbiV	ybiV
0.202196	P0AGL2	P0AGL2	Putative reactive intermediate deaminase TdcF	tdcF
0.202402	P0A840	P0A840	5/3-nucleotidase SurE	surE
0.202564	P64554	P64554	7-carboxy-7-deazaguanine synthase	queE
0.202735	P0A6P5	P0A6P5	GTPase Der	der
0.203522	P0AF36	P0AF36	Cell division protein ZapB	zapB
0.203565	P0AEY3	P0AEY3	Nucleoside triphosphate pyrophosphohydrolase	mazG
0.20377	P0A6J3	P0A6J3	Sulfate transporter CysZ	cysZ
0.204089	P45537	P45537	Uncharacterized protein YhfK	yhfK
0.204334	P60716	P60716	Lipoyl synthase	lipA
0.205005	P0AAQ2	P0AAQ2	Uncharacterized protein YajD	yajD
0.205013	P76406	P76406	Uncharacterized protein YegR	yegR
0.205666	P0AFG3	P0AFG3	2-oxoglutarate dehydrogenase E1 component	sucA
0.206563	P45800	P45800	Putative membrane protein IgaA homolog	yrfF
0.206718	P0AEF4	P0AEF4	Transcriptional regulatory protein DpiA	dpiA
0.207204	P0A7A9	P0A7A9	Inorganic pyrophosphatase	ppa
0.207728	P26648	P26648	Cell division protein FtsP	ftsP
0.208048	P0AGF2	P0AGF2	Sulfur acceptor protein CsdE	csdE
0.209117	P0AG76	P0AG76	Nuclease SbcCD subunit D	sbcD
0.211312	P0AEQ6	P0AEQ6	Glutamine transport system permease protein GlnP	glnP
0.211471	P60390	P60390	Ribosomal RNA small subunit methyltransferase H	rsmH
0.212249	P56579	P56579	Glucitol/sorbitol permease IIC component	srlA
0.213345	Q46927	Q46927	tRNA threonylcarbamoyladenosine dehydratase	tcdA
0.214092	P77279	P77279	Probable iron export ATP-binding protein FetA	fetA
0.214219	P00960	P00960	Glycine--tRNA ligase alpha subunit	glyQ
0.214863	P04036	P04036	4-hydroxy-tetrahydrodipicolinate reductase	dapB
0.21493	P76291	P76291	tRNA (mo5U34)-methyltransferase	cmoB
0.216761	P11349;P19318	P11349	Respiratory nitrate reductase 1 beta chain	narH
0.21707	P0A7I0	P0A7I0	Peptide chain release factor 1	prfA
0.217199	P08400	P08400	Phosphate regulon sensor protein PhoR	phoR
0.217229	P76578	P76578	Uncharacterized lipoprotein YfhM	yfhM
0.220022	P0ABN5	P0ABN5	Anaerobic C4-dicarboxylate transporter DcuA	dcuA
0.220181	P76245	P76245	Probable diguanylate cyclase YeaP	yeaP
0.220245	P0A9W3	P0A9W3	Energy-dependent translational throttle protein EttA	ettA
0.220733	P0AA57	P0AA57	Protein YobA	yobA
0.221375	P75791	P75791	Uncharacterized protein YbiU	ybiU
0.221395	P75990	P75990	Blue light- and temperature-regulated antirepressor BluF	bluF
0.22242	P25522	P25522	tRNA modification GTPase MnmE	mnmE
0.223462	P0A855	P0A855	Protein TolB	tolB
0.224609	P36929	P36929	Ribosomal RNA small subunit methyltransferase B	rsmB
0.224921	P45799	P45799	ADP compounds hydrolase NudE	nudE
0.225354	P37013	P37013	Anaerobic nitric oxide reductase transcription regulator NorR	norR
0.225655	P00893	P00893	Acetolactate synthase isozyme 3 large subunit	ilvI
0.225767	P77295	P77295	Probable HTH-type transcriptional regulator YgaV	ygaV
0.227161	P31224	P31224	Multidrug efflux pump subunit AcrB	acrB
0.227513	Q93K97	Q93K97	ADP-ribose pyrophosphatase	nudF
0.228529	P0AB01	P0AB01	Envelope biogenesis factor ElyC	elyC
0.228861	P0ABI8	P0ABI8	Cytochrome bo(3) ubiquinol oxidase subunit 1	cyoB
0.228984	P0A6T5	P0A6T5	GTP cyclohydrolase 1	folE
0.229167	P0A7E3	P0A7E3	Orotate phosphoribosyltransferase	pyrE
0.229171	P0AA86	P0AA86	Thiol:disulfide interchange protein DsbE	dsbE
0.23026	P07014	P07014	Succinate dehydrogenase iron-sulfur subunit	sdhB
0.230546	P0AF08	P0AF08	Protein mrp	mrp
0.230916	P0AAI9	P0AAI9	Malonyl CoA-acyl carrier protein transacylase	fabD
0.232011	P31446	P31446	Inner membrane protein YidI	yidI
0.232295	P0AAI3	P0AAI3	ATP-dependent zinc metalloprotease FtsH	ftsH
0.23233	P0A9B6	P0A9B6	D-erythrose-4-phosphate dehydrogenase	epd
0.234036	P0AFY8	P0AFY8	Negative modulator of initiation of replication	seqA
0.234577	P15042	P15042	DNA ligase	ligA
0.235228	P21369	P21369	Pyrazinamidase/nicotinamidase	pncA
0.23662	P33025	P33025	Pseudouridine-5-phosphate glycosidase	psuG
0.236855	P24186	P24186	Bifunctional protein FolD;Methylenetetrahydrofolate dehydrogenase;Methenyltetrahydrofolate cyclohydrolase	folD
0.236973	P0A6T9	P0A6T9	Glycine cleavage system H protein	gcvH
0.237417	P0AE45	P0AE45	UPF0053 inner membrane protein YtfL	ytfL
0.238674	P75800	P75800	Putative cyclic di-GMP phosphodiesterase YliE	yliE
0.239267	P22634	P22634	Glutamate racemase	murI
0.239897	P0AEE3	P0AEE3	Serine endoprotease DegS	degS
0.240087	P0A6U5	P0A6U5	Ribosomal RNA small subunit methyltransferase G	rsmG
0.240966	P0AFN2	P0AFN2	Phage shock protein C	pspC
0.241231	P04693	P04693	Aromatic-amino-acid aminotransferase	tyrB
0.24146	P50465	P50465	Endonuclease 8	nei
0.242449	P0ACD4	P0ACD4	Iron-sulfur cluster assembly scaffold protein IscU	iscU
0.242673	P36655	P36655	Thiol:disulfide interchange protein DsbD	dsbD
0.243349	P30855	P30855	Sensor protein EvgS	evgS
0.243532	P06721	P06721	Cystathionine beta-lyase MetC	metC
0.244951	P0A9F3	P0A9F3	HTH-type transcriptional regulator CysB	cysB
0.245902	P02929	P02929	Protein TonB	tonB
0.246722	P0AC81	P0AC81	Lactoylglutathione lyase	gloA
0.247358	P37689	P37689	2,3-bisphosphoglycerate-independent phosphoglycerate mutase	gpmI
0.250448	P37634	P37634	Ribosomal RNA large subunit methyltransferase J	rlmJ
0.250672	P19624	P19624	4-hydroxythreonine-4-phosphate dehydrogenase	pdxA
0.250856	P60546	P60546	Guanylate kinase	gmk
0.2515	P0A8L1	P0A8L1	Serine--tRNA ligase	serS
0.251502	Q46863	Q46863	Probable deoxycholate-binding periplasmic protein YgiS	ygiS
0.251574	P0A6W5	P0A6W5	Transcription elongation factor GreA	greA
0.251782	P0A9W0	P0A9W0	HTH-type transcriptional regulator UlaR	ulaR
0.252142	P0ADX9	P0ADX9	Ribosomal RNA small subunit methyltransferase D	rsmD
0.252209	P0C0U4	P0C0U4	Ribosomal protein S6--L-glutamate ligase	rimK
0.252891	P45425	P45425	N-acetylmannosamine kinase	nanK
0.255986	P32177	P32177	Protein FdhD	fdhD
0.256046	P31554	P31554	LPS-assembly protein LptD	lptD
0.256159	P0A9Z1	P0A9Z1	Nitrogen regulatory protein P-II 1	glnB
0.257197	P0ACN4	P0ACN4	HTH-type transcriptional repressor AllR	allR
0.257228	P08368	P08368	Transcriptional regulatory protein CreB	creB
0.257619	P0AED7	P0AED7	Succinyl-diaminopimelate desuccinylase	dapE
0.258076	P0AFB8	P0AFB8	Nitrogen regulation protein NR(I)	glnG
0.25911	P0A9A6	P0A9A6	Cell division protein FtsZ	ftsZ
0.260038	P25437	P25437	S-(hydroxymethyl)glutathione dehydrogenase	frmA
0.260042	P0A879	P0A879	Tryptophan synthase beta chain	trpB
0.260476	P37641	P37641	Uncharacterized HTH-type transcriptional regulator YhjC	yhjC
0.260508	P0ACZ4	P0ACZ4	Positive transcription regulator EvgA	evgA
0.261098	P23305	P23305	Uncharacterized protein YigA	yigA
0.261327	P0AF28	P0AF28	Nitrate/nitrite response regulator protein NarL	narL
0.263869	P22188	P22188	UDP-N-acetylmuramoyl-L-alanyl-D-glutamate--2,6-diaminopimelate ligase	murE
0.263943	P0ADZ7	P0ADZ7	UPF0092 membrane protein YajC	yajC
0.264459	P07109	P07109	Histidine transport ATP-binding protein HisP	hisP
0.265883	P06864	P06864	Evolved beta-galactosidase subunit alpha	ebgA
0.266372	P0AAG5	P0AAG5	Multidrug resistance-like ATP-binding protein MdlB	mdlB
0.26701	P0A7G2	P0A7G2	Ribosome-binding factor A	rbfA
0.26841	P45523	P45523	FKBP-type peptidyl-prolyl cis-trans isomerase FkpA	fkpA
0.269601	P0A805	P0A805	Ribosome-recycling factor	frr
0.269751	P0AD05	P0AD05	Uncharacterized protein YecA	yecA
0.270938	P0A8V6	P0A8V6	Fatty acid metabolism regulator protein	fadR
0.271151	P0ACL5	P0ACL5	Glc operon transcriptional activator	glcC
0.271706	P20966	P20966	PTS system fructose-specific EIIBC component;Fructose-specific phosphotransferase enzyme IIB component;Fructose permease IIC component	fruA
0.272416	P36562	P36562	Nicotinate-nucleotide--dimethylbenzimidazole phosphoribosyltransferase	cobT
0.273178	P27306	P27306	Soluble pyridine nucleotide transhydrogenase	sthA
0.273527	P06612	P06612	DNA topoisomerase 1	topA
0.273689	P24242	P24242	HTH-type transcriptional regulator AscG	ascG
0.273719	P0A8N3	P0A8N3	Lysine--tRNA ligase	lysS
0.275311	P46130	P46130	Putative acyl-CoA thioester hydrolase YbhC	ybhC
0.275361	P04805	P04805	Glutamate--tRNA ligase	gltX
0.276202	P38684	P38684	TorCAD operon transcriptional regulatory protein TorR	torR
0.278207	P46118	P46118	HTH-type transcriptional regulator HexR	hexR
0.279353	P03023	P03023	Lactose operon repressor	lacI
0.27987	P13669	P13669	Mannosyl-D-glycerate transport/metabolism system repressor MngR	mngR
0.279881	P0AAZ4	P0AAZ4	Replication-associated recombination protein A	rarA
0.280471	P60560	P60560	GMP reductase	guaC
0.280713	P00926	P00926	D-serine dehydratase	dsdA
0.281731	P0A9M2	P0A9M2	Hypoxanthine phosphoribosyltransferase	hpt
0.281774	P0A8Z7	P0A8Z7	Esterase YqiA	yqiA
0.281928	P00959	P00959	Methionine--tRNA ligase	metG
0.282319	P06709	P06709	Bifunctional ligase/repressor BirA	birA
0.282667	P0AEH1	P0AEH1	Regulator of sigma-E protease RseP	rseP
0.282945	P16926	P16926	Cell shape-determining protein MreC	mreC
0.282963	P63228	P63228	D-glycero-beta-D-manno-heptose-1,7-bisphosphate 7-phosphatase	gmhB
0.283321	P0A8V2	P0A8V2	DNA-directed RNA polymerase subunit beta	rpoB
0.283348	P0A9E0	P0A9E0	Arabinose operon regulatory protein	araC
0.283667	P04995	P04995	Exodeoxyribonuclease I	sbcB
0.284201	P0ACM2	P0ACM2	HTH-type transcriptional repressor RspR	rspR
0.284308	P0A9G4	P0A9G4	HTH-type transcriptional regulator CueR	cueR
0.284644	P00957	P00957	Alanine--tRNA ligase	alaS
0.284683	P04128	P04128	Type-1 fimbrial protein, A chain	fimA
0.286228	P0A877	P0A877	Tryptophan synthase alpha chain	trpA
0.287207	P0A6A0	P0A6A0	Probable protein kinase UbiB	ubiB
0.287432	P0AC19	P0AC19	D-erythro-7,8-dihydroneopterin triphosphate epimerase	folX
0.287873	P0A6F3	P0A6F3	Glycerol kinase	glpK
0.288847	P76558	P76558	NADP-dependent malic enzyme	maeB
0.288987	P0AFH0	P0AFH0	Methylated-DNA--protein-cysteine methyltransferase	ogt
0.290749	P0A6Z1	P0A6Z1	Chaperone protein HscA	hscA
0.290784	P0AFB1	P0AFB1	Lipoprotein NlpI	nlpI
0.291089	P0A6P7	P0A6P7	Probable GTP-binding protein EngB	engB
0.291421	P0ACI6	P0ACI6	Regulatory protein AsnC	asnC
0.291506	P75915	P75915	Chaperone protein YcdY	ycdY
0.291574	P36553	P36553	Oxygen-dependent coproporphyrinogen-III oxidase	hemF
0.2918	P0ABA0	P0ABA0	ATP synthase subunit b	atpF
0.292688	P33363	P33363	Periplasmic beta-glucosidase	bglX
0.293108	P76035	P76035	Uncharacterized protein YciW	yciW
0.293187	P0ABJ1	P0ABJ1	Cytochrome bo(3) ubiquinol oxidase subunit 2	cyoA
0.295095	P23256	P23256	Protein MalY;Cystathionine beta-lyase MalY;Maltose regulon modulator	malY
0.295366	P23538	P23538	Phosphoenolpyruvate synthase	ppsA
0.29675	P0AB89	P0AB89	Adenylosuccinate lyase	purB
0.297385	Q2MB16	Q2MB16	Uncharacterized protein YobH	yobH
0.297936	P27240	P27240	Lipopolysaccharide core heptose(II) kinase RfaY	rfaY
0.298	P38521	P38521	Uncharacterized protein YggL	yggL
0.2981	P77182	P77182	tRNA 5-methylaminomethyl-2-thiouridine biosynthesis bifunctional protein MnmC;tRNA (mnm(5)s(2)U34)-methyltransferase;FAD-dependent cmnm(5)s(2)U34 oxidoreductase	mnmC
0.298599	P0A912	P0A912	Peptidoglycan-associated lipoprotein	pal
0.299103	P0A6M8	P0A6M8	Elongation factor G	fusA
0.299278	P18811	P18811	Maltose regulon regulatory protein MalI	malI
0.300892	P0ABD5	P0ABD5	Acetyl-coenzyme A carboxylase carboxyl transferase subunit alpha	accA
0.301398	P10423	P10423	Alkaline phosphatase isozyme conversion protein	iap
0.301486	P0AGJ7	P0AGJ7	tRNA (cytidine(34)-2-O)-methyltransferase	trmL
0.301533	P0AC13	P0AC13	Dihydropteroate synthase	folP
0.301942	P0AC41	P0AC41	Succinate dehydrogenase flavoprotein subunit	sdhA
0.303261	P0A9H3	P0A9H3	Lysine decarboxylase, inducible	cadA
0.303546	P42597	P42597	Uncharacterized protein YgjP	ygjP
0.30431	P0AD14	P0AD14	Sensor histidine kinase YehU	yehU
0.304787	P0A776	P0A776	RNA pyrophosphohydrolase	rppH
0.305541	P0A9C5	P0A9C5	Glutamine synthetase	glnA
0.305567	P07821	P07821	Iron(3+)-hydroxamate import ATP-binding protein FhuC	fhuC
0.306031	P39161	P39161	Uxu operon transcriptional regulator	uxuR
0.306482	P0A962	P0A962	L-asparaginase 1	ansA
0.306587	P0AG14	P0AG14	Probable protease SohB	sohB
0.308948	P37617	P37617	Lead, cadmium, zinc and mercury-transporting ATPase	zntA
0.309485	P23930	P23930	Apolipoprotein N-acyltransferase	lnt
0.309654	P30128	P30128	Transcription elongation factor GreB	greB
0.310141	P17952	P17952	UDP-N-acetylmuramate--L-alanine ligase	murC
0.310388	P0A6I0	P0A6I0	Cytidylate kinase	cmk
0.310551	P0AGC7	P0AGC7	Protein Smp	smp
0.310791	P04951	P04951	3-deoxy-manno-octulosonate cytidylyltransferase	kdsB
0.313334	P0AEA8	P0AEA8	Siroheme synthase;Uroporphyrinogen-III C-methyltransferase;Precorrin-2 dehydrogenase;Sirohydrochlorin ferrochelatase	cysG
0.313488	P37309	P37309	Arsenical resistance operon repressor	arsR
0.314159	P39411	P39411	Non-canonical purine NTP phosphatase	yjjX
0.315001	P76535	P76535	N-acetylmuramic acid 6-phosphate etherase	murQ
0.3154	P0ADE4	P0ADE4	Translocation and assembly module TamA	tamA
0.31577	P0ABQ2	P0ABQ2	2-hydroxy-3-oxopropionate reductase	garR
0.315775	P0A903	P0A903	Outer membrane protein assembly factor BamC	bamC
0.317557	P0ACS2	P0ACS2	Redox-sensitive transcriptional activator SoxR	soxR
0.317643	P11880	P11880	UDP-N-acetylmuramoyl-tripeptide--D-alanyl-D-alanine ligase	murF
0.317973	P0ADV9	P0ADV9	Lipopolysaccharide export system protein LptC	lptC
0.317973	P0AD57	P0AD57	Octaprenyl-diphosphate synthase	ispB
0.318281	P0AFS3	P0AFS3	Dihydrofolate reductase FolM	folM
0.318301	P0A8D3	P0A8D3	UPF0178 protein YaiI	yaiI
0.318412	P0A988	P0A988	DNA polymerase III subunit beta	dnaN
0.318429	P63386	P63386	Probable phospholipid import ATP-binding protein MlaF	mlaF
0.319234	P0ACL2	P0ACL2	Exu regulon transcriptional regulator	exuR
0.319583	P76658	P76658	Bifunctional protein HldE;D-beta-D-heptose 7-phosphate kinase;D-beta-D-heptose 1-phosphate adenylyltransferase	hldE
0.319728	P23882	P23882	Methionyl-tRNA formyltransferase	fmt
0.319784	P37326	P37326	Putative prophage CPS-53 integrase	intS
0.320501	P56258	P56258	TDP-N-acetylfucosamine:lipid II N-acetylfucosaminyltransferase	wecF
0.321368	P08337	P08337	8-oxo-dGTP diphosphatase	mutT
0.322115	P0ABI4	P0ABI4	Magnesium transport protein CorA	corA
0.322236	P0A7G6	P0A7G6	Protein RecA	recA
0.322794	P10346	P10346	Glutamine transport ATP-binding protein GlnQ	glnQ
0.323089	P77562	P77562	Uncharacterized protein YaiW	yaiW
0.323439	P03030	P03030	Transcriptional activator protein LysR	lysR
0.324026	P08373	P08373	UDP-N-acetylenolpyruvoylglucosamine reductase	murB
0.324038	P0A6K3	P0A6K3	Peptide deformylase	def
0.324778	P21889	P21889	Aspartate--tRNA ligase	aspS
0.325311	P52119	P52119	UPF0125 protein RatB	ratB
0.3261	P77485	P77485	Sensor kinase CusS	cusS
0.326716	P23862	P23862	Primosomal replication protein N	priC
0.327154	P76149	P76149	Succinate semialdehyde dehydrogenase [NAD(P)+] Sad	sad
0.32733	P76116	P76116	Uncharacterized protein YncE	yncE
0.328577	Q46864	Q46864	Antitoxin MqsA	mqsA
0.329409	P0AAX8	P0AAX8	Probable L,D-transpeptidase YbiS	ybiS
0.329632	P0A993	P0A993	Fructose-1,6-bisphosphatase class 1	fbp
0.332091	P0ABZ4	P0ABZ4	3-deoxy-D-manno-octulosonate 8-phosphate phosphatase KdsC	kdsC
0.332294	P64606	P64606	Probable phospholipid ABC transporter permease protein MlaE	mlaE
0.333092	P0A9C9	P0A9C9	Fructose-1,6-bisphosphatase 1 class 2	glpX
0.333272	P25539	P25539	Riboflavin biosynthesis protein RibD;Diaminohydroxyphosphoribosylaminopyrimidine deaminase;5-amino-6-(5-phosphoribosylamino)uracil reductase	ribD
0.333556	P18335	P18335	Acetylornithine/succinyldiaminopimelate aminotransferase	argD
0.333772	P52598	P52598	Uncharacterized HTH-type transcriptional regulator YgbI	ygbI
0.3339	P0AE70	P0AE70	mRNA interferase MazF	mazF
0.334088	Q46868	Q46868	Uncharacterized protein YqiC	yqiC
0.335428	P0A8T7	P0A8T7	DNA-directed RNA polymerase subunit beta	rpoC
0.335508	P0AE06;P24180	P0AE06	Multidrug efflux pump subunit AcrA	acrA
0.335567	P39172	P39172	High-affinity zinc uptake system protein ZnuA	znuA
0.338123	P0AFZ3	P0AFZ3	Stringent starvation protein B	sspB
0.339618	P76550	P76550	Uncharacterized protein YffS	yffS
0.340776	P11553	P11553	L-fuculokinase	fucK
0.340873	P08401	P08401	Sensor protein CreC	creC
0.341441	P27836	P27836	UDP-N-acetyl-D-mannosaminuronic acid transferase	wecG
0.341983	P00956	P00956	Isoleucine--tRNA ligase	ileS
0.343032	P0AAB4	P0AAB4	3-octaprenyl-4-hydroxybenzoate carboxy-lyase	ubiD
0.343339	P37649	P37649	Protein YhjK	yhjK
0.343564	P52061	P52061	dITP/XTP pyrophosphatase	rdgB
0.343978	P25741	P25741	Lipopolysaccharide core heptose(I) kinase RfaP	rfaP
0.34416	P17445	P17445	NAD/NADP-dependent betaine aldehyde dehydrogenase	betB
0.344302	P27829	P27829	UDP-N-acetyl-D-mannosamine dehydrogenase	wecC
0.345001	P37325	P37325	Uncharacterized protein YbcH	ybcH
0.345532	P77265	P77265	Multidrug resistance-like ATP-binding protein MdlA	mdlA
0.34561	P77529	P77529	Uncharacterized symporter YdjN	ydjN
0.345896	P0AG03	P0AG03	3-octaprenyl-4-hydroxybenzoate carboxy-lyase partner protein	ubiX
0.346924	P0AD96	P0AD96	Leu/Ile/Val-binding protein	livJ
0.34718	P0A6I3	P0A6I3	Pantothenate kinase	coaA
0.348563	P0AFI7	P0AFI7	Pyridoxine/pyridoxamine 5-phosphate oxidase	pdxH
0.348699	P26365	P26365	N-acetylmuramoyl-L-alanine amidase AmiB	amiB
0.349382	P06966	P06966	HTH-type transcriptional regulator DicA	dicA
0.350848	P69931	P69931	DnaA regulatory inactivator Hda	hda
0.352157	P0ACF0	P0ACF0	DNA-binding protein HU-alpha	hupA
0.35306	P60906	P60906	Histidine--tRNA ligase	hisS
0.35334	P77690	P77690	UDP-4-amino-4-deoxy-L-arabinose--oxoglutarate aminotransferase	arnB
0.353657	P21507	P21507	ATP-dependent RNA helicase SrmB	srmB
0.354543	P0AEK2	P0AEK2	3-oxoacyl-[acyl-carrier-protein] reductase FabG	fabG
0.355967	P0AC51	P0AC51	Zinc uptake regulation protein	zur
0.356037	P14375	P14375	Transcriptional regulatory protein ZraR	zraR
0.356433	P0AEB2	P0AEB2	D-alanyl-D-alanine carboxypeptidase DacA	dacA
0.356879	P0AE91	P0AE91	Protein CreA	creA
0.357236	P0A951	P0A951	Spermidine N(1)-acetyltransferase	speG
0.357286	P37590	P37590	Signal transduction protein PmrD	pmrD
0.357885	P75820	P75820	N-acetylmuramoyl-L-alanine amidase AmiD	amiD
0.359968	P0A7B5	P0A7B5	Glutamate 5-kinase	proB
0.361483	P07862	P07862	D-alanine--D-alanine ligase B	ddlB
0.361705	P13024	P13024	Protein FdhE	fdhE
0.362887	P0A884	P0A884	Thymidylate synthase	thyA
0.362979	P0AG27	P0AG27	Uncharacterized protein YibN	yibN
0.363007	P29018	P29018	ATP-binding/permease protein CydD	cydD
0.363449	P0AFA5	P0AFA5	Bacteriophage N4 adsorption protein B	nfrB
0.363617	P39280	P39280	L-lysine 2,3-aminomutase	epmB
0.36387	Q46925	Q46925	Cysteine desulfurase CsdA	csdA
0.36399	P45748	P45748	Threonylcarbamoyl-AMP synthase	tsaC
0.364574	P06968	P06968	Deoxyuridine 5-triphosphate nucleotidohydrolase	dut
0.36498	P0AE18	P0AE18	Methionine aminopeptidase	map
0.365163	P45552	P45552	Uncharacterized protein YhfZ	yhfZ
0.365732	P76539	P76539	Acetyltransferase YpeA	ypeA
0.365896	P36767	P36767	Recombination-associated protein RdgC	rdgC
0.366005	P09163	P09163	Uncharacterized N-acetyltransferase YjaB	yjaB
0.366168	P0ACB4	P0ACB4	Protoporphyrinogen IX dehydrogenase [menaquinone]	hemG
0.367406	P39199	P39199	50S ribosomal protein L3 glutamine methyltransferase	prmB
0.367506	P52645	P52645	Uncharacterized protein YdbH	ydbH
0.367759	P0AG40	P0AG40	Riboflavin biosynthesis protein RibF;Riboflavin kinase;FMN adenylyltransferase	ribF
0.368406	P28249	P28249	Protein AsmA	asmA
0.368795	P77348	P77348	Periplasmic murein peptide-binding protein	mppA
0.369872	P0A9F1	P0A9F1	Transcriptional regulator MntR	mntR
0.369889	P0ADC6	P0ADC6	Lipopolysaccharide export system permease protein LptG	lptG
0.370114	P77559	P77559	Uncharacterized HTH-type transcriptional regulator YnfL	ynfL
0.37073	P77730	P77730	Uncharacterized HTH-type transcriptional regulator YdcR	ydcR
0.371045	P61714	P61714	6,7-dimethyl-8-ribityllumazine synthase	ribE
0.371186	P27300	P27300	Tetraacyldisaccharide 4-kinase	lpxK
0.371532	P0AEC8	P0AEC8	Sensor histidine kinase DcuS	dcuS
0.371986	P0A8D0	P0A8D0	Transcriptional repressor NrdR	nrdR
0.372187	P69425	P69425	Sec-independent protein translocase protein TatB	tatB
0.37229	P0A6R0	P0A6R0	3-oxoacyl-[acyl-carrier-protein] synthase 3	fabH
0.373585	P0AAG3	P0AAG3	Glutamate/aspartate transport ATP-binding protein GltL	gltL
0.375065	P22939	P22939	Farnesyl diphosphate synthase	ispA
0.375191	P32099	P32099	Lipoate-protein ligase A	lplA
0.379207	P15770	P15770	Shikimate dehydrogenase (NADP(+))	aroE
0.379677	P55135	P55135	23S rRNA (uracil(1939)-C(5))-methyltransferase RlmD	rlmD
0.379689	P0AED5	P0AED5	Response regulator UvrY	uvrY
0.380178	Q46798	Q46798	Uncharacterized lipoprotein YgeR	ygeR
0.38096	P33371	P33371	tRNA-dihydrouridine synthase C	dusC
0.381378	P0AFQ7	P0AFQ7	Uncharacterized deoxyribonuclease YcfH	ycfH
0.381998	P0AEF0	P0AEF0	DNA replication protein DnaC	dnaC
0.382455	P0A9J0	P0A9J0	Ribonuclease G	rng
0.382771	P0AD70	P0AD70	D-alanyl-D-alanine-carboxypeptidase/endopeptidase AmpH	ampH
0.383202	P64604	P64604	Probable phospholipid ABC transporter-binding protein MlaD	mlaD
0.383875	P36566	P36566	Protein SmtA	smtA
0.384612	P51024	P51024	Uncharacterized protein YaiL	yaiL
0.385823	P0A9Q5	P0A9Q5	Acetyl-coenzyme A carboxylase carboxyl transferase subunit beta	accD
0.387908	P0AG16	P0AG16	Amidophosphoribosyltransferase	purF
0.388018	P0ABS1	P0ABS1	RNA polymerase-binding transcription factor DksA	dksA
0.388019	P0A935	P0A935	Membrane-bound lytic murein transglycosylase A	mltA
0.388234	P31120	P31120	Phosphoglucosamine mutase	glmM
0.388422	P64455	P64455	Uncharacterized protein YdcY	ydcY
0.38852	P0ABQ4	P0ABQ4	Dihydrofolate reductase	folA
0.389522	P24228	P24228	D-alanyl-D-alanine carboxypeptidase DacB	dacB
0.389728	P37773	P37773	UDP-N-acetylmuramate--L-alanyl-gamma-D-glutamyl-meso-2,6-diaminoheptandioate ligase	mpl
0.390555	P76641	P76641	Guanine deaminase	guaD
0.390566	P16659	P16659	Proline--tRNA ligase	proS
0.390775	P0A8W0	P0A8W0	Transcriptional regulator NanR	nanR
0.391892	P0A8W2	P0A8W2	Transcriptional regulator SlyA	slyA
0.392222	P0CG19	P0CG19	Inactive ribonuclease PH	rph
0.393234	P76280	P76280	Uncharacterized protein YobB	yobB
0.393297	P00448	P00448	Superoxide dismutase [Mn]	sodA
0.39332	P65556	P65556	Uncharacterized Nudix hydrolase YfcD	yfcD
0.393674	P75782	P75782	Ribosomal RNA large subunit methyltransferase F	rlmF
0.394606	P0A717	P0A717	Ribose-phosphate pyrophosphokinase	prs
0.395026	P0A9P0	P0A9P0	Dihydrolipoyl dehydrogenase	lpdA
0.395235	P21420	P21420	Putative outer membrane porin protein NmpC	nmpC
0.395362	P76576	P76576	UPF0070 protein YfgM	yfgM
0.39552	P77223	P77223	Electron transport complex subunit RsxB	rsxB
0.396421	P38489	P38489	Oxygen-insensitive NAD(P)H nitroreductase	nfsB
0.397647	P0A7C2	P0A7C2	LexA repressor	lexA
0.398393	P0C0L9	P0C0L9	Protein IscX	iscX
0.400688	P0A800	P0A800	DNA-directed RNA polymerase subunit omega	rpoZ
0.401154	P09029	P09029	N5-carboxyaminoimidazole ribonucleotide synthase	purK
0.401528	P69441	P69441	Adenylate kinase	adk
0.402159	P67080	P67080	UPF0001 protein YggS	yggS
0.40243	P0A9X1	P0A9X1	Zinc import ATP-binding protein ZnuC	znuC
0.402529	P06710	P06710	DNA polymerase III subunit tau	dnaX
0.40257	P0A8J2	P0A8J2	Primosomal protein 1	dnaT
0.403155	P10408	P10408	Protein translocase subunit SecA	secA
0.404466	P0AEJ4	P0AEJ4	Osmolarity sensor protein EnvZ	envZ
0.404766	Q57261	Q57261	tRNA pseudouridine synthase D	truD
0.40543	P27242	P27242	Lipopolysaccharide 1,2-N-acetylglucosaminetransferase	waaU
0.406043	P67087	P67087	Ribosomal RNA small subunit methyltransferase I	rsmI
0.406343	P0AG00	P0AG00	Lipopolysaccharide biosynthesis protein WzzE	wzzE
0.406345	P24251	P24251	Sigma factor-binding protein Crl	crl
0.406919	P09549	P09549	Cell division protein DedD	dedD
0.407105	P00393	P00393	NADH dehydrogenase	ndh
0.408454	P0ADY1	P0ADY1	Peptidyl-prolyl cis-trans isomerase D	ppiD
0.409447	P38506	P38506	Flap endonuclease Xni	ygdG
0.409838	P0AB43	P0AB43	Protein YcgL	ycgL
0.410318	P07023	P07023	T-protein;Chorismate mutase;Prephenate dehydrogenase	tyrA
0.410596	P27830	P27830	dTDP-glucose 4,6-dehydratase 2	rffG
0.410745	P06846	P06846	HTH-type transcriptional regulator EbgR	ebgR
0.410808	P00904	P00904	Bifunctional protein TrpGD;Anthranilate synthase component 2;Anthranilate phosphoribosyltransferase	trpGD
0.411091	P0ABU9	P0ABU9	Protein TolQ	tolQ
0.411461	P0AC44	P0AC44	Succinate dehydrogenase hydrophobic membrane anchor subunit	sdhD
0.411672	P77718	P77718	tRNA sulfurtransferase	thiI
0.41212	P0A8U0	P0A8U0	Protein Syd	syd
0.413509	P0AAI5	P0AAI5	3-oxoacyl-[acyl-carrier-protein] synthase 2	fabF
0.413585	P27832	P27832	dTDP-fucosamine acetyltransferase	wecD
0.414192	P0A8I5	P0A8I5	tRNA (guanine-N(7)-)-methyltransferase	trmB
0.414231	P0ADC3	P0ADC3	Lipoprotein-releasing system transmembrane protein LolC	lolC
0.415596	P0A8L5	P0A8L5	UPF0260 protein YcgN	ycgN
0.415651	P0A8W5	P0A8W5	UPF0301 protein YqgE	yqgE
0.415704	P76062	P76062	Rac prophage repressor	racR
0.418524	P33136	P33136	Glucans biosynthesis protein G	mdoG
0.418908	P0AEC5	P0AEC5	Signal transduction histidine-protein kinase BarA	barA
0.419479	P18196	P18196	Septum site-determining protein MinC	minC
0.419592	P75867	P75867	Putative Lon protease homolog	ycbZ
0.420161	P77488	P77488	1-deoxy-D-xylulose-5-phosphate synthase	dxs
0.420804	P0AGJ9	P0AGJ9	Tyrosine--tRNA ligase	tyrS
0.421464	P0ACP5	P0ACP5	HTH-type transcriptional regulator GntR	gntR
0.421858	P25746	P25746	High frequency lysogenization protein HflD	hflD
0.422125	P75767	P75767	Putative gluconeogenesis factor	ybhK
0.424517	P0AF03	P0AF03	Molybdopterin adenylyltransferase	mog
0.425748	P0A6H1	P0A6H1	ATP-dependent Clp protease ATP-binding subunit ClpX	clpX
0.426547	P0A9P4	P0A9P4	Thioredoxin reductase	trxB
0.427426	P77293	P77293	Bactoprenol glucosyl transferase homolog from prophage CPS-53	yfdH
0.427752	P33941	P33941	ABC transporter ATP-binding protein YojI	yojI
0.428096	P0A8M3	P0A8M3	Threonine--tRNA ligase	thrS
0.429291	P31825	P31825	tRNA1(Val) (adenine(37)-N6)-methyltransferase	yfiC
0.431285	P0A817	P0A817	S-adenosylmethionine synthase	metK
0.431966	P0AAM7	P0AAM7	Hydrogenase-2 operon protein HybG	hybG
0.432141	P64483	P64483	Uncharacterized protein YeaK	yeaK
0.432448	P0ACK5	P0ACK5	Deoxyribose operon repressor	deoR
0.434007	P39830	P39830	Inner membrane protein YbaL	ybaL
0.434335	P15286	P15286	Flagellar regulator flk	flk
0.434491	P0ACV6	P0ACV6	Protein MpaA	mpaA
0.435882	P06129	P06129	Vitamin B12 transporter BtuB	btuB
0.436623	P37024	P37024	ATP-dependent RNA helicase HrpB	hrpB
0.437948	P02930	P02930	Outer membrane protein TolC	tolC
0.438162	P64588	P64588	Transcriptional regulator YqjI	yqjI
0.440571	P0ACV8	P0ACV8	Uncharacterized protein YmjA	ymjA
0.440683	P0AEW9	P0AEW9	1-phosphofructokinase	fruK
0.440973	P0ABU2	P0ABU2	Ribosome-binding ATPase YchF	ychF
0.44131	P27838	P27838	Protein CyaY	cyaY
0.442982	P37692	P37692	ADP-heptose--LPS heptosyltransferase 2	rfaF
0.443192	P37351	P37351	Ribose-5-phosphate isomerase B	rpiB
0.443586	P0A8T1;CON__Q9N2I2	P0A8T1	Ribosomal protein L11 methyltransferase	prmA
0.443963	P00909	P00909	Tryptophan biosynthesis protein TrpCF;Indole-3-glycerol phosphate synthase;N-(5-phospho-ribosyl)anthranilate isomerase	trpC
0.447205	P64559	P64559	Antitoxin CptB	cptB
0.44742	P0ACV0	P0ACV0	Lipid A biosynthesis lauroyltransferase	lpxL
0.448411	P0ABN1	P0ABN1	Diacylglycerol kinase	dgkA
0.449596	P14081	P14081	Selenocysteine-specific elongation factor	selB
0.450542	P0ACV4	P0ACV4	Lipopolysaccharide assembly protein A	lapA
0.450633	P05042	P05042	Fumarate hydratase class II	fumC
0.450745	P0AA37	P0AA37	Ribosomal large subunit pseudouridine synthase A	rluA
0.450811	P0AES6	P0AES6	DNA gyrase subunit B	gyrB
0.45117	P21829	P21829	Pyridoxal phosphate phosphatase YbhA	ybhA
0.451331	P0AEB5	P0AEB5	Low conductance mechanosensitive channel YnaI	ynaI
0.452358	P17444	P17444	Oxygen-dependent choline dehydrogenase	betA
0.452592	P0ACM5	P0ACM5	Uncharacterized HTH-type transcriptional regulator YegW	yegW
0.452854	P0A6L9	P0A6L9	Co-chaperone protein HscB	hscB
0.454072	P37690	P37690	Murein hydrolase activator EnvC	envC
0.45643	P03018	P03018	DNA helicase II	uvrD
0.456873	P0AF20	P0AF20	N-acetylglucosamine repressor	nagC
0.457511	P0A6P1	P0A6P1	Elongation factor Ts	tsf
0.461024	P33355	P33355	Uncharacterized protein YehS	yehS
0.462615	P37631	P37631	Uncharacterized protein YhiN	yhiN
0.463376	P51020	P51020	4-hydroxy-2-oxovalerate aldolase	mhpE
0.465139	P0A6F1	P0A6F1	Carbamoyl-phosphate synthase small chain	carA
0.466184	P24173;Q47689	P24173	Lipopolysaccharide heptosyltransferase 1	rfaC
0.46653	P76506	P76506	Probable phospholipid-binding lipoprotein MlaA	mlaA
0.468285	P0AAZ7	P0AAZ7	UPF0434 protein YcaR	ycaR
0.468748	P06971	P06971	Ferrichrome-iron receptor	fhuA
0.468913	P09158	P09158	Polyamine aminopropyltransferase	speE
0.470821	P0A8B5	P0A8B5	Nucleoid-associated protein YbaB	ybaB
0.472219	P17443	P17443	UDP-N-acetylglucosamine--N-acetylmuramyl-(pentapeptide) pyrophosphoryl-undecaprenol N-acetylglucosamine transferase	murG
0.473548	P0A9K9	P0A9K9	FKBP-type peptidyl-prolyl cis-trans isomerase SlyD	slyD
0.474435	P10441	P10441	Lipid-A-disaccharide synthase	lpxB
0.474817	P27828	P27828	UDP-N-acetylglucosamine 2-epimerase	wecB
0.475485	P63883	P63883	N-acetylmuramoyl-L-alanine amidase AmiC	amiC
0.476837	P22523	P22523	Chromosome partition protein MukB	mukB
0.476861	P0AA04	P0AA04	Phosphocarrier protein HPr	ptsH
0.477419	P0A8A8	P0A8A8	Ribosome maturation factor RimP	rimP
0.478402	P24230	P24230	ATP-dependent DNA helicase RecG	recG
0.479159	P75870	P75870	Inner membrane protein YccS	yccS
0.479308	P0AFW0	P0AFW0	Transcription antitermination protein RfaH	rfaH
0.480007	P23909	P23909	DNA mismatch repair protein MutS	mutS
0.480841	P0A6L4	P0A6L4	N-acetylneuraminate lyase	nanA
0.483167	P76273	P76273	Ribosomal RNA small subunit methyltransferase F	rsmF
0.484584	P0A705	P0A705	Translation initiation factor IF-2	infB
0.484795	P07012	P07012	Peptide chain release factor 2	prfB
0.487178	P0A9L3	P0A9L3	FKBP-type 22 kDa peptidyl-prolyl cis-trans isomerase	fklB
0.487656	P0AAR3	P0AAR3	Cys-tRNA(Pro)/Cys-tRNA(Cys) deacylase YbaK	ybaK
0.48779	P0AE82	P0AE82	Sensor protein CpxA	cpxA
0.488033	P0AED9	P0AED9	DNA-cytosine methyltransferase	dcm
0.488424	P11557	P11557	Cell division protein DamX	damX
0.489231	P0ABD8	P0ABD8	Biotin carboxyl carrier protein of acetyl-CoA carboxylase	accB
0.490077	P0ACC1	P0ACC1	Release factor glutamine methyltransferase	prmC
0.490442	P00562	P00562	Bifunctional aspartokinase/homoserine dehydrogenase 2;Aspartokinase;Homoserine dehydrogenase	metL
0.490893	P30014	P30014	Ribonuclease T	rnt
0.493025	P27129	P27129	Lipopolysaccharide 1,2-glucosyltransferase	rfaJ
0.49312	P0A9H5	P0A9H5	Cob(I)yrinic acid a,c-diamide adenosyltransferase	btuR
0.49339	P0AEW6	P0AEW6	Inosine-guanosine kinase	gsk
0.49345	P25524	P25524	Cytosine deaminase	codA
0.494478	P0A917	P0A917	Outer membrane protein X	ompX
0.494678	P77330	P77330	Lipoprotein bor homolog from lambdoid prophage DLP12	borD
0.494693	P10121	P10121	Signal recognition particle receptor FtsY	ftsY
0.49494	P24182	P24182	Biotin carboxylase	accC
0.494976	P0A9X4	P0A9X4	Rod shape-determining protein MreB	mreB
0.496294	P0A944	P0A944	Ribosomal-protein-alanine acetyltransferase	rimI
0.497131	P09980	P09980	ATP-dependent DNA helicase Rep	rep
0.498116	P08394	P08394	RecBCD enzyme subunit RecB	recB
0.498494	P52097	P52097	tRNA(Ile)-lysidine synthase	tilS
0.499068	P13458	P13458	Nuclease SbcCD subunit C	sbcC
0.499362	P08956	P08956	Type I restriction enzyme EcoKI R protein	hsdR
0.499475	P24178	P24178	Protein YffB	yffB
0.500335	A0A7H2C765;P02919	A0A7H2C765;P02919	Penicillin-binding protein 1B;Penicillin-insensitive transglycosylase;Penicillin-sensitive transpeptidase	mrcB
0.500493	P0AG93	P0AG93	Protein translocase subunit SecF	secF
0.50068	P0ACF8	P0ACF8	DNA-binding protein H-NS	hns
0.501134	P05719	P05719	Type-1 restriction enzyme EcoKI specificity protein	hsdS
0.50163	P00968	P00968	Carbamoyl-phosphate synthase large chain	carB
0.501788	P0AGB0	P0AGB0	Phosphoserine phosphatase	serB
0.502209	P0A720	P0A720	Thymidylate kinase	tmk
0.502236	P00887	P00887	Phospho-2-dehydro-3-deoxyheptonate aldolase, Trp-sensitive	aroH
0.502449	P45532	P45532	Sulfurtransferase TusD	tusD
0.502987	P25536	P25536	Maf-like protein YhdE	yhdE
0.503631	P31666	P31666	Uncharacterized protein YadE	yadE
0.503862	P24205	P24205	Lipid A biosynthesis myristoyltransferase	lpxM
0.504608	P75821	P75821	Uncharacterized protein YbjS	ybjS
0.504875	P30748	P30748	Molybdopterin synthase sulfur carrier subunit	moaD
0.506961	P76213	P76213	Excinuclease cho	cho
0.507453	P28306	P28306	UPF0755 protein YceG	yceG
0.507741	P0CE48;P0CE47	P0CE48;P0CE47	Elongation factor Tu 2;Elongation factor Tu 1	tufB;tufA
0.508506	P32131	P32131	Oxygen-independent coproporphyrinogen-III oxidase	hemN
0.508768	P75989;P33358	P75989	HTH-type transcriptional repressor BluR	bluR
0.508825	P60720	P60720	Octanoyltransferase	lipB
0.509725	P22524	P22524	Chromosome partition protein MukE	mukE
0.510279	P0A921	P0A921	Phospholipase A1	pldA
0.511634	P0AGJ2	P0AGJ2	tRNA (guanosine(18)-2-O)-methyltransferase	trmH
0.511833	P32695	P32695	tRNA-dihydrouridine synthase A	dusA
0.512393	P23522	P23522	5-keto-4-deoxy-D-glucarate aldolase	garL
0.512515	P30750	P30750	Methionine import ATP-binding protein MetN	metN
0.513029	P0A7Z4	P0A7Z4	DNA-directed RNA polymerase subunit alpha	rpoA
0.513439	P77150	P77150	Pyridoxamine kinase	pdxY
0.514392	P0A8X2	P0A8X2	Protein YceI	yceI
0.514983	P0A8I1	P0A8I1	Putative Holliday junction resolvase	yqgF
0.515103	P28631	P28631	DNA polymerase III subunit delta	holB
0.515153	P0AGD7	P0AGD7	Signal recognition particle protein	ffh
0.515532	P05707	P05707	Sorbitol-6-phosphate 2-dehydrogenase	srlD
0.516453	P60240	P60240	RNA polymerase-associated protein RapA	rapA
0.516461	P11875	P11875	Arginine--tRNA ligase	argS
0.517007	P15005;A0A7H2C770	P15005;A0A7H2C770	5-methylcytosine-specific restriction enzyme B	mcrB
0.517263	P17993	P17993	Ubiquinone biosynthesis O-methyltransferase	ubiG
0.51785	P0ACK2	P0ACK2	Putative aga operon transcriptional repressor	agaR
0.517858	P0AEL6	P0AEL6	Ferrienterobactin-binding periplasmic protein	fepB
0.518459	P0AG30	P0AG30	Transcription termination factor Rho	rho
0.519198	P64530	P64530	Transcriptional repressor RcnR	rcnR
0.520817	P28630	P28630	DNA polymerase III subunit delta	holA
0.522136	P0A8M0	P0A8M0	Asparagine--tRNA ligase	asnS
0.522318	P00803	P00803	Signal peptidase I	lepB
0.522493	P56580	P56580	Glucitol/sorbitol-specific phosphotransferase enzyme IIB component	srlE
0.52276	P21517	P21517	Maltodextrin glucosidase	malZ
0.523566	P77615	P77615	Uncharacterized HTH-type transcriptional regulator YcjW	ycjW
0.524672	P77213	P77213	Putative glutamate--cysteine ligase 2	ybdK
0.525976	P0A9E5	P0A9E5	Fumarate and nitrate reduction regulatory protein	fnr
0.527692	P0ACC7	P0ACC7	Bifunctional protein GlmU;UDP-N-acetylglucosamine pyrophosphorylase;Glucosamine-1-phosphate N-acetyltransferase	glmU
0.527925	P10443	P10443	DNA polymerase III subunit alpha	dnaE
0.52812	P18392	P18392	Sensor protein RstB	rstB
0.529421	P33920	P33920	Nucleoid-associated protein YejK	yejK
0.530199	P0A8G9	P0A8G9	Exodeoxyribonuclease 7 small subunit	xseB
0.530596	P76445	P76445	Lipid A 1-diphosphate synthase	lpxT
0.530893	P0AC75	P0AC75	3-deoxy-D-manno-octulosonic acid transferase	waaA
0.531061	P45544	P45544	HTH-type transcriptional regulator FrlR	frlR
0.531521	P28904	P28904	Trehalose-6-phosphate hydrolase	treC
0.531637	P60293	P60293	Chromosome partition protein MukF	mukF
0.532035	P0A7E5	P0A7E5	CTP synthase	pyrG
0.53286	P20083	P20083	DNA topoisomerase 4 subunit B	parE
0.53303	P0AG96	P0AG96	Protein translocase subunit SecE	secE
0.533415	P69913	P69913	Carbon storage regulator	csrA
0.535909	P0A8F0	P0A8F0	Uracil phosphoribosyltransferase	upp
0.537423	P11454	P11454	Enterobactin synthase component F	entF
0.539091	P0AFG0	P0AFG0	Transcription termination/antitermination protein NusG	nusG
0.539232	P0A746	P0A746	Peptide methionine sulfoxide reductase MsrB	msrB
0.540717	P36675	P36675	Alternative ribosome-rescue factor A	arfA
0.540839	P26616	P26616	NAD-dependent malic enzyme	maeA
0.541103	P12282	P12282	Molybdopterin-synthase adenylyltransferase	moeB
0.543042	P0AES4	P0AES4	DNA gyrase subunit A	gyrA
0.543055	P0AG82	P0AG82	Phosphate-binding protein PstS	pstS
0.543179	P0ACR9	P0ACR9	Transcriptional repressor MprA	mprA
0.544285	P33667	P33667	tRNA 2-selenouridine synthase	selU
0.544746	P0A9U3	P0A9U3	Uncharacterized ABC transporter ATP-binding protein YbiT	ybiT
0.545646	P25740	P25740	Lipopolysaccharide core biosynthesis protein RfaG	rfaG
0.546478	P24207	P24207	Phenylalanine-specific permease	pheP
0.546739	P09169	P09169	Protease 7	ompT
0.546995	P07649	P07649	tRNA pseudouridine synthase A	truA
0.547203	P0C093	P0C093	Nucleoid occlusion factor SlmA	slmA
0.5478	P27859	P27859	Tat-linked quality control protein TatD	tatD
0.548456	Q46893	Q46893	2-C-methyl-D-erythritol 4-phosphate cytidylyltransferase	ispD
0.548478	P0AF63	P0AF63	HTH-type transcriptional repressor NsrR	nsrR
0.550478	P26647	P26647	1-acyl-sn-glycerol-3-phosphate acyltransferase	plsC
0.551289	P0A790	P0A790	Aspartate 1-decarboxylase;Aspartate 1-decarboxylase beta chain;Aspartate 1-decarboxylase alpha chain	panD
0.551487	P76034	P76034	Uncharacterized HTH-type transcriptional regulator YciT	yciT
0.551548	P0A6Q6	P0A6Q6	3-hydroxyacyl-[acyl-carrier-protein] dehydratase FabZ	fabZ
0.551745	P37751	P37751	Putative glycosyltransferase WbbK	wbbK
0.552031	P38051	P38051	Isochorismate synthase MenF	menF
0.552845	P0AAU7	P0AAU7	Uncharacterized protein YbfE	ybfE
0.552944	P25714	P25714	Membrane protein insertase YidC	yidC
0.553779	P29131	P29131	Cell division protein FtsN	ftsN
0.553825	P36999	P36999	23S rRNA (guanine(745)-N(1))-methyltransferase	rlmA
0.553958	P71242	P71242	Colanic acid biosynthesis protein WcaK	wcaK
0.55403	P37747	P37747	UDP-galactopyranose mutase	glf
0.555796	P0A749	P0A749	UDP-N-acetylglucosamine 1-carboxyvinyltransferase	murA
0.556096	P0A910	P0A910	Outer membrane protein A	ompA
0.557966	P15373	P15373	Antitoxin PrlF	prlF
0.560082	P08179	P08179	Phosphoribosylglycinamide formyltransferase	purN
0.5602	P15254	P15254	Phosphoribosylformylglycinamidine synthase	purL
0.561699	P31119	P31119	Bifunctional protein Aas;2-acylglycerophosphoethanolamine acyltransferase;Acyl-[acyl-carrier-protein] synthetase	aas
0.562282	P0AD27	P0AD27	Inner membrane protein YejM	yejM
0.563025	P05852	P05852	tRNA N6-adenosine threonylcarbamoyltransferase	tsaD
0.563072	P0AE60	P0AE60	Cell division activator CedA	cedA
0.563405	P31802	P31802	Nitrate/nitrite response regulator protein NarP	narP
0.566662	P0A6J8	P0A6J8	D-alanine--D-alanine ligase A	ddlA
0.568209	P0A9Y6	P0A9Y6	Cold shock-like protein CspC	cspC
0.568931	P03817	P03817	Protein MioC	mioC
0.568941	P60472	P60472	Ditrans,polycis-undecaprenyl-diphosphate synthase ((2E,6E)-farnesyl-diphosphate specific)	ispU
0.571178	P75780	P75780	Catecholate siderophore receptor Fiu	fiu
0.571905	P0AFT5	P0AFT5	Transcriptional regulatory protein YehT	yehT
0.573432	P0A9W6	P0A9W6	Acid stress protein IbaG	ibaG
0.57482	P0A763	P0A763	Nucleoside diphosphate kinase	ndk
0.575344	P0A7Q1	P0A7Q1	50S ribosomal protein L35	rpmI
0.575728	P0A6W0	P0A6W0	Glutaminase 2	glsA2
0.577462	P0ADF6	P0ADF6	Phosphogluconate dehydratase	edd
0.57797	P0AFF2	P0AFF2	Nucleoside permease NupC	nupC
0.578945	P75883	P75883	Uncharacterized protein GfcC	gfcC
0.5803	P32176	P32176	Formate dehydrogenase-O major subunit	fdoG
0.581734	P0A8L7	P0A8L7	UPF0263 protein YciU	yciU
0.58281	P0AA43	P0AA43	Ribosomal small subunit pseudouridine synthase A	rsuA
0.583478	P52062	P52062	Oxygen-independent coproporphyrinogen-III oxidase-like protein YggW	yggW
0.583777	P0ACT6	P0ACT6	HTH-type transcriptional regulator UidR	uidR
0.58581	P04994	P04994	Exodeoxyribonuclease 7 large subunit	xseA
0.586521	P23865	P23865	Tail-specific protease	prc
0.587886	P0AG90	P0AG90	Protein translocase subunit SecD	secD
0.588917	P21888	P21888	Cysteine--tRNA ligase	cysS
0.590126	P0ACN7	P0ACN7	HTH-type transcriptional repressor CytR	cytR
0.590283	P0A9I8	P0A9I8	Nitrite reductase (NADH) small subunit	nirD
0.591494	P0A6Q3	P0A6Q3	3-hydroxydecanoyl-[acyl-carrier-protein] dehydratase	fabA
0.591823	P00962	P00962	Glutamine--tRNA ligase	glnS
0.592204	P76256	P76256	tRNA threonylcarbamoyladenosine biosynthesis protein TsaB	tsaB
0.592918	P04079	P04079	GMP synthase [glutamine-hydrolyzing]	guaA
0.593876	P28634	P28634	Probable tRNA (adenine(37)-N6)-methyltransferase	tsaA
0.595544	P0AB24	P0AB24	Iron uptake system component EfeO	efeO
0.595893	P0A940	P0A940	Outer membrane protein assembly factor BamA	bamA
0.596082	P25742	P25742	Lipopolysaccharide core heptosyltransferase RfaQ	rfaQ
0.596198	P06282	P06282	CDP-diacylglycerol pyrophosphatase	cdh
0.596847	P0AEL0	P0AEL0	Formate dehydrogenase, cytochrome b556(fdo) subunit	fdoI
0.597306	P04993	P04993	RecBCD enzyme subunit RecD	recD
0.597746	P0ADP7	P0ADP7	Ubiquinone biosynthesis protein UbiJ	ubiJ
0.597774	P0CK95	P0CK95	Putative lipoprotein AcfD homolog	yghJ
0.599757	P0A9R4	P0A9R4	2Fe-2S ferredoxin	fdx
0.601517	P31441	P31441	Adenine deaminase	ade
0.602348	P0AG67	P0AG67	30S ribosomal protein S1	rpsA
0.602929	P0AFJ7	P0AFJ7	Low-affinity inorganic phosphate transporter 1	pitA
0.604878	P0AFV4	P0AFV4	Murein DD-endopeptidase MepS/Murein LD-carboxypeptidase	mepS
0.604998	P76226	P76226	Inner membrane protein YnjF	ynjF
0.605207	P06992	P06992	Ribosomal RNA small subunit methyltransferase A	rsmA
0.607466	P08178	P08178	Phosphoribosylformylglycinamidine cyclo-ligase	purM
0.607657	P0AFB5	P0AFB5	Nitrogen regulation protein NR(II)	glnL
0.607724	P0ACP7	P0ACP7	HTH-type transcriptional repressor PurR	purR
0.607806	P0AGM7	P0AGM7	Uracil permease	uraA
0.607893	P63020	P63020	Fe/S biogenesis protein NfuA	nfuA
0.609032	P0ABS5	P0ABS5	DNA primase	dnaG
0.610593	P0AAA1	P0AAA1	Inner membrane protein YagU	yagU
0.614019	P39406	P39406	Ribosomal RNA small subunit methyltransferase C	rsmC
0.615064	P04982	P04982	D-ribose pyranase	rbsD
0.615861	P08244	P08244	Orotidine 5-phosphate decarboxylase	pyrF
0.616227	P27126	P27126	Lipopolysaccharide core biosynthesis protein RfaS	rfaS
0.617126	P0AEM0	P0AEM0	FKBP-type 16 kDa peptidyl-prolyl cis-trans isomerase	fkpB
0.617418	P0A8U6	P0A8U6	Met repressor	metJ
0.618636	P0AE78	P0AE78	Magnesium and cobalt efflux protein CorC	corC
0.619084	P37665	P37665	Probable lipoprotein YiaD	yiaD
0.619099	P0A8R4	P0A8R4	Protein SlyX	slyX
0.620583	P23200	P23200	Galactoside transport system permease protein MglC	mglC
0.620758	P64545	P64545	Uncharacterized protein YfgG	yfgG
0.621469	P0A786	P0A786	Aspartate carbamoyltransferase catalytic chain	pyrB
0.623641	P0AG18	P0AG18	N5-carboxyaminoimidazole ribonucleotide mutase	purE
0.624015	P37760	P37760	dTDP-4-dehydrorhamnose reductase	rfbD
0.626097	P0A908	P0A908	MltA-interacting protein	mipA
0.628381	P0CB39	P0CB39	Phosphoethanolamine transferase EptC	eptC
0.628398	P0ACG1	P0ACG1	DNA-binding protein StpA	stpA
0.628605	P27305	P27305	Glutamyl-Q tRNA(Asp) synthetase	gluQ
0.628645	P07118	P07118	Valine--tRNA ligase	valS
0.628769	P17888	P17888	Primosomal protein N	priA
0.629755	P69503	P69503	Adenine phosphoribosyltransferase	apt
0.6307	P75876	P75876	Ribosomal RNA large subunit methyltransferase I	rlmI
0.630969	P09155	P09155	Ribonuclease D	rnd
0.632266	P0A7L8	P0A7L8	50S ribosomal protein L27	rpmA
0.633276	P0AEM4	P0AEM4	Negative regulator of flagellin synthesis	flgM
0.635098	P0A9M5	P0A9M5	Xanthine phosphoribosyltransferase	gpt
0.635893	P05055	P05055	Polyribonucleotide nucleotidyltransferase	pnp
0.636473	P61517	P61517	Carbonic anhydrase 2	can
0.643077	P0A9L5	P0A9L5	Peptidyl-prolyl cis-trans isomerase C	ppiC
0.644982	P03004	P03004	Chromosomal replication initiator protein DnaA	dnaA
0.646803	P0A722	P0A722	Acyl-[acyl-carrier-protein]--UDP-N-acetylglucosamine O-acyltransferase	lpxA
0.646807	P30850	P30850	Exoribonuclease 2	rnb
0.648698	P0A7A2	P0A7A2	Probable phosphoglycerate mutase GpmB	gpmB
0.649766	P25745	P25745	tRNA-specific 2-thiouridylase MnmA	mnmA
0.649864	P75817	P75817	23S rRNA (uracil(747)-C(5))-methyltransferase RlmC	rlmC
0.650684	P60785	P60785	Elongation factor 4	lepA
0.652559	P64594	P64594	Toxin YhaV	yhaV
0.653277	P77766	P77766	PHP domain-containing protein YciV	yciV
0.653376	P0A8A2	P0A8A2	Probable transcriptional regulatory protein YeeN	yeeN
0.654701	P0ABV6	P0ABV6	Protein TolR	tolR
0.65547	P0AFF6	P0AFF6	Transcription termination/antitermination protein NusA	nusA
0.655556	P36979	P36979	Dual-specificity RNA methyltransferase RlmN	rlmN
0.655671	P0AEI1	P0AEI1	tRNA-2-methylthio-N(6)-dimethylallyladenosine synthase	miaB
0.656248	P76208	P76208	Uncharacterized protein YniB	yniB
0.656943	P37745	P37745	dTDP-4-dehydrorhamnose 3,5-epimerase	rfbC
0.657977	P0A7D1	P0A7D1	Peptidyl-tRNA hydrolase	pth
0.658553	P0AEI4	P0AEI4	Ribosomal protein S12 methylthiotransferase RimO	rimO
0.659333	P08194	P08194	Glycerol-3-phosphate transporter	glpT
0.659579	P0A6X1	P0A6X1	Glutamyl-tRNA reductase	hemA
0.66189	P05020	P05020	Dihydroorotase	pyrC
0.662727	P23874	P23874	Serine/threonine-protein kinase HipA	hipA
0.664888	P0AA97	P0AA97	Uncharacterized protein YaeQ	yaeQ
0.665088	P0AB18	P0AB18	Sulfurtransferase TusE	tusE
0.665508	P0AB28	P0AB28	Uncharacterized protein YceD	yceD
0.667329	P0A7H6	P0A7H6	Recombination protein RecR	recR
0.66875	P60752	P60752	Lipid A export ATP-binding/permease protein MsbA	msbA
0.669989	P23331	P23331	Thymidine kinase	tdk
0.671928	P0ABU7	P0ABU7	Biopolymer transport protein ExbB	exbB
0.672328	P0ACC3	P0ACC3	Iron-sulfur cluster insertion protein ErpA	erpA
0.673175	P21513	P21513	Ribonuclease E	rne
0.67333	P77619	P77619	UPF0214 protein YfeW	yfeW
0.674815	P0A7I7	P0A7I7	GTP cyclohydrolase-2	ribA
0.676064	P0CE53;A0A385XJE6;P0CE58;P0CE57;P0CE56;P0CE55;P0CE54;P0CE52;P0CE51;P0CE50;P0CE49;P76071	P0CE53;A0A385XJE6;P0CE58;P0CE57;P0CE56;P0CE55;P0CE54;P0CE52;P0CE51;P0CE50;P0CE49;P76071	Transposase InsH for insertion sequence element IS5H;Transposase InsH for insertion sequence element IS5T;Transposase InsH for insertion sequence element IS5R;Transposase InsH for insertion sequence element IS5LO;Transposase InsH for insertion sequence element IS5K;Transposase InsH for insertion sequence element IS5I;Transposase InsH for insertion sequence element IS5F;Transposase InsH for insert…	insH6;insH11;insH10;insH9;insH8;insH7;insH4;insH3;insH2;insH1;insH5
0.677201	P0AD24	P0AD24	UPF0352 protein YejL	yejL
0.678074	P69811	P69811	Multiphosphoryl transfer protein;Phosphocarrier protein HPr;Fructose-specific phosphotransferase enzyme IIA component	fruB
0.680859	P0A7M6	P0A7M6	50S ribosomal protein L29	rpmC
0.682795	P0A8H6	P0A8H6	Der GTPase-activating protein YihI	yihI
0.685356	P23524	P23524	Glycerate 2-kinase	garK
0.685801	P37626	P37626	Uncharacterized protein YhiI	yhiI
0.687247	P0DKB3	P0DKB3	Small protein MntS	mntS
0.68727	P42596	P42596	Ribosomal RNA large subunit methyltransferase G	rlmG
0.68933	P0AAJ5	P0AAJ5	Formate dehydrogenase-O iron-sulfur subunit	fdoH
0.690983	P09394	P09394	Glycerophosphoryl diester phosphodiesterase	glpQ
0.69197	P0ACE3	P0ACE3	Hemolysin expression-modulating protein Hha	hha
0.693146	P0A7F9	P0A7F9	S-adenosylmethionine:tRNA ribosyltransferase-isomerase	queA
0.693647	P60869	P60869	Putative transport protein YbjL	ybjL
0.693906	P07813	P07813	Leucine--tRNA ligase	leuS
0.694497	P69490	P69490	Cytochrome c-type biogenesis protein CcmE	ccmE
0.694957	P27238	P27238	Uncharacterized protein YfeD	yfeD
0.703416	P0AD07	P0AD07	Uncharacterized protein YecF	yecF
0.704861	P00895	P00895	Anthranilate synthase component 1	trpE
0.70531	P0AFI2	P0AFI2	DNA topoisomerase 4 subunit A	parC
0.706631	P0AF98	P0AF98	Lipopolysaccharide export system permease protein LptF	lptF
0.706738	P64540	P64540	Uncharacterized protein YfcL	yfcL
0.707079	P31064	P31064	UPF0394 inner membrane protein YedE	yedE
0.707559	P0A7E1	P0A7E1	Dihydroorotate dehydrogenase (quinone)	pyrD
0.707814	P0A9F6	P0A9F6	Glycine cleavage system transcriptional activator	gcvA
0.709592	P32684	P32684	Ribosomal large subunit pseudouridine synthase F	rluF
0.711118	P0A890	P0A890	Sulfurtransferase TusA	tusA
0.711686	P0A8Z3	P0A8Z3	Acyl-CoA thioester hydrolase YbgC	ybgC
0.712986	P65870	P65870	6-carboxy-5,6,7,8-tetrahydropterin synthase	queD
0.71493	P0A7P5	P0A7P5	50S ribosomal protein L34	rpmH
0.717461	P76446	P76446	Protein Rtn	rtn
0.720973	P0A7F3	P0A7F3	Aspartate carbamoyltransferase regulatory chain	pyrI
0.721153	P08201	P08201	Nitrite reductase (NADH) large subunit	nirB
0.721359	P08395	P08395	Protease 4	sppA
0.721797	P63389	P63389	Uncharacterized ABC transporter ATP-binding protein YheS	yheS
0.722128	P77374	P77374	Putative dimethyl sulfoxide reductase chain YnfE	ynfE
0.722227	P0C960	P0C960	Endo-type membrane-bound lytic murein transglycosylase A	emtA
0.723401	P36881	P36881	Putative phosphotransferase enzyme IIA component YadI	yadI
0.725728	P0AD10	P0AD10	Uncharacterized protein YecJ	yecJ
0.726407	P0ADY3	P0ADY3	50S ribosomal protein L14	rplN
0.728276	P0A996	P0A996	Anaerobic glycerol-3-phosphate dehydrogenase subunit C	glpC
0.728558	P0AG44	P0AG44	50S ribosomal protein L17	rplQ
0.729476	P0ADY7	P0ADY7	50S ribosomal protein L16	rplP
0.730462	P0A8F4	P0A8F4	Uridine kinase	udk
0.730494	P0ACB0	P0ACB0	Replicative DNA helicase	dnaB
0.731395	P76389	P76389	UPF0053 protein YegH	yegH
0.734148	P10902	P10902	L-aspartate oxidase	nadB
0.734683	P0A780	P0A780	N utilization substance protein B	nusB
0.736858	P45955	P45955	Uncharacterized protein YbgF	ybgF
0.73775	P37759	P37759	dTDP-glucose 4,6-dehydratase 1	rfbB
0.737861	P0ADG7	P0ADG7	Inosine-5-monophosphate dehydrogenase	guaB
0.739134	P00888	P00888	Phospho-2-dehydro-3-deoxyheptonate aldolase, Tyr-sensitive	aroF
0.73997	P75838	P75838	Ribosomal protein S12 methylthiotransferase accessory factor YcaO	ycaO
0.74134	P37624	P37624	Ribosome-associated ATPase	rbbA
0.742648	P0A887	P0A887	Ubiquinone/menaquinone biosynthesis C-methyltransferase UbiE	ubiE
0.746521	P52060	P52060	UPF0235 protein YggU	yggU
0.747162	P43340	P43340	Uncharacterized NAD(P)H oxidoreductase YcaK	ycaK
0.748407	P13035	P13035	Aerobic glycerol-3-phosphate dehydrogenase	glpD
0.749049	P00861	P00861	Diaminopimelate decarboxylase	lysA
0.750925	P63204	P63204	Transcriptional regulator GadE	gadE
0.751312	P0ACF4	P0ACF4	DNA-binding protein HU-beta	hupB
0.752019	P76372	P76372	Chain length determinant protein	wzzB
0.752804	P0AG24	P0AG24	Bifunctional (p)ppGpp synthase/hydrolase SpoT;GTP pyrophosphokinase;Guanosine-3,5-bis(diphosphate) 3-pyrophosphohydrolase	spoT
0.752927	P62517	P62517	Glucans biosynthesis glucosyltransferase H	mdoH
0.752949	P0A7V0	P0A7V0	30S ribosomal protein S2	rpsB
0.753355	P31600	P31600	Bacteriophage N4 adsorption protein A	nfrA
0.753664	P0AFM2	P0AFM2	Glycine betaine-binding periplasmic protein	proX
0.753751	P0A7V3	P0A7V3	30S ribosomal protein S3	rpsC
0.755363	P0AAT4	P0AAT4	Miniconductance mechanosensitive channel YbdG	ybdG
0.761105	P05041	P05041	Aminodeoxychorismate synthase component 1	pabB
0.761339	P06616	P06616	GTPase Era	era
0.763488	P0ACA1	P0ACA1	Uncharacterized GST-like protein YibF	yibF
0.766411	P0ADP2	P0ADP2	Uncharacterized protein YigI	yigI
0.768604	P77791	P77791	Maltose O-acetyltransferase	maa
0.7733	P0A7R9	P0A7R9	30S ribosomal protein S11	rpsK
0.777441	P75864	P75864	Ribosomal RNA large subunit methyltransferase K/L;23S rRNA m2G2445 methyltransferase;23S rRNA m7G2069 methyltransferase	rlmL
0.77917	P76237	P76237	Putative diguanylate cyclase YeaJ	yeaJ
0.779624	Q46919	Q46919	Uncharacterized protein YqcC	yqcC
0.779813	P0AGK4	P0AGK4	RNA-binding protein YhbY	yhbY
0.783931	P64602	P64602	Probable phospholipid ABC transporter-binding protein MlaB	mlaB
0.784742	P76185	P76185	Uncharacterized protein YdhJ	ydhJ
[truncated: 205 more rows]

## Sheet: Ribosomal
-Log Student's T-test p-value 6h_GroTAC1_6h_Myc	Protein IDs	Majority protein IDs	Protein names	Gene names
3.6293	P0A7L0	P0A7L0	50S ribosomal protein L1	rplA
3.85332	P60422	P60422	50S ribosomal protein L2	rplB
2.7929	P60438	P60438	50S ribosomal protein L3	rplC
4.08167	P60723	P60723	50S ribosomal protein L4	rplD
3.62636	P62399	P62399	50S ribosomal protein L5	rplE
4.77223	P0AG55	P0AG55	50S ribosomal protein L6	rplF
4.43442	P0A7R1	P0A7R1	50S ribosomal protein L9	rplI
3.74967	P0A7J3	P0A7J3	50S ribosomal protein L10	rplJ
3.54756	P0A7J7	P0A7J7	50S ribosomal protein L11	rplK
3.41513	P0A7K2	P0A7K2	50S ribosomal protein L7/L12	rplL
3.90927	P0AA10	P0AA10	50S ribosomal protein L13	rplM
3.55202	P0ADY3	P0ADY3	50S ribosomal protein L14	rplN
3.48782	P02413	P02413	50S ribosomal protein L15	rplO
3.18015	P0ADY7	P0ADY7	50S ribosomal protein L16	rplP
3.16274	P0AG44	P0AG44	50S ribosomal protein L17	rplQ
1.62458	P0C018	P0C018	50S ribosomal protein L18	rplR
3.12826	P0A7K6	P0A7K6	50S ribosomal protein L19	rplS
3.54437	P0A7L3	P0A7L3	50S ribosomal protein L20	rplT
2.92461	P0AG48	P0AG48	50S ribosomal protein L21	rplU
3.65706	P61175	P61175	50S ribosomal protein L22	rplV
2.44184	P0ADZ0	P0ADZ0	50S ribosomal protein L23	rplW
2.69263	P60624	P60624	50S ribosomal protein L24	rplX
2.8202	P68919	P68919	50S ribosomal protein L25	rplY
3.19173	P0A7L8	P0A7L8	50S ribosomal protein L27	rpmA
2.15382	P0A7M2	P0A7M2	50S ribosomal protein L28	rpmB
3.3768	P0A7M6	P0A7M6	50S ribosomal protein L29	rpmC
2.10616	P0AG51	P0AG51	50S ribosomal protein L30	rpmD
4.67053	P0A7M9	P0A7M9	50S ribosomal protein L31	rpmE
2.99207	P0A7N4	P0A7N4	50S ribosomal protein L32	rpmF
3.27656	P0A7N9	P0A7N9	50S ribosomal protein L33	rpmG
2.96632	P0A7P5	P0A7P5	50S ribosomal protein L34	rpmH
2.11204	P0A7Q1	P0A7Q1	50S ribosomal protein L35	rpmI
2.09181	P0A7Q6	P0A7Q6	50S ribosomal protein L36	rpmJ
3.40541	P0AG67	P0AG67	30S ribosomal protein S1	rpsA
3.85885	P0A7V0	P0A7V0	30S ribosomal protein S2	rpsB
4.46518	P0A7V3	P0A7V3	30S ribosomal protein S3	rpsC
4.07444	P0A7V8	P0A7V8	30S ribosomal protein S4	rpsD
4.92436	P0A7W1	P0A7W1	30S ribosomal protein S5	rpsE
4.61773	P02358	P02358	30S ribosomal protein S6;30S ribosomal protein S6, fully modified isoform;30S ribosomal protein S6, non-modified isoform	rpsF
4.14471	P02359	P02359	30S ribosomal protein S7	rpsG
4.41454	P0A7W7	P0A7W7	30S ribosomal protein S8	rpsH
3.45831	P0A7X3	P0A7X3	30S ribosomal protein S9	rpsI
1.89925	P0A7R5	P0A7R5	30S ribosomal protein S10	rpsJ
3.89569	P0A7R9	P0A7R9	30S ribosomal protein S11	rpsK
2.77705	P0A7S3	P0A7S3	30S ribosomal protein S12	rpsL
3.42016	P0A7S9	P0A7S9	30S ribosomal protein S13	rpsM
2.55463	P0AG59	P0AG59	30S ribosomal protein S14	rpsN
2.6873	P0ADZ4	P0ADZ4	30S ribosomal protein S15	rpsO
2.00412	P0A7T3	P0A7T3	30S ribosomal protein S16	rpsP
3.38993	P0AG63	P0AG63	30S ribosomal protein S17	rpsQ
3.47325	P0A7T7	P0A7T7	30S ribosomal protein S18	rpsR
4.27686	P0A7U3	P0A7U3	30S ribosomal protein S19	rpsS
2.56212	P0A7U7	P0A7U7	30S ribosomal protein S20	rpsT
3.71936	P68679	P68679	30S ribosomal protein S21	rpsU

## Sheet: class I
Student's T-test Difference 6h_GroTAC1_6h_Myc	Protein IDs	Majority protein IDs	Protein names	Gene names
0.522136	P0A8M0	P0A8M0	Asparagine--tRNA ligase	asnS
-0.760197	P0A6L0	P0A6L0	Deoxyribose-phosphate aldolase	deoC
0.607893	P63020	P63020	Fe/S biogenesis protein NfuA	nfuA
-1.14892	P02925	P02925	D-ribose-binding periplasmic protein	rbsB
-0.508039	P23843	P23843	Periplasmic oligopeptide-binding protein	oppA
-0.135253	P0A9B2	P0A9B2	Glyceraldehyde-3-phosphate dehydrogenase A	gapA
0.101638	P00350	P00350	6-phosphogluconate dehydrogenase, decarboxylating	gnd
-0.147049	P06996;P77519;P76335	P06996	Outer membrane protein C	ompC
0.182081	P0A825	P0A825	Serine hydroxymethyltransferase	glyA
-0.170581	P0A9T0	P0A9T0	D-3-phosphoglycerate dehydrogenase	serA
-0.424562	P0A799	P0A799	Phosphoglycerate kinase	pgk
0.19149	P09372	P09372	Protein GrpE	grpE
-0.179392	P0A862	P0A862	Thiol peroxidase	tpx
0.513029	P0A7Z4	P0A7Z4	DNA-directed RNA polymerase subunit alpha	rpoA
0.0509669	P0A6A3	P0A6A3	Acetate kinase	ackA
0.556096	P0A910	P0A910	Outer membrane protein A	ompA
0.269601	P0A805	P0A805	Ribosome-recycling factor	frr
-0.0686029	P69776	P69776	Major outer membrane lipoprotein Lpp	lpp
0.457511	P0A6P1	P0A6P1	Elongation factor Ts	tsf
-0.254273	P17315	P17315	Colicin I receptor	cirA
1.09277	P0A850	P0A850	Trigger factor	tig
0.635893	P05055	P05055	Polyribonucleotide nucleotidyltransferase	pnp
0.591494	P0A6Q3	P0A6Q3	3-hydroxydecanoyl-[acyl-carrier-protein] dehydratase	fabA
0.93111	P0A707	P0A707	Translation initiation factor IF-3;Translation initiation factor IF-3, N-terminally processed;Translation initiation factor IF-3S	infC
-0.0464815	P31057	P31057	3-methyl-2-oxobutanoate hydroxymethyltransferase	panB
-0.358047	P0A6P9	P0A6P9	Enolase	eno
0.0286636	P0AD61	P0AD61	Pyruvate kinase I	pykF
0.125602	P0A953	P0A953	3-oxoacyl-[acyl-carrier-protein] synthase 1	fabB
-0.461979	P0ABP8	P0ABP8	Purine nucleoside phosphorylase DeoD-type	deoD
-0.00987689	P0AGG4	P0AGG4	Thioredoxin-2	trxC
-0.304976	P0A7D4	P0A7D4	Adenylosuccinate synthetase	purA
0.136803	P06959	P06959	Dihydrolipoyllysine-residue acetyltransferase component of pyruvate dehydrogenase complex	aceF
0.207204	P0A7A9	P0A7A9	Inorganic pyrophosphatase	ppa
-0.546768	P0AE08	P0AE08	Alkyl hydroperoxide reductase subunit C	ahpC
0.183336	P0AFG8	P0AFG8	Pyruvate dehydrogenase E1 component	aceE
0.395026	P0A9P0	P0A9P0	Dihydrolipoyl dehydrogenase	lpdA
0.299103	P0A6M8	P0A6M8	Elongation factor G	fusA
-0.515773	P62707	P62707	2,3-bisphosphoglycerate-dependent phosphoglycerate mutase	gpmA

## Sheet: class II
Student's T-test Difference 6h_GroTAC1_6h_Myc	Protein IDs	Majority protein IDs	Protein names	Gene names
0.179774	P0A853	P0A853	Tryptophanase	tnaA
-1.21892	P0AC59	P0AC59	Glutaredoxin-2	grxB
-0.515622	P0AEZ9	P0AEZ9	Molybdenum cofactor biosynthesis protein B	moaB
-0.1316	P0A6Z6	P0A6Z6	Nickel-responsive regulator	nikR
-0.328775	P0AAG8	P0AAG8	Galactose/methyl galactoside import ATP-binding protein MglA	mglA
-0.743029	P0A9T4	P0A9T4	Protein tas	tas
-0.288184	P27249	P27249	Bifunctional uridylyltransferase/uridylyl-removing enzyme;[Protein-PII] uridylyltransferase;[Protein-PII]-UMP uridylyl-removing enzyme	glnD
-0.777006	P03813	P03813	Uncharacterized protein YgeA	ygeA
-0.254153	P77395	P77395	Uncharacterized protein YbbN	ybbN
-1.88376	P77739	P77739	Uncharacterized protein YniA	yniA
0.66189	P05020	P05020	Dihydroorotase	pyrC
0.0863495	P0A715	P0A715	2-dehydro-3-deoxyphosphooctonate aldolase	kdsA
-0.147166	P75736	P75736	Esterase YbfF	ybfF
-0.875492	P0A8W8	P0A8W8	UPF0304 protein YfbU	yfbU
-0.334321	P0AB71	P0AB71	Fructose-bisphosphate aldolase class 2	fbaA
-0.387619	P39177	P39177	Universal stress protein G	uspG
-0.852949	Q46851	Q46851	L-glyceraldehyde 3-phosphate reductase	gpr
-0.379279	P0A6Y8	P0A6Y8	Chaperone protein DnaK	dnaK
-0.0881227	P0A9M0	P0A9M0	Lon protease	lon
-0.580362	P0AA16	P0AA16	Transcriptional regulatory protein OmpR	ompR
0.0359166	P23893	P23893	Glutamate-1-semialdehyde 2,1-aminomutase	hemL
0.0414139	P13857	P13857	Ribosomal-protein-serine acetyltransferase	rimL
-0.312026	P31979	P31979	NADH-quinone oxidoreductase subunit F	nuoF
-0.298976	P0ABH7	P0ABH7	Citrate synthase	gltA
-0.0685819	P23721	P23721	Phosphoserine aminotransferase	serC
-0.484821	P0A9Q7	P0A9Q7	Aldehyde-alcohol dehydrogenase;Alcohol dehydrogenase;Acetaldehyde dehydrogenase [acetylating];Pyruvate-formate-lyase deactivase	adhE
-0.543259	P0A9S3	P0A9S3	Galactitol-1-phosphate 5-dehydrogenase	gatD
-0.655343	P0A9H1	P0A9H1	G/U mismatch-specific DNA glycosylase	mug
0.273178	P27306	P27306	Soluble pyridine nucleotide transhydrogenase	sthA
-0.500041	P21499	P21499	Ribonuclease R	rnr
-0.0896772	P0A738	P0A738	Cyclic pyranopterin monophosphate synthase accessory protein	moaC
0.511833	P32695	P32695	tRNA-dihydrouridine synthase A	dusA
0.244951	P0A9F3	P0A9F3	HTH-type transcriptional regulator CysB	cysB
0.543042	P0AES4	P0AES4	DNA gyrase subunit A	gyrA
0.0136897	P23836	P23836	Transcriptional regulatory protein PhoP	phoP
0.366168	P0ACB4	P0ACB4	Protoporphyrinogen IX dehydrogenase [menaquinone]	hemG
0.494976	P0A9X4	P0A9X4	Rod shape-determining protein MreB	mreB
0.335428	P0A8T7	P0A8T7	DNA-directed RNA polymerase subunit beta	rpoC
0.49494	P24182	P24182	Biotin carboxylase	accC
0.283321	P0A8V2	P0A8V2	DNA-directed RNA polymerase subunit beta	rpoB
0.205666	P0AFG3	P0AFG3	2-oxoglutarate dehydrogenase E1 component	sucA
0.194487	P0DMC7	P0DMC7	Transcriptional regulatory protein RcsB	rcsB
0.199671	P0AFG6	P0AFG6	Dihydrolipoyllysine-residue succinyltransferase component of 2-oxoglutarate dehydrogenase complex	sucB
0.614019	P39406	P39406	Ribosomal RNA small subunit methyltransferase C	rsmC
0.785988	P13033	P13033	Anaerobic glycerol-3-phosphate dehydrogenase subunit B	glpB
0.518459	P0AG30	P0AG30	Transcription termination factor Rho	rho
0.279881	P0AAZ4	P0AAZ4	Replication-associated recombination protein A	rarA
-2.23184	P0ABT2	P0ABT2	DNA protection during starvation protein	dps
0.511634	P0AGJ2	P0AGJ2	tRNA (guanosine(18)-2-O)-methyltransferase	trmH
1.42944	P0ABF1	P0ABF1	Poly(A) polymerase I	pcnB
0.539091	P0AFG0	P0AFG0	Transcription termination/antitermination protein NusG	nusG
0.354543	P0AEK2	P0AEK2	3-oxoacyl-[acyl-carrier-protein] reductase FabG	fabG
0.484584	P0A705	P0A705	Translation initiation factor IF-2	infB
1.14797	P0A6U3	P0A6U3	tRNA uridine 5-carboxymethylaminomethyl modification enzyme MnmG	mnmG
0.752804	P0AG24	P0AG24	Bifunctional (p)ppGpp synthase/hydrolase SpoT;GTP pyrophosphokinase;Guanosine-3,5-bis(diphosphate) 3-pyrophosphohydrolase	spoT
0.407105	P00393	P00393	NADH dehydrogenase	ndh
0.843434	P45577	P45577	RNA chaperone ProQ	proQ
0.251574	P0A6W5	P0A6W5	Transcription elongation factor GreA	greA
0.864538	P0A6D7	P0A6D7	Shikimate kinase 1	aroK
0.503631	P31666	P31666	Uncharacterized protein YadE	yadE
0.855987	P0A6B7	P0A6B7	Cysteine desulfurase IscS	iscS
0.628605	P27305	P27305	Glutamyl-Q tRNA(Asp) synthetase	gluQ
1.03826	P76104	P76104	Uncharacterized protease YdcP	ydcP
1.6265	P0A7X6	P0A7X6	Ribosome maturation factor RimM	rimM
1.13123	P37765	P37765	Ribosomal large subunit pseudouridine synthase B	rluB
1.88284	P02931	P02931	Outer membrane protein F	ompF
-1.61747	P69908	P69908	Glutamate decarboxylase alpha	gadA
1.23401	P0AGK8	P0AGK8	HTH-type transcriptional regulator IscR	iscR
0.646803	P0A722	P0A722	Acyl-[acyl-carrier-protein]--UDP-N-acetylglucosamine O-acyltransferase	lpxA
0.291089	P0A6P7	P0A6P7	Probable GTP-binding protein EngB	engB
0.0868855	P0ACQ4	P0ACQ4	Hydrogen peroxide-inducible genes activator	oxyR
-0.360655	P30177	P30177	Uncharacterized protein YbiB	ybiB
-0.138826	P0C0K3	P0C0K3	Protein RdoA	rdoA
-0.0356223	P76187	P76187	Oxidoreductase YdhF	ydhF
-0.083683	P29680	P29680	Uroporphyrinogen decarboxylase	hemE
-0.0259088	P23869	P23869	Peptidyl-prolyl cis-trans isomerase B	ppiB
-0.184009	P33599	P33599	NADH-quinone oxidoreductase subunit C/D	nuoC
0.394606	P0A717	P0A717	Ribose-phosphate pyrophosphokinase	prs
0.615861	P08244	P08244	Orotidine 5-phosphate decarboxylase	pyrF
-0.657794	P0A8Y3	P0A8Y3	Alpha-D-glucose-1-phosphate phosphatase YihX	yihX
-0.515996	P0AF48	P0AF48	UPF0047 protein YjbQ	yjbQ
0.0269006	P75849	P75849	Uncharacterized protein YcbL	ycbL
-0.257442	P0ACI0	P0ACI0	Right origin-binding protein	rob
0.151645	P0AFD1	P0AFD1	NADH-quinone oxidoreductase subunit E	nuoE
0.544285	P33667	P33667	tRNA 2-selenouridine synthase	selU
-0.402587	P45578	P45578	S-ribosylhomocysteine lyase	luxS
-0.0524565	P0AE88	P0AE88	Transcriptional regulatory protein CpxR	cpxR
-0.103664	P0AC69	P0AC69	Glutaredoxin-4	grxD
0.379689	P0AED5	P0AED5	Response regulator UvrY	uvrY
0.428096	P0A8M3	P0A8M3	Threonine--tRNA ligase	thrS
0.657977	P0A7D1	P0A7D1	Peptidyl-tRNA hydrolase	pth
0.5602	P15254	P15254	Phosphoribosylformylglycinamidine synthase	purL
0.0976175	P09053	P09053	Valine--pyruvate aminotransferase	avtA
0.300892	P0ABD5	P0ABD5	Acetyl-coenzyme A carboxylase carboxyl transferase subunit alpha	accA
-0.990115	P77581	P77581	Succinylornithine transaminase	astC
-0.025362	P25397	P25397	Tellurite methyltransferase	tehB
-0.04765	P0A9D4	P0A9D4	Serine acetyltransferase	cysE
0.185498	P0A8J8	P0A8J8	ATP-dependent RNA helicase RhlB	rhlB
0.339618	P76550	P76550	Uncharacterized protein YffS	yffS
-0.395648	P0AFR4	P0AFR4	Uncharacterized protein YciO	yciO
0.234036	P0AFY8	P0AFY8	Negative modulator of initiation of replication	seqA
-0.0510044	P0A6Y5	P0A6Y5	33 kDa chaperonin	hslO
0.181155	P43329	P43329	ATP-dependent RNA helicase HrpA	hrpA
0.636473	P61517	P61517	Carbonic anhydrase 2	can
0.643077	P0A9L5	P0A9L5	Peptidyl-prolyl cis-trans isomerase C	ppiC
0.676064	P0CE53;A0A385XJE6;P0CE58;P0CE57;P0CE56;P0CE55;P0CE54;P0CE52;P0CE51;P0CE50;P0CE49;P76071	P0CE53;A0A385XJE6;P0CE58;P0CE57;P0CE56;P0CE55;P0CE54;P0CE52;P0CE51;P0CE50;P0CE49;P76071	Transposase InsH for insertion sequence element IS5H;Transposase InsH for insertion sequence element IS5T;Transposase InsH for insertion sequence element IS5R;Transposase InsH for insertion sequence element IS5LO;Transposase InsH for insertion sequence element IS5K;Transposase InsH for insertion sequence element IS5I;Transposase InsH for insertion sequence element IS5F;Transposase InsH for insert…	insH6;insH11;insH10;insH9;insH8;insH7;insH4;insH3;insH2;insH1;insH5
0.37073	P77730	P77730	Uncharacterized HTH-type transcriptional regulator YdcR	ydcR

## Sheet: class III-
Student's T-test Difference 6h_XB-GGS-SBP_6h_Myc	Protein IDs	Majority protein IDs	Protein names	Gene names
-0.48713	P0A9N4	P0A9N4	Pyruvate formate-lyase 1-activating enzyme	pflA
-1.18585	P0C8J8	P0C8J8	D-tagatose-1,6-bisphosphate aldolase subunit GatZ	gatZ
-0.575739	P0A8E1	P0A8E1	UPF0227 protein YcfP	ycfP
-0.555763	P0AFX4	P0AFX4	Regulator of sigma D	rsd
-0.897266	P06987	P06987	Histidine biosynthesis bifunctional protein HisB;Histidinol-phosphatase;Imidazoleglycerol-phosphate dehydratase	hisB
-0.191278	P0ACJ8	P0ACJ8	cAMP-activated global transcriptional regulator CRP	crp
-0.219927	P00490	P00490	Maltodextrin phosphorylase	malP
-0.124143	P0A894	P0A894	RNase adapter protein RapZ	rapZ
1.23172	P25888	P25888	ATP-dependent RNA helicase RhlE	rhlE
-1.32661	P0A9J8	P0A9J8	P-protein;Chorismate mutase;Prephenate dehydratase	pheA
-0.313174	P0A948	P0A948	Ribosomal-protein-alanine acetyltransferase	rimJ
0.319784	P37326	P37326	Putative prophage CPS-53 integrase	intS
-0.219542	P68767	P68767	Cytosol aminopeptidase	pepA
0.107406	P0AGJ5	P0AGJ5	Uncharacterized tRNA/rRNA methyltransferase YfiF	yfiF
0.0858097	P0A9K3	P0A9K3	PhoH-like protein	ybeZ
-0.19137	P08622	P08622	Chaperone protein DnaJ	dnaJ
0.487656	P0AAR3	P0AAR3	Cys-tRNA(Pro)/Cys-tRNA(Cys) deacylase YbaK	ybaK
0.228984	P0A6T5	P0A6T5	GTP cyclohydrolase 1	folE
0.438162	P64588	P64588	Transcriptional regulator YqjI	yqjI
0.70531	P0AFI2	P0AFI2	DNA topoisomerase 4 subunit A	parC
0.053908	P0A832	P0A832	SsrA-binding protein	smpB
0.271151	P0ACL5	P0ACL5	Glc operon transcriptional activator	glcC
1.0724	P23003	P23003	tRNA/tmRNA (uracil-C(5))-methyltransferase	trmA
0.0817401	P36548	P36548	N-acetylmuramoyl-L-alanine amidase AmiA	amiA
0.829383	P0AA39	P0AA39	Ribosomal large subunit pseudouridine synthase C	rluC
1.05905	P0A873	P0A873	tRNA (guanine-N(1)-)-methyltransferase	trmD
0.777441	P75864	P75864	Ribosomal RNA large subunit methyltransferase K/L;23S rRNA m2G2445 methyltransferase;23S rRNA m7G2069 methyltransferase	rlmL
0.81182	P0ADG4	P0ADG4	Inositol-1-monophosphatase	suhB
0.68727	P42596	P42596	Ribosomal RNA large subunit methyltransferase G	rlmG
1.96636	P0A9P6	P0A9P6	ATP-dependent RNA helicase DeaD	deaD

## Sheet: class IV
Student's T-test Difference 6h_XB-GGS-SBP_6h_Myc	Protein IDs	Majority protein IDs	Protein names	Gene names
-1.5917	P00944	P00944	Xylose isomerase	xylA
-0.281497	P00363	P00363	Fumarate reductase flavoprotein subunit	frdA
-0.653928	P0A8G3	P0A8G3	Uronate isomerase	uxaC
-1.69197	P0A991	P0A991	Fructose-bisphosphate aldolase class 1	fbaB
-2.19899	P37685	P37685	Aldehyde dehydrogenase B	aldB
-1.14134	P0C8J6	P0C8J6	D-tagatose-1,6-bisphosphate aldolase subunit GatY	gatY
-2.13671	P77735	P77735	Uncharacterized oxidoreductase YajO	yajO
0.66189	P05020	P05020	Dihydroorotase	pyrC
0.0863495	P0A715	P0A715	2-dehydro-3-deoxyphosphooctonate aldolase	kdsA
0.707559	P0A7E1	P0A7E1	Dihydroorotate dehydrogenase (quinone)	pyrD
-0.223737	P21165	P21165	Xaa-Pro dipeptidase	pepQ
-0.105236	P0A959	P0A959	Glutamate-pyruvate aminotransferase AlaA	alaA
-0.305375	P33232	P33232	L-lactate dehydrogenase	lldD
-0.0685819	P23721	P23721	Phosphoserine aminotransferase	serC
0.145921	P77475	P77475	Fructose-1-phosphate phosphatase YqaB	yqaB
-0.445842	P23908	P23908	Acetylornithine deacetylase	argE
-0.600554	P07650	P07650	Thymidine phosphorylase	deoA
0.504608	P75821	P75821	Uncharacterized protein YbjS	ybjS
0.301942	P0AC41	P0AC41	Succinate dehydrogenase flavoprotein subunit	sdhA
0.38096	P33371	P33371	tRNA-dihydrouridine synthase C	dusC
0.656943	P37745	P37745	dTDP-4-dehydrorhamnose 3,5-epimerase	rfbC
0.480841	P0A6L4	P0A6L4	N-acetylneuraminate lyase	nanA
0.0746002	P00370	P00370	NADP-specific glutamate dehydrogenase	gdhA
0.5478	P27859	P27859	Tat-linked quality control protein TatD	tatD
0.186425	P0ACB2	P0ACB2	Delta-aminolevulinic acid dehydratase	hemB
-0.126695	P75823	P75823	Low specificity L-threonine aldolase	ltaE
-0.0464007	P0A8S1	P0A8S1	HTH-type transcriptional regulator ArgP	argP
-0.184009	P33599	P33599	NADH-quinone oxidoreductase subunit C/D	nuoC
-0.251799	P0AGG8	P0AGG8	Metalloprotease TldD	tldD
0.124647	P0A6L2	P0A6L2	4-hydroxy-tetrahydrodipicolinate synthase	dapA
0.204334	P60716	P60716	Lipoyl synthase	lipA
-0.347693	P0A6J5	P0A6J5	D-amino acid dehydrogenase	dadA
-0.572037	P0A8U2	P0A8U2	UPF0294 protein YafD	yafD
-0.359125	P29012	P29012	Alanine racemase, catabolic	dadX
-0.586049	P0AEJ6	P0AEJ6	Ethanolamine ammonia-lyase heavy chain	eutB
0.413509	P0AAI5	P0AAI5	3-oxoacyl-[acyl-carrier-protein] synthase 2	fabF
0.170775	P0ACK8	P0ACK8	L-fucose operon activator	fucR
-0.318415	P0A6C1	P0A6C1	Endonuclease 4	nfo
-0.241564	P21151	P21151	3-ketoacyl-CoA thiolase	fadA
-0.28614	P0A9Q9	P0A9Q9	Aspartate-semialdehyde dehydrogenase	asd
0.431285	P0A817	P0A817	S-adenosylmethionine synthase	metK
-1.98605	P76143	P76143	Uncharacterized aldolase LsrF	lsrF
0.186645	P75949	P75949	Beta-hexosaminidase	nagZ
0.381378	P0AFQ7	P0AFQ7	Uncharacterized deoxyribonuclease YcfH	ycfH
-0.225311	P22333	P22333	Adenosine deaminase	add
-0.0194009	P0A9R7	P0A9R7	Cell division ATP-binding protein FtsE	ftsE
