# Supplementary material for: Targeted protein degradation in Escherichia coli using CLIPPERs
Source: EMBO Rep. 2025 Jun 25;26(16):3994–4016. doi: 10.1038/s44319-025-00510-9 (PMC12373786; doi:10.1038/s44319-025-00510-9)
Supplement: Supplementary file 11 — Figure EV4 Source Data [file 44319_2025_510_MOESM11_ESM.zip › EV4/EV4D/MS_protein_group_analysis_GroTAC2_1h.xlsx]

## Sheet: All proteins
Student's T-test Difference 1h_GroTAC2_1h_Myc	Protein IDs	Majority protein IDs	Protein names	Gene names
-1.97861	P33594	P33594	Nickel import ATP-binding protein NikE	nikE
-1.501	P0ABJ6	P0ABJ6	Cytochrome bo(3) ubiquinol oxidase subunit 4	cyoD
-1.39355	P12999	P12999	Malonyl-[acyl-carrier protein] O-methyltransferase	bioC
-1.04165	P31466	P31466	Adenine permease AdeP	adeP
-1.02489	P0ADX7	P0ADX7	Uncharacterized protein YhhA	yhhA
-1.01241	P75870	P75870	Inner membrane protein YccS	yccS
-0.929043	P13482	P13482	Periplasmic trehalase	treA
-0.912932	P77717	P77717	Uncharacterized lipoprotein YbaY	ybaY
-0.891085	P31130	P31130	Uncharacterized protein YdeI	ydeI
-0.855249	P0AG84	P0AG84	Uncharacterized oxidoreductase YghA	yghA
-0.822248	P0AFM4	P0AFM4	Phosphate starvation-inducible protein PsiF	psiF
-0.816839	P75694	P75694	Uncharacterized protein YahO	yahO
-0.772962	P0AGD1	P0AGD1	Superoxide dismutase [Cu-Zn]	sodC
-0.76093	P0AA99	P0AA99	Putative L,D-transpeptidase YafK	yafK
-0.752153	P0ADU5	P0ADU5	Protein YgiW	ygiW
-0.748337	P76002	P76002	Inhibitor of g-type lysozyme	pliG
-0.745639	P36667	P36667	Rhamnosyltransferase WbbL	wbbL
-0.730838	P37013	P37013	Anaerobic nitric oxide reductase transcription regulator NorR	norR
-0.698145	P0AFH8	P0AFH8	Osmotically-inducible protein Y	osmY
-0.654953	P64599	P64599	Uncharacterized protein YhbT	yhbT
-0.640482	P0ADE6	P0ADE6	Uncharacterized protein YgaU	ygaU
-0.626359	P0C054	P0C054	Small heat shock protein IbpA	ibpA
-0.625861	P0C0L2	P0C0L2	Peroxiredoxin OsmC	osmC
-0.589459	P0A9J4	P0A9J4	2-dehydropantoate 2-reductase	panE
-0.557753	P00926	P00926	D-serine dehydratase	dsdA
-0.55231	P0ACY3	P0ACY3	Uncharacterized protein YeaG	yeaG
-0.540518	P75691	P75691	Aldehyde reductase YahK	yahK
-0.530041	P0A867	P0A867	Transaldolase A	talA
-0.51719	P02925	P02925	D-ribose-binding periplasmic protein	rbsB
-0.485107	P0ABH9	P0ABH9	ATP-dependent Clp protease ATP-binding subunit ClpA	clpA
-0.484335	P37685	P37685	Aldehyde dehydrogenase B	aldB
0.48168	P0AC55	P0AC55	Nitrogen regulatory protein P-II 2	glnK
0.532863	P27238	P27238	Uncharacterized protein YfeD	yfeD
0.608195	P0A830	P0A830	Aerobic C4-dicarboxylate transport protein	dctA
0.614902	P0ADP2	P0ADP2	Uncharacterized protein YigI	yigI
0.724845	P02924	P02924	L-arabinose-binding periplasmic protein	araF
0.738187	P77171	P77171	Uncharacterized HTH-type transcriptional regulator YdcI	ydcI
0.847771	P0AA31	P0AA31	UPF0033 protein YedF	yedF
0.998697	P77569	P77569	Mhp operon transcriptional activator	mhpR
1.1143	P0ACL5	P0ACL5	Glc operon transcriptional activator	glcC
4.46161	XB-GGS;XB-GGS-SBP;XB-GGSGGSGG-SBP	XB-GGS;XB-GGS-SBP;XB-GGSGGSGG-SBP
-1.09716	P0ACD8	P0ACD8	Hydrogenase-1 large chain	hyaB
-0.816311	P0ADB7	P0ADB7	Entericidin B	ecnB
-0.702906	P0ADB1	P0ADB1	Osmotically-inducible lipoprotein E	osmE
-0.70105	P37636	P37636	Multidrug resistance protein MdtE	mdtE
-0.670843	P15993	P15993	Aromatic amino acid transport protein AroP	aroP
-0.663924	P77674	P77674	Gamma-aminobutyraldehyde dehydrogenase	prr
-0.652798	P37339	P37339	L-2-hydroxyglutarate oxidase LhgO	lhgO
-0.608233	P37661	P37661	Phosphoethanolamine transferase EptB	eptB
-0.596169	P07117	P07117	Sodium/proline symporter	putP
-0.592157	P23908	P23908	Acetylornithine deacetylase	argE
-0.586423	P37326	P37326	Putative prophage CPS-53 integrase	intS
-0.576974	P15078	P15078	Carbon starvation protein A	cstA
-0.562214	P75954	P75954	Probable L,D-transpeptidase YcfS	ycfS
-0.557385	P0AE85	P0AE85	Periplasmic protein CpxP	cpxP
-0.552491	P23305	P23305	Uncharacterized protein YigA	yigA
-0.547642	P08201	P08201	Nitrite reductase (NADH) large subunit	nirB
-0.544438	P75818	P75818	Uncharacterized lipoprotein YbjP	ybjP
-0.540359	P65292	P65292	Uncharacterized lipoprotein YgdI	ygdI
-0.528237	P0AD49	P0AD49	Ribosome-associated inhibitor A	raiA
-0.518074	P06720	P06720	Alpha-galactosidase	melA
-0.515872	P43340	P43340	Uncharacterized NAD(P)H oxidoreductase YcaK	ycaK
-0.500104	P0A996	P0A996	Anaerobic glycerol-3-phosphate dehydrogenase subunit C	glpC
-0.499958	P25526	P25526	Succinate-semialdehyde dehydrogenase [NADP(+)] GabD	gabD
-0.496883	P37672	P37672	2,3-diketo-L-gulonate reductase	dlgD
-0.495449	P32125	P32125	Molybdopterin-guanine dinucleotide biosynthesis adapter protein	mobB
-0.494131	P77791	P77791	Maltose O-acetyltransferase	maa
-0.490246	P07109	P07109	Histidine transport ATP-binding protein HisP	hisP
-0.483962	P63235	P63235	Probable glutamate/gamma-aminobutyrate antiporter	gadC
-0.483743	P69908	P69908	Glutamate decarboxylase alpha	gadA
-0.483683	Q46857	Q46857	2,5-diketo-D-gluconic acid reductase A	dkgA
-0.482724	P76108	P76108	Putative ABC transporter periplasmic-binding protein YdcS	ydcS
-0.481964	P76621	P76621	Protein CsiD	csiD
-0.479978	P45800	P45800	Putative membrane protein IgaA homolog	yrfF
-0.475426	P0A9G6	P0A9G6	Isocitrate lyase	aceA
-0.471432	P0A725	P0A725	UDP-3-O-[3-hydroxymyristoyl] N-acetylglucosamine deacetylase	lpxC
-0.470417	P0AES9	P0AES9	Acid stress chaperone HdeA	hdeA
-0.470385	P76193	P76193	Probable L,D-transpeptidase YnhG	ynhG
-0.46373	P64426	P64426	UPF0748 lipoprotein YddW	yddW
-0.459977	P71298	P71298	Putative prophage CP4-6 integrase	intF
-0.459833	P0AGB3	P0AGB3	RNA polymerase sigma factor RpoH	rpoH
-0.459719	P0C8J8	P0C8J8	D-tagatose-1,6-bisphosphate aldolase subunit GatZ	gatZ
-0.452538	P21367	P21367	Uncharacterized protein YcaC	ycaC
-0.452199	P0AF78	P0AF78	Uncharacterized protein YjfJ	yjfJ
-0.446909	P77252	P77252	Uncharacterized protein YkgE	ykgE
-0.446093	P0A9I3	P0A9I3	Glycine cleavage system transcriptional repressor	gcvR
-0.444394	P0AAT9	P0AAT9	Uncharacterized protein YbeL	ybeL
-0.43727	P68206	P68206	UPF0337 protein YjbJ	yjbJ
-0.43689	P0ABB8	P0ABB8	Magnesium-transporting ATPase, P-type 1	mgtA
-0.43678	P75966	P75966	Ribosomal large subunit pseudouridine synthase E	rluE
-0.435109	P27837	P27837	Probable transport protein YifK	yifK
-0.433664	P75822	P75822	Uncharacterized protein YbjT	ybjT
-0.420794	P37757	P37757	Uncharacterized isomerase YddE	yddE
-0.41833	P0ABK2	P0ABK2	Cytochrome bd-I ubiquinol oxidase subunit 2	cydB
-0.411727	P21179	P21179	Catalase HPII	katE
-0.409853	P0ABD8	P0ABD8	Biotin carboxyl carrier protein of acetyl-CoA carboxylase	accB
-0.405022	P33570	P33570	Transketolase 2	tktB
-0.404506	P21363	P21363	Protein YciE	yciE
-0.398933	P27249	P27249	Bifunctional uridylyltransferase/uridylyl-removing enzyme;[Protein-PII] uridylyltransferase;[Protein-PII]-UMP uridylyl-removing enzyme	glnD
-0.396498	P0A879	P0A879	Tryptophan synthase beta chain	trpB
-0.392326	P0A8J4	P0A8J4	UPF0250 protein YbeD	ybeD
-0.392052	P0AAG5	P0AAG5	Multidrug resistance-like ATP-binding protein MdlB	mdlB
-0.391315	P64581	P64581	Uncharacterized protein YqjD	yqjD
-0.389669	P76145	P76145	Trans-aconitate 2-methyltransferase	tam
-0.387318	P0AER0	P0AER0	Glycerol uptake facilitator protein	glpF
-0.382335	P69910	P69910	Glutamate decarboxylase beta	gadB
-0.382229	P0AGG2	P0AGG2	Acyl-CoA thioesterase 2	tesB
-0.382221	P39274	P39274	Uncharacterized protein YjdJ	yjdJ
-0.382074	P28632	P28632	DNA polymerase III subunit psi	holD
-0.379671	P06864	P06864	Evolved beta-galactosidase subunit alpha	ebgA
-0.379564	P05637	P05637	Bis(5-nucleosyl)-tetraphosphatase [symmetrical]	apaH
-0.378896	P76389	P76389	UPF0053 protein YegH	yegH
-0.378802	P0A6E6	P0A6E6	ATP synthase epsilon chain	atpC
-0.377476	P0AET2	P0AET2	Acid stress chaperone HdeB	hdeB
-0.376056	P0ACM2	P0ACM2	HTH-type transcriptional repressor RspR	rspR
-0.373976	P0A901	P0A901	Outer membrane lipoprotein Blc	blc
-0.373509	P63284;A0A7H2C767	P63284;A0A7H2C767	Chaperone protein ClpB	clpB
-0.369132	P0AEH5	P0AEH5	Protein ElaB	elaB
-0.365691	P23847	P23847	Periplasmic dipeptide transport protein	dppA
-0.364809	P33371	P33371	tRNA-dihydrouridine synthase C	dusC
-0.36423	P0A6F9	P0A6F9	10 kDa chaperonin	groS
-0.364181	Q47319	Q47319	DTW domain-containing protein YfiP	yfiP
-0.364155	P68191	P68191	Stationary-phase-induced ribosome-associated protein	sra
-0.36366	P46852	P46852	Quercetin 2,3-dioxygenase	yhhW
-0.363358	P69490	P69490	Cytochrome c-type biogenesis protein CcmE	ccmE
-0.360436	P0AG80	P0AG80	sn-glycerol-3-phosphate-binding periplasmic protein UgpB	ugpB
-0.360273	P0AEZ9	P0AEZ9	Molybdenum cofactor biosynthesis protein B	moaB
-0.357166	P0ACZ8	P0ACZ8	Transcriptional regulatory protein CusR	cusR
-0.356265	P37194	P37194	Outer membrane protein slp	slp
-0.355807	P22256	P22256	4-aminobutyrate aminotransferase GabT	gabT
-0.354892	P32177	P32177	Protein FdhD	fdhD
-0.354157	P07003	P07003	Pyruvate dehydrogenase [ubiquinone];Alpha-peptide	poxB
-0.353986	P60872	P60872	Putative transport protein YidE	yidE
-0.353729	P42597	P42597	Uncharacterized protein YgjP	ygjP
-0.350647	P0ABE2	P0ABE2	Protein BolA	bolA
-0.349367	P0A756	P0A756	Glutathione-regulated potassium-efflux system ancillary protein KefG	kefG
-0.344056	P77454	P77454	Glutaminase 1	glsA1
-0.340424	P23898	P23898	Probable endopeptidase NlpC	nlpC
-0.338673	P56614;P21361	P56614;P21361	Uncharacterized protein YmdF;Uncharacterized protein YciG	ymdF;yciG
-0.338631	P0A8U0	P0A8U0	Protein Syd	syd
-0.33806	P76015	P76015	PTS-dependent dihydroxyacetone kinase, dihydroxyacetone-binding subunit DhaK	dhaK
-0.3369	P37342	P37342	Uncharacterized protein YjjI	yjjI
-0.334139	P37902	P37902	Glutamate/aspartate periplasmic-binding protein	gltI
-0.333633	P76329	P76329	Putative mannosyl-3-phosphoglycerate phosphatase	yedP
-0.332346	P31545	P31545	Deferrochelatase/peroxidase EfeB	efeB
-0.330897	P0C960	P0C960	Endo-type membrane-bound lytic murein transglycosylase A	emtA
-0.32924	P0A9C0	P0A9C0	Anaerobic glycerol-3-phosphate dehydrogenase subunit A	glpA
-0.328138	P0AF10	P0AF10	Mannitol operon repressor	mtlR
-0.327493	P0A6F3	P0A6F3	Glycerol kinase	glpK
-0.32347	P77581	P77581	Succinylornithine transaminase	astC
-0.323091	P64545	P64545	Uncharacterized protein YfgG	yfgG
-0.320697	P0AFP6	P0AFP6	Putative GTP cyclohydrolase 1 type 2	ybgI
-0.319364	P36659	P36659	Curved DNA-binding protein	cbpA
-0.319001	P76245	P76245	Probable diguanylate cyclase YeaP	yeaP
-0.317135	P76172	P76172	Uncharacterized protein YnfD	ynfD
-0.316479	P42626	P42626	UPF0597 protein YhaM	yhaM
-0.316448	P0AEM4	P0AEM4	Negative regulator of flagellin synthesis	flgM
-0.313699	P0AFU0	P0AFU0	Inner membrane ABC transporter permease protein YejB	yejB
-0.313028	P76549	P76549	Uncharacterized protein YffR	yffR
-0.310549	P69828	P69828	Galactitol-specific phosphotransferase enzyme IIA component	gatA
-0.309776	P0A7B8	P0A7B8	ATP-dependent protease subunit HslV	hslV
-0.308781	P33012	P33012	DNA gyrase inhibitor	sbmC
-0.305402	Q46803	Q46803	Uncharacterized protein YgeW	ygeW
-0.303142	P24230	P24230	ATP-dependent DNA helicase RecG	recG
-0.302751	P63228	P63228	D-glycero-beta-D-manno-heptose-1,7-bisphosphate 7-phosphatase	gmhB
-0.299846	P31455	P31455	Uncharacterized protein YidR	yidR
-0.29891	P67697	P67697	Antitoxin HicB	hicB
-0.29506	P0AC51	P0AC51	Zinc uptake regulation protein	zur
-0.29053	P31678	P31678	Trehalose-6-phosphate phosphatase	otsB
-0.290015	P37595	P37595	Isoaspartyl peptidase;Isoaspartyl peptidase subunit alpha;Isoaspartyl peptidase subunit beta	iaaA
-0.285245	P0AE78	P0AE78	Magnesium and cobalt efflux protein CorC	corC
-0.284746	P0AFW8	P0AFW8	Protein rof	rof
-0.282657	P17854	P17854	Phosphoadenosine phosphosulfate reductase	cysH
-0.281445	P08506	P08506	D-alanyl-D-alanine carboxypeptidase DacC	dacC
-0.281178	P13033	P13033	Anaerobic glycerol-3-phosphate dehydrogenase subunit B	glpB
-0.280643	P0A858	P0A858	Triosephosphate isomerase	tpiA
-0.277087	P0A8G6	P0A8G6	NAD(P)H dehydrogenase (quinone)	wrbA
-0.27557	P0AAC6	P0AAC6	Modulator of FtsH protease YccA	yccA
-0.275272	P0A7J0	P0A7J0	3,4-dihydroxy-2-butanone 4-phosphate synthase	ribB
-0.274336	P77754	P77754	Spheroplast protein Y	spy
-0.273965	P0AEX5	P0AEX5	Probable phosphoribulokinase	prkB
-0.272736	P0AC59	P0AC59	Glutaredoxin-2	grxB
-0.272587	P0A991	P0A991	Fructose-bisphosphate aldolase class 1	fbaB
-0.271925	P0AGE0	P0AGE0	Single-stranded DNA-binding protein	ssb
-0.270897	P77735	P77735	Uncharacterized oxidoreductase YajO	yajO
-0.267462	P76014	P76014	PTS-dependent dihydroxyacetone kinase, ADP-binding subunit DhaL	dhaL
-0.265327	P0A6F5	P0A6F5	60 kDa chaperonin	groL
-0.263404	P0A6D7	P0A6D7	Shikimate kinase 1	aroK
-0.26224	P25552	P25552	Guanosine-5-triphosphate,3-diphosphate pyrophosphatase	gppA
-0.261191	P30139	P30139	Thiazole synthase	thiG
-0.259329	P77499	P77499	Probable ATP-dependent transporter SufC	sufC
-0.258057	P39902	P39902	Protein SprT	sprT
-0.257904	P0A6Z3	P0A6Z3	Chaperone protein HtpG	htpG
-0.257556	P76445	P76445	Lipid A 1-diphosphate synthase	lpxT
-0.256011	P08997	P08997	Malate synthase A	aceB
-0.255993	P76113	P76113	NADPH-dependent curcumin reductase	curA
-0.255857	P33219	P33219	Protein YebF	yebF
-0.25228	P33362	P33362	Putative osmoprotectant uptake system substrate-binding protein OsmF	osmF
-0.250719	P17109	P17109	2-succinyl-5-enolpyruvyl-6-hydroxy-3-cyclohexene-1-carboxylate synthase	menD
-0.250669	P22333	P22333	Adenosine deaminase	add
-0.250048	P39371	P39371	N-acetylneuraminate epimerase	nanM
-0.248365	P0A731	P0A731	Methylglyoxal synthase	mgsA
-0.2467	P77739	P77739	Uncharacterized protein YniA	yniA
-0.246057	P09169	P09169	Protease 7	ompT
-0.245078	P31658	P31658	Molecular chaperone Hsp31 and glyoxalase 3	hchA
-0.244899	P0AB20	P0AB20	Heat shock protein HspQ	hspQ
-0.243819	P29745	P29745	Peptidase T	pepT
-0.239477	P27241	P27241	Lipopolysaccharide core biosynthesis protein RfaZ	rfaZ
-0.239306	P76406	P76406	Uncharacterized protein YegR	yegR
-0.239088	P0AF50	P0AF50	Uncharacterized protein YjbR	yjbR
-0.238852	P0A873	P0A873	tRNA (guanine-N(1)-)-methyltransferase	trmD
-0.238673	P25906	P25906	Putative oxidoreductase YdbC	ydbC
-0.238607	P32703	P32703	Uncharacterized Na(+)/H(+) exchanger YjcE	yjcE
-0.238178	P76143	P76143	Uncharacterized aldolase LsrF	lsrF
-0.238171	P30859	P30859	Putative ABC transporter arginine-binding protein 2	artI
-0.238128	P64534	P64534	Nickel/cobalt homeostasis protein RcnB	rcnB
-0.238068	P0AAF6	P0AAF6	Arginine transport ATP-binding protein ArtP	artP
-0.237865	P0AFL3	P0AFL3	Peptidyl-prolyl cis-trans isomerase A	ppiA
-0.237851	P0AC19	P0AC19	D-erythro-7,8-dihydroneopterin triphosphate epimerase	folX
-0.237138	P0AAC0	P0AAC0	Universal stress protein E	uspE
-0.236947	P0A9W0	P0A9W0	HTH-type transcriptional regulator UlaR	ulaR
-0.236246	P76577	P76577	Penicillin-binding protein 1C;Penicillin-insensitive transglycosylase;Transpeptidase-like module	pbpC
-0.23623	P30749	P30749	Molybdopterin synthase catalytic subunit	moaE
-0.23568	P67826	P67826	Copper homeostasis protein CutC	cutC
-0.235662	P0AGF6	P0AGF6	L-threonine dehydratase catabolic TdcB	tdcB
-0.235373	P33650	P33650	Ferrous iron transport protein B	feoB
-0.234809	P28304	P28304	Quinone oxidoreductase 1	qorA
-0.234356	P52102	P52102	Uncharacterized ferredoxin-like protein YfhL	yfhL
-0.234252	P0A877	P0A877	Tryptophan synthase alpha chain	trpA
-0.233951	Q47146	Q47146	Acyl-coenzyme A dehydrogenase	fadE
-0.233342	P15373	P15373	Antitoxin PrlF	prlF
-0.232069	P75946	P75946	Uncharacterized protein YcfL	ycfL
-0.231767	P0AC98	P0AC98	Succinate-acetate/proton symporter SatP	satP
-0.231295	P06999	P06999	ATP-dependent 6-phosphofructokinase isozyme 2	pfkB
-0.229651	P27250	P27250	Aldehyde reductase Ahr	ahr
-0.229478	P52644	P52644	Heat shock protein HslJ	hslJ
-0.229337	P06988	P06988	Histidinol dehydrogenase	hisD
-0.228939	P08622	P08622	Chaperone protein DnaJ	dnaJ
-0.22873	P0ABJ9	P0ABJ9	Cytochrome bd-I ubiquinol oxidase subunit 1	cydA
-0.228448	P25738	P25738	Acidic protein MsyB	msyB
-0.227651	P25718	P25718	Alpha-amylase	malS
-0.226808	P0A8P3	P0A8P3	Probable Fe(2+)-trafficking protein	yggX
-0.225271	P00963	P00963	Aspartate--ammonia ligase	asnA
-0.22426	P02929	P02929	Protein TonB	tonB
-0.222365	P24555	P24555	Protease 2	ptrB
-0.222205	P0AED0	P0AED0	Universal stress protein A	uspA
-0.221188	P37349	P37349	PTS-dependent dihydroxyacetone kinase, phosphotransferase subunit DhaM;Phosphocarrier protein HPr;Phosphotransferase enzyme IIA component	dhaM
-0.220872	P41036	P41036	Putative sialic acid transporter	nanT
-0.220722	P39835	P39835	High-affinity gluconate transporter	gntT
-0.218196	P0CG19	P0CG19	Inactive ribonuclease PH	rph
-0.217713	P68187	P68187	Maltose/maltodextrin import ATP-binding protein MalK	malK
-0.215963	P0A8D6	P0A8D6	O-acetyl-ADP-ribose deacetylase	ymdB
-0.215233	P37642	P37642	Inner membrane protein YhjD	yhjD
-0.214774	P0AA37	P0AA37	Ribosomal large subunit pseudouridine synthase A	rluA
-0.213973	P23894	P23894	Protease HtpX	htpX
-0.213504	P0ADV5	P0ADV5	Uncharacterized protein YhbW	yhbW
-0.213229	P39280	P39280	L-lysine 2,3-aminomutase	epmB
-0.213113	P0AAG0	P0AAG0	Dipeptide transport ATP-binding protein DppD	dppD
-0.212702	P0A6H5	P0A6H5	ATP-dependent protease ATPase subunit HslU	hslU
-0.211621	P00909	P00909	Tryptophan biosynthesis protein TrpCF;Indole-3-glycerol phosphate synthase;N-(5-phospho-ribosyl)anthranilate isomerase	trpC
-0.210595	Q46871	Q46871	NADPH-dependent ferric-chelate reductase	yqjH
-0.210108	Q06065	Q06065	Acetoacetate metabolism regulatory protein AtoC	atoC
-0.209786	P0ABT2	P0ABT2	DNA protection during starvation protein	dps
-0.209602	P76402	P76402	UPF0339 protein YegP	yegP
-0.208922	P0ACV0	P0ACV0	Lipid A biosynthesis lauroyltransferase	lpxL
-0.208591	P0AGL7	P0AGL7	Ribosomal RNA small subunit methyltransferase E	rsmE
-0.208543	P69831	P69831	Galactitol permease IIC component	gatC
-0.208356	P39173	P39173	Putative glucose-6-phosphate 1-epimerase	yeaD
-0.207796	P0AEL0	P0AEL0	Formate dehydrogenase, cytochrome b556(fdo) subunit	fdoI
-0.207046	P0A8R7	P0A8R7	UPF0283 membrane protein YcjF	ycjF
-0.206526	P0ABY4	P0ABY4	Flavodoxin-2	fldB
-0.206415	P0A9W9	P0A9W9	Protein YrdA	yrdA
-0.203955	P19926	P19926	Glucose-1-phosphatase	agp
-0.203945	P13035	P13035	Aerobic glycerol-3-phosphate dehydrogenase	glpD
-0.203816	P27550	P27550	Acetyl-coenzyme A synthetase	acs
-0.203531	P0AFD1	P0AFD1	NADH-quinone oxidoreductase subunit E	nuoE
-0.202979	P68398	P68398	tRNA-specific adenosine deaminase	tadA
-0.20241	P0AEW6	P0AEW6	Inosine-guanosine kinase	gsk
-0.201789	P39176	P39176	Probable L,D-transpeptidase ErfK/SrfK	erfK
-0.201461	P23843	P23843	Periplasmic oligopeptide-binding protein	oppA
-0.201319	P76004	P76004	Uncharacterized protein YcgM	ycgM
-0.200809	P0A9M0	P0A9M0	Lon protease	lon
-0.199954	P0ADN6	P0ADN6	Uncharacterized lipoprotein YifL	yifL
-0.199269	P0A6Y5	P0A6Y5	33 kDa chaperonin	hslO
-0.197549	P0A6C8	P0A6C8	Acetylglutamate kinase	argB
-0.195693	P21829	P21829	Pyridoxal phosphate phosphatase YbhA	ybhA
-0.19565	P0AFJ5	P0AFJ5	Phosphate regulon transcriptional regulatory protein PhoB	phoB
-0.195197	P0ABF4	P0ABF4	Ethanolamine utilization protein EutM	eutM
-0.194559	P0AEM9	P0AEM9	Cystine-binding periplasmic protein	fliY
-0.193411	P69913	P69913	Carbon storage regulator	csrA
-0.193147	P52643	P52643	D-lactate dehydrogenase	ldhA
-0.193003	P12994	P12994	UPF0098 protein YbhB	ybhB
-0.191828	P0AFI5	P0AFI5	D-alanyl-D-alanine endopeptidase	pbpG
-0.191708	P0CF70;P0CF69;P0CF68;P0CF67;P0CF66	P0CF70;P0CF69;P0CF68;P0CF67;P0CF66	Transposase InsE for insertion sequence IS3E;Transposase InsE for insertion sequence IS3D;Transposase InsE for insertion sequence IS3C;Transposase InsE for insertion sequence IS3B;Transposase InsE for insertion sequence IS3A	insE5;insE4;insE3;insE2;insE1
-0.19133	P0A7F6	P0A7F6	S-adenosylmethionine decarboxylase proenzyme;S-adenosylmethionine decarboxylase beta chain;S-adenosylmethionine decarboxylase alpha chain	speD
-0.190873	P0AB61	P0AB61	Protein YciN	yciN
-0.190481	P30744	P30744	L-serine dehydratase 2	sdaB
-0.18996	P77554	P77554	Uncharacterized protein YahJ	yahJ
-0.189273	P16525	P16525	DNA replication terminus site-binding protein	tus
-0.189061	P0ACI6	P0ACI6	Regulatory protein AsnC	asnC
-0.188921	P25516	P25516	Aconitate hydratase A	acnA
-0.187837	P69681	P69681	Ammonia channel	amtB
-0.187798	P45424	P45424	Uncharacterized protein YhcH	yhcH
-0.187754	P52697	P52697	6-phosphogluconolactonase	pgl
-0.185909	P24182	P24182	Biotin carboxylase	accC
-0.185873	P0A6Y8	P0A6Y8	Chaperone protein DnaK	dnaK
-0.185342	P0A8U2	P0A8U2	UPF0294 protein YafD	yafD
-0.184814	Q47150	Q47150	Antitoxin DinJ	dinJ
-0.184753	P25553	P25553	Lactaldehyde dehydrogenase	aldA
-0.184601	P76046	P76046	Uncharacterized protein YcjX	ycjX
-0.184455	P39452	P39452	Ribonucleoside-diphosphate reductase 2 subunit alpha	nrdE
-0.183746	P04335	P04335	Esterase FrsA	frsA
-0.182771	P0A6R3	P0A6R3	DNA-binding protein Fis	fis
-0.181897	P0AFZ1	P0AFZ1	Protein SseB	sseB
-0.181752	P69741	P69741	Hydrogenase-2 small chain	hybO
-0.181369	P00393	P00393	NADH dehydrogenase	ndh
-0.180901	P0AFB5	P0AFB5	Nitrogen regulation protein NR(II)	glnL
-0.179717	P0A6A3	P0A6A3	Acetate kinase	ackA
-0.17889	P0A7H0	P0A7H0	DNA replication and repair protein RecF	recF
-0.178452	P12996	P12996	Biotin synthase	bioB
-0.178413	P13029	P13029	Catalase-peroxidase	katG
-0.177993	P69488	P69488	Divalent-cation tolerance protein CutA	cutA
-0.177797	P32662	P32662	Phosphoglycolate phosphatase	gph
-0.177344	P0AC00	P0AC00	Fructoselysine 6-phosphate deglycase	frlB
-0.176141	P0A8K5	P0A8K5	UPF0253 protein YaeP	yaeP
-0.175853	P0AEP1	P0AEP1	Galactose-proton symporter	galP
-0.175714	P0A744	P0A744	Peptide methionine sulfoxide reductase MsrA	msrA
-0.174834	P0AF90	P0AF90	Regulator of ribonuclease activity B	rraB
-0.174025	P0ABD3	P0ABD3	Bacterioferritin	bfr
-0.173857	P14175	P14175	Glycine betaine/L-proline transport ATP-binding protein ProV	proV
-0.173691	P64451	P64451	Uncharacterized lipoprotein YdcL	ydcL
-0.173266	P0A959	P0A959	Glutamate-pyruvate aminotransferase AlaA	alaA
-0.173002	P23917	P23917	Fructokinase	mak
-0.17268	P27298	P27298	Oligopeptidase A	prlC
-0.171169	P37146	P37146	Ribonucleoside-diphosphate reductase 2 subunit beta	nrdF
-0.170995	P0ACG8	P0ACG8	Heat shock protein 15	hslR
-0.170931	P0A9H3	P0A9H3	Lysine decarboxylase, inducible	cadA
-0.17051	P37657	P37657	Protein BcsE homolog	bcsE
-0.170018	P07650	P07650	Thymidine phosphorylase	deoA
-0.169993	P0AAS7	P0AAS7	Uncharacterized protein YbcJ	ybcJ
-0.169853	P0A9C5	P0A9C5	Glutamine synthetase	glnA
-0.168982	P03030	P03030	Transcriptional activator protein LysR	lysR
-0.168684	P13000	P13000	ATP-dependent dethiobiotin synthetase BioD 1	bioD1
-0.168672	P0AF24	P0AF24	Ribonucleotide monophosphatase NagD	nagD
-0.16866	P32173	P32173	Molybdenum cofactor guanylyltransferase	mobA
-0.168607	P75990	P75990	Blue light- and temperature-regulated antirepressor BluF	bluF
-0.167798	P77295	P77295	Probable HTH-type transcriptional regulator YgaV	ygaV
-0.166648	P0A9D2	P0A9D2	Glutathione S-transferase GstA	gstA
-0.166196	P0ACU7	P0ACU7	HTH-type transcriptional regulator YjdC	yjdC
-0.165638	P09158	P09158	Polyamine aminopropyltransferase	speE
-0.164568	P0ABV2	P0ABV2	Biopolymer transport protein ExbD	exbD
-0.16436	P0AA57	P0AA57	Protein YobA	yobA
-0.164358	P39304	P39304	3-keto-L-gulonate-6-phosphate decarboxylase UlaD	ulaD
-0.164219	P0A905	P0A905	Outer membrane lipoprotein SlyB	slyB
-0.164019	P0A6M8	P0A6M8	Elongation factor G	fusA
-0.163472	P00582	P00582	DNA polymerase I	polA
-0.16303	Q2M7R5	Q2M7R5	Uncharacterized protein YibT	yibT
-0.161996	P30871	P30871	Inorganic triphosphatase	ygiF
-0.161856	P39177	P39177	Universal stress protein G	uspG
-0.16054	P0AAN3	P0AAN3	Hydrogenase isoenzymes nickel incorporation protein HypB	hypB
-0.160346	P30177	P30177	Uncharacterized protein YbiB	ybiB
-0.160295	P0AG07	P0AG07	Ribulose-phosphate 3-epimerase	rpe
-0.160088	P0ADS6	P0ADS6	Uncharacterized protein YggE	yggE
-0.160028	P34209	P34209	Protein YdcF	ydcF
-0.159538	P24203	P24203	Uncharacterized GTP-binding protein YjiA	yjiA
-0.158735	P0A761	P0A761	Putative N-acetylmannosamine-6-phosphate 2-epimerase	nanE
-0.15865	P37666	P37666	Glyoxylate/hydroxypyruvate reductase B	ghrB
-0.158149	P39334	P39334	HTH-type transcriptional repressor BdcR	bdcR
-0.157998	P15286	P15286	Flagellar regulator flk	flk
-0.157816	P0A6I6	P0A6I6	Phosphopantetheine adenylyltransferase	coaD
-0.156249	P64610	P64610	Uncharacterized protein YrbL	yrbL
-0.155945	P25666	P25666	Protein HtrL	htrL
-0.155252	P0ADN2	P0ADN2	UPF0438 protein YifE	yifE
-0.154402	P0C0V0	P0C0V0	Periplasmic serine endoprotease DegP	degP
-0.154041	P0A898	P0A898	Endoribonuclease YbeY	ybeY
-0.154034	P0A8J2	P0A8J2	Primosomal protein 1	dnaT
-0.153901	P0AF48	P0AF48	UPF0047 protein YjbQ	yjbQ
-0.153845	P05719	P05719	Type-1 restriction enzyme EcoKI specificity protein	hsdS
-0.153825	P75746	P75746	UPF0271 protein YbgL	ybgL
-0.153422	P46859	P46859	Thermoresistant gluconokinase	gntK
-0.153284	P0A9J8	P0A9J8	P-protein;Chorismate mutase;Prephenate dehydratase	pheA
-0.15276	P0A9B2	P0A9B2	Glyceraldehyde-3-phosphate dehydrogenase A	gapA
-0.152507	P0A8M3	P0A8M3	Threonine--tRNA ligase	thrS
-0.151433	P0A8E1	P0A8E1	UPF0227 protein YcfP	ycfP
-0.151409	P0AB77	P0AB77	2-amino-3-ketobutyrate coenzyme A ligase	kbl
-0.150828	P33195	P33195	Glycine dehydrogenase (decarboxylating)	gcvP
-0.1505	P30748	P30748	Molybdopterin synthase sulfur carrier subunit	moaD
-0.150453	P17993	P17993	Ubiquinone biosynthesis O-methyltransferase	ubiG
-0.150204	P37095	P37095	Peptidase B	pepB
-0.150111	P10443	P10443	DNA polymerase III subunit alpha	dnaE
-0.150037	P39838	P39838	Phosphotransferase RcsD	rcsD
-0.149938	P52129	P52129	mRNA endoribonuclease LS	rnlA
-0.148913	P76594	P76594	Protein lysine acetyltransferase Pka	pka
-0.148197	P23893	P23893	Glutamate-1-semialdehyde 2,1-aminomutase	hemL
-0.148119	P0A915	P0A915	Outer membrane protein W	ompW
-0.148094	P08839	P08839	Phosphoenolpyruvate-protein phosphotransferase	ptsI
-0.147635	P45425	P45425	N-acetylmannosamine kinase	nanK
-0.147494	P0A8Z0	P0A8Z0	Acyl-CoA thioester hydrolase YciA	yciA
-0.147008	P03841	P03841	Maltose operon periplasmic protein	malM
-0.146044	P0A7D1	P0A7D1	Peptidyl-tRNA hydrolase	pth
-0.145769	P05791	P05791	Dihydroxy-acid dehydratase	ilvD
-0.145049	P39396	P39396	Inner membrane protein YjiY	yjiY
-0.14452	P17169	P17169	Glutamine--fructose-6-phosphate aminotransferase [isomerizing]	glmS
-0.143291	P00954	P00954	Tryptophan--tRNA ligase	trpS
-0.142884	P08194	P08194	Glycerol-3-phosphate transporter	glpT
-0.142232	P76148	P76148	Uncharacterized protein YneG	yneG
-0.142186	P63183	P63183	Low affinity potassium transport system protein kup	kup
-0.141364	P37671	P37671	HTH-type transcriptional regulator YiaJ	yiaJ
-0.141261	P00579	P00579	RNA polymerase sigma factor RpoD	rpoD
-0.140705	P69425	P69425	Sec-independent protein translocase protein TatB	tatB
-0.140652	P0CK95	P0CK95	Putative lipoprotein AcfD homolog	yghJ
-0.139015	P0AA91	P0AA91	Uncharacterized lipoprotein YeaY	yeaY
-0.138953	Q46864	Q46864	Antitoxin MqsA	mqsA
-0.13864	P39337	P39337	Uncharacterized N-acetyltransferase YjgM	yjgM
-0.138543	P37647	P37647	2-dehydro-3-deoxygluconokinase	kdgK
-0.138282	P09551	P09551	Lysine/arginine/ornithine-binding periplasmic protein	argT
-0.138025	P0AFP4	P0AFP4	Uncharacterized oxidoreductase YbbO	ybbO
-0.137722	P61517	P61517	Carbonic anhydrase 2	can
-0.137175	P15288	P15288	Cytosol non-specific dipeptidase	pepD
-0.137049	P0A6U5	P0A6U5	Ribosomal RNA small subunit methyltransferase G	rsmG
-0.136817	P25534	P25534	2-octaprenyl-6-methoxyphenol hydroxylase	ubiH
-0.136332	P0ACD4	P0ACD4	Iron-sulfur cluster assembly scaffold protein IscU	iscU
-0.136279	P31473	P31473	ATPase RavA	ravA
-0.136268	P07913	P07913	L-threonine 3-dehydrogenase	tdh
-0.135759	P77522	P77522	FeS cluster assembly protein SufB	sufB
-0.135453	P0A9N4	P0A9N4	Pyruvate formate-lyase 1-activating enzyme	pflA
-0.135267	P11557	P11557	Cell division protein DamX	damX
-0.135189	P0A754	P0A754	Glutathione-regulated potassium-efflux system ancillary protein KefF	kefF
-0.134936	P04994	P04994	Exodeoxyribonuclease 7 large subunit	xseA
-0.134516	P62768	P62768	UPF0325 protein YaeH	yaeH
-0.134254	P77395	P77395	Uncharacterized protein YbbN	ybbN
-0.134247	P0AFH2	P0AFH2	Oligopeptide transport system permease protein OppB	oppB
-0.134186	P0A6K6	P0A6K6	Phosphopentomutase	deoB
-0.134146	P0A9H7	P0A9H7	Cyclopropane-fatty-acyl-phospholipid synthase	cfa
-0.134008	P21338	P21338	Ribonuclease I	rna
-0.1332	P0A9L5	P0A9L5	Peptidyl-prolyl cis-trans isomerase C	ppiC
-0.132636	P18843	P18843	NH(3)-dependent NAD(+) synthetase	nadE
-0.132101	P0A6E4	P0A6E4	Argininosuccinate synthase	argG
-0.131797	P60716	P60716	Lipoyl synthase	lipA
-0.130992	P39411	P39411	Non-canonical purine NTP phosphatase	yjjX
-0.130428	P27128	P27128	Lipopolysaccharide 1,3-galactosyltransferase	rfaI
-0.130006	P06987	P06987	Histidine biosynthesis bifunctional protein HisB;Histidinol-phosphatase;Imidazoleglycerol-phosphate dehydratase	hisB
-0.129995	P0AEQ1	P0AEQ1	Protein GlcG	glcG
-0.129619	P0A9D8	P0A9D8	2,3,4,5-tetrahydropyridine-2,6-dicarboxylate N-succinyltransferase	dapD
-0.129565	Q46925	Q46925	Cysteine desulfurase CsdA	csdA
-0.129547	P18392	P18392	Sensor protein RstB	rstB
-0.129399	P0ADM4	P0ADM4	Uncharacterized protein YidQ	yidQ
-0.129258	P0AD59	P0AD59	Inhibitor of vertebrate lysozyme	ivy
-0.129204	P32695	P32695	tRNA-dihydrouridine synthase A	dusA
-0.128915	P76027	P76027	Oligopeptide transport ATP-binding protein OppD	oppD
-0.128258	P00805	P00805	L-asparaginase 2	ansB
-0.128146	P00350	P00350	6-phosphogluconate dehydrogenase, decarboxylating	gnd
-0.127562	P0ADG7	P0ADG7	Inosine-5-monophosphate dehydrogenase	guaB
-0.126883	P0AA16	P0AA16	Transcriptional regulatory protein OmpR	ompR
-0.126127	P27830	P27830	dTDP-glucose 4,6-dehydratase 2	rffG
-0.125711	P0A8N7	P0A8N7	Elongation factor P--(R)-beta-lysine ligase	epmA
-0.12536	P0A738	P0A738	Cyclic pyranopterin monophosphate synthase accessory protein	moaC
-0.123931	P0ACB2	P0ACB2	Delta-aminolevulinic acid dehydratase	hemB
-0.123713	P0AAH0	P0AAH0	Phosphate import ATP-binding protein PstB	pstB
-0.12347	P0A6L7	P0A6L7	Altronate oxidoreductase	uxaB
-0.123233	P0AA04	P0AA04	Phosphocarrier protein HPr	ptsH
-0.122679	P00509	P00509	Aspartate aminotransferase	aspC
-0.122391	P29217	P29217	UPF0502 protein YceH	yceH
-0.122353	P09424	P09424	Mannitol-1-phosphate 5-dehydrogenase	mtlD
-0.122003	P0AE88	P0AE88	Transcriptional regulatory protein CpxR	cpxR
-0.121588	P0AFQ7	P0AFQ7	Uncharacterized deoxyribonuclease YcfH	ycfH
-0.121552	P0ADQ2	P0ADQ2	Uncharacterized protein YiiD	yiiD
-0.121353	P0A8Q6	P0A8Q6	ATP-dependent Clp protease adapter protein ClpS	clpS
-0.120948	P12998	P12998	8-amino-7-oxononanoate synthase	bioF
-0.120775	P56262	P56262	Putative carboxymethylenebutenolidase	ysgA
-0.120025	P0ADY7	P0ADY7	50S ribosomal protein L16	rplP
-0.119834	P0AFH6	P0AFH6	Oligopeptide transport system permease protein OppC	oppC
-0.119796	P0AFI7	P0AFI7	Pyridoxine/pyridoxamine 5-phosphate oxidase	pdxH
-0.119764	P24554	P24554	DNA repair protein RadA	radA
-0.119193	P39286	P39286	Putative ribosome biogenesis GTPase RsgA	rsgA
-0.119026	P0A6K1	P0A6K1	Diaminopimelate epimerase	dapF
-0.118828	P77265	P77265	Multidrug resistance-like ATP-binding protein MdlA	mdlA
-0.118317	P00959	P00959	Methionine--tRNA ligase	metG
-0.118254	P0A6L0	P0A6L0	Deoxyribose-phosphate aldolase	deoC
-0.117625	P14294	P14294	DNA topoisomerase 3	topB
-0.116303	P33030	P33030	Uncharacterized protein YeiR	yeiR
-0.116243	P0A799	P0A799	Phosphoglycerate kinase	pgk
-0.115551	P64463	P64463	Putative selenoprotein YdfZ	ydfZ
-0.115236	P77529	P77529	Uncharacterized symporter YdjN	ydjN
-0.114854	P0CE48;P0CE47	P0CE48;P0CE47	Elongation factor Tu 2;Elongation factor Tu 1	tufB;tufA
-0.114663	P0A935	P0A935	Membrane-bound lytic murein transglycosylase A	mltA
-0.114496	P39160;P77260	P39160	D-mannonate oxidoreductase	uxuB
-0.114376	P0AG67	P0AG67	30S ribosomal protein S1	rpsA
-0.114052	P76316	P76316	D-cysteine desulfhydrase	dcyD
-0.113955	P30750	P30750	Methionine import ATP-binding protein MetN	metN
-0.113607	P0ACQ4	P0ACQ4	Hydrogen peroxide-inducible genes activator	oxyR
-0.11262	P31433	P31433	Uncharacterized protein YicH	yicH
-0.112533	P60546	P60546	Guanylate kinase	gmk
-0.112413	P0AGC3	P0AGC3	Soluble lytic murein transglycosylase	slt
-0.112075	Q46856	Q46856	Alcohol dehydrogenase YqhD	yqhD
-0.111943	P60955	P60955	Prolipoprotein diacylglyceryl transferase	lgt
-0.111855	P0A8S1	P0A8S1	HTH-type transcriptional regulator ArgP	argP
-0.111541	P0AB91	P0AB91	Phospho-2-dehydro-3-deoxyheptonate aldolase, Phe-sensitive	aroG
-0.11129	P05523	P05523	Formamidopyrimidine-DNA glycosylase	mutM
-0.110739	P76170	P76170	UPF0482 protein YnfB	ynfB
-0.110515	P0AAB8	P0AAB8	Universal stress protein D	uspD
-0.109812	P0AFX0	P0AFX0	Ribosome hibernation promoting factor	hpf
-0.109763	P77182	P77182	tRNA 5-methylaminomethyl-2-thiouridine biosynthesis bifunctional protein MnmC;tRNA (mnm(5)s(2)U34)-methyltransferase;FAD-dependent cmnm(5)s(2)U34 oxidoreductase	mnmC
-0.109247	P0A9J6	P0A9J6	Ribokinase	rbsK
-0.109125	P0AFY2	P0AFY2	Protein SanA	sanA
-0.108682	P0A6J3	P0A6J3	Sulfate transporter CysZ	cysZ
-0.108636	P77338	P77338	Mechanosensitive channel MscK	mscK
-0.108482	P0AD12	P0AD12	Protein YeeZ	yeeZ
-0.108438	P0AED9	P0AED9	DNA-cytosine methyltransferase	dcm
-0.10834	P42620	P42620	Glutathionyl-hydroquinone reductase YqjG	yqjG
-0.10821	P46474	P46474	Uncharacterized protein YhdP	yhdP
-0.108167	P0AG18	P0AG18	N5-carboxyaminoimidazole ribonucleotide mutase	purE
-0.107742	P21169;P24169	P21169	Ornithine decarboxylase, constitutive	speC
-0.107494	P30745	P30745	Cyclic pyranopterin monophosphate synthase	moaA
-0.106866	P0A7U3	P0A7U3	30S ribosomal protein S19	rpsS
-0.106618	P0AEL6	P0AEL6	Ferrienterobactin-binding periplasmic protein	fepB
-0.106385	P0A8L1	P0A8L1	Serine--tRNA ligase	serS
-0.105541	P21866;P39901	P21866	KDP operon transcriptional regulatory protein KdpE	kdpE
-0.105431	P30860	P30860	ABC transporter arginine-binding protein 1	artJ
-0.104935	P46130	P46130	Putative acyl-CoA thioester hydrolase YbhC	ybhC
-0.104895	P0AAN9	P0AAN9	Anti-adapter protein IraP	iraP
-0.104603	P0AGC7	P0AGC7	Protein Smp	smp
-0.104413	P37759	P37759	dTDP-glucose 4,6-dehydratase 1	rfbB
-0.104341	P0AE48	P0AE48	Gamma-glutamylcyclotransferase family protein YtfP	ytfP
-0.104326	Q46868	Q46868	Uncharacterized protein YqiC	yqiC
-0.103931	P52108	P52108	Transcriptional regulatory protein RstA	rstA
-0.103825	P09148	P09148	Galactose-1-phosphate uridylyltransferase	galT
-0.103765	P32176	P32176	Formate dehydrogenase-O major subunit	fdoG
-0.103561	P0AB55	P0AB55	Protein YciI	yciI
-0.103505	P23886	P23886	ATP-binding/permease protein CydC	cydC
-0.10322	P13458	P13458	Nuclease SbcCD subunit C	sbcC
-0.103072	P65870	P65870	6-carboxy-5,6,7,8-tetrahydropterin synthase	queD
-0.102844	P0C8J6	P0C8J6	D-tagatose-1,6-bisphosphate aldolase subunit GatY	gatY
-0.102844	P0AD61	P0AD61	Pyruvate kinase I	pykF
-0.102772	P0A8V6	P0A8V6	Fatty acid metabolism regulator protein	fadR
-0.102671	P05020	P05020	Dihydroorotase	pyrC
-0.102566	P61949	P61949	Flavodoxin-1	fldA
-0.102508	P37615	P37615	Uncharacterized protein YhhM	yhhM
-0.101657	P13857	P13857	Ribosomal-protein-serine acetyltransferase	rimL
-0.101556	P0AET8	P0AET8	7-alpha-hydroxysteroid dehydrogenase	hdhA
-0.101414	P23869	P23869	Peptidyl-prolyl cis-trans isomerase B	ppiB
-0.101351	P0A9M8	P0A9M8	Phosphate acetyltransferase	pta
-0.101219	P46853	P46853	Uncharacterized oxidoreductase YhhX	yhhX
-0.101199	P0AFR2	P0AFR2	C4-dicarboxylic acid transporter DauA	dauA
-0.101191	P0AES0	P0AES0	Bifunctional glutathionylspermidine synthetase/amidase;Glutathionylspermidine amidase;Glutathionylspermidine synthetase	gss
-0.100889	P22186	P22186	Transcriptional regulator MraZ	mraZ
-0.0999196	P67603	P67603	UPF0267 protein YqfB	yqfB
-0.0998665	P77690	P77690	UDP-4-amino-4-deoxy-L-arabinose--oxoglutarate aminotransferase	arnB
-0.0996799	P0ADE8	P0ADE8	tRNA-modifying protein YgfZ	ygfZ
-0.0994603	Q47690	Q47690	Homocysteine S-methyltransferase	mmuM
-0.0992428	P76491	P76491	5-deoxynucleotidase YfbR	yfbR
-0.0992238	P76149	P76149	Succinate semialdehyde dehydrogenase [NAD(P)+] Sad	sad
-0.0989043	P0A8X0	P0A8X0	UPF0307 protein YjgA	yjgA
-0.0985654	P0ACK5	P0ACK5	Deoxyribose operon repressor	deoR
-0.0980275	P60664	P60664	Imidazole glycerol phosphate synthase subunit HisF	hisF
-0.0980174	P17952	P17952	UDP-N-acetylmuramate--L-alanine ligase	murC
-0.098005	P77559	P77559	Uncharacterized HTH-type transcriptional regulator YnfL	ynfL
-0.0979659	P30870	P30870	Glutamate-ammonia-ligase adenylyltransferase	glnE
-0.0978889	P0A9Z1	P0A9Z1	Nitrogen regulatory protein P-II 1	glnB
-0.0978273	P33221	P33221	Phosphoribosylglycinamide formyltransferase 2	purT
-0.0977306	P31663	P31663	Pantothenate synthetase	panC
-0.0974935	P0A8I5	P0A8I5	tRNA (guanine-N(7)-)-methyltransferase	trmB
-0.097449	P0AGJ7	P0AGJ7	tRNA (cytidine(34)-2-O)-methyltransferase	trmL
-0.0971101	P0ABN1	P0ABN1	Diacylglycerol kinase	dgkA
-0.0969149	P0ACJ0	P0ACJ0	Leucine-responsive regulatory protein	lrp
-0.0965751	P0AES2;Q46915	P0AES2	Glucarate dehydratase	gudD
-0.0965023	P25894	P25894	Metalloprotease LoiP	loiP
-0.0963968	P33136	P33136	Glucans biosynthesis protein G	mdoG
-0.096323	P0A6M4	P0A6M4	D-aminoacyl-tRNA deacylase	dtd
-0.0961135	P15031	P15031	Fe(3+) dicitrate transport ATP-binding protein FecE	fecE
-0.0956516	P0A8W8	P0A8W8	UPF0304 protein YfbU	yfbU
-0.0951138	P0A6K3	P0A6K3	Peptide deformylase	def
-0.0949078	P08192	P08192	Bifunctional protein FolC;Folylpolyglutamate synthase;Dihydrofolate synthase	folC
-0.0946782	P0ABK5	P0ABK5	Cysteine synthase A	cysK
-0.0944017	P0ABU7	P0ABU7	Biopolymer transport protein ExbB	exbB
-0.0942621	P0ACI3	P0ACI3	Xylose operon regulatory protein	xylR
-0.0940755	P0A8M0	P0A8M0	Asparagine--tRNA ligase	asnS
-0.0938473	P0AFM6	P0AFM6	Phage shock protein A	pspA
-0.0937144	P0A9C3	P0A9C3	Aldose 1-epimerase	galM
-0.0935287	P0AFK0	P0AFK0	Metalloprotease PmbA	pmbA
-0.0934862	P24186	P24186	Bifunctional protein FolD;Methylenetetrahydrofolate dehydrogenase;Methenyltetrahydrofolate cyclohydrolase	folD
-0.0931352	P04993	P04993	RecBCD enzyme subunit RecD	recD
-0.0928427	Q46948	Q46948	Probable protein deglycase	yajL
-0.0918436	P0AF43	P0AF43	Uncharacterized protein YjbB	yjbB
-0.091767	P39199	P39199	50S ribosomal protein L3 glutamine methyltransferase	prmB
-0.0915464	P24171	P24171	Peptidyl-dipeptidase dcp	dcp
-0.0911096	P04425	P04425	Glutathione synthetase	gshB
-0.0907784	P0A6T3	P0A6T3	Galactokinase	galK
-0.0904649	P0AE12	P0AE12	AMP nucleosidase	amn
-0.0903409	P0A8F8	P0A8F8	UvrABC system protein B	uvrB
-0.0901502	P0A953	P0A953	3-oxoacyl-[acyl-carrier-protein] synthase 1	fabB
-0.0897624	P0A6V8	P0A6V8	Glucokinase	glk
-0.0896301	P0A6U3	P0A6U3	tRNA uridine 5-carboxymethylaminomethyl modification enzyme MnmG	mnmG
-0.0891736	P40874	P40874	N-methyl-L-tryptophan oxidase	solA
-0.0891196	P0AE52	P0AE52	Putative peroxiredoxin bcp	bcp
-0.0887985	P21599	P21599	Pyruvate kinase II	pykA
-0.0885213	P0ABC3	P0ABC3	Modulator of FtsH protease HflC	hflC
-0.0882937	P50456	P50456	Protein mlc	mlc
-0.0882416	P0A7A5	P0A7A5	Protein-L-isoaspartate O-methyltransferase	pcm
-0.0880102	P0C0K3	P0C0K3	Protein RdoA	rdoA
-0.087924	P0AFM9	P0AFM9	Phage shock protein B	pspB
-0.0877794	P0ABF6	P0ABF6	Cytidine deaminase	cdd
-0.0873744	P04693	P04693	Aromatic-amino-acid aminotransferase	tyrB
-0.0869261	P22106	P22106	Asparagine synthetase B [glutamine-hydrolyzing]	asnB
-0.08605	P76502	P76502	Phosphohistidine phosphatase SixA	sixA
-0.0858606	P0CE53;A0A385XJE6;P0CE58;P0CE57;P0CE56;P0CE55;P0CE54;P0CE52;P0CE51;P0CE50;P0CE49;P76071	P0CE53;A0A385XJE6;P0CE58;P0CE57;P0CE56;P0CE55;P0CE54;P0CE52;P0CE51;P0CE50;P0CE49;P76071	Transposase InsH for insertion sequence element IS5H;Transposase InsH for insertion sequence element IS5T;Transposase InsH for insertion sequence element IS5R;Transposase InsH for insertion sequence element IS5LO;Transposase InsH for insertion sequence element IS5K;Transposase InsH for insertion sequence element IS5I;Transposase InsH for insertion sequence element IS5F;Transposase InsH for insert…	insH6;insH11;insH10;insH9;insH8;insH7;insH4;insH3;insH2;insH1;insH5
-0.0858469	P76187	P76187	Oxidoreductase YdhF	ydhF
-0.0857964	P29680	P29680	Uroporphyrinogen decarboxylase	hemE
-0.0857817	P0ACU2	P0ACU2	HTH-type transcriptional regulator RutR	rutR
-0.0854028	P0A6V1	P0A6V1	Glucose-1-phosphate adenylyltransferase	glgC
-0.0853354	P0A7T3	P0A7T3	30S ribosomal protein S16	rpsP
-0.0853297	P06959	P06959	Dihydrolipoyllysine-residue acetyltransferase component of pyruvate dehydrogenase complex	aceF
-0.0852496	P0AGG8	P0AGG8	Metalloprotease TldD	tldD
-0.0851987	P0A9L8	P0A9L8	Pyrroline-5-carboxylate reductase	proC
-0.0845553	P67095	P67095	Phosphodiesterase YfcE	yfcE
-0.0842854	P0A812	P0A812	Holliday junction ATP-dependent DNA helicase RuvB	ruvB
-0.084047	P0AED5	P0AED5	Response regulator UvrY	uvrY
-0.0839876	P76256	P76256	tRNA threonylcarbamoyladenosine biosynthesis protein TsaB	tsaB
-0.0837135	P37692	P37692	ADP-heptose--LPS heptosyltransferase 2	rfaF
-0.0832106	P0C093	P0C093	Nucleoid occlusion factor SlmA	slmA
-0.0824134	P22525	P22525	Probable L,D-transpeptidase YcbB	ycbB
-0.0823491	P0A9T0	P0A9T0	D-3-phosphoglycerate dehydrogenase	serA
-0.0820891	P0AEK0	P0AEK0	Exodeoxyribonuclease 10	exoX
-0.0817471	P17115	P17115	Arabinose 5-phosphate isomerase GutQ	gutQ
-0.0817356	P12758	P12758	Uridine phosphorylase	udp
-0.0815175	P12995	P12995	Adenosylmethionine-8-amino-7-oxononanoate aminotransferase	bioA
-0.0812162	P37641	P37641	Uncharacterized HTH-type transcriptional regulator YhjC	yhjC
-0.0810467	P41407	P41407	FMN-dependent NADH-azoreductase	azoR
-0.081035	P76273	P76273	Ribosomal RNA small subunit methyltransferase F	rsmF
-0.0810108	P0A8Y8	P0A8Y8	Proofreading thioesterase EntH	entH
-0.0805295	P19636	P19636	Ethanolamine ammonia-lyase light chain	eutC
-0.0805251	P28905	P28905	DNA polymerase III subunit chi	holC
-0.0800794	P02943	P02943	Maltoporin	lamB
-0.0795085	P15034	P15034	Xaa-Pro aminopeptidase	pepP
-0.0794989	P77737	P77737	Oligopeptide transport ATP-binding protein OppF	oppF
-0.0794811	P0ABH0	P0ABH0	Cell division protein FtsA	ftsA
-0.0794729	P0A817	P0A817	S-adenosylmethionine synthase	metK
-0.0794223	P0AA47	P0AA47	Low-affinity putrescine importer PlaP	plaP
-0.0793978	P76243	P76243	Uncharacterized protein YeaO	yeaO
-0.0793502	P09152	P09152	Respiratory nitrate reductase 1 alpha chain	narG
-0.0789541	P31142	P31142	3-mercaptopyruvate sulfurtransferase	sseA
-0.078949	P0A9Q9	P0A9Q9	Aspartate-semialdehyde dehydrogenase	asd
-0.0789299	P0A9X4	P0A9X4	Rod shape-determining protein MreB	mreB
-0.0781879	P26646	P26646	Probable acrylyl-CoA reductase AcuI	acuI
-0.0780296	P0AB89	P0AB89	Adenylosuccinate lyase	purB
-0.0775369	P64596	P64596	Uncharacterized protein YraP	yraP
-0.0774905	P22255	P22255	3(2),5-bisphosphate nucleotidase CysQ	cysQ
-0.0771745	P24205	P24205	Lipid A biosynthesis myristoyltransferase	lpxM
-0.0768951	P0A6Z6	P0A6Z6	Nickel-responsive regulator	nikR
-0.0766646	P0A9L3	P0A9L3	FKBP-type 22 kDa peptidyl-prolyl cis-trans isomerase	fklB
-0.0763505	P0A8K1	P0A8K1	Phosphatidylserine decarboxylase proenzyme;Phosphatidylserine decarboxylase alpha chain;Phosphatidylserine decarboxylase beta chain	psd
-0.0763397	P0ABN5	P0ABN5	Anaerobic C4-dicarboxylate transporter DcuA	dcuA
-0.0756442	P39099	P39099	Periplasmic pH-dependent serine endoprotease DegQ	degQ
-0.0754414	P36562	P36562	Nicotinate-nucleotide--dimethylbenzimidazole phosphoribosyltransferase	cobT
-0.0753994	P0AAJ5	P0AAJ5	Formate dehydrogenase-O iron-sulfur subunit	fdoH
-0.0753765	P0A8N3	P0A8N3	Lysine--tRNA ligase	lysS
-0.0749416	P0A8C1	P0A8C1	UPF0145 protein YbjQ	ybjQ
-0.0748113	P75777	P75777	UPF0194 membrane protein YbhG	ybhG
-0.0746759	P39265	P39265	D-allose-binding periplasmic protein	alsB
-0.0744178	P10908	P10908	Glycerophosphoryl diester phosphodiesterase	ugpQ
-0.0742702	P0A6H1	P0A6H1	ATP-dependent Clp protease ATP-binding subunit ClpX	clpX
-0.0738198	P31133	P31133	Putrescine-binding periplasmic protein	potF
-0.073665	P0A784	P0A784	Oligoribonuclease	orn
-0.0729141	P0ADK8	P0ADK8	Uncharacterized protein YibL	yibL
-0.0728528	P27305	P27305	Glutamyl-Q tRNA(Asp) synthetase	gluQ
-0.072849	P08368	P08368	Transcriptional regulatory protein CreB	creB
-0.0725238	P0AEC0	P0AEC0	UPF0053 inner membrane protein YoaE	yoaE
-0.0724545	P21170	P21170	Biosynthetic arginine decarboxylase	speA
-0.0720946	P09394	P09394	Glycerophosphoryl diester phosphodiesterase	glpQ
-0.0720816	P77376	P77376	Uncharacterized oxidoreductase YdgJ	ydgJ
-0.0720221	P00370	P00370	NADP-specific glutamate dehydrogenase	gdhA
-0.0717449	P76206	P76206	Uncharacterized protein YdiY	ydiY
-0.0713018	P0A881	P0A881	Trp operon repressor	trpR
-0.0709759	P77766	P77766	PHP domain-containing protein YciV	yciV
-0.0709635	P12281	P12281	Molybdopterin molybdenumtransferase	moeA
-0.0707235	P0A6W3	P0A6W3	Phospho-N-acetylmuramoyl-pentapeptide-transferase	mraY
-0.0706043	P0A6G7	P0A6G7	ATP-dependent Clp protease proteolytic subunit	clpP
-0.0704765	P75829	P75829	Uncharacterized protein YbjX	ybjX
-0.070453	P0ACA7	P0ACA7	Glutathione S-transferase GstB	gstB
-0.0703437	P0AGG4	P0AGG4	Thioredoxin-2	trxC
-0.070193	P0AEX9	P0AEX9	Maltose-binding periplasmic protein	malE
-0.0701885	P0AD70	P0AD70	D-alanyl-D-alanine-carboxypeptidase/endopeptidase AmpH	ampH
-0.070055	P60595	P60595	Imidazole glycerol phosphate synthase subunit HisH	hisH
-0.0698446	P0A6G3	P0A6G3	Nicotinamide-nucleotide amidohydrolase PncC	pncC
-0.0696856	P37325	P37325	Uncharacterized protein YbcH	ybcH
-0.0693982	P31979	P31979	NADH-quinone oxidoreductase subunit F	nuoF
-0.0693865	P30843	P30843	Transcriptional regulatory protein BasR	basR
-0.0688699	P0A912	P0A912	Peptidoglycan-associated lipoprotein	pal
-0.0687612	P0AAE2	P0AAE2	Proline-specific permease ProY	proY
-0.0686181	P62623	P62623	4-hydroxy-3-methylbut-2-enyl diphosphate reductase	ispH
-0.0685374	P77444	P77444	Cysteine desulfurase	sufS
-0.0684141	P64636	P64636	GMP/IMP nucleotidase YrfG	yrfG
-0.0681775	P0ACN4	P0ACN4	HTH-type transcriptional repressor AllR	allR
-0.0679379	P33916	P33916	Uncharacterized ABC transporter ATP-binding protein YejF	yejF
-0.0678018	P0AFC7	P0AFC7	NADH-quinone oxidoreductase subunit B	nuoB
-0.0677821	P00864	P00864	Phosphoenolpyruvate carboxylase	ppc
-0.0672983	P09053	P09053	Valine--pyruvate aminotransferase	avtA
-0.0671736	P0A7Y0	P0A7Y0	Ribonuclease 3	rnc
-0.0667903	P09373	P09373	Formate acetyltransferase 1	pflB
-0.066775	P60560	P60560	GMP reductase	guaC
-0.0665054	P0AAZ4	P0AAZ4	Replication-associated recombination protein A	rarA
-0.0664622	P75949	P75949	Beta-hexosaminidase	nagZ
-0.066171	P0A7Z4	P0A7Z4	DNA-directed RNA polymerase subunit alpha	rpoA
-0.0661659	P0A9S5	P0A9S5	Glycerol dehydrogenase	gldA
-0.0658779	P43671	P43671	Paraquat-inducible protein B	pqiB
-0.0657927	P24215	P24215	Mannonate dehydratase	uxuA
-0.0657463	P0A8M6	P0A8M6	UPF0265 protein YeeX	yeeX
-0.0655473	P0A746	P0A746	Peptide methionine sulfoxide reductase MsrB	msrB
-0.0646019	P0AAI9	P0AAI9	Malonyl CoA-acyl carrier protein transacylase	fabD
-0.0642764	P06992	P06992	Ribosomal RNA small subunit methyltransferase A	rsmA
-0.0640434	P0AFZ3	P0AFZ3	Stringent starvation protein B	sspB
-0.0638879	P0AFD6	P0AFD6	NADH-quinone oxidoreductase subunit I	nuoI
-0.0636298	P30958	P30958	Transcription-repair-coupling factor	mfd
-0.0635592	P0A6B4	P0A6B4	Alanine racemase, biosynthetic	alr
-0.0635211	P30178	P30178	Uncharacterized oxidoreductase YbiC	ybiC
-0.0634158	P03023	P03023	Lactose operon repressor	lacI
-0.0633831	P0AAI3	P0AAI3	ATP-dependent zinc metalloprotease FtsH	ftsH
-0.0633055	P75874	P75874	Uncharacterized protein YccU	yccU
-0.0632521	P0AEE1	P0AEE1	Protein DcrB	dcrB
-0.0629705	P0A7D7	P0A7D7	Phosphoribosylaminoimidazole-succinocarboxamide synthase	purC
-0.0626129	P19624	P19624	4-hydroxythreonine-4-phosphate dehydrogenase	pdxA
-0.0625321	P52598	P52598	Uncharacterized HTH-type transcriptional regulator YgbI	ygbI
-0.062308	P13024	P13024	Protein FdhE	fdhE
-0.062109	P61320	P61320	Outer-membrane lipoprotein LolB	lolB
-0.0620766	P0AB58	P0AB58	Lipopolysaccharide assembly protein B	lapB
-0.0620117	P0A8W0	P0A8W0	Transcriptional regulator NanR	nanR
-0.0619659	P76290	P76290	tRNA (cmo5U34)-methyltransferase	cmoA
-0.06191	P0A6T1;CON__Q3ZBD7	P0A6T1	Glucose-6-phosphate isomerase	pgi
-0.0616455	P0A948	P0A948	Ribosomal-protein-alanine acetyltransferase	rimJ
-0.0613925	P0C0R7	P0C0R7	Ribosomal RNA large subunit methyltransferase E	rlmE
-0.0611585	P05194	P05194	3-dehydroquinate dehydratase	aroD
-0.0607971	P13016	P13016	1,6-anhydro-N-acetylmuramyl-L-alanine amidase AmpD	ampD
-0.060435	P64612	P64612	Cell division protein ZapE	zapE
-0.0602423	P08312	P08312	Phenylalanine--tRNA ligase alpha subunit	pheS
-0.0601988	P64455	P64455	Uncharacterized protein YdcY	ydcY
-0.0601826	P66817	P66817	DnaA initiator-associating protein DiaA	diaA
-0.0596895	P21893	P21893	Single-stranded-DNA-specific exonuclease RecJ	recJ
-0.0595856	P06993	P06993	HTH-type transcriptional regulator MalT	malT
-0.0594635	P0ADU2	P0ADU2	Probable quinol monooxygenase YgiN	ygiN
-0.0594215	P0A6U8	P0A6U8	Glycogen synthase	glgA
-0.0593204	P07649	P07649	tRNA pseudouridine synthase A	truA
-0.0591469	P0A9K3	P0A9K3	PhoH-like protein	ybeZ
-0.0585531	P69924	P69924	Ribonucleoside-diphosphate reductase 1 subunit beta	nrdB
-0.0583185	P27240	P27240	Lipopolysaccharide core heptose(II) kinase RfaY	rfaY
-0.0582002	P0ADP9	P0ADP9	Protein YihD	yihD
-0.0578499	P68767	P68767	Cytosol aminopeptidase	pepA
-0.0578461	P76008	P76008	Murein tetrapeptide carboxypeptidase	ldcA
-0.0569239	P42599	P42599	Uncharacterized oxidoreductase YgjR	ygjR
-0.0566998	P0AGJ5	P0AGJ5	Uncharacterized tRNA/rRNA methyltransferase YfiF	yfiF
-0.0565516	P37689	P37689	2,3-bisphosphoglycerate-independent phosphoglycerate mutase	gpmI
-0.0564206	P06715	P06715	Glutathione reductase	gor
-0.0560532	P27859	P27859	Tat-linked quality control protein TatD	tatD
-0.0559629	P0AC53	P0AC53	Glucose-6-phosphate 1-dehydrogenase;Extracellular death factor	zwf
-0.0558961	P09147	P09147	UDP-glucose 4-epimerase	galE
-0.0554053	P0A6Y1	P0A6Y1	Integration host factor subunit beta	ihfB
-0.0550461	P21165	P21165	Xaa-Pro dipeptidase	pepQ
-0.0550416	P0AFR0	P0AFR0	NTE family protein RssA	rssA
-0.0549825	P0A7E1	P0A7E1	Dihydroorotate dehydrogenase (quinone)	pyrD
-0.0549011	P0AFY8	P0AFY8	Negative modulator of initiation of replication	seqA
-0.0546112	P75914	P75914	Probable phosphatase YcdX	ycdX
-0.0544961	P0AB10	P0AB10	Uncharacterized lipoprotein YmbA	ymbA
-0.0544357	P0ACB7	P0ACB7	Protein HemY	hemY
-0.0543032	P0ADX1	P0ADX1	Protein YhfA	yhfA
-0.0538648	P0A7E5	P0A7E5	CTP synthase	pyrG
-0.0536575	P0AEN8	P0AEN8	L-fucose mutarotase	fucU
-0.0530675	P27248	P27248	Aminomethyltransferase	gcvT
-0.0530268	P11875	P11875	Arginine--tRNA ligase	argS
-0.0530211	P0A6P7	P0A6P7	Probable GTP-binding protein EngB	engB
-0.05266	P0AEK4	P0AEK4	Enoyl-[acyl-carrier-protein] reductase [NADH] FabI	fabI
-0.052659	Q46845	Q46845	Disulfide-bond oxidoreductase YghU	yghU
-0.0526311	P68567	P68567	Ribosomal RNA small subunit methyltransferase J	rsmJ
-0.0525322	P0ADW3	P0ADW3	Inner membrane protein YhcB	yhcB
-0.051857	P0ACJ8	P0ACJ8	cAMP-activated global transcriptional regulator CRP	crp
-0.0518519	P24192	P24192	Hydrogenase isoenzymes formation protein HypD	hypD
-0.0515347	P0AES6	P0AES6	DNA gyrase subunit B	gyrB
-0.0515162	P62615	P62615	4-diphosphocytidyl-2-C-methyl-D-erythritol kinase	ispE
-0.0512829	P0A8V2	P0A8V2	DNA-directed RNA polymerase subunit beta	rpoB
-0.051178	P04982	P04982	D-ribose pyranase	rbsD
-0.0510756	P23839	P23839	UPF0701 protein YicC	yicC
-0.0508798	P0A9Q1	P0A9Q1	Aerobic respiration control protein ArcA	arcA
-0.0508054	P0ADC1	P0ADC1	LPS-assembly lipoprotein LptE	lptE
-0.0505549	P77318	P77318	Uncharacterized sulfatase YdeN	ydeN
-0.050546	P0AAP3	P0AAP3	Transcriptional repressor FrmR	frmR
-0.0505263	P39180	P39180	Antigen 43;Antigen 43 alpha chain;Antigen 43 beta chain	flu
-0.0501417	P36979	P36979	Dual-specificity RNA methyltransferase RlmN	rlmN
-0.0499484	P0AEY3	P0AEY3	Nucleoside triphosphate pyrophosphohydrolase	mazG
-0.0499112	P63417	P63417	Uncharacterized N-acetyltransferase YhbS	yhbS
-0.049888	P0AEG6	P0AEG6	Thiol:disulfide interchange protein DsbC	dsbC
-0.0489979	P00887	P00887	Phospho-2-dehydro-3-deoxyheptonate aldolase, Trp-sensitive	aroH
-0.0488593	P27434	P27434	Cytoskeleton protein RodZ	rodZ
-0.0486387	P75830	P75830	Macrolide export protein MacA	macA
-0.0485757	P36767	P36767	Recombination-associated protein RdgC	rdgC
-0.0484536	P0AE06;P24180	P0AE06	Multidrug efflux pump subunit AcrA	acrA
-0.0477988	P69829	P69829	Nitrogen regulatory protein	ptsN
-0.0477467	P31808	P31808	Uncharacterized oxidoreductase YciK	yciK
-0.0471427	P37908	P37908	UPF0053 inner membrane protein YfjD	yfjD
-0.0471032	P0AFF6	P0AFF6	Transcription termination/antitermination protein NusA	nusA
-0.0469844	P0A8R9	P0A8R9	HTH-type transcriptional regulator HdfR	hdfR
-0.0468019	P55734	P55734	Inner membrane protein YgaP	ygaP
-0.0467262	P62707	P62707	2,3-bisphosphoglycerate-dependent phosphoglycerate mutase	gpmA
-0.0466735	P37613	P37613	PanD maturation factor	panM
-0.0463816	P07004	P07004	Gamma-glutamyl phosphate reductase	proA
-0.0461683	P77162	P77162	Uncharacterized protein YkfB	ykfB
-0.0458266	P0A917	P0A917	Outer membrane protein X	ompX
-0.0457776	P23836	P23836	Transcriptional regulatory protein PhoP	phoP
-0.0457319	P42632	P42632	PFL-like enzyme TdcE	tdcE
-0.0455777	P39356	P39356	Uncharacterized transcriptional regulator YjhU	yjhU
-0.0455532	P77488	P77488	1-deoxy-D-xylulose-5-phosphate synthase	dxs
-0.045516	P69506	P69506	Iron-sulfur cluster repair protein YtfE	ytfE
-0.0450697	P0ADP0	P0ADP0	Flavin mononucleotide phosphatase YigB	yigB
-0.0450455	P0A8E5	P0A8E5	UPF0231 protein YacL	yacL
-0.044836	P07762	P07762	1,4-alpha-glucan branching enzyme GlgB	glgB
-0.0446587	P0AEJ2	P0AEJ2	Isochorismate synthase EntC	entC
-0.0446173	P07604	P07604	Transcriptional regulatory protein TyrR	tyrR
-0.0446135	P0ACL2	P0ACL2	Exu regulon transcriptional regulator	exuR
-0.0441608	P09372	P09372	Protein GrpE	grpE
-0.0440756	P0AEE8	P0AEE8	DNA adenine methylase	dam
-0.0439625	P15770	P15770	Shikimate dehydrogenase (NADP(+))	aroE
-0.043924	P24255	P24255	RNA polymerase sigma-54 factor	rpoN
-0.0437673	P0AFB8	P0AFB8	Nitrogen regulation protein NR(I)	glnG
-0.0435969	P0AFG8	P0AFG8	Pyruvate dehydrogenase E1 component	aceE
-0.0434214	P75863	P75863	Uncharacterized protein YcbX	ycbX
-0.0432911	P06986	P06986	Histidinol-phosphate aminotransferase	hisC
-0.0432421	P06971	P06971	Ferrichrome-iron receptor	fhuA
-0.0431347	P0A825	P0A825	Serine hydroxymethyltransferase	glyA
-0.0430584	P45578	P45578	S-ribosylhomocysteine lyase	luxS
-0.0429688	P0A9R4	P0A9R4	2Fe-2S ferredoxin	fdx
-0.0428034	P0A9Q7	P0A9Q7	Aldehyde-alcohol dehydrogenase;Alcohol dehydrogenase;Acetaldehyde dehydrogenase [acetylating];Pyruvate-formate-lyase deactivase	adhE
-0.0424767	P0AE22	P0AE22	Class B acid phosphatase	aphA
-0.0422039	P05458	P05458	Protease 3	ptrA
-0.0421778	P77718	P77718	tRNA sulfurtransferase	thiI
-0.0421286	P77223	P77223	Electron transport complex subunit RsxB	rsxB
-0.0416959	P0ACB0	P0ACB0	Replicative DNA helicase	dnaB
-0.041652	P0A8R0	P0A8R0	Regulator of ribonuclease activity A	rraA
-0.0413437	P0A717	P0A717	Ribose-phosphate pyrophosphokinase	prs
-0.0410608	P16659	P16659	Proline--tRNA ligase	proS
-0.0410519	P09030	P09030	Exodeoxyribonuclease III	xthA
-0.0407143	P0AA25	P0AA25	Thioredoxin-1	trxA
-0.0405738	P32664	P32664	NADH pyrophosphatase	nudC
-0.0403341	P76561	P76561	Esterase YpfH	ypfH
-0.0398877	P0AEE3	P0AEE3	Serine endoprotease DegS	degS
-0.0395298	P0A7B5	P0A7B5	Glutamate 5-kinase	proB
-0.0389557	P0A7N9	P0A7N9	50S ribosomal protein L33	rpmG
-0.0384089	P52647	P52647	Probable pyruvate-flavodoxin oxidoreductase	ydbK
-0.0383263	P0A800	P0A800	DNA-directed RNA polymerase subunit omega	rpoZ
-0.0381654	P33602	P33602	NADH-quinone oxidoreductase subunit G	nuoG
-0.0380408	P37344	P37344	Psp operon transcriptional activator	pspF
-0.0379353	P20966	P20966	PTS system fructose-specific EIIBC component;Fructose-specific phosphotransferase enzyme IIB component;Fructose permease IIC component	fruA
-0.0378475	P0A729	P0A729	Maf-like protein YceF	yceF
-0.037693	P0AG27	P0AG27	Uncharacterized protein YibN	yibN
-0.0376892	P27242	P27242	Lipopolysaccharide 1,2-N-acetylglucosaminetransferase	waaU
-0.0373821	P0AGE6	P0AGE6	Chromate reductase	chrR
-0.0372512	P05459	P05459	Erythronate-4-phosphate dehydrogenase	pdxB
-0.037213	P0A843	P0A843	Sec-independent protein translocase protein TatE	tatE
-0.03707	P0AB98	P0AB98	ATP synthase subunit a	atpB
-0.0369822	P0AB71	P0AB71	Fructose-bisphosphate aldolase class 2	fbaA
-0.0369606	P0A8Y5	P0A8Y5	Sugar phosphatase YidA	yidA
-0.0365931	Q46851	Q46851	L-glyceraldehyde 3-phosphate reductase	gpr
-0.0365003	P07395	P07395	Phenylalanine--tRNA ligase beta subunit	pheT
-0.0364491	P0A6H8	P0A6H8	Cardiolipin synthase A	clsA
-0.0363687	P52061	P52061	dITP/XTP pyrophosphatase	rdgB
-0.0360559	P14081	P14081	Selenocysteine-specific elongation factor	selB
-0.0360012	P0A8F0	P0A8F0	Uracil phosphoribosyltransferase	upp
-0.0355492	P77804	P77804	Protein YdgA	ydgA
-0.0355403	P69503	P69503	Adenine phosphoribosyltransferase	apt
-0.0354869	P0A6B7	P0A6B7	Cysteine desulfurase IscS	iscS
-0.0351836	P15640	P15640	Phosphoribosylamine--glycine ligase	purD
-0.0351162	P22188	P22188	UDP-N-acetylmuramoyl-L-alanyl-D-glutamate--2,6-diaminopimelate ligase	murE
-0.0347977	P75876	P75876	Ribosomal RNA large subunit methyltransferase I	rlmI
-0.0347951	P0AFU8	P0AFU8	Riboflavin synthase	ribC
-0.0346235	P36999	P36999	23S rRNA (guanine(745)-N(1))-methyltransferase	rlmA
-0.0345758	P07822	P07822	Iron(3+)-hydroxamate-binding protein FhuD	fhuD
-0.0344327	P0A8I3	P0A8I3	UPF0246 protein YaaA	yaaA
-0.0344168	P60390	P60390	Ribosomal RNA small subunit methyltransferase H	rsmH
-0.0342382	P09549	P09549	Cell division protein DedD	dedD
-0.033961	P0AEC3	P0AEC3	Aerobic respiration control sensor protein ArcB	arcB
-0.0337963	P0A8P6	P0A8P6	Tyrosine recombinase XerC	xerC
-0.0329034	Q46927	Q46927	tRNA threonylcarbamoyladenosine dehydratase	tcdA
-0.0327899	P00936	P00936	Adenylate cyclase	cyaA
-0.0327708	P0ABP8	P0ABP8	Purine nucleoside phosphorylase DeoD-type	deoD
-0.0327326	P37751	P37751	Putative glycosyltransferase WbbK	wbbK
-0.0324237	P08957	P08957	Type I restriction enzyme EcoKI M protein	hsdM
-0.0324024	P07013	P07013	Primosomal replication protein n	priB
-0.032334	P0AD57	P0AD57	Octaprenyl-diphosphate synthase	ispB
-0.0322825	P0AC69	P0AC69	Glutaredoxin-4	grxD
-0.0320129	P0AF18	P0AF18	N-acetylglucosamine-6-phosphate deacetylase	nagA
-0.0318038	P0A8F4	P0A8F4	Uridine kinase	udk
-0.0314782	P60720	P60720	Octanoyltransferase	lipB
-0.031264	P0AG30	P0AG30	Transcription termination factor Rho	rho
-0.0312144	P25519	P25519	GTPase HflX	hflX
-0.0307878	P0A749	P0A749	UDP-N-acetylglucosamine 1-carboxyvinyltransferase	murA
-0.0303332	P0A832	P0A832	SsrA-binding protein	smpB
-0.0300668	P08390	P08390	USG-1 protein	usg
-0.0296726	P37691	P37691	Uncharacterized protein YibQ	yibQ
-0.0294971	P16095	P16095	L-serine dehydratase 1	sdaA
-0.0294488	P0A9W6	P0A9W6	Acid stress protein IbaG	ibaG
-0.0289739	P0ACX3	P0ACX3	Putative monooxygenase YdhR	ydhR
-0.0289599	P69797	P69797	PTS system mannose-specific EIIAB component;Mannose-specific phosphotransferase enzyme IIA component;Mannose-specific phosphotransferase enzyme IIB component	manX
-0.0288283	P0AA10	P0AA10	50S ribosomal protein L13	rplM
-0.0287851	P0A7Z0	P0A7Z0	Ribose-5-phosphate isomerase A	rpiA
-0.0287412	P27431	P27431	50S ribosomal protein L16 arginine hydroxylase	roxA
-0.0283286	P06612	P06612	DNA topoisomerase 1	topA
-0.0283003	P0C066	P0C066	Membrane-bound lytic murein transglycosylase C	mltC
-0.0281092	P64530	P64530	Transcriptional repressor RcnR	rcnR
-0.0280717	P0A7E9	P0A7E9	Uridylate kinase	pyrH
-0.0278435	P63177	P63177	23S rRNA (guanosine-2-O-)-methyltransferase RlmB	rlmB
-0.0277354	P60240	P60240	RNA polymerase-associated protein RapA	rapA
-0.0276724	P0AEB2	P0AEB2	D-alanyl-D-alanine carboxypeptidase DacA	dacA
-0.0274703	P06996;P77519;P76335	P06996	Outer membrane protein C	ompC
-0.027408	P0A8Q0	P0A8Q0	Fumarate reductase subunit C	frdC
-0.027366	P76034	P76034	Uncharacterized HTH-type transcriptional regulator YciT	yciT
-0.0272535	P31224	P31224	Multidrug efflux pump subunit AcrB	acrB
-0.0269794	P0A955	P0A955	KHG/KDPG aldolase;4-hydroxy-2-oxoglutarate aldolase;2-dehydro-3-deoxy-phosphogluconate aldolase	eda
-0.0264963	P15047	P15047	2,3-dihydro-2,3-dihydroxybenzoate dehydrogenase	entA
-0.0264451	P0AE14	P0AE14	Protein AmpE	ampE
-0.0260817	P0CB39	P0CB39	Phosphoethanolamine transferase EptC	eptC
-0.0253808	P77596	P77596	Uncharacterized protein YagF	yagF
-0.025143	P37313	P37313	Dipeptide transport ATP-binding protein DppF	dppF
-0.025115	P67338	P67338	UPF0181 protein YoaH	yoaH
-0.0246627	P42604	P42604	Altronate dehydratase	uxaA
-0.0244096	P04983	P04983	Ribose import ATP-binding protein RbsA	rbsA
-0.024264	P0ABD5	P0ABD5	Acetyl-coenzyme A carboxylase carboxyl transferase subunit alpha	accA
-0.0242564	P39831	P39831	NADP-dependent 3-hydroxy acid dehydrogenase YdfG	ydfG
-0.0240421	P16384	P16384	tRNA dimethylallyltransferase	miaA
-0.0240269	P0ABA6	P0ABA6	ATP synthase gamma chain	atpG
-0.0240164	P0AEQ6	P0AEQ6	Glutamine transport system permease protein GlnP	glnP
-0.0239429	P0A759	P0A759	Glucosamine-6-phosphate deaminase	nagB
-0.0238387	P0A9G4	P0A9G4	HTH-type transcriptional regulator CueR	cueR
-0.0238253	P69222	P69222	Translation initiation factor IF-1	infA
-0.0234496	P0A6R0	P0A6R0	3-oxoacyl-[acyl-carrier-protein] synthase 3	fabH
-0.0234235	P63224	P63224	Phosphoheptose isomerase	gmhA
-0.0233682	P31600	P31600	Bacteriophage N4 adsorption protein A	nfrA
-0.0233657	P60757	P60757	ATP phosphoribosyltransferase	hisG
-0.0231946	P33599	P33599	NADH-quinone oxidoreductase subunit C/D	nuoC
-0.0231419	P51020	P51020	4-hydroxy-2-oxovalerate aldolase	mhpE
-0.022939	P08179	P08179	Phosphoribosylglycinamide formyltransferase	purN
-0.0225163	Q46829	Q46829	6-phospho-beta-glucosidase BglA	bglA
-0.0224953	P67660	P67660	Uncharacterized HTH-type transcriptional regulator YhaJ	yhaJ
-0.0224641	P0AC16	P0AC16	Dihydroneopterin aldolase	folB
-0.022212	P0AFU4	P0AFU4	Transcriptional regulatory protein GlrR	glrR
-0.0221052	P77475	P77475	Fructose-1-phosphate phosphatase YqaB	yqaB
-0.0219504	P0AG14	P0AG14	Probable protease SohB	sohB
-0.0218728	P31554	P31554	LPS-assembly protein LptD	lptD
-0.0215635	P77374	P77374	Putative dimethyl sulfoxide reductase chain YnfE	ynfE
-0.0206763	P0A794	P0A794	Pyridoxine 5-phosphate synthase	pdxJ
-0.0204719	P15032	P15032	Exodeoxyribonuclease 8	recE
-0.0204347	P0ABQ0	P0ABQ0	Coenzyme A biosynthesis bifunctional protein CoaBC;Phosphopantothenoylcysteine decarboxylase;Phosphopantothenate--cysteine ligase	coaBC
-0.0203362	P21888	P21888	Cysteine--tRNA ligase	cysS
-0.0203094	P0AC02	P0AC02	Outer membrane protein assembly factor BamD	bamD
-0.0200437	P69411	P69411	Outer membrane lipoprotein RcsF	rcsF
-0.0199744	P09831	P09831	Glutamate synthase [NADPH] large chain	gltB
-0.0197264	P0A8V0	P0A8V0	Ribonuclease BN	rbn
-0.0196924	P0AFE4	P0AFE4	NADH-quinone oxidoreductase subunit K	nuoK
-0.0195951	P37387	P37387	D-xylose-binding periplasmic protein	xylF
-0.0194912	P0A9M5	P0A9M5	Xanthine phosphoribosyltransferase	gpt
-0.0192045	P08244	P08244	Orotidine 5-phosphate decarboxylase	pyrF
-0.0191778	P10408	P10408	Protein translocase subunit SecA	secA
-0.0191288	P0A7G2	P0A7G2	Ribosome-binding factor A	rbfA
-0.019057	P0A927	P0A927	Nucleoside-specific channel-forming protein tsx	tsx
-0.0190557	P08178	P08178	Phosphoribosylformylglycinamidine cyclo-ligase	purM
-0.0190067	P76053	P76053	Probable DNA endonuclease SmrA	smrA
-0.0189044	P05706	P05706	Glucitol/sorbitol-specific phosphotransferase enzyme IIA component	srlB
-0.0188986	P0AEF4	P0AEF4	Transcriptional regulatory protein DpiA	dpiA
-0.0188421	P69805	P69805	Mannose permease IID component	manZ
-0.0187537	P37051	P37051	Formyltetrahydrofolate deformylase	purU
-0.018659	P69228	P69228	Transcriptional regulatory protein BaeR	baeR
-0.0186513	P07648	P07648	RecBCD enzyme subunit RecC	recC
-0.0186412	P0A855	P0A855	Protein TolB	tolB
-0.0184428	P07639	P07639	3-dehydroquinate synthase	aroB
-0.0183818	P0AF96	P0AF96	Toxin-antitoxin biofilm protein TabA	tabA
-0.0182877	P0ADU7	P0ADU7	Uncharacterized protein YqiB	yqiB
-0.0182432	P0ACI0	P0ACI0	Right origin-binding protein	rob
-0.0179234	P0A9F3	P0A9F3	HTH-type transcriptional regulator CysB	cysB
-0.0178649	P00452	P00452	Ribonucleoside-diphosphate reductase 1 subunit alpha	nrdA
-0.0173066	P24232	P24232	Flavohemoprotein	hmp
-0.017286	P52007	P52007	Protein YecM	yecM
-0.0172424	P76537	P76537	Uncharacterized protein YfeY	yfeY
-0.0167497	P02930	P02930	Outer membrane protein TolC	tolC
-0.0166098	P64604	P64604	Probable phospholipid ABC transporter-binding protein MlaD	mlaD
-0.0159817	P76418	P76418	Uncharacterized protein YegU	yegU
-0.015913	P0A884	P0A884	Thymidylate synthase	thyA
-0.0158971	P0AC86	P0AC86	Glycogen phosphorylase	glgP
-0.0156371	P07118	P07118	Valine--tRNA ligase	valS
-0.0155341	P45395	P45395	Arabinose 5-phosphate isomerase KdsD	kdsD
-0.0153542	P0ABU9	P0ABU9	Protein TolQ	tolQ
-0.015103	P63386	P63386	Probable phospholipid import ATP-binding protein MlaF	mlaF
-0.0150598	P69786	P69786	PTS system glucose-specific EIICB component;Glucose permease IIC component;Glucose-specific phosphotransferase enzyme IIB component	ptsG
-0.0147374	P27127	P27127	Lipopolysaccharide 1,6-galactosyltransferase	rfaB
-0.0144513	P60624	P60624	50S ribosomal protein L24	rplX
-0.0144221	P0ACP1	P0ACP1	Catabolite repressor/activator	cra
-0.0140171	P0AAC8	P0AAC8	Iron-binding protein IscA	iscA
-0.0138868	P26648	P26648	Cell division protein FtsP	ftsP
-0.0137526	P46837	P46837	Protein YhgF	yhgF
-0.0132243	P0AEI1	P0AEI1	tRNA-2-methylthio-N(6)-dimethylallyladenosine synthase	miaB
-0.0129547	P0A796	P0A796	ATP-dependent 6-phosphofructokinase isozyme 1	pfkA
-0.0125167	P27848	P27848	Pyridoxal phosphate phosphatase YigL	yigL
-0.0125065	P19934	P19934	Protein TolA	tolA
-0.0123959	P77611	P77611	Electron transport complex subunit RsxC	rsxC
-0.0122592	P0ABZ6	P0ABZ6	Chaperone SurA	surA
-0.0119692	P23857	P23857	Thiosulfate sulfurtransferase PspE	pspE
-0.0115007	P62617	P62617	2-C-methyl-D-erythritol 2,4-cyclodiphosphate synthase	ispF
-0.011385	P0C079	P0C079	Antitoxin RelB	relB
-0.011288	P11447	P11447	Argininosuccinate lyase	argH
-0.0111027	P64499	P64499	Uncharacterized protein YebO	yebO
-0.0107234	P0A8Y1	P0A8Y1	Pyrimidine 5-nucleotidase YjjG	yjjG
-0.01052	P52096	P52096	Uncharacterized protein YaeR	yaeR
-0.0102774	P37750	P37750	Putative lipopolysaccharide biosynthesis O-acetyl transferase WbbJ	wbbJ
-0.0101528	P21499	P21499	Ribonuclease R	rnr
-0.0100746	P09980	P09980	ATP-dependent DNA helicase Rep	rep
-0.0095679	Q59385	Q59385	Copper-exporting P-type ATPase A	copA
-0.00950178	P68679	P68679	30S ribosomal protein S21	rpsU
-0.00940323	P0AE18	P0AE18	Methionine aminopeptidase	map
-0.00928815	P37648	P37648	Protein YhjJ	yhjJ
-0.00919978	P64606	P64606	Probable phospholipid ABC transporter permease protein MlaE	mlaE
-0.00911713	P06149	P06149	D-lactate dehydrogenase	dld
-0.0090936	P69811	P69811	Multiphosphoryl transfer protein;Phosphocarrier protein HPr;Fructose-specific phosphotransferase enzyme IIA component	fruB
-0.00891813	P0A6D3	P0A6D3	3-phosphoshikimate 1-carboxyvinyltransferase	aroA
-0.00885073	P0A6Z1	P0A6Z1	Chaperone protein HscA	hscA
-0.00880814	P76372	P76372	Chain length determinant protein	wzzB
-0.00879987	P40120	P40120	Glucans biosynthesis protein D	mdoD
-0.00863775	P0AGA2	P0AGA2	Protein translocase subunit SecY	secY
-0.00861613	P0A698	P0A698	UvrABC system protein A	uvrA
-0.00828362	P15639	P15639	Bifunctional purine biosynthesis protein PurH;Phosphoribosylaminoimidazolecarboxamide formyltransferase;IMP cyclohydrolase	purH
-0.00813866	P00960	P00960	Glycine--tRNA ligase alpha subunit	glyQ
-0.00812372	P0AAQ2	P0AAQ2	Uncharacterized protein YajD	yajD
-0.00799624	P25714	P25714	Membrane protein insertase YidC	yidC
-0.00797272	P0AF12	P0AF12	5-methylthioadenosine/S-adenosylhomocysteine nucleosidase	mtnN
-0.00791359	P0A8X2	P0A8X2	Protein YceI	yceI
-0.0078996	P75728	P75728	2-octaprenyl-3-methyl-6-methoxy-1,4-benzoquinol hydroxylase	ubiF
-0.00781886	P32157	P32157	Protein YiiM	yiiM
-0.00780932	P0AB43	P0AB43	Protein YcgL	ycgL
-0.00766055	P0ACP7	P0ACP7	HTH-type transcriptional repressor PurR	purR
-0.00759188	P04079	P04079	GMP synthase [glutamine-hydrolyzing]	guaA
-0.00743739	P20099	P20099	Biotin sulfoxide reductase	bisC
-0.0073452	P0AC28	P0AC28	5-formyltetrahydrofolate cyclo-ligase	ygfA
-0.0067819	P0ACF0	P0ACF0	DNA-binding protein HU-alpha	hupA
-0.00652854	P0AGK4	P0AGK4	RNA-binding protein YhbY	yhbY
-0.0064551	P05827	P05827	HTH-type transcriptional regulator IlvY	ilvY
-0.00630951	P00961	P00961	Glycine--tRNA ligase beta subunit	glyS
-0.00615088	P07821	P07821	Iron(3+)-hydroxamate import ATP-binding protein FhuC	fhuC
-0.00577831	P09099	P09099	Xylulose kinase	xylB
-0.00567627	P77434	P77434	Glutamate-pyruvate aminotransferase AlaC	alaC
-0.00544039	P0ADZ7	P0ADZ7	UPF0092 membrane protein YajC	yajC
-0.00523122	P69441	P69441	Adenylate kinase	adk
-0.00455538	P00550	P00550	PTS system mannitol-specific EIICBA component;Mannitol permease IIC component;Mannitol-specific phosphotransferase enzyme IIB component;Mannitol-specific phosphotransferase enzyme IIA component	mtlA
-0.00455411	P23721	P23721	Phosphoserine aminotransferase	serC
-0.00441996	P0AED7	P0AED7	Succinyl-diaminopimelate desuccinylase	dapE
-0.00441424	P0AF03	P0AF03	Molybdopterin adenylyltransferase	mog
-0.00437895	P00893	P00893	Acetolactate synthase isozyme 3 large subunit	ilvI
-0.00412178	P00811	P00811	Beta-lactamase	ampC
-0.00396347	P37903	P37903	Universal stress protein F	uspF
-0.0039444	P77285	P77285	Electron transport complex subunit RsxG	rsxG
-0.0033989	P10346	P10346	Glutamine transport ATP-binding protein GlnQ	glnQ
-0.00330162	P22524	P22524	Chromosome partition protein MukE	mukE
-0.00318782	P0AA39	P0AA39	Ribosomal large subunit pseudouridine synthase C	rluC
-0.00299644	P24202	P24202	Mrr restriction system protein	mrr
-0.00216039	P60472	P60472	Ditrans,polycis-undecaprenyl-diphosphate synthase ((2E,6E)-farnesyl-diphosphate specific)	ispU
-0.00185966	P0A8B2	P0A8B2	UPF0115 protein YfcN	yfcN
-0.00153065	P33360	P33360	Putative osmoprotectant uptake system ATP-binding protein YehX	yehX
-0.00144068	P09184	P09184	Very short patch repair protein	vsr
-0.00131067	P33941	P33941	ABC transporter ATP-binding protein YojI	yojI
-0.00130558	P26365	P26365	N-acetylmuramoyl-L-alanine amidase AmiB	amiB
-0.001194	P37025	P37025	RNA 2,3-cyclic phosphodiesterase	thpR
-0.00111707	P27833	P27833	dTDP-4-amino-4,6-dideoxygalactose transaminase	rffA
-0.00100772	P75792	P75792	Sugar phosphatase YbiV	ybiV
-0.000941594	P06610	P06610	Vitamin B12 transport periplasmic protein BtuE	btuE
-0.000747681	P0ACL9	P0ACL9	Pyruvate dehydrogenase complex repressor	pdhR
-0.000637054	P0A8N5	P0A8N5	Lysine--tRNA ligase, heat inducible	lysU
-0.000465711	P75867	P75867	Putative Lon protease homolog	ycbZ
-0.000459671	P0ACA3	P0ACA3	Stringent starvation protein A	sspA
-0.000416756	P23930	P23930	Apolipoprotein N-acyltransferase	lnt
-7.62939e-05	P75915	P75915	Chaperone protein YcdY	ycdY
0.000224749	P75713	P75713	(S)-ureidoglycine aminohydrolase	allE
0.000236511	P24188	P24188	UPF0176 protein YceA	yceA
0.000345866	P75957	P75957	Lipoprotein-releasing system ATP-binding protein LolD	lolD
0.000347137	P0A8T7	P0A8T7	DNA-directed RNA polymerase subunit beta	rpoC
0.000571251	P0AF67	P0AF67	tRNA threonylcarbamoyladenosine biosynthesis protein TsaE	tsaE
0.000582377	P0C0S1	P0C0S1	Small-conductance mechanosensitive channel	mscS
0.00060463	P31441	P31441	Adenine deaminase	ade
0.000663757	P0AE60	P0AE60	Cell division activator CedA	cedA
0.000721614	P0C037	P0C037	UPF0345 protein YaiE	yaiE
0.00122515	P23830	P23830	CDP-diacylglycerol--serine O-phosphatidyltransferase	pssA
0.00130717	P0ABC7	P0ABC7	Modulator of FtsH protease HflK	hflK
0.00136884	P13518	P13518	RNase E specificity factor CsrD	csrD
0.00157738	P07012	P07012	Peptide chain release factor 2	prfB
0.00177511	P17117	P17117	Oxygen-insensitive NADPH nitroreductase	nfsA
0.00184377	P00956	P00956	Isoleucine--tRNA ligase	ileS
0.0022049	P0AGF2	P0AGF2	Sulfur acceptor protein CsdE	csdE
0.00232951	P0A7E3	P0A7E3	Orotate phosphoribosyltransferase	pyrE
0.00259209	P0AEF0	P0AEF0	DNA replication protein DnaC	dnaC
0.00262769	P64554	P64554	7-carboxy-7-deazaguanine synthase	queE
0.0028375	Q46939	Q46939	Probable acetyl-CoA acetyltransferase	yqeF
0.00290775	P0ACW6	P0ACW6	Uncharacterized protein YdcH	ydcH
0.00290871	P31057	P31057	3-methyl-2-oxobutanoate hydroxymethyltransferase	panB
0.00292524	P36566	P36566	Protein SmtA	smtA
0.00306511	P0C0L9	P0C0L9	Protein IscX	iscX
0.00308355	P0A7F3	P0A7F3	Aspartate carbamoyltransferase regulatory chain	pyrI
0.0030899	P28861	P28861	Ferredoxin--NADP reductase	fpr
0.0032018	P0ADT8	P0ADT8	Uncharacterized protein YgiM	ygiM
0.00337219	P0AB38	P0AB38	Penicillin-binding protein activator LpoB	lpoB
0.00349553	P0ACC7	P0ACC7	Bifunctional protein GlmU;UDP-N-acetylglucosamine pyrophosphorylase;Glucosamine-1-phosphate N-acetyltransferase	glmU
0.00353559	P0AAS0	P0AAS0	Inner membrane protein YlaC	ylaC
0.00388273	P0A7F9	P0A7F9	S-adenosylmethionine:tRNA ribosyltransferase-isomerase	queA
0.00390689	P67910	P67910	ADP-L-glycero-D-manno-heptose-6-epimerase	hldD
0.0040226	P0A6X3	P0A6X3	RNA-binding protein Hfq	hfq
0.0043246	P0ADR8	P0ADR8	LOG family protein YgdH	ygdH
0.00456429	P37634	P37634	Ribosomal RNA large subunit methyltransferase J	rlmJ
0.00463867	P28306	P28306	UPF0755 protein YceG	yceG
0.00509008	P77748	P77748	Uncharacterized protein YdiJ	ydiJ
0.00512123	P0ABA4	P0ABA4	ATP synthase subunit delta	atpH
0.00523885	P66948	P66948	Beta-barrel assembly-enhancing protease	bepA
0.00587209	P69783	P69783	Glucose-specific phosphotransferase enzyme IIA component	crr
0.0058918	P0A8E7	P0A8E7	UPF0234 protein YajQ	yajQ
0.00591183	P07023	P07023	T-protein;Chorismate mutase;Prephenate dehydrogenase	tyrA
0.00627454	P0A7N4	P0A7N4	50S ribosomal protein L32	rpmF
0.0064462	P0A9G8	P0A9G8	Transcriptional regulator ModE	modE
0.00708866	P77570	P77570	Anhydro-N-acetylmuramic acid kinase	anmK
0.00719643	P06983	P06983	Porphobilinogen deaminase	hemC
0.00769647	P77689	P77689	FeS cluster assembly protein SufD	sufD
0.00777562	P0A988	P0A988	DNA polymerase III subunit beta	dnaN
0.00786718	P0ABI8	P0ABI8	Cytochrome bo(3) ubiquinol oxidase subunit 1	cyoB
0.00802294	P0A6T5	P0A6T5	GTP cyclohydrolase 1	folE
0.00857035	P0A972	P0A972	Cold shock-like protein CspE	cspE
0.00863616	P77330	P77330	Lipoprotein bor homolog from lambdoid prophage DLP12	borD
0.00901286	P68739	P68739	Endonuclease V	nfi
0.00904465	P62620	P62620	4-hydroxy-3-methylbut-2-en-1-yl diphosphate synthase (flavodoxin)	ispG
0.00912476	P17846	P17846	Sulfite reductase [NADPH] hemoprotein beta-component	cysI
0.00915082	P0AGE9	P0AGE9	Succinyl-CoA ligase [ADP-forming] subunit alpha	sucD
0.00924683	P31120	P31120	Phosphoglucosamine mutase	glmM
0.00931676	P0AB46	P0AB46	Uncharacterized protein YmgD	ymgD
0.00934537	P08373	P08373	UDP-N-acetylenolpyruvoylglucosamine reductase	murB
0.00981013	P0A8D0	P0A8D0	Transcriptional repressor NrdR	nrdR
0.00983683	P75745	P75745	Uncharacterized protein YbgK	ybgK
0.0100346	P0A962	P0A962	L-asparaginase 1	ansA
0.0100791	P04805	P04805	Glutamate--tRNA ligase	gltX
0.0104494	P0ADF6	P0ADF6	Phosphogluconate dehydratase	edd
0.0110346	P63020	P63020	Fe/S biogenesis protein NfuA	nfuA
0.0113182	P00957	P00957	Alanine--tRNA ligase	alaS
0.0116564	P0A894	P0A894	RNase adapter protein RapZ	rapZ
0.0117213	P0ADT5	P0ADT5	Putative acid--amine ligase YgiC	ygiC
0.0117715	P06710	P06710	DNA polymerase III subunit tau	dnaX
0.0118643	P15977	P15977	4-alpha-glucanotransferase	malQ
0.0119616	P61887	P61887	Glucose-1-phosphate thymidylyltransferase 2	rmlA2
0.0123202	P0AGK8	P0AGK8	HTH-type transcriptional regulator IscR	iscR
0.012736	P37330	P37330	Malate synthase G	glcB
0.012763	P42616	P42616	Protein YqjC	yqjC
0.0128485	P0A7Q1	P0A7Q1	50S ribosomal protein L35	rpmI
0.0128981	P29018	P29018	ATP-binding/permease protein CydD	cydD
0.0129979	P77756	P77756	7-cyano-7-deazaguanine synthase	queC
0.0130329	P0AEP3	P0AEP3	UTP--glucose-1-phosphate uridylyltransferase	galU
0.0130571	P0A6A8	P0A6A8	Acyl carrier protein	acpP
0.0134252	P08331	P08331	2,3-cyclic-nucleotide 2-phosphodiesterase/3-nucleotidase	cpdB
0.0136172	P0AC75	P0AC75	3-deoxy-D-manno-octulosonic acid transferase	waaA
0.0137113	P25397	P25397	Tellurite methyltransferase	tehB
0.013717	P0ADX9	P0ADX9	Ribosomal RNA small subunit methyltransferase D	rsmD
0.0138105	P36680	P36680	Cell division protein ZapD	zapD
0.0138423	P06616	P06616	GTPase Era	era
0.0139758	P45464	P45464	Penicillin-binding protein activator LpoA	lpoA
0.0140152	P0A6A0	P0A6A0	Probable protein kinase UbiB	ubiB
0.0141627	P0ACN7	P0ACN7	HTH-type transcriptional repressor CytR	cytR
0.0141627	P76291	P76291	tRNA (mo5U34)-methyltransferase	cmoB
0.0143147	Q46920	Q46920	NADPH-dependent 7-cyano-7-deazaguanine reductase	queF
0.014396	P06846	P06846	HTH-type transcriptional regulator EbgR	ebgR
0.0145251	P0ABS1	P0ABS1	RNA polymerase-binding transcription factor DksA	dksA
0.0146135	P0DTT0	P0DTT0
0.0149091	P11349;P19318	P11349	Respiratory nitrate reductase 1 beta chain	narH
0.0149714	P77247	P77247	2-deoxyglucose-6-phosphate phosphatase	yniC
0.0151113	P60906	P60906	Histidine--tRNA ligase	hisS
0.0151615	P25524	P25524	Cytosine deaminase	codA
0.0153863	P77536	P77536	Uncharacterized electron transport protein YkgF	ykgF
0.0154667	P52645	P52645	Uncharacterized protein YdbH	ydbH
0.0156085	P77562	P77562	Uncharacterized protein YaiW	yaiW
0.0156937	P0AFR4	P0AFR4	Uncharacterized protein YciO	yciO
0.0157833	P0AB52	P0AB52	Protein YchN	ychN
0.0157871	P65367	P65367	Uncharacterized protein YqcA	yqcA
0.0159537	P0A6X7	P0A6X7	Integration host factor subunit alpha	ihfA
0.0161889	P00448	P00448	Superoxide dismutase [Mn]	sodA
0.0162474	P31680	P31680	DnaJ-like protein DjlA	djlA
0.0165494	P39161	P39161	Uxu operon transcriptional regulator	uxuR
0.0165793	P07862	P07862	D-alanine--D-alanine ligase B	ddlB
0.0166368	P0A8G0	P0A8G0	UvrABC system protein C	uvrC
0.0166518	P39353	P39353	Uncharacterized oxidoreductase YjhC	yjhC
0.0167408	P0AEY5	P0AEY5	Modulator of drug activity B	mdaB
0.0168997	P0AEI6	P0AEI6	Phosphatase NudJ	nudJ
0.0169843	P37749	P37749	Beta-1,6-galactofuranosyltransferase WbbI	wbbI
0.0172405	P0A9K9	P0A9K9	FKBP-type peptidyl-prolyl cis-trans isomerase SlyD	slyD
0.0174205	P45544	P45544	HTH-type transcriptional regulator FrlR	frlR
0.0174583	P0AFM2	P0AFM2	Glycine betaine-binding periplasmic protein	proX
0.017547	P0AC13	P0AC13	Dihydropteroate synthase	folP
0.0177193	P75801	P75801	Putative lipoprotein YliF	yliF
0.0177867	P75838	P75838	Ribosomal protein S12 methylthiotransferase accessory factor YcaO	ycaO
0.0177943	P75782	P75782	Ribosomal RNA large subunit methyltransferase F	rlmF
0.0181611	P13009	P13009	Methionine synthase	metH
0.0183722	P0A9P4	P0A9P4	Thioredoxin reductase	trxB
0.0184288	P12282	P12282	Molybdopterin-synthase adenylyltransferase	moeB
0.0185575	P12008	P12008	Chorismate synthase	aroC
0.0187041	P0ABU5	P0ABU5	Enhancing lycopene biosynthesis protein 2	elbB
0.0187149	P75823	P75823	Low specificity L-threonine aldolase	ltaE
0.0189304	P0A9K7	P0A9K7	Phosphate-specific transport system accessory protein PhoU	phoU
0.0189342	P06282	P06282	CDP-diacylglycerol pyrophosphatase	cdh
0.019221	P0AFX9	P0AFX9	Sigma-E factor regulatory protein RseB	rseB
0.0192509	P0AB85	P0AB85	FAD:protein FMN transferase	apbE
0.019729	P0A7Y8	P0A7Y8	Ribonuclease P protein component	rnpA
0.0202847	P0A9A6	P0A9A6	Cell division protein FtsZ	ftsZ
0.0203832	P0A7A7	P0A7A7	Glycerol-3-phosphate acyltransferase	plsB
0.0203927	P0A7V3	P0A7V3	30S ribosomal protein S3	rpsC
0.0205676	P0AGI8	P0AGI8	Trk system potassium uptake protein TrkA	trkA
0.0206051	P75952	P75952	HTH-type transcriptional repressor ComR	comR
0.0206318	P37617	P37617	Lead, cadmium, zinc and mercury-transporting ATPase	zntA
0.0207386	P0ABA0	P0ABA0	ATP synthase subunit b	atpF
0.0207596	P61316	P61316	Outer-membrane lipoprotein carrier protein	lolA
0.0209306	P76471	P76471	Uncharacterized protein YfaZ	yfaZ
0.0213877	P52060	P52060	UPF0235 protein YggU	yggU
0.0214895	P77202	P77202	Thiol:disulfide interchange protein DsbG	dsbG
0.0215244	P30850	P30850	Exoribonuclease 2	rnb
0.021623	P00962	P00962	Glutamine--tRNA ligase	glnS
0.0219886	P0ABB4	P0ABB4	ATP synthase subunit beta	atpD
0.0221087	P45748	P45748	Threonylcarbamoyl-AMP synthase	tsaC
0.0222181	P10384	P10384	Long-chain fatty acid transport protein	fadL
0.0223306	P06968	P06968	Deoxyuridine 5-triphosphate nucleotidohydrolase	dut
0.0223446	P16700	P16700	Thiosulfate-binding protein	cysP
0.0224158	P0A9U3	P0A9U3	Uncharacterized ABC transporter ATP-binding protein YbiT	ybiT
0.0225315	P25536	P25536	Maf-like protein YhdE	yhdE
0.0226351	P0A9M2	P0A9M2	Hypoxanthine phosphoribosyltransferase	hpt
0.0228755	P0A8G9	P0A8G9	Exodeoxyribonuclease 7 small subunit	xseB
0.0235844	P0AG82	P0AG82	Phosphate-binding protein PstS	pstS
0.0235844	P0A7C2	P0A7C2	LexA repressor	lexA
0.0239582	P07001	P07001	NAD(P) transhydrogenase subunit alpha	pntA
0.0239916	P37052	P37052	UPF0225 protein YchJ	ychJ
0.0239989	P0A6I3	P0A6I3	Pantothenate kinase	coaA
0.0243187	Q47147	Q47147	Putative glutamine amidotransferase YafJ	yafJ
0.0244827	P0AEI4	P0AEI4	Ribosomal protein S12 methylthiotransferase RimO	rimO
0.0246766	P0AF08	P0AF08	Protein mrp	mrp
0.0246874	P0AG86	P0AG86	Protein-export protein SecB	secB
0.0247504	P0AG20	P0AG20	GTP pyrophosphokinase	relA
0.0250518	P04951	P04951	3-deoxy-manno-octulosonate cytidylyltransferase	kdsB
0.0250702	P0AEB7	P0AEB7	RutC family protein YoaB	yoaB
0.0251039	P0ABU2	P0ABU2	Ribosome-binding ATPase YchF	ychF
0.025327	P21507	P21507	ATP-dependent RNA helicase SrmB	srmB
0.0253328	P36655	P36655	Thiol:disulfide interchange protein DsbD	dsbD
0.0255884	Q47622	Q47622	Peptide transport periplasmic protein SapA	sapA
0.0256983	P28635	P28635	D-methionine-binding lipoprotein MetQ	metQ
0.0260175	P25522	P25522	tRNA modification GTPase MnmE	mnmE
0.0260557	P00944	P00944	Xylose isomerase	xylA
0.0261154	P0AC92	P0AC92	Protein GnsA	gnsA
0.0261215	P64559	P64559	Antitoxin CptB	cptB
0.0261281	P0AAT2	P0AAT2	Uncharacterized protein YbdF	ybdF
0.0262248	P0ACC3	P0ACC3	Iron-sulfur cluster insertion protein ErpA	erpA
0.026454	P0A9B6	P0A9B6	D-erythrose-4-phosphate dehydrogenase	epd
0.0265681	P39285	P39285	Miniconductance mechanosensitive channel MscM	mscM
0.0266552	P77774	P77774	Outer membrane protein assembly factor BamB	bamB
0.0266762	P0A705	P0A705	Translation initiation factor IF-2	infB
0.0267398	P64588	P64588	Transcriptional regulator YqjI	yqjI
0.0270996	P06709	P06709	Bifunctional ligase/repressor BirA	birA
0.0271689	P0ADK0	P0ADK0	Uncharacterized protein YiaF	yiaF
0.0275402	P0A8H8	P0A8H8	DNA gyrase inhibitor YacG	yacG
0.027633	P32670	P32670	Multiphosphoryl transfer protein 2;Phosphoenolpyruvate-protein phosphotransferase;Phosphocarrier protein HPr;Fructose-like phosphotransferase enzyme IIA component	ptsA
0.02808	P0AB28	P0AB28	Uncharacterized protein YceD	yceD
0.0281585	P03007	P03007	DNA polymerase III subunit epsilon	dnaQ
0.0281906	P0AGJ9	P0AGJ9	Tyrosine--tRNA ligase	tyrS
0.0282218	P61175	P61175	50S ribosomal protein L22	rplV
0.0287113	P0AG96	P0AG96	Protein translocase subunit SecE	secE
0.0287177	P0A9W3	P0A9W3	Energy-dependent translational throttle protein EttA	ettA
0.0288061	P0AGD7	P0AGD7	Signal recognition particle protein	ffh
0.0291538	Q93K97	Q93K97	ADP-ribose pyrophosphatase	nudF
0.0292473	P0A7P5	P0A7P5	50S ribosomal protein L34	rpmH
0.0293439	P0AAD6	P0AAD6	Serine transporter	sdaC
0.0294164	P0AB96;P0CF86	P0AB96	Arsenate reductase	arsC
0.0295601	P76270	P76270	Free methionine-R-sulfoxide reductase	msrC
0.0296154	P41409	P41409	Pyrimidine-specific ribonucleoside hydrolase RihA	rihA
0.0297381	P0A6S7	P0A6S7	Glycerol-3-phosphate dehydrogenase [NAD(P)+]	gpsA
0.0299072	P06136	P06136	Cell division protein FtsQ	ftsQ
0.030083	P32134	P32134	Uncharacterized protein YihM	yihM
0.030084	P04825	P04825	Aminopeptidase N	pepN
0.0303532	P11350	P11350	Respiratory nitrate reductase 1 gamma chain	narI
0.0304521	P09832	P09832	Glutamate synthase [NADPH] small chain	gltD
0.0304521	P09127	P09127	Putative uroporphyrinogen-III C-methyltransferase	hemX
0.0306295	P0ABV6	P0ABV6	Protein TolR	tolR
0.0311368	P0AAB6	P0AAB6	UTP--glucose-1-phosphate uridylyltransferase	galF
0.0313581	P0AAI5	P0AAI5	3-oxoacyl-[acyl-carrier-protein] synthase 2	fabF
0.031381	P10902	P10902	L-aspartate oxidase	nadB
0.03151	P0ABB0	P0ABB0	ATP synthase subunit alpha	atpA
0.0320422	P0A6Q3	P0A6Q3	3-hydroxydecanoyl-[acyl-carrier-protein] dehydratase	fabA
0.0321137	P0AAT4	P0AAT4	Miniconductance mechanosensitive channel YbdG	ybdG
0.0322043	P37188	P37188	Galactitol-specific phosphotransferase enzyme IIB component	gatB
0.0322962	P27247	P27247	Phosphate acyltransferase	plsX
0.0327822	P37773	P37773	UDP-N-acetylmuramate--L-alanyl-gamma-D-glutamyl-meso-2,6-diaminoheptandioate ligase	mpl
0.032814	P0AB01	P0AB01	Envelope biogenesis factor ElyC	elyC
0.0332349	P62517	P62517	Glucans biosynthesis glucosyltransferase H	mdoH
0.0332902	P64483	P64483	Uncharacterized protein YeaK	yeaK
0.0334953	P0ADI7	P0ADI7	Isochorismatase family protein YecD	yecD
0.033596	P06961	P06961	Multifunctional CCA protein;CCA-adding enzyme;2-nucleotidase;2,3-cyclic phosphodiesterase;Phosphatase	cca
0.0338287	P0A890	P0A890	Sulfurtransferase TusA	tusA
0.0338942	P0A903	P0A903	Outer membrane protein assembly factor BamC	bamC
0.0340366	P37769	P37769	2-dehydro-3-deoxy-D-gluconate 5-dehydrogenase	kduD
0.0341085	P0A7I0	P0A7I0	Peptide chain release factor 1	prfA
0.0343491	P0ACM5	P0ACM5	Uncharacterized HTH-type transcriptional regulator YegW	yegW
0.0344604	P75736	P75736	Esterase YbfF	ybfF
0.034626	P76403	P76403	Uncharacterized protease YegQ	yegQ
0.0349992	P27126	P27126	Lipopolysaccharide core biosynthesis protein RfaS	rfaS
0.0352052	P18196	P18196	Septum site-determining protein MinC	minC
0.0352325	P0A870	P0A870	Transaldolase B	talB
0.035265	P42641	P42641	GTPase ObgE/CgtA	obgE
0.0354036	P60869	P60869	Putative transport protein YbjL	ybjL
0.0358334	P0ADR6	P0ADR6	Ribosomal RNA large subunit methyltransferase M	rlmM
0.0361748	P24173;Q47689	P24173	Lipopolysaccharide heptosyltransferase 1	rfaC
0.0362542	P75960;A0A7H2C766	P75960;A0A7H2C766	NAD-dependent protein deacylase	cobB
0.0362682	P27129	P27129	Lipopolysaccharide 1,2-glucosyltransferase	rfaJ
0.0364666	P0AFC3	P0AFC3	NADH-quinone oxidoreductase subunit A	nuoA
0.036609	P0ACR9	P0ACR9	Transcriptional repressor MprA	mprA
0.0366402	P0AEM0	P0AEM0	FKBP-type 16 kDa peptidyl-prolyl cis-trans isomerase	fkpB
0.0366414	P08660	P08660	Lysine-sensitive aspartokinase 3	lysC
0.0367889	P0AE82	P0AE82	Sensor protein CpxA	cpxA
0.0368137	P0A7B1	P0A7B1	Polyphosphate kinase	ppk
0.0369962	P0ADG4	P0ADG4	Inositol-1-monophosphatase	suhB
0.0370223	P0ADF8	P0ADF8	Acetolactate synthase isozyme 1 small subunit	ilvN
0.0372175	P0A9X1	P0A9X1	Zinc import ATP-binding protein ZnuC	znuC
0.0374495	P0A8L5	P0A8L5	UPF0260 protein YcgN	ycgN
0.037838	P0A840	P0A840	5/3-nucleotidase SurE	surE
0.0379073	P0AEZ3	P0AEZ3	Septum site-determining protein MinD	minD
0.0379232	P31460	P31460	Galactonate operon transcriptional repressor	dgoR
0.0381807	P0A715	P0A715	2-dehydro-3-deoxyphosphooctonate aldolase	kdsA
0.0382442	P69795	P69795	N,N-diacetylchitobiose-specific phosphotransferase enzyme IIB component	chbB
0.0382977	P56258	P56258	TDP-N-acetylfucosamine:lipid II N-acetylfucosaminyltransferase	wecF
0.0383695	P22634	P22634	Glutamate racemase	murI
0.0383778	P23367	P23367	DNA mismatch repair protein MutL	mutL
0.0384331	P0A7U7	P0A7U7	30S ribosomal protein S20	rpsT
0.0387039	P0A707	P0A707	Translation initiation factor IF-3;Translation initiation factor IF-3, N-terminally processed;Translation initiation factor IF-3S	infC
0.0387993	P75791	P75791	Uncharacterized protein YbiU	ybiU
0.0392501	P76569	P76569	Uncharacterized protein YfgD	yfgD
0.0392863	P39377	P39377	Isoaspartyl dipeptidase	iadA
0.0394344	P0AC84	P0AC84	Hydroxyacylglutathione hydrolase	gloB
0.0394726	P76272	P76272	Uncharacterized protein YebT	yebT
0.0394818	P23837	P23837	Sensor protein PhoQ	phoQ
0.0397679	P24228	P24228	D-alanyl-D-alanine carboxypeptidase DacB	dacB
0.0399672	P0A9J0	P0A9J0	Ribonuclease G	rng
0.0400054	P45568	P45568	1-deoxy-D-xylulose 5-phosphate reductoisomerase	dxr
0.0404113	P09155	P09155	Ribonuclease D	rnd
0.0404485	P0AF28	P0AF28	Nitrate/nitrite response regulator protein NarL	narL
0.0407448	P0A780	P0A780	N utilization substance protein B	nusB
0.0409686	P76177	P76177	Protein YdgH	ydgH
0.0410175	P21889	P21889	Aspartate--tRNA ligase	aspS
0.0411692	P0A7N1	P0A7N1	50S ribosomal protein L31 type B	ykgM
0.0412025	P0A7D4	P0A7D4	Adenylosuccinate synthetase	purA
0.041399	P75820	P75820	N-acetylmuramoyl-L-alanine amidase AmiD	amiD
0.0414184	P04846	P04846	Lipoprotein 28	nlpA
0.0414778	P0A6L9	P0A6L9	Co-chaperone protein HscB	hscB
0.0418549	P21865	P21865	Sensor protein KdpD	kdpD
0.0420729	P10378	P10378	Enterobactin synthase component E	entE
0.0421429	P0ACE7	P0ACE7	HIT-like protein HinT	hinT
0.042263	P60723	P60723	50S ribosomal protein L4	rplD
0.0425212	P69874	P69874	Spermidine/putrescine import ATP-binding protein PotA	potA
0.0431156	P0A8J8	P0A8J8	ATP-dependent RNA helicase RhlB	rhlB
0.0432301	P0AB18	P0AB18	Sulfurtransferase TusE	tusE
0.043279	P77256	P77256	Uncharacterized oxidoreductase YdjG	ydjG
0.0432879	P0A9C9	P0A9C9	Fructose-1,6-bisphosphatase 1 class 2	glpX
0.0434825	P39406	P39406	Ribosomal RNA small subunit methyltransferase C	rsmC
0.0435034	P0AB67	P0AB67	NAD(P) transhydrogenase subunit beta	pntB
0.0439657	P15254	P15254	Phosphoribosylformylglycinamidine synthase	purL
0.0440207	P77781	P77781	1,4-dihydroxy-2-naphthoyl-CoA hydrolase	menI
0.0440572	P0A6P1	P0A6P1	Elongation factor Ts	tsf
0.0443293	P20083	P20083	DNA topoisomerase 4 subunit B	parE
0.0446739	P0A8T1;CON__Q9N2I2	P0A8T1	Ribosomal protein L11 methyltransferase	prmA
0.0446758	P03004	P03004	Chromosomal replication initiator protein DnaA	dnaA
0.0448221	P08142	P08142	Acetolactate synthase isozyme 1 large subunit	ilvB
0.0449645	P0AFS3	P0AFS3	Dihydrofolate reductase FolM	folM
0.0451438	P32131	P32131	Oxygen-independent coproporphyrinogen-III oxidase	hemN
0.0453402	P0A9T4	P0A9T4	Protein tas	tas
0.0454795	P0ACL0	P0ACL0	Glycerol-3-phosphate regulon repressor	glpR
0.0454865	P0AEV9	P0AEV9	Hydrogenase 3 maturation protease	hycI
0.0455252	P0A847	P0A847	Queuine tRNA-ribosyltransferase	tgt
0.0455666	P0A8W5	P0A8W5	UPF0301 protein YqgE	yqgE
0.04562	P0A742	P0A742	Large-conductance mechanosensitive channel	mscL
0.0457433	P0ADE4	P0ADE4	Translocation and assembly module TamA	tamA
0.0458145	P0A6L2	P0A6L2	4-hydroxy-tetrahydrodipicolinate synthase	dapA
0.0459499	P36929	P36929	Ribosomal RNA small subunit methyltransferase B	rsmB
0.0461127	P0AFJ7	P0AFJ7	Low-affinity inorganic phosphate transporter 1	pitA
0.0461286	P60785	P60785	Elongation factor 4	lepA
0.046264	P16926	P16926	Cell shape-determining protein MreC	mreC
0.0463518	P08245	P08245	Uncharacterized protein YciH	yciH
0.0469646	P37024	P37024	ATP-dependent RNA helicase HrpB	hrpB
0.0470015	P77808	P77808	NMN amidohydrolase-like protein YfaY	yfaY
0.0471312	P0ABZ4	P0ABZ4	3-deoxy-D-manno-octulosonate 8-phosphate phosphatase KdsC	kdsC
0.0472501	P32144	P32144	Uncharacterized HTH-type transcriptional regulator YihW	yihW
0.0473671	P0AEW4	P0AEW4	3,5-cyclic adenosine monophosphate phosphodiesterase CpdA	cpdA
0.0476742	P60566	P60566	Protein FixA	fixA
0.0476996	P18390	P18390	Uncharacterized protein YjjA	yjjA
0.0477072	P0A8Y3	P0A8Y3	Alpha-D-glucose-1-phosphate phosphatase YihX	yihX
0.0481186	P32669	P32669	Fructose-6-phosphate aldolase 2	fsaB
0.0481879	P0AB12	P0AB12	Inner membrane protein YccF	yccF
0.0484969	P0ADA3	P0ADA3	Murein hydrolase activator NlpD	nlpD
0.0485554	P75849	P75849	Uncharacterized protein YcbL	ycbL
0.0488338	P37329	P37329	Molybdate-binding periplasmic protein	modA
0.049132	P27303	P27303	Multidrug export protein EmrA	emrA
0.0493526	P02359	P02359	30S ribosomal protein S7	rpsG
0.0494315	P0A7I7	P0A7I7	GTP cyclohydrolase-2	ribA
0.0496527	P0AA41	P0AA41	tRNA pseudouridine synthase C	truC
0.0497087	P0A9Q5	P0A9Q5	Acetyl-coenzyme A carboxylase carboxyl transferase subunit beta	accD
0.0497259	P02916	P02916	Maltose transport system permease protein MalF	malF
0.0499312	P0AG90	P0AG90	Protein translocase subunit SecD	secD
0.0500031	P0AAH8	P0AAH8	Peptide transport system ATP-binding protein SapF	sapF
0.05008	P76342	P76342	Sulfoxide reductase catalytic subunit YedY	yedY
0.0502504	P15028	P15028	Fe(3+) dicitrate-binding periplasmic protein	fecB
0.0502841	P0A7R9	P0A7R9	30S ribosomal protein S11	rpsK
0.050347	P39342	P39342	Uncharacterized protein YjgR	yjgR
0.0503696	P0AB83	P0AB83	Endonuclease III	nth
0.0503832	P31063	P31063	Uncharacterized lipoprotein YedD	yedD
0.050457	P27278	P27278	Trifunctional NAD biosynthesis/regulator protein NadR;Transcriptional regulator NadR;Nicotinamide mononucleotide adenylyltransferase;Ribosylnicotinamide kinase	nadR
0.050478	P25745	P25745	tRNA-specific 2-thiouridylase MnmA	mnmA
0.050478	P76575	P76575	Uncharacterized protein YfgJ	yfgJ
0.0506852	P0A9H1	P0A9H1	G/U mismatch-specific DNA glycosylase	mug
0.0510286	P76104	P76104	Uncharacterized protease YdcP	ydcP
0.0511646	P31677	P31677	Alpha,alpha-trehalose-phosphate synthase [UDP-forming]	otsA
0.0512778	P0AB14	P0AB14	Uncharacterized protein YccJ	yccJ
0.0518392	P0AFC0	P0AFC0	Dihydroneopterin triphosphate diphosphatase	nudB
0.0520318	P0A940	P0A940	Outer membrane protein assembly factor BamA	bamA
0.052337	P0AEU7	P0AEU7	Chaperone protein Skp	skp
0.0525837	P76658	P76658	Bifunctional protein HldE;D-beta-D-heptose 7-phosphate kinase;D-beta-D-heptose 1-phosphate adenylyltransferase	hldE
0.0527802	P05852	P05852	tRNA N6-adenosine threonylcarbamoyltransferase	tsaD
0.052831	P36938	P36938	Phosphoglucomutase	pgm
0.0532786	P37028	P37028	Vitamin B12-binding protein	btuF
0.0539004	P69853	P69853	Tat proofreading chaperone DmsD	dmsD
0.0539869	P0A722	P0A722	Acyl-[acyl-carrier-protein]--UDP-N-acetylglucosamine O-acyltransferase	lpxA
0.054217	P15038	P15038	Helicase IV	helD
0.0543836	P33644	P33644	Laccase domain protein YfiH	yfiH
0.0546325	P15005;A0A7H2C770	P15005;A0A7H2C770	5-methylcytosine-specific restriction enzyme B	mcrB
0.0547733	P0AEJ6	P0AEJ6	Ethanolamine ammonia-lyase heavy chain	eutB
0.0548232	P26602	P26602	Chorismate pyruvate-lyase	ubiC
0.0550607	P08200	P08200	Isocitrate dehydrogenase [NADP]	icd
0.0550626	Q57261	Q57261	tRNA pseudouridine synthase D	truD
0.0550747	P23538	P23538	Phosphoenolpyruvate synthase	ppsA
0.055205	P52097	P52097	tRNA(Ile)-lysidine synthase	tilS
0.0554415	P29131	P29131	Cell division protein FtsN	ftsN
0.0561473	P76535	P76535	N-acetylmuramic acid 6-phosphate etherase	murQ
0.0563482	P22939	P22939	Farnesyl diphosphate synthase	ispA
0.0566336	P0A7M6	P0A7M6	50S ribosomal protein L29	rpmC
0.0567449	P0AG00	P0AG00	Lipopolysaccharide biosynthesis protein WzzE	wzzE
0.0567659	P27829	P27829	UDP-N-acetyl-D-mannosamine dehydrogenase	wecC
0.0568008	P0ABU0	P0ABU0	1,4-dihydroxy-2-naphthoyl-CoA synthase	menB
0.0568549	P0A7K2	P0A7K2	50S ribosomal protein L7/L12	rplL
0.0569776	P0AD96	P0AD96	Leu/Ile/Val-binding protein	livJ
0.0571467	P0A6P9	P0A6P9	Enolase	eno
0.0572653	P75800	P75800	Putative cyclic di-GMP phosphodiesterase YliE	yliE
0.0572939	P0AA95	P0AA95	Uncharacterized protein YacC	yacC
0.057497	P0ACS7	P0ACS7	HTH-type transcriptional regulator RpiR	rpiR
0.0575565	P14407	P14407	Fumarate hydratase class I, anaerobic	fumB
0.0575771	P0AA53	P0AA53	Protein QmcA	qmcA
0.0576468	P22564	P22564	Non-specific ribonucleoside hydrolase RihC	rihC
0.0577234	P25742	P25742	Lipopolysaccharide core heptosyltransferase RfaQ	rfaQ
0.0578073	P21151	P21151	3-ketoacyl-CoA thiolase	fadA
0.0578874	P18133	P18133	Nicotinate phosphoribosyltransferase	pncB
0.0579799	P0A6I9	P0A6I9	Dephospho-CoA kinase	coaE
0.0581684	P0AD24	P0AD24	UPF0352 protein YejL	yejL
0.0582129	P33018	P33018	S-formylglutathione hydrolase YeiG	yeiG
0.0583998	P0ADS9	P0ADS9	Uncharacterized protein YggN	yggN
0.0589024	P76231	P76231	Uncharacterized protein YeaC	yeaC
0.0590223	P22523	P22523	Chromosome partition protein MukB	mukB
0.0590881	P76539	P76539	Acetyltransferase YpeA	ypeA
0.0592295	Q46893	Q46893	2-C-methyl-D-erythritol 4-phosphate cytidylyltransferase	ispD
0.0593046	Q46798	Q46798	Uncharacterized lipoprotein YgeR	ygeR
0.0593459	P28904	P28904	Trehalose-6-phosphate hydrolase	treC
0.0595697	P0DMC7	P0DMC7	Transcriptional regulatory protein RcsB	rcsB
0.0597903	P0A786	P0A786	Aspartate carbamoyltransferase catalytic chain	pyrB
0.0599518	P76116	P76116	Uncharacterized protein YncE	yncE
0.060159	P64540	P64540	Uncharacterized protein YfcL	yfcL
0.0601883	P46118	P46118	HTH-type transcriptional regulator HexR	hexR
0.0602697	P0A6P5	P0A6P5	GTPase Der	der
0.0608107	P0A9S3	P0A9S3	Galactitol-1-phosphate 5-dehydrogenase	gatD
0.0608362	P02918	P02918	Penicillin-binding protein 1A;Penicillin-insensitive transglycosylase;Penicillin-sensitive transpeptidase	mrcA
0.0612984	P36879	P36879	Uncharacterized ABC transporter ATP-binding protein YadG	yadG
0.0615209	P0AG51	P0AG51	50S ribosomal protein L30	rpmD
0.0616995	P36928	P36928	Uncharacterized chaperone protein YegD	yegD
0.0617746	P37760	P37760	dTDP-4-dehydrorhamnose reductase	rfbD
0.0619055	P0AF36	P0AF36	Cell division protein ZapB	zapB
0.0621204	P0AAA1	P0AAA1	Inner membrane protein YagU	yagU
0.0622559	P60422	P60422	50S ribosomal protein L2	rplB
0.0623144	P0A8U6	P0A8U6	Met repressor	metJ
0.0623277	P29012	P29012	Alanine racemase, catabolic	dadX
0.0624485	P75839	P75839	UPF0702 transmembrane protein YcaP	ycaP
0.0627041	P0AEG4	P0AEG4	Thiol:disulfide interchange protein DsbA	dsbA
0.0629848	P0AA97	P0AA97	Uncharacterized protein YaeQ	yaeQ
0.0631193	P0AFK9	P0AFK9	Spermidine/putrescine-binding periplasmic protein	potD
0.0632575	P0A7Y4	P0A7Y4	Ribonuclease HI	rnhA
0.0636946	P24224	P24224	Holo-[acyl-carrier-protein] synthase	acpS
0.0640831	P76536	P76536	Probable deferrochelatase/peroxidase YfeX	yfeX
0.0640996	P76576	P76576	UPF0070 protein YfgM	yfgM
0.0644805	P60340	P60340	tRNA pseudouridine synthase B	truB
0.0646044	P0A7B3	P0A7B3	NAD kinase	nadK
0.0647017	P21645	P21645	UDP-3-O-(3-hydroxymyristoyl)glucosamine N-acyltransferase	lpxD
0.0647977	P36548	P36548	N-acetylmuramoyl-L-alanine amidase AmiA	amiA
0.0649433	P0A7S9	P0A7S9	30S ribosomal protein S13	rpsM
0.0649935	P30863	P30863	2,5-diketo-D-gluconic acid reductase B	dkgB
0.0651277	P14900	P14900	UDP-N-acetylmuramoylalanine--D-glutamate ligase	murD
0.0651671	P0AG93	P0AG93	Protein translocase subunit SecF	secF
0.0651951	P0A944	P0A944	Ribosomal-protein-alanine acetyltransferase	rimI
0.0652173	P32684	P32684	Ribosomal large subunit pseudouridine synthase F	rluF
0.0653254	P04036	P04036	4-hydroxy-tetrahydrodipicolinate reductase	dapB
0.0658607	P00803	P00803	Signal peptidase I	lepB
0.0659517	P0AD01	P0AD01	Transcriptional regulatory protein DcuR	dcuR
0.0663506	P0A8D3	P0A8D3	UPF0178 protein YaiI	yaiI
0.0663757	P23865	P23865	Tail-specific protease	prc
0.0665582	P0A7A9	P0A7A9	Inorganic pyrophosphatase	ppa
0.0666513	P0AB26	P0AB26	Uncharacterized lipoprotein YceB	yceB
0.0670331	P0AFN2	P0AFN2	Phage shock protein C	pspC
0.0671797	P37690	P37690	Murein hydrolase activator EnvC	envC
0.0672315	P33919	P33919	Uncharacterized protein YejH	yejH
0.0672728	P38521	P38521	Uncharacterized protein YggL	yggL
0.0673758	P13036	P13036	Fe(3+) dicitrate transport protein FecA	fecA
0.0676581	P0ABQ2	P0ABQ2	2-hydroxy-3-oxopropionate reductase	garR
0.0677185	P07813	P07813	Leucine--tRNA ligase	leuS
0.0678171	P0AC38	P0AC38	Aspartate ammonia-lyase	aspA
0.0681464	P0AFA7	P0AFA7	Na(+)/H(+) antiporter NhaB	nhaB
0.0682551	P0AEK2	P0AEK2	3-oxoacyl-[acyl-carrier-protein] reductase FabG	fabG
0.0682576	P38489	P38489	Oxygen-insensitive NAD(P)H nitroreductase	nfsB
0.0685647	P0AES4	P0AES4	DNA gyrase subunit A	gyrA
0.068615	P0AFF2	P0AFF2	Nucleoside permease NupC	nupC
0.0687412	P77399	P77399	Fatty acid oxidation complex subunit alpha;Enoyl-CoA hydratase/3-hydroxybutyryl-CoA epimerase;3-hydroxyacyl-CoA dehydrogenase	fadJ
0.0691573	P60651	P60651	Agmatinase	speB
0.0693598	P28248	P28248	Deoxycytidine triphosphate deaminase	dcd
0.069369	P45577	P45577	RNA chaperone ProQ	proQ
0.0693874	P77173	P77173	Cell division protein ZipA	zipA
0.0694504	P0ADV7	P0ADV7	Probable phospholipid-binding protein MlaC	mlaC
0.0695578	P05041	P05041	Aminodeoxychorismate synthase component 1	pabB
0.0697473	P76268	P76268	Transcriptional regulator KdgR	kdgR
0.069891	P0A8H6	P0A8H6	Der GTPase-activating protein YihI	yihI
0.0702089	P0A9F6	P0A9F6	Glycine cleavage system transcriptional activator	gcvA
0.070467	P0A9P0	P0A9P0	Dihydrolipoyl dehydrogenase	lpdA
0.0706291	P0ADY3	P0ADY3	50S ribosomal protein L14	rplN
0.0708555	P0ACK2	P0ACK2	Putative aga operon transcriptional repressor	agaR
0.0708745	P0AB80	P0AB80	Branched-chain-amino-acid aminotransferase	ilvE
0.0710471	P37631	P37631	Uncharacterized protein YhiN	yhiN
0.0712283	P69931	P69931	DnaA regulatory inactivator Hda	hda
0.0713978	P23827	P23827	Ecotin	eco
0.0718028	P0A7X6	P0A7X6	Ribosome maturation factor RimM	rimM
0.0719118	P76176	P76176	Uncharacterized serine protease YdgD	ydgD
0.0721118	P0A7K6	P0A7K6	50S ribosomal protein L19	rplS
0.0721347	P03018	P03018	DNA helicase II	uvrD
0.0722109	P08956	P08956	Type I restriction enzyme EcoKI R protein	hsdR
0.0723228	P33940	P33940	Malate:quinone oxidoreductase	mqo
0.0723419	P37177	P37177	Phosphoenolpyruvate-protein phosphotransferase PtsP	ptsP
0.0724328	P0A6L4	P0A6L4	N-acetylneuraminate lyase	nanA
0.0724347	P15082	P15082	Glucitol operon repressor	srlR
0.0725114	P0A9H5	P0A9H5	Cob(I)yrinic acid a,c-diamide adenosyltransferase	btuR
0.0725339	P0A8L7	P0A8L7	UPF0263 protein YciU	yciU
0.0727628	P0A8Q3	P0A8Q3	Fumarate reductase subunit D	frdD
0.0732657	P0A6X1	P0A6X1	Glutamyl-tRNA reductase	hemA
0.0733029	P77625	P77625	Sugar phosphatase YfbT	yfbT
0.0735556	P25888	P25888	ATP-dependent RNA helicase RhlE	rhlE
0.073967	P0AFG0	P0AFG0	Transcription termination/antitermination protein NusG	nusG
0.0745455	P0A7A2	P0A7A2	Probable phosphoglycerate mutase GpmB	gpmB
0.0746145	P37182	P37182	Hydrogenase 2 maturation protease	hybD
0.074695	P25746	P25746	High frequency lysogenization protein HflD	hflD
0.0749728	P0ABQ4	P0ABQ4	Dihydrofolate reductase	folA
0.0750332	P05042	P05042	Fumarate hydratase class II	fumC
0.0751686	P0AFI2	P0AFI2	DNA topoisomerase 4 subunit A	parC
0.0753142	P0AD05	P0AD05	Uncharacterized protein YecA	yecA
0.076086	P0A8I1	P0A8I1	Putative Holliday junction resolvase	yqgF
0.0764081	P40710	P40710	Lipoprotein NlpE	nlpE
0.077151	P76346	P76346	Protein MtfA	mtfA
0.0776936	P0AC81	P0AC81	Lactoylglutathione lyase	gloA
0.0777359	P0ACA1	P0ACA1	Uncharacterized GST-like protein YibF	yibF
0.0779877	P26647	P26647	1-acyl-sn-glycerol-3-phosphate acyltransferase	plsC
0.0785255	P0A9V1	P0A9V1	Lipopolysaccharide export system ATP-binding protein LptB	lptB
0.0785968	P75796	P75796	Glutathione import ATP-binding protein GsiA	gsiA
0.0787099	P60752	P60752	Lipid A export ATP-binding/permease protein MsbA	msbA
0.0791111	P37665	P37665	Probable lipoprotein YiaD	yiaD
0.0791467	P65556	P65556	Uncharacterized Nudix hydrolase YfcD	yfcD
0.0795469	P04968	P04968	L-threonine dehydratase biosynthetic IlvA	ilvA
0.0795937	P25437	P25437	S-(hydroxymethyl)glutathione dehydrogenase	frmA
0.0796274	P32099	P32099	Lipoate-protein ligase A	lplA
0.0796665	P17802	P17802	A/G-specific adenine glycosylase	mutY
0.0799205	P0A8G3	P0A8G3	Uronate isomerase	uxaC
0.0799726	P0A8A8	P0A8A8	Ribosome maturation factor RimP	rimP
0.0800095	P0A7M9	P0A7M9	50S ribosomal protein L31	rpmE
0.0802828	P76062	P76062	Rac prophage repressor	racR
0.0803789	P0ADA5	P0ADA5	Uncharacterized lipoprotein YajG	yajG
0.0805918	P25741	P25741	Lipopolysaccharide core heptose(I) kinase RfaP	rfaP
0.0805963	P28903	P28903	Anaerobic ribonucleoside-triphosphate reductase	nrdD
0.0809078	P04995	P04995	Exodeoxyribonuclease I	sbcB
0.0811755	P61714	P61714	6,7-dimethyl-8-ribityllumazine synthase	ribE
0.0812715	P23909	P23909	DNA mismatch repair protein MutS	mutS
0.0815144	P0A9A9	P0A9A9	Ferric uptake regulation protein	fur
0.0817019	P27828	P27828	UDP-N-acetylglucosamine 2-epimerase	wecB
0.0821342	P06129	P06129	Vitamin B12 transporter BtuB	btuB
0.0824591	P0AAX8	P0AAX8	Probable L,D-transpeptidase YbiS	ybiS
0.0825164	P0AB24	P0AB24	Iron uptake system component EfeO	efeO
0.08255	P10121	P10121	Signal recognition particle receptor FtsY	ftsY
0.0825901	P00490	P00490	Maltodextrin phosphorylase	malP
0.0827281	P45799	P45799	ADP compounds hydrolase NudE	nudE
0.0827916	P77293	P77293	Bactoprenol glucosyl transferase homolog from prophage CPS-53	yfdH
0.0830956	P37590	P37590	Signal transduction protein PmrD	pmrD
0.0832227	P25740	P25740	Lipopolysaccharide core biosynthesis protein RfaG	rfaG
0.0832837	P0A8I8	P0A8I8	Ribosomal RNA large subunit methyltransferase H	rlmH
0.0834484	P23331	P23331	Thymidine kinase	tdk
0.0834967	P0AF93	P0AF93	2-iminobutanoate/2-iminopropanoate deaminase	ridA
0.0835743	P75958	P75958	Lipoprotein-releasing system transmembrane protein LolE	lolE
0.0836525	P0ADT2	P0ADT2	UPF0441 protein YgiB	ygiB
0.0842349	P02413	P02413	50S ribosomal protein L15	rplO
0.0850468	P31550	P31550	Thiamine-binding periplasmic protein	thiB
0.0853125	P76055	P76055	tRNA 2-thiocytidine biosynthesis protein TtcA	ttcA
0.0853717	P0AEN1	P0AEN1	NAD(P)H-flavin reductase	fre
0.0858746	P28224	P28224	Membrane-bound lysozyme inhibitor of C-type lysozyme	mliC
0.0866865	P0A7G6	P0A7G6	Protein RecA	recA
0.0867106	P0A836	P0A836	Succinyl-CoA ligase [ADP-forming] subunit beta	sucC
0.0873521	P0AF20	P0AF20	N-acetylglucosamine repressor	nagC
0.0877609	P02358	P02358	30S ribosomal protein S6;30S ribosomal protein S6, fully modified isoform;30S ribosomal protein S6, non-modified isoform	rpsF
0.0878582	P61889	P61889	Malate dehydrogenase	mdh
0.0878932	P0AAG8	P0AAG8	Galactose/methyl galactoside import ATP-binding protein MglA	mglA
0.0882823	P25535	P25535	2-octaprenylphenol hydroxylase	ubiI
0.0884755	P0A6F1	P0A6F1	Carbamoyl-phosphate synthase small chain	carA
0.0885003	P35340	P35340	Alkyl hydroperoxide reductase subunit F	ahpF
0.0888411	P0AE91	P0AE91	Protein CreA	creA
0.0890083	P0AAR3	P0AAR3	Cys-tRNA(Pro)/Cys-tRNA(Cys) deacylase YbaK	ybaK
0.0890897	P0ADZ4	P0ADZ4	30S ribosomal protein S15	rpsO
0.0895093	P30864	P30864	Uncharacterized HTH-type transcriptional regulator YafC	yafC
0.0895373	P0AGL2	P0AGL2	Putative reactive intermediate deaminase TdcF	tdcF
0.0896037	P75797	P75797	Glutathione-binding protein GsiB	gsiB
0.0897611	P0A7R1	P0A7R1	50S ribosomal protein L9	rplI
0.0900879	P0AEA8	P0AEA8	Siroheme synthase;Uroporphyrinogen-III C-methyltransferase;Precorrin-2 dehydrogenase;Sirohydrochlorin ferrochelatase	cysG
0.0901035	P30128	P30128	Transcription elongation factor GreB	greB
0.0904954	P0A9E0	P0A9E0	Arabinose operon regulatory protein	araC
0.0905596	P76506	P76506	Probable phospholipid-binding lipoprotein MlaA	mlaA
0.0909284	P0A887	P0A887	Ubiquinone/menaquinone biosynthesis C-methyltransferase UbiE	ubiE
0.0909878	P23871	P23871	Ferrochelatase	hemH
0.0909926	P10100	P10100	Rare lipoprotein A	rlpA
0.0912215	P0A6W5	P0A6W5	Transcription elongation factor GreA	greA
0.0914612	P0AFW0	P0AFW0	Transcription antitermination protein RfaH	rfaH
0.0915934	P23003	P23003	tRNA/tmRNA (uracil-C(5))-methyltransferase	trmA
0.0918064	P0AAT6	P0AAT6	Ribosomal silencing factor RsfS	rsfS
0.0918773	P76234	P76234	Uncharacterized protein YeaE	yeaE
0.0920219	P76112	P76112	L-amino acid N-acyltransferase MnaT	mnaT
0.0923208	P64423	P64423	Zinc transport protein ZntB	zntB
0.0926819	P0A7L0	P0A7L0	50S ribosomal protein L1	rplA
0.0927369	P05847	P05847	L(+)-tartrate dehydratase subunit alpha	ttdA
0.0931257	P0AE45	P0AE45	UPF0053 inner membrane protein YtfL	ytfL
0.0931759	P00934	P00934	Threonine synthase	thrC
0.0931905	P16456	P16456	Selenide, water dikinase	selD
0.0932344	P25665	P25665	5-methyltetrahydropteroyltriglutamate--homocysteine methyltransferase	metE
0.0934785	P0A814	P0A814	Crossover junction endodeoxyribonuclease RuvC	ruvC
0.0935065	P0AGB6	P0AGB6	ECF RNA polymerase sigma-E factor	rpoE
0.0935084	P17443	P17443	UDP-N-acetylglucosamine--N-acetylmuramyl-(pentapeptide) pyrophosphoryl-undecaprenol N-acetylglucosamine transferase	murG
0.0935179	P0ACP5	P0ACP5	HTH-type transcriptional regulator GntR	gntR
0.0937557	P45532	P45532	Sulfurtransferase TusD	tusD
0.0944891	P0AD27	P0AD27	Inner membrane protein YejM	yejM
0.094773	P0AEU0	P0AEU0	Histidine-binding periplasmic protein	hisJ
0.0950012	P60438	P60438	50S ribosomal protein L3	rplC
0.0952797	P08394	P08394	RecBCD enzyme subunit RecB	recB
0.0955385	P0AG44	P0AG44	50S ribosomal protein L17	rplQ
0.0955709	P31475	P31475	Uncharacterized HTH-type transcriptional regulator YieP	yieP
0.0956421	P21513	P21513	Ribonuclease E	rne
0.0956971	P0AEC5	P0AEC5	Signal transduction histidine-protein kinase BarA	barA
0.0959133	P27836	P27836	UDP-N-acetyl-D-mannosaminuronic acid transferase	wecG
0.0959663	P77695	P77695	Protein GnsB	gnsB
0.0961393	P0AGG0	P0AGG0	Thiamine-monophosphate kinase	thiL
0.0961609	P42596	P42596	Ribosomal RNA large subunit methyltransferase G	rlmG
0.0962213	P0A9E5	P0A9E5	Fumarate and nitrate reduction regulatory protein	fnr
0.0963179	P0ACG1	P0ACG1	DNA-binding protein StpA	stpA
0.0976639	P17445	P17445	NAD/NADP-dependent betaine aldehyde dehydrogenase	betB
0.0977758	P0ACE3	P0ACE3	Hemolysin expression-modulating protein Hha	hha
0.0982898	P0A823	P0A823	Sugar fermentation stimulation protein A	sfsA
0.0982927	P0A8W2	P0A8W2	Transcriptional regulator SlyA	slyA
0.0983473	P37744	P37744	Glucose-1-phosphate thymidylyltransferase 1	rmlA1
0.0989571	P40191	P40191	Pyridoxine kinase	pdxK
0.0994415	P00561	P00561	Bifunctional aspartokinase/homoserine dehydrogenase 1;Aspartokinase;Homoserine dehydrogenase	thrA
0.0997632	P25539	P25539	Riboflavin biosynthesis protein RibD;Diaminohydroxyphosphoribosylaminopyrimidine deaminase;5-amino-6-(5-phosphoribosylamino)uracil reductase	ribD
0.0997753	P0A790	P0A790	Aspartate 1-decarboxylase;Aspartate 1-decarboxylase beta chain;Aspartate 1-decarboxylase alpha chain	panD
0.100073	P0AG16	P0AG16	Amidophosphoribosyltransferase	purF
0.100145	P0A6W0	P0A6W0	Glutaminase 2	glsA2
0.100285	P0ADY1	P0ADY1	Peptidyl-prolyl cis-trans isomerase D	ppiD
0.100289	P0A9D4	P0A9D4	Serine acetyltransferase	cysE
0.100689	P0A7X3	P0A7X3	30S ribosomal protein S9	rpsI
0.101458	P27302	P27302	Transketolase 1	tktA
0.101473	P33355	P33355	Uncharacterized protein YehS	yehS
0.101521	P68699	P68699	ATP synthase subunit c	atpE
0.101599	P0ADC6	P0ADC6	Lipopolysaccharide export system permease protein LptG	lptG
0.101948	P0ACE0	P0ACE0	Hydrogenase-2 large chain	hybC
0.102062	P0ABS5	P0ABS5	DNA primase	dnaG
0.102079	P0A7H6	P0A7H6	Recombination protein RecR	recR
0.102172	P64448	P64448	Uncharacterized protein YnbE	ynbE
0.102338	P0AG40	P0AG40	Riboflavin biosynthesis protein RibF;Riboflavin kinase;FMN adenylyltransferase	ribF
0.10244	P0AFL6	P0AFL6	Exopolyphosphatase	ppx
0.102893	P77279	P77279	Probable iron export ATP-binding protein FetA	fetA
0.102943	P26281	P26281	2-amino-4-hydroxy-6-hydroxymethyldihydropteridine pyrophosphokinase	folK
0.103331	P0AE08	P0AE08	Alkyl hydroperoxide reductase subunit C	ahpC
0.104273	P0AFW4	P0AFW4	Regulator of nucleoside diphosphate kinase	rnk
0.105227	P64624	P64624	Uncharacterized protein YheO	yheO
0.105344	P0AEH1	P0AEH1	Regulator of sigma-E protease RseP	rseP
0.105464	P0AD65	P0AD65	Penicillin-binding protein 2	mrdA
0.105931	P0A8N0	P0A8N0	Macrodomain Ter protein	matP
0.105988	P28249	P28249	Protein AsmA	asmA
0.106055	P0AEV1	P0AEV1	Regulator of RpoS	rssB
0.106297	P0A7W1	P0A7W1	30S ribosomal protein S5	rpsE
0.106298	P0AD10	P0AD10	Uncharacterized protein YecJ	yecJ
0.106316	P67087	P67087	Ribosomal RNA small subunit methyltransferase I	rsmI
0.10646	P39187	P39187	Uncharacterized protein YtfJ	ytfJ
0.106911	P0AC47	P0AC47	Fumarate reductase iron-sulfur subunit	frdB
0.107105	P76550	P76550	Uncharacterized protein YffS	yffS
0.107131	P77150	P77150	Pyridoxamine kinase	pdxY
0.107377	P76185	P76185	Uncharacterized protein YdhJ	ydhJ
0.108105	P62399	P62399	50S ribosomal protein L5	rplE
0.108226	P75821	P75821	Uncharacterized protein YbjS	ybjS
0.108798	P08395	P08395	Protease 4	sppA
0.109067	P0ADC3	P0ADC3	Lipoprotein-releasing system transmembrane protein LolC	lolC
0.109607	P0A6Q6	P0A6Q6	3-hydroxyacyl-[acyl-carrier-protein] dehydratase FabZ	fabZ
0.110142	P0AEH3	P0AEH3	Protein ElaA	elaA
0.110585	P33590	P33590	Nickel-binding periplasmic protein	nikA
0.110703	P33667	P33667	tRNA 2-selenouridine synthase	selU
0.110925	P0AF70	P0AF70	Uncharacterized protein YjeI	yjeI
0.111224	P0AC30	P0AC30	Cell division protein FtsX	ftsX
0.111263	P76503	P76503	3-ketoacyl-CoA thiolase	fadI
0.111364	P08337	P08337	8-oxo-dGTP diphosphatase	mutT
0.111682	P11880	P11880	UDP-N-acetylmuramoyl-tripeptide--D-alanyl-D-alanine ligase	murF
0.112097	P21369	P21369	Pyrazinamidase/nicotinamidase	pncA
0.112097	P0A862	P0A862	Thiol peroxidase	tpx
0.112147	P0A734	P0A734	Cell division topological specificity factor	minE
0.112411	P63389	P63389	Uncharacterized ABC transporter ATP-binding protein YheS	yheS
0.112591	P0A6E1	P0A6E1	Shikimate kinase 2	aroL
0.112727	P0A7V0	P0A7V0	30S ribosomal protein S2	rpsB
0.113042	P0A8A0	P0A8A0	Probable transcriptional regulatory protein YebC	yebC
0.113434	P52119	P52119	UPF0125 protein RatB	ratB
0.113487	P0ACY1	P0ACY1	Putative NAD(P)H nitroreductase YdjA	ydjA
0.113907	P55135	P55135	23S rRNA (uracil(1939)-C(5))-methyltransferase RlmD	rlmD
0.114221	P37005	P37005	Uncharacterized tRNA/rRNA methyltransferase LasT	lasT
0.114353	P75828	P75828	Uncharacterized protein YbjD	ybjD
0.114564	P0A6I0	P0A6I0	Cytidylate kinase	cmk
0.114635	P0AFT5	P0AFT5	Transcriptional regulatory protein YehT	yehT
0.114755	P0AAY6	P0AAY6	Uncharacterized protein YbjN	ybjN
0.115458	P26616	P26616	NAD-dependent malic enzyme	maeA
0.115476	P00903	P00903	Aminodeoxychorismate synthase component 2	pabA
0.11558	P0AG24	P0AG24	Bifunctional (p)ppGpp synthase/hydrolase SpoT;GTP pyrophosphokinase;Guanosine-3,5-bis(diphosphate) 3-pyrophosphohydrolase	spoT
0.115603	P0A6T9	P0A6T9	Glycine cleavage system H protein	gcvH
0.115674	P43672	P43672	ABC transporter ATP-binding protein uup	uup
0.115839	P0A8A4	P0A8A4	Phosphoenolpyruvate synthase regulatory protein	ppsR
0.116405	P0A7J3	P0A7J3	50S ribosomal protein L10	rplJ
0.117941	P37745	P37745	dTDP-4-dehydrorhamnose 3,5-epimerase	rfbC
0.118149	P39298	P39298	Esterase YjfP	yjfP
0.118201	P0AEQ3	P0AEQ3	Glutamine-binding periplasmic protein	glnH
0.118553	P0ACB4	P0ACB4	Protoporphyrinogen IX dehydrogenase [menaquinone]	hemG
0.119235	P0AE01	P0AE01	tRNA (cytidine/uridine-2-O-)-methyltransferase TrmJ	trmJ
0.11937	P75785	P75785	Phosphoethanolamine transferase OpgE	opgE
0.119382	P0AF98	P0AF98	Lipopolysaccharide export system permease protein LptF	lptF
0.11955	P0A6W9	P0A6W9	Glutamate--cysteine ligase	gshA
0.120353	P0A805	P0A805	Ribosome-recycling factor	frr
0.120568	P27306	P27306	Soluble pyridine nucleotide transhydrogenase	sthA
0.120902	P0A910	P0A910	Outer membrane protein A	ompA
0.120928	P0A7V8	P0A7V8	30S ribosomal protein S4	rpsD
0.121246	P06966	P06966	HTH-type transcriptional regulator DicA	dicA
0.121377	P10441	P10441	Lipid-A-disaccharide synthase	lpxB
0.121929	P37747	P37747	UDP-galactopyranose mutase	glf
0.121954	P0A7R5	P0A7R5	30S ribosomal protein S10	rpsJ
0.123127	P12295	P12295	Uracil-DNA glycosylase	ung
0.123655	P03817	P03817	Protein MioC	mioC
0.125043	P0A7I4	P0A7I4	Peptide chain release factor 3	prfC
0.125077	P13669	P13669	Mannosyl-D-glycerate transport/metabolism system repressor MngR	mngR
0.125303	P09323	P09323	PTS system N-acetylglucosamine-specific EIICBA component;N-acetylglucosamine permease IIC component;N-acetylglucosamine-specific phosphotransferase enzyme IIB component;N-acetylglucosamine-specific phosphotransferase enzyme IIA component	nagE
0.125311	P43329	P43329	ATP-dependent RNA helicase HrpA	hrpA
0.125513	P03024	P03024	HTH-type transcriptional regulator GalR	galR
0.125525	P11553	P11553	L-fuculokinase	fucK
0.125552	P77348	P77348	Periplasmic murein peptide-binding protein	mppA
0.126018	P39310	P39310	Uncharacterized protein YtfB	ytfB
0.126095	P14375	P14375	Transcriptional regulatory protein ZraR	zraR
0.126427	P75864	P75864	Ribosomal RNA large subunit methyltransferase K/L;23S rRNA m2G2445 methyltransferase;23S rRNA m7G2069 methyltransferase	rlmL
0.127068	P05055	P05055	Polyribonucleotide nucleotidyltransferase	pnp
0.127094	P60293	P60293	Chromosome partition protein MukF	mukF
0.12712	P63883	P63883	N-acetylmuramoyl-L-alanine amidase AmiC	amiC
0.127422	P76578	P76578	Uncharacterized lipoprotein YfhM	yfhM
0.127895	P15042	P15042	DNA ligase	ligA
0.128094	P23882	P23882	Methionyl-tRNA formyltransferase	fmt
0.128313	P0A9P6	P0A9P6	ATP-dependent RNA helicase DeaD	deaD
0.128578	P33920	P33920	Nucleoid-associated protein YejK	yejK
0.128871	P75981	P75981	Putative protein JayE from lambdoid prophage e14 region	jayE
0.129207	P76001	P76001	Uncharacterized protein YcgJ	ycgJ
0.129667	P23874	P23874	Serine/threonine-protein kinase HipA	hipA
0.130198	P0A850	P0A850	Trigger factor	tig
0.130433	P39321	P39321	Translocation and assembly module TamB	tamB
0.130605	P0AG55	P0AG55	50S ribosomal protein L6	rplF
0.130829	P45523	P45523	FKBP-type peptidyl-prolyl cis-trans isomerase FkpA	fkpA
0.130882	P07024	P07024	Protein UshA;UDP-sugar hydrolase;5-nucleotidase	ushA
0.131268	P0A951	P0A951	Spermidine N(1)-acetyltransferase	speG
0.131484	P0ACF8	P0ACF8	DNA-binding protein H-NS	hns
0.131675	P46889	P46889	DNA translocase FtsK	ftsK
0.13198	Q46919	Q46919	Uncharacterized protein YqcC	yqcC
0.13203	P67080	P67080	UPF0001 protein YggS	yggS
0.132081	P0AG99	P0AG99	Protein-export membrane protein SecG	secG
0.132156	P0AAF3	P0AAF3	Arabinose import ATP-binding protein AraG	araG
0.132758	P0AFX4	P0AFX4	Regulator of sigma D	rsd
0.133176	P36649	P36649	Blue copper oxidase CueO	cueO
0.134966	P0A7W7	P0A7W7	30S ribosomal protein S8	rpsH
0.135209	P0A776	P0A776	RNA pyrophosphohydrolase	rppH
0.135347	P0ABS8	P0ABS8	DNA polymerase III subunit theta	holE
0.1359	P64429	P64429	Uncharacterized protein YpfJ	ypfJ
0.13639	P0ADI4	P0ADI4	Enterobactin synthase component B;Isochorismatase;Aryl carrier protein	entB
0.136626	P31825	P31825	tRNA1(Val) (adenine(37)-N6)-methyltransferase	yfiC
0.137768	P00946	P00946	Mannose-6-phosphate isomerase	manA
0.138243	P0A8B5	P0A8B5	Nucleoid-associated protein YbaB	ybaB
0.138507	P05793	P05793	Ketol-acid reductoisomerase	ilvC
0.138517	P0ACQ7	P0ACQ7	HTH-type transcriptional regulator TdcA	tdcA
0.139297	P0AC94	P0AC94	High-affinity gluconate transporter	gntP
0.139584	P0ADV1	P0ADV1	Lipopolysaccharide export system protein LptA	lptA
0.139698	P0AGD3	P0AGD3	Superoxide dismutase [Fe]	sodB
0.140198	P51024	P51024	Uncharacterized protein YaiL	yaiL
0.14022	P0AFF4	P0AFF4	Nucleoside permease NupG	nupG
0.14075	P33363	P33363	Periplasmic beta-glucosidase	bglX
0.141712	P0AFJ1	P0AFJ1	Protein PhnA	phnA
0.142265	P0A6D0	P0A6D0	Arginine repressor	argR
0.143003	P0AGA6	P0AGA6	Transcriptional regulatory protein UhpA	uhpA
0.143121	P29208	P29208	o-succinylbenzoate synthase	menC
0.143328	P05825	P05825	Ferrienterobactin receptor	fepA
0.143394	P39401	P39401	Phosphoglycerol transferase I	mdoB
0.143632	P69054	P69054	Succinate dehydrogenase cytochrome b556 subunit	sdhC
0.143831	P0AFB1	P0AFB1	Lipoprotein NlpI	nlpI
0.144936	P22259	P22259	Phosphoenolpyruvate carboxykinase [ATP]	pckA
0.145814	P0A8Z3	P0A8Z3	Acyl-CoA thioester hydrolase YbgC	ybgC
0.146766	P02931	P02931	Outer membrane protein F	ompF
0.147471	P00363	P00363	Fumarate reductase flavoprotein subunit	frdA
0.148612	P51981	P51981	L-Ala-D/L-Glu epimerase	ycjG
0.148649	P0ABJ1	P0ABJ1	Cytochrome bo(3) ubiquinol oxidase subunit 2	cyoA
0.14884	P75682	P75682	Probable 2-keto-3-deoxy-galactonate aldolase YagE	yagE
0.148999	P39315	P39315	Quinone oxidoreductase 2	qorB
0.150033	P0AD07	P0AD07	Uncharacterized protein YecF	yecF
0.150548	P00888	P00888	Phospho-2-dehydro-3-deoxyheptonate aldolase, Tyr-sensitive	aroF
0.150665	P0A993	P0A993	Fructose-1,6-bisphosphatase class 1	fbp
0.150789	P75780	P75780	Catecholate siderophore receptor Fiu	fiu
0.151042	P0A720	P0A720	Thymidylate kinase	tmk
0.151955	P0A6N8	P0A6N8	Elongation factor P-like protein	yeiP
0.152259	P15043	P15043	ATP-dependent DNA helicase RecQ	recQ
0.153281	P0A8R4	P0A8R4	Protein SlyX	slyX
0.153296	P24251	P24251	Sigma factor-binding protein Crl	crl
0.1537	P30014	P30014	Ribonuclease T	rnt
0.154447	P68919	P68919	50S ribosomal protein L25	rplY
0.154515	P46125	P46125	Inner membrane protein YedI	yedI
0.154978	P17888	P17888	Primosomal protein N	priA
0.155561	P33913	P33913	Uncharacterized protein YejA	yejA
0.155862	P21189	P21189	DNA polymerase II	polB
0.156336	P0A7T7	P0A7T7	30S ribosomal protein S18	rpsR
0.157278	P32680	P32680	Uncharacterized protein YjaG	yjaG
0.157539	P0AA43	P0AA43	Ribosomal small subunit pseudouridine synthase A	rsuA
0.157779	P0A908	P0A908	MltA-interacting protein	mipA
0.158314	P0AG59	P0AG59	30S ribosomal protein S14	rpsN
0.158322	P0AGB0	P0AGB0	Phosphoserine phosphatase	serB
0.158456	P31069	P31069	Voltage-gated potassium channel Kch	kch
0.160569	P0AGJ2	P0AGJ2	tRNA (guanosine(18)-2-O)-methyltransferase	trmH
0.161037	Q46822	Q46822	Isopentenyl-diphosphate Delta-isomerase	idi
0.161074	P0A7L3	P0A7L3	50S ribosomal protein L20	rplT
0.161242	P0A7L8	P0A7L8	50S ribosomal protein L27	rpmA
0.161424	P0C0L7	P0C0L7	Proline/betaine transporter	proP
0.163168	P0AG63	P0AG63	30S ribosomal protein S17	rpsQ
0.163302	P0A9Y6	P0A9Y6	Cold shock-like protein CspC	cspC
0.163992	P17315	P17315	Colicin I receptor	cirA
0.164175	P0ACT6	P0ACT6	HTH-type transcriptional regulator UidR	uidR
0.164591	P0A821	P0A821	L-seryl-tRNA(Sec) selenium transferase	selA
0.165071	P24178	P24178	Protein YffB	yffB
0.165633	P56580	P56580	Glucitol/sorbitol-specific phosphotransferase enzyme IIB component	srlE
0.165732	P0A8P8	P0A8P8	Tyrosine recombinase XerD	xerD
0.167514	P75767	P75767	Putative gluconeogenesis factor	ybhK
0.16785	P0ADP7	P0ADP7	Ubiquinone biosynthesis protein UbiJ	ubiJ
0.167853	P0A9X9	P0A9X9	Cold shock protein CspA	cspA
0.168175	P27838	P27838	Protein CyaY	cyaY
0.16909	P00547	P00547	Homoserine kinase	thrB
0.169204	P0ACC1	P0ACC1	Release factor glutamine methyltransferase	prmC
0.169375	P05804	P05804	Beta-glucuronidase	uidA
0.169617	P0A6J8	P0A6J8	D-alanine--D-alanine ligase A	ddlA
0.17019	P0A8A2	P0A8A2	Probable transcriptional regulatory protein YeeN	yeeN
0.170812	P0ABF1	P0ABF1	Poly(A) polymerase I	pcnB
0.172439	P76115	P76115	Probable TonB-dependent receptor YncD	yncD
0.173049	P0AEE5	P0AEE5	D-galactose-binding periplasmic protein	mglB
0.1731	P0AAB4	P0AAB4	3-octaprenyl-4-hydroxybenzoate carboxy-lyase	ubiD
0.174502	P0A7C6	P0A7C6	Peptidase E	pepE
0.175458	P38506	P38506	Flap endonuclease Xni	ygdG
0.175824	P0C0T5	P0C0T5	Penicillin-insensitive murein endopeptidase	mepA
0.176111	P03813	P03813	Uncharacterized protein YgeA	ygeA
0.176116	P0A6N4	P0A6N4	Elongation factor P	efp
0.176712	P0A978	P0A978	Cold shock-like protein CspG	cspG
0.177199	P0AEW9	P0AEW9	1-phosphofructokinase	fruK
0.178568	P07026	P07026	Regulatory protein SdiA	sdiA
0.179331	P0A6C1	P0A6C1	Endonuclease 4	nfo
0.179521	P33643	P33643	Ribosomal large subunit pseudouridine synthase D	rluD
0.180302	P24207	P24207	Phenylalanine-specific permease	pheP
0.181538	P76237	P76237	Putative diguanylate cyclase YeaJ	yeaJ
0.181597	P68688	P68688	Glutaredoxin-1	grxA
0.182852	P31802	P31802	Nitrate/nitrite response regulator protein NarP	narP
0.185283	P0AC62	P0AC62	Glutaredoxin-3	grxC
0.185829	P36683	P36683	Aconitate hydratase B	acnB
0.186294	P0AAJ3	P0AAJ3	Formate dehydrogenase, nitrate-inducible, iron-sulfur subunit	fdnH
0.186598	P11454	P11454	Enterobactin synthase component F	entF
0.187156	P0AD68	P0AD68	Peptidoglycan synthase FtsI	ftsI
0.187441	P31828	P31828	Probable zinc protease PqqL	pqqL
0.187824	P04128	P04128	Type-1 fimbrial protein, A chain	fimA
0.188684	P00895	P00895	Anthranilate synthase component 1	trpE
0.188814	P0ACF4	P0ACF4	DNA-binding protein HU-beta	hupB
0.189147	P69822	P69822	Ascorbate-specific phosphotransferase enzyme IIB component	ulaB
0.192373	P23256	P23256	Protein MalY;Cystathionine beta-lyase MalY;Maltose regulon modulator	malY
0.192392	P0A921	P0A921	Phospholipase A1	pldA
0.194543	P0A9S1	P0A9S1	Lactaldehyde reductase	fucO
0.195085	P42593	P42593	2,4-dienoyl-CoA reductase [NADPH]	fadH
0.19569	P0A853	P0A853	Tryptophanase	tnaA
0.196122	P76641	P76641	Guanine deaminase	guaD
0.196832	P0A968	P0A968	Cold shock-like protein CspD	cspD
0.198428	P0ACZ4	P0ACZ4	Positive transcription regulator EvgA	evgA
0.199591	P38051	P38051	Isochorismate synthase MenF	menF
0.204331	P0ADS2	P0ADS2	Cell division protein ZapA	zapA
0.207508	P64602	P64602	Probable phospholipid ABC transporter-binding protein MlaB	mlaB
0.207588	P69922	P69922	L-fucose isomerase	fucI
0.20801	P64467	P64467	OriC-binding nucleoid-associated protein	cnu
0.209984	P37765	P37765	Ribosomal large subunit pseudouridine synthase B	rluB
0.210362	P00968	P00968	Carbamoyl-phosphate synthase large chain	carB
0.212539	P77552	P77552	Uncharacterized protein YdhQ	ydhQ
0.213812	P0A7Q6	P0A7Q6	50S ribosomal protein L36	rpmJ
0.214047	P30011	P30011	Nicotinate-nucleotide pyrophosphorylase [carboxylating]	nadC
0.214804	P39830	P39830	Inner membrane protein YbaL	ybaL
0.215108	Q46802	Q46802	Uncharacterized sigma-54-dependent transcriptional regulator YgeV	ygeV
0.217385	P23873	P23873	Antitoxin HipB	hipB
0.217568	P69451	P69451	Long-chain-fatty-acid--CoA ligase	fadD
0.217858	P0A7J7	P0A7J7	50S ribosomal protein L11	rplK
0.217864	P0C077	P0C077	mRNA interferase RelE	relE
0.217967	P37197	P37197	Probable cytochrome c peroxidase	yhjA
0.218781	P0ABI4	P0ABI4	Magnesium transport protein CorA	corA
0.219739	P37440	P37440	Oxidoreductase UcpA	ucpA
0.219788	P0A763	P0A763	Nucleoside diphosphate kinase	ndk
0.220683	P33937	P33937	Periplasmic nitrate reductase	napA
0.22163	A0A7H2C765;P02919	A0A7H2C765;P02919	Penicillin-binding protein 1B;Penicillin-insensitive transglycosylase;Penicillin-sensitive transpeptidase	mrcB
0.222279	P76208	P76208	Uncharacterized protein YniB	yniB
0.222921	P0AD33	P0AD33	UPF0381 protein YfcZ	yfcZ
0.224094	P56579	P56579	Glucitol/sorbitol permease IIC component	srlA
0.224594	P64493	P64493	Uncharacterized protein YoaF	yoaF
0.224669	P67701	P67701	Antitoxin HigA	higA
0.226992	P37626	P37626	Uncharacterized protein YhiI	yhiI
0.228392	P0AFG3	P0AFG3	2-oxoglutarate dehydrogenase E1 component	sucA
0.22906	P21177	P21177	Fatty acid oxidation complex subunit alpha;Enoyl-CoA hydratase/Delta(3)-cis-Delta(2)-trans-enoyl-CoA isomerase/3-hydroxybutyryl-CoA epimerase;3-hydroxyacyl-CoA dehydrogenase	fadB
0.229323	P0ACK8	P0ACK8	L-fucose operon activator	fucR
0.230042	P37353	P37353	2-succinylbenzoate--CoA ligase	menE
0.230537	P0AAZ7	P0AAZ7	UPF0434 protein YcaR	ycaR
0.230677	P0AFA2	P0AFA2	Nitrate/nitrite sensor protein NarX	narX
0.231813	P0ACV6	P0ACV6	Protein MpaA	mpaA
0.232906	P0A932	P0A932	Putative polysaccharide export protein GfcE	gfcE
0.24064	P21514	P21514	Cyclic di-GMP phosphodiesterase YahA	yahA
0.245921	P00562	P00562	Bifunctional aspartokinase/homoserine dehydrogenase 2;Aspartokinase;Homoserine dehydrogenase	metL
0.246251	P0A998	P0A998	Bacterial non-heme ferritin	ftnA
0.246771	P15877	P15877	Quinoprotein glucose dehydrogenase	gcd
0.24834	P0ABH7	P0ABH7	Citrate synthase	gltA
0.249689	P0ABL3	P0ABL3	Periplasmic nitrate reductase, electron transfer subunit	napB
0.251412	P10371	P10371	1-(5-phosphoribosyl)-5-[(5-phosphoribosylamino)methylideneamino] imidazole-4-carboxamide isomerase	hisA
0.252688	P32705	P32705	Cation/acetate symporter ActP	actP
0.253963	P0AAU7	P0AAU7	Uncharacterized protein YbfE	ybfE
0.26201	P0A6J5	P0A6J5	D-amino acid dehydrogenase	dadA
0.262857	P36672	P36672	PTS system trehalose-specific EIIBC component;Trehalose-specific phosphotransferase enzyme IIB component;Trehalose permease IIC component	treB
0.263148	P09126	P09126	Uroporphyrinogen-III synthase	hemD
0.265219	P0A7S3	P0A7S3	30S ribosomal protein S12	rpsL
0.265952	P23522	P23522	5-keto-4-deoxy-D-glucarate aldolase	garL
0.266869	P45955	P45955	Uncharacterized protein YbgF	ybgF
0.266899	P31119	P31119	Bifunctional protein Aas;2-acylglycerophosphoethanolamine acyltransferase;Acyl-[acyl-carrier-protein] synthetase	aas
0.267267	P0AFT2	P0AFT2	Inner membrane amino-acid ABC transporter permease protein YecS	yecS
0.268805	P21693	P21693	ATP-dependent RNA helicase DbpA	dbpA
0.270226	P68066	P68066	Autonomous glycyl radical cofactor	grcA
0.271643	P0ACY9	P0ACY9	Uncharacterized protein YebG	yebG
0.274862	P39325	P39325	ABC transporter periplasmic-binding protein YtfQ	ytfQ
0.275424	P0AG48	P0AG48	50S ribosomal protein L21	rplU
0.276896	P75913	P75913	Glyoxylate/hydroxypyruvate reductase A	ghrA
0.277173	P05707	P05707	Sorbitol-6-phosphate 2-dehydrogenase	srlD
0.278003	P0A7M2	P0A7M2	50S ribosomal protein L28	rpmB
0.281701	P77214	P77214	Cation efflux system protein CusF	cusF
0.28177	P0AD14	P0AD14	Sensor histidine kinase YehU	yehU
0.281818	P37624	P37624	Ribosome-associated ATPase	rbbA
0.284164	P28631	P28631	DNA polymerase III subunit delta	holB
0.28923	P07000	P07000	Lysophospholipase L2	pldB
0.291029	P36771	P36771	Probable HTH-type transcriptional regulator LrhA	lrhA
0.292645	P0AE24	P0AE24	Arabinose-proton symporter	araE
0.295689	P0C018	P0C018	50S ribosomal protein L18	rplR
0.296486	P33232	P33232	L-lactate dehydrogenase	lldD
0.299349	P0AFG6	P0AFG6	Dihydrolipoyllysine-residue succinyltransferase component of 2-oxoglutarate dehydrogenase complex	sucB
0.302232	P45531	P45531	Protein TusC	tusC
0.302796	P0ABR1	P0ABR1	DNA-damage-inducible protein I	dinI
0.30393	P10423	P10423	Alkaline phosphatase isozyme conversion protein	iap
0.308156	P0AAJ8	P0AAJ8	Hydrogenase-2 operon protein HybA	hybA
0.308188	P0AB49	P0AB49	Uncharacterized protein YchH	ychH
0.313845	P39172	P39172	High-affinity zinc uptake system protein ZnuA	znuA
0.319626	P77433	P77433	Uncharacterized protein YkgG	ykgG
0.32117	P69776	P69776	Major outer membrane lipoprotein Lpp	lpp
0.323695	P77721	P77721	Uncharacterized HTH-type transcriptional regulator YdjF	ydjF
0.324693	P0A9F1	P0A9F1	Transcriptional regulator MntR	mntR
0.326474	P0AE26	P0AE26	L-arabinose transport system permease protein AraH	araH
0.340762	P0AC33	P0AC33	Fumarate hydratase class I, aerobic	fumA
0.342307	P09546	P09546	Bifunctional protein PutA;Proline dehydrogenase;Delta-1-pyrroline-5-carboxylate dehydrogenase	putA
0.345624	P0AC44	P0AC44	Succinate dehydrogenase hydrophobic membrane anchor subunit	sdhD
0.346012	P31446	P31446	Inner membrane protein YidI	yidI
0.351236	P0A8C4	P0A8C4	UPF0149 protein YgfB	ygfB
0.352266	P13445	P13445	RNA polymerase sigma factor RpoS	rpoS
0.355438	P07014	P07014	Succinate dehydrogenase iron-sulfur subunit	sdhB
0.356855	P36995	P36995	Cold shock-like protein CspB	cspB
0.359135	P0ACV8	P0ACV8	Uncharacterized protein YmjA	ymjA
0.365316	P45552	P45552	Uncharacterized protein YhfZ	yhfZ
0.369083	P21420	P21420	Putative outer membrane porin protein NmpC	nmpC
0.369164	P0AFX7	P0AFX7	Anti-sigma-E factor RseA	rseA
0.37056	P69856	P69856	Probable N-acetylneuraminic acid outer membrane channel protein NanC	nanC
0.372248	P0AC41	P0AC41	Succinate dehydrogenase flavoprotein subunit	sdhA
0.385716	P18335	P18335	Acetylornithine/succinyldiaminopimelate aminotransferase	argD
0.393757	P78055	P78055	Fructose-6-phosphate aldolase 1	fsaA
0.405007	P25748	P25748	HTH-type transcriptional regulator GalS	galS
0.430597	P0AD37	P0AD37	Uncharacterized protein YfeC	yfeC
[truncated: 17 more rows]

## Sheet: Ribosomal
Student's T-test Difference 1h_GroTAC2_1h_Myc	Student's T-test Difference 6h_XB-GGSGGSGG-SBP_6h_Myc	Protein IDs	Majority protein IDs	Protein names	Gene names
0.0926819	1.00517	P0A7L0	P0A7L0	50S ribosomal protein L1	rplA
0.0622559	1.02235	P60422	P60422	50S ribosomal protein L2	rplB
0.0950012	1.14867	P60438	P60438	50S ribosomal protein L3	rplC
0.042263	1.18642	P60723	P60723	50S ribosomal protein L4	rplD
0.108105	0.873362	P62399	P62399	50S ribosomal protein L5	rplE
0.130605	1.1116	P0AG55	P0AG55	50S ribosomal protein L6	rplF
0.0897611	1.05794	P0A7R1	P0A7R1	50S ribosomal protein L9	rplI
0.116405	0.913425	P0A7J3	P0A7J3	50S ribosomal protein L10	rplJ
0.217858	1.183	P0A7J7	P0A7J7	50S ribosomal protein L11	rplK
0.0568549	0.836879	P0A7K2	P0A7K2	50S ribosomal protein L7/L12	rplL
-0.0288283	1.12225	P0AA10	P0AA10	50S ribosomal protein L13	rplM
0.0706291	0.783112	P0ADY3	P0ADY3	50S ribosomal protein L14	rplN
0.0842349	0.890062	P02413	P02413	50S ribosomal protein L15	rplO
-0.120025	0.684217	P0ADY7	P0ADY7	50S ribosomal protein L16	rplP
0.0955385	0.813566	P0AG44	P0AG44	50S ribosomal protein L17	rplQ
0.295689	0.880411	P0C018	P0C018	50S ribosomal protein L18	rplR
0.0721118	0.884251	P0A7K6	P0A7K6	50S ribosomal protein L19	rplS
0.161074	1.01102	P0A7L3	P0A7L3	50S ribosomal protein L20	rplT
0.275424	1.08864	P0AG48	P0AG48	50S ribosomal protein L21	rplU
0.0282218	0.989419	P61175	P61175	50S ribosomal protein L22	rplV
0.654092	1.72146	P0ADZ0	P0ADZ0	50S ribosomal protein L23	rplW
-0.0144513	0.928637	P60624	P60624	50S ribosomal protein L24	rplX
0.154447	0.712157	P68919	P68919	50S ribosomal protein L25	rplY
0.161242	0.790829	P0A7L8	P0A7L8	50S ribosomal protein L27	rpmA
0.278003	1.01791	P0A7M2	P0A7M2	50S ribosomal protein L28	rpmB
0.0566336	0.604616	P0A7M6	P0A7M6	50S ribosomal protein L29	rpmC
0.0615209	0.872381	P0AG51	P0AG51	50S ribosomal protein L30	rpmD
0.0800095	0.911881	P0A7M9	P0A7M9	50S ribosomal protein L31	rpmE
0.00627454	1.04807	P0A7N4	P0A7N4	50S ribosomal protein L32	rpmF
-0.0389557	1.13252	P0A7N9	P0A7N9	50S ribosomal protein L33	rpmG
0.0292473	0.774121	P0A7P5	P0A7P5	50S ribosomal protein L34	rpmH
0.0128485	0.783539	P0A7Q1	P0A7Q1	50S ribosomal protein L35	rpmI
0.213812	1.521	P0A7Q6	P0A7Q6	50S ribosomal protein L36	rpmJ
-0.114376	0.654639	P0AG67	P0AG67	30S ribosomal protein S1	rpsA
0.112727	0.775862	P0A7V0	P0A7V0	30S ribosomal protein S2	rpsB
0.0203927	0.664669	P0A7V3	P0A7V3	30S ribosomal protein S3	rpsC
0.120928	0.997897	P0A7V8	P0A7V8	30S ribosomal protein S4	rpsD
0.106297	0.837127	P0A7W1	P0A7W1	30S ribosomal protein S5	rpsE
0.0877609	0.8204	P02358	P02358	30S ribosomal protein S6;30S ribosomal protein S6, fully modified isoform;30S ribosomal protein S6, non-modified isoform	rpsF
0.0493526	0.928305	P02359	P02359	30S ribosomal protein S7	rpsG
0.134966	1.30733	P0A7W7	P0A7W7	30S ribosomal protein S8	rpsH
0.100689	1.05346	P0A7X3	P0A7X3	30S ribosomal protein S9	rpsI
0.121954	1.20786	P0A7R5	P0A7R5	30S ribosomal protein S10	rpsJ
0.0502841	0.764644	P0A7R9	P0A7R9	30S ribosomal protein S11	rpsK
0.265219	0.877731	P0A7S3	P0A7S3	30S ribosomal protein S12	rpsL
0.0649433	0.953317	P0A7S9	P0A7S9	30S ribosomal protein S13	rpsM
0.158314	0.428499	P0AG59	P0AG59	30S ribosomal protein S14	rpsN
0.0890897	0.856272	P0ADZ4	P0ADZ4	30S ribosomal protein S15	rpsO
-0.0853354	0.408583	P0A7T3	P0A7T3	30S ribosomal protein S16	rpsP
0.163168	0.823017	P0AG63	P0AG63	30S ribosomal protein S17	rpsQ
0.156336	0.968838	P0A7T7	P0A7T7	30S ribosomal protein S18	rpsR
-0.106866	0.967842	P0A7U3	P0A7U3	30S ribosomal protein S19	rpsS
0.0384331	0.780287	P0A7U7	P0A7U7	30S ribosomal protein S20	rpsT
-0.00950178	0.928604	P68679	P68679	30S ribosomal protein S21	rpsU

## Sheet: class I
Student's T-test q-value 1h_GroTAC2_1h_Myc	Protein IDs	Majority protein IDs	Protein names	Gene names
0.376013	P0A8M0	P0A8M0	Asparagine--tRNA ligase	asnS
0.270931	P0A6L0	P0A6L0	Deoxyribose-phosphate aldolase	deoC
0.9303	P63020	P63020	Fe/S biogenesis protein NfuA	nfuA
0.00688889	P02925	P02925	D-ribose-binding periplasmic protein	rbsB
0.140391	P23843	P23843	Periplasmic oligopeptide-binding protein	oppA
0.172478	P0A9B2	P0A9B2	Glyceraldehyde-3-phosphate dehydrogenase A	gapA
0.21637	P00350	P00350	6-phosphogluconate dehydrogenase, decarboxylating	gnd
0.758111	P06996;P77519;P76335	P06996	Outer membrane protein C	ompC
0.644919	P0A825	P0A825	Serine hydroxymethyltransferase	glyA
0.408593	P0A9T0	P0A9T0	D-3-phosphoglycerate dehydrogenase	serA
0.266893	P0A799	P0A799	Phosphoglycerate kinase	pgk
0.672733	P09372	P09372	Protein GrpE	grpE
0.277893	P0A862	P0A862	Thiol peroxidase	tpx
0.499874	P0A7Z4	P0A7Z4	DNA-directed RNA polymerase subunit alpha	rpoA
0.16005	P0A6A3	P0A6A3	Acetate kinase	ackA
0.243208	P0A910	P0A910	Outer membrane protein A	ompA
0.266959	P0A805	P0A805	Ribosome-recycling factor	frr
0.0621205	P69776	P69776	Major outer membrane lipoprotein Lpp	lpp
0.668757	P0A6P1	P0A6P1	Elongation factor Ts	tsf
0.256754	P17315	P17315	Colicin I receptor	cirA
0.224273	P0A850	P0A850	Trigger factor	tig
0.222025	P05055	P05055	Polyribonucleotide nucleotidyltransferase	pnp
0.746315	P0A6Q3	P0A6Q3	3-hydroxydecanoyl-[acyl-carrier-protein] dehydratase	fabA
0.719783	P0A707	P0A707	Translation initiation factor IF-3;Translation initiation factor IF-3, N-terminally processed;Translation initiation factor IF-3S	infC
0.986066	P31057	P31057	3-methyl-2-oxobutanoate hydroxymethyltransferase	panB
0.54853	P0A6P9	P0A6P9	Enolase	eno
0.313054	P0AD61	P0AD61	Pyruvate kinase I	pykF
0.384191	P0A953	P0A953	3-oxoacyl-[acyl-carrier-protein] synthase 1	fabB
0.739552	P0ABP8	P0ABP8	Purine nucleoside phosphorylase DeoD-type	deoD
0.50605	P0AGG4	P0AGG4	Thioredoxin-2	trxC
0.665737	P0A7D4	P0A7D4	Adenylosuccinate synthetase	purA
0.393412	P06959	P06959	Dihydrolipoyllysine-residue acetyltransferase component of pyruvate dehydrogenase complex	aceF
0.535511	P0A7A9	P0A7A9	Inorganic pyrophosphatase	ppa
0.35355	P0AE08	P0AE08	Alkyl hydroperoxide reductase subunit C	ahpC
0.662973	P0AFG8	P0AFG8	Pyruvate dehydrogenase E1 component	aceE
0.499875	P0A9P0	P0A9P0	Dihydrolipoyl dehydrogenase	lpdA
0.180608	P0A6M8	P0A6M8	Elongation factor G	fusA
0.646342	P62707	P62707	2,3-bisphosphoglycerate-dependent phosphoglycerate mutase	gpmA

## Sheet: class II
Student's T-test Difference 1h_GroTAC2_1h_Myc	Protein IDs	Majority protein IDs	Protein names	Gene names
0.19569	P0A853	P0A853	Tryptophanase	tnaA
-0.272736	P0AC59	P0AC59	Glutaredoxin-2	grxB
-0.360273	P0AEZ9	P0AEZ9	Molybdenum cofactor biosynthesis protein B	moaB
-0.0768951	P0A6Z6	P0A6Z6	Nickel-responsive regulator	nikR
0.0878932	P0AAG8	P0AAG8	Galactose/methyl galactoside import ATP-binding protein MglA	mglA
0.0453402	P0A9T4	P0A9T4	Protein tas	tas
-0.398933	P27249	P27249	Bifunctional uridylyltransferase/uridylyl-removing enzyme;[Protein-PII] uridylyltransferase;[Protein-PII]-UMP uridylyl-removing enzyme	glnD
0.176111	P03813	P03813	Uncharacterized protein YgeA	ygeA
-0.134254	P77395	P77395	Uncharacterized protein YbbN	ybbN
-0.2467	P77739	P77739	Uncharacterized protein YniA	yniA
-0.102671	P05020	P05020	Dihydroorotase	pyrC
0.0381807	P0A715	P0A715	2-dehydro-3-deoxyphosphooctonate aldolase	kdsA
0.0344604	P75736	P75736	Esterase YbfF	ybfF
-0.0956516	P0A8W8	P0A8W8	UPF0304 protein YfbU	yfbU
-0.0369822	P0AB71	P0AB71	Fructose-bisphosphate aldolase class 2	fbaA
-0.161856	P39177	P39177	Universal stress protein G	uspG
-0.0365931	Q46851	Q46851	L-glyceraldehyde 3-phosphate reductase	gpr
-0.185873	P0A6Y8	P0A6Y8	Chaperone protein DnaK	dnaK
-0.200809	P0A9M0	P0A9M0	Lon protease	lon
-0.126883	P0AA16	P0AA16	Transcriptional regulatory protein OmpR	ompR
-0.148197	P23893	P23893	Glutamate-1-semialdehyde 2,1-aminomutase	hemL
-0.101657	P13857	P13857	Ribosomal-protein-serine acetyltransferase	rimL
-0.0693982	P31979	P31979	NADH-quinone oxidoreductase subunit F	nuoF
0.24834	P0ABH7	P0ABH7	Citrate synthase	gltA
-0.00455411	P23721	P23721	Phosphoserine aminotransferase	serC
-0.0428034	P0A9Q7	P0A9Q7	Aldehyde-alcohol dehydrogenase;Alcohol dehydrogenase;Acetaldehyde dehydrogenase [acetylating];Pyruvate-formate-lyase deactivase	adhE
0.0608107	P0A9S3	P0A9S3	Galactitol-1-phosphate 5-dehydrogenase	gatD
0.0506852	P0A9H1	P0A9H1	G/U mismatch-specific DNA glycosylase	mug
0.120568	P27306	P27306	Soluble pyridine nucleotide transhydrogenase	sthA
-0.0101528	P21499	P21499	Ribonuclease R	rnr
-0.12536	P0A738	P0A738	Cyclic pyranopterin monophosphate synthase accessory protein	moaC
-0.129204	P32695	P32695	tRNA-dihydrouridine synthase A	dusA
-0.0179234	P0A9F3	P0A9F3	HTH-type transcriptional regulator CysB	cysB
0.0685647	P0AES4	P0AES4	DNA gyrase subunit A	gyrA
-0.0457776	P23836	P23836	Transcriptional regulatory protein PhoP	phoP
0.118553	P0ACB4	P0ACB4	Protoporphyrinogen IX dehydrogenase [menaquinone]	hemG
-0.0789299	P0A9X4	P0A9X4	Rod shape-determining protein MreB	mreB
0.000347137	P0A8T7	P0A8T7	DNA-directed RNA polymerase subunit beta	rpoC
-0.185909	P24182	P24182	Biotin carboxylase	accC
-0.0512829	P0A8V2	P0A8V2	DNA-directed RNA polymerase subunit beta	rpoB
0.228392	P0AFG3	P0AFG3	2-oxoglutarate dehydrogenase E1 component	sucA
0.0595697	P0DMC7	P0DMC7	Transcriptional regulatory protein RcsB	rcsB
0.299349	P0AFG6	P0AFG6	Dihydrolipoyllysine-residue succinyltransferase component of 2-oxoglutarate dehydrogenase complex	sucB
0.0434825	P39406	P39406	Ribosomal RNA small subunit methyltransferase C	rsmC
-0.281178	P13033	P13033	Anaerobic glycerol-3-phosphate dehydrogenase subunit B	glpB
-0.031264	P0AG30	P0AG30	Transcription termination factor Rho	rho
-0.0665054	P0AAZ4	P0AAZ4	Replication-associated recombination protein A	rarA
-0.209786	P0ABT2	P0ABT2	DNA protection during starvation protein	dps
0.160569	P0AGJ2	P0AGJ2	tRNA (guanosine(18)-2-O)-methyltransferase	trmH
0.170812	P0ABF1	P0ABF1	Poly(A) polymerase I	pcnB
0.073967	P0AFG0	P0AFG0	Transcription termination/antitermination protein NusG	nusG
0.0682551	P0AEK2	P0AEK2	3-oxoacyl-[acyl-carrier-protein] reductase FabG	fabG
0.0266762	P0A705	P0A705	Translation initiation factor IF-2	infB
-0.0896301	P0A6U3	P0A6U3	tRNA uridine 5-carboxymethylaminomethyl modification enzyme MnmG	mnmG
0.11558	P0AG24	P0AG24	Bifunctional (p)ppGpp synthase/hydrolase SpoT;GTP pyrophosphokinase;Guanosine-3,5-bis(diphosphate) 3-pyrophosphohydrolase	spoT
-0.181369	P00393	P00393	NADH dehydrogenase	ndh
0.069369	P45577	P45577	RNA chaperone ProQ	proQ
0.0912215	P0A6W5	P0A6W5	Transcription elongation factor GreA	greA
-0.107494	P30745	P30745	Cyclic pyranopterin monophosphate synthase	moaA
-0.263404	P0A6D7	P0A6D7	Shikimate kinase 1	aroK
-0.0354869	P0A6B7	P0A6B7	Cysteine desulfurase IscS	iscS
-0.0728528	P27305	P27305	Glutamyl-Q tRNA(Asp) synthetase	gluQ
0.0510286	P76104	P76104	Uncharacterized protease YdcP	ydcP
0.0718028	P0A7X6	P0A7X6	Ribosome maturation factor RimM	rimM
0.209984	P37765	P37765	Ribosomal large subunit pseudouridine synthase B	rluB
0.146766	P02931	P02931	Outer membrane protein F	ompF
-0.483743	P69908	P69908	Glutamate decarboxylase alpha	gadA
0.0123202	P0AGK8	P0AGK8	HTH-type transcriptional regulator IscR	iscR
0.0539869	P0A722	P0A722	Acyl-[acyl-carrier-protein]--UDP-N-acetylglucosamine O-acyltransferase	lpxA
-0.0530211	P0A6P7	P0A6P7	Probable GTP-binding protein EngB	engB
-0.113607	P0ACQ4	P0ACQ4	Hydrogen peroxide-inducible genes activator	oxyR
-0.160346	P30177	P30177	Uncharacterized protein YbiB	ybiB
-0.0880102	P0C0K3	P0C0K3	Protein RdoA	rdoA
-0.0858469	P76187	P76187	Oxidoreductase YdhF	ydhF
-0.0857964	P29680	P29680	Uroporphyrinogen decarboxylase	hemE
-0.101414	P23869	P23869	Peptidyl-prolyl cis-trans isomerase B	ppiB
-0.0231946	P33599	P33599	NADH-quinone oxidoreductase subunit C/D	nuoC
-0.0413437	P0A717	P0A717	Ribose-phosphate pyrophosphokinase	prs
-0.0192045	P08244	P08244	Orotidine 5-phosphate decarboxylase	pyrF
0.0477072	P0A8Y3	P0A8Y3	Alpha-D-glucose-1-phosphate phosphatase YihX	yihX
-0.153901	P0AF48	P0AF48	UPF0047 protein YjbQ	yjbQ
0.0485554	P75849	P75849	Uncharacterized protein YcbL	ycbL
-0.0182432	P0ACI0	P0ACI0	Right origin-binding protein	rob
-0.203531	P0AFD1	P0AFD1	NADH-quinone oxidoreductase subunit E	nuoE
0.110703	P33667	P33667	tRNA 2-selenouridine synthase	selU
-0.0430584	P45578	P45578	S-ribosylhomocysteine lyase	luxS
-0.122003	P0AE88	P0AE88	Transcriptional regulatory protein CpxR	cpxR
-0.0322825	P0AC69	P0AC69	Glutaredoxin-4	grxD
-0.084047	P0AED5	P0AED5	Response regulator UvrY	uvrY
-0.152507	P0A8M3	P0A8M3	Threonine--tRNA ligase	thrS
-0.146044	P0A7D1	P0A7D1	Peptidyl-tRNA hydrolase	pth
0.0439657	P15254	P15254	Phosphoribosylformylglycinamidine synthase	purL
-0.0672983	P09053	P09053	Valine--pyruvate aminotransferase	avtA
-0.024264	P0ABD5	P0ABD5	Acetyl-coenzyme A carboxylase carboxyl transferase subunit alpha	accA
-0.32347	P77581	P77581	Succinylornithine transaminase	astC
0.0137113	P25397	P25397	Tellurite methyltransferase	tehB
0.100289	P0A9D4	P0A9D4	Serine acetyltransferase	cysE
0.0431156	P0A8J8	P0A8J8	ATP-dependent RNA helicase RhlB	rhlB
0.107105	P76550	P76550	Uncharacterized protein YffS	yffS
0.0156937	P0AFR4	P0AFR4	Uncharacterized protein YciO	yciO
-0.0549011	P0AFY8	P0AFY8	Negative modulator of initiation of replication	seqA
-0.199269	P0A6Y5	P0A6Y5	33 kDa chaperonin	hslO
0.125311	P43329	P43329	ATP-dependent RNA helicase HrpA	hrpA
-0.137722	P61517	P61517	Carbonic anhydrase 2	can
-0.1332	P0A9L5	P0A9L5	Peptidyl-prolyl cis-trans isomerase C	ppiC
-0.0858606	P0CE53;A0A385XJE6;P0CE58;P0CE57;P0CE56;P0CE55;P0CE54;P0CE52;P0CE51;P0CE50;P0CE49;P76071	P0CE53;A0A385XJE6;P0CE58;P0CE57;P0CE56;P0CE55;P0CE54;P0CE52;P0CE51;P0CE50;P0CE49;P76071	Transposase InsH for insertion sequence element IS5H;Transposase InsH for insertion sequence element IS5T;Transposase InsH for insertion sequence element IS5R;Transposase InsH for insertion sequence element IS5LO;Transposase InsH for insertion sequence element IS5K;Transposase InsH for insertion sequence element IS5I;Transposase InsH for insertion sequence element IS5F;Transposase InsH for insert…	insH6;insH11;insH10;insH9;insH8;insH7;insH4;insH3;insH2;insH1;insH5
0.0616995	P36928	P36928	Uncharacterized chaperone protein YegD	yegD

## Sheet: class III-
Student's T-test Difference 1h_GroTAC2_1h_Myc	Protein IDs	Majority protein IDs	Protein names	Gene names
-0.135453	P0A9N4	P0A9N4	Pyruvate formate-lyase 1-activating enzyme	pflA
-0.459719	P0C8J8	P0C8J8	D-tagatose-1,6-bisphosphate aldolase subunit GatZ	gatZ
-0.151433	P0A8E1	P0A8E1	UPF0227 protein YcfP	ycfP
0.132758	P0AFX4	P0AFX4	Regulator of sigma D	rsd
-0.130006	P06987	P06987	Histidine biosynthesis bifunctional protein HisB;Histidinol-phosphatase;Imidazoleglycerol-phosphate dehydratase	hisB
-0.051857	P0ACJ8	P0ACJ8	cAMP-activated global transcriptional regulator CRP	crp
0.0825901	P00490	P00490	Maltodextrin phosphorylase	malP
0.0116564	P0A894	P0A894	RNase adapter protein RapZ	rapZ
0.0735556	P25888	P25888	ATP-dependent RNA helicase RhlE	rhlE
-0.153284	P0A9J8	P0A9J8	P-protein;Chorismate mutase;Prephenate dehydratase	pheA
-0.0616455	P0A948	P0A948	Ribosomal-protein-alanine acetyltransferase	rimJ
-0.586423	P37326	P37326	Putative prophage CPS-53 integrase	intS
-0.0578499	P68767	P68767	Cytosol aminopeptidase	pepA
-0.0566998	P0AGJ5	P0AGJ5	Uncharacterized tRNA/rRNA methyltransferase YfiF	yfiF
-0.0591469	P0A9K3	P0A9K3	PhoH-like protein	ybeZ
-0.228939	P08622	P08622	Chaperone protein DnaJ	dnaJ
0.0890083	P0AAR3	P0AAR3	Cys-tRNA(Pro)/Cys-tRNA(Cys) deacylase YbaK	ybaK
0.00802294	P0A6T5	P0A6T5	GTP cyclohydrolase 1	folE
0.0267398	P64588	P64588	Transcriptional regulator YqjI	yqjI
0.0751686	P0AFI2	P0AFI2	DNA topoisomerase 4 subunit A	parC
-0.0303332	P0A832	P0A832	SsrA-binding protein	smpB
1.1143	P0ACL5	P0ACL5	Glc operon transcriptional activator	glcC
0.0915934	P23003	P23003	tRNA/tmRNA (uracil-C(5))-methyltransferase	trmA
0.0647977	P36548	P36548	N-acetylmuramoyl-L-alanine amidase AmiA	amiA
-0.00318782	P0AA39	P0AA39	Ribosomal large subunit pseudouridine synthase C	rluC
-0.238852	P0A873	P0A873	tRNA (guanine-N(1)-)-methyltransferase	trmD
0.126427	P75864	P75864	Ribosomal RNA large subunit methyltransferase K/L;23S rRNA m2G2445 methyltransferase;23S rRNA m7G2069 methyltransferase	rlmL
0.0369962	P0ADG4	P0ADG4	Inositol-1-monophosphatase	suhB
0.0961609	P42596	P42596	Ribosomal RNA large subunit methyltransferase G	rlmG
0.128313	P0A9P6	P0A9P6	ATP-dependent RNA helicase DeaD	deaD

## Sheet: class IV
Student's T-test Difference 1h_GroTAC2_1h_Myc	Protein IDs	Majority protein IDs	Protein names	Gene names
0.0260557	P00944	P00944	Xylose isomerase	xylA
0.147471	P00363	P00363	Fumarate reductase flavoprotein subunit	frdA
0.0799205	P0A8G3	P0A8G3	Uronate isomerase	uxaC
-0.272587	P0A991	P0A991	Fructose-bisphosphate aldolase class 1	fbaB
-0.484335	P37685	P37685	Aldehyde dehydrogenase B	aldB
-0.102844	P0C8J6	P0C8J6	D-tagatose-1,6-bisphosphate aldolase subunit GatY	gatY
-0.270897	P77735	P77735	Uncharacterized oxidoreductase YajO	yajO
-0.102671	P05020	P05020	Dihydroorotase	pyrC
0.0381807	P0A715	P0A715	2-dehydro-3-deoxyphosphooctonate aldolase	kdsA
-0.0549825	P0A7E1	P0A7E1	Dihydroorotate dehydrogenase (quinone)	pyrD
-0.0550461	P21165	P21165	Xaa-Pro dipeptidase	pepQ
-0.173266	P0A959	P0A959	Glutamate-pyruvate aminotransferase AlaA	alaA
0.296486	P33232	P33232	L-lactate dehydrogenase	lldD
-0.00455411	P23721	P23721	Phosphoserine aminotransferase	serC
-0.0221052	P77475	P77475	Fructose-1-phosphate phosphatase YqaB	yqaB
-0.592157	P23908	P23908	Acetylornithine deacetylase	argE
-0.170018	P07650	P07650	Thymidine phosphorylase	deoA
0.108226	P75821	P75821	Uncharacterized protein YbjS	ybjS
0.372248	P0AC41	P0AC41	Succinate dehydrogenase flavoprotein subunit	sdhA
-0.364809	P33371	P33371	tRNA-dihydrouridine synthase C	dusC
0.117941	P37745	P37745	dTDP-4-dehydrorhamnose 3,5-epimerase	rfbC
0.0724328	P0A6L4	P0A6L4	N-acetylneuraminate lyase	nanA
-0.0720221	P00370	P00370	NADP-specific glutamate dehydrogenase	gdhA
-0.0560532	P27859	P27859	Tat-linked quality control protein TatD	tatD
-0.123931	P0ACB2	P0ACB2	Delta-aminolevulinic acid dehydratase	hemB
0.0187149	P75823	P75823	Low specificity L-threonine aldolase	ltaE
-0.111855	P0A8S1	P0A8S1	HTH-type transcriptional regulator ArgP	argP
-0.0231946	P33599	P33599	NADH-quinone oxidoreductase subunit C/D	nuoC
-0.0852496	P0AGG8	P0AGG8	Metalloprotease TldD	tldD
0.0458145	P0A6L2	P0A6L2	4-hydroxy-tetrahydrodipicolinate synthase	dapA
-0.131797	P60716	P60716	Lipoyl synthase	lipA
0.26201	P0A6J5	P0A6J5	D-amino acid dehydrogenase	dadA
-0.185342	P0A8U2	P0A8U2	UPF0294 protein YafD	yafD
0.0623277	P29012	P29012	Alanine racemase, catabolic	dadX
0.0547733	P0AEJ6	P0AEJ6	Ethanolamine ammonia-lyase heavy chain	eutB
0.0313581	P0AAI5	P0AAI5	3-oxoacyl-[acyl-carrier-protein] synthase 2	fabF
0.229323	P0ACK8	P0ACK8	L-fucose operon activator	fucR
0.179331	P0A6C1	P0A6C1	Endonuclease 4	nfo
0.0578073	P21151	P21151	3-ketoacyl-CoA thiolase	fadA
-0.078949	P0A9Q9	P0A9Q9	Aspartate-semialdehyde dehydrogenase	asd
-0.0794729	P0A817	P0A817	S-adenosylmethionine synthase	metK
-0.238178	P76143	P76143	Uncharacterized aldolase LsrF	lsrF
-0.0664622	P75949	P75949	Beta-hexosaminidase	nagZ
-0.121588	P0AFQ7	P0AFQ7	Uncharacterized deoxyribonuclease YcfH	ycfH
-0.250669	P22333	P22333	Adenosine deaminase	add
0.528529	P0A9R7	P0A9R7	Cell division ATP-binding protein FtsE	ftsE
