# Supplementary material for: Targeted protein degradation in Escherichia coli using CLIPPERs
Source: EMBO Rep. 2025 Jun 25;26(16):3994–4016. doi: 10.1038/s44319-025-00510-9 (PMC12373786; doi:10.1038/s44319-025-00510-9)
Supplement: Supplementary file 11 — Figure EV4 Source Data [file 44319_2025_510_MOESM11_ESM.zip › EV4/EV4E/MS_protein_group_analysis_GroTAC2_2h.xlsx]

## Sheet: All proteins
Student's T-test Difference 2h_GroTAC2_2h_Myc	Protein IDs	Majority protein IDs	Protein names	Gene names
-2.17915	P37636	P37636	Multidrug resistance protein MdtE	mdtE
-2.10578	P68066	P68066	Autonomous glycyl radical cofactor	grcA
-2.06178	P0A915	P0A915	Outer membrane protein W	ompW
-1.81209	P0AB46	P0AB46	Uncharacterized protein YmgD	ymgD
-1.75274	P18776	P18776	Anaerobic dimethyl sulfoxide reductase chain B	dmsB
-1.69864	P77783	P77783	Probable dimethyl sulfoxide reductase chain YnfF	ynfF
-1.69232	P0AAD8	P0AAD8	Threonine/serine transporter TdcC	tdcC
-1.67803	P00805	P00805	L-asparaginase 2	ansB
-1.64808	P0AAJ1	P0AAJ1	Probable anaerobic dimethyl sulfoxide reductase chain YnfG	ynfG
-1.57691	P42630	P42630	L-serine dehydratase TdcG	tdcG
-1.5645	P0AGF6	P0AGF6	L-threonine dehydratase catabolic TdcB	tdcB
-1.54571	P37637	P37637	Multidrug resistance protein MdtF	mdtF
-1.52715	P39384	P39384	Uncharacterized protein YjiM	yjiM
-1.46756	P64463	P64463	Putative selenoprotein YdfZ	ydfZ
-1.39346	P0AD33	P0AD33	UPF0381 protein YfcZ	yfcZ
-1.38859	P0A6E9	P0A6E9	ATP-dependent dethiobiotin synthetase BioD 2	bioD2
-1.38546	P00944	P00944	Xylose isomerase	xylA
-1.38295	P18775	P18775	Dimethyl sulfoxide reductase DmsA	dmsA
-1.3661	P0ACD8	P0ACD8	Hydrogenase-1 large chain	hyaB
-1.34939	P29745	P29745	Peptidase T	pepT
-1.34355	P78067	P78067	Thiosulfate sulfurtransferase YnjE	ynjE
-1.28787	P13445	P13445	RNA polymerase sigma factor RpoS	rpoS
-1.28337	P69739	P69739	Hydrogenase-1 small chain	hyaA
-1.28117	P33590	P33590	Nickel-binding periplasmic protein	nikA
-1.27698	P17854	P17854	Phosphoadenosine phosphosulfate reductase	cysH
-1.27292	P0A9S5	P0A9S5	Glycerol dehydrogenase	gldA
-1.27256	P0ACW6	P0ACW6	Uncharacterized protein YdcH	ydcH
-1.26737	P37342	P37342	Uncharacterized protein YjjI	yjjI
-1.25911	P09373	P09373	Formate acetyltransferase 1	pflB
-1.24544	P0ACE0	P0ACE0	Hydrogenase-2 large chain	hybC
-1.23833	P63204	P63204	Transcriptional regulator GadE	gadE
-1.22228	P14407	P14407	Fumarate hydratase class I, anaerobic	fumB
-1.20318	P28903	P28903	Anaerobic ribonucleoside-triphosphate reductase	nrdD
-1.2001	P24192	P24192	Hydrogenase isoenzymes formation protein HypD	hypD
-1.16372	P0A6L7	P0A6L7	Altronate oxidoreductase	uxaB
-1.16254	P0AAN3	P0AAN3	Hydrogenase isoenzymes nickel incorporation protein HypB	hypB
-1.15848	P07102	P07102	Periplasmic AppA protein;Phosphoanhydride phosphohydrolase;4-phytase	appA
-1.15377	P45527	P45527	Uncharacterized protease YhbU	yhbU
-1.14933	P42632	P42632	PFL-like enzyme TdcE	tdcE
-1.14199	P00363	P00363	Fumarate reductase flavoprotein subunit	frdA
-1.12546	Q2EES0;A5A607	Q2EES0;A5A607	Uncharacterized protein YnfO from qin prophage;Uncharacterized protein YlcI	ynfO;ylcI
-1.08931	P0AC47	P0AC47	Fumarate reductase iron-sulfur subunit	frdB
-1.08464	P10903	P10903	Nitrate/nitrite transporter NarK	narK
-1.08076	Q7DFV3	Q7DFV3	UPF0757 protein YmgG	ymgG
-1.07377	P0A8Q0	P0A8Q0	Fumarate reductase subunit C	frdC
-1.06144	P0A786	P0A786	Aspartate carbamoyltransferase catalytic chain	pyrB
-1.05093	P75990	P75990	Blue light- and temperature-regulated antirepressor BluF	bluF
-1.04124	P0AB14	P0AB14	Uncharacterized protein YccJ	yccJ
-1.02438	P0A998	P0A998	Bacterial non-heme ferritin	ftnA
-1.0234	P0AET2	P0AET2	Acid stress chaperone HdeB	hdeB
-0.999792	P21156	P21156	Sulfate adenylyltransferase subunit 2	cysD
-0.99569	P0AAJ8	P0AAJ8	Hydrogenase-2 operon protein HybA	hybA
-0.9943	P69741	P69741	Hydrogenase-2 small chain	hybO
-0.979425	P33594	P33594	Nickel import ATP-binding protein NikE	nikE
-0.973963	P25889	P25889	NAD-dependent dihydropyrimidine dehydrogenase subunit PreA	preA
-0.972659	P02925	P02925	D-ribose-binding periplasmic protein	rbsB
-0.954051	P37197	P37197	Probable cytochrome c peroxidase	yhjA
-0.952875	P76440	P76440	NAD-dependent dihydropyrimidine dehydrogenase subunit PreT	preT
-0.941809	P06720	P06720	Alpha-galactosidase	melA
-0.936954	P24193	P24193	Hydrogenase isoenzymes formation protein HypE	hypE
-0.92739	P0A7F3	P0A7F3	Aspartate carbamoyltransferase regulatory chain	pyrI
-0.917673	P16700	P16700	Thiosulfate-binding protein	cysP
-0.907115	P37194	P37194	Outer membrane protein slp	slp
-0.900592	P32669	P32669	Fructose-6-phosphate aldolase 2	fsaB
-0.900283	P23857	P23857	Thiosulfate sulfurtransferase PspE	pspE
-0.891533	P76220	P76220	Uncharacterized protein YdjY	ydjY
-0.888719	P37387	P37387	D-xylose-binding periplasmic protein	xylF
-0.888348	P0AC38	P0AC38	Aspartate ammonia-lyase	aspA
-0.877991	P13029	P13029	Catalase-peroxidase	katG
-0.877444	P0ABK5	P0ABK5	Cysteine synthase A	cysK
-0.876608	P30855	P30855	Sensor protein EvgS	evgS
-0.876497	P77570	P77570	Anhydro-N-acetylmuramic acid kinase	anmK
-0.85929	P0ABQ2	P0ABQ2	2-hydroxy-3-oxopropionate reductase	garR
-0.856534	P68191	P68191	Stationary-phase-induced ribosome-associated protein	sra
-0.855534	P75793	P75793	Putative formate acetyltransferase 3	ybiW
-0.851766	P37639	P37639	HTH-type transcriptional regulator GadX	gadX
-0.851519	P0AEQ3	P0AEQ3	Glutamine-binding periplasmic protein	glnH
-0.849574	P33014	P33014	UPF0033 protein YeeD	yeeD
-0.847388	P12994	P12994	UPF0098 protein YbhB	ybhB
-0.840621	P0A9T6	P0A9T6	Uncharacterized HTH-type transcriptional regulator YbaQ	ybaQ
-0.827702	P17846	P17846	Sulfite reductase [NADPH] hemoprotein beta-component	cysI
-0.823212	P0A8Q3	P0A8Q3	Fumarate reductase subunit D	frdD
-0.822637	P11349;P19318	P11349	Respiratory nitrate reductase 1 beta chain	narH
-0.814994	P0AAN1	P0AAN1	Hydrogenase-2 operon protein HybE	hybE
-0.801154	P45475	P45475	Uncharacterized protein YhbV	yhbV
-0.797389	P38038	P38038	Sulfite reductase [NADPH] flavoprotein alpha-component	cysJ
-0.794621	P13482	P13482	Periplasmic trehalase	treA
-0.788053	P11072	P11072	Bacteriophage T4 late gene expression-blocking protein	lit
-0.781732	P23173	P23173	Low affinity tryptophan permease	tnaB
-0.779449	P0ADA7	P0ADA7	Osmotically-inducible lipoprotein B	osmB
-0.777422	P23845	P23845	Sulfate adenylyltransferase subunit 1	cysN
-0.767384	P0AEM9	P0AEM9	Cystine-binding periplasmic protein	fliY
-0.763069	P0AD59	P0AD59	Inhibitor of vertebrate lysozyme	ivy
-0.761936	P39173	P39173	Putative glucose-6-phosphate 1-epimerase	yeaD
-0.761292	P30131	P30131	Carbamoyltransferase HypF	hypF
-0.756534	P0A6M4	P0A6M4	D-aminoacyl-tRNA deacylase	dtd
-0.741582	P0A9I8	P0A9I8	Nitrite reductase (NADH) small subunit	nirD
-0.739405	P0A853	P0A853	Tryptophanase	tnaA
-0.738443	P39325	P39325	ABC transporter periplasmic-binding protein YtfQ	ytfQ
-0.730478	P19926	P19926	Glucose-1-phosphatase	agp
-0.727686	P09147	P09147	UDP-glucose 4-epimerase	galE
-0.722549	P0A8G3	P0A8G3	Uronate isomerase	uxaC
-0.721497	P21367	P21367	Uncharacterized protein YcaC	ycaC
-0.720805	P0A6T3	P0A6T3	Galactokinase	galK
-0.720628	P39409	P39409	Uncharacterized protein YjjW	yjjW
-0.719236	P39359	P39359	Uncharacterized lyase YjhH	yjhH
-0.718908	P76035	P76035	Uncharacterized protein YciW	yciW
-0.710568	P26646	P26646	Probable acrylyl-CoA reductase AcuI	acuI
-0.707063	P75800	P75800	Putative cyclic di-GMP phosphodiesterase YliE	yliE
-0.70635	P0A9N4	P0A9N4	Pyruvate formate-lyase 1-activating enzyme	pflA
-0.705056	P31828	P31828	Probable zinc protease PqqL	pqqL
-0.704194	P60560	P60560	GMP reductase	guaC
-0.701271	P0ABJ9	P0ABJ9	Cytochrome bd-I ubiquinol oxidase subunit 1	cydA
-0.698544	P0ADS6	P0ADS6	Uncharacterized protein YggE	yggE
-0.697257	P0AC59	P0AC59	Glutaredoxin-2	grxB
-0.687397	P0ABL1	P0ABL1	Cytochrome c-type protein NrfB	nrfB
-0.68099	Q46856	Q46856	Alcohol dehydrogenase YqhD	yqhD
-0.67988	P37330	P37330	Malate synthase G	glcB
-0.678936	P0A991	P0A991	Fructose-bisphosphate aldolase class 1	fbaB
-0.678606	P0AEX9	P0AEX9	Maltose-binding periplasmic protein	malE
-0.674243	P21599	P21599	Pyruvate kinase II	pykA
-0.671475	P37188	P37188	Galactitol-specific phosphotransferase enzyme IIB component	gatB
-0.670374	P0A7C6	P0A7C6	Peptidase E	pepE
-0.665658	P09148	P09148	Galactose-1-phosphate uridylyltransferase	galT
-0.661394	P37685	P37685	Aldehyde dehydrogenase B	aldB
-0.656825	P0A870	P0A870	Transaldolase B	talB
-0.654411	P32670	P32670	Multiphosphoryl transfer protein 2;Phosphoenolpyruvate-protein phosphotransferase;Phosphocarrier protein HPr;Fructose-like phosphotransferase enzyme IIA component	ptsA
-0.644566	P77213	P77213	Putative glutamate--cysteine ligase 2	ybdK
-0.643157	P11350	P11350	Respiratory nitrate reductase 1 gamma chain	narI
-0.642532	P0A858	P0A858	Triosephosphate isomerase	tpiA
-0.640251	P0C0V0	P0C0V0	Periplasmic serine endoprotease DegP	degP
-0.638422	P75801	P75801	Putative lipoprotein YliF	yliF
-0.6335	P26459	P26459	Cytochrome bd-II ubiquinol oxidase subunit 1	appC
-0.631323	P0A9C3	P0A9C3	Aldose 1-epimerase	galM
-0.631015	P23847	P23847	Periplasmic dipeptide transport protein	dppA
-0.627353	P0AEE5	P0AEE5	D-galactose-binding periplasmic protein	mglB
-0.627104	P08201	P08201	Nitrite reductase (NADH) large subunit	nirB
-0.621577	P0AAF3	P0AAF3	Arabinose import ATP-binding protein AraG	araG
-0.620939	Q46863	Q46863	Probable deoxycholate-binding periplasmic protein YgiS	ygiS
-0.613424	P69831	P69831	Galactitol permease IIC component	gatC
-0.612422	P78055	P78055	Fructose-6-phosphate aldolase 1	fsaA
-0.611017	P77318	P77318	Uncharacterized sulfatase YdeN	ydeN
-0.607617	P39342	P39342	Uncharacterized protein YjgR	yjgR
-0.60565	P0ACW4	P0ACW4	Uncharacterized protein YdcA	ydcA
-0.605332	P09152	P09152	Respiratory nitrate reductase 1 alpha chain	narG
-0.604393	P0ABL5	P0ABL5	Cytochrome c-type protein NapC	napC
-0.602175	P0A9W9	P0A9W9	Protein YrdA	yrdA
-0.597742	P0ACQ7	P0ACQ7	HTH-type transcriptional regulator TdcA	tdcA
-0.596117	P62768	P62768	UPF0325 protein YaeH	yaeH
-0.591993	P0AB87	P0AB87	L-fuculose phosphate aldolase	fucA
-0.591004	P37127	P37127	Protein AegA	aegA
-0.585793	P33195	P33195	Glycine dehydrogenase (decarboxylating)	gcvP
-0.585741	P37903	P37903	Universal stress protein F	uspF
-0.583785	P76223	P76223	Protein YnjB	ynjB
-0.583696	P0C8J8	P0C8J8	D-tagatose-1,6-bisphosphate aldolase subunit GatZ	gatZ
-0.583241	P00509	P00509	Aspartate aminotransferase	aspC
-0.578856	P63284;A0A7H2C767	P63284;A0A7H2C767	Chaperone protein ClpB	clpB
-0.5762	P0AGA6	P0AGA6	Transcriptional regulatory protein UhpA	uhpA
-0.574489	P77212	P77212	Probable pyridine nucleotide-disulfide oxidoreductase RclA	rclA
-0.574143	P69822	P69822	Ascorbate-specific phosphotransferase enzyme IIB component	ulaB
-0.57338	P0A821	P0A821	L-seryl-tRNA(Sec) selenium transferase	selA
-0.571553	P0AAK7	P0AAK7	Protein NrfC	nrfC
-0.570097	P0AEE1	P0AEE1	Protein DcrB	dcrB
-0.567087	P23843	P23843	Periplasmic oligopeptide-binding protein	oppA
-0.564505	P23894	P23894	Protease HtpX	htpX
-0.561529	P0AD49	P0AD49	Ribosome-associated inhibitor A	raiA
-0.560404	P0ABD3	P0ABD3	Bacterioferritin	bfr
-0.560029	P0A9B2	P0A9B2	Glyceraldehyde-3-phosphate dehydrogenase A	gapA
-0.558631	P77554	P77554	Uncharacterized protein YahJ	yahJ
-0.558436	P00909	P00909	Tryptophan biosynthesis protein TrpCF;Indole-3-glycerol phosphate synthase;N-(5-phospho-ribosyl)anthranilate isomerase	trpC
-0.553064	P37595	P37595	Isoaspartyl peptidase;Isoaspartyl peptidase subunit alpha;Isoaspartyl peptidase subunit beta	iaaA
-0.551914	P0A8N5	P0A8N5	Lysine--tRNA ligase, heat inducible	lysU
-0.545123	P28904	P28904	Trehalose-6-phosphate hydrolase	treC
-0.544138	P16095	P16095	L-serine dehydratase 1	sdaA
-0.54404	P36672	P36672	PTS system trehalose-specific EIIBC component;Trehalose-specific phosphotransferase enzyme IIB component;Trehalose permease IIC component	treB
-0.540998	P0AEZ9	P0AEZ9	Molybdenum cofactor biosynthesis protein B	moaB
-0.540646	P0AFI7	P0AFI7	Pyridoxine/pyridoxamine 5-phosphate oxidase	pdxH
-0.537439	P51020	P51020	4-hydroxy-2-oxovalerate aldolase	mhpE
-0.53634	P0AB55	P0AB55	Protein YciI	yciI
-0.535026	P69506	P69506	Iron-sulfur cluster repair protein YtfE	ytfE
-0.532466	P25738	P25738	Acidic protein MsyB	msyB
-0.532298	P36771	P36771	Probable HTH-type transcriptional regulator LrhA	lrhA
-0.532191	P09099	P09099	Xylulose kinase	xylB
-0.531223	P0AEN8	P0AEN8	L-fucose mutarotase	fucU
-0.529691	P42604	P42604	Altronate dehydratase	uxaA
-0.529404	P0ADP9	P0ADP9	Protein YihD	yihD
-0.528453	P0A8G6	P0A8G6	NAD(P)H dehydrogenase (quinone)	wrbA
-0.527598	P0AEU0	P0AEU0	Histidine-binding periplasmic protein	hisJ
-0.527012	P0A843	P0A843	Sec-independent protein translocase protein TatE	tatE
-0.523242	P76537	P76537	Uncharacterized protein YfeY	yfeY
-0.522655	P0AFW8	P0AFW8	Protein rof	rof
-0.519424	P37182	P37182	Hydrogenase 2 maturation protease	hybD
-0.515651	P0A8K5	P0A8K5	UPF0253 protein YaeP	yaeP
-0.515552	P76549	P76549	Uncharacterized protein YffR	yffR
-0.514519	Q06065	Q06065	Acetoacetate metabolism regulatory protein AtoC	atoC
-0.512689	P00963	P00963	Aspartate--ammonia ligase	asnA
-0.509886	P17115	P17115	Arabinose 5-phosphate isomerase GutQ	gutQ
-0.509885	P0AGE6	P0AGE6	Chromate reductase	chrR
-0.507817	P23538	P23538	Phosphoenolpyruvate synthase	ppsA
-0.504193	P0A9C5	P0A9C5	Glutamine synthetase	glnA
-0.502748	P0A6F9	P0A6F9	10 kDa chaperonin	groS
-0.502097	P08997	P08997	Malate synthase A	aceB
-0.500798	P31663	P31663	Pantothenate synthetase	panC
-0.499713	P0ACU7	P0ACU7	HTH-type transcriptional regulator YjdC	yjdC
-0.499475	P0A7D7	P0A7D7	Phosphoribosylaminoimidazole-succinocarboxamide synthase	purC
-0.498026	P65807	P65807	Uncharacterized protein YgeY	ygeY
-0.493975	P00350	P00350	6-phosphogluconate dehydrogenase, decarboxylating	gnd
-0.489023	P0A6Z6	P0A6Z6	Nickel-responsive regulator	nikR
-0.487502	P63417	P63417	Uncharacterized N-acetyltransferase YhbS	yhbS
-0.486025	P77754	P77754	Spheroplast protein Y	spy
-0.481942	P0A6Z3	P0A6Z3	Chaperone protein HtpG	htpG
-0.47604	P0A8E1	P0A8E1	UPF0227 protein YcfP	ycfP
-0.475338	P41409	P41409	Pyrimidine-specific ribonucleoside hydrolase RihA	rihA
-0.469964	P0ADU2	P0ADU2	Probable quinol monooxygenase YgiN	ygiN
-0.469501	P0AAQ2	P0AAQ2	Uncharacterized protein YajD	yajD
-0.468304	P77433	P77433	Uncharacterized protein YkgG	ykgG
-0.466976	P0AAC0	P0AAC0	Universal stress protein E	uspE
-0.46684	P37682	P37682	Uncharacterized HTH-type transcriptional regulator YiaU	yiaU
-0.465017	P39346	P39346	L-idonate 5-dehydrogenase (NAD(P)(+))	idnD
-0.464172	P0AAM7	P0AAM7	Hydrogenase-2 operon protein HybG	hybG
-0.462724	P10346	P10346	Glutamine transport ATP-binding protein GlnQ	glnQ
-0.46054	Q2M7R5	Q2M7R5	Uncharacterized protein YibT	yibT
-0.459953	P0AGL2	P0AGL2	Putative reactive intermediate deaminase TdcF	tdcF
-0.45939	P75797	P75797	Glutathione-binding protein GsiB	gsiB
-0.458859	P0AAG8	P0AAG8	Galactose/methyl galactoside import ATP-binding protein MglA	mglA
-0.457371	P27302	P27302	Transketolase 1	tktA
-0.456985	P31142	P31142	3-mercaptopyruvate sulfurtransferase	sseA
-0.453884	P77265	P77265	Multidrug resistance-like ATP-binding protein MdlA	mdlA
-0.45304	P31455	P31455	Uncharacterized protein YidR	yidR
-0.45192	P0AFX4	P0AFX4	Regulator of sigma D	rsd
-0.449223	Q46845	Q46845	Disulfide-bond oxidoreductase YghU	yghU
-0.447057	P64426	P64426	UPF0748 lipoprotein YddW	yddW
-0.443716	P32162	P32162	UPF0381 protein YiiS	yiiS
-0.442667	P10371	P10371	1-(5-phosphoribosyl)-5-[(5-phosphoribosylamino)methylideneamino] imidazole-4-carboxamide isomerase	hisA
-0.441145	P0AE26	P0AE26	L-arabinose transport system permease protein AraH	araH
-0.439814	P0C8J6	P0C8J6	D-tagatose-1,6-bisphosphate aldolase subunit GatY	gatY
-0.439034	P03841	P03841	Maltose operon periplasmic protein	malM
-0.438763	P76002	P76002	Inhibitor of g-type lysozyme	pliG
-0.438413	P0AEH5	P0AEH5	Protein ElaB	elaB
-0.436723	Q46808	Q46808	Uncharacterized protein YqeB	yqeB
-0.435633	P0A9T4	P0A9T4	Protein tas	tas
-0.432093	P31473	P31473	ATPase RavA	ravA
-0.431953	P0AF50	P0AF50	Uncharacterized protein YjbR	yjbR
-0.431615	P0ADQ2	P0ADQ2	Uncharacterized protein YiiD	yiiD
-0.431442	P0AAJ3	P0AAJ3	Formate dehydrogenase, nitrate-inducible, iron-sulfur subunit	fdnH
-0.431407	P62672	P62672	Protein ApaG	apaG
-0.428339	P77252	P77252	Uncharacterized protein YkgE	ykgE
-0.427809	P06996;P77519;P76335	P06996	Outer membrane protein C	ompC
-0.426627	P77536	P77536	Uncharacterized electron transport protein YkgF	ykgF
-0.425268	P00968	P00968	Carbamoyl-phosphate synthase large chain	carB
-0.423811	P06986	P06986	Histidinol-phosphate aminotransferase	hisC
-0.422636	P76594	P76594	Protein lysine acetyltransferase Pka	pka
-0.422046	P08331	P08331	2,3-cyclic-nucleotide 2-phosphodiesterase/3-nucleotidase	cpdB
-0.421937	P0A6U8	P0A6U8	Glycogen synthase	glgA
-0.420995	P0A6F1	P0A6F1	Carbamoyl-phosphate synthase small chain	carA
-0.419961	P37902	P37902	Glutamate/aspartate periplasmic-binding protein	gltI
-0.418655	P05637	P05637	Bis(5-nucleosyl)-tetraphosphatase [symmetrical]	apaH
-0.418439	P27248	P27248	Aminomethyltransferase	gcvT
-0.41842	P77529	P77529	Uncharacterized symporter YdjN	ydjN
-0.418328	P30178	P30178	Uncharacterized oxidoreductase YbiC	ybiC
-0.416348	P39099	P39099	Periplasmic pH-dependent serine endoprotease DegQ	degQ
-0.416307	P76561	P76561	Esterase YpfH	ypfH
-0.415874	P0AAL3	P0AAL3	Ferredoxin-type protein NapG	napG
-0.412233	P52643	P52643	D-lactate dehydrogenase	ldhA
-0.411851	P77674	P77674	Gamma-aminobutyraldehyde dehydrogenase	prr
-0.411362	P0A9C9	P0A9C9	Fructose-1,6-bisphosphatase 1 class 2	glpX
-0.410869	P42589	P42589	tRNA-binding protein YgjH	ygjH
-0.409871	P0ABK2	P0ABK2	Cytochrome bd-I ubiquinol oxidase subunit 2	cydB
-0.409595	P39407	P39407	Uncharacterized protein YjjU	yjjU
-0.407802	P77713	P77713	Putative beta-xylosidase	yagH
-0.407697	P68187	P68187	Maltose/maltodextrin import ATP-binding protein MalK	malK
-0.40738	P0AFV4	P0AFV4	Murein DD-endopeptidase MepS/Murein LD-carboxypeptidase	mepS
-0.406588	P27249	P27249	Bifunctional uridylyltransferase/uridylyl-removing enzyme;[Protein-PII] uridylyltransferase;[Protein-PII]-UMP uridylyl-removing enzyme	glnD
-0.405581	P75796	P75796	Glutathione import ATP-binding protein GsiA	gsiA
-0.40406	P41039	P41039	Uncharacterized protein YbiI	ybiI
-0.401248	P03819	P03819	Glutathione-regulated potassium-efflux system protein KefC	kefC
-0.400957	P0AET8	P0AET8	7-alpha-hydroxysteroid dehydrogenase	hdhA
-0.399912	P0ABE2	P0ABE2	Protein BolA	bolA
-0.399064	P16676	P16676	Sulfate/thiosulfate import ATP-binding protein CysA	cysA
-0.39827	P03813	P03813	Uncharacterized protein YgeA	ygeA
-0.397391	P0AES0	P0AES0	Bifunctional glutathionylspermidine synthetase/amidase;Glutathionylspermidine amidase;Glutathionylspermidine synthetase	gss
-0.396992	P67095	P67095	Phosphodiesterase YfcE	yfcE
-0.396654	P46853	P46853	Uncharacterized oxidoreductase YhhX	yhhX
-0.395835	P21179	P21179	Catalase HPII	katE
-0.395699	P06987	P06987	Histidine biosynthesis bifunctional protein HisB;Histidinol-phosphatase;Imidazoleglycerol-phosphate dehydratase	hisB
-0.394967	P0AD01	P0AD01	Transcriptional regulatory protein DcuR	dcuR
-0.3944	P07762	P07762	1,4-alpha-glucan branching enzyme GlgB	glgB
-0.392157	P64534	P64534	Nickel/cobalt homeostasis protein RcnB	rcnB
-0.391651	P75728	P75728	2-octaprenyl-3-methyl-6-methoxy-1,4-benzoquinol hydroxylase	ubiF
-0.389967	P77395	P77395	Uncharacterized protein YbbN	ybbN
-0.389858	P77735	P77735	Uncharacterized oxidoreductase YajO	yajO
-0.389412	P26612	P26612	Cytoplasmic alpha-amylase	amyA
-0.388816	P0AD12	P0AD12	Protein YeeZ	yeeZ
-0.387151	P05194	P05194	3-dehydroquinate dehydratase	aroD
-0.384387	P32705	P32705	Cation/acetate symporter ActP	actP
-0.383858	P30748	P30748	Molybdopterin synthase sulfur carrier subunit	moaD
-0.383668	P04335	P04335	Esterase FrsA	frsA
-0.383104	P0A6F5	P0A6F5	60 kDa chaperonin	groL
-0.382996	P0ABH9	P0ABH9	ATP-dependent Clp protease ATP-binding subunit ClpA	clpA
-0.382334	P30958	P30958	Transcription-repair-coupling factor	mfd
-0.380863	P0A9D2	P0A9D2	Glutathione S-transferase GstA	gstA
-0.380664	P0AGG2	P0AGG2	Acyl-CoA thioesterase 2	tesB
-0.380096	P17169	P17169	Glutamine--fructose-6-phosphate aminotransferase [isomerizing]	glmS
-0.379715	P77739	P77739	Uncharacterized protein YniA	yniA
-0.378023	P0AG76	P0AG76	Nuclease SbcCD subunit D	sbcD
-0.374097	P27300	P27300	Tetraacyldisaccharide 4-kinase	lpxK
-0.372406	P05020	P05020	Dihydroorotase	pyrC
-0.372028	P07913	P07913	L-threonine 3-dehydrogenase	tdh
-0.371909	P76149	P76149	Succinate semialdehyde dehydrogenase [NAD(P)+] Sad	sad
-0.369305	Q46802	Q46802	Uncharacterized sigma-54-dependent transcriptional regulator YgeV	ygeV
-0.369257	P0A9I3	P0A9I3	Glycine cleavage system transcriptional repressor	gcvR
-0.366557	P0AB61	P0AB61	Protein YciN	yciN
-0.366099	P0AB26	P0AB26	Uncharacterized lipoprotein YceB	yceB
-0.365563	P0AEB7	P0AEB7	RutC family protein YoaB	yoaB
-0.36515	P37769	P37769	2-dehydro-3-deoxy-D-gluconate 5-dehydrogenase	kduD
-0.364736	P0A825	P0A825	Serine hydroxymethyltransferase	glyA
-0.364697	P0A7B1	P0A7B1	Polyphosphate kinase	ppk
-0.362773	P0ADE8	P0ADE8	tRNA-modifying protein YgfZ	ygfZ
-0.35994	P39160;P77260	P39160	D-mannonate oxidoreductase	uxuB
-0.358863	P46122	P46122	Uncharacterized lipoprotein YajI	yajI
-0.356368	P0A715	P0A715	2-dehydro-3-deoxyphosphooctonate aldolase	kdsA
-0.356155	P0ABU0	P0ABU0	1,4-dihydroxy-2-naphthoyl-CoA synthase	menB
-0.356047	P33224	P33224	Putative acyl-CoA dehydrogenase AidB	aidB
-0.35431	P21165	P21165	Xaa-Pro dipeptidase	pepQ
-0.354285	P0A7E1	P0A7E1	Dihydroorotate dehydrogenase (quinone)	pyrD
-0.353864	P0ACJ8	P0ACJ8	cAMP-activated global transcriptional regulator CRP	crp
-0.352768	P00490	P00490	Maltodextrin phosphorylase	malP
-0.351368	P36562	P36562	Nicotinate-nucleotide--dimethylbenzimidazole phosphoribosyltransferase	cobT
-0.349214	P0AFX0	P0AFX0	Ribosome hibernation promoting factor	hpf
-0.347749	P0AD05	P0AD05	Uncharacterized protein YecA	yecA
-0.347511	P61320	P61320	Outer-membrane lipoprotein LolB	lolB
-0.344856	P69828	P69828	Galactitol-specific phosphotransferase enzyme IIA component	gatA
-0.344167	P37617	P37617	Lead, cadmium, zinc and mercury-transporting ATPase	zntA
-0.339299	P0ADT8	P0ADT8	Uncharacterized protein YgiM	ygiM
-0.337094	P24202	P24202	Mrr restriction system protein	mrr
-0.336099	P33012	P33012	DNA gyrase inhibitor	sbmC
-0.335783	P0ADK6	P0ADK6	Protein YibA	yibA
-0.335394	P0AB98	P0AB98	ATP synthase subunit a	atpB
-0.334318	P33937	P33937	Periplasmic nitrate reductase	napA
-0.333254	P37666	P37666	Glyoxylate/hydroxypyruvate reductase B	ghrB
-0.332894	P0A6E6	P0A6E6	ATP synthase epsilon chain	atpC
-0.332341	P0AF61	P0AF61	Endoribonuclease GhoS	ghoS
-0.332165	P15723	P15723	Deoxyguanosinetriphosphate triphosphohydrolase	dgt
-0.33121	P52697	P52697	6-phosphogluconolactonase	pgl
-0.330688	P07000	P07000	Lysophospholipase L2	pldB
-0.329398	P75736	P75736	Esterase YbfF	ybfF
-0.328515	P0A8J4	P0A8J4	UPF0250 protein YbeD	ybeD
-0.327137	P76177	P76177	Protein YdgH	ydgH
-0.324105	P0A7Z0	P0A7Z0	Ribose-5-phosphate isomerase A	rpiA
-0.324028	P02916	P02916	Maltose transport system permease protein MalF	malF
-0.323659	P0A9T0	P0A9T0	D-3-phosphoglycerate dehydrogenase	serA
-0.323503	P0ABK9	P0ABK9	Cytochrome c-552	nrfA
-0.32198	P15082	P15082	Glucitol operon repressor	srlR
-0.321327	P15067	P15067	Glycogen debranching enzyme	glgX
-0.320666	P0A9Q1	P0A9Q1	Aerobic respiration control protein ArcA	arcA
-0.319702	P32141	P32141	Sulfofructosephosphate aldolase	yihT
-0.319432	P0A993	P0A993	Fructose-1,6-bisphosphatase class 1	fbp
-0.318885	P0AB77	P0AB77	2-amino-3-ketobutyrate coenzyme A ligase	kbl
-0.318761	P0A8F8	P0A8F8	UvrABC system protein B	uvrB
-0.318414	P64624	P64624	Uncharacterized protein YheO	yheO
-0.31738	P0AC86	P0AC86	Glycogen phosphorylase	glgP
-0.316724	P14081	P14081	Selenocysteine-specific elongation factor	selB
-0.31672	P28304	P28304	Quinone oxidoreductase 1	qorA
-0.316162	P0A8W8	P0A8W8	UPF0304 protein YfbU	yfbU
-0.314491	P0AF26	P0AF26	Nitrate reductase molybdenum cofactor assembly chaperone NarJ	narJ
-0.314262	P0AB71	P0AB71	Fructose-bisphosphate aldolase class 2	fbaA
-0.312681	P0AED0	P0AED0	Universal stress protein A	uspA
-0.312106	P0A6V1	P0A6V1	Glucose-1-phosphate adenylyltransferase	glgC
-0.311214	Q46948	Q46948	Probable protein deglycase	yajL
-0.310329	P0A7E9	P0A7E9	Uridylate kinase	pyrH
-0.309533	P0A894	P0A894	RNase adapter protein RapZ	rapZ
-0.309528	P76086	P76086	Transcriptional repressor PaaX	paaX
-0.308311	P00954	P00954	Tryptophan--tRNA ligase	trpS
-0.307321	P0ABR7	P0ABR7	Putative dioxygenase subunit alpha YeaW	yeaW
-0.306788	P32157	P32157	Protein YiiM	yiiM
-0.306196	P17109	P17109	2-succinyl-5-enolpyruvyl-6-hydroxy-3-cyclohexene-1-carboxylate synthase	menD
-0.305527	P77552	P77552	Uncharacterized protein YdhQ	ydhQ
-0.305485	P24171	P24171	Peptidyl-dipeptidase dcp	dcp
-0.30459	P09163	P09163	Uncharacterized N-acetyltransferase YjaB	yjaB
-0.304492	P0A799	P0A799	Phosphoglycerate kinase	pgk
-0.304287	P0AAT9	P0AAT9	Uncharacterized protein YbeL	ybeL
-0.302825	P0AG07	P0AG07	Ribulose-phosphate 3-epimerase	rpe
-0.301329	P28224	P28224	Membrane-bound lysozyme inhibitor of C-type lysozyme	mliC
-0.300871	P62617	P62617	2-C-methyl-D-erythritol 2,4-cyclodiphosphate synthase	ispF
-0.300695	P39177	P39177	Universal stress protein G	uspG
-0.300259	P0AEH3	P0AEH3	Protein ElaA	elaA
-0.300067	Q46851	Q46851	L-glyceraldehyde 3-phosphate reductase	gpr
-0.299824	P02924	P02924	L-arabinose-binding periplasmic protein	araF
-0.299732	P39337	P39337	Uncharacterized N-acetyltransferase YjgM	yjgM
-0.297108	P42599	P42599	Uncharacterized oxidoreductase YgjR	ygjR
-0.295087	P76243	P76243	Uncharacterized protein YeaO	yeaO
-0.294374	P36659	P36659	Curved DNA-binding protein	cbpA
-0.293911	P0A6C8	P0A6C8	Acetylglutamate kinase	argB
-0.293124	P76145	P76145	Trans-aconitate 2-methyltransferase	tam
-0.293004	P76491	P76491	5-deoxynucleotidase YfbR	yfbR
-0.291675	P42904	P42904	N-acetylgalactosamine-specific phosphotransferase enzyme IIB component 2	agaV
-0.291637	P0A6Y8	P0A6Y8	Chaperone protein DnaK	dnaK
-0.291616	P75818	P75818	Uncharacterized lipoprotein YbjP	ybjP
-0.291114	P64596	P64596	Uncharacterized protein YraP	yraP
-0.290821	P22525	P22525	Probable L,D-transpeptidase YcbB	ycbB
-0.290691	P0A959	P0A959	Glutamate-pyruvate aminotransferase AlaA	alaA
-0.289682	P75745	P75745	Uncharacterized protein YbgK	ybgK
-0.287593	P00550	P00550	PTS system mannitol-specific EIICBA component;Mannitol permease IIC component;Mannitol-specific phosphotransferase enzyme IIB component;Mannitol-specific phosphotransferase enzyme IIA component	mtlA
-0.286958	P42624	P42624	Pirin-like protein YhaK	yhaK
-0.28617	Q47150	Q47150	Antitoxin DinJ	dinJ
-0.286155	P0A9M0	P0A9M0	Lon protease	lon
-0.284787	P23872	P23872	Acetyl esterase	aes
-0.283722	P15288	P15288	Cytosol non-specific dipeptidase	pepD
-0.283546	P0AGG0	P0AGG0	Thiamine-monophosphate kinase	thiL
-0.283501	P64612	P64612	Cell division protein ZapE	zapE
-0.283225	P0A901	P0A901	Outer membrane lipoprotein Blc	blc
-0.283019	P76536	P76536	Probable deferrochelatase/peroxidase YfeX	yfeX
-0.280788	P33232	P33232	L-lactate dehydrogenase	lldD
-0.28076	P33362	P33362	Putative osmoprotectant uptake system substrate-binding protein OsmF	osmF
-0.280396	P75683	P75683	Uncharacterized symporter YagG	yagG
-0.279565	P0A729	P0A729	Maf-like protein YceF	yceF
-0.277231	P76346	P76346	Protein MtfA	mtfA
-0.27657	P0AE12	P0AE12	AMP nucleosidase	amn
-0.276182	P0AB52	P0AB52	Protein YchN	ychN
-0.276093	P06149	P06149	D-lactate dehydrogenase	dld
-0.27606	P0A9M5	P0A9M5	Xanthine phosphoribosyltransferase	gpt
-0.272432	P23305	P23305	Uncharacterized protein YigA	yigA
-0.270542	P52645	P52645	Uncharacterized protein YdbH	ydbH
-0.270085	P00894	P00894	Acetolactate synthase isozyme 3 small subunit	ilvH
-0.269667	P0ADA1	P0ADA1	Acyl-CoA thioesterase I	tesA
-0.269363	P0ADW3	P0ADW3	Inner membrane protein YhcB	yhcB
-0.267902	P0AG82	P0AG82	Phosphate-binding protein PstS	pstS
-0.267717	P76170	P76170	UPF0482 protein YnfB	ynfB
-0.266769	P64581	P64581	Uncharacterized protein YqjD	yqjD
-0.265954	P24224	P24224	Holo-[acyl-carrier-protein] synthase	acpS
-0.265292	P67603	P67603	UPF0267 protein YqfB	yqfB
-0.264075	P0A9J6	P0A9J6	Ribokinase	rbsK
-0.263676	P0AFP6	P0AFP6	Putative GTP cyclohydrolase 1 type 2	ybgI
-0.263281	P0AA16	P0AA16	Transcriptional regulatory protein OmpR	ompR
-0.262509	P60664	P60664	Imidazole glycerol phosphate synthase subunit HisF	hisF
-0.262382	P10908	P10908	Glycerophosphoryl diester phosphodiesterase	ugpQ
-0.260828	P56262	P56262	Putative carboxymethylenebutenolidase	ysgA
-0.259902	P23893	P23893	Glutamate-1-semialdehyde 2,1-aminomutase	hemL
-0.25938	P77330	P77330	Lipoprotein bor homolog from lambdoid prophage DLP12	borD
-0.258709	P76046	P76046	Uncharacterized protein YcjX	ycjX
-0.257489	P13518	P13518	RNase E specificity factor CsrD	csrD
-0.25732	Q59385	Q59385	Copper-exporting P-type ATPase A	copA
-0.256449	P06715	P06715	Glutathione reductase	gor
-0.255219	P28248	P28248	Deoxycytidine triphosphate deaminase	dcd
-0.255165	P21829	P21829	Pyridoxal phosphate phosphatase YbhA	ybhA
-0.254719	P22106	P22106	Asparagine synthetase B [glutamine-hydrolyzing]	asnB
-0.253965	P13857	P13857	Ribosomal-protein-serine acetyltransferase	rimL
-0.25211	P0AF56	P0AF56	Uncharacterized protein YjcO	yjcO
-0.251003	P08192	P08192	Bifunctional protein FolC;Folylpolyglutamate synthase;Dihydrofolate synthase	folC
-0.250573	P0AFB8	P0AFB8	Nitrogen regulation protein NR(I)	glnG
-0.250365	P0ACL2	P0ACL2	Exu regulon transcriptional regulator	exuR
-0.250311	P0A7A7	P0A7A7	Glycerol-3-phosphate acyltransferase	plsB
-0.248562	P0AAN5	P0AAN5	Uncharacterized protein YaiA	yaiA
-0.248287	P31979	P31979	NADH-quinone oxidoreductase subunit F	nuoF
-0.248106	P0AC02	P0AC02	Outer membrane protein assembly factor BamD	bamD
-0.247849	P0C093	P0C093	Nucleoid occlusion factor SlmA	slmA
-0.246633	P76402	P76402	UPF0339 protein YegP	yegP
-0.246287	P08394	P08394	RecBCD enzyme subunit RecB	recB
-0.246127	P51025	P51025	S-formylglutathione hydrolase FrmB	frmB
-0.245605	P15034	P15034	Xaa-Pro aminopeptidase	pepP
-0.240812	P0AF54	P0AF54	Inner membrane protein YjcH	yjcH
-0.240812	P0AC84	P0AC84	Hydroxyacylglutathione hydrolase	gloB
-0.240103	P00811	P00811	Beta-lactamase	ampC
-0.239972	P64490	P64490	Uncharacterized protein YoaC	yoaC
-0.239875	P05793	P05793	Ketol-acid reductoisomerase	ilvC
-0.239506	P0ABH7	P0ABH7	Citrate synthase	gltA
-0.23932	P0DMC5	P0DMC5	Sensor histidine kinase RcsC	rcsC
-0.239304	P0AFD6	P0AFD6	NADH-quinone oxidoreductase subunit I	nuoI
-0.238578	P75874	P75874	Uncharacterized protein YccU	yccU
-0.238368	P06988	P06988	Histidinol dehydrogenase	hisD
-0.23795	P0AB38	P0AB38	Penicillin-binding protein activator LpoB	lpoB
-0.237131	P0A8R0	P0A8R0	Regulator of ribonuclease activity A	rraA
-0.236998	P76113	P76113	NADPH-dependent curcumin reductase	curA
-0.235325	P0A9H7	P0A9H7	Cyclopropane-fatty-acyl-phospholipid synthase	cfa
-0.234213	P41407	P41407	FMN-dependent NADH-azoreductase	azoR
-0.234142	P75914	P75914	Probable phosphatase YcdX	ycdX
-0.234022	P69488	P69488	Divalent-cation tolerance protein CutA	cutA
-0.233931	P30864	P30864	Uncharacterized HTH-type transcriptional regulator YafC	yafC
-0.233893	P76541	P76541	Ethanolamine utilization protein EutL	eutL
-0.233766	P0AEV9	P0AEV9	Hydrogenase 3 maturation protease	hycI
-0.232869	P08142	P08142	Acetolactate synthase isozyme 1 large subunit	ilvB
-0.232412	P0ADN6	P0ADN6	Uncharacterized lipoprotein YifL	yifL
-0.232058	P0AFL6	P0AFL6	Exopolyphosphatase	ppx
-0.231703	P0A9S3	P0A9S3	Galactitol-1-phosphate 5-dehydrogenase	gatD
-0.231508	P69797	P69797	PTS system mannose-specific EIIAB component;Mannose-specific phosphotransferase enzyme IIA component;Mannose-specific phosphotransferase enzyme IIB component	manX
-0.230529	P23839	P23839	UPF0701 protein YicC	yicC
-0.22921	P32173	P32173	Molybdenum cofactor guanylyltransferase	mobA
-0.227298	P23721	P23721	Phosphoserine aminotransferase	serC
-0.227102	P31658	P31658	Molecular chaperone Hsp31 and glyoxalase 3	hchA
-0.225564	P69805	P69805	Mannose permease IID component	manZ
-0.225213	P0AEP1	P0AEP1	Galactose-proton symporter	galP
-0.225164	P04825	P04825	Aminopeptidase N	pepN
-0.22485	P28861	P28861	Ferredoxin--NADP reductase	fpr
-0.224815	P25906	P25906	Putative oxidoreductase YdbC	ydbC
-0.224299	P06999	P06999	ATP-dependent 6-phosphofructokinase isozyme 2	pfkB
-0.223871	P63224	P63224	Phosphoheptose isomerase	gmhA
-0.223763	P00582	P00582	DNA polymerase I	polA
-0.222971	P0A9Q7	P0A9Q7	Aldehyde-alcohol dehydrogenase;Alcohol dehydrogenase;Acetaldehyde dehydrogenase [acetylating];Pyruvate-formate-lyase deactivase	adhE
-0.222049	P76128	P76128	Probable D,D-dipeptide-binding periplasmic protein DdpA	ddpA
-0.221952	P76316	P76316	D-cysteine desulfhydrase	dcyD
-0.221125	P0ABL3	P0ABL3	Periplasmic nitrate reductase, electron transfer subunit	napB
-0.220555	P40191	P40191	Pyridoxine kinase	pdxK
-0.21957	P05459	P05459	Erythronate-4-phosphate dehydrogenase	pdxB
-0.2194	P0AFU4	P0AFU4	Transcriptional regulatory protein GlrR	glrR
-0.219146	P0AB89	P0AB89	Adenylosuccinate lyase	purB
-0.219031	P77475	P77475	Fructose-1-phosphate phosphatase YqaB	yqaB
-0.218835	P02943	P02943	Maltoporin	lamB
-0.218754	P0AAB8	P0AAB8	Universal stress protein D	uspD
-0.218733	P37615	P37615	Uncharacterized protein YhhM	yhhM
-0.217199	P0AEQ6	P0AEQ6	Glutamine transport system permease protein GlnP	glnP
-0.216066	P69490	P69490	Cytochrome c-type biogenesis protein CcmE	ccmE
-0.215918	P00864	P00864	Phosphoenolpyruvate carboxylase	ppc
-0.215608	P28634	P28634	Probable tRNA (adenine(37)-N6)-methyltransferase	tsaA
-0.215409	P61714	P61714	6,7-dimethyl-8-ribityllumazine synthase	ribE
-0.214776	P12281	P12281	Molybdopterin molybdenumtransferase	moeA
-0.213666	P30843	P30843	Transcriptional regulatory protein BasR	basR
-0.213142	P0ADV1	P0ADV1	Lipopolysaccharide export system protein LptA	lptA
-0.211182	P21338	P21338	Ribonuclease I	rna
-0.210513	P76142	P76142	Autoinducer 2-binding protein LsrB	lsrB
-0.210444	P0AEY5	P0AEY5	Modulator of drug activity B	mdaB
-0.209846	P0A6K6	P0A6K6	Phosphopentomutase	deoB
-0.209057	P0A6J3	P0A6J3	Sulfate transporter CysZ	cysZ
-0.208865	P27250	P27250	Aldehyde reductase Ahr	ahr
-0.208158	P09424	P09424	Mannitol-1-phosphate 5-dehydrogenase	mtlD
-0.208133	P77737	P77737	Oligopeptide transport ATP-binding protein OppF	oppF
-0.207369	P27859	P27859	Tat-linked quality control protein TatD	tatD
-0.207204	P0A731	P0A731	Methylglyoxal synthase	mgsA
-0.206635	P77748	P77748	Uncharacterized protein YdiJ	ydiJ
-0.205564	P37642	P37642	Inner membrane protein YhjD	yhjD
-0.205531	P0A6H8	P0A6H8	Cardiolipin synthase A	clsA
-0.205492	P0C8K0	P0C8K0	D-tagatose-1,6-bisphosphate aldolase subunit KbaZ	kbaZ
-0.204594	P0ABA0	P0ABA0	ATP synthase subunit b	atpF
-0.20401	P29217	P29217	UPF0502 protein YceH	yceH
-0.203093	P0AGL5	P0AGL5	Ribosome association toxin RatA	ratA
-0.203032	P0AFH2	P0AFH2	Oligopeptide transport system permease protein OppB	oppB
-0.202772	P21362	P21362	Protein YciF	yciF
-0.20243	P76027	P76027	Oligopeptide transport ATP-binding protein OppD	oppD
-0.202354	P52644	P52644	Heat shock protein HslJ	hslJ
-0.202257	P77781	P77781	1,4-dihydroxy-2-naphthoyl-CoA hydrolase	menI
-0.20174	P0AF12	P0AF12	5-methylthioadenosine/S-adenosylhomocysteine nucleosidase	mtnN
-0.200602	P37051	P37051	Formyltetrahydrofolate deformylase	purU
-0.200439	P39829	P39829	D-galactarate dehydratase	garD
-0.200012	P0A9H1	P0A9H1	G/U mismatch-specific DNA glycosylase	mug
-0.199952	P37661	P37661	Phosphoethanolamine transferase EptB	eptB
-0.199651	P0C054	P0C054	Small heat shock protein IbpA	ibpA
-0.199382	P27848	P27848	Pyridoxal phosphate phosphatase YigL	yigL
-0.198893	P0AC13	P0AC13	Dihydropteroate synthase	folP
-0.197446	P09030	P09030	Exodeoxyribonuclease III	xthA
-0.196912	P27306	P27306	Soluble pyridine nucleotide transhydrogenase	sthA
-0.196837	P33602	P33602	NADH-quinone oxidoreductase subunit G	nuoG
-0.196453	P0A8P3	P0A8P3	Probable Fe(2+)-trafficking protein	yggX
-0.195775	P21499	P21499	Ribonuclease R	rnr
-0.194564	P0ADV7	P0ADV7	Probable phospholipid-binding protein MlaC	mlaC
-0.19397	P31475	P31475	Uncharacterized HTH-type transcriptional regulator YieP	yieP
-0.193887	P0C037	P0C037	UPF0345 protein YaiE	yaiE
-0.193859	P0A738	P0A738	Cyclic pyranopterin monophosphate synthase accessory protein	moaC
-0.193451	P0AGB3	P0AGB3	RNA polymerase sigma factor RpoH	rpoH
-0.193444	P15977	P15977	4-alpha-glucanotransferase	malQ
-0.19253	P08373	P08373	UDP-N-acetylenolpyruvoylglucosamine reductase	murB
-0.192416	P09372	P09372	Protein GrpE	grpE
-0.191896	Q46857	Q46857	2,5-diketo-D-gluconic acid reductase A	dkgA
-0.191211	P77269	P77269	ABC transporter periplasmic-binding protein YphF	yphF
-0.189808	P23917	P23917	Fructokinase	mak
-0.18965	P0A784	P0A784	Oligoribonuclease	orn
-0.189278	P77182	P77182	tRNA 5-methylaminomethyl-2-thiouridine biosynthesis bifunctional protein MnmC;tRNA (mnm(5)s(2)U34)-methyltransferase;FAD-dependent cmnm(5)s(2)U34 oxidoreductase	mnmC
-0.188752	P0A7B8	P0A7B8	ATP-dependent protease subunit HslV	hslV
-0.188228	P07117	P07117	Sodium/proline symporter	putP
-0.188162	P15639	P15639	Bifunctional purine biosynthesis protein PurH;Phosphoribosylaminoimidazolecarboxamide formyltransferase;IMP cyclohydrolase	purH
-0.188058	P0A8C4	P0A8C4	UPF0149 protein YgfB	ygfB
-0.187484	P13016	P13016	1,6-anhydro-N-acetylmuramyl-L-alanine amidase AmpD	ampD
-0.186675	P0AG80	P0AG80	sn-glycerol-3-phosphate-binding periplasmic protein UgpB	ugpB
-0.186487	P0AAS7	P0AAS7	Uncharacterized protein YbcJ	ybcJ
-0.185076	P04805	P04805	Glutamate--tRNA ligase	gltX
-0.184139	P75960;A0A7H2C766	P75960;A0A7H2C766	NAD-dependent protein deacylase	cobB
-0.183643	P00946	P00946	Mannose-6-phosphate isomerase	manA
-0.183129	P0ACG8	P0ACG8	Heat shock protein 15	hslR
-0.180003	P23908	P23908	Acetylornithine deacetylase	argE
-0.178447	P0A905	P0A905	Outer membrane lipoprotein SlyB	slyB
-0.177811	P0A9T8	P0A9T8	Uncharacterized ABC transporter ATP-binding protein YbbA	ybbA
-0.17738	P67910	P67910	ADP-L-glycero-D-manno-heptose-6-epimerase	hldD
-0.177379	P46888	P46888	Universal stress protein C	uspC
-0.177114	P0A9S1	P0A9S1	Lactaldehyde reductase	fucO
-0.176107	P39199	P39199	50S ribosomal protein L3 glutamine methyltransferase	prmB
-0.175034	P0AES2;Q46915	P0AES2	Glucarate dehydratase	gudD
-0.174969	P25516	P25516	Aconitate hydratase A	acnA
-0.174943	P0A6P7	P0A6P7	Probable GTP-binding protein EngB	engB
-0.174552	P0A698	P0A698	UvrABC system protein A	uvrA
-0.174259	P37657	P37657	Protein BcsE homolog	bcsE
-0.174116	P0AFC7	P0AFC7	NADH-quinone oxidoreductase subunit B	nuoB
-0.173889	P0ACZ4	P0ACZ4	Positive transcription regulator EvgA	evgA
-0.173632	P0ADR8	P0ADR8	LOG family protein YgdH	ygdH
-0.172579	P04982	P04982	D-ribose pyranase	rbsD
-0.172532	P0A6E4	P0A6E4	Argininosuccinate synthase	argG
-0.171953	P30859	P30859	Putative ABC transporter arginine-binding protein 2	artI
-0.171945	P24186	P24186	Bifunctional protein FolD;Methylenetetrahydrofolate dehydrogenase;Methenyltetrahydrofolate cyclohydrolase	folD
-0.171576	P04846	P04846	Lipoprotein 28	nlpA
-0.169652	P0AFC3	P0AFC3	NADH-quinone oxidoreductase subunit A	nuoA
-0.168866	P36667	P36667	Rhamnosyltransferase WbbL	wbbL
-0.168752	P76569	P76569	Uncharacterized protein YfgD	yfgD
-0.168718	P0AG16	P0AG16	Amidophosphoribosyltransferase	purF
-0.16842	P0ABY4	P0ABY4	Flavodoxin-2	fldB
-0.168226	P27298	P27298	Oligopeptidase A	prlC
-0.167685	P0AEG4	P0AEG4	Thiol:disulfide interchange protein DsbA	dsbA
-0.167376	P77434	P77434	Glutamate-pyruvate aminotransferase AlaC	alaC
-0.166994	P0AAN9	P0AAN9	Anti-adapter protein IraP	iraP
-0.166966	P24203	P24203	Uncharacterized GTP-binding protein YjiA	yjiA
-0.166458	P0ABN5	P0ABN5	Anaerobic C4-dicarboxylate transporter DcuA	dcuA
-0.16632	P04425	P04425	Glutathione synthetase	gshB
-0.166303	P0A8F0	P0A8F0	Uracil phosphoribosyltransferase	upp
-0.165434	P69411	P69411	Outer membrane lipoprotein RcsF	rcsF
-0.165168	P76398	P76398	Multidrug resistance protein MdtB	mdtB
-0.165137	P0C058	P0C058	Small heat shock protein IbpB	ibpB
-0.164697	P0A6G3	P0A6G3	Nicotinamide-nucleotide amidohydrolase PncC	pncC
-0.163504	P0ACS2	P0ACS2	Redox-sensitive transcriptional activator SoxR	soxR
-0.163412	P15005;A0A7H2C770	P15005;A0A7H2C770	5-methylcytosine-specific restriction enzyme B	mcrB
-0.162748	P65556	P65556	Uncharacterized Nudix hydrolase YfcD	yfcD
-0.1624	P46474	P46474	Uncharacterized protein YhdP	yhdP
-0.161018	P45395	P45395	Arabinose 5-phosphate isomerase KdsD	kdsD
-0.160674	P0AB80	P0AB80	Branched-chain-amino-acid aminotransferase	ilvE
-0.16032	P0A8M6	P0A8M6	UPF0265 protein YeeX	yeeX
-0.160306	P0ACN4	P0ACN4	HTH-type transcriptional repressor AllR	allR
-0.160096	P27431	P27431	50S ribosomal protein L16 arginine hydroxylase	roxA
-0.159869	P75992	P75992	Probable two-component-system connector protein YmgA	ymgA
-0.159421	P32664	P32664	NADH pyrophosphatase	nudC
-0.157503	P0A6T9	P0A6T9	Glycine cleavage system H protein	gcvH
-0.157364	P0ACQ4	P0ACQ4	Hydrogen peroxide-inducible genes activator	oxyR
-0.15716	P0AE52	P0AE52	Putative peroxiredoxin bcp	bcp
-0.15701	P0A9J4	P0A9J4	2-dehydropantoate 2-reductase	panE
-0.155911	P0AF08	P0AF08	Protein mrp	mrp
-0.15591	P0A6X7	P0A6X7	Integration host factor subunit alpha	ihfA
-0.15563	P64451	P64451	Uncharacterized lipoprotein YdcL	ydcL
-0.155201	P25553	P25553	Lactaldehyde dehydrogenase	aldA
-0.154875	P39310	P39310	Uncharacterized protein YtfB	ytfB
-0.154412	P05523	P05523	Formamidopyrimidine-DNA glycosylase	mutM
-0.154381	P31802	P31802	Nitrate/nitrite response regulator protein NarP	narP
-0.154116	P32685	P32685	Uncharacterized protein YjbD	yjbD
-0.153367	P0A9J8	P0A9J8	P-protein;Chorismate mutase;Prephenate dehydratase	pheA
-0.152976	P0AFK0	P0AFK0	Metalloprotease PmbA	pmbA
-0.151464	P0A6H5	P0A6H5	ATP-dependent protease ATPase subunit HslU	hslU
-0.150176	P32662	P32662	Phosphoglycolate phosphatase	gph
-0.149618	P37095	P37095	Peptidase B	pepB
-0.149615	P0ADX1	P0ADX1	Protein YhfA	yhfA
-0.148561	P37647	P37647	2-dehydro-3-deoxygluconokinase	kdgK
-0.148561	P0ACS7	P0ACS7	HTH-type transcriptional regulator RpiR	rpiR
-0.14794	P0ACZ8	P0ACZ8	Transcriptional regulatory protein CusR	cusR
-0.147251	P0ADP0	P0ADP0	Flavin mononucleotide phosphatase YigB	yigB
-0.146883	P0A8R9	P0A8R9	HTH-type transcriptional regulator HdfR	hdfR
-0.146543	P0AG86	P0AG86	Protein-export protein SecB	secB
-0.146492	P38521	P38521	Uncharacterized protein YggL	yggL
-0.146293	P67660	P67660	Uncharacterized HTH-type transcriptional regulator YhaJ	yhaJ
-0.146281	Q47147	Q47147	Putative glutamine amidotransferase YafJ	yafJ
-0.145934	P61889	P61889	Malate dehydrogenase	mdh
-0.145889	P37757	P37757	Uncharacterized isomerase YddE	yddE
-0.145814	P0AEX5	P0AEX5	Probable phosphoribulokinase	prkB
-0.145347	P0A948	P0A948	Ribosomal-protein-alanine acetyltransferase	rimJ
-0.145109	P0A9P4	P0A9P4	Thioredoxin reductase	trxB
-0.144408	P30177	P30177	Uncharacterized protein YbiB	ybiB
-0.144334	P0A9L8	P0A9L8	Pyrroline-5-carboxylate reductase	proC
-0.142672	P0ACB2	P0ACB2	Delta-aminolevulinic acid dehydratase	hemB
-0.141445	P0AAB6	P0AAB6	UTP--glucose-1-phosphate uridylyltransferase	galF
-0.141174	P61316	P61316	Outer-membrane lipoprotein carrier protein	lolA
-0.140224	P69853	P69853	Tat proofreading chaperone DmsD	dmsD
-0.139257	P0ABQ0	P0ABQ0	Coenzyme A biosynthesis bifunctional protein CoaBC;Phosphopantothenoylcysteine decarboxylase;Phosphopantothenate--cysteine ligase	coaBC
-0.139159	P07024	P07024	Protein UshA;UDP-sugar hydrolase;5-nucleotidase	ushA
-0.138549	P0AB10	P0AB10	Uncharacterized lipoprotein YmbA	ymbA
-0.138132	P0AES9	P0AES9	Acid stress chaperone HdeA	hdeA
-0.136818	P33025	P33025	Pseudouridine-5-phosphate glycosidase	psuG
-0.13674	P12008	P12008	Chorismate synthase	aroC
-0.136531	P0ABB4	P0ABB4	ATP synthase subunit beta	atpD
-0.136255	P75823	P75823	Low specificity L-threonine aldolase	ltaE
-0.136053	P76641	P76641	Guanine deaminase	guaD
-0.135865	P26649	P26649	Glycogen synthesis protein GlgS	glgS
-0.135495	P39315	P39315	Quinone oxidoreductase 2	qorB
-0.134955	P0A9Z1	P0A9Z1	Nitrogen regulatory protein P-II 1	glnB
-0.134932	P0AC51	P0AC51	Zinc uptake regulation protein	zur
-0.1346	P0A754	P0A754	Glutathione-regulated potassium-efflux system ancillary protein KefF	kefF
-0.134532	P0C0K3	P0C0K3	Protein RdoA	rdoA
-0.13413	P09127	P09127	Putative uroporphyrinogen-III C-methyltransferase	hemX
-0.133685	P69228	P69228	Transcriptional regulatory protein BaeR	baeR
-0.133555	P45544	P45544	HTH-type transcriptional regulator FrlR	frlR
-0.133529	P0A8I3	P0A8I3	UPF0246 protein YaaA	yaaA
-0.131502	P0ACB7	P0ACB7	Protein HemY	hemY
-0.131291	P0A8Y1	P0A8Y1	Pyrimidine 5-nucleotidase YjjG	yjjG
-0.129429	P0A8S1	P0A8S1	HTH-type transcriptional regulator ArgP	argP
-0.129368	P32125	P32125	Molybdopterin-guanine dinucleotide biosynthesis adapter protein	mobB
-0.129285	P0A937	P0A937	Outer membrane protein assembly factor BamE	bamE
-0.128984	P0A955	P0A955	KHG/KDPG aldolase;4-hydroxy-2-oxoglutarate aldolase;2-dehydro-3-deoxy-phosphogluconate aldolase	eda
-0.128914	P0AC33	P0AC33	Fumarate hydratase class I, aerobic	fumA
-0.128636	P37774	P37774	Uncharacterized amino-acid ABC transporter ATP-binding protein YecC	yecC
-0.128511	P18390	P18390	Uncharacterized protein YjjA	yjjA
-0.128183	P31057	P31057	3-methyl-2-oxobutanoate hydroxymethyltransferase	panB
-0.128091	P76187	P76187	Oxidoreductase YdhF	ydhF
-0.127816	P77300	P77300	Uncharacterized HTH-type transcriptional regulator YagI	yagI
-0.12779	P66948	P66948	Beta-barrel assembly-enhancing protease	bepA
-0.127502	P68739	P68739	Endonuclease V	nfi
-0.127357	P0A9D8	P0A9D8	2,3,4,5-tetrahydropyridine-2,6-dicarboxylate N-succinyltransferase	dapD
-0.127084	P23869	P23869	Peptidyl-prolyl cis-trans isomerase B	ppiB
-0.126481	P36767	P36767	Recombination-associated protein RdgC	rdgC
-0.126055	P29680	P29680	Uroporphyrinogen decarboxylase	hemE
-0.125886	P14375	P14375	Transcriptional regulatory protein ZraR	zraR
-0.122827	P37348	P37348	UPF0759 protein YecE	yecE
-0.122757	P0A6P9	P0A6P9	Enolase	eno
-0.122554	P0AF43	P0AF43	Uncharacterized protein YjbB	yjbB
-0.122114	P25741	P25741	Lipopolysaccharide core heptose(I) kinase RfaP	rfaP
-0.122107	P0ACJ0	P0ACJ0	Leucine-responsive regulatory protein	lrp
-0.122096	P0AAP3	P0AAP3	Transcriptional repressor FrmR	frmR
-0.122069	P0ADT5	P0ADT5	Putative acid--amine ligase YgiC	ygiC
-0.120956	P0AEF4	P0AEF4	Transcriptional regulatory protein DpiA	dpiA
-0.120807	P62615	P62615	4-diphosphocytidyl-2-C-methyl-D-erythritol kinase	ispE
-0.120396	P0ABU5	P0ABU5	Enhancing lycopene biosynthesis protein 2	elbB
-0.120001	Q46920	Q46920	NADPH-dependent 7-cyano-7-deazaguanine reductase	queF
-0.118885	P12295	P12295	Uracil-DNA glycosylase	ung
-0.118863	P76658	P76658	Bifunctional protein HldE;D-beta-D-heptose 7-phosphate kinase;D-beta-D-heptose 1-phosphate adenylyltransferase	hldE
-0.118338	P27838	P27838	Protein CyaY	cyaY
-0.118097	P20605	P20605	Probable adenosine monophosphate-protein transferase fic	fic
-0.11793	P39265	P39265	D-allose-binding periplasmic protein	alsB
-0.116898	P69924	P69924	Ribonucleoside-diphosphate reductase 1 subunit beta	nrdB
-0.116864	P77775	P77775	Epimerase family protein YfcH	yfcH
-0.115945	P0A9L3	P0A9L3	FKBP-type 22 kDa peptidyl-prolyl cis-trans isomerase	fklB
-0.115709	P0AFJ5	P0AFJ5	Phosphate regulon transcriptional regulatory protein PhoB	phoB
-0.115677	P0A8D9	P0A8D9	UPF0208 membrane protein YfbV	yfbV
-0.114905	P27127	P27127	Lipopolysaccharide 1,6-galactosyltransferase	rfaB
-0.114312	P30863	P30863	2,5-diketo-D-gluconic acid reductase B	dkgB
-0.114213	P60595	P60595	Imidazole glycerol phosphate synthase subunit HisH	hisH
-0.113155	P0A752	P0A752	Nicotinate-nucleotide adenylyltransferase	nadD
-0.112858	P75746	P75746	UPF0271 protein YbgL	ybgL
-0.112795	P24177	P24177	Probable aminoglycoside efflux pump	acrD
-0.112625	P0AEB5	P0AEB5	Low conductance mechanosensitive channel YnaI	ynaI
-0.112613	P0AC62	P0AC62	Glutaredoxin-3	grxC
-0.111787	P0ABA6	P0ABA6	ATP synthase gamma chain	atpG
-0.111317	P76053	P76053	Probable DNA endonuclease SmrA	smrA
-0.110894	P0A6G7	P0A6G7	ATP-dependent Clp protease proteolytic subunit	clpP
-0.110408	P0AEI6	P0AEI6	Phosphatase NudJ	nudJ
-0.110278	P07004	P07004	Gamma-glutamyl phosphate reductase	proA
-0.110232	P76330	P76330	Probable diguanylate cyclase YedQ	yedQ
-0.109722	P69441	P69441	Adenylate kinase	adk
-0.109385	P05827	P05827	HTH-type transcriptional regulator IlvY	ilvY
-0.109369	P0A8E7	P0A8E7	UPF0234 protein YajQ	yajQ
-0.109261	P75915	P75915	Chaperone protein YcdY	ycdY
-0.107801	P21169;P24169	P21169	Ornithine decarboxylase, constitutive	speC
-0.107505	P33599	P33599	NADH-quinone oxidoreductase subunit C/D	nuoC
-0.107289	P31550	P31550	Thiamine-binding periplasmic protein	thiB
-0.107257	P0AEU7	P0AEU7	Chaperone protein Skp	skp
-0.105553	P39176	P39176	Probable L,D-transpeptidase ErfK/SrfK	erfK
-0.105174	P0AF96	P0AF96	Toxin-antitoxin biofilm protein TabA	tabA
-0.105032	P75913	P75913	Glyoxylate/hydroxypyruvate reductase A	ghrA
-0.104369	P21363	P21363	Protein YciE	yciE
-0.104138	P36683	P36683	Aconitate hydratase B	acnB
-0.104026	P37665	P37665	Probable lipoprotein YiaD	yiaD
-0.103983	P0AB67	P0AB67	NAD(P) transhydrogenase subunit beta	pntB
-0.103105	P40874	P40874	N-methyl-L-tryptophan oxidase	solA
-0.102842	P24215	P24215	Mannonate dehydratase	uxuA
-0.102275	P0A7A5	P0A7A5	Protein-L-isoaspartate O-methyltransferase	pcm
-0.101462	P0ACY3	P0ACY3	Uncharacterized protein YeaG	yeaG
-0.101262	P0A6T1;CON__Q3ZBD7	P0A6T1	Glucose-6-phosphate isomerase	pgi
-0.101	P04036	P04036	4-hydroxy-tetrahydrodipicolinate reductase	dapB
-0.100801	P0AB03	P0AB03	Uncharacterized protein YcbJ	ycbJ
-0.100099	P0A759	P0A759	Glucosamine-6-phosphate deaminase	nagB
-0.100003	P0ACX3	P0ACX3	Putative monooxygenase YdhR	ydhR
-0.0997496	P33916	P33916	Uncharacterized ABC transporter ATP-binding protein YejF	yejF
-0.0995223	P25894	P25894	Metalloprotease LoiP	loiP
-0.0994021	P0AGJ7	P0AGJ7	tRNA (cytidine(34)-2-O)-methyltransferase	trmL
-0.0991802	P0AFL3	P0AFL3	Peptidyl-prolyl cis-trans isomerase A	ppiA
-0.0990429	P0A717	P0A717	Ribose-phosphate pyrophosphokinase	prs
-0.0990092	P37005	P37005	Uncharacterized tRNA/rRNA methyltransferase LasT	lasT
-0.0977577	P37325	P37325	Uncharacterized protein YbcH	ybcH
-0.0977179	P0ADU5	P0ADU5	Protein YgiW	ygiW
-0.0976181	P0A8H8	P0A8H8	DNA gyrase inhibitor YacG	yacG
-0.0955947	P0A9U6	P0A9U6	HTH-type transcriptional regulator PuuR	puuR
-0.0952336	P75825	P75825	Hydroxylamine reductase	hcp
-0.0947507	P0AF93	P0AF93	2-iminobutanoate/2-iminopropanoate deaminase	ridA
-0.0944907	P37326	P37326	Putative prophage CPS-53 integrase	intS
-0.0942618	P61949	P61949	Flavodoxin-1	fldA
-0.0933399	P39838	P39838	Phosphotransferase RcsD	rcsD
-0.0930843	P37024	P37024	ATP-dependent RNA helicase HrpB	hrpB
-0.0926396	P20099	P20099	Biotin sulfoxide reductase	bisC
-0.0920836	P46130	P46130	Putative acyl-CoA thioester hydrolase YbhC	ybhC
-0.0915616	P22255	P22255	3(2),5-bisphosphate nucleotidase CysQ	cysQ
-0.0907205	P00956	P00956	Isoleucine--tRNA ligase	ileS
-0.0901877	P0A6A8	P0A6A8	Acyl carrier protein	acpP
-0.090121	P25888	P25888	ATP-dependent RNA helicase RhlE	rhlE
-0.0897611	P39356	P39356	Uncharacterized transcriptional regulator YjhU	yjhU
-0.0896994	P0AFT5	P0AFT5	Transcriptional regulatory protein YehT	yehT
-0.088164	P0A6I6	P0A6I6	Phosphopantetheine adenylyltransferase	coaD
-0.0877724	P0AGG8	P0AGG8	Metalloprotease TldD	tldD
-0.0871957	Q46829	Q46829	6-phospho-beta-glucosidase BglA	bglA
-0.0870037	P0A9W3	P0A9W3	Energy-dependent translational throttle protein EttA	ettA
-0.0868594	P0AA25	P0AA25	Thioredoxin-1	trxA
-0.086511	P0ACV4	P0ACV4	Lipopolysaccharide assembly protein A	lapA
-0.0863622	P0A9V1	P0A9V1	Lipopolysaccharide export system ATP-binding protein LptB	lptB
-0.0859566	P30011	P30011	Nicotinate-nucleotide pyrophosphorylase [carboxylating]	nadC
-0.0848265	P64423	P64423	Zinc transport protein ZntB	zntB
-0.0845416	P06989	P06989	Histidine biosynthesis bifunctional protein HisIE;Phosphoribosyl-AMP cyclohydrolase;Phosphoribosyl-ATP pyrophosphatase	hisI
-0.0833804	P27111	P27111	HTH-type transcriptional regulator CynR	cynR
-0.0821463	P0A6D3	P0A6D3	3-phosphoshikimate 1-carboxyvinyltransferase	aroA
-0.0820548	P06610	P06610	Vitamin B12 transport periplasmic protein BtuE	btuE
-0.0818176	P0A912	P0A912	Peptidoglycan-associated lipoprotein	pal
-0.0817191	P51024	P51024	Uncharacterized protein YaiL	yaiL
-0.0815268	P60757	P60757	ATP phosphoribosyltransferase	hisG
-0.0811698	P0AGC3	P0AGC3	Soluble lytic murein transglycosylase	slt
-0.0788762	P76399	P76399	Multidrug resistance protein MdtC	mdtC
-0.0786832	P23873	P23873	Antitoxin HipB	hipB
-0.0786533	P08244	P08244	Orotidine 5-phosphate decarboxylase	pyrF
-0.0785713	P0ACF0	P0ACF0	DNA-binding protein HU-alpha	hupA
-0.0784365	P39371	P39371	N-acetylneuraminate epimerase	nanM
-0.0784124	P68767	P68767	Cytosol aminopeptidase	pepA
-0.0776876	P0ADI7	P0ADI7	Isochorismatase family protein YecD	yecD
-0.0774167	P09549	P09549	Cell division protein DedD	dedD
-0.0769774	P22564	P22564	Non-specific ribonucleoside hydrolase RihC	rihC
-0.0769755	P33136	P33136	Glucans biosynthesis protein G	mdoG
-0.0767387	P41052	P41052	Membrane-bound lytic murein transglycosylase B	mltB
-0.0765718	P36649	P36649	Blue copper oxidase CueO	cueO
-0.0760434	P21865	P21865	Sensor protein KdpD	kdpD
-0.0753199	P06968	P06968	Deoxyuridine 5-triphosphate nucleotidohydrolase	dut
-0.075058	P52647	P52647	Probable pyruvate-flavodoxin oxidoreductase	ydbK
-0.0748243	P0A898	P0A898	Endoribonuclease YbeY	ybeY
-0.074652	P0ADV5	P0ADV5	Uncharacterized protein YhbW	yhbW
-0.0746142	P0ADF8	P0ADF8	Acetolactate synthase isozyme 1 small subunit	ilvN
-0.073775	P0AF36	P0AF36	Cell division protein ZapB	zapB
-0.0732816	P12758	P12758	Uridine phosphorylase	udp
-0.0731074	P0AGL7	P0AGL7	Ribosomal RNA small subunit methyltransferase E	rsmE
-0.0728722	P15640	P15640	Phosphoribosylamine--glycine ligase	purD
-0.0719611	P75828	P75828	Uncharacterized protein YbjD	ybjD
-0.0717373	P46118	P46118	HTH-type transcriptional regulator HexR	hexR
-0.071675	P0A8D0	P0A8D0	Transcriptional repressor NrdR	nrdR
-0.0708481	P76234	P76234	Uncharacterized protein YeaE	yeaE
-0.0699472	P0A8Y3	P0A8Y3	Alpha-D-glucose-1-phosphate phosphatase YihX	yihX
-0.069664	P11447	P11447	Argininosuccinate lyase	argH
-0.0694396	P23256	P23256	Protein MalY;Cystathionine beta-lyase MalY;Maltose regulon modulator	malY
-0.0694116	P32099	P32099	Lipoate-protein ligase A	lplA
-0.0690794	P0AB96;P0CF86	P0AB96	Arsenate reductase	arsC
-0.068367	P31808	P31808	Uncharacterized oxidoreductase YciK	yciK
-0.0669607	P0AE48	P0AE48	Gamma-glutamylcyclotransferase family protein YtfP	ytfP
-0.0659135	P0A6L2	P0A6L2	4-hydroxy-tetrahydrodipicolinate synthase	dapA
-0.065822	P29208	P29208	o-succinylbenzoate synthase	menC
-0.0656706	P0AFP4	P0AFP4	Uncharacterized oxidoreductase YbbO	ybbO
-0.0656662	P76015	P76015	PTS-dependent dihydroxyacetone kinase, dihydroxyacetone-binding subunit DhaK	dhaK
-0.0656013	P0AEP3	P0AEP3	UTP--glucose-1-phosphate uridylyltransferase	galU
-0.0654297	P08957	P08957	Type I restriction enzyme EcoKI M protein	hsdM
-0.0645949	P06983	P06983	Porphobilinogen deaminase	hemC
-0.0639706	P0AD61	P0AD61	Pyruvate kinase I	pykF
-0.0636635	P0AF48	P0AF48	UPF0047 protein YjbQ	yjbQ
-0.0636527	P0A953	P0A953	3-oxoacyl-[acyl-carrier-protein] synthase 1	fabB
-0.0630112	P37177	P37177	Phosphoenolpyruvate-protein phosphotransferase PtsP	ptsP
-0.0628249	P0AAT2	P0AAT2	Uncharacterized protein YbdF	ybdF
-0.061615	Q46868	Q46868	Uncharacterized protein YqiC	yqiC
-0.0612014	P76245	P76245	Probable diguanylate cyclase YeaP	yeaP
-0.0609697	P39353	P39353	Uncharacterized oxidoreductase YjhC	yjhC
-0.0607761	Q47679	Q47679	Hydrolase YafV	yafV
-0.0606206	P69425	P69425	Sec-independent protein translocase protein TatB	tatB
-0.0600802	P08390	P08390	USG-1 protein	usg
-0.057813	P07648	P07648	RecBCD enzyme subunit RecC	recC
-0.0577825	P0ABA4	P0ABA4	ATP synthase subunit delta	atpH
-0.0576064	P37689	P37689	2,3-bisphosphoglycerate-independent phosphoglycerate mutase	gpmI
-0.0573641	P76014	P76014	PTS-dependent dihydroxyacetone kinase, ADP-binding subunit DhaL	dhaL
-0.0567462	P0ABB0	P0ABB0	ATP synthase subunit alpha	atpA
-0.0564931	P28635	P28635	D-methionine-binding lipoprotein MetQ	metQ
-0.0564772	P60955	P60955	Prolipoprotein diacylglyceryl transferase	lgt
-0.0562305	P75849	P75849	Uncharacterized protein YcbL	ycbL
-0.055474	P0ACM2	P0ACM2	HTH-type transcriptional repressor RspR	rspR
-0.055041	P45464	P45464	Penicillin-binding protein activator LpoA	lpoA
-0.054697	P52007	P52007	Protein YecM	yecM
-0.0537395	P36938	P36938	Phosphoglucomutase	pgm
-0.0530828	P0ADK0	P0ADK0	Uncharacterized protein YiaF	yiaF
-0.0528603	P13009	P13009	Methionine synthase	metH
-0.0527198	P0ACI0	P0ACI0	Right origin-binding protein	rob
-0.0527112	P60720	P60720	Octanoyltransferase	lipB
-0.0522359	P19642	P19642	PTS system maltose- and glucose-specific EIICB component;Maltose and glucose permease IIC component;Maltose- and glucose-specific phosphotransferase enzyme IIB component	malX
-0.0521514	P0A9B6	P0A9B6	D-erythrose-4-phosphate dehydrogenase	epd
-0.0514304	P23200	P23200	Galactoside transport system permease protein MglC	mglC
-0.0508795	P39298	P39298	Esterase YjfP	yjfP
-0.0499948	P0CF93;P0CF92;P0CF91	P0CF93;P0CF92;P0CF91	Putative transposase InsL for insertion sequence element IS186C;Putative transposase InsL for insertion sequence element IS186B;Putative transposase InsL for insertion sequence element IS186A	insL3;insL2;insL1
-0.0491902	P33029	P33029	Uncharacterized oxidoreductase YeiQ	yeiQ
-0.049063	P09996	P09996	Uncharacterized protein YidB	yidB
-0.0486329	P18335	P18335	Acetylornithine/succinyldiaminopimelate aminotransferase	argD
-0.0479991	P0AFD1	P0AFD1	NADH-quinone oxidoreductase subunit E	nuoE
-0.0479949	P77580	P77580	Acetaldehyde dehydrogenase	mhpF
-0.0478735	P0A776	P0A776	RNA pyrophosphohydrolase	rppH
-0.0468559	P25552	P25552	Guanosine-5-triphosphate,3-diphosphate pyrophosphatase	gppA
-0.0463683	P0A8R4	P0A8R4	Protein SlyX	slyX
-0.0463371	P15770	P15770	Shikimate dehydrogenase (NADP(+))	aroE
-0.0462634	P0A7E3	P0A7E3	Orotate phosphoribosyltransferase	pyrE
-0.0456537	P08178	P08178	Phosphoribosylformylglycinamidine cyclo-ligase	purM
-0.0451701	P45469	P45469	Uncharacterized protein YraR	yraR
-0.0446911	P77454	P77454	Glutaminase 1	glsA1
-0.0445067	P0ACA7	P0ACA7	Glutathione S-transferase GstB	gstB
-0.0442435	P77162	P77162	Uncharacterized protein YkfB	ykfB
-0.0439002	P0A6J5	P0A6J5	D-amino acid dehydrogenase	dadA
-0.0432549	P0AEV1	P0AEV1	Regulator of RpoS	rssB
-0.042573	P25534	P25534	2-octaprenyl-6-methoxyphenol hydroxylase	ubiH
-0.0424341	P64493	P64493	Uncharacterized protein YoaF	yoaF
-0.0418854	P75946	P75946	Uncharacterized protein YcfL	ycfL
-0.0416161	P04993	P04993	RecBCD enzyme subunit RecD	recD
-0.0414728	P0A921	P0A921	Phospholipase A1	pldA
-0.0413806	P37440	P37440	Oxidoreductase UcpA	ucpA
-0.0403748	P77247	P77247	2-deoxyglucose-6-phosphate phosphatase	yniC
-0.0396245	P0A8W2	P0A8W2	Transcriptional regulator SlyA	slyA
-0.0390708	P0ADE6	P0ADE6	Uncharacterized protein YgaU	ygaU
-0.038826	P07001	P07001	NAD(P) transhydrogenase subunit alpha	pntA
-0.0384283	P06611	P06611	Vitamin B12 import ATP-binding protein BtuD	btuD
-0.0376314	P0A6H1	P0A6H1	ATP-dependent Clp protease ATP-binding subunit ClpX	clpX
-0.0374374	P0AED7	P0AED7	Succinyl-diaminopimelate desuccinylase	dapE
-0.037138	P60716	P60716	Lipoyl synthase	lipA
-0.0370509	P77791	P77791	Maltose O-acetyltransferase	maa
-0.0364221	P08506	P08506	D-alanyl-D-alanine carboxypeptidase DacC	dacC
-0.0360095	P30871	P30871	Inorganic triphosphatase	ygiF
-0.0359173	P0AD14	P0AD14	Sensor histidine kinase YehU	yehU
-0.0356649	P33913	P33913	Uncharacterized protein YejA	yejA
-0.0356229	P04951	P04951	3-deoxy-manno-octulosonate cytidylyltransferase	kdsB
-0.0355962	P02930	P02930	Outer membrane protein TolC	tolC
-0.0355377	P50456	P50456	Protein mlc	mlc
-0.035471	P0AG14	P0AG14	Probable protease SohB	sohB
-0.0348568	P30176	P30176	Swarming motility protein YbiA	ybiA
-0.0348136	Q46925	Q46925	Cysteine desulfurase CsdA	csdA
-0.0347888	P28630	P28630	DNA polymerase III subunit delta	holA
-0.0337454	P00887	P00887	Phospho-2-dehydro-3-deoxyheptonate aldolase, Trp-sensitive	aroH
-0.0336113	P25524	P25524	Cytosine deaminase	codA
-0.0333881	P33667	P33667	tRNA 2-selenouridine synthase	selU
-0.032616	P0A8U2	P0A8U2	UPF0294 protein YafD	yafD
-0.0324434	P0A8Y5	P0A8Y5	Sugar phosphatase YidA	yidA
-0.0323842	P0ABU2	P0ABU2	Ribosome-binding ATPase YchF	ychF
-0.0321115	P0AER0	P0AER0	Glycerol uptake facilitator protein	glpF
-0.0320314	P0AES6	P0AES6	DNA gyrase subunit B	gyrB
-0.0316938	P32177	P32177	Protein FdhD	fdhD
-0.0315927	P62601	P62601	Cytoplasmic trehalase	treF
-0.031085	Q93K97	Q93K97	ADP-ribose pyrophosphatase	nudF
-0.0302601	P05719	P05719	Type-1 restriction enzyme EcoKI specificity protein	hsdS
-0.0300064	P29012	P29012	Alanine racemase, catabolic	dadX
-0.0295143	P46837	P46837	Protein YhgF	yhgF
-0.0284913	P23830	P23830	CDP-diacylglycerol--serine O-phosphatidyltransferase	pssA
-0.028204	P17888	P17888	Primosomal protein N	priA
-0.0278956	P69829	P69829	Nitrogen regulatory protein	ptsN
-0.0272175	P0AFB5	P0AFB5	Nitrogen regulation protein NR(II)	glnL
-0.0270754	P77721	P77721	Uncharacterized HTH-type transcriptional regulator YdjF	ydjF
-0.0266781	P0AB01	P0AB01	Envelope biogenesis factor ElyC	elyC
-0.0262858	P23367	P23367	DNA mismatch repair protein MutL	mutL
-0.0262769	P32680	P32680	Uncharacterized protein YjaG	yjaG
-0.0258376	P0A809	P0A809	Holliday junction ATP-dependent DNA helicase RuvA	ruvA
-0.0255241	P76176	P76176	Uncharacterized serine protease YdgD	ydgD
-0.0253061	P05458	P05458	Protease 3	ptrA
-0.0244694	P0ABP8	P0ABP8	Purine nucleoside phosphorylase DeoD-type	deoD
-0.0242488	P25539	P25539	Riboflavin biosynthesis protein RibD;Diaminohydroxyphosphoribosylaminopyrimidine deaminase;5-amino-6-(5-phosphoribosylamino)uracil reductase	ribD
-0.0231511	P0AE39	P0AE39	Transcriptional regulatory protein YpdB	ypdB
-0.0231063	P0A9K7	P0A9K7	Phosphate-specific transport system accessory protein PhoU	phoU
-0.0219593	P76318	P76318	Putative SOS response-associated peptidase YedK	yedK
-0.0217527	P52097	P52097	tRNA(Ile)-lysidine synthase	tilS
-0.0215778	P0A812	P0A812	Holliday junction ATP-dependent DNA helicase RuvB	ruvB
-0.0212587	P0AEF0	P0AEF0	DNA replication protein DnaC	dnaC
-0.0208079	P76341	P76341	5-hydroxyisourate hydrolase	hiuH
-0.020696	P0AGG4	P0AGG4	Thioredoxin-2	trxC
-0.0206121	P0A6K1	P0A6K1	Diaminopimelate epimerase	dapF
-0.0205523	P22186	P22186	Transcriptional regulator MraZ	mraZ
-0.0202942	P67080	P67080	UPF0001 protein YggS	yggS
-0.0202675	Q46893	Q46893	2-C-methyl-D-erythritol 4-phosphate cytidylyltransferase	ispD
-0.0196063	P0A855	P0A855	Protein TolB	tolB
-0.0190309	P33221	P33221	Phosphoribosylglycinamide formyltransferase 2	purT
-0.0180747	P0AC81	P0AC81	Lactoylglutathione lyase	gloA
-0.0180511	P31060	P31060	Putative molybdenum transport ATP-binding protein ModF	modF
-0.0176786	P75952	P75952	HTH-type transcriptional repressor ComR	comR
-0.0167166	P77562	P77562	Uncharacterized protein YaiW	yaiW
-0.0162792	P45578	P45578	S-ribosylhomocysteine lyase	luxS
-0.0161997	P25522	P25522	tRNA modification GTPase MnmE	mnmE
-0.0161889	P0AE82	P0AE82	Sensor protein CpxA	cpxA
-0.0157623	P24242	P24242	HTH-type transcriptional regulator AscG	ascG
-0.0149339	P76268	P76268	Transcriptional regulator KdgR	kdgR
-0.0147673	P0A8J2	P0A8J2	Primosomal protein 1	dnaT
-0.0146879	P22634	P22634	Glutamate racemase	murI
-0.0145353	P0AF24	P0AF24	Ribonucleotide monophosphatase NagD	nagD
-0.0139427	P00579	P00579	RNA polymerase sigma factor RpoD	rpoD
-0.013895	P34209	P34209	Protein YdcF	ydcF
-0.0128943	P0ADA3	P0ADA3	Murein hydrolase activator NlpD	nlpD
-0.0112184	P27550	P27550	Acetyl-coenzyme A synthetase	acs
-0.0111504	P0AEE3	P0AEE3	Serine endoprotease DegS	degS
-0.0107148	P0A8L1	P0A8L1	Serine--tRNA ligase	serS
-0.0102698	P0ADC1	P0ADC1	LPS-assembly lipoprotein LptE	lptE
-0.00981299	P25665	P25665	5-methyltetrahydropteroyltriglutamate--homocysteine methyltransferase	metE
-0.00975355	P25519	P25519	GTPase HflX	hflX
-0.00967916	P68567	P68567	Ribosomal RNA small subunit methyltransferase J	rsmJ
-0.00912476	P23522	P23522	5-keto-4-deoxy-D-glucarate aldolase	garL
-0.00884342	P0AA86	P0AA86	Thiol:disulfide interchange protein DsbE	dsbE
-0.00816154	P65367	P65367	Uncharacterized protein YqcA	yqcA
-0.00808398	P31554	P31554	LPS-assembly protein LptD	lptD
-0.00790977	P0A8A4	P0A8A4	Phosphoenolpyruvate synthase regulatory protein	ppsR
-0.00786146	P0AG20	P0AG20	GTP pyrophosphokinase	relA
-0.0074482	P08200	P08200	Isocitrate dehydrogenase [NADP]	icd
-0.00733121	P24232	P24232	Flavohemoprotein	hmp
-0.00669734	P0AB65	P0AB65	Acylphosphatase	yccX
-0.0066096	P04693	P04693	Aromatic-amino-acid aminotransferase	tyrB
-0.00637309	P77488	P77488	1-deoxy-D-xylulose-5-phosphate synthase	dxs
-0.00592295	P0A790	P0A790	Aspartate 1-decarboxylase;Aspartate 1-decarboxylase beta chain;Aspartate 1-decarboxylase alpha chain	panD
-0.00580184	P75958	P75958	Lipoprotein-releasing system transmembrane protein LolE	lolE
-0.00570297	P0A9H3	P0A9H3	Lysine decarboxylase, inducible	cadA
-0.00526873	P0A746	P0A746	Peptide methionine sulfoxide reductase MsrB	msrB
-0.00502141	P45804	P45804	Uncharacterized protein YhgE	yhgE
-0.00481224	P56258	P56258	TDP-N-acetylfucosamine:lipid II N-acetylfucosaminyltransferase	wecF
-0.00445048	P39180	P39180	Antigen 43;Antigen 43 alpha chain;Antigen 43 beta chain	flu
-0.00408681	P06993	P06993	HTH-type transcriptional regulator MalT	malT
-0.0033474	P25535	P25535	2-octaprenylphenol hydroxylase	ubiI
-0.00311979	P0AEJ6	P0AEJ6	Ethanolamine ammonia-lyase heavy chain	eutB
-0.0026954	P0ACK5	P0ACK5	Deoxyribose operon repressor	deoR
-0.00243759	P0AE24	P0AE24	Arabinose-proton symporter	araE
-0.00236003	P16456	P16456	Selenide, water dikinase	selD
-0.0021197	P55135	P55135	23S rRNA (uracil(1939)-C(5))-methyltransferase RlmD	rlmD
-0.00150681	P06709	P06709	Bifunctional ligase/repressor BirA	birA
-0.00107066	P04983	P04983	Ribose import ATP-binding protein RbsA	rbsA
-0.00011603	P0AAH8	P0AAH8	Peptide transport system ATP-binding protein SapF	sapF
-8.74201e-05	P64606	P64606	Probable phospholipid ABC transporter permease protein MlaE	mlaE
2.67029e-05	P0ACV6	P0ACV6	Protein MpaA	mpaA
0.000258764	P0AE88	P0AE88	Transcriptional regulatory protein CpxR	cpxR
0.000605265	P75809	P75809	Flavin mononucleotide phosphatase YbjI	ybjI
0.000871658	P37649	P37649	Protein YhjK	yhjK
0.000996908	P0AEZ3	P0AEZ3	Septum site-determining protein MinD	minD
0.00106239	P27128	P27128	Lipopolysaccharide 1,3-galactosyltransferase	rfaI
0.00169055	P31806	P31806	Bifunctional NAD(P)H-hydrate repair enzyme Nnr;ADP-dependent (S)-NAD(P)H-hydrate dehydratase;NAD(P)H-hydrate epimerase	nnr
0.00220108	P0A744	P0A744	Peptide methionine sulfoxide reductase MsrA	msrA
0.00227133	P46852	P46852	Quercetin 2,3-dioxygenase	yhhW
0.00257587	P0A8W0	P0A8W0	Transcriptional regulator NanR	nanR
0.00297228	P13669	P13669	Mannosyl-D-glycerate transport/metabolism system repressor MngR	mngR
0.00330989	P0AF28	P0AF28	Nitrate/nitrite response regulator protein NarL	narL
0.00380707	P27278	P27278	Trifunctional NAD biosynthesis/regulator protein NadR;Transcriptional regulator NadR;Nicotinamide mononucleotide adenylyltransferase;Ribosylnicotinamide kinase	nadR
0.00418409	P24554	P24554	DNA repair protein RadA	radA
0.0042518	P77376	P77376	Uncharacterized oxidoreductase YdgJ	ydgJ
0.00433381	P16525	P16525	DNA replication terminus site-binding protein	tus
0.00442441	P37634	P37634	Ribosomal RNA large subunit methyltransferase J	rlmJ
0.00471433	P37353	P37353	2-succinylbenzoate--CoA ligase	menE
0.00475756	P0A7G6	P0A7G6	Protein RecA	recA
0.0050354	P0A840	P0A840	5/3-nucleotidase SurE	surE
0.00510915	P76251	P76251	D-malate dehydrogenase [decarboxylating]	dmlA
0.00544357	P68699	P68699	ATP synthase subunit c	atpE
0.00580279	P33363	P33363	Periplasmic beta-glucosidase	bglX
0.00614103	P0AC28	P0AC28	5-formyltetrahydrofolate cyclo-ligase	ygfA
0.00680765	P0CF70;P0CF69;P0CF68;P0CF67;P0CF66	P0CF70;P0CF69;P0CF68;P0CF67;P0CF66	Transposase InsE for insertion sequence IS3E;Transposase InsE for insertion sequence IS3D;Transposase InsE for insertion sequence IS3C;Transposase InsE for insertion sequence IS3B;Transposase InsE for insertion sequence IS3A	insE5;insE4;insE3;insE2;insE1
0.00755564	P0ABH0	P0ABH0	Cell division protein FtsA	ftsA
0.00791804	P39377	P39377	Isoaspartyl dipeptidase	iadA
0.00804392	P38489	P38489	Oxygen-insensitive NAD(P)H nitroreductase	nfsB
0.00923761	P76559	P76559	Uncharacterized protein YpfG	ypfG
0.00929356	P31069	P31069	Voltage-gated potassium channel Kch	kch
0.0098273	P42597	P42597	Uncharacterized protein YgjP	ygjP
0.00997098	P64429	P64429	Uncharacterized protein YpfJ	ypfJ
0.00999324	P05707	P05707	Sorbitol-6-phosphate 2-dehydrogenase	srlD
0.0105448	P0AE70	P0AE70	mRNA interferase MazF	mazF
0.0111586	P67701	P67701	Antitoxin HigA	higA
0.011563	P0ADA5	P0ADA5	Uncharacterized lipoprotein YajG	yajG
0.011747	P77615	P77615	Uncharacterized HTH-type transcriptional regulator YcjW	ycjW
0.0117989	P60872	P60872	Putative transport protein YidE	yidE
0.0118949	P0A7D4	P0A7D4	Adenylosuccinate synthetase	purA
0.0118999	P06129	P06129	Vitamin B12 transporter BtuB	btuB
0.0123644	P43337	P43337	Uncharacterized Nudix hydrolase NudL	nudL
0.0124944	P0AEG6	P0AEG6	Thiol:disulfide interchange protein DsbC	dsbC
0.0127719	P0A8P1	P0A8P1	Leucyl/phenylalanyl-tRNA--protein transferase	aat
0.0128517	P0A8P6	P0A8P6	Tyrosine recombinase XerC	xerC
0.0129166	Q47146	Q47146	Acyl-coenzyme A dehydrogenase	fadE
0.0135651	P22256	P22256	4-aminobutyrate aminotransferase GabT	gabT
0.0135972	P61887	P61887	Glucose-1-phosphate thymidylyltransferase 2	rmlA2
0.0137113	P0C0L2	P0C0L2	Peroxiredoxin OsmC	osmC
0.0146376	P06959	P06959	Dihydrolipoyllysine-residue acetyltransferase component of pyruvate dehydrogenase complex	aceF
0.0147438	P09832	P09832	Glutamate synthase [NADPH] small chain	gltD
0.0153828	P31433	P31433	Uncharacterized protein YicH	yicH
0.0159054	P0A725	P0A725	UDP-3-O-[3-hydroxymyristoyl] N-acetylglucosamine deacetylase	lpxC
0.0161848	P0AB85	P0AB85	FAD:protein FMN transferase	apbE
0.0162366	P39831	P39831	NADP-dependent 3-hydroxy acid dehydrogenase YdfG	ydfG
0.0170797	P03024	P03024	HTH-type transcriptional regulator GalR	galR
0.0172838	P64559	P64559	Antitoxin CptB	cptB
0.0177269	P13001	P13001	Pimeloyl-[acyl-carrier protein] methyl ester esterase	bioH
0.0179672	P0A8R7	P0A8R7	UPF0283 membrane protein YcjF	ycjF
0.0183849	P27833	P27833	dTDP-4-amino-4,6-dideoxygalactose transaminase	rffA
0.0195077	P09323	P09323	PTS system N-acetylglucosamine-specific EIICBA component;N-acetylglucosamine permease IIC component;N-acetylglucosamine-specific phosphotransferase enzyme IIB component;N-acetylglucosamine-specific phosphotransferase enzyme IIA component	nagE
0.0196177	P23827	P23827	Ecotin	eco
0.0196733	P21369	P21369	Pyrazinamidase/nicotinamidase	pncA
0.0198752	P40120	P40120	Glucans biosynthesis protein D	mdoD
0.0200834	P37767	P37767	Uncharacterized HTH-type transcriptional regulator YfhH	yfhH
0.0207996	P0A796	P0A796	ATP-dependent 6-phosphofructokinase isozyme 1	pfkA
0.0208639	P0A9A6	P0A9A6	Cell division protein FtsZ	ftsZ
0.0210489	P0AED5	P0AED5	Response regulator UvrY	uvrY
0.021094	P0AF70	P0AF70	Uncharacterized protein YjeI	yjeI
0.0213407	P0AAI5	P0AAI5	3-oxoacyl-[acyl-carrier-protein] synthase 2	fabF
0.0213734	P0AFX7	P0AFX7	Anti-sigma-E factor RseA	rseA
0.0215162	P0A794	P0A794	Pyridoxine 5-phosphate synthase	pdxJ
0.0220111	P03007	P03007	DNA polymerase III subunit epsilon	dnaQ
0.0221348	P0A8M3	P0A8M3	Threonine--tRNA ligase	thrS
0.0228952	P0AAG5	P0AAG5	Multidrug resistance-like ATP-binding protein MdlB	mdlB
0.0232932	P0A6S7	P0A6S7	Glycerol-3-phosphate dehydrogenase [NAD(P)+]	gpsA
0.0243104	P63177	P63177	23S rRNA (guanosine-2-O-)-methyltransferase RlmB	rlmB
0.0246105	P06846	P06846	HTH-type transcriptional regulator EbgR	ebgR
0.0257931	P0A9G6	P0A9G6	Isocitrate lyase	aceA
0.0262756	P0AGJ5	P0AGJ5	Uncharacterized tRNA/rRNA methyltransferase YfiF	yfiF
0.0267092	P13458	P13458	Nuclease SbcCD subunit C	sbcC
0.0267989	P0AFX9	P0AFX9	Sigma-E factor regulatory protein RseB	rseB
0.0272411	P0A742	P0A742	Large-conductance mechanosensitive channel	mscL
0.0273898	P64540	P64540	Uncharacterized protein YfcL	yfcL
0.0275405	P0A935	P0A935	Membrane-bound lytic murein transglycosylase A	mltA
0.0277545	P0A8B2	P0A8B2	UPF0115 protein YfcN	yfcN
0.0278867	P0AC69	P0AC69	Glutaredoxin-4	grxD
0.0281989	P0ABC3	P0ABC3	Modulator of FtsH protease HflC	hflC
0.0282332	P0A7A9	P0A7A9	Inorganic pyrophosphatase	ppa
0.0283915	P14900	P14900	UDP-N-acetylmuramoylalanine--D-glutamate ligase	murD
0.0288048	P0A7D1	P0A7D1	Peptidyl-tRNA hydrolase	pth
0.0288111	P0AFB1	P0AFB1	Lipoprotein NlpI	nlpI
0.0289799	P28632	P28632	DNA polymerase III subunit psi	holD
0.0289961	P15038	P15038	Helicase IV	helD
0.0295817	P0ACV0	P0ACV0	Lipid A biosynthesis lauroyltransferase	lpxL
0.0295957	P23909	P23909	DNA mismatch repair protein MutS	mutS
0.0299295	P0A734	P0A734	Cell division topological specificity factor	minE
0.0303078	P0A6F3	P0A6F3	Glycerol kinase	glpK
0.0316989	P0AAZ7	P0AAZ7	UPF0434 protein YcaR	ycaR
0.0319627	P09831	P09831	Glutamate synthase [NADPH] large chain	gltB
0.0325934	P77756	P77756	7-cyano-7-deazaguanine synthase	queC
0.0329682	P0AEC5	P0AEC5	Signal transduction histidine-protein kinase BarA	barA
0.0332839	P45424	P45424	Uncharacterized protein YhcH	yhcH
0.0333068	P07639	P07639	3-dehydroquinate synthase	aroB
0.0334215	P0A6A0	P0A6A0	Probable protein kinase UbiB	ubiB
0.0335077	P0A9K9	P0A9K9	FKBP-type peptidyl-prolyl cis-trans isomerase SlyD	slyD
0.0341028	P0A7E5	P0A7E5	CTP synthase	pyrG
0.0342852	P52061	P52061	dITP/XTP pyrophosphatase	rdgB
0.0351823	P0AFZ3	P0AFZ3	Stringent starvation protein B	sspB
0.0354716	P62623	P62623	4-hydroxy-3-methylbut-2-enyl diphosphate reductase	ispH
0.0360374	P0A9K3	P0A9K3	PhoH-like protein	ybeZ
0.0362266	P0AFE4	P0AFE4	NADH-quinone oxidoreductase subunit K	nuoK
0.0363235	P37773	P37773	UDP-N-acetylmuramate--L-alanyl-gamma-D-glutamyl-meso-2,6-diaminoheptandioate ligase	mpl
0.0363318	P15254	P15254	Phosphoribosylformylglycinamidine synthase	purL
0.0364761	P36680	P36680	Cell division protein ZapD	zapD
0.0369205	P33570	P33570	Transketolase 2	tktB
0.0374254	P08622	P08622	Chaperone protein DnaJ	dnaJ
0.0381947	P69783	P69783	Glucose-specific phosphotransferase enzyme IIA component	crr
0.039046	P75957	P75957	Lipoprotein-releasing system ATP-binding protein LolD	lolD
0.0402101	P0AEK4	P0AEK4	Enoyl-[acyl-carrier-protein] reductase [NADH] FabI	fabI
0.0402304	P0AG84	P0AG84	Uncharacterized oxidoreductase YghA	yghA
0.0404949	P76578	P76578	Uncharacterized lipoprotein YfhM	yfhM
0.0406151	P04079	P04079	GMP synthase [glutamine-hydrolyzing]	guaA
0.0406844	P45799	P45799	ADP compounds hydrolase NudE	nudE
0.0412229	P0AGJ9	P0AGJ9	Tyrosine--tRNA ligase	tyrS
0.0419572	P0AG78	P0AG78	Sulfate-binding protein	sbp
0.0423641	P16659	P16659	Proline--tRNA ligase	proS
0.0424255	P0ACK8	P0ACK8	L-fucose operon activator	fucR
0.0426407	P0AE08	P0AE08	Alkyl hydroperoxide reductase subunit C	ahpC
0.0430698	P0A6Y1	P0A6Y1	Integration host factor subunit beta	ihfB
0.0433311	P09053	P09053	Valine--pyruvate aminotransferase	avtA
0.0433648	P76290	P76290	tRNA (cmo5U34)-methyltransferase	cmoA
0.0436843	P0A6I9	P0A6I9	Dephospho-CoA kinase	coaE
0.0450141	P0AFG8	P0AFG8	Pyruvate dehydrogenase E1 component	aceE
0.0451717	P32131	P32131	Oxygen-independent coproporphyrinogen-III oxidase	hemN
0.0452681	P0AEY3	P0AEY3	Nucleoside triphosphate pyrophosphohydrolase	mazG
0.0454496	P06961	P06961	Multifunctional CCA protein;CCA-adding enzyme;2-nucleotidase;2,3-cyclic phosphodiesterase;Phosphatase	cca
0.0459086	P77293	P77293	Bactoprenol glucosyl transferase homolog from prophage CPS-53	yfdH
0.0465151	P0ABU9	P0ABU9	Protein TolQ	tolQ
0.0474714	P42593	P42593	2,4-dienoyl-CoA reductase [NADPH]	fadH
0.0484333	P16384	P16384	tRNA dimethylallyltransferase	miaA
0.048941	P09151	P09151	2-isopropylmalate synthase	leuA
0.0490748	Q57261	Q57261	tRNA pseudouridine synthase D	truD
0.0492331	P0A8V0	P0A8V0	Ribonuclease BN	rbn
0.0492938	P76502	P76502	Phosphohistidine phosphatase SixA	sixA
0.0506128	P22259	P22259	Phosphoenolpyruvate carboxykinase [ATP]	pckA
0.0508671	P0AAR3	P0AAR3	Cys-tRNA(Pro)/Cys-tRNA(Cys) deacylase YbaK	ybaK
0.0510508	P27434	P27434	Cytoskeleton protein RodZ	rodZ
0.0517782	P77202	P77202	Thiol:disulfide interchange protein DsbG	dsbG
0.0520045	P43671	P43671	Paraquat-inducible protein B	pqiB
0.0522884	P45532	P45532	Sulfurtransferase TusD	tusD
0.0530415	P0A9P0	P0A9P0	Dihydrolipoyl dehydrogenase	lpdA
0.0533619	P0AAX8	P0AAX8	Probable L,D-transpeptidase YbiS	ybiS
0.0535577	P32144	P32144	Uncharacterized HTH-type transcriptional regulator YihW	yihW
0.0535749	P0ABI8	P0ABI8	Cytochrome bo(3) ubiquinol oxidase subunit 1	cyoB
0.0536594	P77338	P77338	Mechanosensitive channel MscK	mscK
0.0537059	P0AE45	P0AE45	UPF0053 inner membrane protein YtfL	ytfL
0.0540409	P0AFU0	P0AFU0	Inner membrane ABC transporter permease protein YejB	yejB
0.0545966	P0A6C1	P0A6C1	Endonuclease 4	nfo
0.0559845	P40710	P40710	Lipoprotein NlpE	nlpE
0.056448	P0AF18	P0AF18	N-acetylglucosamine-6-phosphate deacetylase	nagA
0.0564601	P0AD68	P0AD68	Peptidoglycan synthase FtsI	ftsI
0.0569223	P05706	P05706	Glucitol/sorbitol-specific phosphotransferase enzyme IIA component	srlB
0.0570367	P0A836	P0A836	Succinyl-CoA ligase [ADP-forming] subunit beta	sucC
0.0571073	P0A6T5	P0A6T5	GTP cyclohydrolase 1	folE
0.0571537	P0AGI8	P0AGI8	Trk system potassium uptake protein TrkA	trkA
0.0575294	P77774	P77774	Outer membrane protein assembly factor BamB	bamB
0.0580336	P0A8X0	P0A8X0	UPF0307 protein YjgA	yjgA
0.0581328	P0ABC7	P0ABC7	Modulator of FtsH protease HflK	hflK
0.0582371	P39334	P39334	HTH-type transcriptional repressor BdcR	bdcR
0.0585877	P08245	P08245	Uncharacterized protein YciH	yciH
0.0586554	P0AE22	P0AE22	Class B acid phosphatase	aphA
0.0595074	P30850	P30850	Exoribonuclease 2	rnb
0.0603358	P0AEN1	P0AEN1	NAD(P)H-flavin reductase	fre
0.0608107	P27243	P27243	O-antigen ligase	rfaL
0.0608171	P39161	P39161	Uxu operon transcriptional regulator	uxuR
0.0608311	P0AFH6	P0AFH6	Oligopeptide transport system permease protein OppC	oppC
0.0611744	P75785	P75785	Phosphoethanolamine transferase OpgE	opgE
0.0612094	P31224	P31224	Multidrug efflux pump subunit AcrB	acrB
0.0622768	P31992	P31992	Tautomerase PptA	pptA
0.0625884	P0ACL0	P0ACL0	Glycerol-3-phosphate regulon repressor	glpR
0.0630795	P52095	P52095	Lysine decarboxylase, constitutive	ldcC
0.0631002	P0AFK9	P0AFK9	Spermidine/putrescine-binding periplasmic protein	potD
0.0632871	P07604	P07604	Transcriptional regulatory protein TyrR	tyrR
0.0633739	P76008	P76008	Murein tetrapeptide carboxypeptidase	ldcA
0.0635484	P0A8K1	P0A8K1	Phosphatidylserine decarboxylase proenzyme;Phosphatidylserine decarboxylase alpha chain;Phosphatidylserine decarboxylase beta chain	psd
0.0635573	P21151	P21151	3-ketoacyl-CoA thiolase	fadA
0.0646486	P0ADS2	P0ADS2	Cell division protein ZapA	zapA
0.064902	P63228	P63228	D-glycero-beta-D-manno-heptose-1,7-bisphosphate 7-phosphatase	gmhB
0.0651232	P0A9Q9	P0A9Q9	Aspartate-semialdehyde dehydrogenase	asd
0.0664024	P30749	P30749	Molybdopterin synthase catalytic subunit	moaE
0.0664355	P0A8N0	P0A8N0	Macrodomain Ter protein	matP
0.0670668	P22939	P22939	Farnesyl diphosphate synthase	ispA
0.0672433	P23862	P23862	Primosomal replication protein N	priC
0.0672983	P0A944	P0A944	Ribosomal-protein-alanine acetyltransferase	rimI
0.0677834	P77625	P77625	Sugar phosphatase YfbT	yfbT
0.0678342	P00961	P00961	Glycine--tRNA ligase beta subunit	glyS
0.0679979	P0A6E1	P0A6E1	Shikimate kinase 2	aroL
0.0680164	P0A8U0	P0A8U0	Protein Syd	syd
0.0680625	P39321	P39321	Translocation and assembly module TamB	tamB
0.0687993	P0A7B5	P0A7B5	Glutamate 5-kinase	proB
0.0690193	P0A6W9	P0A6W9	Glutamate--cysteine ligase	gshA
0.0690721	P0AC00	P0AC00	Fructoselysine 6-phosphate deglycase	frlB
0.0692294	P0AE14	P0AE14	Protein AmpE	ampE
0.0695241	P0A6M8	P0A6M8	Elongation factor G	fusA
0.0695403	P08368	P08368	Transcriptional regulatory protein CreB	creB
0.0695464	P36929	P36929	Ribosomal RNA small subunit methyltransferase B	rsmB
0.0704635	P04968	P04968	L-threonine dehydratase biosynthetic IlvA	ilvA
0.0706981	P77596	P77596	Uncharacterized protein YagF	yagF
0.0712312	P31460	P31460	Galactonate operon transcriptional repressor	dgoR
0.071804	P0AAU2	P0AAU2	Uncharacterized protein YbfA	ybfA
0.0718835	P75694	P75694	Uncharacterized protein YahO	yahO
0.0721315	P0A8H6	P0A8H6	Der GTPase-activating protein YihI	yihI
0.0724182	P00561	P00561	Bifunctional aspartokinase/homoserine dehydrogenase 1;Aspartokinase;Homoserine dehydrogenase	thrA
0.0726522	P0ACA3	P0ACA3	Stringent starvation protein A	sspA
0.0728741	P0AFZ1	P0AFZ1	Protein SseB	sseB
0.0730368	P19624	P19624	4-hydroxythreonine-4-phosphate dehydrogenase	pdxA
0.073816	P0ACR4	P0ACR4	Uncharacterized HTH-type transcriptional regulator YeiE	yeiE
0.0741819	P64588	P64588	Transcriptional regulator YqjI	yqjI
0.0743907	P67662	P67662	HTH-type transcriptional activator AaeR	aaeR
0.0746101	P0ACL9	P0ACL9	Pyruvate dehydrogenase complex repressor	pdhR
0.0747299	P15373	P15373	Antitoxin PrlF	prlF
0.0753091	P0A9M8	P0A9M8	Phosphate acetyltransferase	pta
0.075311	Q46864	Q46864	Antitoxin MqsA	mqsA
0.0753479	P26365	P26365	N-acetylmuramoyl-L-alanine amidase AmiB	amiB
0.0755825	P0ABZ6	P0ABZ6	Chaperone SurA	surA
0.0764659	P0A9W0	P0A9W0	HTH-type transcriptional regulator UlaR	ulaR
0.0772708	P0ACX5	P0ACX5	Uncharacterized protein YdhZ	ydhZ
0.0775833	P0AGD7	P0AGD7	Signal recognition particle protein	ffh
0.0776463	P07395	P07395	Phenylalanine--tRNA ligase beta subunit	pheT
0.0777664	P0A817	P0A817	S-adenosylmethionine synthase	metK
0.077809	P39285	P39285	Miniconductance mechanosensitive channel MscM	mscM
0.0783259	P31120	P31120	Phosphoglucosamine mutase	glmM
0.0787455	P0AG27	P0AG27	Uncharacterized protein YibN	yibN
0.0790304	P05791	P05791	Dihydroxy-acid dehydratase	ilvD
0.0790513	P0A8Z7	P0A8Z7	Esterase YqiA	yqiA
0.0793749	P0A6V8	P0A6V8	Glucokinase	glk
0.080032	P36553	P36553	Oxygen-dependent coproporphyrinogen-III oxidase	hemF
0.0804253	P0AEC3	P0AEC3	Aerobic respiration control sensor protein ArcB	arcB
0.0804551	P0A6D0	P0A6D0	Arginine repressor	argR
0.0804927	P0AF90	P0AF90	Regulator of ribonuclease activity B	rraB
0.0806522	P0ACP1	P0ACP1	Catabolite repressor/activator	cra
0.0807311	P0ABD5	P0ABD5	Acetyl-coenzyme A carboxylase carboxyl transferase subunit alpha	accA
0.0810725	P00452	P00452	Ribonucleoside-diphosphate reductase 1 subunit alpha	nrdA
0.08181	P0AA53	P0AA53	Protein QmcA	qmcA
0.0820122	P77581	P77581	Succinylornithine transaminase	astC
0.0820891	P37648	P37648	Protein YhjJ	yhjJ
0.0822506	P09169	P09169	Protease 7	ompT
0.0824197	P0A9Q5	P0A9Q5	Acetyl-coenzyme A carboxylase carboxyl transferase subunit beta	accD
0.0824842	P75919	P75919	Cardiolipin synthase C	clsC
0.0827217	P27238	P27238	Uncharacterized protein YfeD	yfeD
0.0831159	P0AG40	P0AG40	Riboflavin biosynthesis protein RibF;Riboflavin kinase;FMN adenylyltransferase	ribF
0.0831445	P64519	P64519	Uncharacterized protein YodD	yodD
0.0844987	P17993	P17993	Ubiquinone biosynthesis O-methyltransferase	ubiG
0.0845267	P25740	P25740	Lipopolysaccharide core biosynthesis protein RfaG	rfaG
0.0847874	P76143	P76143	Uncharacterized aldolase LsrF	lsrF
0.0853246	P0AB91	P0AB91	Phospho-2-dehydro-3-deoxyheptonate aldolase, Phe-sensitive	aroG
0.085338	P0AEA8	P0AEA8	Siroheme synthase;Uroporphyrinogen-III C-methyltransferase;Precorrin-2 dehydrogenase;Sirohydrochlorin ferrochelatase	cysG
0.0857064	P0ACM5	P0ACM5	Uncharacterized HTH-type transcriptional regulator YegW	yegW
0.0857162	P0AC30	P0AC30	Cell division protein FtsX	ftsX
0.0858733	P39411	P39411	Non-canonical purine NTP phosphatase	yjjX
0.0860532	P67826	P67826	Copper homeostasis protein CutC	cutC
0.0861556	P63386	P63386	Probable phospholipid import ATP-binding protein MlaF	mlaF
0.0865987	P76034	P76034	Uncharacterized HTH-type transcriptional regulator YciT	yciT
0.0872523	P0AEB2	P0AEB2	D-alanyl-D-alanine carboxypeptidase DacA	dacA
0.08741	P62707	P62707	2,3-bisphosphoglycerate-dependent phosphoglycerate mutase	gpmA
0.0877533	P0AGE9	P0AGE9	Succinyl-CoA ligase [ADP-forming] subunit alpha	sucD
0.087911	P21177	P21177	Fatty acid oxidation complex subunit alpha;Enoyl-CoA hydratase/Delta(3)-cis-Delta(2)-trans-enoyl-CoA isomerase/3-hydroxybutyryl-CoA epimerase;3-hydroxyacyl-CoA dehydrogenase	fadB
0.0886895	P60782	P60782	Probable glycerol-3-phosphate acyltransferase	plsY
0.0887267	P25748	P25748	HTH-type transcriptional regulator GalS	galS
0.0889985	P04128	P04128	Type-1 fimbrial protein, A chain	fimA
0.089241	P0A8E5	P0A8E5	UPF0231 protein YacL	yacL
0.089433	P28249	P28249	Protein AsmA	asmA
0.089777	P0ABF4	P0ABF4	Ethanolamine utilization protein EutM	eutM
0.0898244	P76231	P76231	Uncharacterized protein YeaC	yeaC
0.0898685	P0AFU8	P0AFU8	Riboflavin synthase	ribC
0.0905889	P0A9J0	P0A9J0	Ribonuclease G	rng
0.0910203	P0AEW4	P0AEW4	3,5-cyclic adenosine monophosphate phosphodiesterase CpdA	cpdA
0.091349	P76418	P76418	Uncharacterized protein YegU	yegU
0.0922171	P09551	P09551	Lysine/arginine/ornithine-binding periplasmic protein	argT
0.0924915	P25666	P25666	Protein HtrL	htrL
0.0926348	P0ADS9	P0ADS9	Uncharacterized protein YggN	yggN
0.0927134	P38684	P38684	TorCAD operon transcriptional regulatory protein TorR	torR
0.0930697	P0AA31	P0AA31	UPF0033 protein YedF	yedF
0.0935103	P0A877	P0A877	Tryptophan synthase alpha chain	trpA
0.0936432	P0AED9	P0AED9	DNA-cytosine methyltransferase	dcm
0.0940698	P19934	P19934	Protein TolA	tolA
0.0943063	P77649	P77649	UPF0061 protein YdiU	ydiU
0.0947889	P19636	P19636	Ethanolamine ammonia-lyase light chain	eutC
0.095369	P0ACV8	P0ACV8	Uncharacterized protein YmjA	ymjA
0.0956694	P0AB18	P0AB18	Sulfurtransferase TusE	tusE
0.096103	P00926	P00926	D-serine dehydratase	dsdA
0.0963205	P37349	P37349	PTS-dependent dihydroxyacetone kinase, phosphotransferase subunit DhaM;Phosphocarrier protein HPr;Phosphotransferase enzyme IIA component	dhaM
0.0967496	P33018	P33018	S-formylglutathione hydrolase YeiG	yeiG
0.0972761	P10408	P10408	Protein translocase subunit SecA	secA
0.0974681	P37344	P37344	Psp operon transcriptional activator	pspF
0.0986118	P25397	P25397	Tellurite methyltransferase	tehB
0.0991017	P77279	P77279	Probable iron export ATP-binding protein FetA	fetA
0.0992235	P64599	P64599	Uncharacterized protein YhbT	yhbT
0.0993881	P30860	P30860	ABC transporter arginine-binding protein 1	artJ
0.100522	P0AFI2	P0AFI2	DNA topoisomerase 4 subunit A	parC
0.100793	P0A6I0	P0A6I0	Cytidylate kinase	cmk
0.100814	P30750	P30750	Methionine import ATP-binding protein MetN	metN
0.100962	P76192	P76192	Uncharacterized oxidoreductase YdhV	ydhV
0.100964	P12282	P12282	Molybdopterin-synthase adenylyltransferase	moeB
0.101649	P46068	P46068	HTH-type transcriptional regulator DsdC	dsdC
0.101775	P0ACY1	P0ACY1	Putative NAD(P)H nitroreductase YdjA	ydjA
0.101818	P75949	P75949	Beta-hexosaminidase	nagZ
0.102592	P0A832	P0A832	SsrA-binding protein	smpB
0.102893	P77808	P77808	NMN amidohydrolase-like protein YfaY	yfaY
0.103099	P54901	P54901	Stationary phase-inducible protein CsiE	csiE
0.103831	P0A7I7	P0A7I7	GTP cyclohydrolase-2	ribA
0.103986	P0A9D4	P0A9D4	Serine acetyltransferase	cysE
0.104036	P51981	P51981	L-Ala-D/L-Glu epimerase	ycjG
0.104234	P0ADN2	P0ADN2	UPF0438 protein YifE	yifE
0.104357	P23524	P23524	Glycerate 2-kinase	garK
0.104693	P0A6N4	P0A6N4	Elongation factor P	efp
0.104952	Q47156	Q47156	Antitoxin YafN	yafN
0.104979	P0ABV6	P0ABV6	Protein TolR	tolR
0.105601	Q2MB16	Q2MB16	Uncharacterized protein YobH	yobH
0.105755	P0ADX9	P0ADX9	Ribosomal RNA small subunit methyltransferase D	rsmD
0.106037	P0ACU2	P0ACU2	HTH-type transcriptional regulator RutR	rutR
0.106363	P08312	P08312	Phenylalanine--tRNA ligase alpha subunit	pheS
0.106415	P00959	P00959	Methionine--tRNA ligase	metG
0.107321	P69922	P69922	L-fucose isomerase	fucI
0.107445	P0AFY2	P0AFY2	Protein SanA	sanA
0.107463	P0A7Y0	P0A7Y0	Ribonuclease 3	rnc
0.107505	P0AE06;P24180	P0AE06	Multidrug efflux pump subunit AcrA	acrA
0.108519	P64636	P64636	GMP/IMP nucleotidase YrfG	yrfG
0.108689	P0ACL5	P0ACL5	Glc operon transcriptional activator	glcC
0.10931	P75863	P75863	Uncharacterized protein YcbX	ycbX
0.109437	P75830	P75830	Macrolide export protein MacA	macA
0.109983	P26616	P26616	NAD-dependent malic enzyme	maeA
0.110069	P30128	P30128	Transcription elongation factor GreB	greB
0.112001	P18811	P18811	Maltose regulon regulatory protein MalI	malI
0.112201	P45800	P45800	Putative membrane protein IgaA homolog	yrfF
0.112664	P0A908	P0A908	MltA-interacting protein	mipA
0.112746	P0A8J8	P0A8J8	ATP-dependent RNA helicase RhlB	rhlB
0.11296	P76550	P76550	Uncharacterized protein YffS	yffS
0.113438	P0A6I3	P0A6I3	Pantothenate kinase	coaA
0.11486	P0AGC7	P0AGC7	Protein Smp	smp
0.115053	P0AFR4	P0AFR4	Uncharacterized protein YciO	yciO
0.115318	P66817	P66817	DnaA initiator-associating protein DiaA	diaA
0.115972	P69795	P69795	N,N-diacetylchitobiose-specific phosphotransferase enzyme IIB component	chbB
0.116947	P27129	P27129	Lipopolysaccharide 1,2-glucosyltransferase	rfaJ
0.118626	P0A8F4	P0A8F4	Uridine kinase	udk
0.119422	P23930	P23930	Apolipoprotein N-acyltransferase	lnt
0.119671	P64448	P64448	Uncharacterized protein YnbE	ynbE
0.120895	P0ACE7	P0ACE7	HIT-like protein HinT	hinT
0.121148	P22188	P22188	UDP-N-acetylmuramoyl-L-alanyl-D-glutamate--2,6-diaminopimelate ligase	murE
0.121346	P0CG19	P0CG19	Inactive ribonuclease PH	rph
0.121426	P0AFY8	P0AFY8	Negative modulator of initiation of replication	seqA
0.121817	P77295	P77295	Probable HTH-type transcriptional regulator YgaV	ygaV
0.12241	P0AF03	P0AF03	Molybdopterin adenylyltransferase	mog
0.122499	P0AGB6	P0AGB6	ECF RNA polymerase sigma-E factor	rpoE
0.12275	P45425	P45425	N-acetylmannosamine kinase	nanK
0.122933	P69346	P69346	Antitoxin YefM	yefM
0.123266	P0A6B4	P0A6B4	Alanine racemase, biosynthetic	alr
0.123561	Q46871	Q46871	NADPH-dependent ferric-chelate reductase	yqjH
0.123763	P24230	P24230	ATP-dependent DNA helicase RecG	recG
0.125845	P76062	P76062	Rac prophage repressor	racR
0.126024	P0ACR9	P0ACR9	Transcriptional repressor MprA	mprA
0.126584	P0AF67	P0AF67	tRNA threonylcarbamoyladenosine biosynthesis protein TsaE	tsaE
0.126928	P45523	P45523	FKBP-type peptidyl-prolyl cis-trans isomerase FkpA	fkpA
0.126994	P41036	P41036	Putative sialic acid transporter	nanT
0.127284	P38506	P38506	Flap endonuclease Xni	ygdG
0.127375	P77150	P77150	Pyridoxamine kinase	pdxY
0.128035	P10443	P10443	DNA polymerase III subunit alpha	dnaE
0.128246	P0AEE8	P0AEE8	DNA adenine methylase	dam
0.12898	Q46822	Q46822	Isopentenyl-diphosphate Delta-isomerase	idi
0.129117	P0C0S1	P0C0S1	Small-conductance mechanosensitive channel	mscS
0.129475	P0ADG7	P0ADG7	Inosine-5-monophosphate dehydrogenase	guaB
0.129751	P31063	P31063	Uncharacterized lipoprotein YedD	yedD
0.131096	P25526	P25526	Succinate-semialdehyde dehydrogenase [NADP(+)] GabD	gabD
0.131553	P45468	P45468	UPF0718 protein YraQ	yraQ
0.131905	P0AB58	P0AB58	Lipopolysaccharide assembly protein B	lapB
0.131915	P00934	P00934	Threonine synthase	thrC
0.132544	P0AFM4	P0AFM4	Phosphate starvation-inducible protein PsiF	psiF
0.132755	P0AGD3	P0AGD3	Superoxide dismutase [Fe]	sodB
0.13302	P0A8N3	P0A8N3	Lysine--tRNA ligase	lysS
0.133734	P00960	P00960	Glycine--tRNA ligase alpha subunit	glyQ
0.133779	P0A6Y5	P0A6Y5	33 kDa chaperonin	hslO
0.134219	P0ABZ4	P0ABZ4	3-deoxy-D-manno-octulosonate 8-phosphate phosphatase KdsC	kdsC
0.134945	P39401	P39401	Phosphoglycerol transferase I	mdoB
0.135006	P21170	P21170	Biosynthetic arginine decarboxylase	speA
0.135384	P33919	P33919	Uncharacterized protein YejH	yejH
0.1361	P0AFM2	P0AFM2	Glycine betaine-binding periplasmic protein	proX
0.136294	P31466	P31466	Adenine permease AdeP	adeP
0.136477	P0C0L9	P0C0L9	Protein IscX	iscX
0.136915	P0A7J0	P0A7J0	3,4-dihydroxy-2-butanone 4-phosphate synthase	ribB
0.137394	P0AGF2	P0AGF2	Sulfur acceptor protein CsdE	csdE
0.137529	P00957	P00957	Alanine--tRNA ligase	alaS
0.137684	P37692	P37692	ADP-heptose--LPS heptosyltransferase 2	rfaF
0.138455	P0AFM9	P0AFM9	Phage shock protein B	pspB
0.13861	P0A9A9	P0A9A9	Ferric uptake regulation protein	fur
0.13874	P0AES4	P0AES4	DNA gyrase subunit A	gyrA
0.13878	P76004	P76004	Uncharacterized protein YcgM	ycgM
0.140535	P75876	P75876	Ribosomal RNA large subunit methyltransferase I	rlmI
0.140785	P0A9E0	P0A9E0	Arabinose operon regulatory protein	araC
0.140877	P0AEC0	P0AEC0	UPF0053 inner membrane protein YoaE	yoaE
0.141491	P43329	P43329	ATP-dependent RNA helicase HrpA	hrpA
0.14179	P04995	P04995	Exodeoxyribonuclease I	sbcB
0.14214	P52096	P52096	Uncharacterized protein YaeR	yaeR
0.142446	P28631	P28631	DNA polymerase III subunit delta	holB
0.143279	P63389	P63389	Uncharacterized ABC transporter ATP-binding protein YheS	yheS
0.143384	P10100	P10100	Rare lipoprotein A	rlpA
0.145375	P0AG00	P0AG00	Lipopolysaccharide biosynthesis protein WzzE	wzzE
0.146159	P0A6K3	P0A6K3	Peptide deformylase	def
0.146518	P0ACC7	P0ACC7	Bifunctional protein GlmU;UDP-N-acetylglucosamine pyrophosphorylase;Glucosamine-1-phosphate N-acetyltransferase	glmU
0.146689	P45748	P45748	Threonylcarbamoyl-AMP synthase	tsaC
0.146749	P03004	P03004	Chromosomal replication initiator protein DnaA	dnaA
0.146831	P64614	P64614	Uncharacterized protein YhcN	yhcN
0.146892	P0A903	P0A903	Outer membrane protein assembly factor BamC	bamC
0.147152	P0AFQ7	P0AFQ7	Uncharacterized deoxyribonuclease YcfH	ycfH
0.147237	P10423	P10423	Alkaline phosphatase isozyme conversion protein	iap
0.147446	P07023	P07023	T-protein;Chorismate mutase;Prephenate dehydrogenase	tyrA
0.147474	P0A951	P0A951	Spermidine N(1)-acetyltransferase	speG
0.14839	P30870	P30870	Glutamate-ammonia-ligase adenylyltransferase	glnE
0.150029	P37751	P37751	Putative glycosyltransferase WbbK	wbbK
0.150251	P08839	P08839	Phosphoenolpyruvate-protein phosphotransferase	ptsI
0.150676	P0A940	P0A940	Outer membrane protein assembly factor BamA	bamA
0.151823	P33920	P33920	Nucleoid-associated protein YejK	yejK
0.153604	P61517	P61517	Carbonic anhydrase 2	can
0.153709	P76291	P76291	tRNA (mo5U34)-methyltransferase	cmoB
0.153874	P0A927	P0A927	Nucleoside-specific channel-forming protein tsx	tsx
0.153968	P62620	P62620	4-hydroxy-3-methylbut-2-en-1-yl diphosphate synthase (flavodoxin)	ispG
0.154887	P22333	P22333	Adenosine deaminase	add
0.155011	P0ABC9	P0ABC9	High-affinity choline transport protein	betT
0.155294	P0A862	P0A862	Thiol peroxidase	tpx
0.155536	P0A6L9	P0A6L9	Co-chaperone protein HscB	hscB
0.155667	P0ADV9	P0ADV9	Lipopolysaccharide export system protein LptC	lptC
0.15589	P0A9R7	P0A9R7	Cell division ATP-binding protein FtsE	ftsE
0.155981	P08337	P08337	8-oxo-dGTP diphosphatase	mutT
0.156346	P0AAH0	P0AAH0	Phosphate import ATP-binding protein PstB	pstB
0.156671	P0A887	P0A887	Ubiquinone/menaquinone biosynthesis C-methyltransferase UbiE	ubiE
0.157375	P24255	P24255	RNA polymerase sigma-54 factor	rpoN
0.158063	P33934	P33934	Ferredoxin-type protein NapH	napH
0.158393	P0A9L5	P0A9L5	Peptidyl-prolyl cis-trans isomerase C	ppiC
0.159202	Q47622	Q47622	Peptide transport periplasmic protein SapA	sapA
0.159588	P0AGB0	P0AGB0	Phosphoserine phosphatase	serB
0.160411	P32695	P32695	tRNA-dihydrouridine synthase A	dusA
0.160432	P0A9F3	P0A9F3	HTH-type transcriptional regulator CysB	cysB
0.160437	P36548	P36548	N-acetylmuramoyl-L-alanine amidase AmiA	amiA
0.160599	P0AA43	P0AA43	Ribosomal small subunit pseudouridine synthase A	rsuA
0.161185	P37052	P37052	UPF0225 protein YchJ	ychJ
0.16142	P17117	P17117	Oxygen-insensitive NADPH nitroreductase	nfsA
0.161949	P64602	P64602	Probable phospholipid ABC transporter-binding protein MlaB	mlaB
0.162299	P39286	P39286	Putative ribosome biogenesis GTPase RsgA	rsgA
0.162441	Q46927	Q46927	tRNA threonylcarbamoyladenosine dehydratase	tcdA
0.162876	P0A749	P0A749	UDP-N-acetylglucosamine 1-carboxyvinyltransferase	murA
0.163612	P20083	P20083	DNA topoisomerase 4 subunit B	parE
0.163917	P33355	P33355	Uncharacterized protein YehS	yehS
0.164388	P76329	P76329	Putative mannosyl-3-phosphoglycerate phosphatase	yedP
0.164973	P00962	P00962	Glutamine--tRNA ligase	glnS
0.165538	P0A9M2	P0A9M2	Hypoxanthine phosphoribosyltransferase	hpt
0.166703	P10121	P10121	Signal recognition particle receptor FtsY	ftsY
0.167157	P0ACI6	P0ACI6	Regulatory protein AsnC	asnC
0.167337	P07118	P07118	Valine--tRNA ligase	valS
0.169182	P0A8B5	P0A8B5	Nucleoid-associated protein YbaB	ybaB
0.169227	P37760	P37760	dTDP-4-dehydrorhamnose reductase	rfbD
0.169353	P0A9G8	P0A9G8	Transcriptional regulator ModE	modE
0.169457	P75966	P75966	Ribosomal large subunit pseudouridine synthase E	rluE
0.170444	P26647	P26647	1-acyl-sn-glycerol-3-phosphate acyltransferase	plsC
0.170717	P64503	P64503	Uncharacterized protein YebV	yebV
0.171062	P0AD57	P0AD57	Octaprenyl-diphosphate synthase	ispB
0.172007	P36566	P36566	Protein SmtA	smtA
0.17224	P77522	P77522	FeS cluster assembly protein SufB	sufB
0.172536	P0A756	P0A756	Glutathione-regulated potassium-efflux system ancillary protein KefG	kefG
0.173047	P75682	P75682	Probable 2-keto-3-deoxy-galactonate aldolase YagE	yagE
0.173649	P22523	P22523	Chromosome partition protein MukB	mukB
0.173792	P63883	P63883	N-acetylmuramoyl-L-alanine amidase AmiC	amiC
0.17383	P0ADB7	P0ADB7	Entericidin B	ecnB
0.173931	Q46798	Q46798	Uncharacterized lipoprotein YgeR	ygeR
0.17419	P0ADF6	P0ADF6	Phosphogluconate dehydratase	edd
0.175473	P0A8Z3	P0A8Z3	Acyl-CoA thioester hydrolase YbgC	ybgC
0.176644	P77348	P77348	Periplasmic murein peptide-binding protein	mppA
0.176672	P0AFF2	P0AFF2	Nucleoside permease NupC	nupC
0.177057	P38051	P38051	Isochorismate synthase MenF	menF
0.177528	P0AD44	P0AD44	Uncharacterized protein YfhG	yfhG
0.177696	P06710	P06710	DNA polymerase III subunit tau	dnaX
0.177803	P0A9F1	P0A9F1	Transcriptional regulator MntR	mntR
0.17845	P71298	P71298	Putative prophage CP4-6 integrase	intF
0.178558	P23836	P23836	Transcriptional regulatory protein PhoP	phoP
0.179096	P29018	P29018	ATP-binding/permease protein CydD	cydD
0.180186	P0ACB4	P0ACB4	Protoporphyrinogen IX dehydrogenase [menaquinone]	hemG
0.18081	P76193	P76193	Probable L,D-transpeptidase YnhG	ynhG
0.181111	P76503	P76503	3-ketoacyl-CoA thiolase	fadI
0.182231	P37028	P37028	Vitamin B12-binding protein	btuF
0.183338	P0A9X4	P0A9X4	Rod shape-determining protein MreB	mreB
0.18428	P0AAI3	P0AAI3	ATP-dependent zinc metalloprotease FtsH	ftsH
0.184462	P0AFR2	P0AFR2	C4-dicarboxylic acid transporter DauA	dauA
0.184853	P67338	P67338	UPF0181 protein YoaH	yoaH
0.185137	P31677	P31677	Alpha,alpha-trehalose-phosphate synthase [UDP-forming]	otsA
0.18551	P76182	P76182	Electron transport complex subunit RsxD	rsxD
0.186183	P29131	P29131	Cell division protein FtsN	ftsN
0.18637	P09546	P09546	Bifunctional protein PutA;Proline dehydrogenase;Delta-1-pyrroline-5-carboxylate dehydrogenase	putA
0.186387	P0ABF6	P0ABF6	Cytidine deaminase	cdd
0.186806	P0A8V6	P0A8V6	Fatty acid metabolism regulator protein	fadR
0.187842	P36879	P36879	Uncharacterized ABC transporter ATP-binding protein YadG	yadG
0.188245	P76397	P76397	Multidrug resistance protein MdtA	mdtA
0.188758	P27830	P27830	dTDP-glucose 4,6-dehydratase 2	rffG
0.188871	P0ADP7	P0ADP7	Ubiquinone biosynthesis protein UbiJ	ubiJ
0.189487	P0ADE4	P0ADE4	Translocation and assembly module TamA	tamA
0.189945	P08395	P08395	Protease 4	sppA
0.190546	P0AEQ1	P0AEQ1	Protein GlcG	glcG
0.190663	P76372	P76372	Chain length determinant protein	wzzB
0.19072	P0A8T7	P0A8T7	DNA-directed RNA polymerase subunit beta	rpoC
0.191753	P07012	P07012	Peptide chain release factor 2	prfB
0.192348	P0ADB1	P0ADB1	Osmotically-inducible lipoprotein E	osmE
0.193286	P0AAB4	P0AAB4	3-octaprenyl-4-hydroxybenzoate carboxy-lyase	ubiD
0.19352	P0A9Y6	P0A9Y6	Cold shock-like protein CspC	cspC
0.193758	P05804	P05804	Beta-glucuronidase	uidA
0.193988	P67087	P67087	Ribosomal RNA small subunit methyltransferase I	rsmI
0.194409	P50465	P50465	Endonuclease 8	nei
0.194504	P0CE53;A0A385XJE6;P0CE58;P0CE57;P0CE56;P0CE55;P0CE54;P0CE52;P0CE51;P0CE50;P0CE49;P76071	P0CE53;A0A385XJE6;P0CE58;P0CE57;P0CE56;P0CE55;P0CE54;P0CE52;P0CE51;P0CE50;P0CE49;P76071	Transposase InsH for insertion sequence element IS5H;Transposase InsH for insertion sequence element IS5T;Transposase InsH for insertion sequence element IS5R;Transposase InsH for insertion sequence element IS5LO;Transposase InsH for insertion sequence element IS5K;Transposase InsH for insertion sequence element IS5I;Transposase InsH for insertion sequence element IS5F;Transposase InsH for insert…	insH6;insH11;insH10;insH9;insH8;insH7;insH4;insH3;insH2;insH1;insH5
0.194688	P0A8U6	P0A8U6	Met repressor	metJ
0.195333	P0ADZ7	P0ADZ7	UPF0092 membrane protein YajC	yajC
0.19552	P0A8G0	P0A8G0	UvrABC system protein C	uvrC
0.1956	P07821	P07821	Iron(3+)-hydroxamate import ATP-binding protein FhuC	fhuC
0.195744	P64604	P64604	Probable phospholipid ABC transporter-binding protein MlaD	mlaD
0.196028	P24182	P24182	Biotin carboxylase	accC
0.196191	P0ADX7	P0ADX7	Uncharacterized protein YhhA	yhhA
0.196654	P0A8V2	P0A8V2	DNA-directed RNA polymerase subunit beta	rpoB
0.197224	P0AA04	P0AA04	Phosphocarrier protein HPr	ptsH
0.198274	P31825	P31825	tRNA1(Val) (adenine(37)-N6)-methyltransferase	yfiC
0.198441	P26648	P26648	Cell division protein FtsP	ftsP
0.198976	P0ACP5	P0ACP5	HTH-type transcriptional regulator GntR	gntR
0.199352	P23886	P23886	ATP-binding/permease protein CydC	cydC
0.200191	P0AAA1	P0AAA1	Inner membrane protein YagU	yagU
0.200294	P32134	P32134	Uncharacterized protein YihM	yihM
0.200432	P0AFG3	P0AFG3	2-oxoglutarate dehydrogenase E1 component	sucA
0.200463	P39172	P39172	High-affinity zinc uptake system protein ZnuA	znuA
0.200546	P07003	P07003	Pyruvate dehydrogenase [ubiquinone];Alpha-peptide	poxB
0.200779	P52119	P52119	UPF0125 protein RatB	ratB
0.202024	P03023	P03023	Lactose operon repressor	lacI
0.202222	P0A890	P0A890	Sulfurtransferase TusA	tusA
0.202229	P60390	P60390	Ribosomal RNA small subunit methyltransferase H	rsmH
0.202724	P0AG18	P0AG18	N5-carboxyaminoimidazole ribonucleotide mutase	purE
0.202749	P0AE91	P0AE91	Protein CreA	creA
0.203077	P18196	P18196	Septum site-determining protein MinC	minC
0.203204	P0A8X2	P0A8X2	Protein YceI	yceI
0.203695	P0CE48;P0CE47	P0CE48;P0CE47	Elongation factor Tu 2;Elongation factor Tu 1	tufB;tufA
0.204041	P64554	P64554	7-carboxy-7-deazaguanine synthase	queE
0.204861	P0AAG3	P0AAG3	Glutamate/aspartate transport ATP-binding protein GltL	gltL
0.204988	P0A7I0	P0A7I0	Peptide chain release factor 1	prfA
0.205002	P0AE78	P0AE78	Magnesium and cobalt efflux protein CorC	corC
0.205132	P0A7Z4	P0A7Z4	DNA-directed RNA polymerase subunit alpha	rpoA
0.205701	P0DMC7	P0DMC7	Transcriptional regulatory protein RcsB	rcsB
0.206528	P76270	P76270	Free methionine-R-sulfoxide reductase	msrC
0.206717	P69913	P69913	Carbon storage regulator	csrA
0.207332	P56580	P56580	Glucitol/sorbitol-specific phosphotransferase enzyme IIB component	srlE
0.207341	P0AF20	P0AF20	N-acetylglucosamine repressor	nagC
0.207665	P0ABD8	P0ABD8	Biotin carboxyl carrier protein of acetyl-CoA carboxylase	accB
0.20771	P0A761	P0A761	Putative N-acetylmannosamine-6-phosphate 2-epimerase	nanE
0.208421	P15286	P15286	Flagellar regulator flk	flk
0.209372	P0AAT4	P0AAT4	Miniconductance mechanosensitive channel YbdG	ybdG
0.211639	P21514	P21514	Cyclic di-GMP phosphodiesterase YahA	yahA
0.213922	P14294	P14294	DNA topoisomerase 3	topB
0.213973	P0AG93	P0AG93	Protein translocase subunit SecF	secF
0.214398	P0A6M2	P0A6M2	Disulfide bond formation protein B	dsbB
0.214957	P37329	P37329	Molybdate-binding periplasmic protein	modA
0.215329	P33219	P33219	Protein YebF	yebF
0.216292	P0A7C2	P0A7C2	LexA repressor	lexA
0.216638	P76506	P76506	Probable phospholipid-binding lipoprotein MlaA	mlaA
0.216764	P75777	P75777	UPF0194 membrane protein YbhG	ybhG
0.217525	P76076	P76076	Uncharacterized protein YdbL	ydbL
0.219076	P77173	P77173	Cell division protein ZipA	zipA
0.219263	P36928	P36928	Uncharacterized chaperone protein YegD	yegD
0.219661	P0ADT2	P0ADT2	UPF0441 protein YgiB	ygiB
0.221555	P0A6U5	P0A6U5	Ribosomal RNA small subunit methyltransferase G	rsmG
0.221868	P0A6J8	P0A6J8	D-alanine--D-alanine ligase A	ddlA
0.22332	P0AAH4	P0AAH4	Peptide transport system ATP-binding protein SapD	sapD
0.223443	P0A830	P0A830	Aerobic C4-dicarboxylate transport protein	dctA
0.224195	P0A9F6	P0A9F6	Glycine cleavage system transcriptional activator	gcvA
0.225091	P09980	P09980	ATP-dependent DNA helicase Rep	rep
0.225164	P37750	P37750	Putative lipopolysaccharide biosynthesis O-acetyl transferase WbbJ	wbbJ
0.225968	P77804	P77804	Protein YdgA	ydgA
0.22605	P11875	P11875	Arginine--tRNA ligase	argS
0.226773	P06966	P06966	HTH-type transcriptional regulator DicA	dicA
0.226801	P26281	P26281	2-amino-4-hydroxy-6-hydroxymethyldihydropteridine pyrophosphokinase	folK
0.227494	P0AE18	P0AE18	Methionine aminopeptidase	map
0.228174	P07650	P07650	Thymidine phosphorylase	deoA
0.228209	P0AAL9	P0AAL9	Uncharacterized protein YkgJ	ykgJ
0.230658	P33644	P33644	Laccase domain protein YfiH	yfiH
0.231104	P0AAC6	P0AAC6	Modulator of FtsH protease YccA	yccA
0.232604	P76272	P76272	Uncharacterized protein YebT	yebT
0.232817	P0A6A3	P0A6A3	Acetate kinase	ackA
0.234247	P0A7A2	P0A7A2	Probable phosphoglycerate mutase GpmB	gpmB
0.234485	Q46855	Q46855	Uncharacterized HTH-type transcriptional regulator YqhC	yqhC
0.234533	P31551	P31551	Carnitinyl-CoA dehydratase	caiD
0.234548	P0AAU7	P0AAU7	Uncharacterized protein YbfE	ybfE
0.234561	P0AFG6	P0AFG6	Dihydrolipoyllysine-residue succinyltransferase component of 2-oxoglutarate dehydrogenase complex	sucB
0.234723	P37671	P37671	HTH-type transcriptional regulator YiaJ	yiaJ
0.23483	P0AA97	P0AA97	Uncharacterized protein YaeQ	yaeQ
0.235964	P0AC75	P0AC75	3-deoxy-D-manno-octulosonic acid transferase	waaA
0.235981	P76001	P76001	Uncharacterized protein YcgJ	ycgJ
0.237462	P0AEH1	P0AEH1	Regulator of sigma-E protease RseP	rseP
0.23837	P0ABJ1	P0ABJ1	Cytochrome bo(3) ubiquinol oxidase subunit 2	cyoA
0.238927	P13033	P13033	Anaerobic glycerol-3-phosphate dehydrogenase subunit B	glpB
0.239248	P21866;P39901	P21866	KDP operon transcriptional regulatory protein KdpE	kdpE
0.239323	P0AFJ7	P0AFJ7	Low-affinity inorganic phosphate transporter 1	pitA
0.23959	P42620	P42620	Glutathionyl-hydroquinone reductase YqjG	yqjG
0.240157	P06612	P06612	DNA topoisomerase 1	topA
0.240337	P69503	P69503	Adenine phosphoribosyltransferase	apt
0.241369	P0AD65	P0AD65	Penicillin-binding protein 2	mrdA
0.241613	P0AB43	P0AB43	Protein YcgL	ycgL
0.2417	P77695	P77695	Protein GnsB	gnsB
0.242004	P25745	P25745	tRNA-specific 2-thiouridylase MnmA	mnmA
0.242595	P21517	P21517	Maltodextrin glucosidase	malZ
0.242767	P39406	P39406	Ribosomal RNA small subunit methyltransferase C	rsmC
0.242916	P0AEN4	P0AEN4	Cell division protein FtsL	ftsL
0.244291	P31600	P31600	Bacteriophage N4 adsorption protein A	nfrA
0.244637	P0AC53	P0AC53	Glucose-6-phosphate 1-dehydrogenase;Extracellular death factor	zwf
0.245173	P0A8Z0	P0A8Z0	Acyl-CoA thioester hydrolase YciA	yciA
0.246203	P0ACH5	P0ACH5	Multiple antibiotic resistance protein MarA	marA
0.246456	P0C0R7	P0C0R7	Ribosomal RNA large subunit methyltransferase E	rlmE
0.246602	P23871	P23871	Ferrochelatase	hemH
0.247131	P45568	P45568	1-deoxy-D-xylulose 5-phosphate reductoisomerase	dxr
0.247314	P00562	P00562	Bifunctional aspartokinase/homoserine dehydrogenase 2;Aspartokinase;Homoserine dehydrogenase	metL
0.24827	P67697	P67697	Antitoxin HicB	hicB
0.248506	P0A910	P0A910	Outer membrane protein A	ompA
0.248599	P0ADK8	P0ADK8	Uncharacterized protein YibL	yibL
0.248628	P08660	P08660	Lysine-sensitive aspartokinase 3	lysC
0.248807	P76406	P76406	Uncharacterized protein YegR	yegR
0.24928	P00861	P00861	Diaminopimelate decarboxylase	lysA
0.249413	P52129	P52129	mRNA endoribonuclease LS	rnlA
0.249748	P77374	P77374	Putative dimethyl sulfoxide reductase chain YnfE	ynfE
0.250904	P0AG30	P0AG30	Transcription termination factor Rho	rho
0.251479	P0ACG1	P0ACG1	DNA-binding protein StpA	stpA
0.25152	P0AAZ4	P0AAZ4	Replication-associated recombination protein A	rarA
0.252111	P60293	P60293	Chromosome partition protein MukF	mukF
0.252444	P75821	P75821	Uncharacterized protein YbjS	ybjS
0.252532	P77499	P77499	Probable ATP-dependent transporter SufC	sufC
0.253137	P0ABS1	P0ABS1	RNA polymerase-binding transcription factor DksA	dksA
0.253812	P0A8I5	P0A8I5	tRNA (guanine-N(7)-)-methyltransferase	trmB
0.254341	P0A6R0	P0A6R0	3-oxoacyl-[acyl-carrier-protein] synthase 3	fabH
0.254494	P11880	P11880	UDP-N-acetylmuramoyl-tripeptide--D-alanyl-D-alanine ligase	murF
0.255151	P0CB39	P0CB39	Phosphoethanolamine transferase EptC	eptC
0.255196	P18843	P18843	NH(3)-dependent NAD(+) synthetase	nadE
0.255777	P0A8W5	P0A8W5	UPF0301 protein YqgE	yqgE
0.255948	P0A8L7	P0A8L7	UPF0263 protein YciU	yciU
0.256839	P31119	P31119	Bifunctional protein Aas;2-acylglycerophosphoethanolamine acyltransferase;Acyl-[acyl-carrier-protein] synthetase	aas
0.257384	P0A867	P0A867	Transaldolase A	talA
0.257593	P39187	P39187	Uncharacterized protein YtfJ	ytfJ
0.257748	P16926	P16926	Cell shape-determining protein MreC	mreC
0.260029	P0AFI5	P0AFI5	D-alanyl-D-alanine endopeptidase	pbpG
0.260396	P0ABQ4	P0ABQ4	Dihydrofolate reductase	folA
0.260938	P21888	P21888	Cysteine--tRNA ligase	cysS
0.261367	P0ABT2	P0ABT2	DNA protection during starvation protein	dps
0.261555	P0AC16	P0AC16	Dihydroneopterin aldolase	folB
0.262	P31441	P31441	Adenine deaminase	ade
0.262192	P62517	P62517	Glucans biosynthesis glucosyltransferase H	mdoH
0.262484	P0A8T1;CON__Q9N2I2	P0A8T1	Ribosomal protein L11 methyltransferase	prmA
0.263943	Q46803	Q46803	Uncharacterized protein YgeW	ygeW
0.264057	P77718	P77718	tRNA sulfurtransferase	thiI
0.264289	P0AAI9	P0AAI9	Malonyl CoA-acyl carrier protein transacylase	fabD
0.264397	P75820	P75820	N-acetylmuramoyl-L-alanine amidase AmiD	amiD
0.264561	P75792	P75792	Sugar phosphatase YbiV	ybiV
0.265015	P0A805	P0A805	Ribosome-recycling factor	frr
0.265873	P0AGJ2	P0AGJ2	tRNA (guanosine(18)-2-O)-methyltransferase	trmH
0.26823	P0AD70	P0AD70	D-alanyl-D-alanine-carboxypeptidase/endopeptidase AmpH	ampH
0.268503	P0AFA2	P0AFA2	Nitrate/nitrite sensor protein NarX	narX
0.268684	P24178	P24178	Protein YffB	yffB
0.26879	P39376	P39376	HTH-type transcriptional regulator YjiE	yjiE
0.26888	P52108	P52108	Transcriptional regulatory protein RstA	rstA
0.269191	P0ACB0	P0ACB0	Replicative DNA helicase	dnaB
0.269449	P21507	P21507	ATP-dependent RNA helicase SrmB	srmB
0.269702	P60906	P60906	Histidine--tRNA ligase	hisS
0.270802	P07623	P07623	Homoserine O-succinyltransferase	metA
0.271072	P60472	P60472	Ditrans,polycis-undecaprenyl-diphosphate synthase ((2E,6E)-farnesyl-diphosphate specific)	ispU
0.27153	P75782	P75782	Ribosomal RNA large subunit methyltransferase F	rlmF
0.27294	P27836	P27836	UDP-N-acetyl-D-mannosaminuronic acid transferase	wecG
0.273832	P23865	P23865	Tail-specific protease	prc
0.273882	P0AFF4	P0AFF4	Nucleoside permease NupG	nupG
0.274022	P07813	P07813	Leucine--tRNA ligase	leuS
0.274038	P21889	P21889	Aspartate--tRNA ligase	aspS
0.27438	P60651	P60651	Agmatinase	speB
0.274396	P0ACA1	P0ACA1	Uncharacterized GST-like protein YibF	yibF
0.275908	P0A800	P0A800	DNA-directed RNA polymerase subunit omega	rpoZ
0.276153	P0A8A2	P0A8A2	Probable transcriptional regulatory protein YeeN	yeeN
0.276367	P24205	P24205	Lipid A biosynthesis myristoyltransferase	lpxM
0.276766	P0AD37	P0AD37	Uncharacterized protein YfeC	yfeC
0.27787	P0A8G9	P0A8G9	Exodeoxyribonuclease 7 small subunit	xseB
0.279057	P06721	P06721	Cystathionine beta-lyase MetC	metC
0.279545	P0A6L0	P0A6L0	Deoxyribose-phosphate aldolase	deoC
0.279863	P31680	P31680	DnaJ-like protein DjlA	djlA
0.280443	P65870	P65870	6-carboxy-5,6,7,8-tetrahydropterin synthase	queD
0.2805	P25536	P25536	Maf-like protein YhdE	yhdE
0.280823	P22524	P22524	Chromosome partition protein MukE	mukE
0.280946	P17443	P17443	UDP-N-acetylglucosamine--N-acetylmuramyl-(pentapeptide) pyrophosphoryl-undecaprenol N-acetylglucosamine transferase	murG
0.280969	P0C960	P0C960	Endo-type membrane-bound lytic murein transglycosylase A	emtA
0.281794	P0AG90	P0AG90	Protein translocase subunit SecD	secD
0.282075	P63020	P63020	Fe/S biogenesis protein NfuA	nfuA
0.282359	P08956	P08956	Type I restriction enzyme EcoKI R protein	hsdR
0.282924	P69776	P69776	Major outer membrane lipoprotein Lpp	lpp
0.284521	P36999	P36999	23S rRNA (guanine(745)-N(1))-methyltransferase	rlmA
0.284901	P0A763	P0A763	Nucleoside diphosphate kinase	ndk
0.286528	P0AEM0	P0AEM0	FKBP-type 16 kDa peptidyl-prolyl cis-trans isomerase	fkpB
0.287242	P27828	P27828	UDP-N-acetylglucosamine 2-epimerase	wecB
0.287713	P15031	P15031	Fe(3+) dicitrate transport ATP-binding protein FecE	fecE
0.287799	P0A988	P0A988	DNA polymerase III subunit beta	dnaN
0.288537	P0A884	P0A884	Thymidylate synthase	thyA
0.288565	P05042	P05042	Fumarate hydratase class II	fumC
0.288667	P18392	P18392	Sensor protein RstB	rstB
0.290663	P76535	P76535	N-acetylmuramic acid 6-phosphate etherase	murQ
0.290703	P0A8D3	P0A8D3	UPF0178 protein YaiI	yaiI
0.291361	P46859	P46859	Thermoresistant gluconokinase	gntK
0.291791	P06616	P06616	GTPase Era	era
0.292098	P0AE28	P0AE28	Protein AroM	aroM
0.292854	P10384	P10384	Long-chain fatty acid transport protein	fadL
0.293205	P23003	P23003	tRNA/tmRNA (uracil-C(5))-methyltransferase	trmA
0.294679	P24228	P24228	D-alanyl-D-alanine carboxypeptidase DacB	dacB
0.29544	P0A879	P0A879	Tryptophan synthase beta chain	trpB
0.295614	P25746	P25746	High frequency lysogenization protein HflD	hflD
0.295846	P0A8M0	P0A8M0	Asparagine--tRNA ligase	asnS
0.296059	P0A972	P0A972	Cold shock-like protein CspE	cspE
0.296122	P37749	P37749	Beta-1,6-galactofuranosyltransferase WbbI	wbbI
0.297169	P0A9X1	P0A9X1	Zinc import ATP-binding protein ZnuC	znuC
0.297418	P0ABF1	P0ABF1	Poly(A) polymerase I	pcnB
0.299019	P0AC41	P0AC41	Succinate dehydrogenase flavoprotein subunit	sdhA
0.301153	P09391	P09391	Rhomboid protease GlpG	glpG
0.301592	P0A9C0	P0A9C0	Anaerobic glycerol-3-phosphate dehydrogenase subunit A	glpA
0.301692	P0AEI4	P0AEI4	Ribosomal protein S12 methylthiotransferase RimO	rimO
0.302019	P36655	P36655	Thiol:disulfide interchange protein DsbD	dsbD
0.303602	P75867	P75867	Putative Lon protease homolog	ycbZ
0.305783	P76389	P76389	UPF0053 protein YegH	yegH
0.306196	P35340	P35340	Alkyl hydroperoxide reductase subunit F	ahpF
0.30684	P0ADY1	P0ADY1	Peptidyl-prolyl cis-trans isomerase D	ppiD
0.30769	P0AG67	P0AG67	30S ribosomal protein S1	rpsA
0.309033	P64455	P64455	Uncharacterized protein YdcY	ydcY
0.309623	P24207	P24207	Phenylalanine-specific permease	pheP
0.309854	P25742	P25742	Lipopolysaccharide core heptosyltransferase RfaQ	rfaQ
0.310359	P0AA39	P0AA39	Ribosomal large subunit pseudouridine synthase C	rluC
0.310709	P37691	P37691	Uncharacterized protein YibQ	yibQ
0.311968	P0AAW1	P0AAW1	Uncharacterized protein YbhP	ybhP
0.312577	P76576	P76576	UPF0070 protein YfgM	yfgM
0.313263	P31446	P31446	Inner membrane protein YidI	yidI
0.314916	P0ADC3	P0ADC3	Lipoprotein-releasing system transmembrane protein LolC	lolC
0.315268	P0ACF4	P0ACF4	DNA-binding protein HU-beta	hupB
0.319538	P0ACP7	P0ACP7	HTH-type transcriptional repressor PurR	purR
0.319924	P31545	P31545	Deferrochelatase/peroxidase EfeB	efeB
0.320215	P0AAE0	P0AAE0	D-serine/D-alanine/glycine transporter	cycA
0.320719	P60785	P60785	Elongation factor 4	lepA
0.321349	P0A6P5	P0A6P5	GTPase Der	der
0.321385	P07014	P07014	Succinate dehydrogenase iron-sulfur subunit	sdhB
0.321406	P60546	P60546	Guanylate kinase	gmk
0.32238	P05041	P05041	Aminodeoxychorismate synthase component 1	pabB
0.322414	P69054	P69054	Succinate dehydrogenase cytochrome b556 subunit	sdhC
0.322609	P0C0U4	P0C0U4	Ribosomal protein S6--L-glutamate ligase	rimK
0.322929	P75767	P75767	Putative gluconeogenesis factor	ybhK
0.323246	P45531	P45531	Protein TusC	tusC
0.323302	P0ACT6	P0ACT6	HTH-type transcriptional regulator UidR	uidR
0.323676	P0AC55	P0AC55	Nitrogen regulatory protein P-II 2	glnK
0.323967	P13024	P13024	Protein FdhE	fdhE
0.324316	P0C0T5	P0C0T5	Penicillin-insensitive murein endopeptidase	mepA
0.324466	P0A780	P0A780	N utilization substance protein B	nusB
0.324915	P0AFH8	P0AFH8	Osmotically-inducible protein Y	osmY
0.325731	P25714	P25714	Membrane protein insertase YidC	yidC
0.32591	P0AAY6	P0AAY6	Uncharacterized protein YbjN	ybjN
0.325961	P10902	P10902	L-aspartate oxidase	nadB
0.326183	P0C0L7	P0C0L7	Proline/betaine transporter	proP
0.32717	P15078	P15078	Carbon starvation protein A	cstA
0.32758	P33371	P33371	tRNA-dihydrouridine synthase C	dusC
0.32911	P75870	P75870	Inner membrane protein YccS	yccS
0.329219	P27829	P27829	UDP-N-acetyl-D-mannosamine dehydrogenase	wecC
0.32977	P0A8I1	P0A8I1	Putative Holliday junction resolvase	yqgF
0.331951	P46022	P46022	Monofunctional biosynthetic peptidoglycan transglycosylase	mtgA
0.331988	P05825	P05825	Ferrienterobactin receptor	fepA
0.332782	P00903	P00903	Aminodeoxychorismate synthase component 2	pabA
0.334719	P69931	P69931	DnaA regulatory inactivator Hda	hda
0.33536	P0A996	P0A996	Anaerobic glycerol-3-phosphate dehydrogenase subunit C	glpC
0.336586	P0AAF6	P0AAF6	Arginine transport ATP-binding protein ArtP	artP
0.336875	P75829	P75829	Uncharacterized protein YbjX	ybjX
0.337674	P27242	P27242	Lipopolysaccharide 1,2-N-acetylglucosaminetransferase	waaU
0.33855	P24251	P24251	Sigma factor-binding protein Crl	crl
0.338916	P0ABS5	P0ABS5	DNA primase	dnaG
0.340008	P0AGD1	P0AGD1	Superoxide dismutase [Cu-Zn]	sodC
0.341229	P39280	P39280	L-lysine 2,3-aminomutase	epmB
0.341319	P0ADR6	P0ADR6	Ribosomal RNA large subunit methyltransferase M	rlmM
0.34152	Q46938	Q46938	4-deoxy-L-threo-5-hexosulose-uronate ketol-isomerase	kduI
0.342794	P28306	P28306	UPF0755 protein YceG	yceG
0.344042	P76575	P76575	Uncharacterized protein YfgJ	yfgJ
0.34434	P39396	P39396	Inner membrane protein YjiY	yjiY
0.345505	P0A962	P0A962	L-asparaginase 1	ansA
0.34698	P0A6Z1	P0A6Z1	Chaperone protein HscA	hscA
0.347215	P0A7H6	P0A7H6	Recombination protein RecR	recR
0.347848	P37747	P37747	UDP-galactopyranose mutase	glf
0.348623	P0A6P1	P0A6P1	Elongation factor Ts	tsf
0.349279	P0AFH0	P0AFH0	Methylated-DNA--protein-cysteine methyltransferase	ogt
0.351824	P0ABN1	P0ABN1	Diacylglycerol kinase	dgkA
0.352907	P0AFW4	P0AFW4	Regulator of nucleoside diphosphate kinase	rnk
0.353531	P0A7T3	P0A7T3	30S ribosomal protein S16	rpsP
0.353669	P06136	P06136	Cell division protein FtsQ	ftsQ
0.353896	P0AFG0	P0AFG0	Transcription termination/antitermination protein NusG	nusG
0.354064	P0AEW6	P0AEW6	Inosine-guanosine kinase	gsk
0.355476	P0A720	P0A720	Thymidylate kinase	tmk
0.356291	P0AE01	P0AE01	tRNA (cytidine/uridine-2-O-)-methyltransferase TrmJ	trmJ
0.3563	P64483	P64483	Uncharacterized protein YeaK	yeaK
0.356373	P33643	P33643	Ribosomal large subunit pseudouridine synthase D	rluD
0.356414	P0ADC6	P0ADC6	Lipopolysaccharide export system permease protein LptG	lptG
0.357065	P0AEK2	P0AEK2	3-oxoacyl-[acyl-carrier-protein] reductase FabG	fabG
0.357231	P23331	P23331	Thymidine kinase	tdk
0.357823	P0AF98	P0AF98	Lipopolysaccharide export system permease protein LptF	lptF
0.358129	P11557	P11557	Cell division protein DamX	damX
0.35829	P77473	P77473	Putative cyclic-di-GMP phosphodiesterase YlaB	ylaB
0.359173	P24173;Q47689	P24173	Lipopolysaccharide heptosyltransferase 1	rfaC
0.360312	P0ACN7	P0ACN7	HTH-type transcriptional repressor CytR	cytR
0.362144	P0ADY7	P0ADY7	50S ribosomal protein L16	rplP
0.36238	P45524	P45524	Putative esterase YheT	yheT
0.363096	P10441	P10441	Lipid-A-disaccharide synthase	lpxB
0.364752	P0AFW0	P0AFW0	Transcription antitermination protein RfaH	rfaH
0.364844	P18133	P18133	Nicotinate phosphoribosyltransferase	pncB
0.367857	P07013	P07013	Primosomal replication protein n	priB
0.369428	P0ABR1	P0ABR1	DNA-damage-inducible protein I	dinI
0.370055	P76558	P76558	NADP-dependent malic enzyme	maeB
0.371736	P15042	P15042	DNA ligase	ligA
0.372142	P52062	P52062	Oxygen-independent coproporphyrinogen-III oxidase-like protein YggW	yggW
0.375642	P0AGA2	P0AGA2	Protein translocase subunit SecY	secY
0.376077	P17315	P17315	Colicin I receptor	cirA
0.37616	P0AA91	P0AA91	Uncharacterized lipoprotein YeaY	yeaY
0.376204	P0A7G2	P0A7G2	Ribosome-binding factor A	rbfA
0.376423	P39380	P39380	RNA 2-phosphotransferase	kptA
0.377177	P0A705	P0A705	Translation initiation factor IF-2	infB
0.37932	P69222	P69222	Translation initiation factor IF-1	infA
0.380438	P31064	P31064	UPF0394 inner membrane protein YedE	yedE
0.381308	P76539	P76539	Acetyltransferase YpeA	ypeA
0.381607	P0AFA7	P0AFA7	Na(+)/H(+) antiporter NhaB	nhaB
0.381762	P75691	P75691	Aldehyde reductase YahK	yahK
0.38189	P0A7R5	P0A7R5	30S ribosomal protein S10	rpsJ
0.382152	P0ACK2	P0ACK2	Putative aga operon transcriptional repressor	agaR
0.382225	P37624	P37624	Ribosome-associated ATPase	rbbA
0.383622	P37759	P37759	dTDP-glucose 4,6-dehydratase 1	rfbB
0.384769	P0AFJ1	P0AFJ1	Protein PhnA	phnA
0.385117	P0AG51	P0AG51	50S ribosomal protein L30	rpmD
0.386546	P0A7R9	P0A7R9	30S ribosomal protein S11	rpsK
0.38695	P02359	P02359	30S ribosomal protein S7	rpsG
0.389522	P07862	P07862	D-alanine--D-alanine ligase B	ddlB
0.390267	P68679	P68679	30S ribosomal protein S21	rpsU
0.390342	P21513	P21513	Ribonuclease E	rne
0.391512	P27126	P27126	Lipopolysaccharide core biosynthesis protein RfaS	rfaS
0.391835	P46187	P46187	Protein RseC	rseC
0.39232	P76115	P76115	Probable TonB-dependent receptor YncD	yncD
0.392891	P37590	P37590	Signal transduction protein PmrD	pmrD
0.394716	P15877	P15877	Quinoprotein glucose dehydrogenase	gcd
0.39504	P02918	P02918	Penicillin-binding protein 1A;Penicillin-insensitive transglycosylase;Penicillin-sensitive transpeptidase	mrcA
0.395574	P0A6U3	P0A6U3	tRNA uridine 5-carboxymethylaminomethyl modification enzyme MnmG	mnmG
0.396945	P0AFF6	P0AFF6	Transcription termination/antitermination protein NusA	nusA
0.397895	P33030	P33030	Uncharacterized protein YeiR	yeiR
0.399484	P0AEI1	P0AEI1	tRNA-2-methylthio-N(6)-dimethylallyladenosine synthase	miaB
0.400047	P0AC19	P0AC19	D-erythro-7,8-dihydroneopterin triphosphate epimerase	folX
0.400787	P0A7V0	P0A7V0	30S ribosomal protein S2	rpsB
0.400859	P0AA57	P0AA57	Protein YobA	yobA
0.400904	P37690	P37690	Murein hydrolase activator EnvC	envC
0.40174	P69786	P69786	PTS system glucose-specific EIICB component;Glucose permease IIC component;Glucose-specific phosphotransferase enzyme IIB component	ptsG
0.402168	P0AD10	P0AD10	Uncharacterized protein YecJ	yecJ
0.403722	P23882	P23882	Methionyl-tRNA formyltransferase	fmt
0.404584	P09394	P09394	Glycerophosphoryl diester phosphodiesterase	glpQ
0.405359	P0A7P5	P0A7P5	50S ribosomal protein L34	rpmH
0.406233	P0A7N4	P0A7N4	50S ribosomal protein L32	rpmF
0.40647	P09158	P09158	Polyamine aminopropyltransferase	speE
0.406488	P0AB28	P0AB28	Uncharacterized protein YceD	yceD
0.40724	P60752	P60752	Lipid A export ATP-binding/permease protein MsbA	msbA
0.4073	P52060	P52060	UPF0235 protein YggU	yggU
0.408941	P17802	P17802	A/G-specific adenine glycosylase	mutY
0.40943	P37626	P37626	Uncharacterized protein YhiI	yhiI
0.40975	P15043	P15043	ATP-dependent DNA helicase RecQ	recQ
0.410869	P36979	P36979	Dual-specificity RNA methyltransferase RlmN	rlmN
0.41116	P0A9W6	P0A9W6	Acid stress protein IbaG	ibaG
0.41242	P0ACF8	P0ACF8	DNA-binding protein H-NS	hns
0.412612	P30014	P30014	Ribonuclease T	rnt
0.41283	P00803	P00803	Signal peptidase I	lepB
0.414646	P52102	P52102	Uncharacterized ferredoxin-like protein YfhL	yfhL
0.415719	P63183	P63183	Low affinity potassium transport system protein kup	kup
0.415944	P60869	P60869	Putative transport protein YbjL	ybjL
0.416128	P0A7B3	P0A7B3	NAD kinase	nadK
0.416573	P76108	P76108	Putative ABC transporter periplasmic-binding protein YdcS	ydcS
0.418179	P46889	P46889	DNA translocase FtsK	ftsK
0.418711	P0ADY3	P0ADY3	50S ribosomal protein L14	rplN
0.418861	P0A6X3	P0A6X3	RNA-binding protein Hfq	hfq
0.42061	P15028	P15028	Fe(3+) dicitrate-binding periplasmic protein	fecB
0.420972	P0A8L5	P0A8L5	UPF0260 protein YcgN	ycgN
0.420992	P08194	P08194	Glycerol-3-phosphate transporter	glpT
0.422134	P17952	P17952	UDP-N-acetylmuramate--L-alanine ligase	murC
0.423277	P37744	P37744	Glucose-1-phosphate thymidylyltransferase 1	rmlA1
0.423308	P0AG24	P0AG24	Bifunctional (p)ppGpp synthase/hydrolase SpoT;GTP pyrophosphokinase;Guanosine-3,5-bis(diphosphate) 3-pyrophosphohydrolase	spoT
0.423912	P00393	P00393	NADH dehydrogenase	ndh
0.424032	P61175	P61175	50S ribosomal protein L22	rplV
0.426607	P0A7U7	P0A7U7	30S ribosomal protein S20	rpsT
0.426811	P76256	P76256	tRNA threonylcarbamoyladenosine biosynthesis protein TsaB	tsaB
0.428282	P45577	P45577	RNA chaperone ProQ	proQ
0.429608	P0A7N9	P0A7N9	50S ribosomal protein L33	rpmG
0.430282	P0A7V3	P0A7V3	30S ribosomal protein S3	rpsC
0.430536	P0AD27	P0AD27	Inner membrane protein YejM	yejM
0.431251	P04994	P04994	Exodeoxyribonuclease 7 large subunit	xseA
0.431714	P27303	P27303	Multidrug export protein EmrA	emrA
0.431816	P0ACE3	P0ACE3	Hemolysin expression-modulating protein Hha	hha
0.431839	P0AB12	P0AB12	Inner membrane protein YccF	yccF
0.432034	P77730	P77730	Uncharacterized HTH-type transcriptional regulator YdcR	ydcR
0.433262	P0AG44	P0AG44	50S ribosomal protein L17	rplQ
0.434498	P13035	P13035	Aerobic glycerol-3-phosphate dehydrogenase	glpD
0.436956	P05852	P05852	tRNA N6-adenosine threonylcarbamoyltransferase	tsaD
0.43881	P0A850	P0A850	Trigger factor	tig
0.439047	P0DTT0	P0DTT0
0.439735	P0A9R4	P0A9R4	2Fe-2S ferredoxin	fdx
0.440438	P03018	P03018	DNA helicase II	uvrD
0.441026	P0CK95	P0CK95	Putative lipoprotein AcfD homolog	yghJ
0.441083	P05055	P05055	Polyribonucleotide nucleotidyltransferase	pnp
0.441364	P0AEM6	P0AEM6	RNA polymerase sigma factor FliA	fliA
0.441925	P75864	P75864	Ribosomal RNA large subunit methyltransferase K/L;23S rRNA m2G2445 methyltransferase;23S rRNA m7G2069 methyltransferase	rlmL
0.44294	P0A873	P0A873	tRNA (guanine-N(1)-)-methyltransferase	trmD
0.443736	P32703	P32703	Uncharacterized Na(+)/H(+) exchanger YjcE	yjcE
0.444043	P0ACY9	P0ACY9	Uncharacterized protein YebG	yebG
0.444234	P06282	P06282	CDP-diacylglycerol pyrophosphatase	cdh
0.444501	P37908	P37908	UPF0053 inner membrane protein YfjD	yfjD
0.445136	P0AF63	P0AF63	HTH-type transcriptional repressor NsrR	nsrR
0.445267	P07649	P07649	tRNA pseudouridine synthase A	truA
0.445596	P77214	P77214	Cation efflux system protein CusF	cusF
0.450029	P45955	P45955	Uncharacterized protein YbgF	ybgF
0.451709	P06992	P06992	Ribosomal RNA small subunit methyltransferase A	rsmA
0.452688	P0AA10	P0AA10	50S ribosomal protein L13	rplM
0.45278	P30744	P30744	L-serine dehydratase 2	sdaB
0.453746	P37631	P37631	Uncharacterized protein YhiN	yhiN
0.458209	P0A7W1	P0A7W1	30S ribosomal protein S5	rpsE
0.458656	P37745	P37745	dTDP-4-dehydrorhamnose 3,5-epimerase	rfbC
0.459406	A0A7H2C765;P02919	A0A7H2C765;P02919	Penicillin-binding protein 1B;Penicillin-insensitive transglycosylase;Penicillin-sensitive transpeptidase	mrcB
0.459732	P43340	P43340	Uncharacterized NAD(P)H oxidoreductase YcaK	ycaK
0.461146	P0AB83	P0AB83	Endonuclease III	nth
0.461608	P21893	P21893	Single-stranded-DNA-specific exonuclease RecJ	recJ
0.461805	P0AB24	P0AB24	Iron uptake system component EfeO	efeO
0.463601	P25437	P25437	S-(hydroxymethyl)glutathione dehydrogenase	frmA
0.465101	P0A6N8	P0A6N8	Elongation factor P-like protein	yeiP
0.465593	P0A7J7	P0A7J7	50S ribosomal protein L11	rplK
0.466917	P75780	P75780	Catecholate siderophore receptor Fiu	fiu
0.468553	P0AG99	P0AG99	Protein-export membrane protein SecG	secG
0.468992	P76208	P76208	Uncharacterized protein YniB	yniB
0.469259	P0A7L0	P0A7L0	50S ribosomal protein L1	rplA
0.470214	P0A7I4	P0A7I4	Peptide chain release factor 3	prfC
0.470613	P0A7R1	P0A7R1	50S ribosomal protein L9	rplI
0.471671	P0A6X1	P0A6X1	Glutamyl-tRNA reductase	hemA
0.473555	P0A917	P0A917	Outer membrane protein X	ompX
0.473684	P60723	P60723	50S ribosomal protein L4	rplD
0.47611	P69910	P69910	Glutamate decarboxylase beta	gadB
0.476147	P0AGK4	P0AGK4	RNA-binding protein YhbY	yhbY
0.476358	P60422	P60422	50S ribosomal protein L2	rplB
0.477717	P00888	P00888	Phospho-2-dehydro-3-deoxyheptonate aldolase, Tyr-sensitive	aroF
0.478111	P0A6W0	P0A6W0	Glutaminase 2	glsA2
0.478424	P0A7M6	P0A7M6	50S ribosomal protein L29	rpmC
0.478876	P02358	P02358	30S ribosomal protein S6;30S ribosomal protein S6, fully modified isoform;30S ribosomal protein S6, non-modified isoform	rpsF
0.479631	P0A8N7	P0A8N7	Elongation factor P--(R)-beta-lysine ligase	epmA
0.479866	P77569	P77569	Mhp operon transcriptional activator	mhpR
0.481007	P03817	P03817	Protein MioC	mioC
0.481068	P39274	P39274	Uncharacterized protein YjdJ	yjdJ
0.48175	P09155	P09155	Ribonuclease D	rnd
0.486368	P62399	P62399	50S ribosomal protein L5	rplE
0.486877	P0AD24	P0AD24	UPF0352 protein YejL	yejL
0.48878	P33650	P33650	Ferrous iron transport protein B	feoB
0.489077	P76445	P76445	Lipid A 1-diphosphate synthase	lpxT
0.491378	P60340	P60340	tRNA pseudouridine synthase B	truB
0.492396	P23874	P23874	Serine/threonine-protein kinase HipA	hipA
0.494614	P27837	P27837	Probable transport protein YifK	yifK
0.495013	P21365	P21365	UPF0259 membrane protein YciC	yciC
0.497522	P21420	P21420	Putative outer membrane porin protein NmpC	nmpC
0.498824	P03030	P03030	Transcriptional activator protein LysR	lysR
0.49918	P0A6Q3	P0A6Q3	3-hydroxydecanoyl-[acyl-carrier-protein] dehydratase	fabA
0.49921	P39830	P39830	Inner membrane protein YbaL	ybaL
0.501243	P69451	P69451	Long-chain-fatty-acid--CoA ligase	fadD
0.503352	P0A7S9	P0A7S9	30S ribosomal protein S13	rpsM
0.504481	P0AC92	P0AC92	Protein GnsA	gnsA
0.505369	P0AGE0	P0AGE0	Single-stranded DNA-binding protein	ssb
0.506955	P0A6L4	P0A6L4	N-acetylneuraminate lyase	nanA
0.510045	P0AAC8	P0AAC8	Iron-binding protein IscA	iscA
0.511459	P0AG55	P0AG55	50S ribosomal protein L6	rplF
0.512279	P0A932	P0A932	Putative polysaccharide export protein GfcE	gfcE
0.512936	Q46939	Q46939	Probable acetyl-CoA acetyltransferase	yqeF
0.514395	P75981	P75981	Putative protein JayE from lambdoid prophage e14 region	jayE
0.514474	P00370	P00370	NADP-specific glutamate dehydrogenase	gdhA
0.516091	P75791	P75791	Uncharacterized protein YbiU	ybiU
0.51649	P0A8A8	P0A8A8	Ribosome maturation factor RimP	rimP
0.516971	P52598	P52598	Uncharacterized HTH-type transcriptional regulator YgbI	ygbI
0.518138	P32684	P32684	Ribosomal large subunit pseudouridine synthase F	rluF
0.518521	P0A8Q6	P0A8Q6	ATP-dependent Clp protease adapter protein ClpS	clpS
0.518737	P0A968	P0A968	Cold shock-like protein CspD	cspD
0.520957	P31678	P31678	Trehalose-6-phosphate phosphatase	otsB
0.521811	P76471	P76471	Uncharacterized protein YfaZ	yfaZ
0.52382	P0AG63	P0AG63	30S ribosomal protein S17	rpsQ
0.525342	P64499	P64499	Uncharacterized protein YebO	yebO
0.528397	P60240	P60240	RNA polymerase-associated protein RapA	rapA
0.529991	P43672	P43672	ABC transporter ATP-binding protein uup	uup
0.532699	P0A7X3	P0A7X3	30S ribosomal protein S9	rpsI
0.533203	P0C079	P0C079	Antitoxin RelB	relB
0.533993	P0A6W5	P0A6W5	Transcription elongation factor GreA	greA
0.534325	Q46919	Q46919	Uncharacterized protein YqcC	yqcC
0.534897	P0AEM4	P0AEM4	Negative regulator of flagellin synthesis	flgM
[truncated: 142 more rows]

## Sheet: Ribosomal
Student's T-test Difference 2h_GroTAC2_2h_Myc	Protein IDs	Majority protein IDs	Protein names	Gene names
0.469259	P0A7L0	P0A7L0	50S ribosomal protein L1	rplA
0.476358	P60422	P60422	50S ribosomal protein L2	rplB
0.582088	P60438	P60438	50S ribosomal protein L3	rplC
0.473684	P60723	P60723	50S ribosomal protein L4	rplD
0.486368	P62399	P62399	50S ribosomal protein L5	rplE
0.511459	P0AG55	P0AG55	50S ribosomal protein L6	rplF
0.470613	P0A7R1	P0A7R1	50S ribosomal protein L9	rplI
0.61698	P0A7J3	P0A7J3	50S ribosomal protein L10	rplJ
0.465593	P0A7J7	P0A7J7	50S ribosomal protein L11	rplK
0.57704	P0A7K2	P0A7K2	50S ribosomal protein L7/L12	rplL
0.452688	P0AA10	P0AA10	50S ribosomal protein L13	rplM
0.418711	P0ADY3	P0ADY3	50S ribosomal protein L14	rplN
0.561827	P02413	P02413	50S ribosomal protein L15	rplO
0.362144	P0ADY7	P0ADY7	50S ribosomal protein L16	rplP
0.433262	P0AG44	P0AG44	50S ribosomal protein L17	rplQ
0.5818	P0C018	P0C018	50S ribosomal protein L18	rplR
0.589043	P0A7K6	P0A7K6	50S ribosomal protein L19	rplS
0.742109	P0A7L3	P0A7L3	50S ribosomal protein L20	rplT
0.64371	P0AG48	P0AG48	50S ribosomal protein L21	rplU
0.424032	P61175	P61175	50S ribosomal protein L22	rplV
0.915731	P0ADZ0	P0ADZ0	50S ribosomal protein L23	rplW
0.584614	P60624	P60624	50S ribosomal protein L24	rplX
0.79534	P68919	P68919	50S ribosomal protein L25	rplY
0.675052	P0A7L8	P0A7L8	50S ribosomal protein L27	rpmA
0.720064	P0A7M2	P0A7M2	50S ribosomal protein L28	rpmB
0.478424	P0A7M6	P0A7M6	50S ribosomal protein L29	rpmC
0.385117	P0AG51	P0AG51	50S ribosomal protein L30	rpmD
0.606012	P0A7M9	P0A7M9	50S ribosomal protein L31	rpmE
0.406233	P0A7N4	P0A7N4	50S ribosomal protein L32	rpmF
0.429608	P0A7N9	P0A7N9	50S ribosomal protein L33	rpmG
0.405359	P0A7P5	P0A7P5	50S ribosomal protein L34	rpmH
0.665314	P0A7Q1	P0A7Q1	50S ribosomal protein L35	rpmI
1.47336	P0A7Q6	P0A7Q6	50S ribosomal protein L36	rpmJ
0.30769	P0AG67	P0AG67	30S ribosomal protein S1	rpsA
0.400787	P0A7V0	P0A7V0	30S ribosomal protein S2	rpsB
0.430282	P0A7V3	P0A7V3	30S ribosomal protein S3	rpsC
0.602919	P0A7V8	P0A7V8	30S ribosomal protein S4	rpsD
0.458209	P0A7W1	P0A7W1	30S ribosomal protein S5	rpsE
0.478876	P02358	P02358	30S ribosomal protein S6;30S ribosomal protein S6, fully modified isoform;30S ribosomal protein S6, non-modified isoform	rpsF
0.38695	P02359	P02359	30S ribosomal protein S7	rpsG
0.615098	P0A7W7	P0A7W7	30S ribosomal protein S8	rpsH
0.532699	P0A7X3	P0A7X3	30S ribosomal protein S9	rpsI
0.38189	P0A7R5	P0A7R5	30S ribosomal protein S10	rpsJ
0.386546	P0A7R9	P0A7R9	30S ribosomal protein S11	rpsK
0.745967	P0A7S3	P0A7S3	30S ribosomal protein S12	rpsL
0.503352	P0A7S9	P0A7S9	30S ribosomal protein S13	rpsM
0.691488	P0AG59	P0AG59	30S ribosomal protein S14	rpsN
0.576012	P0ADZ4	P0ADZ4	30S ribosomal protein S15	rpsO
0.353531	P0A7T3	P0A7T3	30S ribosomal protein S16	rpsP
0.52382	P0AG63	P0AG63	30S ribosomal protein S17	rpsQ
0.805744	P0A7T7	P0A7T7	30S ribosomal protein S18	rpsR
0.722573	P0A7U3	P0A7U3	30S ribosomal protein S19	rpsS
0.426607	P0A7U7	P0A7U7	30S ribosomal protein S20	rpsT
0.390267	P68679	P68679	30S ribosomal protein S21	rpsU

## Sheet: class I
Student's T-test Difference 2h_GroTAC2_2h_Myc	Protein IDs	Majority protein IDs	Protein names	Gene names
0.295846	P0A8M0	P0A8M0	Asparagine--tRNA ligase	asnS
0.279545	P0A6L0	P0A6L0	Deoxyribose-phosphate aldolase	deoC
0.282075	P63020	P63020	Fe/S biogenesis protein NfuA	nfuA
-0.972659	P02925	P02925	D-ribose-binding periplasmic protein	rbsB
-0.567087	P23843	P23843	Periplasmic oligopeptide-binding protein	oppA
-0.560029	P0A9B2	P0A9B2	Glyceraldehyde-3-phosphate dehydrogenase A	gapA
-0.493975	P00350	P00350	6-phosphogluconate dehydrogenase, decarboxylating	gnd
-0.427809	P06996;P77519;P76335	P06996	Outer membrane protein C	ompC
-0.364736	P0A825	P0A825	Serine hydroxymethyltransferase	glyA
-0.323659	P0A9T0	P0A9T0	D-3-phosphoglycerate dehydrogenase	serA
-0.304492	P0A799	P0A799	Phosphoglycerate kinase	pgk
-0.192416	P09372	P09372	Protein GrpE	grpE
0.155294	P0A862	P0A862	Thiol peroxidase	tpx
0.205132	P0A7Z4	P0A7Z4	DNA-directed RNA polymerase subunit alpha	rpoA
0.232817	P0A6A3	P0A6A3	Acetate kinase	ackA
0.248506	P0A910	P0A910	Outer membrane protein A	ompA
0.265015	P0A805	P0A805	Ribosome-recycling factor	frr
0.282924	P69776	P69776	Major outer membrane lipoprotein Lpp	lpp
0.348623	P0A6P1	P0A6P1	Elongation factor Ts	tsf
0.376077	P17315	P17315	Colicin I receptor	cirA
0.43881	P0A850	P0A850	Trigger factor	tig
0.441083	P05055	P05055	Polyribonucleotide nucleotidyltransferase	pnp
0.49918	P0A6Q3	P0A6Q3	3-hydroxydecanoyl-[acyl-carrier-protein] dehydratase	fabA
0.659691	P0A707	P0A707	Translation initiation factor IF-3;Translation initiation factor IF-3, N-terminally processed;Translation initiation factor IF-3S	infC
-0.128183	P31057	P31057	3-methyl-2-oxobutanoate hydroxymethyltransferase	panB
-0.122757	P0A6P9	P0A6P9	Enolase	eno
-0.0639706	P0AD61	P0AD61	Pyruvate kinase I	pykF
-0.0636527	P0A953	P0A953	3-oxoacyl-[acyl-carrier-protein] synthase 1	fabB
-0.0244694	P0ABP8	P0ABP8	Purine nucleoside phosphorylase DeoD-type	deoD
-0.020696	P0AGG4	P0AGG4	Thioredoxin-2	trxC
0.0118949	P0A7D4	P0A7D4	Adenylosuccinate synthetase	purA
0.0146376	P06959	P06959	Dihydrolipoyllysine-residue acetyltransferase component of pyruvate dehydrogenase complex	aceF
0.0282332	P0A7A9	P0A7A9	Inorganic pyrophosphatase	ppa
0.0426407	P0AE08	P0AE08	Alkyl hydroperoxide reductase subunit C	ahpC
0.0450141	P0AFG8	P0AFG8	Pyruvate dehydrogenase E1 component	aceE
0.0530415	P0A9P0	P0A9P0	Dihydrolipoyl dehydrogenase	lpdA
0.0695241	P0A6M8	P0A6M8	Elongation factor G	fusA
0.08741	P62707	P62707	2,3-bisphosphoglycerate-dependent phosphoglycerate mutase	gpmA

## Sheet: class II
Student's T-test Difference 2h_GroTAC2_2h_Myc	Protein IDs	Majority protein IDs	Protein names	Gene names
-0.739405	P0A853	P0A853	Tryptophanase	tnaA
-0.697257	P0AC59	P0AC59	Glutaredoxin-2	grxB
-0.540998	P0AEZ9	P0AEZ9	Molybdenum cofactor biosynthesis protein B	moaB
-0.489023	P0A6Z6	P0A6Z6	Nickel-responsive regulator	nikR
-0.458859	P0AAG8	P0AAG8	Galactose/methyl galactoside import ATP-binding protein MglA	mglA
-0.435633	P0A9T4	P0A9T4	Protein tas	tas
-0.406588	P27249	P27249	Bifunctional uridylyltransferase/uridylyl-removing enzyme;[Protein-PII] uridylyltransferase;[Protein-PII]-UMP uridylyl-removing enzyme	glnD
-0.39827	P03813	P03813	Uncharacterized protein YgeA	ygeA
-0.389967	P77395	P77395	Uncharacterized protein YbbN	ybbN
-0.379715	P77739	P77739	Uncharacterized protein YniA	yniA
-0.372406	P05020	P05020	Dihydroorotase	pyrC
-0.356368	P0A715	P0A715	2-dehydro-3-deoxyphosphooctonate aldolase	kdsA
-0.329398	P75736	P75736	Esterase YbfF	ybfF
-0.316162	P0A8W8	P0A8W8	UPF0304 protein YfbU	yfbU
-0.314262	P0AB71	P0AB71	Fructose-bisphosphate aldolase class 2	fbaA
-0.300695	P39177	P39177	Universal stress protein G	uspG
-0.300067	Q46851	Q46851	L-glyceraldehyde 3-phosphate reductase	gpr
-0.291637	P0A6Y8	P0A6Y8	Chaperone protein DnaK	dnaK
-0.286155	P0A9M0	P0A9M0	Lon protease	lon
-0.263281	P0AA16	P0AA16	Transcriptional regulatory protein OmpR	ompR
-0.259902	P23893	P23893	Glutamate-1-semialdehyde 2,1-aminomutase	hemL
-0.253965	P13857	P13857	Ribosomal-protein-serine acetyltransferase	rimL
-0.248287	P31979	P31979	NADH-quinone oxidoreductase subunit F	nuoF
-0.239506	P0ABH7	P0ABH7	Citrate synthase	gltA
-0.227298	P23721	P23721	Phosphoserine aminotransferase	serC
-0.222971	P0A9Q7	P0A9Q7	Aldehyde-alcohol dehydrogenase;Alcohol dehydrogenase;Acetaldehyde dehydrogenase [acetylating];Pyruvate-formate-lyase deactivase	adhE
-0.231703	P0A9S3	P0A9S3	Galactitol-1-phosphate 5-dehydrogenase	gatD
-0.200012	P0A9H1	P0A9H1	G/U mismatch-specific DNA glycosylase	mug
-0.196912	P27306	P27306	Soluble pyridine nucleotide transhydrogenase	sthA
-0.195775	P21499	P21499	Ribonuclease R	rnr
-0.193859	P0A738	P0A738	Cyclic pyranopterin monophosphate synthase accessory protein	moaC
0.160411	P32695	P32695	tRNA-dihydrouridine synthase A	dusA
0.160432	P0A9F3	P0A9F3	HTH-type transcriptional regulator CysB	cysB
0.13874	P0AES4	P0AES4	DNA gyrase subunit A	gyrA
0.178558	P23836	P23836	Transcriptional regulatory protein PhoP	phoP
0.180186	P0ACB4	P0ACB4	Protoporphyrinogen IX dehydrogenase [menaquinone]	hemG
0.183338	P0A9X4	P0A9X4	Rod shape-determining protein MreB	mreB
0.19072	P0A8T7	P0A8T7	DNA-directed RNA polymerase subunit beta	rpoC
0.196028	P24182	P24182	Biotin carboxylase	accC
0.196654	P0A8V2	P0A8V2	DNA-directed RNA polymerase subunit beta	rpoB
0.200432	P0AFG3	P0AFG3	2-oxoglutarate dehydrogenase E1 component	sucA
0.205701	P0DMC7	P0DMC7	Transcriptional regulatory protein RcsB	rcsB
0.234561	P0AFG6	P0AFG6	Dihydrolipoyllysine-residue succinyltransferase component of 2-oxoglutarate dehydrogenase complex	sucB
0.242767	P39406	P39406	Ribosomal RNA small subunit methyltransferase C	rsmC
0.238927	P13033	P13033	Anaerobic glycerol-3-phosphate dehydrogenase subunit B	glpB
0.250904	P0AG30	P0AG30	Transcription termination factor Rho	rho
0.25152	P0AAZ4	P0AAZ4	Replication-associated recombination protein A	rarA
0.261367	P0ABT2	P0ABT2	DNA protection during starvation protein	dps
0.265873	P0AGJ2	P0AGJ2	tRNA (guanosine(18)-2-O)-methyltransferase	trmH
0.297418	P0ABF1	P0ABF1	Poly(A) polymerase I	pcnB
0.353896	P0AFG0	P0AFG0	Transcription termination/antitermination protein NusG	nusG
0.357065	P0AEK2	P0AEK2	3-oxoacyl-[acyl-carrier-protein] reductase FabG	fabG
0.377177	P0A705	P0A705	Translation initiation factor IF-2	infB
0.395574	P0A6U3	P0A6U3	tRNA uridine 5-carboxymethylaminomethyl modification enzyme MnmG	mnmG
0.423308	P0AG24	P0AG24	Bifunctional (p)ppGpp synthase/hydrolase SpoT;GTP pyrophosphokinase;Guanosine-3,5-bis(diphosphate) 3-pyrophosphohydrolase	spoT
0.423912	P00393	P00393	NADH dehydrogenase	ndh
0.428282	P45577	P45577	RNA chaperone ProQ	proQ
0.533993	P0A6W5	P0A6W5	Transcription elongation factor GreA	greA
0.545466	P30745	P30745	Cyclic pyranopterin monophosphate synthase	moaA
0.545968	P0A6D7	P0A6D7	Shikimate kinase 1	aroK
0.608476	P31666	P31666	Uncharacterized protein YadE	yadE
0.628592	P0A6B7	P0A6B7	Cysteine desulfurase IscS	iscS
0.634802	P27305	P27305	Glutamyl-Q tRNA(Asp) synthetase	gluQ
0.695459	P76104	P76104	Uncharacterized protease YdcP	ydcP
0.787144	P0A7X6	P0A7X6	Ribosome maturation factor RimM	rimM
0.799988	P37765	P37765	Ribosomal large subunit pseudouridine synthase B	rluB
0.923465	P02931	P02931	Outer membrane protein F	ompF
1.00797	P69908	P69908	Glutamate decarboxylase alpha	gadA
1.17575	P0AGK8	P0AGK8	HTH-type transcriptional regulator IscR	iscR
1.59803	P0A722	P0A722	Acyl-[acyl-carrier-protein]--UDP-N-acetylglucosamine O-acyltransferase	lpxA
-0.174943	P0A6P7	P0A6P7	Probable GTP-binding protein EngB	engB
-0.157364	P0ACQ4	P0ACQ4	Hydrogen peroxide-inducible genes activator	oxyR
-0.144408	P30177	P30177	Uncharacterized protein YbiB	ybiB
-0.134532	P0C0K3	P0C0K3	Protein RdoA	rdoA
-0.128091	P76187	P76187	Oxidoreductase YdhF	ydhF
-0.126055	P29680	P29680	Uroporphyrinogen decarboxylase	hemE
-0.127084	P23869	P23869	Peptidyl-prolyl cis-trans isomerase B	ppiB
-0.107505	P33599	P33599	NADH-quinone oxidoreductase subunit C/D	nuoC
-0.0990429	P0A717	P0A717	Ribose-phosphate pyrophosphokinase	prs
-0.0786533	P08244	P08244	Orotidine 5-phosphate decarboxylase	pyrF
-0.0699472	P0A8Y3	P0A8Y3	Alpha-D-glucose-1-phosphate phosphatase YihX	yihX
-0.0636635	P0AF48	P0AF48	UPF0047 protein YjbQ	yjbQ
-0.0562305	P75849	P75849	Uncharacterized protein YcbL	ycbL
-0.0527198	P0ACI0	P0ACI0	Right origin-binding protein	rob
-0.0479991	P0AFD1	P0AFD1	NADH-quinone oxidoreductase subunit E	nuoE
-0.0333881	P33667	P33667	tRNA 2-selenouridine synthase	selU
-0.0162792	P45578	P45578	S-ribosylhomocysteine lyase	luxS
0.000258764	P0AE88	P0AE88	Transcriptional regulatory protein CpxR	cpxR
0.0278867	P0AC69	P0AC69	Glutaredoxin-4	grxD
0.0210489	P0AED5	P0AED5	Response regulator UvrY	uvrY
0.0221348	P0A8M3	P0A8M3	Threonine--tRNA ligase	thrS
0.0288048	P0A7D1	P0A7D1	Peptidyl-tRNA hydrolase	pth
0.0363318	P15254	P15254	Phosphoribosylformylglycinamidine synthase	purL
0.0433311	P09053	P09053	Valine--pyruvate aminotransferase	avtA
0.0807311	P0ABD5	P0ABD5	Acetyl-coenzyme A carboxylase carboxyl transferase subunit alpha	accA
0.0820122	P77581	P77581	Succinylornithine transaminase	astC
0.0986118	P25397	P25397	Tellurite methyltransferase	tehB
0.103986	P0A9D4	P0A9D4	Serine acetyltransferase	cysE
0.112746	P0A8J8	P0A8J8	ATP-dependent RNA helicase RhlB	rhlB
0.11296	P76550	P76550	Uncharacterized protein YffS	yffS
0.115053	P0AFR4	P0AFR4	Uncharacterized protein YciO	yciO
0.121426	P0AFY8	P0AFY8	Negative modulator of initiation of replication	seqA
0.133779	P0A6Y5	P0A6Y5	33 kDa chaperonin	hslO
0.141491	P43329	P43329	ATP-dependent RNA helicase HrpA	hrpA
0.153604	P61517	P61517	Carbonic anhydrase 2	can
0.158393	P0A9L5	P0A9L5	Peptidyl-prolyl cis-trans isomerase C	ppiC
0.194504	P0CE53;A0A385XJE6;P0CE58;P0CE57;P0CE56;P0CE55;P0CE54;P0CE52;P0CE51;P0CE50;P0CE49;P76071	P0CE53;A0A385XJE6;P0CE58;P0CE57;P0CE56;P0CE55;P0CE54;P0CE52;P0CE51;P0CE50;P0CE49;P76071	Transposase InsH for insertion sequence element IS5H;Transposase InsH for insertion sequence element IS5T;Transposase InsH for insertion sequence element IS5R;Transposase InsH for insertion sequence element IS5LO;Transposase InsH for insertion sequence element IS5K;Transposase InsH for insertion sequence element IS5I;Transposase InsH for insertion sequence element IS5F;Transposase InsH for insert…	insH6;insH11;insH10;insH9;insH8;insH7;insH4;insH3;insH2;insH1;insH5
0.219263	P36928	P36928	Uncharacterized chaperone protein YegD	yegD
0.432034	P77730	P77730	Uncharacterized HTH-type transcriptional regulator YdcR	ydcR

## Sheet: class III-
Student's T-test Difference 2h_GroTAC2_2h_Myc	Protein IDs	Majority protein IDs	Protein names	Gene names
-0.70635	P0A9N4	P0A9N4	Pyruvate formate-lyase 1-activating enzyme	pflA
-0.583696	P0C8J8	P0C8J8	D-tagatose-1,6-bisphosphate aldolase subunit GatZ	gatZ
-0.47604	P0A8E1	P0A8E1	UPF0227 protein YcfP	ycfP
-0.45192	P0AFX4	P0AFX4	Regulator of sigma D	rsd
-0.395699	P06987	P06987	Histidine biosynthesis bifunctional protein HisB;Histidinol-phosphatase;Imidazoleglycerol-phosphate dehydratase	hisB
-0.353864	P0ACJ8	P0ACJ8	cAMP-activated global transcriptional regulator CRP	crp
-0.352768	P00490	P00490	Maltodextrin phosphorylase	malP
-0.309533	P0A894	P0A894	RNase adapter protein RapZ	rapZ
-0.090121	P25888	P25888	ATP-dependent RNA helicase RhlE	rhlE
-0.153367	P0A9J8	P0A9J8	P-protein;Chorismate mutase;Prephenate dehydratase	pheA
-0.145347	P0A948	P0A948	Ribosomal-protein-alanine acetyltransferase	rimJ
-0.0944907	P37326	P37326	Putative prophage CPS-53 integrase	intS
-0.0784124	P68767	P68767	Cytosol aminopeptidase	pepA
0.0262756	P0AGJ5	P0AGJ5	Uncharacterized tRNA/rRNA methyltransferase YfiF	yfiF
0.0360374	P0A9K3	P0A9K3	PhoH-like protein	ybeZ
0.0374254	P08622	P08622	Chaperone protein DnaJ	dnaJ
0.0508671	P0AAR3	P0AAR3	Cys-tRNA(Pro)/Cys-tRNA(Cys) deacylase YbaK	ybaK
0.0571073	P0A6T5	P0A6T5	GTP cyclohydrolase 1	folE
0.0741819	P64588	P64588	Transcriptional regulator YqjI	yqjI
0.100522	P0AFI2	P0AFI2	DNA topoisomerase 4 subunit A	parC
0.102592	P0A832	P0A832	SsrA-binding protein	smpB
0.108689	P0ACL5	P0ACL5	Glc operon transcriptional activator	glcC
0.293205	P23003	P23003	tRNA/tmRNA (uracil-C(5))-methyltransferase	trmA
0.160437	P36548	P36548	N-acetylmuramoyl-L-alanine amidase AmiA	amiA
0.310359	P0AA39	P0AA39	Ribosomal large subunit pseudouridine synthase C	rluC
0.44294	P0A873	P0A873	tRNA (guanine-N(1)-)-methyltransferase	trmD
0.441925	P75864	P75864	Ribosomal RNA large subunit methyltransferase K/L;23S rRNA m2G2445 methyltransferase;23S rRNA m7G2069 methyltransferase	rlmL
0.564178	P0ADG4	P0ADG4	Inositol-1-monophosphatase	suhB
0.578699	P42596	P42596	Ribosomal RNA large subunit methyltransferase G	rlmG
1.04676	P0A9P6	P0A9P6	ATP-dependent RNA helicase DeaD	deaD

## Sheet: class IV
Student's T-test Difference 2h_GroTAC2_2h_Myc	Protein IDs	Majority protein IDs	Protein names	Gene names
-1.38546	P00944	P00944	Xylose isomerase	xylA
-1.14199	P00363	P00363	Fumarate reductase flavoprotein subunit	frdA
-0.722549	P0A8G3	P0A8G3	Uronate isomerase	uxaC
-0.678936	P0A991	P0A991	Fructose-bisphosphate aldolase class 1	fbaB
-0.661394	P37685	P37685	Aldehyde dehydrogenase B	aldB
-0.439814	P0C8J6	P0C8J6	D-tagatose-1,6-bisphosphate aldolase subunit GatY	gatY
-0.409595	P39407	P39407	Uncharacterized protein YjjU	yjjU
-0.389858	P77735	P77735	Uncharacterized oxidoreductase YajO	yajO
-0.372406	P05020	P05020	Dihydroorotase	pyrC
-0.356368	P0A715	P0A715	2-dehydro-3-deoxyphosphooctonate aldolase	kdsA
-0.354285	P0A7E1	P0A7E1	Dihydroorotate dehydrogenase (quinone)	pyrD
-0.35431	P21165	P21165	Xaa-Pro dipeptidase	pepQ
-0.290691	P0A959	P0A959	Glutamate-pyruvate aminotransferase AlaA	alaA
-0.280788	P33232	P33232	L-lactate dehydrogenase	lldD
-0.227298	P23721	P23721	Phosphoserine aminotransferase	serC
-0.219031	P77475	P77475	Fructose-1-phosphate phosphatase YqaB	yqaB
-0.180003	P23908	P23908	Acetylornithine deacetylase	argE
0.228174	P07650	P07650	Thymidine phosphorylase	deoA
0.252444	P75821	P75821	Uncharacterized protein YbjS	ybjS
0.299019	P0AC41	P0AC41	Succinate dehydrogenase flavoprotein subunit	sdhA
0.32758	P33371	P33371	tRNA-dihydrouridine synthase C	dusC
0.458656	P37745	P37745	dTDP-4-dehydrorhamnose 3,5-epimerase	rfbC
0.506955	P0A6L4	P0A6L4	N-acetylneuraminate lyase	nanA
0.514474	P00370	P00370	NADP-specific glutamate dehydrogenase	gdhA
-0.207369	P27859	P27859	Tat-linked quality control protein TatD	tatD
-0.142672	P0ACB2	P0ACB2	Delta-aminolevulinic acid dehydratase	hemB
-0.136255	P75823	P75823	Low specificity L-threonine aldolase	ltaE
-0.129429	P0A8S1	P0A8S1	HTH-type transcriptional regulator ArgP	argP
-0.107505	P33599	P33599	NADH-quinone oxidoreductase subunit C/D	nuoC
-0.0877724	P0AGG8	P0AGG8	Metalloprotease TldD	tldD
-0.0659135	P0A6L2	P0A6L2	4-hydroxy-tetrahydrodipicolinate synthase	dapA
-0.037138	P60716	P60716	Lipoyl synthase	lipA
-0.0439002	P0A6J5	P0A6J5	D-amino acid dehydrogenase	dadA
-0.032616	P0A8U2	P0A8U2	UPF0294 protein YafD	yafD
-0.0300064	P29012	P29012	Alanine racemase, catabolic	dadX
-0.00311979	P0AEJ6	P0AEJ6	Ethanolamine ammonia-lyase heavy chain	eutB
0.0213407	P0AAI5	P0AAI5	3-oxoacyl-[acyl-carrier-protein] synthase 2	fabF
0.0424255	P0ACK8	P0ACK8	L-fucose operon activator	fucR
0.0545966	P0A6C1	P0A6C1	Endonuclease 4	nfo
0.0635573	P21151	P21151	3-ketoacyl-CoA thiolase	fadA
0.0651232	P0A9Q9	P0A9Q9	Aspartate-semialdehyde dehydrogenase	asd
0.0777664	P0A817	P0A817	S-adenosylmethionine synthase	metK
0.0847874	P76143	P76143	Uncharacterized aldolase LsrF	lsrF
0.101818	P75949	P75949	Beta-hexosaminidase	nagZ
0.147152	P0AFQ7	P0AFQ7	Uncharacterized deoxyribonuclease YcfH	ycfH
0.154887	P22333	P22333	Adenosine deaminase	add
0.15589	P0A9R7	P0A9R7	Cell division ATP-binding protein FtsE	ftsE
