# Supplementary material for: Targeted protein degradation in Escherichia coli using CLIPPERs
Source: EMBO Rep. 2025 Jun 25;26(16):3994–4016. doi: 10.1038/s44319-025-00510-9 (PMC12373786; doi:10.1038/s44319-025-00510-9)
Supplement: Supplementary file 11 — Figure EV4 Source Data [file 44319_2025_510_MOESM11_ESM.zip › EV4/EV4F/MS_protein_group_analysis_GroTAC2_6h.xlsx]

## Sheet: All proteins
Student's T-test Difference 6h_GroTAC2_6h_Myc	Protein IDs	Majority protein IDs	Protein names	Gene names
-2.82035	P33594	P33594	Nickel import ATP-binding protein NikE	nikE
-2.68104	P0ABJ6	P0ABJ6	Cytochrome bo(3) ubiquinol oxidase subunit 4	cyoD
-2.6808	P12999	P12999	Malonyl-[acyl-carrier protein] O-methyltransferase	bioC
-2.62976	P31466	P31466	Adenine permease AdeP	adeP
-2.58436	P0ADX7	P0ADX7	Uncharacterized protein YhhA	yhhA
-2.57721	P75870	P75870	Inner membrane protein YccS	yccS
-2.55792	P13482	P13482	Periplasmic trehalase	treA
-2.45513	P77717	P77717	Uncharacterized lipoprotein YbaY	ybaY
-2.43456	P31130	P31130	Uncharacterized protein YdeI	ydeI
-2.42079	P0AG84	P0AG84	Uncharacterized oxidoreductase YghA	yghA
-2.36723	P0AFM4	P0AFM4	Phosphate starvation-inducible protein PsiF	psiF
-2.351	P75694	P75694	Uncharacterized protein YahO	yahO
-2.34044	P0AGD1	P0AGD1	Superoxide dismutase [Cu-Zn]	sodC
-2.33173	P0AA99	P0AA99	Putative L,D-transpeptidase YafK	yafK
-2.31835	P0ADU5	P0ADU5	Protein YgiW	ygiW
-2.31447	P76002	P76002	Inhibitor of g-type lysozyme	pliG
-2.30765	P36667	P36667	Rhamnosyltransferase WbbL	wbbL
-2.28784	P37013	P37013	Anaerobic nitric oxide reductase transcription regulator NorR	norR
-2.28728	P0AFH8	P0AFH8	Osmotically-inducible protein Y	osmY
-2.26984	P64599	P64599	Uncharacterized protein YhbT	yhbT
-2.25498	P0ADE6	P0ADE6	Uncharacterized protein YgaU	ygaU
-2.24925	P0C054	P0C054	Small heat shock protein IbpA	ibpA
-2.22294	P0C0L2	P0C0L2	Peroxiredoxin OsmC	osmC
-2.17075	P0A9J4	P0A9J4	2-dehydropantoate 2-reductase	panE
-2.16806	P00926	P00926	D-serine dehydratase	dsdA
-2.10426	P0ACY3	P0ACY3	Uncharacterized protein YeaG	yeaG
-2.06431	P75691	P75691	Aldehyde reductase YahK	yahK
-2.05465	P0A867	P0A867	Transaldolase A	talA
-2.04649	P02925	P02925	D-ribose-binding periplasmic protein	rbsB
-2.04078	P0ABH9	P0ABH9	ATP-dependent Clp protease ATP-binding subunit ClpA	clpA
-2.03439	P37685	P37685	Aldehyde dehydrogenase B	aldB
-2.00456	P0AC55	P0AC55	Nitrogen regulatory protein P-II 2	glnK
-1.99406	P27238	P27238	Uncharacterized protein YfeD	yfeD
-1.98847	P0A830	P0A830	Aerobic C4-dicarboxylate transport protein	dctA
-1.96976	P0ADP2	P0ADP2	Uncharacterized protein YigI	yigI
-1.94865	P02924	P02924	L-arabinose-binding periplasmic protein	araF
-1.94016	P77171	P77171	Uncharacterized HTH-type transcriptional regulator YdcI	ydcI
-1.93612	P0AA31	P0AA31	UPF0033 protein YedF	yedF
-1.91723	P77569	P77569	Mhp operon transcriptional activator	mhpR
-1.91597	P0ACL5	P0ACL5	Glc operon transcriptional activator	glcC
-1.9125	XB-GGS;XB-GGS-SBP;XB-GGSGGSGG-SBP	XB-GGS;XB-GGS-SBP;XB-GGSGGSGG-SBP
-1.89603	P0ACD8	P0ACD8	Hydrogenase-1 large chain	hyaB
-1.8942	P0ADB7	P0ADB7	Entericidin B	ecnB
-1.8819	P0ADB1	P0ADB1	Osmotically-inducible lipoprotein E	osmE
-1.87447	P37636	P37636	Multidrug resistance protein MdtE	mdtE
-1.84995	P15993	P15993	Aromatic amino acid transport protein AroP	aroP
-1.84282	P77674	P77674	Gamma-aminobutyraldehyde dehydrogenase	prr
-1.82645	P37339	P37339	L-2-hydroxyglutarate oxidase LhgO	lhgO
-1.80107	P37661	P37661	Phosphoethanolamine transferase EptB	eptB
-1.78605	P07117	P07117	Sodium/proline symporter	putP
-1.78459	P23908	P23908	Acetylornithine deacetylase	argE
-1.77552	P37326	P37326	Putative prophage CPS-53 integrase	intS
-1.76895	P15078	P15078	Carbon starvation protein A	cstA
-1.76425	P75954	P75954	Probable L,D-transpeptidase YcfS	ycfS
-1.76152	P0AE85	P0AE85	Periplasmic protein CpxP	cpxP
-1.76099	P23305	P23305	Uncharacterized protein YigA	yigA
-1.72011	P08201	P08201	Nitrite reductase (NADH) large subunit	nirB
-1.69179	P75818	P75818	Uncharacterized lipoprotein YbjP	ybjP
-1.67609	P65292	P65292	Uncharacterized lipoprotein YgdI	ygdI
-1.65983	P0AD49	P0AD49	Ribosome-associated inhibitor A	raiA
-1.65803	P06720	P06720	Alpha-galactosidase	melA
-1.65362	P43340	P43340	Uncharacterized NAD(P)H oxidoreductase YcaK	ycaK
-1.65242	P0A996	P0A996	Anaerobic glycerol-3-phosphate dehydrogenase subunit C	glpC
-1.64917	P25526	P25526	Succinate-semialdehyde dehydrogenase [NADP(+)] GabD	gabD
-1.63703	P37672	P37672	2,3-diketo-L-gulonate reductase	dlgD
-1.6366	P32125	P32125	Molybdopterin-guanine dinucleotide biosynthesis adapter protein	mobB
-1.62859	P77791	P77791	Maltose O-acetyltransferase	maa
-1.62713	P07109	P07109	Histidine transport ATP-binding protein HisP	hisP
-1.62638	P63235	P63235	Probable glutamate/gamma-aminobutyrate antiporter	gadC
-1.60934	P69908	P69908	Glutamate decarboxylase alpha	gadA
-1.60157	Q46857	Q46857	2,5-diketo-D-gluconic acid reductase A	dkgA
-1.58812	P76108	P76108	Putative ABC transporter periplasmic-binding protein YdcS	ydcS
-1.58154	P76621	P76621	Protein CsiD	csiD
-1.57932	P45800	P45800	Putative membrane protein IgaA homolog	yrfF
-1.57314	P0A9G6	P0A9G6	Isocitrate lyase	aceA
-1.57299	P0A725	P0A725	UDP-3-O-[3-hydroxymyristoyl] N-acetylglucosamine deacetylase	lpxC
-1.57272	P0AES9	P0AES9	Acid stress chaperone HdeA	hdeA
-1.56801	P76193	P76193	Probable L,D-transpeptidase YnhG	ynhG
-1.56287	P64426	P64426	UPF0748 lipoprotein YddW	yddW
-1.554	P71298	P71298	Putative prophage CP4-6 integrase	intF
-1.54915	P0AGB3	P0AGB3	RNA polymerase sigma factor RpoH	rpoH
-1.54908	P0C8J8	P0C8J8	D-tagatose-1,6-bisphosphate aldolase subunit GatZ	gatZ
-1.54136	P21367	P21367	Uncharacterized protein YcaC	ycaC
-1.52612	P0AF78	P0AF78	Uncharacterized protein YjfJ	yjfJ
-1.51749	P77252	P77252	Uncharacterized protein YkgE	ykgE
-1.51712	P0A9I3	P0A9I3	Glycine cleavage system transcriptional repressor	gcvR
-1.50063	P0AAT9	P0AAT9	Uncharacterized protein YbeL	ybeL
-1.4978	P68206	P68206	UPF0337 protein YjbJ	yjbJ
-1.49604	P0ABB8	P0ABB8	Magnesium-transporting ATPase, P-type 1	mgtA
-1.49602	P75966	P75966	Ribosomal large subunit pseudouridine synthase E	rluE
-1.48838	P27837	P27837	Probable transport protein YifK	yifK
-1.48172	P75822	P75822	Uncharacterized protein YbjT	ybjT
-1.4808	P37757	P37757	Uncharacterized isomerase YddE	yddE
-1.47823	P0ABK2	P0ABK2	Cytochrome bd-I ubiquinol oxidase subunit 2	cydB
-1.47673	P21179	P21179	Catalase HPII	katE
-1.47279	P0ABD8	P0ABD8	Biotin carboxyl carrier protein of acetyl-CoA carboxylase	accB
-1.47165	P33570	P33570	Transketolase 2	tktB
-1.47049	P21363	P21363	Protein YciE	yciE
-1.46644	P27249	P27249	Bifunctional uridylyltransferase/uridylyl-removing enzyme;[Protein-PII] uridylyltransferase;[Protein-PII]-UMP uridylyl-removing enzyme	glnD
-1.46542	P0A879	P0A879	Tryptophan synthase beta chain	trpB
-1.46313	P0A8J4	P0A8J4	UPF0250 protein YbeD	ybeD
-1.45715	P0AAG5	P0AAG5	Multidrug resistance-like ATP-binding protein MdlB	mdlB
-1.45317	P64581	P64581	Uncharacterized protein YqjD	yqjD
-1.44975	P76145	P76145	Trans-aconitate 2-methyltransferase	tam
-1.44184	P0AER0	P0AER0	Glycerol uptake facilitator protein	glpF
-1.42976	P69910	P69910	Glutamate decarboxylase beta	gadB
-1.42745	P0AGG2	P0AGG2	Acyl-CoA thioesterase 2	tesB
-1.41561	P39274	P39274	Uncharacterized protein YjdJ	yjdJ
-1.41296	P28632	P28632	DNA polymerase III subunit psi	holD
-1.41001	P06864	P06864	Evolved beta-galactosidase subunit alpha	ebgA
-1.40895	P05637	P05637	Bis(5-nucleosyl)-tetraphosphatase [symmetrical]	apaH
-1.40669	P76389	P76389	UPF0053 protein YegH	yegH
-1.40191	P0A6E6	P0A6E6	ATP synthase epsilon chain	atpC
-1.38404	P0AET2	P0AET2	Acid stress chaperone HdeB	hdeB
-1.37299	P0ACM2	P0ACM2	HTH-type transcriptional repressor RspR	rspR
-1.37026	P0A901	P0A901	Outer membrane lipoprotein Blc	blc
-1.36576	P63284;A0A7H2C767	P63284;A0A7H2C767	Chaperone protein ClpB	clpB
-1.35283	P0AEH5	P0AEH5	Protein ElaB	elaB
-1.32456	P23847	P23847	Periplasmic dipeptide transport protein	dppA
-1.3124	P33371	P33371	tRNA-dihydrouridine synthase C	dusC
-1.30776	P0A6F9	P0A6F9	10 kDa chaperonin	groS
-1.28406	Q47319	Q47319	DTW domain-containing protein YfiP	yfiP
-1.26784	P68191	P68191	Stationary-phase-induced ribosome-associated protein	sra
-1.26667	P46852	P46852	Quercetin 2,3-dioxygenase	yhhW
-1.25892	P69490	P69490	Cytochrome c-type biogenesis protein CcmE	ccmE
-1.25841	P0AG80	P0AG80	sn-glycerol-3-phosphate-binding periplasmic protein UgpB	ugpB
-1.24879	P0AEZ9	P0AEZ9	Molybdenum cofactor biosynthesis protein B	moaB
-1.24602	P0ACZ8	P0ACZ8	Transcriptional regulatory protein CusR	cusR
-1.23783	P37194	P37194	Outer membrane protein slp	slp
-1.23463	P22256	P22256	4-aminobutyrate aminotransferase GabT	gabT
-1.23166	P32177	P32177	Protein FdhD	fdhD
-1.22268	P07003	P07003	Pyruvate dehydrogenase [ubiquinone];Alpha-peptide	poxB
-1.22087	P60872	P60872	Putative transport protein YidE	yidE
-1.21558	P42597	P42597	Uncharacterized protein YgjP	ygjP
-1.21369	P0ABE2	P0ABE2	Protein BolA	bolA
-1.21344	P0A756	P0A756	Glutathione-regulated potassium-efflux system ancillary protein KefG	kefG
-1.21288	P77454	P77454	Glutaminase 1	glsA1
-1.21101	P23898	P23898	Probable endopeptidase NlpC	nlpC
-1.20795	P56614;P21361	P56614;P21361	Uncharacterized protein YmdF;Uncharacterized protein YciG	ymdF;yciG
-1.20708	P0A8U0	P0A8U0	Protein Syd	syd
-1.19882	P76015	P76015	PTS-dependent dihydroxyacetone kinase, dihydroxyacetone-binding subunit DhaK	dhaK
-1.1961	P37342	P37342	Uncharacterized protein YjjI	yjjI
-1.19082	P37902	P37902	Glutamate/aspartate periplasmic-binding protein	gltI
-1.1891	P76329	P76329	Putative mannosyl-3-phosphoglycerate phosphatase	yedP
-1.18762	P31545	P31545	Deferrochelatase/peroxidase EfeB	efeB
-1.18613	P0C960	P0C960	Endo-type membrane-bound lytic murein transglycosylase A	emtA
-1.17914	P0A9C0	P0A9C0	Anaerobic glycerol-3-phosphate dehydrogenase subunit A	glpA
-1.17394	P0AF10	P0AF10	Mannitol operon repressor	mtlR
-1.17282	P0A6F3	P0A6F3	Glycerol kinase	glpK
-1.17222	P77581	P77581	Succinylornithine transaminase	astC
-1.15758	P64545	P64545	Uncharacterized protein YfgG	yfgG
-1.1525	P0AFP6	P0AFP6	Putative GTP cyclohydrolase 1 type 2	ybgI
-1.14467	P36659	P36659	Curved DNA-binding protein	cbpA
-1.14254	P76245	P76245	Probable diguanylate cyclase YeaP	yeaP
-1.14176	P76172	P76172	Uncharacterized protein YnfD	ynfD
-1.13859	P42626	P42626	UPF0597 protein YhaM	yhaM
-1.13684	P0AEM4	P0AEM4	Negative regulator of flagellin synthesis	flgM
-1.13517	P0AFU0	P0AFU0	Inner membrane ABC transporter permease protein YejB	yejB
-1.12966	P76549	P76549	Uncharacterized protein YffR	yffR
-1.12955	P69828	P69828	Galactitol-specific phosphotransferase enzyme IIA component	gatA
-1.1034	P0A7B8	P0A7B8	ATP-dependent protease subunit HslV	hslV
-1.10217	P33012	P33012	DNA gyrase inhibitor	sbmC
-1.10048	Q46803	Q46803	Uncharacterized protein YgeW	ygeW
-1.09746	P24230	P24230	ATP-dependent DNA helicase RecG	recG
-1.09354	P63228	P63228	D-glycero-beta-D-manno-heptose-1,7-bisphosphate 7-phosphatase	gmhB
-1.09339	P31455	P31455	Uncharacterized protein YidR	yidR
-1.09195	P67697	P67697	Antitoxin HicB	hicB
-1.0894	P0AC51	P0AC51	Zinc uptake regulation protein	zur
-1.07938	P31678	P31678	Trehalose-6-phosphate phosphatase	otsB
-1.07	P37595	P37595	Isoaspartyl peptidase;Isoaspartyl peptidase subunit alpha;Isoaspartyl peptidase subunit beta	iaaA
-1.06509	P0AE78	P0AE78	Magnesium and cobalt efflux protein CorC	corC
-1.05815	P0AFW8	P0AFW8	Protein rof	rof
-1.05509	P17854	P17854	Phosphoadenosine phosphosulfate reductase	cysH
-1.04917	P08506	P08506	D-alanyl-D-alanine carboxypeptidase DacC	dacC
-1.04867	P13033	P13033	Anaerobic glycerol-3-phosphate dehydrogenase subunit B	glpB
-1.04241	P0A858	P0A858	Triosephosphate isomerase	tpiA
-1.03596	P0A8G6	P0A8G6	NAD(P)H dehydrogenase (quinone)	wrbA
-1.03462	P0AAC6	P0AAC6	Modulator of FtsH protease YccA	yccA
-1.02905	P0A7J0	P0A7J0	3,4-dihydroxy-2-butanone 4-phosphate synthase	ribB
-1.02561	P77754	P77754	Spheroplast protein Y	spy
-1.02393	P0AEX5	P0AEX5	Probable phosphoribulokinase	prkB
-1.02205	P0AC59	P0AC59	Glutaredoxin-2	grxB
-1.01863	P0A991	P0A991	Fructose-bisphosphate aldolase class 1	fbaB
-1.01546	P0AGE0	P0AGE0	Single-stranded DNA-binding protein	ssb
-1.01509	P77735	P77735	Uncharacterized oxidoreductase YajO	yajO
-1.01498	P76014	P76014	PTS-dependent dihydroxyacetone kinase, ADP-binding subunit DhaL	dhaL
-1.01442	P0A6F5	P0A6F5	60 kDa chaperonin	groL
-1.01423	P0A6D7	P0A6D7	Shikimate kinase 1	aroK
-1.014	P25552	P25552	Guanosine-5-triphosphate,3-diphosphate pyrophosphatase	gppA
-1.01169	P30139	P30139	Thiazole synthase	thiG
-0.996311	P77499	P77499	Probable ATP-dependent transporter SufC	sufC
-0.995598	P39902	P39902	Protein SprT	sprT
-0.993297	P0A6Z3	P0A6Z3	Chaperone protein HtpG	htpG
-0.99008	P76445	P76445	Lipid A 1-diphosphate synthase	lpxT
-0.986506	P08997	P08997	Malate synthase A	aceB
-0.981524	P76113	P76113	NADPH-dependent curcumin reductase	curA
-0.979657	P33219	P33219	Protein YebF	yebF
-0.977255	P33362	P33362	Putative osmoprotectant uptake system substrate-binding protein OsmF	osmF
-0.97541	P17109	P17109	2-succinyl-5-enolpyruvyl-6-hydroxy-3-cyclohexene-1-carboxylate synthase	menD
-0.974244	P22333	P22333	Adenosine deaminase	add
-0.965293	P39371	P39371	N-acetylneuraminate epimerase	nanM
-0.959487	P0A731	P0A731	Methylglyoxal synthase	mgsA
-0.958367	P77739	P77739	Uncharacterized protein YniA	yniA
-0.956425	P09169	P09169	Protease 7	ompT
-0.955027	P31658	P31658	Molecular chaperone Hsp31 and glyoxalase 3	hchA
-0.954277	P0AB20	P0AB20	Heat shock protein HspQ	hspQ
-0.951611	P29745	P29745	Peptidase T	pepT
-0.949654	P27241	P27241	Lipopolysaccharide core biosynthesis protein RfaZ	rfaZ
-0.949128	P76406	P76406	Uncharacterized protein YegR	yegR
-0.937197	P0AF50	P0AF50	Uncharacterized protein YjbR	yjbR
-0.936757	P0A873	P0A873	tRNA (guanine-N(1)-)-methyltransferase	trmD
-0.93654	P25906	P25906	Putative oxidoreductase YdbC	ydbC
-0.93484	P32703	P32703	Uncharacterized Na(+)/H(+) exchanger YjcE	yjcE
-0.934688	P76143	P76143	Uncharacterized aldolase LsrF	lsrF
-0.931059	P30859	P30859	Putative ABC transporter arginine-binding protein 2	artI
-0.92878	P64534	P64534	Nickel/cobalt homeostasis protein RcnB	rcnB
-0.926682	P0AAF6	P0AAF6	Arginine transport ATP-binding protein ArtP	artP
-0.925832	P0AFL3	P0AFL3	Peptidyl-prolyl cis-trans isomerase A	ppiA
-0.923278	P0AC19	P0AC19	D-erythro-7,8-dihydroneopterin triphosphate epimerase	folX
-0.91901	P0AAC0	P0AAC0	Universal stress protein E	uspE
-0.914472	P0A9W0	P0A9W0	HTH-type transcriptional regulator UlaR	ulaR
-0.906672	P76577	P76577	Penicillin-binding protein 1C;Penicillin-insensitive transglycosylase;Transpeptidase-like module	pbpC
-0.904809	P30749	P30749	Molybdopterin synthase catalytic subunit	moaE
-0.898856	P67826	P67826	Copper homeostasis protein CutC	cutC
-0.898756	P0AGF6	P0AGF6	L-threonine dehydratase catabolic TdcB	tdcB
-0.894742	P33650	P33650	Ferrous iron transport protein B	feoB
-0.89329	P28304	P28304	Quinone oxidoreductase 1	qorA
-0.883439	P52102	P52102	Uncharacterized ferredoxin-like protein YfhL	yfhL
-0.872443	P0A877	P0A877	Tryptophan synthase alpha chain	trpA
-0.866872	Q47146	Q47146	Acyl-coenzyme A dehydrogenase	fadE
-0.86529	P15373	P15373	Antitoxin PrlF	prlF
-0.865283	P75946	P75946	Uncharacterized protein YcfL	ycfL
-0.861013	P0AC98	P0AC98	Succinate-acetate/proton symporter SatP	satP
-0.858951	P06999	P06999	ATP-dependent 6-phosphofructokinase isozyme 2	pfkB
-0.85758	P27250	P27250	Aldehyde reductase Ahr	ahr
-0.85362	P52644	P52644	Heat shock protein HslJ	hslJ
-0.851674	P06988	P06988	Histidinol dehydrogenase	hisD
-0.848129	P08622	P08622	Chaperone protein DnaJ	dnaJ
-0.840762	P0ABJ9	P0ABJ9	Cytochrome bd-I ubiquinol oxidase subunit 1	cydA
-0.839893	P25738	P25738	Acidic protein MsyB	msyB
-0.83705	P25718	P25718	Alpha-amylase	malS
-0.832591	P0A8P3	P0A8P3	Probable Fe(2+)-trafficking protein	yggX
-0.827739	P00963	P00963	Aspartate--ammonia ligase	asnA
-0.826015	P02929	P02929	Protein TonB	tonB
-0.825373	P24555	P24555	Protease 2	ptrB
-0.825342	P0AED0	P0AED0	Universal stress protein A	uspA
-0.819455	P37349	P37349	PTS-dependent dihydroxyacetone kinase, phosphotransferase subunit DhaM;Phosphocarrier protein HPr;Phosphotransferase enzyme IIA component	dhaM
-0.81485	P41036	P41036	Putative sialic acid transporter	nanT
-0.81352	P39835	P39835	High-affinity gluconate transporter	gntT
-0.813132	P0CG19	P0CG19	Inactive ribonuclease PH	rph
-0.812741	P68187	P68187	Maltose/maltodextrin import ATP-binding protein MalK	malK
-0.811819	P0A8D6	P0A8D6	O-acetyl-ADP-ribose deacetylase	ymdB
-0.808545	P37642	P37642	Inner membrane protein YhjD	yhjD
-0.806306	P0AA37	P0AA37	Ribosomal large subunit pseudouridine synthase A	rluA
-0.804523	P23894	P23894	Protease HtpX	htpX
-0.794508	P0ADV5	P0ADV5	Uncharacterized protein YhbW	yhbW
-0.790989	P39280	P39280	L-lysine 2,3-aminomutase	epmB
-0.789939	P0AAG0	P0AAG0	Dipeptide transport ATP-binding protein DppD	dppD
-0.782562	P0A6H5	P0A6H5	ATP-dependent protease ATPase subunit HslU	hslU
-0.782227	P00909	P00909	Tryptophan biosynthesis protein TrpCF;Indole-3-glycerol phosphate synthase;N-(5-phospho-ribosyl)anthranilate isomerase	trpC
-0.779739	Q46871	Q46871	NADPH-dependent ferric-chelate reductase	yqjH
-0.776885	Q06065	Q06065	Acetoacetate metabolism regulatory protein AtoC	atoC
-0.771325	P0ABT2	P0ABT2	DNA protection during starvation protein	dps
-0.7659	P76402	P76402	UPF0339 protein YegP	yegP
-0.760455	P0ACV0	P0ACV0	Lipid A biosynthesis lauroyltransferase	lpxL
-0.755133	P0AGL7	P0AGL7	Ribosomal RNA small subunit methyltransferase E	rsmE
-0.753661	P69831	P69831	Galactitol permease IIC component	gatC
-0.75208	P39173	P39173	Putative glucose-6-phosphate 1-epimerase	yeaD
-0.752039	P0AEL0	P0AEL0	Formate dehydrogenase, cytochrome b556(fdo) subunit	fdoI
-0.751542	P0A8R7	P0A8R7	UPF0283 membrane protein YcjF	ycjF
-0.746676	P0ABY4	P0ABY4	Flavodoxin-2	fldB
-0.741828	P0A9W9	P0A9W9	Protein YrdA	yrdA
-0.738733	P19926	P19926	Glucose-1-phosphatase	agp
-0.73574	P13035	P13035	Aerobic glycerol-3-phosphate dehydrogenase	glpD
-0.735363	P27550	P27550	Acetyl-coenzyme A synthetase	acs
-0.735297	P0AFD1	P0AFD1	NADH-quinone oxidoreductase subunit E	nuoE
-0.734036	P68398	P68398	tRNA-specific adenosine deaminase	tadA
-0.731854	P0AEW6	P0AEW6	Inosine-guanosine kinase	gsk
-0.731295	P39176	P39176	Probable L,D-transpeptidase ErfK/SrfK	erfK
-0.72901	P23843	P23843	Periplasmic oligopeptide-binding protein	oppA
-0.725882	P76004	P76004	Uncharacterized protein YcgM	ycgM
-0.72055	P0A9M0	P0A9M0	Lon protease	lon
-0.714412	P0ADN6	P0ADN6	Uncharacterized lipoprotein YifL	yifL
-0.714044	P0A6Y5	P0A6Y5	33 kDa chaperonin	hslO
-0.712416	P0A6C8	P0A6C8	Acetylglutamate kinase	argB
-0.707745	P21829	P21829	Pyridoxal phosphate phosphatase YbhA	ybhA
-0.706864	P0AFJ5	P0AFJ5	Phosphate regulon transcriptional regulatory protein PhoB	phoB
-0.704103	P0ABF4	P0ABF4	Ethanolamine utilization protein EutM	eutM
-0.703186	P0AEM9	P0AEM9	Cystine-binding periplasmic protein	fliY
-0.698755	P69913	P69913	Carbon storage regulator	csrA
-0.694295	P52643	P52643	D-lactate dehydrogenase	ldhA
-0.693773	P12994	P12994	UPF0098 protein YbhB	ybhB
-0.691865	P0AFI5	P0AFI5	D-alanyl-D-alanine endopeptidase	pbpG
-0.690836	P0CF70;P0CF69;P0CF68;P0CF67;P0CF66	P0CF70;P0CF69;P0CF68;P0CF67;P0CF66	Transposase InsE for insertion sequence IS3E;Transposase InsE for insertion sequence IS3D;Transposase InsE for insertion sequence IS3C;Transposase InsE for insertion sequence IS3B;Transposase InsE for insertion sequence IS3A	insE5;insE4;insE3;insE2;insE1
-0.689532	P0A7F6	P0A7F6	S-adenosylmethionine decarboxylase proenzyme;S-adenosylmethionine decarboxylase beta chain;S-adenosylmethionine decarboxylase alpha chain	speD
-0.688211	P0AB61	P0AB61	Protein YciN	yciN
-0.67807	P30744	P30744	L-serine dehydratase 2	sdaB
-0.677486	P77554	P77554	Uncharacterized protein YahJ	yahJ
-0.676887	P16525	P16525	DNA replication terminus site-binding protein	tus
-0.67593	P0ACI6	P0ACI6	Regulatory protein AsnC	asnC
-0.672608	P25516	P25516	Aconitate hydratase A	acnA
-0.670923	P69681	P69681	Ammonia channel	amtB
-0.661038	P45424	P45424	Uncharacterized protein YhcH	yhcH
-0.654521	P52697	P52697	6-phosphogluconolactonase	pgl
-0.653516	P24182	P24182	Biotin carboxylase	accC
-0.650135	P0A6Y8	P0A6Y8	Chaperone protein DnaK	dnaK
-0.649743	P0A8U2	P0A8U2	UPF0294 protein YafD	yafD
-0.647511	Q47150	Q47150	Antitoxin DinJ	dinJ
-0.647221	P25553	P25553	Lactaldehyde dehydrogenase	aldA
-0.645248	P76046	P76046	Uncharacterized protein YcjX	ycjX
-0.645155	P39452	P39452	Ribonucleoside-diphosphate reductase 2 subunit alpha	nrdE
-0.638044	P04335	P04335	Esterase FrsA	frsA
-0.636922	P0A6R3	P0A6R3	DNA-binding protein Fis	fis
-0.632623	P0AFZ1	P0AFZ1	Protein SseB	sseB
-0.631596	P69741	P69741	Hydrogenase-2 small chain	hybO
-0.629547	P00393	P00393	NADH dehydrogenase	ndh
-0.625105	P0AFB5	P0AFB5	Nitrogen regulation protein NR(II)	glnL
-0.62494	P0A6A3	P0A6A3	Acetate kinase	ackA
-0.62289	P0A7H0	P0A7H0	DNA replication and repair protein RecF	recF
-0.62258	P12996	P12996	Biotin synthase	bioB
-0.620324	P13029	P13029	Catalase-peroxidase	katG
-0.61708	P69488	P69488	Divalent-cation tolerance protein CutA	cutA
-0.611753	P32662	P32662	Phosphoglycolate phosphatase	gph
-0.60865	P0AC00	P0AC00	Fructoselysine 6-phosphate deglycase	frlB
-0.605897	P0A8K5	P0A8K5	UPF0253 protein YaeP	yaeP
-0.60579	P0AEP1	P0AEP1	Galactose-proton symporter	galP
-0.600754	P0A744	P0A744	Peptide methionine sulfoxide reductase MsrA	msrA
-0.600138	P0AF90	P0AF90	Regulator of ribonuclease activity B	rraB
-0.598974	P0ABD3	P0ABD3	Bacterioferritin	bfr
-0.597065	P14175	P14175	Glycine betaine/L-proline transport ATP-binding protein ProV	proV
-0.596766	P64451	P64451	Uncharacterized lipoprotein YdcL	ydcL
-0.595179	P0A959	P0A959	Glutamate-pyruvate aminotransferase AlaA	alaA
-0.586761	P23917	P23917	Fructokinase	mak
-0.581993	P27298	P27298	Oligopeptidase A	prlC
-0.581495	P37146	P37146	Ribonucleoside-diphosphate reductase 2 subunit beta	nrdF
-0.580111	P0ACG8	P0ACG8	Heat shock protein 15	hslR
-0.57559	P0A9H3	P0A9H3	Lysine decarboxylase, inducible	cadA
-0.575176	P37657	P37657	Protein BcsE homolog	bcsE
-0.573898	P07650	P07650	Thymidine phosphorylase	deoA
-0.571627	P0AAS7	P0AAS7	Uncharacterized protein YbcJ	ybcJ
-0.567668	P0A9C5	P0A9C5	Glutamine synthetase	glnA
-0.565378	P03030	P03030	Transcriptional activator protein LysR	lysR
-0.565341	P13000	P13000	ATP-dependent dethiobiotin synthetase BioD 1	bioD1
-0.564391	P0AF24	P0AF24	Ribonucleotide monophosphatase NagD	nagD
-0.56397	P32173	P32173	Molybdenum cofactor guanylyltransferase	mobA
-0.563629	P75990	P75990	Blue light- and temperature-regulated antirepressor BluF	bluF
-0.561448	P77295	P77295	Probable HTH-type transcriptional regulator YgaV	ygaV
-0.559258	P0A9D2	P0A9D2	Glutathione S-transferase GstA	gstA
-0.557268	P0ACU7	P0ACU7	HTH-type transcriptional regulator YjdC	yjdC
-0.554635	P09158	P09158	Polyamine aminopropyltransferase	speE
-0.554036	P0ABV2	P0ABV2	Biopolymer transport protein ExbD	exbD
-0.553845	P0AA57	P0AA57	Protein YobA	yobA
-0.551809	P39304	P39304	3-keto-L-gulonate-6-phosphate decarboxylase UlaD	ulaD
-0.548748	P0A905	P0A905	Outer membrane lipoprotein SlyB	slyB
-0.547031	P0A6M8	P0A6M8	Elongation factor G	fusA
-0.546736	P00582	P00582	DNA polymerase I	polA
-0.546679	Q2M7R5	Q2M7R5	Uncharacterized protein YibT	yibT
-0.545402	P30871	P30871	Inorganic triphosphatase	ygiF
-0.544188	P39177	P39177	Universal stress protein G	uspG
-0.543724	P0AAN3	P0AAN3	Hydrogenase isoenzymes nickel incorporation protein HypB	hypB
-0.543715	P30177	P30177	Uncharacterized protein YbiB	ybiB
-0.542193	P0AG07	P0AG07	Ribulose-phosphate 3-epimerase	rpe
-0.540625	P0ADS6	P0ADS6	Uncharacterized protein YggE	yggE
-0.540618	P34209	P34209	Protein YdcF	ydcF
-0.53871	P24203	P24203	Uncharacterized GTP-binding protein YjiA	yjiA
-0.537077	P0A761	P0A761	Putative N-acetylmannosamine-6-phosphate 2-epimerase	nanE
-0.535804	P37666	P37666	Glyoxylate/hydroxypyruvate reductase B	ghrB
-0.53553	P39334	P39334	HTH-type transcriptional repressor BdcR	bdcR
-0.535037	P15286	P15286	Flagellar regulator flk	flk
-0.534342	P0A6I6	P0A6I6	Phosphopantetheine adenylyltransferase	coaD
-0.533964	P64610	P64610	Uncharacterized protein YrbL	yrbL
-0.529079	P25666	P25666	Protein HtrL	htrL
-0.528913	P0ADN2	P0ADN2	UPF0438 protein YifE	yifE
-0.523876	P0C0V0	P0C0V0	Periplasmic serine endoprotease DegP	degP
-0.522254	P0A898	P0A898	Endoribonuclease YbeY	ybeY
-0.518897	P0A8J2	P0A8J2	Primosomal protein 1	dnaT
-0.518133	P0AF48	P0AF48	UPF0047 protein YjbQ	yjbQ
-0.518037	P05719	P05719	Type-1 restriction enzyme EcoKI specificity protein	hsdS
-0.517363	P75746	P75746	UPF0271 protein YbgL	ybgL
-0.515797	P46859	P46859	Thermoresistant gluconokinase	gntK
-0.515475	P0A9J8	P0A9J8	P-protein;Chorismate mutase;Prephenate dehydratase	pheA
-0.514404	P0A9B2	P0A9B2	Glyceraldehyde-3-phosphate dehydrogenase A	gapA
-0.510327	P0A8M3	P0A8M3	Threonine--tRNA ligase	thrS
-0.50885	P0A8E1	P0A8E1	UPF0227 protein YcfP	ycfP
-0.508635	P0AB77	P0AB77	2-amino-3-ketobutyrate coenzyme A ligase	kbl
-0.506915	P33195	P33195	Glycine dehydrogenase (decarboxylating)	gcvP
-0.505543	P30748	P30748	Molybdopterin synthase sulfur carrier subunit	moaD
-0.504829	P17993	P17993	Ubiquinone biosynthesis O-methyltransferase	ubiG
-0.504594	P37095	P37095	Peptidase B	pepB
-0.502946	P10443	P10443	DNA polymerase III subunit alpha	dnaE
-0.500975	P39838	P39838	Phosphotransferase RcsD	rcsD
-0.500456	P52129	P52129	mRNA endoribonuclease LS	rnlA
-0.49774	P76594	P76594	Protein lysine acetyltransferase Pka	pka
-0.496049	P23893	P23893	Glutamate-1-semialdehyde 2,1-aminomutase	hemL
-0.490447	P0A915	P0A915	Outer membrane protein W	ompW
-0.487819	P08839	P08839	Phosphoenolpyruvate-protein phosphotransferase	ptsI
-0.485903	P45425	P45425	N-acetylmannosamine kinase	nanK
-0.483377	P0A8Z0	P0A8Z0	Acyl-CoA thioester hydrolase YciA	yciA
-0.482381	P03841	P03841	Maltose operon periplasmic protein	malM
-0.480509	P0A7D1	P0A7D1	Peptidyl-tRNA hydrolase	pth
-0.480153	P05791	P05791	Dihydroxy-acid dehydratase	ilvD
-0.475481	P39396	P39396	Inner membrane protein YjiY	yjiY
-0.475269	P17169	P17169	Glutamine--fructose-6-phosphate aminotransferase [isomerizing]	glmS
-0.475185	P00954	P00954	Tryptophan--tRNA ligase	trpS
-0.474552	P08194	P08194	Glycerol-3-phosphate transporter	glpT
-0.470175	P76148	P76148	Uncharacterized protein YneG	yneG
-0.468134	P63183	P63183	Low affinity potassium transport system protein kup	kup
-0.465405	P37671	P37671	HTH-type transcriptional regulator YiaJ	yiaJ
-0.46485	P00579	P00579	RNA polymerase sigma factor RpoD	rpoD
-0.464127	P69425	P69425	Sec-independent protein translocase protein TatB	tatB
-0.463172	P0CK95	P0CK95	Putative lipoprotein AcfD homolog	yghJ
-0.462481	P0AA91	P0AA91	Uncharacterized lipoprotein YeaY	yeaY
-0.459556	Q46864	Q46864	Antitoxin MqsA	mqsA
-0.459138	P39337	P39337	Uncharacterized N-acetyltransferase YjgM	yjgM
-0.457869	P37647	P37647	2-dehydro-3-deoxygluconokinase	kdgK
-0.457691	P09551	P09551	Lysine/arginine/ornithine-binding periplasmic protein	argT
-0.457537	P0AFP4	P0AFP4	Uncharacterized oxidoreductase YbbO	ybbO
-0.456754	P61517	P61517	Carbonic anhydrase 2	can
-0.456476	P15288	P15288	Cytosol non-specific dipeptidase	pepD
-0.455785	P0A6U5	P0A6U5	Ribosomal RNA small subunit methyltransferase G	rsmG
-0.455084	P25534	P25534	2-octaprenyl-6-methoxyphenol hydroxylase	ubiH
-0.453658	P0ACD4	P0ACD4	Iron-sulfur cluster assembly scaffold protein IscU	iscU
-0.453276	P31473	P31473	ATPase RavA	ravA
-0.450839	P07913	P07913	L-threonine 3-dehydrogenase	tdh
-0.450491	P77522	P77522	FeS cluster assembly protein SufB	sufB
-0.450425	P0A9N4	P0A9N4	Pyruvate formate-lyase 1-activating enzyme	pflA
-0.450059	P11557	P11557	Cell division protein DamX	damX
-0.44938	P0A754	P0A754	Glutathione-regulated potassium-efflux system ancillary protein KefF	kefF
-0.44823	P04994	P04994	Exodeoxyribonuclease 7 large subunit	xseA
-0.447508	P62768	P62768	UPF0325 protein YaeH	yaeH
-0.44654	P77395	P77395	Uncharacterized protein YbbN	ybbN
-0.446509	P0AFH2	P0AFH2	Oligopeptide transport system permease protein OppB	oppB
-0.440599	P0A6K6	P0A6K6	Phosphopentomutase	deoB
-0.439646	P0A9H7	P0A9H7	Cyclopropane-fatty-acyl-phospholipid synthase	cfa
-0.438431	P21338	P21338	Ribonuclease I	rna
-0.435881	P0A9L5	P0A9L5	Peptidyl-prolyl cis-trans isomerase C	ppiC
-0.4357	P18843	P18843	NH(3)-dependent NAD(+) synthetase	nadE
-0.435092	P0A6E4	P0A6E4	Argininosuccinate synthase	argG
-0.434551	P60716	P60716	Lipoyl synthase	lipA
-0.432254	P39411	P39411	Non-canonical purine NTP phosphatase	yjjX
-0.431567	P27128	P27128	Lipopolysaccharide 1,3-galactosyltransferase	rfaI
-0.43078	P06987	P06987	Histidine biosynthesis bifunctional protein HisB;Histidinol-phosphatase;Imidazoleglycerol-phosphate dehydratase	hisB
-0.428945	P0AEQ1	P0AEQ1	Protein GlcG	glcG
-0.427964	P0A9D8	P0A9D8	2,3,4,5-tetrahydropyridine-2,6-dicarboxylate N-succinyltransferase	dapD
-0.427742	Q46925	Q46925	Cysteine desulfurase CsdA	csdA
-0.427454	P18392	P18392	Sensor protein RstB	rstB
-0.426922	P0ADM4	P0ADM4	Uncharacterized protein YidQ	yidQ
-0.425322	P0AD59	P0AD59	Inhibitor of vertebrate lysozyme	ivy
-0.422572	P32695	P32695	tRNA-dihydrouridine synthase A	dusA
-0.422523	P76027	P76027	Oligopeptide transport ATP-binding protein OppD	oppD
-0.422469	P00805	P00805	L-asparaginase 2	ansB
-0.422427	P00350	P00350	6-phosphogluconate dehydrogenase, decarboxylating	gnd
-0.421007	P0ADG7	P0ADG7	Inosine-5-monophosphate dehydrogenase	guaB
-0.417531	P0AA16	P0AA16	Transcriptional regulatory protein OmpR	ompR
-0.417079	P27830	P27830	dTDP-glucose 4,6-dehydratase 2	rffG
-0.415035	P0A8N7	P0A8N7	Elongation factor P--(R)-beta-lysine ligase	epmA
-0.413629	P0A738	P0A738	Cyclic pyranopterin monophosphate synthase accessory protein	moaC
-0.411701	P0ACB2	P0ACB2	Delta-aminolevulinic acid dehydratase	hemB
-0.411493	P0AAH0	P0AAH0	Phosphate import ATP-binding protein PstB	pstB
-0.409281	P0A6L7	P0A6L7	Altronate oxidoreductase	uxaB
-0.408442	P0AA04	P0AA04	Phosphocarrier protein HPr	ptsH
-0.407121	P00509	P00509	Aspartate aminotransferase	aspC
-0.404123	P29217	P29217	UPF0502 protein YceH	yceH
-0.4036	P09424	P09424	Mannitol-1-phosphate 5-dehydrogenase	mtlD
-0.401487	P0AE88	P0AE88	Transcriptional regulatory protein CpxR	cpxR
-0.401429	P0AFQ7	P0AFQ7	Uncharacterized deoxyribonuclease YcfH	ycfH
-0.396146	P0ADQ2	P0ADQ2	Uncharacterized protein YiiD	yiiD
-0.395852	P0A8Q6	P0A8Q6	ATP-dependent Clp protease adapter protein ClpS	clpS
-0.394646	P12998	P12998	8-amino-7-oxononanoate synthase	bioF
-0.394636	P56262	P56262	Putative carboxymethylenebutenolidase	ysgA
-0.391183	P0ADY7	P0ADY7	50S ribosomal protein L16	rplP
-0.391043	P0AFH6	P0AFH6	Oligopeptide transport system permease protein OppC	oppC
-0.389097	P0AFI7	P0AFI7	Pyridoxine/pyridoxamine 5-phosphate oxidase	pdxH
-0.388623	P24554	P24554	DNA repair protein RadA	radA
-0.387541	P39286	P39286	Putative ribosome biogenesis GTPase RsgA	rsgA
-0.387318	P0A6K1	P0A6K1	Diaminopimelate epimerase	dapF
-0.386781	P77265	P77265	Multidrug resistance-like ATP-binding protein MdlA	mdlA
-0.384823	P00959	P00959	Methionine--tRNA ligase	metG
-0.384765	P0A6L0	P0A6L0	Deoxyribose-phosphate aldolase	deoC
-0.384085	P14294	P14294	DNA topoisomerase 3	topB
-0.384005	P33030	P33030	Uncharacterized protein YeiR	yeiR
-0.383054	P0A799	P0A799	Phosphoglycerate kinase	pgk
-0.382217	P64463	P64463	Putative selenoprotein YdfZ	ydfZ
-0.380965	P77529	P77529	Uncharacterized symporter YdjN	ydjN
-0.378997	P0CE48;P0CE47	P0CE48;P0CE47	Elongation factor Tu 2;Elongation factor Tu 1	tufB;tufA
-0.378363	P0A935	P0A935	Membrane-bound lytic murein transglycosylase A	mltA
-0.374751	P39160;P77260	P39160	D-mannonate oxidoreductase	uxuB
-0.371588	P0AG67	P0AG67	30S ribosomal protein S1	rpsA
-0.371232	P76316	P76316	D-cysteine desulfhydrase	dcyD
-0.369938	P30750	P30750	Methionine import ATP-binding protein MetN	metN
-0.369331	P0ACQ4	P0ACQ4	Hydrogen peroxide-inducible genes activator	oxyR
-0.368706	P31433	P31433	Uncharacterized protein YicH	yicH
-0.368432	P60546	P60546	Guanylate kinase	gmk
-0.3672	P0AGC3	P0AGC3	Soluble lytic murein transglycosylase	slt
-0.367037	Q46856	Q46856	Alcohol dehydrogenase YqhD	yqhD
-0.366457	P60955	P60955	Prolipoprotein diacylglyceryl transferase	lgt
-0.366328	P0A8S1	P0A8S1	HTH-type transcriptional regulator ArgP	argP
-0.365969	P0AB91	P0AB91	Phospho-2-dehydro-3-deoxyheptonate aldolase, Phe-sensitive	aroG
-0.365944	P05523	P05523	Formamidopyrimidine-DNA glycosylase	mutM
-0.364908	P76170	P76170	UPF0482 protein YnfB	ynfB
-0.364742	P0AAB8	P0AAB8	Universal stress protein D	uspD
-0.364308	P0AFX0	P0AFX0	Ribosome hibernation promoting factor	hpf
-0.361285	P77182	P77182	tRNA 5-methylaminomethyl-2-thiouridine biosynthesis bifunctional protein MnmC;tRNA (mnm(5)s(2)U34)-methyltransferase;FAD-dependent cmnm(5)s(2)U34 oxidoreductase	mnmC
-0.361057	P0A9J6	P0A9J6	Ribokinase	rbsK
-0.358181	P0AFY2	P0AFY2	Protein SanA	sanA
-0.357169	P0A6J3	P0A6J3	Sulfate transporter CysZ	cysZ
-0.356351	P77338	P77338	Mechanosensitive channel MscK	mscK
-0.355782	P0AD12	P0AD12	Protein YeeZ	yeeZ
-0.352666	P0AED9	P0AED9	DNA-cytosine methyltransferase	dcm
-0.351847	P42620	P42620	Glutathionyl-hydroquinone reductase YqjG	yqjG
-0.350995	P46474	P46474	Uncharacterized protein YhdP	yhdP
-0.350437	P0AG18	P0AG18	N5-carboxyaminoimidazole ribonucleotide mutase	purE
-0.349806	P21169;P24169	P21169	Ornithine decarboxylase, constitutive	speC
-0.349066	P30745	P30745	Cyclic pyranopterin monophosphate synthase	moaA
-0.346224	P0A7U3	P0A7U3	30S ribosomal protein S19	rpsS
-0.34293	P0AEL6	P0AEL6	Ferrienterobactin-binding periplasmic protein	fepB
-0.34052	P0A8L1	P0A8L1	Serine--tRNA ligase	serS
-0.337681	P21866;P39901	P21866	KDP operon transcriptional regulatory protein KdpE	kdpE
-0.336064	P30860	P30860	ABC transporter arginine-binding protein 1	artJ
-0.335393	P46130	P46130	Putative acyl-CoA thioester hydrolase YbhC	ybhC
-0.335197	P0AAN9	P0AAN9	Anti-adapter protein IraP	iraP
-0.335002	P0AGC7	P0AGC7	Protein Smp	smp
-0.334489	P37759	P37759	dTDP-glucose 4,6-dehydratase 1	rfbB
-0.334308	P0AE48	P0AE48	Gamma-glutamylcyclotransferase family protein YtfP	ytfP
-0.332098	Q46868	Q46868	Uncharacterized protein YqiC	yqiC
-0.332043	P52108	P52108	Transcriptional regulatory protein RstA	rstA
-0.330671	P09148	P09148	Galactose-1-phosphate uridylyltransferase	galT
-0.330492	P32176	P32176	Formate dehydrogenase-O major subunit	fdoG
-0.329723	P0AB55	P0AB55	Protein YciI	yciI
-0.328101	P23886	P23886	ATP-binding/permease protein CydC	cydC
-0.326523	P13458	P13458	Nuclease SbcCD subunit C	sbcC
-0.326052	P65870	P65870	6-carboxy-5,6,7,8-tetrahydropterin synthase	queD
-0.323052	P0C8J6	P0C8J6	D-tagatose-1,6-bisphosphate aldolase subunit GatY	gatY
-0.322946	P0AD61	P0AD61	Pyruvate kinase I	pykF
-0.322772	P0A8V6	P0A8V6	Fatty acid metabolism regulator protein	fadR
-0.322434	P05020	P05020	Dihydroorotase	pyrC
-0.320134	P61949	P61949	Flavodoxin-1	fldA
-0.319769	P37615	P37615	Uncharacterized protein YhhM	yhhM
-0.317095	P13857	P13857	Ribosomal-protein-serine acetyltransferase	rimL
-0.315982	P0AET8	P0AET8	7-alpha-hydroxysteroid dehydrogenase	hdhA
-0.31546	P23869	P23869	Peptidyl-prolyl cis-trans isomerase B	ppiB
-0.314248	P0A9M8	P0A9M8	Phosphate acetyltransferase	pta
-0.313092	P46853	P46853	Uncharacterized oxidoreductase YhhX	yhhX
-0.312351	P0AFR2	P0AFR2	C4-dicarboxylic acid transporter DauA	dauA
-0.311529	P0AES0	P0AES0	Bifunctional glutathionylspermidine synthetase/amidase;Glutathionylspermidine amidase;Glutathionylspermidine synthetase	gss
-0.309859	P22186	P22186	Transcriptional regulator MraZ	mraZ
-0.308537	P67603	P67603	UPF0267 protein YqfB	yqfB
-0.30711	P77690	P77690	UDP-4-amino-4-deoxy-L-arabinose--oxoglutarate aminotransferase	arnB
-0.306309	P0ADE8	P0ADE8	tRNA-modifying protein YgfZ	ygfZ
-0.30583	Q47690	Q47690	Homocysteine S-methyltransferase	mmuM
-0.305392	P76491	P76491	5-deoxynucleotidase YfbR	yfbR
-0.304538	P76149	P76149	Succinate semialdehyde dehydrogenase [NAD(P)+] Sad	sad
-0.303223	P0A8X0	P0A8X0	UPF0307 protein YjgA	yjgA
-0.294993	P0ACK5	P0ACK5	Deoxyribose operon repressor	deoR
-0.293865	P60664	P60664	Imidazole glycerol phosphate synthase subunit HisF	hisF
-0.291714	P17952	P17952	UDP-N-acetylmuramate--L-alanine ligase	murC
-0.291079	P77559	P77559	Uncharacterized HTH-type transcriptional regulator YnfL	ynfL
-0.288328	P30870	P30870	Glutamate-ammonia-ligase adenylyltransferase	glnE
-0.28638	P0A9Z1	P0A9Z1	Nitrogen regulatory protein P-II 1	glnB
-0.284587	P33221	P33221	Phosphoribosylglycinamide formyltransferase 2	purT
-0.283496	P31663	P31663	Pantothenate synthetase	panC
-0.282912	P0A8I5	P0A8I5	tRNA (guanine-N(7)-)-methyltransferase	trmB
-0.282722	P0AGJ7	P0AGJ7	tRNA (cytidine(34)-2-O)-methyltransferase	trmL
-0.281398	P0ABN1	P0ABN1	Diacylglycerol kinase	dgkA
-0.279483	P0ACJ0	P0ACJ0	Leucine-responsive regulatory protein	lrp
-0.277148	P0AES2;Q46915	P0AES2	Glucarate dehydratase	gudD
-0.276908	P25894	P25894	Metalloprotease LoiP	loiP
-0.272872	P33136	P33136	Glucans biosynthesis protein G	mdoG
-0.272392	P0A6M4	P0A6M4	D-aminoacyl-tRNA deacylase	dtd
-0.272292	P15031	P15031	Fe(3+) dicitrate transport ATP-binding protein FecE	fecE
-0.272186	P0A8W8	P0A8W8	UPF0304 protein YfbU	yfbU
-0.271973	P0A6K3	P0A6K3	Peptide deformylase	def
-0.271095	P08192	P08192	Bifunctional protein FolC;Folylpolyglutamate synthase;Dihydrofolate synthase	folC
-0.270672	P0ABK5	P0ABK5	Cysteine synthase A	cysK
-0.268432	P0ABU7	P0ABU7	Biopolymer transport protein ExbB	exbB
-0.268079	P0ACI3	P0ACI3	Xylose operon regulatory protein	xylR
-0.267225	P0A8M0	P0A8M0	Asparagine--tRNA ligase	asnS
-0.267185	P0AFM6	P0AFM6	Phage shock protein A	pspA
-0.265284	P0A9C3	P0A9C3	Aldose 1-epimerase	galM
-0.263866	P0AFK0	P0AFK0	Metalloprotease PmbA	pmbA
-0.263728	P24186	P24186	Bifunctional protein FolD;Methylenetetrahydrofolate dehydrogenase;Methenyltetrahydrofolate cyclohydrolase	folD
-0.263096	P04993	P04993	RecBCD enzyme subunit RecD	recD
-0.261114	Q46948	Q46948	Probable protein deglycase	yajL
-0.260854	P0AF43	P0AF43	Uncharacterized protein YjbB	yjbB
-0.260528	P39199	P39199	50S ribosomal protein L3 glutamine methyltransferase	prmB
-0.260387	P24171	P24171	Peptidyl-dipeptidase dcp	dcp
-0.259942	P04425	P04425	Glutathione synthetase	gshB
-0.257551	P0A6T3	P0A6T3	Galactokinase	galK
-0.25698	P0AE12	P0AE12	AMP nucleosidase	amn
-0.255239	P0A8F8	P0A8F8	UvrABC system protein B	uvrB
-0.255222	P0A953	P0A953	3-oxoacyl-[acyl-carrier-protein] synthase 1	fabB
-0.25425	P0A6V8	P0A6V8	Glucokinase	glk
-0.252092	P0A6U3	P0A6U3	tRNA uridine 5-carboxymethylaminomethyl modification enzyme MnmG	mnmG
-0.250401	P40874	P40874	N-methyl-L-tryptophan oxidase	solA
-0.250227	P0AE52	P0AE52	Putative peroxiredoxin bcp	bcp
-0.248573	P21599	P21599	Pyruvate kinase II	pykA
-0.24689	P0ABC3	P0ABC3	Modulator of FtsH protease HflC	hflC
-0.246389	P50456	P50456	Protein mlc	mlc
-0.24506	P0A7A5	P0A7A5	Protein-L-isoaspartate O-methyltransferase	pcm
-0.243985	P0C0K3	P0C0K3	Protein RdoA	rdoA
-0.243038	P0AFM9	P0AFM9	Phage shock protein B	pspB
-0.242146	P0ABF6	P0ABF6	Cytidine deaminase	cdd
-0.240178	P04693	P04693	Aromatic-amino-acid aminotransferase	tyrB
-0.23874	P22106	P22106	Asparagine synthetase B [glutamine-hydrolyzing]	asnB
-0.236271	P76502	P76502	Phosphohistidine phosphatase SixA	sixA
-0.234932	P0CE53;A0A385XJE6;P0CE58;P0CE57;P0CE56;P0CE55;P0CE54;P0CE52;P0CE51;P0CE50;P0CE49;P76071	P0CE53;A0A385XJE6;P0CE58;P0CE57;P0CE56;P0CE55;P0CE54;P0CE52;P0CE51;P0CE50;P0CE49;P76071	Transposase InsH for insertion sequence element IS5H;Transposase InsH for insertion sequence element IS5T;Transposase InsH for insertion sequence element IS5R;Transposase InsH for insertion sequence element IS5LO;Transposase InsH for insertion sequence element IS5K;Transposase InsH for insertion sequence element IS5I;Transposase InsH for insertion sequence element IS5F;Transposase InsH for insert…	insH6;insH11;insH10;insH9;insH8;insH7;insH4;insH3;insH2;insH1;insH5
-0.232961	P76187	P76187	Oxidoreductase YdhF	ydhF
-0.231016	P29680	P29680	Uroporphyrinogen decarboxylase	hemE
-0.22879	P0ACU2	P0ACU2	HTH-type transcriptional regulator RutR	rutR
-0.228731	P0A6V1	P0A6V1	Glucose-1-phosphate adenylyltransferase	glgC
-0.228218	P0A7T3	P0A7T3	30S ribosomal protein S16	rpsP
-0.22772	P06959	P06959	Dihydrolipoyllysine-residue acetyltransferase component of pyruvate dehydrogenase complex	aceF
-0.225524	P0AGG8	P0AGG8	Metalloprotease TldD	tldD
-0.225346	P0A9L8	P0A9L8	Pyrroline-5-carboxylate reductase	proC
-0.224471	P67095	P67095	Phosphodiesterase YfcE	yfcE
-0.224427	P0A812	P0A812	Holliday junction ATP-dependent DNA helicase RuvB	ruvB
-0.222892	P0AED5	P0AED5	Response regulator UvrY	uvrY
-0.222499	P76256	P76256	tRNA threonylcarbamoyladenosine biosynthesis protein TsaB	tsaB
-0.221498	P37692	P37692	ADP-heptose--LPS heptosyltransferase 2	rfaF
-0.221123	P0C093	P0C093	Nucleoid occlusion factor SlmA	slmA
-0.218914	P22525	P22525	Probable L,D-transpeptidase YcbB	ycbB
-0.21832	P0A9T0	P0A9T0	D-3-phosphoglycerate dehydrogenase	serA
-0.217253	P0AEK0	P0AEK0	Exodeoxyribonuclease 10	exoX
-0.21678	P17115	P17115	Arabinose 5-phosphate isomerase GutQ	gutQ
-0.213208	P12758	P12758	Uridine phosphorylase	udp
-0.210016	P12995	P12995	Adenosylmethionine-8-amino-7-oxononanoate aminotransferase	bioA
-0.209553	P37641	P37641	Uncharacterized HTH-type transcriptional regulator YhjC	yhjC
-0.207924	P41407	P41407	FMN-dependent NADH-azoreductase	azoR
-0.207199	P76273	P76273	Ribosomal RNA small subunit methyltransferase F	rsmF
-0.206268	P0A8Y8	P0A8Y8	Proofreading thioesterase EntH	entH
-0.204576	P19636	P19636	Ethanolamine ammonia-lyase light chain	eutC
-0.204507	P28905	P28905	DNA polymerase III subunit chi	holC
-0.202931	P02943	P02943	Maltoporin	lamB
-0.201423	P15034	P15034	Xaa-Pro aminopeptidase	pepP
-0.201186	P77737	P77737	Oligopeptide transport ATP-binding protein OppF	oppF
-0.198579	P0ABH0	P0ABH0	Cell division protein FtsA	ftsA
-0.197764	P0A817	P0A817	S-adenosylmethionine synthase	metK
-0.197714	P0AA47	P0AA47	Low-affinity putrescine importer PlaP	plaP
-0.197216	P76243	P76243	Uncharacterized protein YeaO	yeaO
-0.196244	P09152	P09152	Respiratory nitrate reductase 1 alpha chain	narG
-0.193949	P31142	P31142	3-mercaptopyruvate sulfurtransferase	sseA
-0.193244	P0A9Q9	P0A9Q9	Aspartate-semialdehyde dehydrogenase	asd
-0.192901	P0A9X4	P0A9X4	Rod shape-determining protein MreB	mreB
-0.192528	P26646	P26646	Probable acrylyl-CoA reductase AcuI	acuI
-0.190257	P0AB89	P0AB89	Adenylosuccinate lyase	purB
-0.189781	P64596	P64596	Uncharacterized protein YraP	yraP
-0.188477	P22255	P22255	3(2),5-bisphosphate nucleotidase CysQ	cysQ
-0.186576	P24205	P24205	Lipid A biosynthesis myristoyltransferase	lpxM
-0.186499	P0A6Z6	P0A6Z6	Nickel-responsive regulator	nikR
-0.185928	P0A9L3	P0A9L3	FKBP-type 22 kDa peptidyl-prolyl cis-trans isomerase	fklB
-0.183996	P0A8K1	P0A8K1	Phosphatidylserine decarboxylase proenzyme;Phosphatidylserine decarboxylase alpha chain;Phosphatidylserine decarboxylase beta chain	psd
-0.183053	P0ABN5	P0ABN5	Anaerobic C4-dicarboxylate transporter DcuA	dcuA
-0.182572	P39099	P39099	Periplasmic pH-dependent serine endoprotease DegQ	degQ
-0.182399	P36562	P36562	Nicotinate-nucleotide--dimethylbenzimidazole phosphoribosyltransferase	cobT
-0.180242	P0AAJ5	P0AAJ5	Formate dehydrogenase-O iron-sulfur subunit	fdoH
-0.179629	P0A8N3	P0A8N3	Lysine--tRNA ligase	lysS
-0.177512	P0A8C1	P0A8C1	UPF0145 protein YbjQ	ybjQ
-0.177401	P75777	P75777	UPF0194 membrane protein YbhG	ybhG
-0.176311	P39265	P39265	D-allose-binding periplasmic protein	alsB
-0.175349	P10908	P10908	Glycerophosphoryl diester phosphodiesterase	ugpQ
-0.174025	P0A6H1	P0A6H1	ATP-dependent Clp protease ATP-binding subunit ClpX	clpX
-0.173403	P31133	P31133	Putrescine-binding periplasmic protein	potF
-0.173056	P0A784	P0A784	Oligoribonuclease	orn
-0.172386	P0ADK8	P0ADK8	Uncharacterized protein YibL	yibL
-0.172129	P27305	P27305	Glutamyl-Q tRNA(Asp) synthetase	gluQ
-0.171944	P08368	P08368	Transcriptional regulatory protein CreB	creB
-0.171878	P0AEC0	P0AEC0	UPF0053 inner membrane protein YoaE	yoaE
-0.171679	P21170	P21170	Biosynthetic arginine decarboxylase	speA
-0.167789	P09394	P09394	Glycerophosphoryl diester phosphodiesterase	glpQ
-0.167683	P77376	P77376	Uncharacterized oxidoreductase YdgJ	ydgJ
-0.166011	P00370	P00370	NADP-specific glutamate dehydrogenase	gdhA
-0.165484	P76206	P76206	Uncharacterized protein YdiY	ydiY
-0.164949	P0A881	P0A881	Trp operon repressor	trpR
-0.164794	P77766	P77766	PHP domain-containing protein YciV	yciV
-0.164273	P12281	P12281	Molybdopterin molybdenumtransferase	moeA
-0.163842	P0A6W3	P0A6W3	Phospho-N-acetylmuramoyl-pentapeptide-transferase	mraY
-0.163554	P0A6G7	P0A6G7	ATP-dependent Clp protease proteolytic subunit	clpP
-0.163365	P75829	P75829	Uncharacterized protein YbjX	ybjX
-0.163337	P0ACA7	P0ACA7	Glutathione S-transferase GstB	gstB
-0.163321	P0AGG4	P0AGG4	Thioredoxin-2	trxC
-0.163003	P0AEX9	P0AEX9	Maltose-binding periplasmic protein	malE
-0.162148	P0AD70	P0AD70	D-alanyl-D-alanine-carboxypeptidase/endopeptidase AmpH	ampH
-0.161475	P60595	P60595	Imidazole glycerol phosphate synthase subunit HisH	hisH
-0.160519	P0A6G3	P0A6G3	Nicotinamide-nucleotide amidohydrolase PncC	pncC
-0.160372	P37325	P37325	Uncharacterized protein YbcH	ybcH
-0.159651	P31979	P31979	NADH-quinone oxidoreductase subunit F	nuoF
-0.158393	P30843	P30843	Transcriptional regulatory protein BasR	basR
-0.155687	P0A912	P0A912	Peptidoglycan-associated lipoprotein	pal
-0.155104	P0AAE2	P0AAE2	Proline-specific permease ProY	proY
-0.154001	P62623	P62623	4-hydroxy-3-methylbut-2-enyl diphosphate reductase	ispH
-0.153863	P77444	P77444	Cysteine desulfurase	sufS
-0.1532	P64636	P64636	GMP/IMP nucleotidase YrfG	yrfG
-0.15278	P0ACN4	P0ACN4	HTH-type transcriptional repressor AllR	allR
-0.152541	P33916	P33916	Uncharacterized ABC transporter ATP-binding protein YejF	yejF
-0.152355	P0AFC7	P0AFC7	NADH-quinone oxidoreductase subunit B	nuoB
-0.152273	P00864	P00864	Phosphoenolpyruvate carboxylase	ppc
-0.15046	P09053	P09053	Valine--pyruvate aminotransferase	avtA
-0.149469	P0A7Y0	P0A7Y0	Ribonuclease 3	rnc
-0.149346	P09373	P09373	Formate acetyltransferase 1	pflB
-0.148047	P60560	P60560	GMP reductase	guaC
-0.146817	P0AAZ4	P0AAZ4	Replication-associated recombination protein A	rarA
-0.145593	P75949	P75949	Beta-hexosaminidase	nagZ
-0.144692	P0A7Z4	P0A7Z4	DNA-directed RNA polymerase subunit alpha	rpoA
-0.144519	P0A9S5	P0A9S5	Glycerol dehydrogenase	gldA
-0.143425	P43671	P43671	Paraquat-inducible protein B	pqiB
-0.142555	P24215	P24215	Mannonate dehydratase	uxuA
-0.141203	P0A8M6	P0A8M6	UPF0265 protein YeeX	yeeX
-0.140467	P0A746	P0A746	Peptide methionine sulfoxide reductase MsrB	msrB
-0.139932	P0AAI9	P0AAI9	Malonyl CoA-acyl carrier protein transacylase	fabD
-0.139545	P06992	P06992	Ribosomal RNA small subunit methyltransferase A	rsmA
-0.137791	P0AFZ3	P0AFZ3	Stringent starvation protein B	sspB
-0.136859	P0AFD6	P0AFD6	NADH-quinone oxidoreductase subunit I	nuoI
-0.135003	P30958	P30958	Transcription-repair-coupling factor	mfd
-0.132947	P0A6B4	P0A6B4	Alanine racemase, biosynthetic	alr
-0.132053	P30178	P30178	Uncharacterized oxidoreductase YbiC	ybiC
-0.131948	P03023	P03023	Lactose operon repressor	lacI
-0.130863	P0AAI3	P0AAI3	ATP-dependent zinc metalloprotease FtsH	ftsH
-0.13082	P75874	P75874	Uncharacterized protein YccU	yccU
-0.130448	P0AEE1	P0AEE1	Protein DcrB	dcrB
-0.129854	P0A7D7	P0A7D7	Phosphoribosylaminoimidazole-succinocarboxamide synthase	purC
-0.127803	P19624	P19624	4-hydroxythreonine-4-phosphate dehydrogenase	pdxA
-0.126357	P52598	P52598	Uncharacterized HTH-type transcriptional regulator YgbI	ygbI
-0.12623	P13024	P13024	Protein FdhE	fdhE
-0.125677	P61320	P61320	Outer-membrane lipoprotein LolB	lolB
-0.124984	P0AB58	P0AB58	Lipopolysaccharide assembly protein B	lapB
-0.124645	P0A8W0	P0A8W0	Transcriptional regulator NanR	nanR
-0.124097	P76290	P76290	tRNA (cmo5U34)-methyltransferase	cmoA
-0.123669	P0A6T1;CON__Q3ZBD7	P0A6T1	Glucose-6-phosphate isomerase	pgi
-0.12285	P0A948	P0A948	Ribosomal-protein-alanine acetyltransferase	rimJ
-0.12138	P0C0R7	P0C0R7	Ribosomal RNA large subunit methyltransferase E	rlmE
-0.119987	P05194	P05194	3-dehydroquinate dehydratase	aroD
-0.119666	P13016	P13016	1,6-anhydro-N-acetylmuramyl-L-alanine amidase AmpD	ampD
-0.118535	P64612	P64612	Cell division protein ZapE	zapE
-0.117688	P08312	P08312	Phenylalanine--tRNA ligase alpha subunit	pheS
-0.11765	P64455	P64455	Uncharacterized protein YdcY	ydcY
-0.11657	P66817	P66817	DnaA initiator-associating protein DiaA	diaA
-0.116156	P21893	P21893	Single-stranded-DNA-specific exonuclease RecJ	recJ
-0.115957	P06993	P06993	HTH-type transcriptional regulator MalT	malT
-0.115902	P0ADU2	P0ADU2	Probable quinol monooxygenase YgiN	ygiN
-0.11569	P0A6U8	P0A6U8	Glycogen synthase	glgA
-0.11465	P07649	P07649	tRNA pseudouridine synthase A	truA
-0.113471	P0A9K3	P0A9K3	PhoH-like protein	ybeZ
-0.113075	P69924	P69924	Ribonucleoside-diphosphate reductase 1 subunit beta	nrdB
-0.111663	P27240	P27240	Lipopolysaccharide core heptose(II) kinase RfaY	rfaY
-0.111144	P0ADP9	P0ADP9	Protein YihD	yihD
-0.111021	P68767	P68767	Cytosol aminopeptidase	pepA
-0.109647	P76008	P76008	Murein tetrapeptide carboxypeptidase	ldcA
-0.108651	P42599	P42599	Uncharacterized oxidoreductase YgjR	ygjR
-0.107849	P0AGJ5	P0AGJ5	Uncharacterized tRNA/rRNA methyltransferase YfiF	yfiF
-0.107697	P37689	P37689	2,3-bisphosphoglycerate-independent phosphoglycerate mutase	gpmI
-0.106822	P06715	P06715	Glutathione reductase	gor
-0.106217	P27859	P27859	Tat-linked quality control protein TatD	tatD
-0.105902	P0AC53	P0AC53	Glucose-6-phosphate 1-dehydrogenase;Extracellular death factor	zwf
-0.104456	P09147	P09147	UDP-glucose 4-epimerase	galE
-0.104442	P0A6Y1	P0A6Y1	Integration host factor subunit beta	ihfB
-0.103851	P21165	P21165	Xaa-Pro dipeptidase	pepQ
-0.102509	P0AFR0	P0AFR0	NTE family protein RssA	rssA
-0.102306	P0A7E1	P0A7E1	Dihydroorotate dehydrogenase (quinone)	pyrD
-0.100614	P0AFY8	P0AFY8	Negative modulator of initiation of replication	seqA
-0.0990448	P75914	P75914	Probable phosphatase YcdX	ycdX
-0.0986417	P0AB10	P0AB10	Uncharacterized lipoprotein YmbA	ymbA
-0.0980943	P0ACB7	P0ACB7	Protein HemY	hemY
-0.0980803	P0ADX1	P0ADX1	Protein YhfA	yhfA
-0.0931257	P0A7E5	P0A7E5	CTP synthase	pyrG
-0.0927219	P0AEN8	P0AEN8	L-fucose mutarotase	fucU
-0.0923951	P27248	P27248	Aminomethyltransferase	gcvT
-0.0902322	P11875	P11875	Arginine--tRNA ligase	argS
-0.0881799	P0A6P7	P0A6P7	Probable GTP-binding protein EngB	engB
-0.0866076	P0AEK4	P0AEK4	Enoyl-[acyl-carrier-protein] reductase [NADH] FabI	fabI
-0.0862605	Q46845	Q46845	Disulfide-bond oxidoreductase YghU	yghU
-0.0861823	P68567	P68567	Ribosomal RNA small subunit methyltransferase J	rsmJ
-0.0854581	P0ADW3	P0ADW3	Inner membrane protein YhcB	yhcB
-0.082538	P0ACJ8	P0ACJ8	cAMP-activated global transcriptional regulator CRP	crp
-0.0812105	P24192	P24192	Hydrogenase isoenzymes formation protein HypD	hypD
-0.0800629	P0AES6	P0AES6	DNA gyrase subunit B	gyrB
-0.0800158	P62615	P62615	4-diphosphocytidyl-2-C-methyl-D-erythritol kinase	ispE
-0.0787137	P0A8V2	P0A8V2	DNA-directed RNA polymerase subunit beta	rpoB
-0.0784225	P04982	P04982	D-ribose pyranase	rbsD
-0.0768452	P23839	P23839	UPF0701 protein YicC	yicC
-0.0761426	P0A9Q1	P0A9Q1	Aerobic respiration control protein ArcA	arcA
-0.075805	P0ADC1	P0ADC1	LPS-assembly lipoprotein LptE	lptE
-0.0755367	P77318	P77318	Uncharacterized sulfatase YdeN	ydeN
-0.0753018	P0AAP3	P0AAP3	Transcriptional repressor FrmR	frmR
-0.0752865	P39180	P39180	Antigen 43;Antigen 43 alpha chain;Antigen 43 beta chain	flu
-0.0740509	P36979	P36979	Dual-specificity RNA methyltransferase RlmN	rlmN
-0.0738544	P0AEY3	P0AEY3	Nucleoside triphosphate pyrophosphohydrolase	mazG
-0.0708993	P63417	P63417	Uncharacterized N-acetyltransferase YhbS	yhbS
-0.0688127	P0AEG6	P0AEG6	Thiol:disulfide interchange protein DsbC	dsbC
-0.0680586	P00887	P00887	Phospho-2-dehydro-3-deoxyheptonate aldolase, Trp-sensitive	aroH
-0.06777	P27434	P27434	Cytoskeleton protein RodZ	rodZ
-0.0674343	P75830	P75830	Macrolide export protein MacA	macA
-0.0671838	P36767	P36767	Recombination-associated protein RdgC	rdgC
-0.0671746	P0AE06;P24180	P0AE06	Multidrug efflux pump subunit AcrA	acrA
-0.0666513	P69829	P69829	Nitrogen regulatory protein	ptsN
-0.0664533	P31808	P31808	Uncharacterized oxidoreductase YciK	yciK
-0.0659103	P37908	P37908	UPF0053 inner membrane protein YfjD	yfjD
-0.0635303	P0AFF6	P0AFF6	Transcription termination/antitermination protein NusA	nusA
-0.0628293	P0A8R9	P0A8R9	HTH-type transcriptional regulator HdfR	hdfR
-0.0624879	P55734	P55734	Inner membrane protein YgaP	ygaP
-0.0619799	P62707	P62707	2,3-bisphosphoglycerate-dependent phosphoglycerate mutase	gpmA
-0.0618804	P37613	P37613	PanD maturation factor	panM
-0.0609385	P07004	P07004	Gamma-glutamyl phosphate reductase	proA
-0.0608222	P77162	P77162	Uncharacterized protein YkfB	ykfB
-0.060777	P0A917	P0A917	Outer membrane protein X	ompX
-0.060037	P23836	P23836	Transcriptional regulatory protein PhoP	phoP
-0.0597308	P42632	P42632	PFL-like enzyme TdcE	tdcE
-0.058684	P39356	P39356	Uncharacterized transcriptional regulator YjhU	yjhU
-0.0570866	P77488	P77488	1-deoxy-D-xylulose-5-phosphate synthase	dxs
-0.0561237	P69506	P69506	Iron-sulfur cluster repair protein YtfE	ytfE
-0.0557251	P0ADP0	P0ADP0	Flavin mononucleotide phosphatase YigB	yigB
-0.054561	P0A8E5	P0A8E5	UPF0231 protein YacL	yacL
-0.0534058	P07762	P07762	1,4-alpha-glucan branching enzyme GlgB	glgB
-0.0529041	P0AEJ2	P0AEJ2	Isochorismate synthase EntC	entC
-0.0526571	P07604	P07604	Transcriptional regulatory protein TyrR	tyrR
-0.052578	P0ACL2	P0ACL2	Exu regulon transcriptional regulator	exuR
-0.0516968	P09372	P09372	Protein GrpE	grpE
-0.0515607	P0AEE8	P0AEE8	DNA adenine methylase	dam
-0.0508868	P15770	P15770	Shikimate dehydrogenase (NADP(+))	aroE
-0.0505187	P24255	P24255	RNA polymerase sigma-54 factor	rpoN
-0.0504077	P0AFB8	P0AFB8	Nitrogen regulation protein NR(I)	glnG
-0.0496114	P0AFG8	P0AFG8	Pyruvate dehydrogenase E1 component	aceE
-0.0492128	P75863	P75863	Uncharacterized protein YcbX	ycbX
-0.0489159	P06986	P06986	Histidinol-phosphate aminotransferase	hisC
-0.0488326	P06971	P06971	Ferrichrome-iron receptor	fhuA
-0.0483551	P0A825	P0A825	Serine hydroxymethyltransferase	glyA
-0.0479914	P45578	P45578	S-ribosylhomocysteine lyase	luxS
-0.0476055	P0A9R4	P0A9R4	2Fe-2S ferredoxin	fdx
-0.0475852	P0A9Q7	P0A9Q7	Aldehyde-alcohol dehydrogenase;Alcohol dehydrogenase;Acetaldehyde dehydrogenase [acetylating];Pyruvate-formate-lyase deactivase	adhE
-0.0469348	P0AE22	P0AE22	Class B acid phosphatase	aphA
-0.0467472	P05458	P05458	Protease 3	ptrA
-0.0466328	P77718	P77718	tRNA sulfurtransferase	thiI
-0.0465965	P77223	P77223	Electron transport complex subunit RsxB	rsxB
-0.0464897	P0ACB0	P0ACB0	Replicative DNA helicase	dnaB
-0.0460103	P0A8R0	P0A8R0	Regulator of ribonuclease activity A	rraA
-0.0452086	P0A717	P0A717	Ribose-phosphate pyrophosphokinase	prs
-0.0448659	P16659	P16659	Proline--tRNA ligase	proS
-0.0443134	P09030	P09030	Exodeoxyribonuclease III	xthA
-0.0439669	P0AA25	P0AA25	Thioredoxin-1	trxA
-0.0431197	P32664	P32664	NADH pyrophosphatase	nudC
-0.0428543	P76561	P76561	Esterase YpfH	ypfH
-0.0423552	P0AEE3	P0AEE3	Serine endoprotease DegS	degS
-0.0416126	P0A7B5	P0A7B5	Glutamate 5-kinase	proB
-0.0414235	P0A7N9	P0A7N9	50S ribosomal protein L33	rpmG
-0.0405191	P52647	P52647	Probable pyruvate-flavodoxin oxidoreductase	ydbK
-0.0401325	P0A800	P0A800	DNA-directed RNA polymerase subunit omega	rpoZ
-0.0399729	P33602	P33602	NADH-quinone oxidoreductase subunit G	nuoG
-0.0397396	P37344	P37344	Psp operon transcriptional activator	pspF
-0.0395368	P20966	P20966	PTS system fructose-specific EIIBC component;Fructose-specific phosphotransferase enzyme IIB component;Fructose permease IIC component	fruA
-0.0389144	P0A729	P0A729	Maf-like protein YceF	yceF
-0.0385526	P0AG27	P0AG27	Uncharacterized protein YibN	yibN
-0.0379028	P27242	P27242	Lipopolysaccharide 1,2-N-acetylglucosaminetransferase	waaU
-0.0368195	P0AGE6	P0AGE6	Chromate reductase	chrR
-0.0365009	P05459	P05459	Erythronate-4-phosphate dehydrogenase	pdxB
-0.0344995	P0A843	P0A843	Sec-independent protein translocase protein TatE	tatE
-0.0326716	P0AB98	P0AB98	ATP synthase subunit a	atpB
-0.0303739	P0AB71	P0AB71	Fructose-bisphosphate aldolase class 2	fbaA
-0.0300007	P0A8Y5	P0A8Y5	Sugar phosphatase YidA	yidA
-0.028787	Q46851	Q46851	L-glyceraldehyde 3-phosphate reductase	gpr
-0.0282917	P07395	P07395	Phenylalanine--tRNA ligase beta subunit	pheT
-0.0266851	P0A6H8	P0A6H8	Cardiolipin synthase A	clsA
-0.0260782	P52061	P52061	dITP/XTP pyrophosphatase	rdgB
-0.0252132	P14081	P14081	Selenocysteine-specific elongation factor	selB
-0.023564	P0A8F0	P0A8F0	Uracil phosphoribosyltransferase	upp
-0.0233707	P77804	P77804	Protein YdgA	ydgA
-0.0220203	P69503	P69503	Adenine phosphoribosyltransferase	apt
-0.0210292	P0A6B7	P0A6B7	Cysteine desulfurase IscS	iscS
-0.0205873	P15640	P15640	Phosphoribosylamine--glycine ligase	purD
-0.0204633	P22188	P22188	UDP-N-acetylmuramoyl-L-alanyl-D-glutamate--2,6-diaminopimelate ligase	murE
-0.0200853	P75876	P75876	Ribosomal RNA large subunit methyltransferase I	rlmI
-0.019654	P0AFU8	P0AFU8	Riboflavin synthase	ribC
-0.0195112	P36999	P36999	23S rRNA (guanine(745)-N(1))-methyltransferase	rlmA
-0.0192626	P07822	P07822	Iron(3+)-hydroxamate-binding protein FhuD	fhuD
-0.0182514	P0A8I3	P0A8I3	UPF0246 protein YaaA	yaaA
-0.0171127	P60390	P60390	Ribosomal RNA small subunit methyltransferase H	rsmH
-0.0149428	P09549	P09549	Cell division protein DedD	dedD
-0.0144221	P0AEC3	P0AEC3	Aerobic respiration control sensor protein ArcB	arcB
-0.0107047	P0A8P6	P0A8P6	Tyrosine recombinase XerC	xerC
-0.0102132	Q46927	Q46927	tRNA threonylcarbamoyladenosine dehydratase	tcdA
-0.00961494	P00936	P00936	Adenylate cyclase	cyaA
-0.00788371	P0ABP8	P0ABP8	Purine nucleoside phosphorylase DeoD-type	deoD
-0.00706291	P37751	P37751	Putative glycosyltransferase WbbK	wbbK
-0.00705338	P08957	P08957	Type I restriction enzyme EcoKI M protein	hsdM
-0.00593503	P07013	P07013	Primosomal replication protein n	priB
-0.00469208	P0AD57	P0AD57	Octaprenyl-diphosphate synthase	ispB
-0.00364494	P0AC69	P0AC69	Glutaredoxin-4	grxD
-0.00325203	P0AF18	P0AF18	N-acetylglucosamine-6-phosphate deacetylase	nagA
-0.00207551	P0A8F4	P0A8F4	Uridine kinase	udk
-0.00193469	P60720	P60720	Octanoyltransferase	lipB
-0.00162506	P0AG30	P0AG30	Transcription termination factor Rho	rho
-0.000564575	P25519	P25519	GTPase HflX	hflX
0.000569026	P00550	P00550	PTS system mannitol-specific EIICBA component;Mannitol permease IIC component;Mannitol-specific phosphotransferase enzyme IIB component;Mannitol-specific phosphotransferase enzyme IIA component	mtlA
0.00139364	P23721	P23721	Phosphoserine aminotransferase	serC
0.00140444	P0AED7	P0AED7	Succinyl-diaminopimelate desuccinylase	dapE
0.00155131	P0AF03	P0AF03	Molybdopterin adenylyltransferase	mog
0.00207138	P00893	P00893	Acetolactate synthase isozyme 3 large subunit	ilvI
0.00230312	P00811	P00811	Beta-lactamase	ampC
0.00253296	P37903	P37903	Universal stress protein F	uspF
0.00318209	P77285	P77285	Electron transport complex subunit RsxG	rsxG
0.0034043	P10346	P10346	Glutamine transport ATP-binding protein GlnQ	glnQ
0.00372442	P22524	P22524	Chromosome partition protein MukE	mukE
0.00684992	P0AA39	P0AA39	Ribosomal large subunit pseudouridine synthase C	rluC
0.00686042	P24202	P24202	Mrr restriction system protein	mrr
0.007171	P60472	P60472	Ditrans,polycis-undecaprenyl-diphosphate synthase ((2E,6E)-farnesyl-diphosphate specific)	ispU
0.00799751	P0A8B2	P0A8B2	UPF0115 protein YfcN	yfcN
0.00848198	P33360	P33360	Putative osmoprotectant uptake system ATP-binding protein YehX	yehX
0.00896136	P09184	P09184	Very short patch repair protein	vsr
0.00910123	P33941	P33941	ABC transporter ATP-binding protein YojI	yojI
0.00935682	P26365	P26365	N-acetylmuramoyl-L-alanine amidase AmiB	amiB
0.00979424	P37025	P37025	RNA 2,3-cyclic phosphodiesterase	thpR
0.0119845	P27833	P27833	dTDP-4-amino-4,6-dideoxygalactose transaminase	rffA
0.013525	P75792	P75792	Sugar phosphatase YbiV	ybiV
0.014396	P06610	P06610	Vitamin B12 transport periplasmic protein BtuE	btuE
0.0144259	P0ACL9	P0ACL9	Pyruvate dehydrogenase complex repressor	pdhR
0.0163981	P0A8N5	P0A8N5	Lysine--tRNA ligase, heat inducible	lysU
0.0165475	P75867	P75867	Putative Lon protease homolog	ycbZ
0.0171515	P0ACA3	P0ACA3	Stringent starvation protein A	sspA
0.0189412	P23930	P23930	Apolipoprotein N-acyltransferase	lnt
0.0201054	P75915	P75915	Chaperone protein YcdY	ycdY
0.0220318	P18776	P18776	Anaerobic dimethyl sulfoxide reductase chain B	dmsB
0.0221456	P77783	P77783	Probable dimethyl sulfoxide reductase chain YnfF	ynfF
0.0225964	P0AAD8	P0AAD8	Threonine/serine transporter TdcC	tdcC
0.0257365	P0AAJ1	P0AAJ1	Probable anaerobic dimethyl sulfoxide reductase chain YnfG	ynfG
0.0265465	P42630	P42630	L-serine dehydratase TdcG	tdcG
0.0269407	P37637	P37637	Multidrug resistance protein MdtF	mdtF
0.0270141	P39384	P39384	Uncharacterized protein YjiM	yjiM
0.0270888	P0A6E9	P0A6E9	ATP-dependent dethiobiotin synthetase BioD 2	bioD2
0.0271263	P18775	P18775	Dimethyl sulfoxide reductase DmsA	dmsA
0.0272732	P78067	P78067	Thiosulfate sulfurtransferase YnjE	ynjE
0.0280247	P63204	P63204	Transcriptional regulator GadE	gadE
0.028176	P07102	P07102	Periplasmic AppA protein;Phosphoanhydride phosphohydrolase;4-phytase	appA
0.0293013	P45527	P45527	Uncharacterized protease YhbU	yhbU
0.0293611	Q2EES0;A5A607	Q2EES0;A5A607	Uncharacterized protein YnfO from qin prophage;Uncharacterized protein YlcI	ynfO;ylcI
0.0294266	P10903	P10903	Nitrate/nitrite transporter NarK	narK
0.0299028	Q7DFV3	Q7DFV3	UPF0757 protein YmgG	ymgG
0.0304629	P21156	P21156	Sulfate adenylyltransferase subunit 2	cysD
0.0308558	P24193	P24193	Hydrogenase isoenzymes formation protein HypE	hypE
0.0312697	P76220	P76220	Uncharacterized protein YdjY	ydjY
0.0342579	P30855	P30855	Sensor protein EvgS	evgS
0.0344378	P75793	P75793	Putative formate acetyltransferase 3	ybiW
0.0350844	P37639	P37639	HTH-type transcriptional regulator GadX	gadX
0.0352141	P33014	P33014	UPF0033 protein YeeD	yeeD
0.0361169	P0A9T6	P0A9T6	Uncharacterized HTH-type transcriptional regulator YbaQ	ybaQ
0.0375051	P0AAN1	P0AAN1	Hydrogenase-2 operon protein HybE	hybE
0.0375443	P45475	P45475	Uncharacterized protein YhbV	yhbV
0.0376066	P38038	P38038	Sulfite reductase [NADPH] flavoprotein alpha-component	cysJ
0.0384474	P11072	P11072	Bacteriophage T4 late gene expression-blocking protein	lit
0.0397997	P23173	P23173	Low affinity tryptophan permease	tnaB
0.0404854	P0ADA7	P0ADA7	Osmotically-inducible lipoprotein B	osmB
0.0406949	P23845	P23845	Sulfate adenylyltransferase subunit 1	cysN
0.0414562	P30131	P30131	Carbamoyltransferase HypF	hypF
0.0420036	P0A9I8	P0A9I8	Nitrite reductase (NADH) small subunit	nirD
0.042387	P39409	P39409	Uncharacterized protein YjjW	yjjW
0.0424035	P39359	P39359	Uncharacterized lyase YjhH	yjhH
0.0429891	P76035	P76035	Uncharacterized protein YciW	yciW
0.0437717	P0ABL1	P0ABL1	Cytochrome c-type protein NrfB	nrfB
0.0450274	P77213	P77213	Putative glutamate--cysteine ligase 2	ybdK
0.0452665	P26459	P26459	Cytochrome bd-II ubiquinol oxidase subunit 1	appC
0.0460498	P0ACW4	P0ACW4	Uncharacterized protein YdcA	ydcA
0.0466156	P0ABL5	P0ABL5	Cytochrome c-type protein NapC	napC
0.0469255	P0AB87	P0AB87	L-fuculose phosphate aldolase	fucA
0.0472021	P37127	P37127	Protein AegA	aegA
0.0479301	P76223	P76223	Protein YnjB	ynjB
0.0479902	P77212	P77212	Probable pyridine nucleotide-disulfide oxidoreductase RclA	rclA
0.0482782	P0AAK7	P0AAK7	Protein NrfC	nrfC
0.0502758	P65807	P65807	Uncharacterized protein YgeY	ygeY
0.0509847	P39346	P39346	L-idonate 5-dehydrogenase (NAD(P)(+))	idnD
0.0515022	P0AAM7	P0AAM7	Hydrogenase-2 operon protein HybG	hybG
0.0517273	P32162	P32162	UPF0381 protein YiiS	yiiS
0.0545222	Q46808	Q46808	Uncharacterized protein YqeB	yqeB
0.0552737	P62672	P62672	Protein ApaG	apaG
0.0565554	P0AAL3	P0AAL3	Ferredoxin-type protein NapG	napG
0.0571912	P42589	P42589	tRNA-binding protein YgjH	ygjH
0.0586608	P39407	P39407	Uncharacterized protein YjjU	yjjU
0.0593656	P77713	P77713	Putative beta-xylosidase	yagH
0.0602461	P0AFV4	P0AFV4	Murein DD-endopeptidase MepS/Murein LD-carboxypeptidase	mepS
0.0605494	P41039	P41039	Uncharacterized protein YbiI	ybiI
0.0612675	P03819	P03819	Glutathione-regulated potassium-efflux system protein KefC	kefC
0.063214	P16676	P16676	Sulfate/thiosulfate import ATP-binding protein CysA	cysA
0.0636495	P26612	P26612	Cytoplasmic alpha-amylase	amyA
0.064031	P0AG76	P0AG76	Nuclease SbcCD subunit D	sbcD
0.0646178	P46122	P46122	Uncharacterized lipoprotein YajI	yajI
0.0649929	P33224	P33224	Putative acyl-CoA dehydrogenase AidB	aidB
0.0661268	P0ADK6	P0ADK6	Protein YibA	yibA
0.0663265	P15067	P15067	Glycogen debranching enzyme	glgX
0.0664984	P0ABR7	P0ABR7	Putative dioxygenase subunit alpha YeaW	yeaW
0.0669352	P42624	P42624	Pirin-like protein YhaK	yhaK
0.0675869	P0ADA1	P0ADA1	Acyl-CoA thioesterase I	tesA
0.0677503	P39376	P39376	HTH-type transcriptional regulator YjiE	yjiE
0.0677808	P09391	P09391	Rhomboid protease GlpG	glpG
0.0703157	Q46938	Q46938	4-deoxy-L-threo-5-hexosulose-uronate ketol-isomerase	kduI
0.0704441	P0AFH0	P0AFH0	Methylated-DNA--protein-cysteine methyltransferase	ogt
0.0720736	P77473	P77473	Putative cyclic-di-GMP phosphodiesterase YlaB	ylaB
0.0721798	P45524	P45524	Putative esterase YheT	yheT
0.0733058	P52062	P52062	Oxygen-independent coproporphyrinogen-III oxidase-like protein YggW	yggW
0.0737305	P39380	P39380	RNA 2-phosphotransferase	kptA
0.0746943	P31064	P31064	UPF0394 inner membrane protein YedE	yedE
0.0757383	P77730	P77730	Uncharacterized HTH-type transcriptional regulator YdcR	ydcR
0.0775661	P21365	P21365	UPF0259 membrane protein YciC	yciC
0.078125	P75817	P75817	23S rRNA (uracil(747)-C(5))-methyltransferase RlmC	rlmC
0.0794436	P77181	P77181	Phenylacetic acid degradation protein PaaY	paaY
0.0803299	P10442	P10442	Ribonuclease HII	rnhB
0.0803356	P31666	P31666	Uncharacterized protein YadE	yadE
0.0805117	P0ABP6	P0ABP6	Protein DedA	dedA
0.081178	P25736	P25736	Endonuclease-1	endA
0.0820363	P0AB40	P0AB40	Multiple stress resistance protein BhsA	bhsA
0.0830733	Q47710	Q47710	Uncharacterized protein YqjK	yqjK
0.0849895	P13656	P13656	Probable bifunctional chitinase/lysozyme;Chitinase;Lysozyme	chiA
0.085797	P31572	P31572	L-carnitine CoA-transferase	caiB
0.0859458	P38054	P38054	Cation efflux system protein CusA	cusA
0.086305	P0AA82	P0AA82	Cytosine permease	codB
0.0881634	P0AD21	P0AD21	Uncharacterized protein YejG	yejG
0.0882263	P04949	P04949	Flagellin	fliC
0.0885201	P69212	P69212	Spermidine export protein MdtJ	mdtJ
0.0891463	P0ABX5	P0ABX5	Flagellar basal-body rod protein FlgG	flgG
0.0917377	P37682	P37682	Uncharacterized HTH-type transcriptional regulator YiaU	yiaU
0.0922909	P27300	P27300	Tetraacyldisaccharide 4-kinase	lpxK
0.0929985	P0AF61	P0AF61	Endoribonuclease GhoS	ghoS
0.0931994	P15723	P15723	Deoxyguanosinetriphosphate triphosphohydrolase	dgt
0.0935961	P0ABK9	P0ABK9	Cytochrome c-552	nrfA
0.0949008	P32141	P32141	Sulfofructosephosphate aldolase	yihT
0.0949656	P0AF26	P0AF26	Nitrate reductase molybdenum cofactor assembly chaperone NarJ	narJ
0.0950603	P76086	P76086	Transcriptional repressor PaaX	paaX
0.0954685	P09163	P09163	Uncharacterized N-acetyltransferase YjaB	yjaB
0.0966009	P42904	P42904	N-acetylgalactosamine-specific phosphotransferase enzyme IIB component 2	agaV
0.0966422	P23872	P23872	Acetyl esterase	aes
0.0967935	P75683	P75683	Uncharacterized symporter YagG	yagG
0.0985877	P00894	P00894	Acetolactate synthase isozyme 3 small subunit	ilvH
0.101694	P0AF56	P0AF56	Uncharacterized protein YjcO	yjcO
0.10188	P0AAN5	P0AAN5	Uncharacterized protein YaiA	yaiA
0.10273	P51025	P51025	S-formylglutathione hydrolase FrmB	frmB
0.103097	P0AF54	P0AF54	Inner membrane protein YjcH	yjcH
0.103916	P64490	P64490	Uncharacterized protein YoaC	yoaC
0.10404	P0DMC5	P0DMC5	Sensor histidine kinase RcsC	rcsC
0.107035	P76128	P76128	Probable D,D-dipeptide-binding periplasmic protein DdpA	ddpA
0.107556	P28634	P28634	Probable tRNA (adenine(37)-N6)-methyltransferase	tsaA
0.107784	P76142	P76142	Autoinducer 2-binding protein LsrB	lsrB
0.108582	P0C8K0	P0C8K0	D-tagatose-1,6-bisphosphate aldolase subunit KbaZ	kbaZ
0.108604	P0AGL5	P0AGL5	Ribosome association toxin RatA	ratA
0.108922	P21362	P21362	Protein YciF	yciF
0.10915	P77269	P77269	ABC transporter periplasmic-binding protein YphF	yphF
0.109212	P0A9T8	P0A9T8	Uncharacterized ABC transporter ATP-binding protein YbbA	ybbA
0.11018	P46888	P46888	Universal stress protein C	uspC
0.110531	P76398	P76398	Multidrug resistance protein MdtB	mdtB
0.110709	P0C058	P0C058	Small heat shock protein IbpB	ibpB
0.111013	P0ACS2	P0ACS2	Redox-sensitive transcriptional activator SoxR	soxR
0.111146	P75992	P75992	Probable two-component-system connector protein YmgA	ymgA
0.111261	P32685	P32685	Uncharacterized protein YjbD	yjbD
0.11198	P26649	P26649	Glycogen synthesis protein GlgS	glgS
0.112148	P0A937	P0A937	Outer membrane protein assembly factor BamE	bamE
0.112303	P37774	P37774	Uncharacterized amino-acid ABC transporter ATP-binding protein YecC	yecC
0.112357	P77300	P77300	Uncharacterized HTH-type transcriptional regulator YagI	yagI
0.113021	P37348	P37348	UPF0759 protein YecE	yecE
0.113454	P20605	P20605	Probable adenosine monophosphate-protein transferase fic	fic
0.11355	P77775	P77775	Epimerase family protein YfcH	yfcH
0.114644	P0A8D9	P0A8D9	UPF0208 membrane protein YfbV	yfbV
0.115425	P0A752	P0A752	Nicotinate-nucleotide adenylyltransferase	nadD
0.115498	P24177	P24177	Probable aminoglycoside efflux pump	acrD
0.119869	P0AEB5	P0AEB5	Low conductance mechanosensitive channel YnaI	ynaI
0.122278	P76330	P76330	Probable diguanylate cyclase YedQ	yedQ
0.122836	P0AB03	P0AB03	Uncharacterized protein YcbJ	ycbJ
0.123173	P0A9U6	P0A9U6	HTH-type transcriptional regulator PuuR	puuR
0.123311	P75825	P75825	Hydroxylamine reductase	hcp
0.123599	P0ACV4	P0ACV4	Lipopolysaccharide assembly protein A	lapA
0.123871	P06989	P06989	Histidine biosynthesis bifunctional protein HisIE;Phosphoribosyl-AMP cyclohydrolase;Phosphoribosyl-ATP pyrophosphatase	hisI
0.124025	P27111	P27111	HTH-type transcriptional regulator CynR	cynR
0.124404	P76399	P76399	Multidrug resistance protein MdtC	mdtC
0.124701	P41052	P41052	Membrane-bound lytic murein transglycosylase B	mltB
0.125417	Q47679	Q47679	Hydrolase YafV	yafV
0.1255	P19642	P19642	PTS system maltose- and glucose-specific EIICB component;Maltose and glucose permease IIC component;Maltose- and glucose-specific phosphotransferase enzyme IIB component	malX
0.12641	P23200	P23200	Galactoside transport system permease protein MglC	mglC
0.126678	P0CF93;P0CF92;P0CF91	P0CF93;P0CF92;P0CF91	Putative transposase InsL for insertion sequence element IS186C;Putative transposase InsL for insertion sequence element IS186B;Putative transposase InsL for insertion sequence element IS186A	insL3;insL2;insL1
0.12673	P33029	P33029	Uncharacterized oxidoreductase YeiQ	yeiQ
0.126959	P77580	P77580	Acetaldehyde dehydrogenase	mhpF
0.127405	P45469	P45469	Uncharacterized protein YraR	yraR
0.12741	P06611	P06611	Vitamin B12 import ATP-binding protein BtuD	btuD
0.12794	P30176	P30176	Swarming motility protein YbiA	ybiA
0.128553	P28630	P28630	DNA polymerase III subunit delta	holA
0.129219	P62601	P62601	Cytoplasmic trehalase	treF
0.130011	P0A809	P0A809	Holliday junction ATP-dependent DNA helicase RuvA	ruvA
0.130498	P0AE39	P0AE39	Transcriptional regulatory protein YpdB	ypdB
0.130717	P76318	P76318	Putative SOS response-associated peptidase YedK	yedK
0.130992	P76341	P76341	5-hydroxyisourate hydrolase	hiuH
0.13685	P31060	P31060	Putative molybdenum transport ATP-binding protein ModF	modF
0.136966	P0AA86	P0AA86	Thiol:disulfide interchange protein DsbE	dsbE
0.138105	P0AB65	P0AB65	Acylphosphatase	yccX
0.138844	P45804	P45804	Uncharacterized protein YhgE	yhgE
0.139195	P0A9V5	P0A9V5	Uncharacterized HTH-type transcriptional regulator YiaG	yiaG
0.139468	P75993	P75993	Probable two-component-system connector protein AriR	ariR
0.140333	P77148	P77148	Uncharacterized protein YdhS	ydhS
0.140756	P64461	P64461	Autoinducer 2-degrading protein LsrG	lsrG
0.141142	P39451	P39451	Alcohol dehydrogenase, propanol-preferring	adhP
0.141949	P0A6A6	P0A6A6	3-isopropylmalate dehydratase large subunit	leuC
0.142311	P76235	P76235	UPF0229 protein YeaH	yeaH
0.14236	P77432	P77432	Autoinducer 2 kinase LsrK	lsrK
0.142479	P65294	P65294	Uncharacterized lipoprotein YgdR	ygdR
0.14248	P33368	P33368	Uncharacterized oxidoreductase YohF	yohF
0.143217	P64585	P64585	Inner membrane protein YqjE	yqjE
0.144108	P10907	P10907	sn-glycerol-3-phosphate import ATP-binding protein UgpC	ugpC
0.144348	P16681	P16681	Protein PhnB	phnB
0.145509	P76097	P76097	Uncharacterized protein YdcJ	ydcJ
0.145704	P77667	P77667	Protein SufA	sufA
0.145916	P77712	P77712	Long-chain acyl-CoA thioesterase FadM	fadM
0.146835	P37645	P37645	Uncharacterized protein YhjG	yhjG
0.147043	P0AEF8	P0AEF8	Dipeptide transport system permease protein DppB	dppB
0.14724	P0AAV6	P0AAV6	Uncharacterized protein YbgS	ybgS
0.147462	P77526	P77526	Disulfide-bond oxidoreductase YfcG	yfcG
0.147936	P0AA89	P0AA89	Diguanylate cyclase DosC	dosC
0.148761	P30125	P30125	3-isopropylmalate dehydrogenase	leuB
0.149458	P39385	P39385	Uncharacterized protein YjiN	yjiN
0.149857	P76227	P76227	Uncharacterized protein YnjH	ynjH
0.14991	P76217;REV__P06612	P76217	N-succinylglutamate 5-semialdehyde dehydrogenase	astD
0.150322	P64517	P64517	Uncharacterized protein YodC	yodC
0.150658	P11071	P11071	Isocitrate dehydrogenase kinase/phosphatase	aceK
0.152043	P46850	P46850	RNA-splicing ligase RtcB	rtcB
0.152156	P0AE63	P0AE63	Cation transport regulator ChaB	chaB
0.152742	P42907	P42907	Putative tagatose-6-phosphate ketose/aldose isomerase	agaS
0.153407	P75672	P75672	Uncharacterized protein YafS	yafS
0.153583	P76194	P76194	Cysteine desulfuration protein SufE	sufE
0.153613	P77161	P77161	2-hydroxy-3-oxopropionate reductase	glxR
0.154374	P39297	P39297	Lipoprotein BsmA	bsmA
0.155591	P77257	P77257	Autoinducer 2 import ATP-binding protein LsrA	lsrA
0.157777	P0AA84	P0AA84	Cardiolipin synthase B	clsB
0.158391	P76141	P76141	Transcriptional regulator LsrR	lsrR
0.158444	P39408	P39408	Uncharacterized deoxyribonuclease YjjV	yjjV
0.158571	P45545	P45545	Uncharacterized protein YhfS	yhfS
0.159353	Q46891	Q46891	Putative hydroxypyruvate isomerase YgbM	ygbM
0.159405	P37794	P37794	Chitooligosaccharide deacetylase ChbG	chbG
0.160364	P77544	P77544	Glutathione S-transferase YfcF	yfcF
0.161204	P30147	P30147	Hydroxypyruvate isomerase	hyi
0.161392	P17444	P17444	Oxygen-dependent choline dehydrogenase	betA
0.162484	P27832	P27832	dTDP-fucosamine acetyltransferase	wecD
0.164866	P37309	P37309	Arsenical resistance operon repressor	arsR
0.167792	P09029	P09029	N5-carboxyaminoimidazole ribonucleotide synthase	purK
0.167798	P37351	P37351	Ribose-5-phosphate isomerase B	rpiB
0.17007	P0AEC8	P0AEC8	Sensor histidine kinase DcuS	dcuS
0.170301	P77485	P77485	Sensor kinase CusS	cusS
0.170385	P00904	P00904	Bifunctional protein TrpGD;Anthranilate synthase component 2;Anthranilate phosphoribosyltransferase	trpGD
0.170617	P76213	P76213	Excinuclease cho	cho
0.171244	P75989;P33358	P75989	HTH-type transcriptional repressor BluR	bluR
0.171328	P77619	P77619	UPF0214 protein YfeW	yfeW
0.172413	P64594	P64594	Toxin YhaV	yhaV
0.173074	P36881	P36881	Putative phosphotransferase enzyme IIA component YadI	yadI
0.173192	P75883	P75883	Uncharacterized protein GfcC	gfcC
0.173778	P0DKB3	P0DKB3	Small protein MntS	mntS
0.175244	P76446	P76446	Protein Rtn	rtn
0.175697	P0AGH1	P0AGH1	Inner membrane transport permease YhhJ	yhhJ
0.175823	P36675	P36675	Alternative ribosome-rescue factor A	arfA
0.17642	P37340	P37340	Multidrug resistance protein MdtK	mdtK
0.176575	P23840	P23840	DNA-damage-inducible protein D	dinD
0.176764	P76226	P76226	Inner membrane protein YnjF	ynjF
0.177783	P0ADM8	P0ADM8	Uncharacterized protein YieE	yieE
0.17782	P31801	P31801	Sodium/proton antiporter ChaA	chaA
0.17809	P33927	P33927	Cytochrome c-type biogenesis protein CcmF	ccmF
0.178364	P52074	P52074	Glycolate oxidase iron-sulfur subunit	glcF
0.178419	P69428	P69428	Sec-independent protein translocase protein TatA	tatA
0.179243	P37047	P37047	Carbohydrate diacid regulator	cdaR
0.179946	P05100	P05100	DNA-3-methyladenine glycosylase 1	tag
0.180344	P21515	P21515	Acyl carrier protein phosphodiesterase	acpH
0.180477	P32701	P32701	Putative cyclic-di-GMP phosphodiesterase YjcC	yjcC
0.180872	P39358	P39358	Uncharacterized protein YjhG	yjhG
0.182362	P0AE67	P0AE67	Chemotaxis protein CheY	cheY
0.183738	P10151	P10151	HTH-type transcriptional regulator LeuO	leuO
0.183805	Q46800	Q46800	Xanthine dehydrogenase FAD-binding subunit	xdhB
0.18456	P16692	P16692	Phosphoribosyl 1,2-cyclic phosphodiesterase	phnP
0.184691	P77671	P77671	Allantoinase	allB
0.187538	P11446	P11446	N-acetyl-gamma-glutamyl-phosphate reductase	argC
0.188546	P30844	P30844	Sensor protein BasS	basS
0.191549	Q47157	Q47157	mRNA interferase YafO	yafO
0.192209	P78061	P78061	Gamma-glutamylputrescine synthetase PuuA	puuA
0.192331	P19319	P19319	Respiratory nitrate reductase 2 alpha chain	narZ
0.193221	P08401	P08401	Sensor protein CreC	creC
0.193667	P39453	P39453	Sensor protein TorS	torS
0.194491	P76016	P76016	PTS-dependent dihydroxyacetone kinase operon regulatory protein	dhaR
0.194805	P75931	P75931	Putative oxidoreductase YceM	yceM
0.195072	P39288	P39288	Epoxyqueuosine reductase	queG
0.195668	P76938	P76938	Elongation factor P hydroxylase	epmC
0.196746	P76423	P76423	Hydroxyethylthiazole kinase	thiM
0.196879	P76573	P76573	Uncharacterized protein YfgI	yfgI
0.19773	P0A9U1	P0A9U1	Uncharacterized ABC transporter ATP-binding protein YbhF	ybhF
0.198471	P28305	P28305	Aminodeoxychorismate lyase	pabC
0.198868	P0AD19	P0AD19	Inner membrane protein YohK	yohK
0.198921	P67762	P67762	UPF0306 protein YhbP	yhbP
0.199506	P24252	P24252	Uncharacterized protein YbgA	ybgA
0.202284	P37019	P37019	H(+)/Cl(-) exchange transporter ClcA	clcA
0.202645	Q6BF17	Q6BF17	D-galactonate dehydratase	dgoD
0.202649	P76280	P76280	Uncharacterized protein YobB	yobB
0.203246	P0A9G2	P0A9G2	Transcriptional activator protein NhaR	nhaR
0.203902	P77301	P77301	Uncharacterized protein YbaP	ybaP
0.203906	P75831	P75831	Macrolide export ATP-binding/permease protein MacB	macB
0.204075	P45537	P45537	Uncharacterized protein YhfK	yhfK
0.204261	P08400	P08400	Phosphate regulon sensor protein PhoR	phoR
0.20437	P45753	P45753	Putative DNA utilization protein HofM	hofM
0.204372	P0AEJ4	P0AEJ4	Osmolarity sensor protein EnvZ	envZ
0.204431	P0AG03	P0AG03	3-octaprenyl-4-hydroxybenzoate carboxy-lyase partner protein	ubiX
0.204667	P0AGM7	P0AGM7	Uracil permease	uraA
0.204954	P0AFA5	P0AFA5	Bacteriophage N4 adsorption protein B	nfrB
0.205583	P71242	P71242	Colanic acid biosynthesis protein WcaK	wcaK
0.205625	P75809	P75809	Flavin mononucleotide phosphatase YbjI	ybjI
0.207185	P37649	P37649	Protein YhjK	yhjK
0.207352	P31806	P31806	Bifunctional NAD(P)H-hydrate repair enzyme Nnr;ADP-dependent (S)-NAD(P)H-hydrate dehydratase;NAD(P)H-hydrate epimerase	nnr
0.20853	P76251	P76251	D-malate dehydrogenase [decarboxylating]	dmlA
0.208645	P76559	P76559	Uncharacterized protein YpfG	ypfG
0.209339	P0AE70	P0AE70	mRNA interferase MazF	mazF
0.209947	P77615	P77615	Uncharacterized HTH-type transcriptional regulator YcjW	ycjW
0.210859	P43337	P43337	Uncharacterized Nudix hydrolase NudL	nudL
0.211507	P0A8P1	P0A8P1	Leucyl/phenylalanyl-tRNA--protein transferase	aat
0.211693	P13001	P13001	Pimeloyl-[acyl-carrier protein] methyl ester esterase	bioH
0.2117	P37767	P37767	Uncharacterized HTH-type transcriptional regulator YfhH	yfhH
0.21268	P0AG78	P0AG78	Sulfate-binding protein	sbp
0.212791	P09151	P09151	2-isopropylmalate synthase	leuA
0.213354	P27243	P27243	O-antigen ligase	rfaL
0.213791	P31992	P31992	Tautomerase PptA	pptA
0.217583	P52095	P52095	Lysine decarboxylase, constitutive	ldcC
0.218151	P23862	P23862	Primosomal replication protein N	priC
0.218171	P0AAU2	P0AAU2	Uncharacterized protein YbfA	ybfA
0.218348	P0ACR4	P0ACR4	Uncharacterized HTH-type transcriptional regulator YeiE	yeiE
0.218784	P67662	P67662	HTH-type transcriptional activator AaeR	aaeR
0.219546	P0ACX5	P0ACX5	Uncharacterized protein YdhZ	ydhZ
0.220508	P0A8Z7	P0A8Z7	Esterase YqiA	yqiA
0.221469	P36553	P36553	Oxygen-dependent coproporphyrinogen-III oxidase	hemF
0.221533	P75919	P75919	Cardiolipin synthase C	clsC
0.22192	P64519	P64519	Uncharacterized protein YodD	yodD
0.222094	P60782	P60782	Probable glycerol-3-phosphate acyltransferase	plsY
0.222248	P38684	P38684	TorCAD operon transcriptional regulatory protein TorR	torR
0.222617	P77649	P77649	UPF0061 protein YdiU	ydiU
0.223653	P76192	P76192	Uncharacterized oxidoreductase YdhV	ydhV
0.224025	P46068	P46068	HTH-type transcriptional regulator DsdC	dsdC
0.224579	P54901	P54901	Stationary phase-inducible protein CsiE	csiE
0.224698	P23524	P23524	Glycerate 2-kinase	garK
0.225753	Q47156	Q47156	Antitoxin YafN	yafN
0.22692	P18811	P18811	Maltose regulon regulatory protein MalI	malI
0.227349	P69346	P69346	Antitoxin YefM	yefM
0.227677	P45468	P45468	UPF0718 protein YraQ	yraQ
0.229368	P64614	P64614	Uncharacterized protein YhcN	yhcN
0.22947	P0ABC9	P0ABC9	High-affinity choline transport protein	betT
0.229668	P0ADV9	P0ADV9	Lipopolysaccharide export system protein LptC	lptC
0.230284	P33934	P33934	Ferredoxin-type protein NapH	napH
0.230974	P64503	P64503	Uncharacterized protein YebV	yebV
0.231225	P76182	P76182	Electron transport complex subunit RsxD	rsxD
0.23137	P76397	P76397	Multidrug resistance protein MdtA	mdtA
0.231803	P50465	P50465	Endonuclease 8	nei
0.232522	P0AAG3	P0AAG3	Glutamate/aspartate transport ATP-binding protein GltL	gltL
0.232714	P0A6M2	P0A6M2	Disulfide bond formation protein B	dsbB
0.232782	P76076	P76076	Uncharacterized protein YdbL	ydbL
0.234939	P0AAH4	P0AAH4	Peptide transport system ATP-binding protein SapD	sapD
0.236343	P0AAL9	P0AAL9	Uncharacterized protein YkgJ	ykgJ
0.237717	Q46855	Q46855	Uncharacterized HTH-type transcriptional regulator YqhC	yqhC
0.237829	P31551	P31551	Carnitinyl-CoA dehydratase	caiD
0.238368	P21517	P21517	Maltodextrin glucosidase	malZ
0.238578	P0AEN4	P0AEN4	Cell division protein FtsL	ftsL
0.239407	P0ACH5	P0ACH5	Multiple antibiotic resistance protein MarA	marA
0.240845	P00861	P00861	Diaminopimelate decarboxylase	lysA
0.241383	P07623	P07623	Homoserine O-succinyltransferase	metA
0.241898	P06721	P06721	Cystathionine beta-lyase MetC	metC
0.2424	P0AE28	P0AE28	Protein AroM	aroM
0.24261	P0AAW1	P0AAW1	Uncharacterized protein YbhP	ybhP
0.243175	P0C0U4	P0C0U4	Ribosomal protein S6--L-glutamate ligase	rimK
0.243393	P46022	P46022	Monofunctional biosynthetic peptidoglycan transglycosylase	mtgA
0.244195	P46187	P46187	Protein RseC	rseC
0.244587	P0AEM6	P0AEM6	RNA polymerase sigma factor FliA	fliA
0.244634	P75713	P75713	(S)-ureidoglycine aminohydrolase	allE
0.245228	P24188	P24188	UPF0176 protein YceA	yceA
0.245335	P75957	P75957	Lipoprotein-releasing system ATP-binding protein LolD	lolD
0.245436	P0A8T7	P0A8T7	DNA-directed RNA polymerase subunit beta	rpoC
0.245641	P0AF67	P0AF67	tRNA threonylcarbamoyladenosine biosynthesis protein TsaE	tsaE
0.246747	P0C0S1	P0C0S1	Small-conductance mechanosensitive channel	mscS
0.246891	P31441	P31441	Adenine deaminase	ade
0.246943	P0AE60	P0AE60	Cell division activator CedA	cedA
0.247452	P0C037	P0C037	UPF0345 protein YaiE	yaiE
0.247705	P23830	P23830	CDP-diacylglycerol--serine O-phosphatidyltransferase	pssA
0.248466	P0ABC7	P0ABC7	Modulator of FtsH protease HflK	hflK
0.248725	P13518	P13518	RNase E specificity factor CsrD	csrD
0.25014	P07012	P07012	Peptide chain release factor 2	prfB
0.250913	P17117	P17117	Oxygen-insensitive NADPH nitroreductase	nfsA
0.252005	P00956	P00956	Isoleucine--tRNA ligase	ileS
0.252623	P0AGF2	P0AGF2	Sulfur acceptor protein CsdE	csdE
0.252777	P0A7E3	P0A7E3	Orotate phosphoribosyltransferase	pyrE
0.25356	P0AEF0	P0AEF0	DNA replication protein DnaC	dnaC
0.253814	P64554	P64554	7-carboxy-7-deazaguanine synthase	queE
0.254112	Q46939	Q46939	Probable acetyl-CoA acetyltransferase	yqeF
0.255003	P0ACW6	P0ACW6	Uncharacterized protein YdcH	ydcH
0.2551	P31057	P31057	3-methyl-2-oxobutanoate hydroxymethyltransferase	panB
0.255984	P36566	P36566	Protein SmtA	smtA
0.257072	P0C0L9	P0C0L9	Protein IscX	iscX
0.2581	P0A7F3	P0A7F3	Aspartate carbamoyltransferase regulatory chain	pyrI
0.260838	P28861	P28861	Ferredoxin--NADP reductase	fpr
0.260845	P0ADT8	P0ADT8	Uncharacterized protein YgiM	ygiM
0.261143	P0AB38	P0AB38	Penicillin-binding protein activator LpoB	lpoB
0.261756	P0ACC7	P0ACC7	Bifunctional protein GlmU;UDP-N-acetylglucosamine pyrophosphorylase;Glucosamine-1-phosphate N-acetyltransferase	glmU
0.26237	P0AAS0	P0AAS0	Inner membrane protein YlaC	ylaC
0.262489	P0A7F9	P0A7F9	S-adenosylmethionine:tRNA ribosyltransferase-isomerase	queA
0.262642	P67910	P67910	ADP-L-glycero-D-manno-heptose-6-epimerase	hldD
0.263284	P0A6X3	P0A6X3	RNA-binding protein Hfq	hfq
0.264453	P0ADR8	P0ADR8	LOG family protein YgdH	ygdH
0.264613	P37634	P37634	Ribosomal RNA large subunit methyltransferase J	rlmJ
0.264713	P28306	P28306	UPF0755 protein YceG	yceG
0.264831	P77748	P77748	Uncharacterized protein YdiJ	ydiJ
0.265061	P0ABA4	P0ABA4	ATP synthase subunit delta	atpH
0.265406	P66948	P66948	Beta-barrel assembly-enhancing protease	bepA
0.26557	P69783	P69783	Glucose-specific phosphotransferase enzyme IIA component	crr
0.265997	P0A8E7	P0A8E7	UPF0234 protein YajQ	yajQ
0.266736	P07023	P07023	T-protein;Chorismate mutase;Prephenate dehydrogenase	tyrA
0.267063	P0A7N4	P0A7N4	50S ribosomal protein L32	rpmF
0.26745	P0A9G8	P0A9G8	Transcriptional regulator ModE	modE
0.267821	P77570	P77570	Anhydro-N-acetylmuramic acid kinase	anmK
0.268501	P06983	P06983	Porphobilinogen deaminase	hemC
0.268843	P77689	P77689	FeS cluster assembly protein SufD	sufD
0.269449	P0A988	P0A988	DNA polymerase III subunit beta	dnaN
0.269625	P0ABI8	P0ABI8	Cytochrome bo(3) ubiquinol oxidase subunit 1	cyoB
0.270412	P0A6T5	P0A6T5	GTP cyclohydrolase 1	folE
0.271104	P0A972	P0A972	Cold shock-like protein CspE	cspE
0.271946	P77330	P77330	Lipoprotein bor homolog from lambdoid prophage DLP12	borD
0.274013	P68739	P68739	Endonuclease V	nfi
0.274752	P62620	P62620	4-hydroxy-3-methylbut-2-en-1-yl diphosphate synthase (flavodoxin)	ispG
0.276635	P17846	P17846	Sulfite reductase [NADPH] hemoprotein beta-component	cysI
0.276707	P0AGE9	P0AGE9	Succinyl-CoA ligase [ADP-forming] subunit alpha	sucD
0.277062	P31120	P31120	Phosphoglucosamine mutase	glmM
0.277622	P0AB46	P0AB46	Uncharacterized protein YmgD	ymgD
0.278504	P08373	P08373	UDP-N-acetylenolpyruvoylglucosamine reductase	murB
0.279624	P0A8D0	P0A8D0	Transcriptional repressor NrdR	nrdR
0.280172	P75745	P75745	Uncharacterized protein YbgK	ybgK
0.280341	P0A962	P0A962	L-asparaginase 1	ansA
0.280661	P04805	P04805	Glutamate--tRNA ligase	gltX
0.281291	P0ADF6	P0ADF6	Phosphogluconate dehydratase	edd
0.281838	P63020	P63020	Fe/S biogenesis protein NfuA	nfuA
0.282385	P00957	P00957	Alanine--tRNA ligase	alaS
0.282533	P0A894	P0A894	RNase adapter protein RapZ	rapZ
0.283738	P0ADT5	P0ADT5	Putative acid--amine ligase YgiC	ygiC
0.287427	P06710	P06710	DNA polymerase III subunit tau	dnaX
0.287749	P15977	P15977	4-alpha-glucanotransferase	malQ
0.288056	P61887	P61887	Glucose-1-phosphate thymidylyltransferase 2	rmlA2
0.288628	P0AGK8	P0AGK8	HTH-type transcriptional regulator IscR	iscR
0.289215	P37330	P37330	Malate synthase G	glcB
0.289327	P42616	P42616	Protein YqjC	yqjC
0.289744	P0A7Q1	P0A7Q1	50S ribosomal protein L35	rpmI
0.290626	P29018	P29018	ATP-binding/permease protein CydD	cydD
0.291053	P77756	P77756	7-cyano-7-deazaguanine synthase	queC
0.291413	P0AEP3	P0AEP3	UTP--glucose-1-phosphate uridylyltransferase	galU
0.291605	P0A6A8	P0A6A8	Acyl carrier protein	acpP
0.291759	P08331	P08331	2,3-cyclic-nucleotide 2-phosphodiesterase/3-nucleotidase	cpdB
0.291766	P0AC75	P0AC75	3-deoxy-D-manno-octulosonic acid transferase	waaA
0.292233	P25397	P25397	Tellurite methyltransferase	tehB
0.293369	P0ADX9	P0ADX9	Ribosomal RNA small subunit methyltransferase D	rsmD
0.29371	P36680	P36680	Cell division protein ZapD	zapD
0.295127	P06616	P06616	GTPase Era	era
0.29639	P45464	P45464	Penicillin-binding protein activator LpoA	lpoA
0.296498	P0A6A0	P0A6A0	Probable protein kinase UbiB	ubiB
0.296977	P0ACN7	P0ACN7	HTH-type transcriptional repressor CytR	cytR
0.297979	P76291	P76291	tRNA (mo5U34)-methyltransferase	cmoB
0.297993	Q46920	Q46920	NADPH-dependent 7-cyano-7-deazaguanine reductase	queF
0.298879	P06846	P06846	HTH-type transcriptional regulator EbgR	ebgR
0.298923	P0ABS1	P0ABS1	RNA polymerase-binding transcription factor DksA	dksA
0.29899	P0DTT0	P0DTT0
0.301883	P11349;P19318	P11349	Respiratory nitrate reductase 1 beta chain	narH
0.302611	P77247	P77247	2-deoxyglucose-6-phosphate phosphatase	yniC
0.302982	P60906	P60906	Histidine--tRNA ligase	hisS
0.303468	P25524	P25524	Cytosine deaminase	codA
0.303613	P77536	P77536	Uncharacterized electron transport protein YkgF	ykgF
0.304823	P52645	P52645	Uncharacterized protein YdbH	ydbH
0.305282	P77562	P77562	Uncharacterized protein YaiW	yaiW
0.305349	P0AFR4	P0AFR4	Uncharacterized protein YciO	yciO
0.305697	P0AB52	P0AB52	Protein YchN	ychN
0.305891	P65367	P65367	Uncharacterized protein YqcA	yqcA
0.306082	P0A6X7	P0A6X7	Integration host factor subunit alpha	ihfA
0.307926	P00448	P00448	Superoxide dismutase [Mn]	sodA
0.308193	P31680	P31680	DnaJ-like protein DjlA	djlA
0.309059	P39161	P39161	Uxu operon transcriptional regulator	uxuR
0.309176	P07862	P07862	D-alanine--D-alanine ligase B	ddlB
0.309609	P0A8G0	P0A8G0	UvrABC system protein C	uvrC
0.309636	P39353	P39353	Uncharacterized oxidoreductase YjhC	yjhC
0.31037	P0AEY5	P0AEY5	Modulator of drug activity B	mdaB
0.311307	P0AEI6	P0AEI6	Phosphatase NudJ	nudJ
0.31213	P37749	P37749	Beta-1,6-galactofuranosyltransferase WbbI	wbbI
0.312131	P0A9K9	P0A9K9	FKBP-type peptidyl-prolyl cis-trans isomerase SlyD	slyD
0.312693	P45544	P45544	HTH-type transcriptional regulator FrlR	frlR
0.3128	P0AFM2	P0AFM2	Glycine betaine-binding periplasmic protein	proX
0.313297	P0AC13	P0AC13	Dihydropteroate synthase	folP
0.31378	P75801	P75801	Putative lipoprotein YliF	yliF
0.313904	P75838	P75838	Ribosomal protein S12 methylthiotransferase accessory factor YcaO	ycaO
0.316353	P75782	P75782	Ribosomal RNA large subunit methyltransferase F	rlmF
0.316771	P13009	P13009	Methionine synthase	metH
0.317921	P0A9P4	P0A9P4	Thioredoxin reductase	trxB
0.319943	P12282	P12282	Molybdopterin-synthase adenylyltransferase	moeB
0.320724	P12008	P12008	Chorismate synthase	aroC
0.321867	P0ABU5	P0ABU5	Enhancing lycopene biosynthesis protein 2	elbB
0.322823	P75823	P75823	Low specificity L-threonine aldolase	ltaE
0.322923	P0A9K7	P0A9K7	Phosphate-specific transport system accessory protein PhoU	phoU
0.323915	P06282	P06282	CDP-diacylglycerol pyrophosphatase	cdh
0.326041	P0AFX9	P0AFX9	Sigma-E factor regulatory protein RseB	rseB
0.326338	P0AB85	P0AB85	FAD:protein FMN transferase	apbE
0.326653	P0A7Y8	P0A7Y8	Ribonuclease P protein component	rnpA
0.326938	P0A9A6	P0A9A6	Cell division protein FtsZ	ftsZ
0.327138	P0A7A7	P0A7A7	Glycerol-3-phosphate acyltransferase	plsB
0.327799	P0A7V3	P0A7V3	30S ribosomal protein S3	rpsC
0.32822	P0AGI8	P0AGI8	Trk system potassium uptake protein TrkA	trkA
0.32945	P75952	P75952	HTH-type transcriptional repressor ComR	comR
0.329726	P37617	P37617	Lead, cadmium, zinc and mercury-transporting ATPase	zntA
0.331818	P0ABA0	P0ABA0	ATP synthase subunit b	atpF
0.332223	P61316	P61316	Outer-membrane lipoprotein carrier protein	lolA
0.332294	P76471	P76471	Uncharacterized protein YfaZ	yfaZ
0.332683	P52060	P52060	UPF0235 protein YggU	yggU
0.332824	P77202	P77202	Thiol:disulfide interchange protein DsbG	dsbG
0.333201	P30850	P30850	Exoribonuclease 2	rnb
0.333585	P00962	P00962	Glutamine--tRNA ligase	glnS
0.333831	P0ABB4	P0ABB4	ATP synthase subunit beta	atpD
0.334968	P45748	P45748	Threonylcarbamoyl-AMP synthase	tsaC
0.335253	P10384	P10384	Long-chain fatty acid transport protein	fadL
0.337114	P06968	P06968	Deoxyuridine 5-triphosphate nucleotidohydrolase	dut
0.337139	P16700	P16700	Thiosulfate-binding protein	cysP
0.337344	P0A9U3	P0A9U3	Uncharacterized ABC transporter ATP-binding protein YbiT	ybiT
0.337446	P25536	P25536	Maf-like protein YhdE	yhdE
0.337574	P0A9M2	P0A9M2	Hypoxanthine phosphoribosyltransferase	hpt
0.33822	P0A8G9	P0A8G9	Exodeoxyribonuclease 7 small subunit	xseB
0.338844	P0AG82	P0AG82	Phosphate-binding protein PstS	pstS
0.339985	P0A7C2	P0A7C2	LexA repressor	lexA
0.342196	P07001	P07001	NAD(P) transhydrogenase subunit alpha	pntA
0.343031	P37052	P37052	UPF0225 protein YchJ	ychJ
0.343895	P0A6I3	P0A6I3	Pantothenate kinase	coaA
0.344196	Q47147	Q47147	Putative glutamine amidotransferase YafJ	yafJ
0.344519	P0AEI4	P0AEI4	Ribosomal protein S12 methylthiotransferase RimO	rimO
0.344759	P0AF08	P0AF08	Protein mrp	mrp
0.345782	P0AG86	P0AG86	Protein-export protein SecB	secB
0.346063	P0AG20	P0AG20	GTP pyrophosphokinase	relA
0.346926	P04951	P04951	3-deoxy-manno-octulosonate cytidylyltransferase	kdsB
0.347232	P0AEB7	P0AEB7	RutC family protein YoaB	yoaB
0.347595	P0ABU2	P0ABU2	Ribosome-binding ATPase YchF	ychF
0.347687	P21507	P21507	ATP-dependent RNA helicase SrmB	srmB
0.349831	P36655	P36655	Thiol:disulfide interchange protein DsbD	dsbD
0.350081	Q47622	Q47622	Peptide transport periplasmic protein SapA	sapA
0.351206	P28635	P28635	D-methionine-binding lipoprotein MetQ	metQ
0.351255	P25522	P25522	tRNA modification GTPase MnmE	mnmE
0.351299	P00944	P00944	Xylose isomerase	xylA
0.351334	P0AC92	P0AC92	Protein GnsA	gnsA
0.351339	P64559	P64559	Antitoxin CptB	cptB
0.351454	P0AAT2	P0AAT2	Uncharacterized protein YbdF	ybdF
0.352189	P0ACC3	P0ACC3	Iron-sulfur cluster insertion protein ErpA	erpA
0.353754	P0A9B6	P0A9B6	D-erythrose-4-phosphate dehydrogenase	epd
0.353974	P39285	P39285	Miniconductance mechanosensitive channel MscM	mscM
0.354502	P77774	P77774	Outer membrane protein assembly factor BamB	bamB
0.355611	P0A705	P0A705	Translation initiation factor IF-2	infB
0.355947	P64588	P64588	Transcriptional regulator YqjI	yqjI
0.356062	P06709	P06709	Bifunctional ligase/repressor BirA	birA
0.356479	P0ADK0	P0ADK0	Uncharacterized protein YiaF	yiaF
0.358603	P0A8H8	P0A8H8	DNA gyrase inhibitor YacG	yacG
0.359516	P32670	P32670	Multiphosphoryl transfer protein 2;Phosphoenolpyruvate-protein phosphotransferase;Phosphocarrier protein HPr;Fructose-like phosphotransferase enzyme IIA component	ptsA
0.359847	P0AB28	P0AB28	Uncharacterized protein YceD	yceD
0.359875	P03007	P03007	DNA polymerase III subunit epsilon	dnaQ
0.359977	P0AGJ9	P0AGJ9	Tyrosine--tRNA ligase	tyrS
0.360671	P61175	P61175	50S ribosomal protein L22	rplV
0.361516	P0AG96	P0AG96	Protein translocase subunit SecE	secE
0.361715	P0A9W3	P0A9W3	Energy-dependent translational throttle protein EttA	ettA
0.362235	P0AGD7	P0AGD7	Signal recognition particle protein	ffh
0.363036	Q93K97	Q93K97	ADP-ribose pyrophosphatase	nudF
0.363501	P0A7P5	P0A7P5	50S ribosomal protein L34	rpmH
0.36455	P0AAD6	P0AAD6	Serine transporter	sdaC
0.364795	P0AB96;P0CF86	P0AB96	Arsenate reductase	arsC
0.365311	P76270	P76270	Free methionine-R-sulfoxide reductase	msrC
0.36533	P41409	P41409	Pyrimidine-specific ribonucleoside hydrolase RihA	rihA
0.365395	P0A6S7	P0A6S7	Glycerol-3-phosphate dehydrogenase [NAD(P)+]	gpsA
0.365459	P06136	P06136	Cell division protein FtsQ	ftsQ
0.366924	P32134	P32134	Uncharacterized protein YihM	yihM
0.367103	P04825	P04825	Aminopeptidase N	pepN
0.367163	P11350	P11350	Respiratory nitrate reductase 1 gamma chain	narI
0.367573	P09832	P09832	Glutamate synthase [NADPH] small chain	gltD
0.367799	P09127	P09127	Putative uroporphyrinogen-III C-methyltransferase	hemX
0.367869	P0ABV6	P0ABV6	Protein TolR	tolR
0.36818	P0AAB6	P0AAB6	UTP--glucose-1-phosphate uridylyltransferase	galF
0.368703	P0AAI5	P0AAI5	3-oxoacyl-[acyl-carrier-protein] synthase 2	fabF
0.369277	P10902	P10902	L-aspartate oxidase	nadB
0.370663	P0ABB0	P0ABB0	ATP synthase subunit alpha	atpA
0.371394	P0A6Q3	P0A6Q3	3-hydroxydecanoyl-[acyl-carrier-protein] dehydratase	fabA
0.371559	P0AAT4	P0AAT4	Miniconductance mechanosensitive channel YbdG	ybdG
0.372006	P37188	P37188	Galactitol-specific phosphotransferase enzyme IIB component	gatB
0.372187	P27247	P27247	Phosphate acyltransferase	plsX
0.372859	P37773	P37773	UDP-N-acetylmuramate--L-alanyl-gamma-D-glutamyl-meso-2,6-diaminoheptandioate ligase	mpl
0.373049	P0AB01	P0AB01	Envelope biogenesis factor ElyC	elyC
0.373756	P62517	P62517	Glucans biosynthesis glucosyltransferase H	mdoH
0.373888	P64483	P64483	Uncharacterized protein YeaK	yeaK
0.374124	P0ADI7	P0ADI7	Isochorismatase family protein YecD	yecD
0.374674	P06961	P06961	Multifunctional CCA protein;CCA-adding enzyme;2-nucleotidase;2,3-cyclic phosphodiesterase;Phosphatase	cca
0.374786	P0A890	P0A890	Sulfurtransferase TusA	tusA
0.375559	P0A903	P0A903	Outer membrane protein assembly factor BamC	bamC
0.377553	P37769	P37769	2-dehydro-3-deoxy-D-gluconate 5-dehydrogenase	kduD
0.377575	P0A7I0	P0A7I0	Peptide chain release factor 1	prfA
0.377841	P0ACM5	P0ACM5	Uncharacterized HTH-type transcriptional regulator YegW	yegW
0.377893	P75736	P75736	Esterase YbfF	ybfF
0.378522	P76403	P76403	Uncharacterized protease YegQ	yegQ
0.379084	P27126	P27126	Lipopolysaccharide core biosynthesis protein RfaS	rfaS
0.380007	P18196	P18196	Septum site-determining protein MinC	minC
0.380107	P0A870	P0A870	Transaldolase B	talB
0.380541	P42641	P42641	GTPase ObgE/CgtA	obgE
0.38334	P60869	P60869	Putative transport protein YbjL	ybjL
0.383355	P0ADR6	P0ADR6	Ribosomal RNA large subunit methyltransferase M	rlmM
0.384334	P24173;Q47689	P24173	Lipopolysaccharide heptosyltransferase 1	rfaC
0.38556	P75960;A0A7H2C766	P75960;A0A7H2C766	NAD-dependent protein deacylase	cobB
0.385746	P27129	P27129	Lipopolysaccharide 1,2-glucosyltransferase	rfaJ
0.386313	P0AFC3	P0AFC3	NADH-quinone oxidoreductase subunit A	nuoA
0.386704	P0ACR9	P0ACR9	Transcriptional repressor MprA	mprA
0.389464	P0AEM0	P0AEM0	FKBP-type 16 kDa peptidyl-prolyl cis-trans isomerase	fkpB
0.389831	P08660	P08660	Lysine-sensitive aspartokinase 3	lysC
0.389957	P0AE82	P0AE82	Sensor protein CpxA	cpxA
0.391251	P0A7B1	P0A7B1	Polyphosphate kinase	ppk
0.391555	P0ADG4	P0ADG4	Inositol-1-monophosphatase	suhB
0.392228	P0ADF8	P0ADF8	Acetolactate synthase isozyme 1 small subunit	ilvN
0.393179	P0A9X1	P0A9X1	Zinc import ATP-binding protein ZnuC	znuC
0.396005	P0A8L5	P0A8L5	UPF0260 protein YcgN	ycgN
0.396794	P0A840	P0A840	5/3-nucleotidase SurE	surE
0.396961	P0AEZ3	P0AEZ3	Septum site-determining protein MinD	minD
0.399243	P31460	P31460	Galactonate operon transcriptional repressor	dgoR
0.399758	P0A715	P0A715	2-dehydro-3-deoxyphosphooctonate aldolase	kdsA
0.399856	P69795	P69795	N,N-diacetylchitobiose-specific phosphotransferase enzyme IIB component	chbB
0.401376	P56258	P56258	TDP-N-acetylfucosamine:lipid II N-acetylfucosaminyltransferase	wecF
0.401723	P22634	P22634	Glutamate racemase	murI
0.401749	P23367	P23367	DNA mismatch repair protein MutL	mutL
0.402048	P0A7U7	P0A7U7	30S ribosomal protein S20	rpsT
0.40366	P0A707	P0A707	Translation initiation factor IF-3;Translation initiation factor IF-3, N-terminally processed;Translation initiation factor IF-3S	infC
0.404303	P75791	P75791	Uncharacterized protein YbiU	ybiU
0.404598	P76569	P76569	Uncharacterized protein YfgD	yfgD
0.405066	P39377	P39377	Isoaspartyl dipeptidase	iadA
0.405072	P0AC84	P0AC84	Hydroxyacylglutathione hydrolase	gloB
0.405157	P76272	P76272	Uncharacterized protein YebT	yebT
0.405377	P23837	P23837	Sensor protein PhoQ	phoQ
0.405738	P24228	P24228	D-alanyl-D-alanine carboxypeptidase DacB	dacB
0.406253	P0A9J0	P0A9J0	Ribonuclease G	rng
0.407206	P45568	P45568	1-deoxy-D-xylulose 5-phosphate reductoisomerase	dxr
0.40804	P09155	P09155	Ribonuclease D	rnd
0.408583	P0AF28	P0AF28	Nitrate/nitrite response regulator protein NarL	narL
0.40899	P0A780	P0A780	N utilization substance protein B	nusB
0.40908	P76177	P76177	Protein YdgH	ydgH
0.409323	P21889	P21889	Aspartate--tRNA ligase	aspS
0.409428	P0A7N1	P0A7N1	50S ribosomal protein L31 type B	ykgM
0.409716	P0A7D4	P0A7D4	Adenylosuccinate synthetase	purA
0.409887	P75820	P75820	N-acetylmuramoyl-L-alanine amidase AmiD	amiD
0.411011	P04846	P04846	Lipoprotein 28	nlpA
0.41234	P0A6L9	P0A6L9	Co-chaperone protein HscB	hscB
0.412518	P21865	P21865	Sensor protein KdpD	kdpD
0.412912	P10378	P10378	Enterobactin synthase component E	entE
0.412998	P0ACE7	P0ACE7	HIT-like protein HinT	hinT
0.413309	P60723	P60723	50S ribosomal protein L4	rplD
0.413662	P69874	P69874	Spermidine/putrescine import ATP-binding protein PotA	potA
0.413921	P0A8J8	P0A8J8	ATP-dependent RNA helicase RhlB	rhlB
0.414374	P0AB18	P0AB18	Sulfurtransferase TusE	tusE
0.414388	P77256	P77256	Uncharacterized oxidoreductase YdjG	ydjG
0.41497	P0A9C9	P0A9C9	Fructose-1,6-bisphosphatase 1 class 2	glpX
0.416015	P39406	P39406	Ribosomal RNA small subunit methyltransferase C	rsmC
0.416279	P0AB67	P0AB67	NAD(P) transhydrogenase subunit beta	pntB
0.416499	P15254	P15254	Phosphoribosylformylglycinamidine synthase	purL
0.42078	P77781	P77781	1,4-dihydroxy-2-naphthoyl-CoA hydrolase	menI
0.421108	P0A6P1	P0A6P1	Elongation factor Ts	tsf
0.423118	P20083	P20083	DNA topoisomerase 4 subunit B	parE
0.423325	P0A8T1;CON__Q9N2I2	P0A8T1	Ribosomal protein L11 methyltransferase	prmA
0.424638	P03004	P03004	Chromosomal replication initiator protein DnaA	dnaA
0.426174	P08142	P08142	Acetolactate synthase isozyme 1 large subunit	ilvB
0.426271	P0AFS3	P0AFS3	Dihydrofolate reductase FolM	folM
0.426274	P32131	P32131	Oxygen-independent coproporphyrinogen-III oxidase	hemN
0.426889	P0A9T4	P0A9T4	Protein tas	tas
0.428499	P0ACL0	P0ACL0	Glycerol-3-phosphate regulon repressor	glpR
0.429503	P0AEV9	P0AEV9	Hydrogenase 3 maturation protease	hycI
0.43077	P0A847	P0A847	Queuine tRNA-ribosyltransferase	tgt
0.431245	P0A8W5	P0A8W5	UPF0301 protein YqgE	yqgE
0.432192	P0A742	P0A742	Large-conductance mechanosensitive channel	mscL
0.434001	P0ADE4	P0ADE4	Translocation and assembly module TamA	tamA
0.434582	P0A6L2	P0A6L2	4-hydroxy-tetrahydrodipicolinate synthase	dapA
0.434827	P36929	P36929	Ribosomal RNA small subunit methyltransferase B	rsmB
0.435707	P0AFJ7	P0AFJ7	Low-affinity inorganic phosphate transporter 1	pitA
0.436059	P60785	P60785	Elongation factor 4	lepA
0.436265	P16926	P16926	Cell shape-determining protein MreC	mreC
0.436708	P08245	P08245	Uncharacterized protein YciH	yciH
0.437607	P37024	P37024	ATP-dependent RNA helicase HrpB	hrpB
0.438054	P77808	P77808	NMN amidohydrolase-like protein YfaY	yfaY
0.438362	P0ABZ4	P0ABZ4	3-deoxy-D-manno-octulosonate 8-phosphate phosphatase KdsC	kdsC
0.438372	P32144	P32144	Uncharacterized HTH-type transcriptional regulator YihW	yihW
0.439256	P0AEW4	P0AEW4	3,5-cyclic adenosine monophosphate phosphodiesterase CpdA	cpdA
0.43987	P60566	P60566	Protein FixA	fixA
0.440559	P18390	P18390	Uncharacterized protein YjjA	yjjA
0.442999	P0A8Y3	P0A8Y3	Alpha-D-glucose-1-phosphate phosphatase YihX	yihX
0.443257	P32669	P32669	Fructose-6-phosphate aldolase 2	fsaB
0.443303	P0AB12	P0AB12	Inner membrane protein YccF	yccF
0.444489	P0ADA3	P0ADA3	Murein hydrolase activator NlpD	nlpD
0.449582	P75849	P75849	Uncharacterized protein YcbL	ycbL
0.449999	P37329	P37329	Molybdate-binding periplasmic protein	modA
0.45049	P27303	P27303	Multidrug export protein EmrA	emrA
0.450689	P02359	P02359	30S ribosomal protein S7	rpsG
0.451104	P0A7I7	P0A7I7	GTP cyclohydrolase-2	ribA
0.452471	P0AA41	P0AA41	tRNA pseudouridine synthase C	truC
0.45326	P0A9Q5	P0A9Q5	Acetyl-coenzyme A carboxylase carboxyl transferase subunit beta	accD
0.453546	P02916	P02916	Maltose transport system permease protein MalF	malF
0.455114	P0AG90	P0AG90	Protein translocase subunit SecD	secD
0.455132	P0AAH8	P0AAH8	Peptide transport system ATP-binding protein SapF	sapF
0.455613	P76342	P76342	Sulfoxide reductase catalytic subunit YedY	yedY
0.456401	P15028	P15028	Fe(3+) dicitrate-binding periplasmic protein	fecB
0.456807	P0A7R9	P0A7R9	30S ribosomal protein S11	rpsK
0.459707	P39342	P39342	Uncharacterized protein YjgR	yjgR
0.460074	P0AB83	P0AB83	Endonuclease III	nth
0.460105	P31063	P31063	Uncharacterized lipoprotein YedD	yedD
0.461478	P27278	P27278	Trifunctional NAD biosynthesis/regulator protein NadR;Transcriptional regulator NadR;Nicotinamide mononucleotide adenylyltransferase;Ribosylnicotinamide kinase	nadR
0.462583	P25745	P25745	tRNA-specific 2-thiouridylase MnmA	mnmA
0.46272	P76575	P76575	Uncharacterized protein YfgJ	yfgJ
0.463151	P0A9H1	P0A9H1	G/U mismatch-specific DNA glycosylase	mug
0.46448	P76104	P76104	Uncharacterized protease YdcP	ydcP
0.46467	P31677	P31677	Alpha,alpha-trehalose-phosphate synthase [UDP-forming]	otsA
0.46524	P0AB14	P0AB14	Uncharacterized protein YccJ	yccJ
0.465776	P0AFC0	P0AFC0	Dihydroneopterin triphosphate diphosphatase	nudB
0.465858	P0A940	P0A940	Outer membrane protein assembly factor BamA	bamA
0.466745	P0AEU7	P0AEU7	Chaperone protein Skp	skp
0.467106	P76658	P76658	Bifunctional protein HldE;D-beta-D-heptose 7-phosphate kinase;D-beta-D-heptose 1-phosphate adenylyltransferase	hldE
0.467936	P05852	P05852	tRNA N6-adenosine threonylcarbamoyltransferase	tsaD
0.467999	P36938	P36938	Phosphoglucomutase	pgm
0.468651	P37028	P37028	Vitamin B12-binding protein	btuF
0.46903	P69853	P69853	Tat proofreading chaperone DmsD	dmsD
0.471012	P0A722	P0A722	Acyl-[acyl-carrier-protein]--UDP-N-acetylglucosamine O-acyltransferase	lpxA
0.471189	P15038	P15038	Helicase IV	helD
0.471673	P33644	P33644	Laccase domain protein YfiH	yfiH
0.473055	P15005;A0A7H2C770	P15005;A0A7H2C770	5-methylcytosine-specific restriction enzyme B	mcrB
0.47327	P0AEJ6	P0AEJ6	Ethanolamine ammonia-lyase heavy chain	eutB
0.473553	P26602	P26602	Chorismate pyruvate-lyase	ubiC
0.474154	P08200	P08200	Isocitrate dehydrogenase [NADP]	icd
0.476528	Q57261	Q57261	tRNA pseudouridine synthase D	truD
0.476908	P23538	P23538	Phosphoenolpyruvate synthase	ppsA
0.478196	P52097	P52097	tRNA(Ile)-lysidine synthase	tilS
0.478285	P29131	P29131	Cell division protein FtsN	ftsN
0.478821	P76535	P76535	N-acetylmuramic acid 6-phosphate etherase	murQ
0.479206	P22939	P22939	Farnesyl diphosphate synthase	ispA
0.479711	P0A7M6	P0A7M6	50S ribosomal protein L29	rpmC
0.480568	P0AG00	P0AG00	Lipopolysaccharide biosynthesis protein WzzE	wzzE
0.481117	P27829	P27829	UDP-N-acetyl-D-mannosamine dehydrogenase	wecC
0.482762	P0ABU0	P0ABU0	1,4-dihydroxy-2-naphthoyl-CoA synthase	menB
0.484215	P0A7K2	P0A7K2	50S ribosomal protein L7/L12	rplL
0.484975	P0AD96	P0AD96	Leu/Ile/Val-binding protein	livJ
0.48546	P0A6P9	P0A6P9	Enolase	eno
0.485525	P75800	P75800	Putative cyclic di-GMP phosphodiesterase YliE	yliE
0.486195	P0AA95	P0AA95	Uncharacterized protein YacC	yacC
0.486296	P0ACS7	P0ACS7	HTH-type transcriptional regulator RpiR	rpiR
0.48666	P14407	P14407	Fumarate hydratase class I, anaerobic	fumB
0.487368	P0AA53	P0AA53	Protein QmcA	qmcA
0.487412	P22564	P22564	Non-specific ribonucleoside hydrolase RihC	rihC
0.487691	P25742	P25742	Lipopolysaccharide core heptosyltransferase RfaQ	rfaQ
0.488736	P21151	P21151	3-ketoacyl-CoA thiolase	fadA
0.48882	P18133	P18133	Nicotinate phosphoribosyltransferase	pncB
0.489382	P0A6I9	P0A6I9	Dephospho-CoA kinase	coaE
0.489797	P0AD24	P0AD24	UPF0352 protein YejL	yejL
0.492279	P33018	P33018	S-formylglutathione hydrolase YeiG	yeiG
0.4929	P0ADS9	P0ADS9	Uncharacterized protein YggN	yggN
0.496007	P76231	P76231	Uncharacterized protein YeaC	yeaC
0.497763	P22523	P22523	Chromosome partition protein MukB	mukB
0.49843	P76539	P76539	Acetyltransferase YpeA	ypeA
0.498432	Q46893	Q46893	2-C-methyl-D-erythritol 4-phosphate cytidylyltransferase	ispD
0.499059	Q46798	Q46798	Uncharacterized lipoprotein YgeR	ygeR
0.502374	P28904	P28904	Trehalose-6-phosphate hydrolase	treC
0.503023	P0DMC7	P0DMC7	Transcriptional regulatory protein RcsB	rcsB
0.50315	P0A786	P0A786	Aspartate carbamoyltransferase catalytic chain	pyrB
0.503476	P76116	P76116	Uncharacterized protein YncE	yncE
0.50366	P64540	P64540	Uncharacterized protein YfcL	yfcL
0.503986	P46118	P46118	HTH-type transcriptional regulator HexR	hexR
0.504328	P0A6P5	P0A6P5	GTPase Der	der
0.50478	P0A9S3	P0A9S3	Galactitol-1-phosphate 5-dehydrogenase	gatD
0.505689	P02918	P02918	Penicillin-binding protein 1A;Penicillin-insensitive transglycosylase;Penicillin-sensitive transpeptidase	mrcA
0.506516	P36879	P36879	Uncharacterized ABC transporter ATP-binding protein YadG	yadG
0.507706	P0AG51	P0AG51	50S ribosomal protein L30	rpmD
0.508848	P36928	P36928	Uncharacterized chaperone protein YegD	yegD
0.509967	P37760	P37760	dTDP-4-dehydrorhamnose reductase	rfbD
0.510299	P0AF36	P0AF36	Cell division protein ZapB	zapB
0.510511	P0AAA1	P0AAA1	Inner membrane protein YagU	yagU
0.511168	P60422	P60422	50S ribosomal protein L2	rplB
0.51136	P0A8U6	P0A8U6	Met repressor	metJ
0.511609	P29012	P29012	Alanine racemase, catabolic	dadX
0.51281	P75839	P75839	UPF0702 transmembrane protein YcaP	ycaP
0.513305	P0AEG4	P0AEG4	Thiol:disulfide interchange protein DsbA	dsbA
0.513387	P0AA97	P0AA97	Uncharacterized protein YaeQ	yaeQ
0.513465	P0AFK9	P0AFK9	Spermidine/putrescine-binding periplasmic protein	potD
0.514886	P0A7Y4	P0A7Y4	Ribonuclease HI	rnhA
0.516122	P24224	P24224	Holo-[acyl-carrier-protein] synthase	acpS
0.517487	P76536	P76536	Probable deferrochelatase/peroxidase YfeX	yfeX
0.517506	P76576	P76576	UPF0070 protein YfgM	yfgM
0.518656	P60340	P60340	tRNA pseudouridine synthase B	truB
0.519925	P0A7B3	P0A7B3	NAD kinase	nadK
0.520397	P21645	P21645	UDP-3-O-(3-hydroxymyristoyl)glucosamine N-acyltransferase	lpxD
0.520785	P36548	P36548	N-acetylmuramoyl-L-alanine amidase AmiA	amiA
0.521152	P0A7S9	P0A7S9	30S ribosomal protein S13	rpsM
0.521332	P30863	P30863	2,5-diketo-D-gluconic acid reductase B	dkgB
0.521756	P14900	P14900	UDP-N-acetylmuramoylalanine--D-glutamate ligase	murD
0.522277	P0AG93	P0AG93	Protein translocase subunit SecF	secF
0.523193	P0A944	P0A944	Ribosomal-protein-alanine acetyltransferase	rimI
0.52326	P32684	P32684	Ribosomal large subunit pseudouridine synthase F	rluF
0.523286	P04036	P04036	4-hydroxy-tetrahydrodipicolinate reductase	dapB
0.523379	P00803	P00803	Signal peptidase I	lepB
0.523454	P0AD01	P0AD01	Transcriptional regulatory protein DcuR	dcuR
0.523533	P0A8D3	P0A8D3	UPF0178 protein YaiI	yaiI
0.523969	P23865	P23865	Tail-specific protease	prc
0.524291	P0A7A9	P0A7A9	Inorganic pyrophosphatase	ppa
0.524452	P0AB26	P0AB26	Uncharacterized lipoprotein YceB	yceB
0.525061	P0AFN2	P0AFN2	Phage shock protein C	pspC
0.525821	P37690	P37690	Murein hydrolase activator EnvC	envC
0.526906	P33919	P33919	Uncharacterized protein YejH	yejH
0.528011	P38521	P38521	Uncharacterized protein YggL	yggL
0.528104	P13036	P13036	Fe(3+) dicitrate transport protein FecA	fecA
0.528322	P0ABQ2	P0ABQ2	2-hydroxy-3-oxopropionate reductase	garR
0.528511	P07813	P07813	Leucine--tRNA ligase	leuS
0.528954	P0AC38	P0AC38	Aspartate ammonia-lyase	aspA
0.529828	P0AFA7	P0AFA7	Na(+)/H(+) antiporter NhaB	nhaB
0.530212	P0AEK2	P0AEK2	3-oxoacyl-[acyl-carrier-protein] reductase FabG	fabG
0.530537	P38489	P38489	Oxygen-insensitive NAD(P)H nitroreductase	nfsB
0.530573	P0AES4	P0AES4	DNA gyrase subunit A	gyrA
0.531136	P0AFF2	P0AFF2	Nucleoside permease NupC	nupC
0.531492	P77399	P77399	Fatty acid oxidation complex subunit alpha;Enoyl-CoA hydratase/3-hydroxybutyryl-CoA epimerase;3-hydroxyacyl-CoA dehydrogenase	fadJ
0.532344	P60651	P60651	Agmatinase	speB
0.532471	P28248	P28248	Deoxycytidine triphosphate deaminase	dcd
0.532647	P45577	P45577	RNA chaperone ProQ	proQ
0.532676	P77173	P77173	Cell division protein ZipA	zipA
0.53433	P0ADV7	P0ADV7	Probable phospholipid-binding protein MlaC	mlaC
0.535624	P05041	P05041	Aminodeoxychorismate synthase component 1	pabB
0.536078	P76268	P76268	Transcriptional regulator KdgR	kdgR
0.536614	P0A8H6	P0A8H6	Der GTPase-activating protein YihI	yihI
0.537082	P0A9F6	P0A9F6	Glycine cleavage system transcriptional activator	gcvA
0.537133	P0A9P0	P0A9P0	Dihydrolipoyl dehydrogenase	lpdA
0.537226	P0ADY3	P0ADY3	50S ribosomal protein L14	rplN
0.53734	P0ACK2	P0ACK2	Putative aga operon transcriptional repressor	agaR
0.538089	P0AB80	P0AB80	Branched-chain-amino-acid aminotransferase	ilvE
0.538986	P37631	P37631	Uncharacterized protein YhiN	yhiN
0.54035	P69931	P69931	DnaA regulatory inactivator Hda	hda
0.540432	P23827	P23827	Ecotin	eco
0.540843	P0A7X6	P0A7X6	Ribosome maturation factor RimM	rimM
0.541082	P76176	P76176	Uncharacterized serine protease YdgD	ydgD
0.54157	P0A7K6	P0A7K6	50S ribosomal protein L19	rplS
0.541741	P03018	P03018	DNA helicase II	uvrD
0.542495	P08956	P08956	Type I restriction enzyme EcoKI R protein	hsdR
0.543435	P33940	P33940	Malate:quinone oxidoreductase	mqo
0.544626	P37177	P37177	Phosphoenolpyruvate-protein phosphotransferase PtsP	ptsP
0.544881	P0A6L4	P0A6L4	N-acetylneuraminate lyase	nanA
0.546507	P15082	P15082	Glucitol operon repressor	srlR
0.548431	P0A9H5	P0A9H5	Cob(I)yrinic acid a,c-diamide adenosyltransferase	btuR
0.549384	P0A8L7	P0A8L7	UPF0263 protein YciU	yciU
0.550222	P0A8Q3	P0A8Q3	Fumarate reductase subunit D	frdD
0.550954	P0A6X1	P0A6X1	Glutamyl-tRNA reductase	hemA
0.55117	P77625	P77625	Sugar phosphatase YfbT	yfbT
0.55175	P25888	P25888	ATP-dependent RNA helicase RhlE	rhlE
0.553494	P0AFG0	P0AFG0	Transcription termination/antitermination protein NusG	nusG
0.554553	P0A7A2	P0A7A2	Probable phosphoglycerate mutase GpmB	gpmB
0.554923	P37182	P37182	Hydrogenase 2 maturation protease	hybD
0.555471	P25746	P25746	High frequency lysogenization protein HflD	hflD
0.556412	P0ABQ4	P0ABQ4	Dihydrofolate reductase	folA
0.556654	P05042	P05042	Fumarate hydratase class II	fumC
0.557295	P0AFI2	P0AFI2	DNA topoisomerase 4 subunit A	parC
0.55947	P0AD05	P0AD05	Uncharacterized protein YecA	yecA
0.560694	P0A8I1	P0A8I1	Putative Holliday junction resolvase	yqgF
0.560921	P40710	P40710	Lipoprotein NlpE	nlpE
0.564678	P76346	P76346	Protein MtfA	mtfA
0.566095	P0AC81	P0AC81	Lactoylglutathione lyase	gloA
0.566187	P0ACA1	P0ACA1	Uncharacterized GST-like protein YibF	yibF
0.566264	P26647	P26647	1-acyl-sn-glycerol-3-phosphate acyltransferase	plsC
0.568778	P0A9V1	P0A9V1	Lipopolysaccharide export system ATP-binding protein LptB	lptB
0.570147	P75796	P75796	Glutathione import ATP-binding protein GsiA	gsiA
0.570319	P60752	P60752	Lipid A export ATP-binding/permease protein MsbA	msbA
0.571546	P37665	P37665	Probable lipoprotein YiaD	yiaD
0.572149	P65556	P65556	Uncharacterized Nudix hydrolase YfcD	yfcD
0.572826	P04968	P04968	L-threonine dehydratase biosynthetic IlvA	ilvA
0.572986	P25437	P25437	S-(hydroxymethyl)glutathione dehydrogenase	frmA
0.575388	P32099	P32099	Lipoate-protein ligase A	lplA
0.575949	P17802	P17802	A/G-specific adenine glycosylase	mutY
0.576165	P0A8G3	P0A8G3	Uronate isomerase	uxaC
0.576181	P0A8A8	P0A8A8	Ribosome maturation factor RimP	rimP
0.577528	P0A7M9	P0A7M9	50S ribosomal protein L31	rpmE
0.577812	P76062	P76062	Rac prophage repressor	racR
0.578292	P0ADA5	P0ADA5	Uncharacterized lipoprotein YajG	yajG
0.5786	P25741	P25741	Lipopolysaccharide core heptose(I) kinase RfaP	rfaP
0.579032	P28903	P28903	Anaerobic ribonucleoside-triphosphate reductase	nrdD
0.579042	P04995	P04995	Exodeoxyribonuclease I	sbcB
0.579477	P61714	P61714	6,7-dimethyl-8-ribityllumazine synthase	ribE
0.580366	P23909	P23909	DNA mismatch repair protein MutS	mutS
0.580928	P0A9A9	P0A9A9	Ferric uptake regulation protein	fur
0.580933	P27828	P27828	UDP-N-acetylglucosamine 2-epimerase	wecB
0.581296	P06129	P06129	Vitamin B12 transporter BtuB	btuB
0.582382	P0AAX8	P0AAX8	Probable L,D-transpeptidase YbiS	ybiS
0.582597	P0AB24	P0AB24	Iron uptake system component EfeO	efeO
0.583363	P10121	P10121	Signal recognition particle receptor FtsY	ftsY
0.583929	P00490	P00490	Maltodextrin phosphorylase	malP
0.584049	P45799	P45799	ADP compounds hydrolase NudE	nudE
0.584091	P77293	P77293	Bactoprenol glucosyl transferase homolog from prophage CPS-53	yfdH
0.587945	P37590	P37590	Signal transduction protein PmrD	pmrD
0.588127	P25740	P25740	Lipopolysaccharide core biosynthesis protein RfaG	rfaG
0.588797	P0A8I8	P0A8I8	Ribosomal RNA large subunit methyltransferase H	rlmH
0.588812	P23331	P23331	Thymidine kinase	tdk
0.58973	P0AF93	P0AF93	2-iminobutanoate/2-iminopropanoate deaminase	ridA
0.590488	P75958	P75958	Lipoprotein-releasing system transmembrane protein LolE	lolE
0.591181	P0ADT2	P0ADT2	UPF0441 protein YgiB	ygiB
0.592643	P02413	P02413	50S ribosomal protein L15	rplO
0.592871	P31550	P31550	Thiamine-binding periplasmic protein	thiB
0.59387	P76055	P76055	tRNA 2-thiocytidine biosynthesis protein TtcA	ttcA
0.593943	P0AEN1	P0AEN1	NAD(P)H-flavin reductase	fre
0.595036	P28224	P28224	Membrane-bound lysozyme inhibitor of C-type lysozyme	mliC
0.595132	P0A7G6	P0A7G6	Protein RecA	recA
0.595174	P0A836	P0A836	Succinyl-CoA ligase [ADP-forming] subunit beta	sucC
0.595905	P0AF20	P0AF20	N-acetylglucosamine repressor	nagC
0.597746	P02358	P02358	30S ribosomal protein S6;30S ribosomal protein S6, fully modified isoform;30S ribosomal protein S6, non-modified isoform	rpsF
0.59808	P61889	P61889	Malate dehydrogenase	mdh
0.598822	P0AAG8	P0AAG8	Galactose/methyl galactoside import ATP-binding protein MglA	mglA
0.598911	P25535	P25535	2-octaprenylphenol hydroxylase	ubiI
0.601134	P0A6F1	P0A6F1	Carbamoyl-phosphate synthase small chain	carA
0.601823	P35340	P35340	Alkyl hydroperoxide reductase subunit F	ahpF
0.604135	P0AE91	P0AE91	Protein CreA	creA
0.60459	P0AAR3	P0AAR3	Cys-tRNA(Pro)/Cys-tRNA(Cys) deacylase YbaK	ybaK
0.604616	P0ADZ4	P0ADZ4	30S ribosomal protein S15	rpsO
0.605414	P30864	P30864	Uncharacterized HTH-type transcriptional regulator YafC	yafC
0.606159	P0AGL2	P0AGL2	Putative reactive intermediate deaminase TdcF	tdcF
0.608955	P75797	P75797	Glutathione-binding protein GsiB	gsiB
0.610368	P0A7R1	P0A7R1	50S ribosomal protein L9	rplI
0.614801	P0AEA8	P0AEA8	Siroheme synthase;Uroporphyrinogen-III C-methyltransferase;Precorrin-2 dehydrogenase;Sirohydrochlorin ferrochelatase	cysG
0.617156	P30128	P30128	Transcription elongation factor GreB	greB
0.61756	P0A9E0	P0A9E0	Arabinose operon regulatory protein	araC
0.6207	P76506	P76506	Probable phospholipid-binding lipoprotein MlaA	mlaA
0.621592	P0A887	P0A887	Ubiquinone/menaquinone biosynthesis C-methyltransferase UbiE	ubiE
0.622813	P23871	P23871	Ferrochelatase	hemH
0.623658	P10100	P10100	Rare lipoprotein A	rlpA
0.624112	P0A6W5	P0A6W5	Transcription elongation factor GreA	greA
0.625546	P0AFW0	P0AFW0	Transcription antitermination protein RfaH	rfaH
0.62597	P23003	P23003	tRNA/tmRNA (uracil-C(5))-methyltransferase	trmA
0.627439	P0AAT6	P0AAT6	Ribosomal silencing factor RsfS	rsfS
0.629887	P76234	P76234	Uncharacterized protein YeaE	yeaE
0.631585	P76112	P76112	L-amino acid N-acyltransferase MnaT	mnaT
0.632154	P64423	P64423	Zinc transport protein ZntB	zntB
0.632447	P0A7L0	P0A7L0	50S ribosomal protein L1	rplA
0.633684	P05847	P05847	L(+)-tartrate dehydratase subunit alpha	ttdA
0.635583	P0AE45	P0AE45	UPF0053 inner membrane protein YtfL	ytfL
0.63618	P00934	P00934	Threonine synthase	thrC
0.636855	P16456	P16456	Selenide, water dikinase	selD
0.637055	P25665	P25665	5-methyltetrahydropteroyltriglutamate--homocysteine methyltransferase	metE
0.637656	P0A814	P0A814	Crossover junction endodeoxyribonuclease RuvC	ruvC
0.638573	P0AGB6	P0AGB6	ECF RNA polymerase sigma-E factor	rpoE
0.639187	P17443	P17443	UDP-N-acetylglucosamine--N-acetylmuramyl-(pentapeptide) pyrophosphoryl-undecaprenol N-acetylglucosamine transferase	murG
0.640028	P0ACP5	P0ACP5	HTH-type transcriptional regulator GntR	gntR
0.640518	P45532	P45532	Sulfurtransferase TusD	tusD
0.642635	P0AD27	P0AD27	Inner membrane protein YejM	yejM
0.642992	P0AEU0	P0AEU0	Histidine-binding periplasmic protein	hisJ
0.643524	P60438	P60438	50S ribosomal protein L3	rplC
0.644661	P08394	P08394	RecBCD enzyme subunit RecB	recB
0.645015	P0AG44	P0AG44	50S ribosomal protein L17	rplQ
0.647131	P31475	P31475	Uncharacterized HTH-type transcriptional regulator YieP	yieP
0.647655	P21513	P21513	Ribonuclease E	rne
0.648553	P0AEC5	P0AEC5	Signal transduction histidine-protein kinase BarA	barA
0.651527	P27836	P27836	UDP-N-acetyl-D-mannosaminuronic acid transferase	wecG
0.651673	P77695	P77695	Protein GnsB	gnsB
0.651744	P0AGG0	P0AGG0	Thiamine-monophosphate kinase	thiL
0.652644	P42596	P42596	Ribosomal RNA large subunit methyltransferase G	rlmG
0.654491	P0A9E5	P0A9E5	Fumarate and nitrate reduction regulatory protein	fnr
0.654639	P0ACG1	P0ACG1	DNA-binding protein StpA	stpA
0.654906	P17445	P17445	NAD/NADP-dependent betaine aldehyde dehydrogenase	betB
0.656314	P0ACE3	P0ACE3	Hemolysin expression-modulating protein Hha	hha
0.656826	P0A823	P0A823	Sugar fermentation stimulation protein A	sfsA
0.65847	P0A8W2	P0A8W2	Transcriptional regulator SlyA	slyA
0.659218	P37744	P37744	Glucose-1-phosphate thymidylyltransferase 1	rmlA1
0.660944	P40191	P40191	Pyridoxine kinase	pdxK
0.661209	P00561	P00561	Bifunctional aspartokinase/homoserine dehydrogenase 1;Aspartokinase;Homoserine dehydrogenase	thrA
0.661328	P25539	P25539	Riboflavin biosynthesis protein RibD;Diaminohydroxyphosphoribosylaminopyrimidine deaminase;5-amino-6-(5-phosphoribosylamino)uracil reductase	ribD
0.663663	P0A790	P0A790	Aspartate 1-decarboxylase;Aspartate 1-decarboxylase beta chain;Aspartate 1-decarboxylase alpha chain	panD
0.664669	P0AG16	P0AG16	Amidophosphoribosyltransferase	purF
0.665043	P0A6W0	P0A6W0	Glutaminase 2	glsA2
0.667425	P0ADY1	P0ADY1	Peptidyl-prolyl cis-trans isomerase D	ppiD
0.667689	P0A9D4	P0A9D4	Serine acetyltransferase	cysE
0.667728	P0A7X3	P0A7X3	30S ribosomal protein S9	rpsI
0.671237	P27302	P27302	Transketolase 1	tktA
0.672163	P33355	P33355	Uncharacterized protein YehS	yehS
0.672171	P68699	P68699	ATP synthase subunit c	atpE
0.672768	P0ADC6	P0ADC6	Lipopolysaccharide export system permease protein LptG	lptG
0.673036	P0ACE0	P0ACE0	Hydrogenase-2 large chain	hybC
0.673097	P0ABS5	P0ABS5	DNA primase	dnaG
0.674251	P0A7H6	P0A7H6	Recombination protein RecR	recR
0.677263	P64448	P64448	Uncharacterized protein YnbE	ynbE
0.677539	P0AG40	P0AG40	Riboflavin biosynthesis protein RibF;Riboflavin kinase;FMN adenylyltransferase	ribF
0.680754	P0AFL6	P0AFL6	Exopolyphosphatase	ppx
0.684217	P77279	P77279	Probable iron export ATP-binding protein FetA	fetA
0.685633	P26281	P26281	2-amino-4-hydroxy-6-hydroxymethyldihydropteridine pyrophosphokinase	folK
0.685798	P0AE08	P0AE08	Alkyl hydroperoxide reductase subunit C	ahpC
0.688842	P0AFW4	P0AFW4	Regulator of nucleoside diphosphate kinase	rnk
0.690031	P64624	P64624	Uncharacterized protein YheO	yheO
0.691549	P0AEH1	P0AEH1	Regulator of sigma-E protease RseP	rseP
0.69347	P0AD65	P0AD65	Penicillin-binding protein 2	mrdA
0.694309	P0A8N0	P0A8N0	Macrodomain Ter protein	matP
0.694873	P28249	P28249	Protein AsmA	asmA
0.695113	P0AEV1	P0AEV1	Regulator of RpoS	rssB
0.696555	P0A7W1	P0A7W1	30S ribosomal protein S5	rpsE
0.69816	P0AD10	P0AD10	Uncharacterized protein YecJ	yecJ
0.698717	P67087	P67087	Ribosomal RNA small subunit methyltransferase I	rsmI
0.699006	P39187	P39187	Uncharacterized protein YtfJ	ytfJ
0.700051	P0AC47	P0AC47	Fumarate reductase iron-sulfur subunit	frdB
0.700371	P76550	P76550	Uncharacterized protein YffS	yffS
0.701705	P77150	P77150	Pyridoxamine kinase	pdxY
0.702019	P76185	P76185	Uncharacterized protein YdhJ	ydhJ
0.704809	P62399	P62399	50S ribosomal protein L5	rplE
0.705097	P75821	P75821	Uncharacterized protein YbjS	ybjS
0.706174	P08395	P08395	Protease 4	sppA
0.706746	P0ADC3	P0ADC3	Lipoprotein-releasing system transmembrane protein LolC	lolC
0.70759	P0A6Q6	P0A6Q6	3-hydroxyacyl-[acyl-carrier-protein] dehydratase FabZ	fabZ
0.707706	P0AEH3	P0AEH3	Protein ElaA	elaA
0.708509	P33590	P33590	Nickel-binding periplasmic protein	nikA
0.709197	P33667	P33667	tRNA 2-selenouridine synthase	selU
0.710358	P0AF70	P0AF70	Uncharacterized protein YjeI	yjeI
0.710601	P0AC30	P0AC30	Cell division protein FtsX	ftsX
0.711864	P76503	P76503	3-ketoacyl-CoA thiolase	fadI
0.712157	P08337	P08337	8-oxo-dGTP diphosphatase	mutT
0.712765	P11880	P11880	UDP-N-acetylmuramoyl-tripeptide--D-alanyl-D-alanine ligase	murF
0.713053	P21369	P21369	Pyrazinamidase/nicotinamidase	pncA
0.714285	P0A862	P0A862	Thiol peroxidase	tpx
0.714647	P0A734	P0A734	Cell division topological specificity factor	minE
0.715429	P63389	P63389	Uncharacterized ABC transporter ATP-binding protein YheS	yheS
0.716151	P0A6E1	P0A6E1	Shikimate kinase 2	aroL
0.719606	P0A7V0	P0A7V0	30S ribosomal protein S2	rpsB
0.720222	P0A8A0	P0A8A0	Probable transcriptional regulatory protein YebC	yebC
0.725756	P52119	P52119	UPF0125 protein RatB	ratB
0.728509	P0ACY1	P0ACY1	Putative NAD(P)H nitroreductase YdjA	ydjA
0.728605	P55135	P55135	23S rRNA (uracil(1939)-C(5))-methyltransferase RlmD	rlmD
0.729403	P37005	P37005	Uncharacterized tRNA/rRNA methyltransferase LasT	lasT
0.729532	P75828	P75828	Uncharacterized protein YbjD	ybjD
0.730232	P0A6I0	P0A6I0	Cytidylate kinase	cmk
0.730477	P0AFT5	P0AFT5	Transcriptional regulatory protein YehT	yehT
0.732666	P0AAY6	P0AAY6	Uncharacterized protein YbjN	ybjN
0.733708	P26616	P26616	NAD-dependent malic enzyme	maeA
0.735048	P00903	P00903	Aminodeoxychorismate synthase component 2	pabA
0.735182	P0AG24	P0AG24	Bifunctional (p)ppGpp synthase/hydrolase SpoT;GTP pyrophosphokinase;Guanosine-3,5-bis(diphosphate) 3-pyrophosphohydrolase	spoT
0.736812	P0A6T9	P0A6T9	Glycine cleavage system H protein	gcvH
0.738825	P43672	P43672	ABC transporter ATP-binding protein uup	uup
0.73899	P0A8A4	P0A8A4	Phosphoenolpyruvate synthase regulatory protein	ppsR
0.740537	P0A7J3	P0A7J3	50S ribosomal protein L10	rplJ
0.741336	P37745	P37745	dTDP-4-dehydrorhamnose 3,5-epimerase	rfbC
0.743502	P39298	P39298	Esterase YjfP	yjfP
0.744787	P0AEQ3	P0AEQ3	Glutamine-binding periplasmic protein	glnH
0.744789	P0ACB4	P0ACB4	Protoporphyrinogen IX dehydrogenase [menaquinone]	hemG
0.74644	P0AE01	P0AE01	tRNA (cytidine/uridine-2-O-)-methyltransferase TrmJ	trmJ
0.74649	P75785	P75785	Phosphoethanolamine transferase OpgE	opgE
0.749596	P0AF98	P0AF98	Lipopolysaccharide export system permease protein LptF	lptF
0.750628	P0A6W9	P0A6W9	Glutamate--cysteine ligase	gshA
0.751766	P0A805	P0A805	Ribosome-recycling factor	frr
0.755814	P27306	P27306	Soluble pyridine nucleotide transhydrogenase	sthA
0.756904	P0A910	P0A910	Outer membrane protein A	ompA
0.757708	P0A7V8	P0A7V8	30S ribosomal protein S4	rpsD
0.759064	P06966	P06966	HTH-type transcriptional regulator DicA	dicA
0.763167	P10441	P10441	Lipid-A-disaccharide synthase	lpxB
0.764644	P37747	P37747	UDP-galactopyranose mutase	glf
0.76576	P0A7R5	P0A7R5	30S ribosomal protein S10	rpsJ
0.767079	P12295	P12295	Uracil-DNA glycosylase	ung
0.76738	P03817	P03817	Protein MioC	mioC
0.768784	P0A7I4	P0A7I4	Peptide chain release factor 3	prfC
0.770779	P13669	P13669	Mannosyl-D-glycerate transport/metabolism system repressor MngR	mngR
0.774121	P09323	P09323	PTS system N-acetylglucosamine-specific EIICBA component;N-acetylglucosamine permease IIC component;N-acetylglucosamine-specific phosphotransferase enzyme IIB component;N-acetylglucosamine-specific phosphotransferase enzyme IIA component	nagE
0.775862	P43329	P43329	ATP-dependent RNA helicase HrpA	hrpA
0.776524	P03024	P03024	HTH-type transcriptional regulator GalR	galR
0.777751	P11553	P11553	L-fuculokinase	fucK
0.779422	P77348	P77348	Periplasmic murein peptide-binding protein	mppA
0.780287	P39310	P39310	Uncharacterized protein YtfB	ytfB
0.780396	P14375	P14375	Transcriptional regulatory protein ZraR	zraR
0.781346	P75864	P75864	Ribosomal RNA large subunit methyltransferase K/L;23S rRNA m2G2445 methyltransferase;23S rRNA m7G2069 methyltransferase	rlmL
0.781502	P05055	P05055	Polyribonucleotide nucleotidyltransferase	pnp
0.782351	P60293	P60293	Chromosome partition protein MukF	mukF
0.783112	P63883	P63883	N-acetylmuramoyl-L-alanine amidase AmiC	amiC
0.783539	P76578	P76578	Uncharacterized lipoprotein YfhM	yfhM
0.787171	P15042	P15042	DNA ligase	ligA
0.788464	P23882	P23882	Methionyl-tRNA formyltransferase	fmt
0.790081	P0A9P6	P0A9P6	ATP-dependent RNA helicase DeaD	deaD
0.790829	P33920	P33920	Nucleoid-associated protein YejK	yejK
0.790918	P75981	P75981	Putative protein JayE from lambdoid prophage e14 region	jayE
0.795472	P76001	P76001	Uncharacterized protein YcgJ	ycgJ
0.79586	P23874	P23874	Serine/threonine-protein kinase HipA	hipA
0.796292	P0A850	P0A850	Trigger factor	tig
0.79706	P39321	P39321	Translocation and assembly module TamB	tamB
0.79763	P0AG55	P0AG55	50S ribosomal protein L6	rplF
0.799682	P45523	P45523	FKBP-type peptidyl-prolyl cis-trans isomerase FkpA	fkpA
0.799778	P07024	P07024	Protein UshA;UDP-sugar hydrolase;5-nucleotidase	ushA
0.801147	P0A951	P0A951	Spermidine N(1)-acetyltransferase	speG
0.803041	P0ACF8	P0ACF8	DNA-binding protein H-NS	hns
0.805189	P46889	P46889	DNA translocase FtsK	ftsK
0.805599	Q46919	Q46919	Uncharacterized protein YqcC	yqcC
0.807761	P67080	P67080	UPF0001 protein YggS	yggS
0.810787	P0AG99	P0AG99	Protein-export membrane protein SecG	secG
0.811487	P0AAF3	P0AAF3	Arabinose import ATP-binding protein AraG	araG
0.811916	P0AFX4	P0AFX4	Regulator of sigma D	rsd
0.813037	P36649	P36649	Blue copper oxidase CueO	cueO
0.813566	P0A7W7	P0A7W7	30S ribosomal protein S8	rpsH
0.813801	P0A776	P0A776	RNA pyrophosphohydrolase	rppH
0.815939	P0ABS8	P0ABS8	DNA polymerase III subunit theta	holE
0.817405	P64429	P64429	Uncharacterized protein YpfJ	ypfJ
0.81846	P0ADI4	P0ADI4	Enterobactin synthase component B;Isochorismatase;Aryl carrier protein	entB
0.820267	P31825	P31825	tRNA1(Val) (adenine(37)-N6)-methyltransferase	yfiC
0.8204	P00946	P00946	Mannose-6-phosphate isomerase	manA
0.823017	P0A8B5	P0A8B5	Nucleoid-associated protein YbaB	ybaB
0.824168	P05793	P05793	Ketol-acid reductoisomerase	ilvC
0.827132	P0ACQ7	P0ACQ7	HTH-type transcriptional regulator TdcA	tdcA
0.829737	P0AC94	P0AC94	High-affinity gluconate transporter	gntP
0.830324	P0ADV1	P0ADV1	Lipopolysaccharide export system protein LptA	lptA
0.835031	P0AGD3	P0AGD3	Superoxide dismutase [Fe]	sodB
0.835546	P51024	P51024	Uncharacterized protein YaiL	yaiL
0.836879	P0AFF4	P0AFF4	Nucleoside permease NupG	nupG
0.836979	P33363	P33363	Periplasmic beta-glucosidase	bglX
0.837127	P0AFJ1	P0AFJ1	Protein PhnA	phnA
0.837928	P0A6D0	P0A6D0	Arginine repressor	argR
0.841133	P0AGA6	P0AGA6	Transcriptional regulatory protein UhpA	uhpA
0.841409	P29208	P29208	o-succinylbenzoate synthase	menC
0.846898	P05825	P05825	Ferrienterobactin receptor	fepA
0.851511	P39401	P39401	Phosphoglycerol transferase I	mdoB
0.853061	P69054	P69054	Succinate dehydrogenase cytochrome b556 subunit	sdhC
0.856272	P0AFB1	P0AFB1	Lipoprotein NlpI	nlpI
[truncated: 205 more rows]

## Sheet: Ribosomal
Student's T-test Difference 6h_GroTAC2_6h_Myc	Protein IDs	Majority protein IDs	Protein names	Gene names
1.00517	P0A7L0	P0A7L0	50S ribosomal protein L1	rplA
1.02235	P60422	P60422	50S ribosomal protein L2	rplB
1.14867	P60438	P60438	50S ribosomal protein L3	rplC
1.18642	P60723	P60723	50S ribosomal protein L4	rplD
0.873362	P62399	P62399	50S ribosomal protein L5	rplE
1.1116	P0AG55	P0AG55	50S ribosomal protein L6	rplF
1.05794	P0A7R1	P0A7R1	50S ribosomal protein L9	rplI
0.913425	P0A7J3	P0A7J3	50S ribosomal protein L10	rplJ
1.183	P0A7J7	P0A7J7	50S ribosomal protein L11	rplK
0.836879	P0A7K2	P0A7K2	50S ribosomal protein L7/L12	rplL
1.12225	P0AA10	P0AA10	50S ribosomal protein L13	rplM
0.783112	P0ADY3	P0ADY3	50S ribosomal protein L14	rplN
0.890062	P02413	P02413	50S ribosomal protein L15	rplO
0.684217	P0ADY7	P0ADY7	50S ribosomal protein L16	rplP
0.813566	P0AG44	P0AG44	50S ribosomal protein L17	rplQ
0.880411	P0C018	P0C018	50S ribosomal protein L18	rplR
0.884251	P0A7K6	P0A7K6	50S ribosomal protein L19	rplS
1.01102	P0A7L3	P0A7L3	50S ribosomal protein L20	rplT
1.08864	P0AG48	P0AG48	50S ribosomal protein L21	rplU
0.989419	P61175	P61175	50S ribosomal protein L22	rplV
1.72146	P0ADZ0	P0ADZ0	50S ribosomal protein L23	rplW
0.928637	P60624	P60624	50S ribosomal protein L24	rplX
0.712157	P68919	P68919	50S ribosomal protein L25	rplY
0.790829	P0A7L8	P0A7L8	50S ribosomal protein L27	rpmA
1.01791	P0A7M2	P0A7M2	50S ribosomal protein L28	rpmB
0.604616	P0A7M6	P0A7M6	50S ribosomal protein L29	rpmC
0.872381	P0AG51	P0AG51	50S ribosomal protein L30	rpmD
0.911881	P0A7M9	P0A7M9	50S ribosomal protein L31	rpmE
1.04807	P0A7N4	P0A7N4	50S ribosomal protein L32	rpmF
1.13252	P0A7N9	P0A7N9	50S ribosomal protein L33	rpmG
0.774121	P0A7P5	P0A7P5	50S ribosomal protein L34	rpmH
0.783539	P0A7Q1	P0A7Q1	50S ribosomal protein L35	rpmI
1.521	P0A7Q6	P0A7Q6	50S ribosomal protein L36	rpmJ
0.654639	P0AG67	P0AG67	30S ribosomal protein S1	rpsA
0.775862	P0A7V0	P0A7V0	30S ribosomal protein S2	rpsB
0.664669	P0A7V3	P0A7V3	30S ribosomal protein S3	rpsC
0.997897	P0A7V8	P0A7V8	30S ribosomal protein S4	rpsD
0.837127	P0A7W1	P0A7W1	30S ribosomal protein S5	rpsE
0.8204	P02358	P02358	30S ribosomal protein S6;30S ribosomal protein S6, fully modified isoform;30S ribosomal protein S6, non-modified isoform	rpsF
0.928305	P02359	P02359	30S ribosomal protein S7	rpsG
1.30733	P0A7W7	P0A7W7	30S ribosomal protein S8	rpsH
1.05346	P0A7X3	P0A7X3	30S ribosomal protein S9	rpsI
1.20786	P0A7R5	P0A7R5	30S ribosomal protein S10	rpsJ
0.764644	P0A7R9	P0A7R9	30S ribosomal protein S11	rpsK
0.877731	P0A7S3	P0A7S3	30S ribosomal protein S12	rpsL
0.953317	P0A7S9	P0A7S9	30S ribosomal protein S13	rpsM
0.428499	P0AG59	P0AG59	30S ribosomal protein S14	rpsN
0.856272	P0ADZ4	P0ADZ4	30S ribosomal protein S15	rpsO
0.408583	P0A7T3	P0A7T3	30S ribosomal protein S16	rpsP
0.823017	P0AG63	P0AG63	30S ribosomal protein S17	rpsQ
0.968838	P0A7T7	P0A7T7	30S ribosomal protein S18	rpsR
0.967842	P0A7U3	P0A7U3	30S ribosomal protein S19	rpsS
0.780287	P0A7U7	P0A7U7	30S ribosomal protein S20	rpsT
0.928604	P68679	P68679	30S ribosomal protein S21	rpsU

## Sheet: class I
Student's T-test Difference 6h_GroTAC2_6h_Myc	Protein IDs	Majority protein IDs	Protein names	Gene names
0.532647	P0A8M0	P0A8M0	Asparagine--tRNA ligase	asnS
-0.75208	P0A6L0	P0A6L0	Deoxyribose-phosphate aldolase	deoC
0.521756	P63020	P63020	Fe/S biogenesis protein NfuA	nfuA
-1.14176	P02925	P02925	D-ribose-binding periplasmic protein	rbsB
-0.600138	P23843	P23843	Periplasmic oligopeptide-binding protein	oppA
-0.0927219	P0A9B2	P0A9B2	Glyceraldehyde-3-phosphate dehydrogenase A	gapA
0.113021	P00350	P00350	6-phosphogluconate dehydrogenase, decarboxylating	gnd
-0.155687	P06996;P77519;P76335	P06996	Outer membrane protein C	ompC
0.160364	P0A825	P0A825	Serine hydroxymethyltransferase	glyA
-0.167789	P0A9T0	P0A9T0	D-3-phosphoglycerate dehydrogenase	serA
-0.421007	P0A799	P0A799	Phosphoglycerate kinase	pgk
0.351255	P09372	P09372	Protein GrpE	grpE
-0.23874	P0A862	P0A862	Thiol peroxidase	tpx
0.523533	P0A7Z4	P0A7Z4	DNA-directed RNA polymerase subunit alpha	rpoA
0.0165475	P0A6A3	P0A6A3	Acetate kinase	ackA
0.50315	P0A910	P0A910	Outer membrane protein A	ompA
0.162484	P0A805	P0A805	Ribosome-recycling factor	frr
-0.163003	P69776	P69776	Major outer membrane lipoprotein Lpp	lpp
0.467999	P0A6P1	P0A6P1	Elongation factor Ts	tsf
-0.179629	P17315	P17315	Colicin I receptor	cirA
1.09691	P0A850	P0A850	Trigger factor	tig
0.642635	P05055	P05055	Polyribonucleotide nucleotidyltransferase	pnp
0.51281	P0A6Q3	P0A6Q3	3-hydroxydecanoyl-[acyl-carrier-protein] dehydratase	fabA
1.10721	P0A707	P0A707	Translation initiation factor IF-3;Translation initiation factor IF-3, N-terminally processed;Translation initiation factor IF-3S	infC
-0.0664533	P31057	P31057	3-methyl-2-oxobutanoate hydroxymethyltransferase	panB
-0.326523	P0A6P9	P0A6P9	Enolase	eno
0.0830733	P0AD61	P0AD61	Pyruvate kinase I	pykF
0.188546	P0A953	P0A953	3-oxoacyl-[acyl-carrier-protein] synthase 1	fabB
-0.465405	P0ABP8	P0ABP8	Purine nucleoside phosphorylase DeoD-type	deoD
0.219546	P0AGG4	P0AGG4	Thioredoxin-2	trxC
-0.263728	P0A7D4	P0A7D4	Adenylosuccinate synthetase	purA
0.207352	P06959	P06959	Dihydrolipoyllysine-residue acetyltransferase component of pyruvate dehydrogenase complex	aceF
0.00140444	P0A7A9	P0A7A9	Inorganic pyrophosphatase	ppa
-0.422469	P0AE08	P0AE08	Alkyl hydroperoxide reductase subunit C	ahpC
0.221533	P0AFG8	P0AFG8	Pyruvate dehydrogenase E1 component	aceE
0.436059	P0A9P0	P0A9P0	Dihydrolipoyl dehydrogenase	lpdA
0.311307	P0A6M8	P0A6M8	Elongation factor G	fusA
-0.551809	P62707	P62707	2,3-bisphosphoglycerate-dependent phosphoglycerate mutase	gpmA

## Sheet: class II
Student's T-test Difference 6h_GroTAC2_6h_Myc	Protein IDs	Majority protein IDs	Protein names	Gene names
0.124701	P0A853	P0A853	Tryptophanase	tnaA
-1.14467	P0AC59	P0AC59	Glutaredoxin-2	grxB
-0.535037	P0AEZ9	P0AEZ9	Molybdenum cofactor biosynthesis protein B	moaB
-0.109647	P0A6Z6	P0A6Z6	Nickel-responsive regulator	nikR
-0.366328	P0AAG8	P0AAG8	Galactose/methyl galactoside import ATP-binding protein MglA	mglA
-0.771325	P0A9T4	P0A9T4	Protein tas	tas
-0.225346	P27249	P27249	Bifunctional uridylyltransferase/uridylyl-removing enzyme;[Protein-PII] uridylyltransferase;[Protein-PII]-UMP uridylyl-removing enzyme	glnD
-0.676887	P03813	P03813	Uncharacterized protein YgeA	ygeA
-0.183053	P77395	P77395	Uncharacterized protein YbbN	ybbN
-1.76152	P77739	P77739	Uncharacterized protein YniA	yniA
0.702019	P05020	P05020	Dihydroorotase	pyrC
0.107784	P0A715	P0A715	2-dehydro-3-deoxyphosphooctonate aldolase	kdsA
-0.234932	P75736	P75736	Esterase YbfF	ybfF
-0.936757	P0A8W8	P0A8W8	UPF0304 protein YfbU	yfbU
-0.334308	P0AB71	P0AB71	Fructose-bisphosphate aldolase class 2	fbaA
-0.351847	P39177	P39177	Universal stress protein G	uspG
-0.906672	Q46851	Q46851	L-glyceraldehyde 3-phosphate reductase	gpr
-0.374751	P0A6Y8	P0A6Y8	Chaperone protein DnaK	dnaK
-0.0389144	P0A9M0	P0A9M0	Lon protease	lon
-0.565341	P0AA16	P0AA16	Transcriptional regulatory protein OmpR	ompR
0.00207138	P23893	P23893	Glutamate-1-semialdehyde 2,1-aminomutase	hemL
-0.075805	P13857	P13857	Ribosomal-protein-serine acetyltransferase	rimL
-0.365944	P31979	P31979	NADH-quinone oxidoreductase subunit F	nuoF
-0.34293	P0ABH7	P0ABH7	Citrate synthase	gltA
-0.052578	P23721	P23721	Phosphoserine aminotransferase	serC
-0.457537	P0A9Q7	P0A9Q7	Aldehyde-alcohol dehydrogenase;Alcohol dehydrogenase;Acetaldehyde dehydrogenase [acetylating];Pyruvate-formate-lyase deactivase	adhE
-0.475185	P0A9S3	P0A9S3	Galactitol-1-phosphate 5-dehydrogenase	gatD
-0.595179	P0A9H1	P0A9H1	G/U mismatch-specific DNA glycosylase	mug
0.332683	P27306	P27306	Soluble pyridine nucleotide transhydrogenase	sthA
-0.480509	P21499	P21499	Ribonuclease R	rnr
-0.0489159	P0A738	P0A738	Cyclic pyranopterin monophosphate synthase accessory protein	moaC
0.509967	P32695	P32695	tRNA-dihydrouridine synthase A	dusA
0.218171	P0A9F3	P0A9F3	HTH-type transcriptional regulator CysB	cysB
0.481117	P0AES4	P0AES4	DNA gyrase subunit A	gyrA
-0.0443134	P23836	P23836	Transcriptional regulatory protein PhoP	phoP
0.409428	P0ACB4	P0ACB4	Protoporphyrinogen IX dehydrogenase [menaquinone]	hemG
0.522277	P0A9X4	P0A9X4	Rod shape-determining protein MreB	mreB
0.33822	P0A8T7	P0A8T7	DNA-directed RNA polymerase subunit beta	rpoC
0.550954	P24182	P24182	Biotin carboxylase	accC
0.281838	P0A8V2	P0A8V2	DNA-directed RNA polymerase subunit beta	rpoB
0.213354	P0AFG3	P0AFG3	2-oxoglutarate dehydrogenase E1 component	sucA
0.0949008	P0DMC7	P0DMC7	Transcriptional regulatory protein RcsB	rcsB
0.139468	P0AFG6	P0AFG6	Dihydrolipoyllysine-residue succinyltransferase component of 2-oxoglutarate dehydrogenase complex	sucB
0.680754	P39406	P39406	Ribosomal RNA small subunit methyltransferase C	rsmC
0.863235	P13033	P13033	Anaerobic glycerol-3-phosphate dehydrogenase subunit B	glpB
0.576181	P0AG30	P0AG30	Transcription termination factor Rho	rho
0.332824	P0AAZ4	P0AAZ4	Replication-associated recombination protein A	rarA
-2.351	P0ABT2	P0ABT2	DNA protection during starvation protein	dps
0.667689	P0AGJ2	P0AGJ2	tRNA (guanosine(18)-2-O)-methyltransferase	trmH
1.54804	P0ABF1	P0ABF1	Poly(A) polymerase I	pcnB
0.572149	P0AFG0	P0AFG0	Transcription termination/antitermination protein NusG	nusG
0.280661	P0AEK2	P0AEK2	3-oxoacyl-[acyl-carrier-protein] reductase FabG	fabG
0.487691	P0A705	P0A705	Translation initiation factor IF-2	infB
1.16649	P0A6U3	P0A6U3	tRNA uridine 5-carboxymethylaminomethyl modification enzyme MnmG	mnmG
0.813801	P0AG24	P0AG24	Bifunctional (p)ppGpp synthase/hydrolase SpoT;GTP pyrophosphokinase;Guanosine-3,5-bis(diphosphate) 3-pyrophosphohydrolase	spoT
0.389831	P00393	P00393	NADH dehydrogenase	ndh
0.955952	P45577	P45577	RNA chaperone ProQ	proQ
0.208645	P0A6W5	P0A6W5	Transcription elongation factor GreA	greA
0.874787	P0A6D7	P0A6D7	Shikimate kinase 1	aroK
0.74649	P31666	P31666	Uncharacterized protein YadE	yadE
1.0179	P0A6B7	P0A6B7	Cysteine desulfurase IscS	iscS
0.647655	P27305	P27305	Glutamyl-Q tRNA(Asp) synthetase	gluQ
1.01471	P76104	P76104	Uncharacterized protease YdcP	ydcP
1.73505	P0A7X6	P0A7X6	Ribosome maturation factor RimM	rimM
1.1161	P37765	P37765	Ribosomal large subunit pseudouridine synthase B	rluB
1.79643	P02931	P02931	Outer membrane protein F	ompF
-1.49604	P69908	P69908	Glutamate decarboxylase alpha	gadA
1.80458	P0AGK8	P0AGK8	HTH-type transcriptional regulator IscR	iscR
0.677263	P0A722	P0A722	Acyl-[acyl-carrier-protein]--UDP-N-acetylglucosamine O-acyltransferase	lpxA
0.333585	P0A6P7	P0A6P7	Probable GTP-binding protein EngB	engB
-0.0282917	P0ACQ4	P0ACQ4	Hydrogen peroxide-inducible genes activator	oxyR
-0.30711	P30177	P30177	Uncharacterized protein YbiB	ybiB
-0.149469	P0C0K3	P0C0K3	Protein RdoA	rdoA
-0.366457	P76187	P76187	Oxidoreductase YdhF	ydhF
-0.0428543	P29680	P29680	Uroporphyrinogen decarboxylase	hemE
0.10188	P23869	P23869	Peptidyl-prolyl cis-trans isomerase B	ppiB
-0.221123	P33599	P33599	NADH-quinone oxidoreductase subunit C/D	nuoC
0.416015	P0A717	P0A717	Ribose-phosphate pyrophosphokinase	prs
0.694309	P08244	P08244	Orotidine 5-phosphate decarboxylase	pyrF
-0.725882	P0A8Y3	P0A8Y3	Alpha-D-glucose-1-phosphate phosphatase YihX	yihX
-0.462481	P0AF48	P0AF48	UPF0047 protein YjbQ	yjbQ
0.0733058	P75849	P75849	Uncharacterized protein YcbL	ycbL
-0.190257	P0ACI0	P0ACI0	Right origin-binding protein	rob
0.2424	P0AFD1	P0AFD1	NADH-quinone oxidoreductase subunit E	nuoE
0.593943	P33667	P33667	tRNA 2-selenouridine synthase	selU
-0.411701	P45578	P45578	S-ribosylhomocysteine lyase	luxS
-0.0608222	P0AE88	P0AE88	Transcriptional regulatory protein CpxR	cpxR
-0.06777	P0AC69	P0AC69	Glutaredoxin-4	grxD
0.474154	P0AED5	P0AED5	Response regulator UvrY	uvrY
0.479206	P0A8M3	P0A8M3	Threonine--tRNA ligase	thrS
0.81846	P0A7D1	P0A7D1	Peptidyl-tRNA hydrolase	pth
0.530537	P15254	P15254	Phosphoribosylformylglycinamidine synthase	purL
0.108604	P09053	P09053	Valine--pyruvate aminotransferase	avtA
0.351454	P0ABD5	P0ABD5	Acetyl-coenzyme A carboxylase carboxyl transferase subunit alpha	accA
-1.09354	P77581	P77581	Succinylornithine transaminase	astC
-0.0476055	P25397	P25397	Tellurite methyltransferase	tehB
0.0304629	P0A9D4	P0A9D4	Serine acetyltransferase	cysE
0.218348	P0A8J8	P0A8J8	ATP-dependent RNA helicase RhlB	rhlB
0.379084	P76550	P76550	Uncharacterized protein YffS	yffS
-0.44654	P0AFR4	P0AFR4	Uncharacterized protein YciO	yciO
0.260838	P0AFY8	P0AFY8	Negative modulator of initiation of replication	seqA
-0.0800158	P0A6Y5	P0A6Y5	33 kDa chaperonin	hslO
0.230284	P43329	P43329	ATP-dependent RNA helicase HrpA	hrpA
0.659218	P61517	P61517	Carbonic anhydrase 2	can
0.740537	P0A9L5	P0A9L5	Peptidyl-prolyl cis-trans isomerase C	ppiC
0.851511	P0CE53;A0A385XJE6;P0CE58;P0CE57;P0CE56;P0CE55;P0CE54;P0CE52;P0CE51;P0CE50;P0CE49;P76071	P0CE53;A0A385XJE6;P0CE58;P0CE57;P0CE56;P0CE55;P0CE54;P0CE52;P0CE51;P0CE50;P0CE49;P76071	Transposase InsH for insertion sequence element IS5H;Transposase InsH for insertion sequence element IS5T;Transposase InsH for insertion sequence element IS5R;Transposase InsH for insertion sequence element IS5LO;Transposase InsH for insertion sequence element IS5K;Transposase InsH for insertion sequence element IS5I;Transposase InsH for insertion sequence element IS5F;Transposase InsH for insert…	insH6;insH11;insH10;insH9;insH8;insH7;insH4;insH3;insH2;insH1;insH5
0.355611	P77730	P77730	Uncharacterized HTH-type transcriptional regulator YdcR	ydcR

## Sheet: class III-
Student's T-test Difference 6h_GroTAC2_6h_Myc	Protein IDs	Majority protein IDs	Protein names	Gene names
-0.510327	P0A9N4	P0A9N4	Pyruvate formate-lyase 1-activating enzyme	pflA
-1.02905	P0C8J8	P0C8J8	D-tagatose-1,6-bisphosphate aldolase subunit GatZ	gatZ
-0.62289	P0A8E1	P0A8E1	UPF0227 protein YcfP	ycfP
-0.504594	P0AFX4	P0AFX4	Regulator of sigma D	rsd
-0.92878	P06987	P06987	Histidine biosynthesis bifunctional protein HisB;Histidinol-phosphatase;Imidazoleglycerol-phosphate dehydratase	hisB
-0.31546	P0ACJ8	P0ACJ8	cAMP-activated global transcriptional regulator CRP	crp
-0.28638	P00490	P00490	Maltodextrin phosphorylase	malP
-0.0505187	P0A894	P0A894	RNase adapter protein RapZ	rapZ
1.21506	P25888	P25888	ATP-dependent RNA helicase RhlE	rhlE
-1.32456	P0A9J8	P0A9J8	P-protein;Chorismate mutase;Prephenate dehydratase	pheA
-0.382217	P0A948	P0A948	Ribosomal-protein-alanine acetyltransferase	rimJ
0.319943	P37326	P37326	Putative prophage CPS-53 integrase	intS
-0.186499	P68767	P68767	Cytosol aminopeptidase	pepA
0.173778	P0AGJ5	P0AGJ5	Uncharacterized tRNA/rRNA methyltransferase YfiF	yfiF
0.149857	P0A9K3	P0A9K3	PhoH-like protein	ybeZ
-0.102306	P08622	P08622	Chaperone protein DnaJ	dnaJ
0.537082	P0AAR3	P0AAR3	Cys-tRNA(Pro)/Cys-tRNA(Cys) deacylase YbaK	ybaK
0.170301	P0A6T5	P0A6T5	GTP cyclohydrolase 1	folE
0.48882	P64588	P64588	Transcriptional regulator YqjI	yqjI
0.725756	P0AFI2	P0AFI2	DNA topoisomerase 4 subunit A	parC
0.0452665	P0A832	P0A832	SsrA-binding protein	smpB
0.365311	P0ACL5	P0ACL5	Glc operon transcriptional activator	glcC
1.12436	P23003	P23003	tRNA/tmRNA (uracil-C(5))-methyltransferase	trmA
0.460105	P36548	P36548	N-acetylmuramoyl-L-alanine amidase AmiA	amiA
0.857957	P0AA39	P0AA39	Ribosomal large subunit pseudouridine synthase C	rluC
1.12337	P0A873	P0A873	tRNA (guanine-N(1)-)-methyltransferase	trmD
0.790918	P75864	P75864	Ribosomal RNA large subunit methyltransferase K/L;23S rRNA m2G2445 methyltransferase;23S rRNA m7G2069 methyltransferase	rlmL
0.86764	P0ADG4	P0ADG4	Inositol-1-monophosphatase	suhB
0.750628	P42596	P42596	Ribosomal RNA large subunit methyltransferase G	rlmG
2.04927	P0A9P6	P0A9P6	ATP-dependent RNA helicase DeaD	deaD

## Sheet: class IV
Student's T-test Difference 6h_GroTAC2_6h_Myc	Protein IDs	Majority protein IDs	Protein names	Gene names
-1.65983	P00944	P00944	Xylose isomerase	xylA
-0.378997	P00363	P00363	Fumarate reductase flavoprotein subunit	frdA
-0.654521	P0A8G3	P0A8G3	Uronate isomerase	uxaC
-1.56287	P0A991	P0A991	Fructose-bisphosphate aldolase class 1	fbaB
-2.16806	P37685	P37685	Aldehyde dehydrogenase B	aldB
-1.35283	P0C8J6	P0C8J6	D-tagatose-1,6-bisphosphate aldolase subunit GatY	gatY
-1.99406	P77735	P77735	Uncharacterized oxidoreductase YajO	yajO
0.702019	P05020	P05020	Dihydroorotase	pyrC
0.107784	P0A715	P0A715	2-dehydro-3-deoxyphosphooctonate aldolase	kdsA
0.730232	P0A7E1	P0A7E1	Dihydroorotate dehydrogenase (quinone)	pyrD
-0.209553	P21165	P21165	Xaa-Pro dipeptidase	pepQ
-0.197216	P0A959	P0A959	Glutamate-pyruvate aminotransferase AlaA	alaA
-0.283496	P33232	P33232	L-lactate dehydrogenase	lldD
-0.052578	P23721	P23721	Phosphoserine aminotransferase	serC
0.0931994	P77475	P77475	Fructose-1-phosphate phosphatase YqaB	yqaB
-0.322946	P23908	P23908	Acetylornithine deacetylase	argE
-0.631596	P07650	P07650	Thymidine phosphorylase	deoA
0.638573	P75821	P75821	Uncharacterized protein YbjS	ybjS
0.351299	P0AC41	P0AC41	Succinate dehydrogenase flavoprotein subunit	sdhA
0.32822	P33371	P33371	tRNA-dihydrouridine synthase C	dusC
0.743502	P37745	P37745	dTDP-4-dehydrorhamnose 3,5-epimerase	rfbC
0.523969	P0A6L4	P0A6L4	N-acetylneuraminate lyase	nanA
0.0225964	P00370	P00370	NADP-specific glutamate dehydrogenase	gdhA
0.592643	P27859	P27859	Tat-linked quality control protein TatD	tatD
0.22192	P0ACB2	P0ACB2	Delta-aminolevulinic acid dehydratase	hemB
-0.162148	P75823	P75823	Low specificity L-threonine aldolase	ltaE
-0.0460103	P0A8S1	P0A8S1	HTH-type transcriptional regulator ArgP	argP
-0.221123	P33599	P33599	NADH-quinone oxidoreductase subunit C/D	nuoC
-0.145593	P0AGG8	P0AGG8	Metalloprotease TldD	tldD
0.157777	P0A6L2	P0A6L2	4-hydroxy-tetrahydrodipicolinate synthase	dapA
0.236343	P60716	P60716	Lipoyl synthase	lipA
-0.384005	P0A6J5	P0A6J5	D-amino acid dehydrogenase	dadA
-0.62494	P0A8U2	P0A8U2	UPF0294 protein YafD	yafD
-0.475269	P29012	P29012	Alanine racemase, catabolic	dadX
-0.573898	P0AEJ6	P0AEJ6	Ethanolamine ammonia-lyase heavy chain	eutB
0.401376	P0AAI5	P0AAI5	3-oxoacyl-[acyl-carrier-protein] synthase 2	fabF
0.138105	P0ACK8	P0ACK8	L-fucose operon activator	fucR
-0.255239	P0A6C1	P0A6C1	Endonuclease 4	nfo
-0.272872	P21151	P21151	3-ketoacyl-CoA thiolase	fadA
-0.314248	P0A9Q9	P0A9Q9	Aspartate-semialdehyde dehydrogenase	asd
0.269625	P0A817	P0A817	S-adenosylmethionine synthase	metK
-1.94016	P76143	P76143	Uncharacterized aldolase LsrF	lsrF
0.246747	P75949	P75949	Beta-hexosaminidase	nagZ
0.452471	P0AFQ7	P0AFQ7	Uncharacterized deoxyribonuclease YcfH	ycfH
-0.222499	P22333	P22333	Adenosine deaminase	add
0.288056	P0A9R7	P0A9R7	Cell division ATP-binding protein FtsE	ftsE
