# Supplementary material for: Targeted protein degradation in Escherichia coli using CLIPPERs
Source: EMBO Rep. 2025 Jun 25;26(16):3994–4016. doi: 10.1038/s44319-025-00510-9 (PMC12373786; doi:10.1038/s44319-025-00510-9)
Supplement: Supplementary file 11 — Figure EV4 Source Data [file 44319_2025_510_MOESM11_ESM.zip › EV4/Substrates Protein Groups Table B - FDR 0.01 S0 0.2.xlsx]

## Sheet: Protein Groups Table B - FDR 0.
1h_Myc_1	1h_Myc_2	1h_Myc_3	1h_XB-GGS_1	1h_XB-GGS_2	1h_XB-GGS_3	1h_GGS-SBP_1	1h_GGS-SBP_2	1h_GGS-SBP_3	1h_XB-GGS-SBP_1	1h_XB-GGS-SBP_2	1h_XB-GGS-SBP_3	1h_XB-GGSGGSGG-SBP_1	1h_XB-GGSGGSGG-SBP_2	1h_XB-GGSGGSGG-SBP_3	2h_Myc_1	2h_Myc_2	2h_Myc_3	2h_XB-GGS_1	2h_XB-GGS_2	2h_XB-GGS_3	2h_GGS-SBP_1	2h_GGS-SBP_2	2h_GGS-SBP_3	2h_XB-GGS-SBP_1	2h_XB-GGS-SBP_2	2h_XB-GGS-SBP_3	2h_XB-GGSGGSGG-SBP_1	2h_XB-GGSGGSGG-SBP_2	2h_XB-GGSGGSGG-SBP_3	6h_Myc_1	6h_Myc_2	6h_Myc_3	6h_XB-GGS_1	6h_XB-GGS_2	6h_XB-GGS_3	6h_GGS-SBP_1	6h_GGS-SBP_2	6h_GGS-SBP_3	6h_XB-GGS-SBP_1	6h_XB-GGS-SBP_2	6h_XB-GGS-SBP_3	6h_XB-GGSGGSGG-SBP_1	6h_XB-GGSGGSGG-SBP_2	6h_XB-GGSGGSGG-SBP_3	Student's T-test Significant 1h_XB-GGS_1h_Myc	Student's T-test Significant 1h_GGS-SBP_1h_Myc	Student's T-test Significant 1h_XB-GGS-SBP_1h_Myc	Student's T-test Significant 1h_XB-GGSGGSGG-SBP_1h_Myc	Student's T-test Significant 2h_XB-GGS_2h_Myc
-1.06998	-1.34608	-2.54793	-3.16667	-2.49258	-2.48947	-0.167807	0.200001	-1.28829	-3.66159	-2.74738	-2.60479	-3.30074	-3.79887	-3.80022	-4.44259	-4.34825	-4.43691	-4.34152	-4.47575	-4.39718	-4.49464	-4.47276	-4.34985	-4.46347	-4.69625	-4.80307	-5.32885	-5.21902	-5.61816	-0.0355663	-3.04075	-2.32811	-2.66054	-1.82023	-2.94537	-2.589	-0.470137	-2.94643	-3.27121	-2.64299	-3.2664	-2.71287	-3.58649	-2.75182				+
-6.21748	-6.43067	-6.67381	-6.17616	-6.45665	-6.73089	-6.31546	-7.1232	-6.53654	-6.81347	-7.27108	-8.17369	-7.4971	-7.80832	-8.51954	-7.43019	-10.483	-8.30929	-8.12132	-8.81699	-9.16637	-7.95726	-8.17482	-8.65381	-7.68955	-6.95286	-7.05664	-6.91258	-6.86228	-6.66936	-7.10617	-10.1176	-5.17637	-6.1804	-5.66389	-6.55591	-5.09461	-5.58234	-5.49522	-2.67655	-4.2718	-2.94723	-2.37825	-3.65454	-4.63656				+
-3.67557	-3.8037	-4.23765	-4.42676	-4.58119	-4.95369	-4.45965	-4.65339	-4.48717	-4.31841	-4.41306	-4.33453	-5.21944	-5.40372	-5.2744	NaN	NaN	NaN	NaN	NaN	NaN	NaN	NaN	NaN	NaN	NaN	NaN	NaN	NaN	NaN	NaN	NaN	NaN	NaN	NaN	NaN	NaN	NaN	NaN	NaN	NaN	NaN	NaN	NaN	NaN				+
-4.43381	-4.87013	-4.93457	-4.76099	-4.98987	-4.79106	-4.9319	-5.68192	-5.32691	-5.18073	-4.98174	-5.0762	-5.63242	-5.98198	-5.74904	-6.76137	-7.42779	-6.71288	-6.6307	-7.6004	-6.8842	-7.30186	-6.23966	-6.95197	-6.00764	-6.78971	-6.07794	-7.23503	-6.25386	-7.00428	-5.95351	-7.28693	-6.74169	-6.55677	-6.49703	-5.9652	-5.88694	-6.06785	-7.51514	-5.92374	-4.52439	-6.01296	-4.85496	-4.35569	-4.70246				+
-0.691914	-0.789839	-0.717162	-2.50085	-1.57351	-1.91797	-0.813782	-0.805939	-0.767163	-0.787629	-0.852154	-0.848192	-1.70304	-1.67768	-1.89287	0.366463	0.531797	0.51652	0.448473	0.527731	0.483086	0.647955	0.764544	0.655214	0.291975	0.5177	0.449091	0.605486	0.699968	0.697897	0.542408	0.63063	0.450339	0.227068	0.252962	0.183192	-0.654114	-1.1485	-0.866314	-1.85517	-1.3267	-1.5971	-1.32751	-1.62852	-1.52376	+			+
-3.46306	-3.6107	-3.65027	-3.77303	-3.76625	-3.924	-3.7856	-4.02434	-3.62582	-3.82325	-4.30905	-4.22985	-4.47888	-4.72027	-4.56211	-5.04909	-5.50285	-5.16511	-5.12889	-5.52271	-5.16566	-5.22986	-5.47908	-5.18764	-5.12151	-5.19367	-5.06978	-4.62406	-5.08182	-5.02384	-1.84235	-2.12046	-2.04494	-2.04478	-2.0908	-1.98034	-1.7359	-1.76533	-1.97583	-1.47296	-1.40794	-1.68937	-1.39377	-1.46136	-1.53157				+
-2.05667	-2.10509	-2.15887	-2.27636	-2.32222	-2.43058	-2.49206	-2.46146	-2.49924	-2.44633	-2.46619	-2.44127	-2.92188	-3.13001	-3.05588	-0.228838	-0.176664	-0.139093	-0.173223	-0.120752	-0.0205708	-0.364819	-0.375637	-0.391432	-0.624773	-0.601021	-0.569403	-0.964441	-0.978868	-0.985149	1.2393	1.53504	1.37974	1.23519	1.30482	1.31791	0.513636	0.631207	0.668356	-0.249253	-0.0495138	0.116796	-0.0184593	-0.0244884	-0.00870895				+
-0.895548	-0.868179	-0.953542	-2.10977	-1.76474	-1.98712	-0.720627	-0.638414	-0.669221	-1.03324	-1.03088	-1.11169	-1.75033	-1.8633	-1.84243	-0.961048	-0.779968	-0.793783	-0.834265	-0.729328	-0.710093	-0.880766	-0.756069	-0.775206	-1.00819	-0.874762	-0.825087	-0.321878	-0.368679	-0.228647	1.13448	1.27697	1.00253	0.899706	0.8641	0.817172	0.450945	0.475473	0.571623	-0.363025	-0.426761	-0.494083	-0.512323	-0.57127	-0.577789	+			+
-3.16782	-3.4229	-3.12598	-3.92897	-4.0051	-3.8663	-3.39424	-3.21853	-3.23276	-3.28153	-3.60533	-3.48136	-4.0518	-4.04518	-4.29298	NaN	NaN	NaN	NaN	NaN	NaN	NaN	NaN	NaN	NaN	NaN	NaN	NaN	NaN	NaN	-2.51612	-2.30747	-2.31312	-2.39878	-2.52228	-2.46175	-2.99092	-3.26135	-2.94599	-4.11074	-3.60248	-3.63329	-3.69139	-3.49974	-3.56943				+
-3.03193	-3.40318	-3.19636	-4.01375	-3.9121	-4.00533	-3.01457	-3.04014	-3.25447	-3.28286	-3.34492	-3.32814	-4.17252	-3.95768	-4.06702	-0.938892	-0.852257	-0.780392	-0.874271	-0.782749	-0.741507	-1.01714	-0.81905	-0.832804	-1.00209	-0.913811	-0.871632	-0.776148	-0.865004	-0.809698	1.39885	1.66875	1.49964	1.34344	1.37556	1.28901	0.129339	-0.456635	0.0518036	-1.35502	-0.486701	-0.895927	-0.533783	-1.00617	-0.702337				+
-0.884399	-0.93462	-0.723186	-2.12632	-1.74542	-1.46996	-0.93541	-0.831167	-0.842572	-1.02618	-1.01475	-1.01515	-1.74651	-1.52295	-1.73949	-2.28411	-2.05953	-2.13006	-2.24644	-2.27769	-2.17294	-2.22978	-2.1394	-2.3313	-2.32813	-2.39404	-2.44354	-2.1066	-2.05232	-1.91714	0.850657	1.02219	0.925788	0.701206	0.753551	0.810655	0.32452	0.209335	0.521929	-0.949557	-0.597579	-0.424683	-0.488976	-0.563765	-0.591038				+
2.35928	2.3795	2.37759	1.19826	1.6639	1.67036	2.20024	2.45948	2.33569	2.17795	2.1618	2.29572	1.58997	1.5493	1.52658	0.97155	0.967319	0.984896	1.00959	1.17621	1.24099	1.06006	1.12655	1.08731	0.887495	1.07611	1.03847	1.05943	1.05882	1.02116	1.36821	1.54655	1.43203	1.55508	1.48941	1.50158	0.926889	0.948156	1.20098	-0.271602	-0.110154	-0.0712395	-0.105137	-0.211533	-0.293808				+
-1.43751	-1.26668	-1.33929	-2.90247	-2.21843	-2.51603	-1.44804	-1.39552	-1.36246	-1.46635	-1.36298	-1.40531	-2.04945	-2.06222	-2.25069	-1.31361	-1.17421	-1.36138	-1.13709	-1.07863	-1.10771	-1.25501	-1.0089	-1.1469	-1.19435	-1.11243	-1.01114	-0.99032	-0.953247	-0.885611	0.799482	1.0373	0.876496	0.691927	0.997639	0.786031	-0.620323	-1.26636	-0.622561	-2.68779	-1.34191	-1.63612	-1.35573	-1.6892	-1.50414	+			+
-1.98488	-2.0439	-2.08834	-2.72124	-2.55841	-2.9041	-2.1033	-2.3399	-2.34192	-2.07806	-2.17959	-2.40152	-2.68311	-2.69375	-3.02304	NaN	NaN	NaN	NaN	NaN	NaN	NaN	NaN	NaN	NaN	NaN	NaN	NaN	NaN	NaN	NaN	NaN	NaN	NaN	NaN	NaN	NaN	NaN	NaN	NaN	NaN	NaN	NaN	NaN	NaN				+
1.10713	1.05123	1.02332	0.154382	0.481273	0.368191	1.00553	1.09339	1.04967	0.954309	1.03441	0.971222	0.365284	0.245206	0.314728	2.49454	2.55251	2.53315	2.55858	2.6654	2.65565	2.47264	2.58095	2.54736	2.28065	2.37393	2.36408	2.40252	2.448	2.43652	3.06087	3.18492	3.04545	2.86411	2.91916	2.87103	2.16676	2.23241	2.39917	0.5477	1.00891	1.05793	0.989117	0.844414	0.788893				+
0.0682716	-0.253748	-0.0796709	-0.154693	-0.142259	-0.047205	-0.29211	-0.418201	-0.250459	-0.376412	-0.631626	-0.2889	-0.910553	-0.852746	-0.746859	1.29491	1.38529	1.31861	1.38974	1.42878	1.37419	1.27107	1.33898	1.27044	1.18175	1.24249	1.2664	0.91716	0.912004	0.853348	2.43402	2.52289	2.3497	2.5245	2.4743	2.47006	2.3808	2.23501	2.38334	1.87463	1.54652	1.66251	1.68139	1.68641	1.49941				+
-0.228449	-0.297691	-0.397103	-0.432334	-0.301045	-0.376028	-0.447184	-0.42186	-0.461583	-0.395146	-0.497055	-0.599585	-1.02544	-1.06239	-1.07233	-3.71259	-3.56228	-3.74541	-3.65397	-3.42672	-3.8342	-3.73985	-3.63821	-3.94791	-3.92675	-3.85709	-3.99561	-3.87762	-3.83764	-3.81162	NaN	NaN	NaN	NaN	NaN	NaN	NaN	NaN	NaN	NaN	NaN	NaN	NaN	NaN	NaN				+
-5.63815	-5.69334	-5.53576	-5.76718	-5.68837	-5.71989	-6.00369	-5.96841	-5.84288	-6.02654	-5.98907	-5.89503	-6.35235	-6.41484	-6.29257	-1.78265	-1.95203	-1.90685	-1.8815	-1.79836	-1.80908	-1.74732	-1.78429	-1.6669	-1.60202	-1.43294	-1.51408	-1.21	-1.31298	-1.41579	-4.17825	-4.22971	-3.96918	-4.06312	-4.01131	-4.08031	-4.10283	-4.14201	-4.03837	-3.89521	-3.74524	-4.06062	-4.00089	-3.83911	-3.81461				+
2.21435	2.29701	2.25531	1.10429	1.57357	1.45566	2.22167	2.37937	2.33015	1.95816	2.02461	2.07426	1.54839	1.52763	1.59621	1.94653	2.02215	1.93147	2.0326	2.16023	1.96144	1.86275	1.97529	1.90465	1.68512	1.92239	1.90204	2.2532	2.33952	2.28218	2.96527	3.10232	3.01438	2.82142	2.85539	2.95325	2.32104	2.25581	2.42656	1.83873	1.84332	2.01615	1.85973	1.80034	1.80066	+			+
-0.867367	-1.04238	-0.892385	-1.39767	-1.30983	-1.4639	-1.00663	-1.04922	-0.920959	-0.989539	-1.04363	-1.14168	-1.6083	-1.54111	-1.61758	-3.82386	-3.79268	-3.70497	-3.87443	-3.8117	-3.65491	-3.67737	-3.8326	-3.635	-3.56287	-3.60824	-3.70207	-3.54515	-3.73029	-3.74839	NaN	NaN	NaN	NaN	NaN	NaN	NaN	NaN	NaN	NaN	NaN	NaN	NaN	NaN	NaN				+
2.78006	2.62387	2.61493	2.01524	2.14832	2.21395	2.64561	2.7759	2.6143	2.69167	2.68327	2.66974	2.14487	1.99895	1.95359	2.42207	2.53646	2.51556	2.62678	2.70163	2.72306	2.38153	2.5426	2.58306	2.42986	2.49493	2.55218	2.46871	2.38984	2.49832	4.94623	5.26957	4.88445	4.84133	4.62642	4.86255	3.77392	3.8259	3.85916	2.18408	2.95131	2.68332	2.92454	2.46543	2.71511				+
0.85136	0.752117	0.661952	0.923676	0.803172	0.935396	0.752838	0.501532	0.534007	0.550008	0.445187	0.342283	0.184298	0.167024	0.0350323	0.68409	0.722208	0.60075	0.767111	0.691147	0.590193	0.592642	0.679335	0.565432	0.457355	0.465679	0.39546	0.508081	0.504316	0.395697	0.254442	0.452035	0.348994	0.208721	0.330996	0.133363	-0.11772	-0.273691	-0.0897484	-0.0896502	-0.0896559	-0.240946	-0.0727901	-0.20998	-0.102219				+
2.26763	2.18945	2.0606	1.25089	1.5047	1.50855	2.13021	2.27713	2.09821	2.04129	2.09081	2.0343	1.58999	1.53959	1.51051	1.6528	1.69647	1.59716	1.69573	1.84211	1.80403	1.52136	1.64117	1.60423	1.42265	1.60557	1.60264	1.64245	1.63919	1.70592	2.60882	3.15916	2.65411	2.54583	1.99358	2.59441	1.3014	1.15893	1.48541	-0.268025	0.589835	0.258135	0.556198	0.0913658	0.409145				+
-4.04103	-4.0897	-4.10768	-4.27028	-4.05759	-4.10496	-4.22243	-4.47802	-4.28386	-4.48455	-4.36724	-4.11303	-4.70323	-4.59064	-4.71292	-1.87095	-1.65344	-1.77491	-1.99877	-1.84914	-1.86624	-1.88177	-1.88626	-1.84818	-1.98604	-1.99263	-1.89612	-2.00783	-1.93721	-1.82529	-0.197571	-0.134267	-0.227935	-0.176956	-0.313648	-0.203755	-0.238436	-0.222618	-0.177486	-0.228927	-0.254161	-0.331633	-0.205118	-0.149719	-0.237049				+
2.42404	2.32819	2.29217	1.79015	1.96957	1.649	2.27867	2.30601	2.27566	2.30952	2.30082	2.19108	1.87954	1.74007	1.75154	2.35957	2.2861	2.35674	2.23491	2.2614	2.21586	2.30899	2.31366	2.26997	2.20698	2.21986	2.16291	2.43381	2.40797	2.44894	1.04345	1.10443	1.09487	1.17905	1.00397	1.05742	1.04706	0.925962	1.0085	1.38156	1.35015	1.35318	1.28044	1.30295	1.30073				+
-0.929386	-0.789806	-0.970077	-1.8441	-1.57786	-1.78674	-0.947672	-0.949232	-0.863393	-0.976935	-0.908457	-1.10296	-1.40869	-1.48537	-1.45214	1.31188	1.42869	1.487	1.44594	1.58102	1.70597	1.28811	1.40689	1.45578	1.26308	1.35961	1.38162	1.3187	1.31479	1.28969	4.22049	4.69206	4.2468	4.20487	3.82907	4.23738	2.87784	3.15343	3.33232	1.68407	2.2912	2.15975	2.28274	1.95941	2.16946	+			+
0.738298	0.745649	0.782487	0.0781965	0.32405	0.180696	0.708639	0.742556	0.706574	0.680505	0.735706	0.704807	0.275658	0.165092	0.20413	0.550089	0.691677	0.675816	0.595789	0.808636	0.699896	0.700104	0.657894	0.681755	0.824163	0.861532	0.855715	0.970575	0.997801	1.09449	2.6717	2.86874	2.7585	2.53078	2.58087	2.55952	2.20708	2.1414	2.30532	1.87719	2.0188	1.92637	1.89123	1.86109	1.9293				+
2.93159	2.9156	2.88913	2.15981	2.40352	2.33877	2.90698	2.96634	2.94819	2.94895	2.9063	2.88332	2.36386	2.38341	2.39893	2.10907	2.14959	2.14224	2.15512	2.31722	2.24029	2.12883	2.22026	2.21692	2.11835	2.21627	2.23808	2.3536	2.38678	2.43267	3.57459	3.76562	3.57721	3.48735	3.47765	3.43773	2.55346	2.46274	2.60107	1.49151	1.97166	1.77137	1.90245	1.66685	1.79828				+
3.5451	3.60977	3.54716	3.16615	3.81569	3.7807	3.5057	3.38495	3.50384	3.30993	3.33751	3.28534	2.99058	3.11034	3.04954	4.38	4.47039	4.42628	4.34634	4.39606	4.34059	4.19382	4.30355	4.25112	3.91363	3.99854	4.01928	3.45315	3.45434	3.45121	4.64376	4.88977	4.35895	4.78017	3.90787	4.36114	3.81714	4.19173	4.2453	3.5956	3.41755	3.43258	3.38921	3.84576	3.23221				+
2.01047	1.92842	1.98976	1.74425	1.82453	1.86694	1.88346	1.84381	1.90447	1.87781	1.81428	1.80973	1.45052	1.4886	1.5342	2.40579	2.48275	2.50782	2.48103	2.55195	2.63906	2.38276	2.42549	2.44841	2.23782	2.27053	2.36765	2.02269	2.10771	2.11697	2.74043	2.94974	2.76474	2.7609	2.66472	2.66704	2.05903	1.96851	2.09952	1.64743	1.61693	1.56436	1.6135	1.56287	1.57464				+
-1.31644	-1.36404	-1.3932	-1.63527	-1.59047	-1.67021	-1.56573	-1.5256	-1.54302	-1.46802	-1.45534	-1.5071	-1.86207	-1.82227	-1.84235	-2.42633	-2.18949	-2.22545	-2.06556	-1.88636	-1.86809	-2.27906	-2.22799	-2.19629	-2.01333	-1.95718	-1.89846	-2.98026	-2.8897	-2.95549	0.728296	1.00226	0.85201	0.674173	0.931438	0.826854	-0.576027	-0.73086	-0.688299	-1.75618	-0.979957	-1.27828	-1.11987	-1.53802	-1.26372				+
-1.59311	-1.66057	-1.68998	-2.05284	-1.97233	-2.0264	-0.946886	-0.84197	-1.02868	-1.27526	-1.20648	-1.19526	-1.13592	-1.15585	-1.20685	-2.23033	-2.16464	-2.20683	-2.46249	-2.3925	-1.9805	-2.06348	-1.97428	-1.96127	-2.33177	-2.51243	-2.33673	-1.86625	-1.93588	-1.82863	0.746195	0.788087	0.251798	0.373625	0.409517	0.28469	0.419613	0.457787	0.422611	0.159488	-0.561404	0.389938	-0.171324	0.251785	-0.36689				+
-0.988588	-0.924845	-0.836392	-0.686444	-0.642327	-0.571329	-0.719397	-0.809118	-0.733083	-0.903974	-0.87862	-0.563505	-0.400246	-0.40857	-0.342421	-0.382917	-0.332611	-0.365681	-0.354372	-0.377592	-0.38096	-0.286423	-0.237741	-0.292864	-0.237921	-0.277632	-0.241537	-0.288397	-0.312319	-0.232328	-1.95094	-2.00757	-1.9585	-1.84077	-1.91562	-1.96125	-1.53533	-1.49404	-1.55488	-1.20096	-1.39419	-1.23699	-1.22944	-1.09905	-1.19564				+
-1.36794	-1.44996	-1.44107	-0.814261	-0.870807	-1.10088	-1.38103	-1.58873	-1.44162	-1.44226	-1.38196	-1.20608	-0.855364	-0.822011	-0.757013	1.06342	1.08848	1.17795	1.27309	1.10057	1.12864	1.34253	1.33712	1.42281	1.34918	1.33323	1.34709	1.38761	1.29737	1.3152	-0.194998	-0.123023	-0.594279	-1.05474	-1.04013	-0.788236	0.0353451	-0.207201	-0.659025	-0.473998	0.114465	-0.360394	-0.295794	0.0663548	-0.230886				+
-0.646139	-0.763714	-0.881274	-0.222785	-0.342832	-0.237217	-0.775724	-0.755026	-0.764905	-0.784921	-0.641159	-0.429825	-0.139601	-0.19851	-0.108309	-0.563656	-0.618011	-0.576164	-0.618128	-0.523693	-0.547611	-0.372198	-0.360857	-0.366367	0	-0.0199413	0.0289593	0.140854	0.0371628	0.195709	0.901901	0.757766	0.802709	0.883663	0.856852	0.89891	1.18749	1.18856	1.13702	1.66014	1.65165	1.44982	1.57073	1.69069	1.64007				+
3.58375	3.82118	3.89485	4.62228	4.55356	4.75331	3.59339	3.72785	3.7425	3.43869	3.67974	4.2626	4.5408	4.33244	4.60108	5.48225	5.4647	5.50102	5.41332	5.42787	5.41318	5.40739	5.53938	5.50331	5.35825	5.36462	5.44452	5.17786	5.24001	5.13063	6.3884	6.54105	6.34376	6.31586	6.28068	6.28148	5.99273	6.13535	6.15198	5.06575	4.8002	5.62292	4.9591	5.27612	4.74872	+			+
-0.53862	-0.609632	-0.683526	0.164645	-0.040452	0.0793133	-0.589037	-0.702415	-0.582349	-0.563275	-0.519588	-0.286777	0.227226	0.0401278	0.115429	-3.63719	-4.40466	-3.88253	-3.6625	-3.48237	-3.73562	-3.41396	-3.30856	-3.35326	-2.88255	-2.83955	-2.93949	-2.5922	-2.58319	-2.78639	0.443108	0.494187	0.45707	0.433855	0.459993	0.543839	0.385458	0.529451	0.439835	0.535672	0.609017	0.634926	0.588982	0.558674	0.628941	+			+
-1.18216	-1.30062	-1.00556	0.00636578	-0.413428	0.0162601	-1.13387	-1.17478	-1.07879	-1.31826	-1.30664	-0.661598	-0.22139	-0.353328	-0.370304	-0.808584	-0.849573	-0.849169	-0.749796	-0.793283	-0.697186	-0.64069	-0.823702	-0.787182	-0.728514	-0.83321	-0.727505	-0.739044	-0.802853	-0.68622	-2.96107	-2.70576	-2.79632	-2.76094	-2.45657	-2.84337	-2.88566	-2.81495	-2.77294	-2.56619	-3.06725	-2.59364	-2.79071	-2.62038	-2.97103	+			+
-1.04535	-1.17254	-1.18768	0.195071	-0.100627	-0.0474434	-1.17363	-1.37453	-1.18928	-1.09259	-1.10055	-0.607855	-0.12641	-0.132056	-0.151018	-8.61174	-7.66466	-7.05424	-8.15986	-8.03668	-8.34675	-8.35184	-7.26543	-7.5448	-7.45643	-6.89428	-7.01859	-6.7604	-7.34101	-7.78962	-1.5811	-1.35443	-1.45209	-1.634	-1.50294	-1.55412	-1.18077	-1.01897	-0.872604	-1.14378	-1.70561	-1.46031	-1.62448	-1.48231	-1.80977	+			+
-3.64644	-3.87234	-3.72067	-2.65129	-2.86838	-2.64193	-3.70899	-3.60458	-3.75834	-3.55683	-3.67645	-3.06758	-2.62517	-2.72561	-2.54576	-5.46929	-5.33097	-5.09497	-5.2464	-5.07191	-5.36478	-5.04906	-5.21624	-5.18724	-5.05911	-4.90512	-5.01589	-5.13609	-5.07153	-5.36155	-0.784485	-0.738643	-0.885404	-0.782719	-0.75231	-0.711873	-0.473297	-0.404305	-0.373114	-0.432216	-0.555938	-0.606926	-0.463837	-0.349382	-0.49938	+			+
-4.30108	-4.95163	-4.67336	-3.63879	-3.69296	-3.60654	-4.94447	-4.9065	-4.60603	-2.01831	-1.78782	-1.19697	-0.0791512	-0.312095	-0.150015	-3.31385	-3.14738	-3.25904	-2.65136	-2.64904	-2.68468	-3.21007	-3.54181	-2.73828	-0.546892	-0.434799	-0.558662	0.461794	0.18145	0.32403	-4.17488	-4.48017	-3.94924	-4.11976	-3.80451	-3.79797	-4.43598	-4.32212	-4.17862	-2.97391	-1.50268	-2.61713	-1.62506	-2.76915	-1.44473	+		+	+	+
-7.55671	-3.59158	-6.54847	-5.8934	-6.6159	-7.30469	-6.71895	-6.9069	-7.21975	-6.8936	-6.89475	-6.52933	-6.90742	-7.01418	-7.06664	1.98839	2.1684	2.13039	2.24327	2.30781	2.4476	1.58972	1.73012	1.77868	1.07895	1.13672	1.12934	0.741488	0.682497	0.764906	1.88775	2.23036	2.00873	2.02431	1.66705	1.61339	1.25471	1.3842	1.14849	0.71313	0.960614	0.933493	0.871908	0.85885	0.874273
-2.2859	-3.75065	-2.59521	-2.95413	-3.20235	-3.46751	-3.12346	-2.63592	-3.07769	-3.15064	-3.54163	-2.574	-3.62721	-3.6241	-3.82939	-1.60436	-1.42401	-1.24617	-1.27572	-1.30689	-1.15719	-1.36492	-1.44285	-1.28659	-1.5136	-1.27538	-1.36257	-1.31588	-1.11526	-1.3219	-0.834185	-0.616908	-0.727969	-0.721844	-0.82766	-1.1219	-1.62865	-1.52439	-1.20527	-2.73153	-2.04774	-2.67215	-2.67401	-2.67236	-2.79811
2.36278	1.76838	2.09038	1.64975	1.58542	1.40251	1.76302	2.0722	1.6692	1.90309	1.57099	2.13099	1.34749	1.42047	1.34486	1.64327	1.78205	1.83241	1.79806	1.73047	1.79008	1.67606	1.83004	1.81731	1.68469	1.72574	1.78378	1.97968	1.94694	1.90816	2.95008	3.12259	2.84034	2.84397	2.78868	2.59429	2.04469	1.93499	2.37044	0.927102	1.16489	0.865723	0.886477	1.00052	0.862055
-5.49048	-5.197	-5.4268	-6.20053	-5.86117	-5.98501	-6.25762	-6.01208	-5.90662	-5.90327	-5.63937	-5.62393	-6.17525	-5.79268	-6.2495	2.32903	2.45906	2.43274	2.54719	2.51171	2.61077	1.74416	1.96678	1.96679	0.598476	0.782158	0.784845	0.23041	0.228804	0.224184	2.03507	2.47674	2.07495	1.76353	1.53121	1.59293	0.926317	0.492945	0.675135	-0.0968962	0.452138	0.301731	0.268797	0.363031	0.266848
-2.72887	-3.02604	-2.75583	-2.81007	-3.18705	-3.12302	-2.8289	-3.12446	-3.12581	-2.77192	-2.8412	-3.13265	-3.27069	-3.54486	-3.70771	NaN	NaN	NaN	NaN	NaN	NaN	NaN	NaN	NaN	NaN	NaN	NaN	NaN	NaN	NaN	-6.07794	-7.36441	-6.38938	-6.22024	-6.52907	-5.61235	-5.86993	-6.10014	-6.41725	-5.84854	-4.38355	-5.89706	-5.14939	-4.63025	-4.59185
-6.15729	-5.83536	-5.7916	-6.76324	-6.02799	-6.30622	-6.48609	-6.53939	-6.48222	-6.56715	-6.0248	-6.0506	-6.83369	-6.65212	-6.29021	-2.87334	-2.61392	-2.61493	-2.69426	-2.6809	-2.5035	-2.76624	-2.74217	-2.50327	-2.71496	-2.69281	-2.66923	-3.05391	-3.17547	-3.10837	-1.55564	-1.37269	-1.21209	-1.26611	-0.382067	-0.747788	-2.6606	-2.47269	-2.34613	-3.37171	-2.7152	-2.9734	-2.69722	-3.00458	-2.76414
-6.81448	-7.0274	-7.1996	-7.6602	-7.41519	-6.54515	-6.82346	-7.10998	-6.69771	-8.11841	-6.87072	-7.46016	-7.85646	-7.08473	-8.05868	NaN	NaN	NaN	NaN	NaN	NaN	NaN	NaN	NaN	NaN	NaN	NaN	NaN	NaN	NaN	0.0280552	0.191573	0.0952578	-0.217672	0.0711937	0.0338316	-0.597954	-0.413462	-0.318117	-1.95165	-1.64071	-1.46835	-1.53134	-1.68449	-1.49757
-5.81182	-5.94115	-6.01746	-6.00717	-5.87616	-6.78918	-6.37939	-6.94486	-5.98099	-5.93974	-6.37661	-6.33249	-6.34398	-6.60605	-6.6451	-3.30144	-3.61216	-3.13102	-3.41044	-3.42276	-3.36531	-3.4078	-3.18911	-3.2859	-3.41713	-3.39193	-3.47464	-3.49622	-3.63892	-3.50934	-1.00215	-0.770186	-1.00246	-0.846418	-1.03567	-1.01722	-1.07347	-1.04585	-1.05814	-1.54018	-1.71777	-1.46251	-1.64657	-1.38503	-1.77099
-2.52869	-2.90048	-2.78889	-2.44786	-2.69009	-2.8037	-2.81746	-3.26559	-3.1053	-3.12591	-3.07663	-3.04427	-3.13402	-3.51324	-3.3593	-4.73289	-4.86371	-4.40814	-4.53239	-5.02054	-4.75849	-4.67556	-4.57265	-4.483	-4.51872	-4.60348	-4.73236	-4.78228	-4.71018	-5.07697	-5.54432	-6.54593	-6.57803	-6.03882	-6.10226	-5.68065	-6.438	-5.97424	-5.77112	-6.40366	-5.26719	-6.72854	-6.0439	-4.78741	-5.6763
-5.64928	-4.69475	-4.9077	-5.70297	-4.99263	-6.14969	-5.42994	-5.59547	-5.53638	-5.74582	-5.04254	-5.30342	-5.78326	-5.74268	-5.50226	-1.16081	-1.14444	-1.17907	-1.09297	-0.998856	-1.09059	-1.23384	-1.20663	-1.14859	-1.2346	-1.3183	-1.30908	-1.31335	-1.32392	-1.38706	-2.17532	-2.13175	-2.16982	-2.02782	-2.21891	-2.14194	-2.39672	-2.42544	-2.31516	-2.63364	-2.5825	-2.59828	-2.61312	-2.3489	-2.4837
-5.41679	-5.77761	-5.63575	-5.34048	-5.7197	-5.90827	-6.17036	-6.15371	-5.85624	-6.31159	-6.11033	-5.79059	-6.13624	-6.20046	-6.25272	-1.89828	-1.89374	-1.93733	-1.90612	-1.89639	-1.96951	-1.90077	-1.86508	-2.0308	-1.87549	-2.06967	-2.00617	-1.96161	-1.95493	-2.09628	-3.45975	-3.39943	-3.4188	-3.32413	-3.55916	-3.33992	-3.18411	-3.2748	-3.30077	-2.98629	-3.17055	-3.16179	-3.11583	-3.11094	-3.09139
-7.12425	-7.47098	-7.03179	-7.42799	-7.60889	-7.26462	-8.12422	-7.1332	-7.76784	-7.47173	-7.58082	-8.4867	-8.09211	-7.53818	-7.72764	-4.27969	-4.06168	-4.01241	-3.91475	-4.0292	-3.90252	-3.87789	-3.86889	-3.83294	-3.74516	-3.8706	-3.93733	-3.7017	-3.85609	-3.81448	-0.570311	-1.05478	-1.42039	-1.36618	-1.44589	-0.752135	-0.890787	-1.14607	-1.18787	-2.03134	-0.773303	-1.84679	-1.28613	-0.136314	-0.880676
-3.72642	-4.76118	-4.12035	-5.28029	-4.85754	-5.86027	-3.30514	-3.69557	-4.00375	-4.56136	-4.5924	-4.76062	-4.75846	-4.7609	-4.77522	NaN	NaN	NaN	NaN	NaN	NaN	NaN	NaN	NaN	NaN	NaN	NaN	NaN	NaN	NaN	-2.19495	-2.88322	-2.56611	-2.09466	-2.24263	-2.36285	-1.36603	-1.34115	-1.53769	-0.598025	-2.40177	-0.78035	-1.94119	-1.00617	-2.18598
-1.58918	-1.83903	-1.71054	-1.98225	-1.98246	-1.84903	-1.57561	-1.61973	-1.79398	-1.89143	-1.721	-1.92673	-2.28153	-2.09584	-2.43353	NaN	NaN	NaN	NaN	NaN	NaN	NaN	NaN	NaN	NaN	NaN	NaN	NaN	NaN	NaN	0.537642	0.608623	0.375045	0.652996	0.576317	0.559993	0.407942	0.425053	0.374811	-0.358233	-1.32327	-0.472076	-1.15518	-0.571632	-1.63764
-3.99193	-4.1767	-3.92598	-4.1543	-4.17981	-4.22114	-4.23786	-4.13851	-4.12151	-4.30523	-4.31069	-4.14329	-4.56635	-4.59392	-4.59182	-0.450447	-0.353762	-0.384924	-0.399208	-0.462637	-0.367418	-0.50651	-0.41621	-0.412691	-0.595526	-0.558094	-0.476042	-0.66424	-0.675285	-0.666904	-0.10882	-0.161807	-0.225989	-0.118856	-0.129671	-0.0812597	-0.072897	0.147715	-0.0515423	0.079257	0.116467	0.0909538	0.089304	0.144491	0.132835
1.07885	1.57373	2.11576	0.61901	1.35436	1.84594	1.47916	1.45629	2.11575	0.962478	1.31503	1.05927	0.535669	1.047	1.54274	1.86128	1.821	1.83263	1.76958	1.82514	1.71009	1.67444	1.7762	1.76458	2.00949	1.87796	1.96933	1.01618	1.30907	1.30836	-0.347891	-0.524463	-0.00475407	0.102644	0.266342	0.307393	0.349674	0.581881	0.522324	0.827264	-0.285968	0.745054	0.102701	0.612738	-0.394817
1.60941	1.40255	1.64033	1.10769	1.2619	1.31156	1.41726	1.45947	1.44014	1.40217	1.40757	1.25257	0.985811	1.01753	1.01563	0.768354	0.868958	1.00274	0.871422	0.915277	0.937138	0.819046	0.80706	0.85017	0.599531	0.62664	0.625145	0.63858	0.554134	0.572485	2.29724	2.34897	2.14025	2.22036	2.11868	2.22707	1.60217	1.63371	1.67686	0.718955	0.79494	0.844288	0.843346	0.868238	0.854795
-3.89286	-3.91479	-3.72688	-4.51302	-4.27999	-4.35175	-3.78288	-3.82845	-3.64908	-4.16065	-3.96127	-4.08185	-4.42129	-4.42417	-4.31015	-0.653259	-0.556341	-0.521305	-0.701174	-0.671925	-0.513887	-0.170731	-0.0309849	-0.0411358	-0.707136	-0.297119	-0.413166	1.00469	0.770178	1.01414	1.3621	1.56589	1.30966	0.796225	0.769117	0.694327	0.511971	0.263546	0.414957	-0.593442	-0.878013	-0.836889	-0.81822	-0.96665	-0.998812
2.65288	2.52637	2.62481	2.27001	2.52697	2.60262	2.497	2.54227	2.55928	2.48048	2.48746	2.49856	2.06778	1.98919	2.16238	3.01056	3.19828	3.16089	3.02279	3.12449	3.07535	2.79314	2.97719	2.97058	2.33492	2.56028	2.80031	2.33655	2.59393	2.75466	3.70622	3.82367	3.67092	3.76241	3.64162	3.66203	3.0177	2.78306	2.91831	2.34491	2.19148	2.30559	2.30926	2.19863	2.14046
-4.04826	-4.22096	-4.46364	-4.02919	-4.08784	-4.14606	-4.40888	-4.43885	-4.51724	-4.71858	-4.62449	-4.57787	-4.72809	-4.80855	-4.75044	-3.16654	-3.06024	-2.92332	-3.1778	-2.96622	-2.85694	-3.14548	-3.0216	-3.28388	-3.68743	-3.59513	-3.28832	-3.95462	-3.93739	-4.08352	0.735367	0.898622	0.723813	0.567272	0.408207	0.487002	0.11154	-0.11145	0.127647	-0.743115	-0.80597	-0.689119	-0.729845	-0.775003	-0.841389
-8.30093	-6.50462	-6.90281	-7.44942	-7.61824	-7.70768	-8.06176	-8.14768	-8.14997	-7.69156	-7.49944	-8.03526	-7.73792	-7.88798	-7.63008	-1.47072	-1.53022	-1.45005	-1.39561	-1.38564	-1.43221	-1.36218	-1.36026	-1.33711	-1.02604	-1.1593	-1.1853	-1.04956	-1.04452	-0.977716	0.209145	0.165341	0.229739	0.178635	0.220772	0.115546	0.794466	0.682886	0.74085	1.3249	0.829473	0.691334	0.582939	0.719263	0.43759
1.65847	1.64203	1.73219	0.890647	0.995324	0.948135	1.71418	1.66299	1.75799	1.56791	1.53431	1.53727	1.10249	1.27931	1.15058	0.0180855	-0.182653	-0.170771	-0.139458	-0.235418	-0.267843	-0.259562	-0.220514	-0.282366	0.119164	0.00463104	-0.0943623	0.292776	0.172621	0.205343	-1.76248	-1.64551	-1.08983	-1.6501	-1.73944	-0.513844	-1.63744	-1.67372	-0.245077	-1.15925	-1.42675	0.27301	-1.41831	-1.24858	0.265226	+
0.655771	0.66264	0.559735	0.0919142	0.208484	0.120102	0.416164	0.468706	0.43649	0.431735	0.374187	0.335649	0.181906	0.0544672	0.141899	0.59523	0.58535	0.61721	0.637489	0.739269	0.753307	0.648514	0.665815	0.694822	0.539175	0.691545	0.703075	0.738527	0.709913	0.742638	3.1962	3.34799	3.23238	3.07026	3.25408	3.25369	2.5299	2.64339	2.80621	1.45714	1.51414	1.91571	1.63984	1.64431	1.58133
-2.79705	-2.86018	-2.31863	-2.90917	-2.66564	-2.5155	-2.32529	-2.63384	-2.59168	-2.42945	-2.05797	-2.21735	-3.04524	-3.103	-3.31828	NaN	NaN	NaN	NaN	NaN	NaN	NaN	NaN	NaN	NaN	NaN	NaN	NaN	NaN	NaN	-3.59666	-4.21691	-4.22667	-3.13379	-4.11863	-4.20348	-4.51092	-4.34802	-4.47241	-4.79038	-4.47416	-4.67145	-4.6403	-4.66749	-4.91948
-4.032	-4.289	-4.52728	-4.37255	-4.31191	-4.20331	-4.26241	-4.09698	-4.48465	-4.35597	-4.29384	-4.26886	-4.55389	-4.86675	-4.91399	-4.62852	-4.68249	-4.62434	-4.7491	-4.66875	-4.90466	-4.69507	-4.77346	-4.75235	-4.645	-4.74558	-4.94391	-4.61662	-4.77396	-4.93288	-2.88459	-2.93163	-2.94389	-2.74233	-2.88148	-2.92628	-2.76524	-2.70054	-2.92783	-2.84953	-2.71982	-2.95481	-2.76133	-2.86506	-3.01838
-2.12476	-2.35912	-2.23335	-2.01871	-2.10021	-2.16395	-2.42138	-2.83121	-2.42292	-2.50471	-2.49697	-2.33873	-2.52399	-2.9715	-2.70412	-0.342716	-0.233385	-0.270662	-0.32254	-0.296822	-0.269657	-0.203358	-0.199553	-0.183323	-0.115042	-0.177483	-0.251188	-0.314234	-0.271725	-0.371958	-2.00839	-2.03263	-1.79605	-1.78535	-2.05737	-1.76203	-1.60386	-1.49846	-1.54988	-1.23301	-1.09941	-1.19883	-1.07279	-1.12436	-1.11569
-4.18573	-4.33981	-4.04673	-4.20042	-4.20284	-4.4677	-4.3916	-4.48956	-4.46836	-4.38678	-4.40283	-4.41428	-4.54263	-4.56671	-4.93367	NaN	NaN	NaN	NaN	NaN	NaN	NaN	NaN	NaN	NaN	NaN	NaN	NaN	NaN	NaN	-1.96588	-1.97922	-1.75317	-1.85534	-1.8694	-1.44218	-1.77355	-1.75489	-1.4385	-1.66874	-1.85264	-1.38351	-1.68772	-1.67335	-1.68274
0.214756	-0.045248	0.148429	-0.403876	-0.373096	-0.303955	0.131592	0.0787277	-0.00770283	0.231339	0.291424	0.124613	-0.316563	-0.322091	-0.495295	-0.327665	-0.242052	-0.152731	-0.17247	-0.229931	-0.123966	-0.205372	-0.0682163	-0.0184288	-0.0899715	0.20134	0.0490417	0.290432	0.260651	0.353718	0.23979	0.100837	-0.105567	-0.378389	-0.532713	-0.140475	-0.805014	-1.26808	-1.04857	-1.0451	-0.256545	-0.948509	-0.648388	-0.462692	-0.471231
-0.57913	-0.376833	-0.554208	-1.45937	-1.13789	-1.58274	-0.57036	-0.599545	-0.620017	-0.236915	-0.295448	-0.446722	-0.872049	-1.08262	-1.00673	-0.808386	-0.52466	-0.710756	-0.361223	-0.512691	-0.714148	-0.797998	-0.405064	-0.553682	-0.433857	-0.172951	-0.0849838	0.334866	0.319674	0.325577	2.09636	2.65555	2.51345	1.76459	0.983202	1.82285	0.582722	-0.667542	0.44157	0.373202	1.22245	0.817286	1.06581	0.49629	1.21514	+
2.72159	2.74826	2.63955	1.96578	2.24815	2.14846	2.5776	2.60493	2.59312	2.8009	2.73726	2.69599	2.20799	2.14381	2.30655	2.41107	2.5105	2.46396	2.48793	2.52289	2.50429	2.31582	2.52686	2.43504	2.19625	2.27708	2.31606	2.2488	2.27331	2.28774	3.15961	3.60938	3.15059	3.17065	2.61967	3.13075	1.99847	1.91078	2.02044	1.07295	1.5773	1.39575	1.51699	1.34364	1.43554
-3.0521	-2.89814	-2.83055	-3.89	-3.44984	-3.74402	-3.09313	-2.94037	-2.97421	-2.87415	-3.09342	-2.89929	-3.2785	-3.37208	-3.57838	-3.29843	-3.41782	-3.27765	-3.22632	-3.16866	-3.22986	-2.95897	-3.18492	-3.171	-3.13179	-2.96079	-2.9652	-3.03182	-2.82863	-2.88374	1.19009	1.43767	1.38046	1.28363	1.43383	1.40949	0.737047	0.795059	1.1328	-0.321782	-0.203843	0.185061	-0.131413	-0.114882	-0.233536
-3.70161	-3.85797	-3.51072	-3.92909	-3.64687	-3.97294	-3.75098	-3.67076	-3.75868	-4.32874	-4.20001	-4.09897	-4.04815	-4.15948	-4.30857	NaN	NaN	NaN	NaN	NaN	NaN	NaN	NaN	NaN	NaN	NaN	NaN	NaN	NaN	NaN	-1.76405	-1.39209	-1.42794	-1.60526	-1.25156	-1.30996	-2.94994	-2.69717	-2.80902	-3.96399	-3.3133	-3.50119	-3.22853	-3.79924	-3.57001
-4.41827	-4.27336	-4.44517	-4.32231	-4.34266	-4.35841	-4.53306	-4.65204	-4.70504	-4.48583	-4.75849	-4.84814	-4.61668	-5.10558	-4.85448	-2.82805	-2.7625	-2.55853	-2.76938	-2.80001	-2.76462	-2.59591	-2.73219	-2.59316	-2.60565	-2.75739	-2.77551	-2.63844	-2.60486	-2.56918	-2.59953	-2.54922	-2.53123	-2.61116	-2.55788	-2.51494	-2.35263	-2.43398	-2.40422	-2.30027	-2.40066	-2.35936	-2.35291	-2.32523	-2.3198
3.75812	3.71166	3.66768	3.32894	3.48688	3.4965	3.5374	3.59914	3.53534	3.55109	3.56291	3.56763	3.29281	3.19714	3.22124	4.00113	4.0437	4.07822	4.1137	4.18267	4.13769	4.03754	4.06384	4.06029	4.13806	4.19544	4.27151	4.06123	4.08527	4.05394	5.57489	5.75807	5.55059	5.57232	5.51676	5.52728	5.01969	5.08096	5.19114	4.11878	4.27728	4.23472	4.26206	4.1582	4.05183
0.510952	0.568052	0.548348	0.0393305	0.159024	0.053072	0.390228	0.161488	0.465228	0.439622	0.435825	0.13077	0.107672	-0.00397968	0.109364	-2.19107	-2.25399	-2.01032	-2.21711	-2.17066	-2.20452	-2.20786	-2.19509	-1.97028	-2.12178	-2.20852	-2.1304	-2.13092	-2.17216	-2.10459	-0.346586	-0.137519	-0.339555	-0.441256	-0.390181	-0.275594	-0.549154	-0.616514	-0.402437	-0.695312	-0.701539	-0.560678	-0.702179	-0.676937	-0.618092
-0.250055	0.227577	-0.0240984	-0.945325	-0.575963	-0.952845	-0.142845	-0.0680332	-0.0796003	-0.116372	0.0247936	-0.0517044	-0.334579	-0.519092	-0.604156	1.85759	1.79564	2.03495	2.01582	1.99813	2.22346	1.61002	2.02928	1.8484	1.19987	1.47318	1.48078	1.7215	1.73415	1.81812	2.54911	2.67569	2.56847	2.10548	2.10491	2.07386	1.08583	0.606867	1.05997	-0.2609	0.529727	0.093996	0.40321	0.231142	0.215504
0.921595	1.06864	0.960313	-0.182376	0.142474	-0.128658	0.79928	0.756664	0.79596	1.09647	1.1251	0.983927	0.489656	0.477174	0.572563	-1.21662	-0.94993	-1.12197	-1.06133	-0.989748	-1.10937	-1.0713	-0.955118	-0.99544	-1.02995	-0.926826	-1.02547	-0.969177	-0.958542	-0.818375	1.67582	1.85214	1.76131	1.50041	1.33769	1.39779	1.13033	0.858429	1.1301	0.882594	0.635684	0.818317	0.592377	0.868273	0.720722	+
-0.548264	-0.648619	-0.641665	-0.484038	-0.588077	-0.58581	-0.64731	-0.599945	-0.709125	-0.629729	-0.703871	-0.714813	-1.08963	-0.938243	-1.20186	-1.57396	-1.87465	-1.74536	-1.72683	-1.95004	-1.98892	-1.8063	-1.82016	-1.94837	-2.08517	-2.17906	-2.37591	-2.06392	-2.33453	-2.13669	NaN	NaN	NaN	NaN	NaN	NaN	NaN	NaN	NaN	NaN	NaN	NaN	NaN	NaN	NaN
-5.08172	-5.43649	-5.31166	-5.1858	-5.37318	-4.99197	-5.31325	-5.59214	-5.17125	-5.20843	-5.69252	-5.48889	-5.8002	-5.5653	-5.84429	-4.69137	-5.04066	-4.95184	-4.84996	-5.21706	-5.2861	-5.00911	-4.84188	-5.12359	-4.97066	-4.86048	-5.0365	-4.74387	-4.56272	-4.84194	NaN	NaN	NaN	NaN	NaN	NaN	NaN	NaN	NaN	NaN	NaN	NaN	NaN	NaN	NaN
-3.79347	-3.47062	-3.31022	-3.92959	-3.31586	-3.99695	-3.6162	-3.82146	-3.64887	-3.73856	-3.55916	-3.71466	-4.07164	-3.97781	-3.90437	-4.75147	-4.70597	-4.61753	-4.68405	-4.77775	-4.57106	-4.74276	-4.70717	-4.86436	-4.77592	-4.39796	-4.75515	-4.77738	-4.79542	-5.08252	-3.54324	-3.45483	-3.53372	-2.86971	-3.61049	-3.31851	-3.47085	-4.03732	-3.84907	-3.38555	-4.01532	-3.6199	-3.75147	-3.68725	-3.89835
2.47065	2.53856	2.4777	2.68309	2.56187	2.65695	2.48892	2.30667	2.43566	2.32889	2.29527	2.37151	2.01739	2.08831	2.00205	2.68121	2.61468	2.60756	2.62606	2.63747	2.58835	2.52738	2.6167	2.54774	2.07748	2.15608	2.2809	1.92941	2.09553	2.12742	2.1312	2.42074	2.09017	1.98832	1.82811	1.79123	1.43288	1.70497	1.27452	0.778008	1.39649	0.910061	1.20569	1.09483	1.25444
-0.407452	-0.138515	-0.385882	-1.16437	-0.712003	-1.22456	-0.520113	-0.693972	-0.554395	-0.549846	-0.458223	-0.571121	-0.77434	-0.766366	-0.748758	0.321039	0.352034	0.446901	0.449615	0.601414	0.671633	0.151646	0.157763	0.247206	-0.0658875	0.069149	-0.0349026	-0.388676	-0.330286	-0.325554	3.28728	3.48532	3.34001	3.22656	3.28479	3.41976	2.35939	2.30203	2.5587	1.01462	1.58541	1.44872	1.5281	1.36493	1.37366
-3.76317	-3.72338	-2.9318	-3.42909	-3.09225	-2.96999	-3.55873	-3.5574	-3.41051	-3.81758	-3.69203	-4.01495	-3.82031	-3.99822	-3.95642	NaN	NaN	NaN	NaN	NaN	NaN	NaN	NaN	NaN	NaN	NaN	NaN	NaN	NaN	NaN	-4.42564	-4.52431	-4.33051	-4.45374	-4.19868	-4.0298	-3.98784	-3.79443	-4.04493	-3.71341	-3.20615	-3.51686	-3.63659	-3.65048	-3.21082
-3.47228	-3.60094	-3.52509	-3.00055	-3.35979	-3.38336	-3.80569	-3.98736	-4.09802	-3.805	-3.73561	-3.51725	-3.7451	-4.34871	-3.84522	1.98866	1.99798	1.96067	1.92587	1.91194	1.88654	1.92604	1.99198	1.99469	2.25439	2.18944	2.19097	1.46971	1.59482	1.59776	1.12985	0.937543	1.03851	1.27936	1.1953	1.20672	1.63509	1.54687	1.54114	2.14565	1.78656	1.80563	1.75915	2.17815	1.75609
-3.21237	-3.20427	-3.40312	-3.42489	-3.33495	-3.60158	-3.2757	-3.63165	-3.46807	-3.38054	-3.39773	-3.43076	-3.70065	-3.74593	-3.71145	-3.75982	-3.78574	-3.78324	-3.93755	-3.84184	-3.86144	-3.8359	-3.76314	-3.94803	-3.73491	-4.12253	-3.97687	-4.1375	-4.06021	-4.23886	-2.60128	-2.6537	-2.70381	-2.57778	-2.65437	-2.54406	-2.81263	-2.70509	-2.62669	-2.71028	-2.65372	-2.81378	-2.57956	-2.82958	-2.7496
-1.19412	-1.0875	-1.20704	-1.85771	-1.49719	-1.5099	-1.26659	-1.1137	-1.24071	-1.25956	-1.23443	-1.15504	-1.61094	-1.57691	-1.634	0.216921	0.410864	0.347803	0.186962	0.420845	0.377274	0.236309	0.31105	0.359758	0.103468	0.256672	0.23567	-0.0311928	0.0636101	0.0303097	1.4146	1.50587	1.27433	1.36105	1.40629	1.28492	0.649687	0.646412	0.741287	-0.143378	0.0324335	-0.0657635	-0.0715008	-0.091877	-0.135233
-0.261032	0.187525	0.0058012	-0.962758	-0.661189	-1.16254	-0.123257	-0.266222	-0.249076	-0.102561	-0.0895596	-0.124651	-0.498068	-0.384877	-0.496571	1.22886	1.23071	1.27768	1.40135	1.42797	1.20147	1.2128	1.48785	1.42146	1.19298	1.48796	1.50131	1.95339	2	1.87298	0.509026	1.07555	1.0036	0.713984	0.710075	0.921327	-0.910305	-1.90467	-0.884699	-3.52496	-1.66019	-2.01856	-1.79343	-2.13287	-1.94658
3.84226	3.81602	3.65586	2.77883	3.0013	2.80755	3.82256	3.83895	3.80111	3.71434	3.76888	3.65662	3.3774	3.33388	3.29219	1.90804	1.96576	1.90689	1.6097	1.61991	1.58725	2.14775	2.25356	2.20923	2.1187	2.27411	2.21685	2.941	2.91441	3.00099	1.85423	1.78953	1.64404	1.36151	0.729527	0.989552	2.51846	1.95592	2.82444	2.24884	1.78485	1.66138	1.63573	1.71479	1.58757	+
-7.80146	-6.83568	-7.0793	-8.51384	-7.7534	-7.84012	-7.34359	-7.42755	-7.56276	-7.56688	-6.99019	-7.04525	-7.57259	-8.09166	-7.36254	-2.16014	-2.22169	-2.24747	-2.20837	-2.16042	-2.12296	-2.15985	-2.18423	-2.19009	-2.06098	-2.03273	-2.14049	-2.07492	-2.03277	-2.01323	-6.54735	-6.33141	-6.27015	-6.21152	-6.63165	-6.51784	-6.47944	-6.77793	-6.41739	-6.03195	-6.0669	-6.60156	-6.04053	-6.608	-6.29712
-5.62711	-5.02159	-5.35107	-5.26799	-5.36127	-6.05542	-5.58574	-5.75997	-5.33202	-5.62482	-5.45601	-5.9753	-5.47152	-6.16336	-5.67021	-4.65755	-5.41667	-4.59353	-4.93078	-5.30636	-5.33842	-5.14533	-4.44911	-4.66599	-4.71732	-4.38558	-4.76204	-4.46949	-4.50696	-4.20745	NaN	NaN	NaN	NaN	NaN	NaN	NaN	NaN	NaN	NaN	NaN	NaN	NaN	NaN	NaN
-6.55419	-7.06886	-6.81939	-7.46385	-7.36775	-7.09648	-7.2215	-7.21666	-6.93743	-7.34491	-7.0883	-7.52954	-7.59015	-7.11377	-7.03952	NaN	NaN	NaN	NaN	NaN	NaN	NaN	NaN	NaN	NaN	NaN	NaN	NaN	NaN	NaN	-2.14401	-2.08956	-1.96163	-2.11611	-2.07743	-2.0107	-2.08864	-2.01176	-2.0134	-1.9271	-1.8283	-1.96574	-1.88803	-2.01898	-1.82142
-3.82992	-4.19134	-4.0787	-4.25822	-4.17993	-4.45096	-3.67294	-3.83146	-3.97004	-4.32738	-4.41474	-4.31547	-4.40323	-4.49863	-4.46048	-4.1152	-4.18007	-3.99253	-4.06375	-4.02699	-3.76731	-3.69187	-4.14044	-3.93277	-4.17764	-4.03868	-3.91012	-4.09297	-4.33729	-4.29522	-3.05463	-2.93872	-3.0287	-3.15076	-2.93474	-3.05774	-2.97508	-2.87135	-2.91124	-2.74456	-2.99201	-2.98438	-2.9724	-2.87308	-2.97759
0.2132	-0.449329	0.361897	-0.138406	-0.0542974	0.221661	0.176636	0.0243549	-0.066844	0.057147	0.0586243	-0.181973	-0.357986	-0.277957	-0.493279	-0.102669	0.0183487	0.336161	0.50205	0.0201187	0.203592	0.0604076	0.076128	0.398802	-0.280155	-0.0583477	-0.267303	-0.288277	-0.251085	-0.438412	-1.16584	-1.97971	-2.607	-2.46345	-2.60172	-1.98966	-2.0763	-2.78037	-3.30453	-3.02082	-0.830737	-2.99053	-1.8187	-0.967724	-1.23354
0.0417175	-0.0393639	-0.072854	-0.379138	-0.308501	-0.394825	-0.151344	-0.149424	-0.152591	-0.115909	-0.162203	-0.227438	-0.418266	-0.453984	-0.43343	1.91764	1.91542	1.9628	1.9263	2.03949	2.16958	1.86041	1.88094	1.90943	1.78834	1.82672	1.79529	1.52306	1.58725	1.49804	2.62981	2.86126	2.75686	2.53948	2.7046	2.73546	2.04278	2.31812	2.39828	1.55563	1.60566	1.82369	1.60543	1.59758	1.61729
1.28185	1.13601	1.0431	0.787894	0.763597	0.847464	1.094	1.29126	1.01034	1.04367	0.986839	0.909992	0.71747	0.840678	0.67326	1.33232	1.31979	1.24316	1.31208	1.26955	1.3491	1.37864	1.30581	1.30749	1.29163	1.42167	1.37252	1.53198	1.47884	1.50745	0.830267	0.979875	1.05785	0.81872	1.04173	1.0249	1.18194	1.10702	1.15977	1.47329	1.35885	1.50355	1.42181	1.53628	1.52687
0.609659	0.648485	0.562568	0.0731821	0.208886	0.211395	0.553141	0.571865	0.586442	0.583426	0.577293	0.512268	0.210651	0.174472	0.220524	0.862505	0.941507	0.947397	0.990314	1.13528	1.05236	0.931259	0.933247	0.946299	0.886862	0.987411	0.917326	0.96339	0.928749	0.970032	2.43164	2.63588	2.48401	2.40222	2.42879	2.44782	1.7459	1.61681	1.82588	1.06286	1.36924	1.19186	1.29132	1.09751	1.22552
-4.68976	-4.79603	-4.83946	-4.76848	-5.11464	-5.02243	-4.67834	-4.48525	-4.74169	-5.05662	-4.91034	-4.80743	-5.14683	-5.10787	-5.28406	-4.4482	-4.0203	-4.12803	-4.19239	-4.15209	-4.34671	-4.06268	-4.30718	-4.2606	-4.75196	-4.4832	-4.45343	-4.21152	-4.26461	-4.43352	0.850088	0.964786	0.833417	0.748749	0.797935	0.778964	-0.168169	-0.236698	-0.0999832	-1.61157	-1.18587	-1.24651	-1.21899	-1.49239	-1.50217
-2.46264	-2.56757	-2.61396	-2.47228	-2.54554	-2.56902	-2.51665	-2.64455	-2.51995	-2.56792	-2.71251	-2.67764	-2.96184	-2.98695	-2.89217	0.489227	0.566408	0.539471	0.555933	0.577538	0.585371	0.472414	0.427248	0.503132	0.416954	0.311615	0.336155	0.174807	0.157097	0.043438	-1.49687	-1.43014	-1.55194	-1.60535	-1.58773	-1.61931	-1.6481	-1.65397	-1.68937	-1.72194	-1.81302	-1.80854	-1.64487	-1.70171	-1.8084
0.713408	0.670998	0.749192	0.506436	0.517358	0.578627	0.472075	0.434135	0.451873	0.636987	0.638601	0.464809	0.30172	0.355123	0.287262	-0.940647	-0.918449	-0.786678	-0.860048	-0.737719	-0.674984	-0.941666	-0.81427	-0.894865	-0.873552	-0.854055	-0.831312	-0.592857	-0.541742	-0.624855	2.2907	2.23565	2.11687	2.19174	2.28077	2.22912	2.36757	2.42234	2.49631	2.71715	2.20331	2.50288	2.67514	2.54953	2.45209
-0.853449	-0.961353	-0.92735	-0.832082	-0.825553	-0.798073	-0.990078	-1.02056	-1.06488	-1.09466	-1.03174	-1.13486	-1.23962	-1.31502	-1.36449	0.429895	0.469072	0.44002	0.482464	0.358707	0.336258	0.380751	0.418978	0.321825	0.260811	0.218691	0.174332	0.151043	0.147371	0.0550289	-0.614523	-0.517198	-0.756612	-0.656963	-0.555344	-0.789323	-0.949104	-1.05732	-1.02608	-0.865693	-0.927543	-1.0411	-0.841492	-0.795296	-1.00223
-6.7813	-7.13492	-6.70645	-6.57268	-7.05182	-7.93448	-7.28141	-7.53273	-6.95464	-7.41972	-6.69403	-7.21824	-7.17695	-7.4133	-7.20857	-4.27655	-4.26101	-4.23126	-4.11894	-4.26957	-4.26979	-4.16636	-4.10597	-4.31409	-4.20392	-4.2628	-4.09434	-4.26716	-4.2672	-4.16578	-2.23641	-2.1419	-2.21787	-2.30958	-2.30932	-2.19338	-2.20503	-2.14439	-2.18078	-1.96332	-1.85162	-1.98213	-1.91776	-1.9219	-1.82013
-2.48382	-1.94105	-2.59048	-2.52203	-2.70701	-3.12261	-2.58547	-2.93753	-2.715	-2.63701	-2.65739	-2.84784	-2.69043	-2.77705	-2.72181	-0.102575	-0.0212193	0.129292	0.000371933	0.109539	0.231361	-0.148294	0.0252056	0.0229492	-0.180359	-0.208588	-0.0365906	-0.212749	-0.355143	-0.226919	0.0686359	0.1382	0.0971384	0.109886	0.173773	0.126723	-0.75317	-0.682362	-0.484591	-1.55128	-1.32127	-1.37403	-1.46777	-1.52522	-1.42121
-5.75104	-6.58531	-6.70107	-8.53696	-6.45916	-6.73113	-6.24248	-7.01214	-6.45865	-6.36855	-6.4341	-6.37639	-6.70361	-6.69693	-6.80588	-3.05798	-2.89311	-2.81475	-2.92492	-2.69547	-2.74253	-3.03164	-2.97769	-2.97675	-3.0989	-2.84492	-3.0743	-3.2377	-3.12202	-3.28549	-5.18348	-4.92074	-5.06876	-5.30726	-5.32202	-5.31003	-6.0897	-6.29613	-6.31848	-6.93745	-5.90201	-6.16176	-6.33064	-5.84789	-6.40498
-1.78205	-1.81987	-1.86064	-2.00074	-2.07255	-1.98143	-1.8035	-1.80343	-1.90303	-2.0112	-2.12651	-1.99641	-2.08767	-2.17278	-2.36406	-3.16279	-3.25468	-3.29204	-3.32089	-3.15411	-3.2011	-3.04279	-3.14609	-3.11649	-3.19747	-3.15363	-3.35524	-3.28656	-3.24124	-3.27804	NaN	NaN	NaN	NaN	NaN	NaN	NaN	NaN	NaN	NaN	NaN	NaN	NaN	NaN	NaN
4.1571	4.14221	4.07011	3.51948	3.65643	3.59391	4.16904	4.24708	4.17749	4.3617	4.36742	4.28429	3.79941	3.76165	3.66135	4.24263	4.39242	4.36188	4.42512	4.53421	4.64052	4.28803	4.45343	4.43154	4.54875	4.68855	4.66829	4.77865	4.7963	4.85032	6.03375	6.41853	6.19954	5.53157	5.09924	5.53976	4.24689	3.62342	4.07776	3.3298	4.38313	3.60596	4.13276	3.46631	4.09768
-0.739616	-0.943808	-0.805476	-0.643273	-0.72543	-0.850946	-0.891405	-0.98485	-0.918052	-0.967225	-0.912712	-0.944748	-1.18261	-1.25962	-1.19336	0.316151	0.310354	0.329395	0.358315	0.345194	0.358234	0.202141	0.260614	0.207884	0.133911	0.135134	0.130848	-0.0569916	-0.00891113	-0.12019	0.435965	0.56873	0.4281	0.450258	0.383957	0.518361	0.380302	0.355471	0.401001	0.47115	0.396968	0.329262	0.315081	0.516262	0.403721
-5.3275	-5.35806	-4.7837	-5.40311	-5.03752	-5.1061	-5.16921	-5.11762	-5.61638	-4.98538	-5.26194	-5.23798	-5.56607	-5.22534	-5.82451	-0.626663	-0.638376	-0.541647	-0.640528	-0.679504	-0.731876	-0.696209	-0.492802	-0.412987	0.0757103	-0.248089	0.158102	-0.0797005	0.100042	-0.383825	-1.18517	-1.09702	-0.910594	-1.02842	-1.00557	-0.948331	-0.963463	-1.24883	-1.28094	-1.73992	-0.927217	-0.820868	-0.965435	-0.61854	-0.795506
-7.51218	-7.07295	-7.55025	-7.87084	-7.94722	-7.33929	-7.99154	-7.38288	-7.57696	-8.23296	-7.57831	-8.47208	-7.58464	-7.92608	-7.77087	-5.46309	-5.303	-5.50749	-5.26367	-5.30469	-5.36072	-5.13408	-5.21202	-5.38239	-5.17274	-5.74821	-5.38085	-5.35772	-5.24744	-5.58148	NaN	NaN	NaN	NaN	NaN	NaN	NaN	NaN	NaN	NaN	NaN	NaN	NaN	NaN	NaN
-5.46604	-5.00578	-5.31704	-5.17278	-5.30185	-5.51321	-5.38679	-5.03616	-5.46627	-5.52136	-5.51849	-5.32565	-5.55458	-5.63981	-5.73348	-2.93494	-3.09742	-2.9983	-2.90231	-2.54741	-2.78972	-1.34797	-3.01051	-2.6623	-2.61515	-2.25798	-2.8056	-2.46662	-2.57367	-2.3679	-7.17016	-7.62687	-7.08902	-7.33385	-7.06023	-6.78195	-7.12784	-5.36876	-6.79884	-7.30857	-6.65961	-7.12022	-6.63576	-6.85532	-7.27331
-0.750158	-1.04683	-0.806848	-0.796645	-0.917151	-0.937538	-0.956079	-1.07913	-1.00754	-0.976985	-0.880634	-0.939316	-1.13639	-1.33967	-1.26646	-0.530573	-0.567057	-0.52054	-0.689867	-0.65819	-0.554092	-0.600769	-0.637199	-0.636549	-0.82416	-0.831209	-0.919014	-0.987278	-0.881683	-1.00517	-3.13021	-3.10312	-3.32363	-3.17587	-3.06356	-2.98569	-3.43399	-3.21356	-3.46466	-3.70802	-3.56821	-3.60154	-3.56722	-3.51982	-3.57102
-7.09987	-6.58275	-7.35695	-7.40521	-6.73343	-7.23105	-7.05086	-7.11011	-8.42557	-7.87091	-7.00212	-7.48824	-7.15702	-7.54802	-7.47121	-0.610086	-0.607456	-0.613039	-0.585445	-0.635548	-0.709276	-0.596201	-0.552378	-0.608017	-0.491379	-0.340853	-0.396368	-0.280447	-0.330057	-0.302729	-1.32435	-1.38846	-1.31669	-1.36354	-1.30158	-1.28372	-1.0322	-1.06192	-1.19148	-0.645459	-0.495366	-0.694487	-0.461018	-0.706001	-0.572977
0.576214	0.31097	0.370509	0.617156	0.454804	0.478291	0.376377	0.226852	0.261731	0.278964	0.204826	0.243212	0.105558	0.0284834	-0.0127544	0.776613	0.771559	0.85969	0.887045	0.726625	0.770515	0.797144	0.813795	0.683834	0.612003	0.615561	0.490635	0.520338	0.517044	0.371798	-0.363327	-0.315146	-0.466849	-0.345001	-0.339968	-0.501727	-0.543898	-0.355221	-0.314678	-0.211761	-0.410581	-0.476254	-0.33956	-0.37653	-0.43899
0.386835	0.3729	0.404258	-0.191443	0.0974932	0.0561104	0.282949	0.510784	0.42373	0.399098	0.365261	0.425957	-0.00227356	0.0249357	0.0089035	2.08402	2.31755	2.20411	2.33295	2.39112	2.65543	1.91166	2.09265	2.06818	1.43316	1.649	1.64699	1.17411	1.16888	1.19248	2.03184	2.23537	2.13745	1.65864	1.69403	1.76908	0.91502	0.70797	0.873491	-0.352359	0.295161	0.140102	0.138205	0.0510654	0.0224609
-1.51539	-1.61987	-1.68481	-1.87067	-1.73812	-2.21921	-1.705	-1.88698	-1.76547	-1.60112	-1.66381	-1.70478	-1.84129	-2.14285	-1.9641	-0.839836	-0.894291	-0.851912	-0.91724	-0.827625	-0.816044	-0.801868	-0.925499	-0.849941	-0.742237	-0.891827	-0.903202	-0.876492	-0.947247	-0.928722	-0.715113	-0.77992	-0.60605	-0.823664	-0.668907	-0.620538	-0.637331	-0.586538	-0.648804	-0.482795	-0.28778	-0.477905	-0.318487	-0.38838	-0.279537
-3.07155	-3.01007	-3.38609	-3.41246	-3.45557	-3.41929	-3.29018	-3.21492	-3.29751	-3.21282	-3.46168	-3.33194	-3.51394	-3.59813	-3.47756	-2.98412	-2.93788	-2.9072	-2.59665	-2.30196	-2.51158	-2.82923	-2.56922	-2.72048	-3.24774	-3.10746	-3.2642	-2.95373	-3.4487	-3.27643	0.160486	0.316644	0.177674	0.115202	0.118971	0.143645	-0.342028	-0.149294	-0.0503654	-0.739692	-0.611381	-0.415049	-0.536846	-0.774273	-0.629925
5.04349	4.97634	5.0308	4.84972	5.01263	5.12543	4.97446	4.97817	4.94056	4.93707	4.95774	4.89587	4.64781	4.60083	4.68146	5.60651	5.69006	5.60982	5.52374	5.58231	5.44324	5.28445	5.45011	5.37649	5.09019	5.1913	5.19435	5.04148	5.05448	5.07385	5.72983	5.92804	5.6407	5.65182	5.49311	5.5045	5.11942	4.88882	4.96344	4.63271	4.87122	4.58205	4.77543	4.72839	4.75149
-3.0566	-2.95995	-3.2961	-3.37209	-3.62004	-3.1114	-3.22981	-2.9214	-2.9991	-3.13616	-3.35258	-3.36824	-3.37802	-3.45843	-3.58361	-0.226492	-0.126877	-0.0962563	-0.264744	0.0347519	0.0845413	-0.360531	-0.283318	-0.3391	-0.50087	-0.417419	-0.362846	-0.594677	-0.61042	-0.559767	-0.754623	-0.865485	0.0617781	-0.185974	-0.537392	-1.36238	-0.979841	-1.0673	-1.67569	-3.61213	-1.87856	-2.8751	-2.6186	-1.6801	-2.73899
0.644436	0.747515	0.6151	0.177567	0.394923	0.333433	0.538765	0.639154	0.545833	0.55059	0.594511	0.52813	0.278383	0.36048	0.271114	1.19091	1.24052	1.25427	1.12079	1.20162	1.38951	1.21687	1.12754	1.21298	1.04751	0.973576	1.10456	0.592426	0.655945	0.544294	3.90152	4.12652	3.96548	3.75672	3.96306	3.85861	2.98976	3.2658	3.33932	1.21791	1.89518	1.94173	1.95735	1.5576	1.71362
-3.47926	-3.90165	-3.60324	-3.69769	-3.76409	-3.90382	-3.64523	-3.68272	-3.27821	-3.56055	-3.60356	-3.13185	-4.01279	-4.1666	-3.89919	-5.66381	-5.54928	-5.42889	-5.25973	-5.30502	-5.31571	-5.42794	-5.42037	-5.16597	-4.91144	-5.10863	-5.2243	-5.19157	-5.14721	-5.32045	-6.91603	-6.44738	-6.485	-6.24385	-6.58286	-6.69259	-6.53944	-6.27223	-6.27155	-6.43884	-5.9339	-6.33278	-6.38808	-6.19787	-6.27779
4.16498	4.1482	3.98668	3.99685	4.10477	4.21506	3.66763	4.17539	3.92241	3.96892	3.91692	3.90088	3.82174	3.6469	3.73853	4.80116	4.85552	4.62369	4.72209	4.74311	4.60166	4.5117	4.60343	4.45667	4.21328	4.40903	4.40447	4.2922	4.26189	4.21804	4.86676	4.92343	4.51314	4.66605	4.53961	4.75583	4.34162	4.17155	3.99059	4.03623	4.04871	4.29972	4.32768	4.57248	4.62061
-6.93129	-7.06936	-7.34692	-6.6514	-6.98686	-7.17182	-7.40719	-8.61218	-7.30557	-7.04226	-8.11356	-7.03451	-7.26717	-7.58751	-7.58542	NaN	NaN	NaN	NaN	NaN	NaN	NaN	NaN	NaN	NaN	NaN	NaN	NaN	NaN	NaN	NaN	NaN	NaN	NaN	NaN	NaN	NaN	NaN	NaN	NaN	NaN	NaN	NaN	NaN	NaN
-0.628496	-0.657049	-0.683841	-0.909978	-0.754117	-0.827131	-0.861111	-0.852123	-0.771977	-0.776914	-0.7488	-0.688509	-0.924547	-1.1344	-1.0029	-0.933611	-0.873203	-1.0055	-0.865585	-0.814451	-0.742168	-1.15117	-1.04203	-1.03394	-1.40853	-1.30316	-1.29877	-1.86863	-1.70073	-1.81256	1.09906	1.39348	1.20932	1.1985	1.12715	1.16393	0.719177	0.881956	1.02567	-0.0805159	-0.257569	0.290195	-0.255104	-0.021389	-0.268486
-5.04744	-4.38487	-4.85421	-4.96097	-5.00144	-6.48092	-4.98819	-5.49938	-5.40827	-4.95541	-5.08513	-4.78267	-5.29466	-5.19871	-4.88413	-3.13476	-3.1587	-3.16297	-3.13634	-3.15136	-3.14673	-3.05106	-3.02652	-3.03766	-3.06441	-3.09049	-3.09277	-3.14048	-3.21336	-3.09577	0.312536	0.373681	0.317077	0.349417	0.168644	0.322612	0.300575	0.154158	0.452353	0.0985975	0.166162	0.2736	0.0209198	0.122747	0.0797997
-5.86107	-5.89788	-5.75806	-6.68429	-6.10178	-6.18352	-6.03644	-6.05073	-6.1881	-6.41295	-6.09194	-5.90863	-5.98548	-6.47793	-6.14367	-3.62898	-3.57323	-3.73849	-3.66712	-3.75457	-3.61227	-3.64712	-3.64034	-3.53305	-3.23784	-3.54856	-3.59812	-3.85469	-3.87491	-3.8593	-5.70909	-5.5506	-5.37412	-5.33719	-5.42655	-5.30489	-4.99696	-5.33544	-5.30738	-5.11268	-4.61873	-4.81891	-4.59255	-4.69232	-4.61046
0.610109	0.394018	0.458251	0.261271	0.346812	0.484905	0.43924	0.575657	0.472669	0.275514	0.321939	0.388456	0.140316	0.0929251	0.147829	-1.00216	-0.865997	-0.873354	-0.895941	-0.801792	-0.830566	-0.982279	-0.959723	-1.02214	-0.968863	-1.01815	-1.02825	-1.11393	-1.06936	-1.11825	2.53379	2.6272	2.507	2.4544	2.50076	2.58792	1.96671	1.9425	2.10431	0.934932	0.908004	1.05854	1.02179	1.04336	0.864868
2.01817	2.09284	2.01914	1.87475	2.07742	1.95851	1.88254	1.95294	1.82022	1.78249	1.80875	1.86663	1.68957	1.63112	1.72864	1.39124	1.36608	1.32095	1.35073	1.3801	1.29489	1.26788	1.29387	1.23381	1.4627	1.40839	1.45313	0.802643	0.878967	0.773674	1.14693	1.20553	1.05445	1.25422	1.13571	1.07324	0.94068	0.867792	0.819065	0.681981	0.614099	0.563963	0.513367	0.808287	0.480146
-3.13952	-3.38516	-3.35402	-3.33832	-3.49916	-3.51616	-3.48836	-3.63822	-3.47258	-3.36199	-3.347	-3.41399	-3.54631	-3.75654	-3.64735	-5.66517	-6.02048	-5.8052	-5.64211	-5.78839	-5.44653	-5.97567	-5.73043	-5.88196	-6.0373	-6.04381	-5.57963	-5.9467	-5.90057	-6.0874	-4.14449	-4.10292	-3.95471	-4.02622	-4.12544	-3.96302	-3.99746	-4.01499	-3.94875	-3.89578	-3.93322	-4.09172	-4.09563	-4.21456	-3.93675
2.10579	2.04577	2.00002	1.57352	1.69578	1.70438	2.03369	2.01199	2.04402	2.18901	2.21661	2.13858	1.74856	1.73817	1.59606	2.64366	2.86195	2.83994	2.90032	2.97435	3.09476	2.28884	2.53337	2.54202	1.99543	2.08267	2.11394	1.85287	1.84981	1.92152	3.67612	4.11304	3.74817	3.28831	2.91538	3.2448	2.17275	1.80196	2.09196	0.207011	1.44005	1.09548	1.19759	1.17772	1.1196
1.59594	1.46762	1.47032	1.06551	1.16253	0.883074	1.33379	1.31172	1.39468	1.32935	1.34134	1.24564	1.17724	1.10127	1.18795	0.195103	0.219276	0.261969	0.193407	0.28298	0.340576	0.10117	0.180933	0.160313	0.109509	0.18895	0.160877	0.238647	0.178217	0.300179	3.29351	3.46712	3.32874	3.13165	3.33961	3.2865	2.34088	2.39052	2.59235	1.13111	1.57324	1.52834	1.5584	1.30075	1.32095
-4.16004	-4.11429	-4.24642	-4.30957	-4.14302	-4.48527	-4.26594	-4.06449	-4.13908	-4.04874	-4.21661	-4.0648	-4.47798	-4.46076	-4.64668	-2.00767	-2.04156	-1.97808	-2.14883	-2.04422	-2.03736	-2.06063	-2.00725	-1.9537	-2.09744	-1.99597	-2.03236	-2.05711	-2.0977	-1.96756	-2.81092	-2.64461	-2.79041	-2.67239	-2.83945	-2.5522	-2.74225	-2.55978	-2.72019	-2.51055	-2.50809	-2.45934	-2.42674	-2.58576	-2.38957
-0.47632	-0.558802	-0.594855	-1.10484	-0.915399	-0.856371	-0.491663	-0.423634	-0.487664	-0.467883	-0.55723	-0.508495	-0.86455	-0.909041	-0.918858	0.456728	0.563622	0.629261	0.556641	0.718042	0.73753	0.521748	0.639894	0.660666	0.5861	0.651728	0.662771	0.688223	0.793406	0.769621	3.48957	3.70759	3.5477	3.39561	3.40002	3.39527	2.68808	2.64897	2.86747	1.92244	2.13437	2.10496	2.06069	1.91896	2.0206
-4.69902	-4.33255	-4.81192	-4.92971	-4.64858	-4.94765	-4.83763	-4.65764	-4.94942	-4.7693	-5.3011	-4.92888	-4.94552	-4.87341	-5.08653	-3.64872	-3.54764	-3.26188	-3.56006	-3.57313	-3.36929	-3.47896	-3.443	-3.42669	-3.28768	-3.45961	-3.24167	-3.58257	-3.34557	-3.4947	-0.00846291	-0.137776	-0.649863	-1.02853	-0.968407	-0.467128	-0.106052	-0.152414	-0.877773	-0.346873	0.206353	-0.361614	-0.00752068	0.366489	0.19824
-2.96096	-3.02469	-3.17362	-3.06039	-3.09106	-3.46802	-3.11179	-3.46394	-3.19645	-3.28311	-3.58267	-3.37332	-3.25303	-3.48894	-3.47848	-5.036	-5.06362	-5.01516	-4.95143	-5.37894	-5.16047	-4.82205	-5.151	-5.20608	-4.95841	-5.20478	-4.91709	-4.93225	-4.96716	-5.18588	-5.28675	-5.26558	-5.33549	-5.20221	-5.53153	-5.34218	-5.30161	-5.42564	-5.09342	-5.19612	-4.80251	-4.97855	-4.87301	-5.13531	-5.19049
-0.8979	-1.08523	-0.986026	-0.952529	-0.861617	-0.901657	-1.06967	-1.11177	-1.10866	-1.20165	-1.24191	-1.0799	-1.22699	-1.44851	-1.3456	-0.887032	-0.729946	-0.787334	-0.702744	-0.694052	-0.589064	-0.869392	-0.764654	-0.855564	-0.982029	-1.02847	-0.969067	-1.2164	-1.1124	-1.27525	-0.709854	-0.598151	-0.687774	-0.641157	-0.812206	-0.765256	-1.37268	-1.6343	-1.28969	-2.23234	-2.03021	-2.23172	-2.05778	-2.16734	-2.16999
-5.24345	-5.77186	-5.36115	-5.4827	-5.43268	-5.90651	-5.49125	-5.45414	-5.7271	-6.08687	-5.46269	-5.75857	-5.87077	-5.72916	-5.82464	-6.78509	-6.6392	-6.30288	-6.06115	-6.55733	-6.45447	-6.21218	-6.41305	-6.57346	-6.75463	-6.46417	-6.51806	-5.92869	-6.74899	-6.53189	-5.18673	-5.13632	-5.13535	-5.07515	-5.41949	-5.18151	-5.21693	-5.2985	-5.32954	-4.86959	-5.26403	-5.21793	-5.04631	-5.19689	-5.28531
-3.17611	-2.94633	-3.13461	-3.71264	-3.83947	-3.9268	-2.97115	-3.04261	-3.08218	-2.99911	-3.02985	-2.84735	-3.40504	-3.48497	-3.39921	-0.341722	-0.0667763	-0.0264874	-0.167124	0.0501823	0.128258	-0.410521	-0.181341	-0.184334	-0.56716	-0.472549	-0.468651	-0.235624	-0.192135	-0.1413	1.36744	1.60053	1.51943	1.09253	0.960474	1.10643	0.161324	0.135441	0.380625	-1.77537	-0.581256	-0.813061	-0.721163	-1.02853	-0.685873	+
-3.70811	-3.85464	-3.72368	-3.60249	-3.72576	-3.73477	-3.68765	-3.77604	-3.81507	-3.6443	-3.86366	-3.84904	-4.12018	-4.11861	-4.06891	NaN	NaN	NaN	NaN	NaN	NaN	NaN	NaN	NaN	NaN	NaN	NaN	NaN	NaN	NaN	NaN	NaN	NaN	NaN	NaN	NaN	NaN	NaN	NaN	NaN	NaN	NaN	NaN	NaN	NaN
-3.7848	-3.4385	-3.60213	-4.61512	-3.90771	-4.53416	-3.42791	-3.53699	-3.665	-3.52191	-3.16862	-3.12274	-3.72965	-4.19929	-3.91252	NaN	NaN	NaN	NaN	NaN	NaN	NaN	NaN	NaN	NaN	NaN	NaN	NaN	NaN	NaN	NaN	NaN	NaN	NaN	NaN	NaN	NaN	NaN	NaN	NaN	NaN	NaN	NaN	NaN	NaN
-2.85618	-2.78554	-2.96288	-3.02727	-2.97914	-3.19223	-2.96409	-3.27145	-3.20876	-3.00959	-2.90135	-2.89653	-2.99047	-3.55307	-3.07697	-1.52247	-1.59991	-1.65038	-1.55785	-1.56036	-1.54703	-1.50649	-1.52327	-1.49278	-1.4024	-1.52578	-1.46245	-1.56596	-1.48847	-1.51428	-0.90415	-0.871888	-0.846866	-0.795237	-0.788206	-0.765138	-0.745636	-0.679493	-0.720587	-0.52885	-0.370835	-0.486858	-0.331642	-0.39366	-0.263723
0.565859	0.604563	0.614673	0.23416	0.346082	0.224365	0.474031	0.379797	0.525783	0.442765	0.50634	0.521879	0.226788	0.193494	0.350634	1.8864	1.91841	1.90948	1.87246	1.90379	1.8375	1.92425	1.86796	1.88019	1.89758	1.8589	1.89372	1.87008	1.86724	1.77997	1.21521	1.39268	1.30414	1.29978	1.26125	1.38099	1.04535	0.998425	1.18149	0.686982	0.804355	0.842392	0.720562	0.757044	0.831392
-3.0665	-3.10954	-2.70236	-3.1062	-2.8594	-2.49501	-3.15494	-3.18951	-2.68073	-3.35429	-3.05639	-3.0386	-3.42838	-3.29969	-3.16103	1.29359	1.28188	1.34786	1.3526	1.34824	1.39549	1.14052	1.1949	1.13737	0.716669	0.493193	0.616388	-0.0218239	0.0994453	0.0436172	-1.18369	-1.04208	-1.18108	-1.05268	-1.24006	-1.19817	-1.14289	-1.10276	-1.27061	-1.20992	-1.28479	-1.27946	-1.36545	-1.23532	-1.4198
1.43572	1.36219	1.32635	1.2803	1.28672	1.41272	1.24812	1.40062	1.24154	1.31021	1.33522	1.4206	1.19667	0.939332	0.985838	1.91893	1.91815	1.96685	2.0097	2.00013	2.16736	1.96758	1.9932	1.99037	1.88504	1.81453	1.90817	1.53492	1.6041	1.40503	2.81107	2.99988	2.76392	2.79636	2.83405	2.81862	2.31574	2.35629	2.38975	1.8323	1.83935	2.04847	1.95165	1.95437	1.80602
-3.88446	-3.92525	-3.84352	-4.51588	-4.29866	-4.14961	-3.66465	-3.67989	-3.57357	-3.89596	-3.75707	-3.81438	-4.11992	-4.15034	-4.38387	-3.39379	-3.19165	-3.30484	-3.34521	-3.23278	-3.15954	-3.4704	-3.25154	-3.2226	-3.48487	-3.24016	-3.25391	-3.23035	-3.14209	-3.02468	0.305077	0.584092	0.418172	0.285217	0.410872	0.367869	-0.402037	-0.515186	-0.30311	-1.11799	-0.713193	-0.805574	-0.806843	-0.97646	-0.761538
-4.97824	-4.6727	-4.65362	-5.04644	-4.91346	-5.18285	-4.82477	-5.16664	-4.87554	-4.58212	-4.77403	-4.69486	-5.09494	-5.12354	-5.08313	-5.3785	-5.81809	-5.60424	-5.63401	-5.61714	-5.4147	-5.40917	-5.85026	-5.44076	-5.20263	-5.30843	-5.09069	-5.39814	-5.08235	-5.36056	NaN	NaN	NaN	NaN	NaN	NaN	NaN	NaN	NaN	NaN	NaN	NaN	NaN	NaN	NaN
-2.88758	-2.86199	-2.86906	-3.11343	-3.19784	-3.08961	-2.97233	-2.92495	-2.92192	-2.75638	-2.92872	-3.07546	-3.16915	-3.12162	-3.32053	-3.64817	-4.23481	-4.22585	-4.17137	-4.26658	-3.90308	-3.81363	-4.41286	-4.15025	-3.78892	-3.9725	-3.95092	-3.4033	-3.86274	-3.99989	-5.68222	-5.62286	-5.49341	-5.78468	-5.48842	-5.35136	-5.24384	-5.27986	-4.71976	-4.37765	-5.80318	-4.45097	-5.65515	-4.85907	-5.84376
2.12142	2.18357	2.3315	1.72525	1.87347	1.75697	2.21856	2.23264	2.31761	2.02238	2.13224	2.10495	1.85803	1.89826	1.89248	1.89049	1.74501	1.78993	1.72042	1.75743	1.72409	1.76657	1.74143	1.74903	1.85674	1.91396	1.86659	2.136	2.07215	2.12205	0.423769	0.38828	0.460502	0.546774	0.498075	0.540866	0.815683	0.573034	0.608948	1.25077	1.39234	1.19263	1.35508	1.22763	1.52322
-8.4505	-7.47434	-8.33382	-9.15523	-7.9505	-7.99025	-7.87514	-8.07846	-8.15614	-8.1653	-7.91553	-7.27716	-8.07583	-9.2405	-7.92673	NaN	NaN	NaN	NaN	NaN	NaN	NaN	NaN	NaN	NaN	NaN	NaN	NaN	NaN	NaN	-5.36747	-5.312	-5.80683	-5.4317	-5.66657	-5.38037	-5.46792	-5.49953	-5.36498	-5.47039	-5.19535	-5.51605	-4.97419	-5.44106	-5.34535
4.60812	4.63827	4.58041	4.42936	4.48309	4.40619	4.59184	4.60121	4.56921	4.40025	4.42626	4.49534	4.34323	4.28748	4.21362	4.44805	4.41251	4.42142	4.34769	4.40476	4.37751	4.36475	4.38167	4.37699	4.37073	4.40836	4.38652	4.48477	4.43698	4.45116	3.97661	3.98515	3.93797	4.02435	3.95667	3.96564	4.02539	4.05342	3.97544	4.25415	4.36836	4.14083	4.32015	4.25624	4.36639
0.483862	0.355867	0.399413	0.401172	0.337604	0.385378	0.286964	0.318104	0.388509	0.21724	0.187044	0.118011	0.0907574	0.088378	0.0895958	-0.432825	-0.508503	-0.420118	-0.43671	-0.31526	-0.45322	-0.589615	-0.500179	-0.470791	-0.394779	-0.546583	-0.47928	-0.435389	-0.293787	-0.386234	1.94695	2.17879	2.01617	1.78562	2.05342	2.02198	1.84323	1.88767	2.20353	1.17062	0.747609	1.25333	0.960529	1.13705	0.763704
-5.98601	-5.8718	-6.31018	-5.93602	-6.34374	-6.54408	-6.12013	-5.98083	-5.90821	-6.00046	-5.78357	-6.66609	-6.53707	-6.29224	-6.30795	-3.69658	-3.39068	-3.40797	-3.32081	-3.24444	-3.54657	-3.08784	-3.44417	-3.17301	-3.02743	-3.12852	-3.09857	-2.86697	-2.80456	-2.74641	-5.26207	-5.09701	-5.20265	-5.14978	-4.84642	-4.77172	-4.95825	-4.08493	-4.72293	-4.73478	-4.62632	-4.33836	-4.54114	-4.20474	-4.30922
0.657734	0.664675	0.628762	0.490613	0.55482	0.520693	0.561495	0.489334	0.517509	0.450404	0.391933	0.436216	0.33519	0.321279	0.332613	1.34063	1.4143	1.34655	1.34712	1.41656	1.40185	1.2531	1.29144	1.21518	1.09121	1.17452	1.16632	1.09116	1.1407	1.07859	1.40138	1.49946	1.31354	1.30345	1.30231	1.32657	1.10625	1.17135	1.17499	0.94843	0.837865	0.86455	0.854702	0.835756	0.832008
1.73505	1.53254	1.60655	1.48333	1.57221	1.59219	1.55566	1.56634	1.52128	1.61976	1.55257	1.6558	1.31006	1.26978	1.3362	2.15781	2.33771	2.2771	2.23961	2.2675	2.34403	2.08933	2.23244	2.1439	1.86437	1.97784	1.96743	1.9215	1.95358	2.01441	3.67351	3.88429	3.66378	3.56685	3.36839	3.34947	3.04032	2.89594	2.98885	2.41465	2.52481	2.33961	2.47566	2.55307	2.55252
-2.42601	-3.34819	-3.62685	-4.03384	-3.34651	-1.70773	-1.9531	-2.24508	-2.22242	-2.86884	-2.81158	-3.13597	-3.51135	-3.43174	-3.41496	-2.99915	-2.92054	-2.90777	-2.9511	-2.82285	-2.88607	-2.90778	-2.97428	-2.98382	-3.00107	-2.88938	-2.76659	-2.98989	-3.03296	-2.9882	-5.85976	-7.22629	-5.98508	-5.45922	-6.31489	-6.19734	-6.15168	-5.99109	-6.32863	-5.8181	-6.15838	-6.43409	-6.25074	-7.27047	-6.00698
-2.58931	-2.19066	-2.19888	-3.16886	-2.68633	-3.30088	-2.58661	-2.69534	-2.54368	-2.56894	-2.26702	-2.25218	-2.68623	-2.75742	-2.48661	NaN	NaN	NaN	NaN	NaN	NaN	NaN	NaN	NaN	NaN	NaN	NaN	NaN	NaN	NaN	-2.63281	-2.43472	-2.41883	-2.75726	-2.63639	-2.3499	-2.68616	-2.98044	-2.36249	-3.26347	-3.70671	-2.66225	-3.66867	-3.38038	-3.37629
-3.25292	-3.28199	-3.36508	-3.31128	-3.36785	-3.46216	-3.36904	-3.42042	-3.4068	-3.28902	-3.20088	-3.36084	-3.51143	-3.76222	-3.57577	NaN	NaN	NaN	NaN	NaN	NaN	NaN	NaN	NaN	NaN	NaN	NaN	NaN	NaN	NaN	NaN	NaN	NaN	NaN	NaN	NaN	NaN	NaN	NaN	NaN	NaN	NaN	NaN	NaN	NaN
-8.47408	-7.10938	-7.23192	-7.18058	-7.27978	-8.04773	-7.46566	-7.04542	-7.843	-8.16535	-7.83063	-7.04047	-8.75497	-7.69347	-7.31628	-3.94416	-4.021	-4.1115	-3.96431	-4.1274	-3.65467	-3.47163	-3.8127	-3.73186	-3.29227	-3.4603	-3.29363	-3.46662	-3.33573	-3.66962	-2.41982	-2.52664	-2.53091	-2.45807	-2.21527	-2.2738	-2.35021	-2.31959	-2.29502	-2.00668	-1.72989	-1.84097	-1.71746	-2.04407	-1.46054
-3.75398	-3.43312	-3.56402	-3.77559	-3.56052	-3.82656	-3.79546	-3.70095	-3.69029	-3.86231	-3.64332	-3.65899	-4.11102	-3.67683	-3.90437	-5.23352	-4.61466	-4.86081	-4.7593	-4.58968	-4.74667	-4.8274	-4.88989	-4.75744	-4.83729	-5.16833	-5.0932	-5.03571	-4.7631	-4.74807	-5.34617	-4.88016	-5.299	-5.08647	-5.30381	-5.26732	-5.08532	-5.10684	-5.5203	-5.52371	-5.12946	-5.88902	-5.26503	-5.14215	-5.46586
-6.55088	-6.57236	-6.73287	-6.90402	-6.59292	-6.60562	-6.8974	-7.09918	-7.01662	-6.28007	-6.73598	-6.59146	-7.04478	-6.82358	-6.92684	-4.41872	-4.39557	-4.29895	-4.49152	-4.37961	-4.45103	-4.6863	-4.85782	-4.43898	-4.85203	-4.91031	-4.62842	-4.94633	-4.89865	-4.81492	-3.09184	-3.15916	-3.45856	-3.25627	-3.71602	-3.60099	-3.80042	-3.98731	-3.8691	-4.92743	-4.48742	-5.35104	-4.58724	-4.47124	-4.77005
2.15316	2.09189	2.05426	2.46167	2.32124	2.34936	2.03993	1.92745	1.93733	1.85421	1.87603	1.97659	1.86383	1.74743	1.75641	2.67591	2.59577	2.62011	2.68117	2.56893	2.72092	2.56557	2.6183	2.57711	2.38269	2.33481	2.38162	2.30779	2.32195	2.22748	1.86567	2.03066	1.83829	1.90076	1.8546	1.84942	1.70827	1.90862	1.74342	1.86174	2.0181	2.03026	2.11453	1.99669	2.13713
1.27895	1.17281	1.13472	1.15219	1.17483	1.21561	1.13602	1.03636	1.08967	1.08883	1.02702	0.933294	0.955683	0.834613	0.866861	1.50395	1.54682	1.48873	1.48175	1.45317	1.44408	1.34663	1.42534	1.40276	1.34339	1.32851	1.3101	1.35136	1.29476	1.32712	1.17286	1.22172	1.08536	1.13021	1.10128	1.08978	1.03528	0.932089	0.942427	1.05878	1.15497	0.936596	1.10613	1.14937	1.07561
-4.26432	-4.05863	-4.21044	-4.51053	-4.47322	-4.18025	-4.29204	-4.17246	-4.25762	-4.18386	-4.22792	-4.16401	-4.62342	-4.45481	-4.3815	-1.4945	-1.53182	-1.43895	-1.52179	-1.51222	-1.26855	-1.59827	-1.45022	-1.40822	-1.71115	-1.48891	-1.612	-1.90099	-1.86384	-1.70874	1.20562	1.40338	1.20406	1.22073	1.15471	1.19724	0.283104	0.214777	0.362926	-1.63721	-1.00942	-1.27658	-1.06421	-1.53519	-1.31917
0.786924	0.639463	0.745769	0.552392	0.56808	0.461399	0.64374	0.494913	0.571486	0.796391	0.917841	0.803898	0.598301	0.244779	0.41287	-1.009	-1.02678	-0.973467	-0.84223	-0.919371	-1.15118	-1.00165	-1.01846	-0.987024	-0.795227	-0.917782	-0.726912	-0.696012	-0.733261	-0.788141	-3.4115	-3.37765	-2.82614	-3.06497	-3.18998	-2.84875	-2.58175	-2.69872	-2.44079	-2.07325	-2.36578	-1.74176	-2.03874	-1.95211	-2.04947
-6.47844	-6.56449	-6.64098	-6.42778	-6.47926	-6.73064	-6.79166	-6.64346	-6.67343	-6.51159	-6.73116	-6.35948	-6.97308	-7.15252	-6.46773	-3.57952	-3.54921	-3.48203	-3.5182	-3.5778	-3.38563	-3.4719	-3.35743	-3.4036	-3.33231	-3.30068	-3.30555	-3.38697	-3.50405	-3.34846	-3.29936	-3.12226	-3.28757	-3.19298	-3.19799	-3.11748	-3.13891	-2.99706	-3.2048	-2.85354	-2.82322	-2.59722	-2.9768	-2.8487	-2.81551
-2.28172	-2.30494	-2.34716	-2.30536	-2.28771	-2.33224	-2.43792	-2.56678	-2.63302	-2.39425	-2.59647	-2.41948	-2.52653	-2.76236	-2.55317	-0.156782	-0.0687504	-0.0035038	-0.0363979	-0.0669022	-0.197399	-0.0364227	-0.0948353	-0.0517788	0.0114689	0.0453129	-0.0967426	-0.00683975	0.0225391	-0.0500298	-1.07801	-1.06472	-1.05807	-1.02127	-0.939779	-0.988103	-1.01234	-0.946018	-1.07258	-0.816031	-0.76542	-0.770464	-0.706512	-0.634457	-0.680298
-3.29389	-2.9143	-3.36649	-3.39971	-3.3282	-3.47041	-3.42717	-3.09847	-3.40777	-3.39429	-3.44258	-3.3514	-3.42941	-3.5192	-3.52561	-1.74544	-1.64694	-1.76301	-1.70841	-1.75322	-1.74262	-1.89444	-1.97032	-1.90788	-2.09575	-2.08564	-2.21494	-2.20482	-2.09285	-2.21685	-2.75874	-2.69336	-2.84017	-2.59167	-2.95467	-2.75843	-2.90908	-3.00531	-2.9832	-2.83274	-2.81488	-2.82249	-2.78093	-2.80507	-2.89477
-3.42731	-3.53634	-3.47805	-3.20139	-3.41242	-3.44722	-3.50708	-3.8489	-3.56176	-3.62154	-3.41865	-3.50544	-3.5639	-3.99246	-3.78207	-6.26978	-5.83939	-6.02357	-6.0112	-6.16831	-5.95355	-5.76297	-6.50882	-5.56758	-5.54247	-5.68746	-6.16687	-5.92665	-5.52632	-5.93497	NaN	NaN	NaN	NaN	NaN	NaN	NaN	NaN	NaN	NaN	NaN	NaN	NaN	NaN	NaN
-1.26485	-1.27707	-1.28632	-1.54246	-1.37026	-1.24455	-1.45687	-1.38383	-1.36285	-1.44621	-1.48415	-1.44175	-1.51126	-1.53465	-1.66751	-1.89783	-1.86744	-1.97748	-1.92723	-1.9214	-1.8714	-1.96005	-1.96531	-1.90499	-2.04849	-1.99576	-2.00167	-2.02018	-2.10995	-2.01741	-1.40438	-1.32626	-1.3474	-1.4423	-1.36072	-1.41448	-1.18755	-1.23808	-1.14559	-0.934594	-0.955613	-1.11993	-0.993128	-0.889463	-0.966305
-4.53643	-4.20196	-4.46091	-4.91137	-4.49723	-4.55576	-4.4547	-4.67339	-4.35134	-4.47294	-4.29427	-4.45011	-4.76901	-4.61442	-4.68747	-1.21652	-1.22027	-1.26422	-1.05504	-1.13344	-1.35904	-1.18029	-1.12917	-1.14355	-0.887035	-0.951509	-0.932686	-0.715662	-0.635527	-0.786947	-0.993055	-0.716325	-0.759778	-0.876345	-0.791964	-0.949546	-1.12546	-1.21281	-1.00655	-1.22929	-1.26764	-1.0777	-1.35032	-1.19845	-1.20362
-5.30191	-5.35927	-5.22394	-5.35291	-5.5379	-5.35981	-5.40829	-5.11126	-5.29673	-5.50588	-5.4397	-5.07127	-5.5055	-5.61711	-5.63256	-1.33928	-1.27971	-1.26412	-1.42442	-1.35933	-1.37866	-1.40366	-1.34291	-1.30716	-1.54826	-1.56088	-1.63621	-1.85487	-1.92221	-1.76522	0.159798	0.191232	0.00363636	0.101103	0.0463982	0.0666876	0.0478115	0.0358715	0.119373	-0.148141	-0.450438	-0.21014	-0.390226	-0.37558	-0.367676
0.779533	0.718861	0.76361	0.347749	0.446261	0.410086	0.713865	0.774458	0.695386	0.744967	0.77207	0.71764	0.479221	0.487315	0.439734	0.905071	0.956181	0.930374	0.797722	0.825436	0.717463	0.946581	1.01752	0.998739	1.00861	1.08164	1.03204	1.13312	1.15117	1.12234	0.202524	0.279124	0.317243	0.287283	0.320494	0.342694	0.417227	0.390453	0.347818	0.772195	1.11986	0.762743	1.09831	0.958094	1.17695
1.43263	1.19225	1.31479	1.45598	1.44451	1.64408	1.16826	1.39305	1.25774	1.24761	1.27634	1.34267	1.07545	0.907205	1.10278	0.480204	0.564651	0.544903	0.551937	0.530289	0.516962	0.387503	0.369587	0.351297	0.164392	0.233412	0.203562	0.0365238	-0.0243855	0.009655	1.40092	1.55908	1.34433	1.41038	1.39488	1.15011	0.927319	0.893784	0.989569	0.922769	0.767667	0.706348	0.702616	0.63483	0.597069
-1.90151	-1.59821	-1.8387	-1.52603	-1.60818	-2.18269	-1.96653	-2.4424	-2.09959	-2.32787	-2.22229	-2.0611	-2.00164	-2.11	-2.07474	-1.98505	-1.88597	-1.88767	-2.02833	-1.94823	-2.21135	-2.29729	-2.3513	-2.38605	-2.95065	-2.84807	-2.67423	-3.15688	-3.09814	-3.33462	0.681372	0.788268	0.6876	0.574589	0.641685	0.68345	0.268694	0.545002	0.582727	-0.477723	-0.727206	-0.247881	-0.384428	-0.60224	-0.594162
2.9273	2.90248	2.85145	2.53471	2.60339	2.60528	2.87687	2.93116	2.88866	2.82242	2.7677	2.77077	2.59097	2.62996	2.61597	2.16974	2.18608	2.20434	2.14149	2.21125	2.23234	2.08024	2.13177	2.13299	1.98828	2.02391	2.06267	2.1498	2.15309	2.14801	3.39697	3.53207	3.33906	3.31158	3.30076	3.30039	3.09291	3.08643	3.19905	2.67128	2.53095	2.58877	2.5702	2.60964	2.54387
-0.367876	-0.302341	-0.234237	-0.585532	-0.552522	-0.542574	-0.278866	-0.317944	-0.244346	-0.445279	-0.429033	-0.382454	-0.617115	-0.579911	-0.550961	0.0947018	0.173676	0	0.052	-0.123867	-0.200642	0.0561371	0.053196	-0.0148296	0.0842857	0.0641232	0.0367241	0.357969	0.307957	0.319233	-2.32004	-2.42519	-2.19938	-2.18154	-2.24799	-2.20906	-2.03312	-2.04521	-1.99154	-1.55248	-1.40809	-1.62607	-1.47096	-1.52504	-1.3589
1.87292	1.8182	1.7659	1.8087	1.81723	1.6978	1.68823	1.68077	1.66729	1.65856	1.65385	1.65729	1.60591	1.49956	1.50961	2.90069	2.91841	2.94295	2.952	2.89334	2.87591	2.7416	2.79939	2.75918	2.49312	2.47995	2.5633	2.29423	2.30536	2.23487	2.86385	3.0976	2.90378	2.91959	2.87938	2.84316	2.70223	2.55215	2.73907	2.45393	2.42915	2.54131	2.4631	2.48332	2.40432
1.82986	1.85831	1.82563	1.35552	1.56239	1.52319	1.77872	1.85896	1.84077	1.80399	1.8132	1.78886	1.56688	1.5548	1.56086	2.3248	2.43364	2.3779	2.33064	2.47912	2.48876	2.14955	2.30985	2.30504	1.94396	2.03237	2.05264	1.79574	1.8744	1.88084	3.51719	3.6766	3.49881	3.52628	3.53902	3.51481	2.77595	2.72345	2.89721	1.29164	1.74885	1.677	1.75887	1.54763	1.57772
-3.25735	-3.69494	-3.32389	-2.98476	-3.12526	-2.98222	-3.32794	-3.3725	-3.57407	-3.64174	-3.80749	-3.64021	-3.61601	-3.64176	-3.84511	-2.56096	-2.71924	-2.54884	-2.23081	-2.93553	-2.89221	-2.51322	-2.28807	-2.3688	-2.5129	-2.56251	-2.48686	-2.21976	-2.38871	-2.52725	NaN	NaN	NaN	NaN	NaN	NaN	NaN	NaN	NaN	NaN	NaN	NaN	NaN	NaN	NaN
0.19957	0.176888	0.155129	-0.0613184	-0.0501013	-0.0852318	0.155205	0.0813141	0.0759096	0.0577211	0.0760441	0.00158691	-0.0471935	-0.0162802	-0.230757	0.0566101	0.073822	0.00819206	0.0634174	-0.035532	0.0921555	0.191751	0.108686	0.153597	0.0335159	0.147429	0.15053	0.162312	0.16398	0.223078	0.285521	0.321202	0.303828	0.359026	0.507147	0.537789	-0.0950603	0.125013	0.10804	-0.0630178	-0.0925741	-0.168728	-0.109472	-0.0186043	-0.0750694
0.881573	0.942341	0.843987	1.01121	1.02408	0.89942	0.817278	0.88092	0.777959	0.667291	0.759577	0.725616	0.669069	0.638711	0.537111	0.276367	0.146885	0.177176	0.103991	0.0881577	-0.0508671	0.134678	-0.0084095	-0.0827713	-0.229645	-0.361908	-0.313501	-0.213207	-0.171871	-0.472569	-0.21467	-0.15277	-0.229398	-0.365549	-0.413393	-0.287738	-0.10671	-0.517622	0.0212402	-0.48186	-2.23424	-0.984972	-1.86266	-1.1595	-2.45382
-3.51173	-3.52941	-3.54614	-3.3869	-3.39487	-3.32366	-3.68163	-3.6092	-3.43464	-3.5792	-3.55805	-3.37905	-3.68689	-3.99834	-3.72395	-4.33387	-4.90093	-4.5525	-4.6664	-4.37269	-4.47922	-4.55674	-4.40967	-4.34743	-4.49893	-4.51646	-4.16436	-4.90714	-4.48855	-4.82906	-2.94167	-2.85928	-2.98743	-3.03788	-2.99697	-3.04927	-3.07053	-3.02674	-3.04781	-3.19633	-3.27533	-3.38356	-3.07652	-3.20412	-3.27048
1.89919	1.7956	1.85733	1.59125	1.75173	1.83813	1.84325	1.88692	1.83555	1.77871	1.81071	1.79462	1.56651	1.57989	1.58751	1.96548	1.95835	1.98476	1.94496	2.00937	2.02205	1.92815	1.95878	1.93506	1.77908	1.74974	1.82083	1.27788	1.34073	1.1982	2.48683	2.63801	2.48153	2.30264	2.59676	2.40572	1.99212	2.08139	1.92397	1.26676	1.41485	1.26799	1.3748	1.43398	1.36358
1.09728	1.10036	1.08301	0.701205	0.815965	0.831594	1.0198	1.0839	1.08514	1.01824	1.03769	0.997278	0.74819	0.756679	0.958019	1.85029	1.93348	1.90965	1.92437	2.04556	2.03418	1.71324	1.78664	1.76509	1.56949	1.65844	1.64989	1.21605	1.2595	1.18106	3.53634	3.74311	3.6075	3.5829	3.68316	3.63939	2.79035	2.77624	2.88264	1.6179	2.15349	2.03965	2.14178	1.9911	2.06547
0.949453	1.36022	0.742534	0.157302	0.87618	0.924896	0.918629	0.953669	1.00638	0.991227	1.17688	0.597206	0.880857	0.591332	0.764238	0.654299	0.813833	0.730898	0.99922	1.05196	0.861498	0.89905	1.05041	1.03095	0.936289	1.11171	0.890303	1.3548	1.04362	1.31672	1.06622	0.997504	0.93644	1.20893	0.824017	1.04907	1.18131	0.992188	0.82522	1.18087	1.34035	1.04556	1.16457	1.83803	1.69585
0.154726	0.230564	0.108161	-0.146752	-0.115497	0.0171738	0.212952	0.253286	0.285161	0.208108	0.189735	0.217245	-0.174358	-0.0303831	-0.114498	-0.983395	-0.973497	-0.890034	-0.971571	-0.988493	-0.734457	-1.09412	-1.0682	-0.953241	-1.18445	-1.13167	-1.14308	-1.30729	-1.39407	-1.31514	1.26305	1.46166	1.25842	1.10623	1.23052	1.11477	-0.059391	-0.378391	-0.0938168	-1.19705	-0.513673	-0.71629	-0.526201	-0.822334	-0.650532
1.49244	1.48662	1.50264	1.14258	1.22285	1.2062	1.40025	1.45976	1.38228	1.43565	1.49107	1.42781	1.25853	1.17043	1.25035	1.05632	0.990917	0.986357	1.00145	1.0283	0.990177	0.954962	0.982174	0.973249	0.893248	0.904676	0.905224	1.01501	0.941683	0.90481	0.614128	0.675714	0.529408	0.63125	0.563015	0.766286	0.508873	0.514505	0.557568	0.319699	0.382018	0.544889	0.441122	0.555689	0.609741
5.35641	5.34607	5.30853	5.20245	5.3291	5.38585	5.27289	5.28073	5.20301	5.22921	5.20988	5.17354	5.06684	5.05027	5.09792	5.91076	5.98	5.92911	5.85956	5.90073	5.76048	5.74822	5.82041	5.77359	5.58294	5.6427	5.64577	5.5517	5.5343	5.58455	5.84191	6.11265	5.78698	5.79545	5.4971	5.67885	5.26914	5.22061	5.29975	5.13951	5.21501	5.14636	5.18839	5.27587	5.20869
2.46319	2.35353	2.26892	2.17899	2.2344	2.02234	2.25439	2.10805	2.19775	2.31258	2.08113	2.18734	2.12309	2.07871	2.09363	1.27378	1.3075	1.287	1.27809	1.2882	1.31083	1.40587	1.36983	1.37256	1.55312	1.59001	1.57443	1.81546	1.79565	1.89507	1.28154	1.31677	1.35597	1.40706	1.35374	1.41346	1.49381	1.46289	1.51623	2.19532	2.17337	2.1792	2.18408	2.08675	2.30781
-1.51387	-1.4319	-1.43428	-1.60521	-1.63836	-1.49495	-1.4521	-1.48679	-1.53362	-1.5968	-1.49107	-1.47874	-1.72065	-1.69022	-1.75589	-0.723129	-0.719591	-0.712626	-0.774862	-0.727457	-0.729595	-0.745541	-0.684132	-0.587151	-0.517319	-0.396954	-0.698166	-0.740051	-0.726955	-0.828907	-0.358711	-0.332015	-0.338502	-0.418344	-0.464048	-0.398482	-0.512178	-0.458506	-0.495541	-0.434024	-0.358119	-0.48819	-0.395956	-0.52059	-0.406965
-4.10984	-4.27963	-4.27914	-4.20676	-4.19893	-4.29312	-4.48492	-4.53366	-4.35541	-4.24973	-4.48204	-4.293	-4.45972	-4.52099	-4.47147	NaN	NaN	NaN	NaN	NaN	NaN	NaN	NaN	NaN	NaN	NaN	NaN	NaN	NaN	NaN	-5.91595	-6.12347	-6.08846	-5.93685	-6.2177	-6.38334	-6.1001	-6.49368	-6.56936	-6.60045	-5.36308	-6.69898	-5.81441	-5.54026	-5.56706
0.351168	0.343285	0.404899	-0.129664	-0.0839396	0.0317001	0.371082	0.302456	0.515594	0.497836	0.327477	0.381277	0.0273933	0.117917	0.176054	-2.3107	-2.3306	-2.19867	-2.28299	-2.16254	-2.13796	-2.29725	-2.25455	-2.22066	-2.37051	-2.21929	-2.28492	-1.94643	-2.04308	-2.09286	1.28325	1.42872	1.3004	1.07357	1.13619	1.10184	0.555862	0.615896	0.634073	-0.0833521	0.128844	-0.0483932	0.172432	-0.045805	0.139378
-2.66872	-2.83748	-2.81604	-2.95269	-2.97376	-3.27988	-2.75469	-2.90315	-2.57753	-3.01021	-2.87374	-2.77154	-2.98575	-3.04667	-3.06399	NaN	NaN	NaN	NaN	NaN	NaN	NaN	NaN	NaN	NaN	NaN	NaN	NaN	NaN	NaN	NaN	NaN	NaN	NaN	NaN	NaN	NaN	NaN	NaN	NaN	NaN	NaN	NaN	NaN	NaN
4.80222	4.7768	4.76097	4.68037	4.80619	4.91409	4.73424	4.74321	4.6999	4.70874	4.67381	4.61197	4.52157	4.46585	4.57886	5.07321	5.12141	5.08599	5.02011	5.04899	4.89539	4.81956	4.93723	4.87291	4.71155	4.73129	4.75288	4.63172	4.58689	4.61617	5.02199	5.12011	4.88989	4.98077	4.79665	4.80599	4.639	4.51318	4.46547	4.37431	4.53009	4.26463	4.44675	4.49611	4.45795
2.05441	1.71569	1.92932	1.80298	1.81348	1.98264	1.77082	1.82768	1.82572	1.76155	1.78251	1.54889	1.56321	1.65885	1.7047	-1.96027	-1.86757	-1.85888	-1.80434	-2.00563	-1.78177	-1.83375	-1.75414	-1.70027	-1.49521	-1.55923	-1.58743	-1.35976	-1.4514	-1.40832	-2.4274	-2.60781	-2.73024	-3.32911	-2.96991	-3.05902	-2.27369	-2.45666	-3.0456	-2.39926	-1.44704	-2.32736	-1.45519	-1.64323	-1.43516
2.44389	2.48033	2.4259	2.35408	2.50843	2.5189	2.28746	2.25759	2.2895	2.36476	2.32996	2.35175	2.18902	2.17438	2.21869	3.25637	3.35086	3.38132	3.44902	3.57387	3.455	3.24387	3.28781	3.29695	3.29198	3.26979	3.36919	2.80284	2.87438	2.80503	4.45266	4.70317	4.48575	4.53884	4.52461	4.50838	3.95065	3.87328	3.98747	3.07472	3.19498	3.08145	3.16055	3.11653	2.97509
-3.36144	-3.15847	-3.15599	-3.6115	-3.39739	-3.95971	-3.35611	-3.60715	-3.33952	-3.26881	-3.15835	-3.23674	-3.4133	-3.65299	-3.37759	-0.983652	-0.897308	-0.835529	-0.906483	-0.86898	-0.889332	-0.926828	-0.934397	-0.878553	-1.0832	-1.04997	-0.95332	-1.26128	-1.12996	-1.03625	0.69717	0.91553	0.727794	0.619101	0.682915	0.646796	0.0846443	0.146791	0.189556	-0.684291	-0.376903	-0.378899	-0.379364	-0.421171	-0.491991
-1.04356	-0.937105	-1.01833	-1.35403	-1.13155	-1.04419	-1.37535	-1.14386	-1.18195	-1.22422	-1.12019	-0.964375	-1.32189	-1.25792	-1.18676	0.567293	0.634392	0.578863	0.750875	0.740847	0.849689	0.762508	0.81205	0.728235	0.859737	0.819942	0.882023	0.793598	0.889141	0.743795	1.69846	1.59754	1.52192	1.84699	1.75291	1.80896	1.60497	1.89225	1.91562	0.842072	0.766023	1.22484	1.04283	0.879391	1.04446
-5.3937	-5.24917	-5.087	-5.5454	-5.26058	-5.45899	-5.01295	-5.20022	-5.00242	-5.22522	-5.11994	-4.98479	-5.67215	-5.41028	-5.40428	-1.11646	-1.0035	-0.97827	-1.03474	-0.98897	-0.70174	-1.10665	-1.05621	-1.13358	-1.20061	-1.31047	-1.21499	-1.32644	-1.33312	-1.28095	0.948563	1.23058	1.09513	0.940773	1.09548	1.0386	0.352388	0.422894	0.662569	-0.894467	-0.76814	-0.572395	-0.682674	-0.713985	-0.73229
-5.88505	-6.56501	-6.29487	-6.43648	-6.34541	-6.73867	-6.1864	-6.57695	-6.12327	-7.05741	-6.33949	-5.79747	-6.46687	-6.34496	-6.68526	-2.20517	-2.01846	-2.12378	-2.05456	-2.16697	-2.08309	-2.07866	-2.24115	-2.094	-2.14093	-2.16475	-2.16166	-2.44594	-2.35998	-2.46008	-4.59771	-4.33309	-4.44008	-4.55227	-4.42295	-4.42171	-4.36388	-4.60007	-4.31591	-4.47126	-4.31115	-4.26422	-4.38272	-4.16502	-4.23873
1.74064	1.68278	1.61138	1.29224	1.40625	1.29447	1.62915	1.60529	1.70876	1.76715	1.6409	1.58635	1.41449	1.3604	1.50792	1.21088	1.14943	1.17003	1.2063	1.13843	1.1572	1.21105	1.17655	1.19392	1.31569	1.15041	1.23238	1.35577	1.35351	1.28572	1.78403	1.89341	1.78685	1.81885	1.76558	1.75671	1.7639	1.62119	1.75805	1.55573	1.6492	1.58342	1.5991	1.55394	1.64374
-1.21452	-1.06117	-1.04207	-0.725295	-0.921666	-0.991522	-1.19319	-1.28113	-1.24313	-1.51965	-1.4388	-1.15934	-1.19796	-1.46322	-1.40673	-1.00868	-1.09283	-1.12804	-1.04518	-1.11694	-1.3829	-1.22291	-1.02914	-1.24597	-1.35687	-1.34692	-1.30865	-1.1496	-1.1125	-1.20276	-0.216085	-0.310115	-0.379668	-0.396206	-0.298374	-0.308005	-0.464464	-0.423706	-0.444254	-0.622064	-0.672219	-0.712656	-0.67634	-0.665474	-0.661961
-1.12172	-1.0939	-1.20343	-1.09918	-1.0749	-1.07725	-1.14868	-1.28548	-1.16733	-1.30009	-1.36351	-1.24646	-1.33895	-1.44713	-1.37806	-0.81072	-0.718868	-0.590183	-0.674377	-0.827492	-0.935427	-0.746738	-0.684393	-0.776728	-0.730778	-0.83864	-0.809315	-0.925825	-0.889467	-0.92609	0.781378	0.82418	0.663117	0.796179	0.707872	0.677041	0.877226	0.892546	0.935268	0.843299	0.6268	0.654913	0.670887	0.727356	0.56859
-0.0455265	-0.117373	-0.0205183	-0.397546	-0.273364	-0.279278	-0.0661812	-0.0782375	-0.0393591	-0.0394506	-0.0449677	-0.0686474	-0.263824	-0.328883	-0.330811	-0.493689	-0.38854	-0.302771	-0.465954	-0.238081	-0.200857	-0.541904	-0.478033	-0.395329	-0.766754	-0.635389	-0.540939	-0.832994	-0.758606	-0.732544	1.1008	1.28786	1.0198	1.05375	0.985147	0.945106	0.242762	0.0896778	0.291538	-0.954555	-0.534196	-0.754089	-0.516903	-0.685154	-0.674061
4.26012	4.19241	4.08569	3.8943	3.97188	3.97325	4.11789	4.22041	4.11324	4.13939	4.06096	4.07838	3.94649	3.92092	3.93265	4.18237	4.17941	4.20404	4.2524	4.18035	4.2064	4.27853	4.25673	4.25594	4.31958	4.28465	4.27862	4.30502	4.29722	4.21034	3.88607	3.82664	3.75425	3.855	3.7479	3.77952	3.99735	3.92941	3.96757	4.51281	4.38521	4.20916	4.3141	4.3424	4.35061
2.15993	1.95283	2.10772	1.81739	2.13316	2.24784	2.00518	2.19277	2.07662	2.0651	2.13389	2.23167	1.74149	1.71889	2.02486	3.17115	3.28626	3.21309	3.19412	3.34576	3.05125	3.07203	3.19131	3.13726	3.35461	3.41837	3.46485	2.92012	3.00938	3.05971	4.71387	4.9163	4.68511	4.68531	4.55815	4.53941	3.98964	3.64672	3.82856	3.17167	3.59543	2.96519	3.38295	3.19923	3.31475
-2.52854	-2.62223	-2.46591	-2.73179	-2.51534	-2.67708	-2.69111	-2.74037	-2.8866	-2.36978	-2.44807	-2.58036	-2.61592	-2.84496	-2.8905	NaN	NaN	NaN	NaN	NaN	NaN	NaN	NaN	NaN	NaN	NaN	NaN	NaN	NaN	NaN	-2.86225	-2.88898	-2.76568	-2.86615	-2.76198	-2.88189	-3.80468	-4.13826	-3.87219	-3.49628	-2.77475	-2.58464	-2.49471	-3.10211	-2.28502
-0.230766	-0.110991	-0.0834703	-0.424893	-0.201816	0.00924301	-0.209921	-0.110533	-0.0674524	-0.273173	-0.154789	-0.230095	-0.432749	-0.396628	-0.327307	2.50803	2.47627	2.50152	2.44779	2.46473	2.47728	2.28012	2.35129	2.33305	1.8326	1.7577	1.83186	1.05991	1.23963	1.13811	2.43057	2.58459	2.42702	2.43285	2.42971	2.43664	1.98166	1.94992	1.97906	1.25895	1.4395	1.4579	1.48736	1.53405	1.49803
-2.59501	-2.5793	-2.75715	-2.7176	-2.7992	-2.89349	-2.57851	-2.86879	-2.69115	-2.60556	-2.67067	-2.73475	-2.90036	-2.85355	-2.89598	NaN	NaN	NaN	NaN	NaN	NaN	NaN	NaN	NaN	NaN	NaN	NaN	NaN	NaN	NaN	-7.47964	-7.2097	-7.66463	-7.11875	-7.37056	-7.48155	-7.48673	-7.96489	-7.41316	-6.72073	-6.2668	-6.88079	-6.66301	-7.00471	-6.70227
-3.76761	-3.78072	-3.66022	-3.92934	-3.95137	-4.18598	-3.86136	-3.85871	-3.60931	-3.68522	-3.73415	-3.70547	-3.86706	-3.90866	-4.15075	-3.67384	-3.7206	-3.69557	-3.62455	-3.5899	-3.74758	-3.66765	-3.62691	-3.54511	-3.53134	-3.58268	-3.43712	-3.43461	-3.4493	-3.45967	-4.75791	-4.87516	-4.6229	-4.38729	-4.72014	-4.24567	-4.60443	-4.61252	-4.76435	-4.51023	-4.58476	-4.54594	-4.57975	-4.50659	-4.78876
2.63486	2.53831	2.49449	2.3477	2.46848	2.60502	2.43969	2.55637	2.494	2.49676	2.49305	2.51663	2.31902	2.31764	2.31373	-0.236717	-0.171909	-0.257324	-0.234722	-0.173374	-0.149317	-0.36298	-0.3888	-0.347094	-0.640047	-0.479	-0.407631	-0.622652	-0.661152	-0.678005	0.844631	1.03973	0.911263	0.857349	0.75473	0.810296	0.3295	0.154922	0.239042	-0.264113	-0.0920877	-0.0693283	-0.0243435	0.016922	0.0230007
0.832373	0.192694	0.491284	0.243598	0.270617	0.565269	0.939566	0.763227	0.668101	0.361262	0.346148	0.227287	0.16663	0.363236	0.269928	0.916098	0.875813	0.89432	0.937357	0.929741	0.925638	1.01693	1.00764	0.987116	1.16425	1.21957	1.21658	1.33471	1.31799	1.36236	-1.10274	-1.12693	-1.03704	-1.07187	-0.869925	-0.953193	-0.659037	-0.639147	-0.823318	-0.0599241	0.113357	-0.142988	0.0525608	-0.103302	0.154129
-3.71464	-3.64671	-3.67616	-3.87085	-3.69889	-3.78576	-3.7982	-3.94098	-3.571	-3.71853	-3.69005	-3.67155	-3.87114	-4.02739	-3.855	-1.07412	-0.993757	-0.930132	-1.14863	-1.00312	-0.980034	-0.962448	-0.970106	-0.932152	-1.07698	-1.04147	-1.02218	-1.25178	-1.25074	-1.16993	-0.596754	-0.580218	-0.662427	-0.629051	-0.647839	-0.641635	-0.861256	-0.847191	-0.741886	-1.19226	-1.14653	-1.10262	-1.10894	-1.08746	-1.14436
-3.86906	-4.02626	-3.84006	-3.63949	-3.76228	-3.78025	-3.83611	-4.10697	-3.85887	-3.80882	-3.84267	-3.79527	-4.04718	-4.30805	-4.09598	-3.82509	-3.53066	-3.67376	-3.73669	-3.62692	-3.59499	-3.60101	-3.54718	-3.62766	-3.26485	-3.41544	-3.5797	-3.14668	-3.25972	-3.29189	-6.02358	-6.05852	-6.4619	-6.62042	-6.43485	-6.45367	-6.24346	-6.49776	-6.34332	-6.6997	-5.89194	-6.87725	-6.1553	-6.34946	-6.03232
-1.43133	-1.4955	-1.62695	-1.84171	-1.66882	-1.72423	-1.61391	-1.60214	-1.53547	-1.41608	-1.43135	-1.44775	-1.73086	-1.77275	-1.7647	-5.00396	-4.78038	-5.08626	-4.82012	-5.00554	-4.82801	-5.08143	-4.84468	-5.07335	-4.85391	-4.77745	-4.8607	-4.68501	-4.93557	-4.99566	2.01444	2.2215	1.99361	2.03051	1.98083	1.97306	1.60869	1.78043	1.73932	-0.268025	0.188178	0.351261	0.21541	0.245573	-0.0518932
1.82749	1.80417	1.85161	1.67815	1.81276	1.71267	1.66829	1.76715	1.72707	1.66331	1.73213	1.7429	1.60777	1.57881	1.58218	2.59765	2.63719	2.61776	2.5745	2.5901	2.56897	2.57971	2.58946	2.56049	2.49703	2.52946	2.53907	2.49316	2.44876	2.39482	2.85811	2.98677	2.86891	2.62071	2.77141	2.64342	2.43177	2.39529	2.48078	2.01953	1.92756	2.26811	2.00465	2.20988	2.12629
-0.953598	-1.17464	-0.964713	-1.11339	-1.05423	-1.0474	-1.01183	-0.905476	-1.00101	-1.09224	-1.0948	-1.06421	-1.25314	-1.29847	-1.25573	1.14664	1.20165	1.20169	1.15247	1.13497	1.10897	1.11985	1.1019	1.03432	0.900349	0.922012	0.882128	0.779551	0.794514	0.799452	-0.55298	-0.511966	-0.671672	-0.65473	-0.716673	-0.614215	-0.702681	-0.769184	-0.715778	-0.810485	-0.911773	-0.973305	-0.907751	-0.838825	-0.863279
-1.2093	-1.25584	-1.35483	-1.64063	-1.45964	-1.32534	-1.38617	-1.25408	-1.3531	-1.43761	-1.4364	-1.34788	-1.5392	-1.51031	-1.48467	0.160849	0.0256748	0.152407	0.219345	0.147024	0.074297	0.176586	0.174078	0.169638	0.352942	0.37035	0.395164	0.517094	0.428553	0.403042	0.478079	0.508662	0.456162	0.368694	0.498032	0.466521	0.240868	0.23814	0.322456	-0.00916386	0.071208	0.112703	0.100922	0.0754147	0.156754
0.774117	0.650835	0.679183	0.753108	0.738093	0.759968	0.624352	0.673346	0.642367	0.5482	0.448668	0.595207	0.472734	0.471087	0.446718	1.02615	1.03546	1.05749	1.04136	1.01703	1.09282	1.03657	0.987232	1.0033	1.26587	1.21124	1.08588	1.08805	0.982075	0.751432	2.19374	2.23162	2.01034	2.02894	2.04757	1.99664	2.01266	2.02021	2.08305	1.90395	1.53024	1.72401	1.72742	1.79097	1.62262
3.08439	3.00256	2.469	2.9015	1.37209	3.39416	1.99345	3.00134	2.9587	3.04338	3.0672	3.03053	2.77989	2.0156	3.0469	0.770296	0.79324	0.79052	0.810059	0.827772	0.816778	0.936495	0.898796	0.905878	1.05677	1.05402	1.07456	1.23344	1.1397	1.18106	0.924389	0.906415	0.908349	1.04348	1.01703	1.08063	1.04498	1.06665	1.0454	1.22603	1.31225	1.06316	1.30198	1.25378	1.39719
1.04455	1.06155	1.07928	0.849103	1.00219	1.07512	0.968767	1.00344	1.01844	1.00681	1.09527	1.00547	0.79781	0.799165	0.876993	1.68002	1.7212	1.74814	1.74178	1.82548	1.84763	1.59075	1.65701	1.65754	1.35085	1.37066	1.50524	1.18819	1.27953	1.28072	1.58702	1.74685	1.56883	1.61766	1.54944	1.55172	1.19181	1.09969	1.21619	0.644645	0.786525	0.759802	0.807795	0.794565	0.745319
-2.28176	-2.38396	-2.35512	-2.35661	-2.34657	-2.41379	-2.29694	-2.30998	-2.23116	-2.35364	-2.31207	-2.52093	-2.54683	-2.6601	-2.52474	-1.69565	-1.62557	-1.7077	-1.68432	-1.60664	-1.80546	-1.6941	-1.78016	-1.57041	-1.60124	-1.56568	-1.50745	-1.62544	-1.59329	-1.58078	-2.2349	-2.22743	-2.26861	-2.14688	-2.20966	-2.27282	-2.10452	-2.043	-2.16751	-1.90805	-1.9118	-2.15575	-1.94812	-1.90736	-1.87857
-3.63935	-2.94945	-3.30195	-3.89181	-3.34536	-4.95369	-3.78438	-4.15341	-3.91802	-3.87515	-3.67449	-3.68987	-3.685	-3.67812	-3.23637	NaN	NaN	NaN	NaN	NaN	NaN	NaN	NaN	NaN	NaN	NaN	NaN	NaN	NaN	NaN	-2.32736	-1.82065	-2.37974	-2.19287	-2.24457	-1.78046	-2.6722	-2.91449	-2.57918	-3.54727	-3.37321	-3.0227	-3.30673	-3.17501	-3.21127
-0.472021	-0.37146	-0.580821	-0.653977	-0.536078	-0.496792	-0.559309	-0.508783	-0.605792	-0.718225	-0.555834	-0.674326	-0.649082	-0.770059	-0.71385	0.132133	0.152782	0.0746441	0.0646248	0.110445	0.0579338	0.0990963	0.110441	0.0637398	0.175766	0.140242	0.156364	0.178482	0.162672	0.217613	-1.0353	-0.784474	-1.04975	-1.0502	-0.972178	-1.00806	-1.182	-1.38636	-1.32481	-1.49825	-1.59433	-1.41763	-1.64056	-1.35649	-1.53459
-3.60726	-3.73695	-3.73642	-3.66154	-3.69296	-3.84768	-3.81149	-3.60715	-3.71201	-3.79513	-3.92955	-3.70645	-3.87167	-4.14611	-3.76988	-1.01242	-1.02126	-0.932613	-1.03108	-1.05838	-0.9932	-0.976923	-0.983522	-1.01068	-0.987579	-0.868576	-0.937798	-0.891293	-0.992235	-0.824602	-2.62006	-2.4264	-2.63976	-2.475	-2.57428	-2.35443	-2.44681	-2.59706	-2.3515	-2.4564	-2.4145	-2.45412	-2.37142	-2.49268	-2.34679
-1.4002	-1.12138	-0.467591	-0.995189	-0.807796	-0.548189	-0.945971	-1.26389	-0.507361	-1.63624	-1.41145	-0.836807	-1.42436	-1.21142	-1.06037	1.90746	1.94733	2.07025	1.80229	1.72924	2.05429	1.61311	1.69943	1.99005	0.517437	0.677727	0.915274	0.0993576	0.619564	0.512634	NaN	NaN	NaN	NaN	NaN	NaN	NaN	NaN	NaN	NaN	NaN	NaN	NaN	NaN	NaN
0.842855	0.762583	0.892598	0.568543	0.618894	0.760513	0.899858	0.822924	0.871488	0.948394	0.846512	0.770569	0.559309	0.624904	0.607706	-0.634348	-0.668549	-0.661673	-0.501362	-0.5791	-0.733597	-0.431139	-0.484327	-0.50111	-0.353596	-0.271803	-0.419889	-0.173626	-0.179943	-0.144661	-5.08247	-5.91203	-5.72601	-5.75602	-5.98878	-5.6389	-5.5603	-6.16594	-5.61428	-5.37094	-5.3634	-5.85968	-4.88239	-5.45793	-5.01955
-0.170332	-0.251772	-0.316825	-0.587852	-0.499423	-0.488995	-0.285225	-0.279007	-0.275973	-0.262998	-0.227373	-0.254412	-0.4725	-0.537017	-0.433838	-0.228838	-0.0736465	-0.0691872	-0.157816	-0.0562916	-0.158009	-0.306705	-0.213284	-0.123058	-0.329948	-0.29668	-0.256269	-0.395683	-0.507355	-0.418793	1.94378	2.14486	1.9849	1.96332	1.88588	1.90429	1.31342	1.26776	1.408	0.32582	0.641149	0.53684	0.695391	0.60606	0.619968
-3.472	-3.40065	-3.50857	-3.62057	-3.3932	-3.49319	-3.65315	-3.48857	-3.59268	-3.44099	-3.50885	-3.48034	-3.77612	-3.72418	-3.58397	-2.03043	-1.99672	-2.04554	-1.99051	-1.97908	-1.94571	-1.84363	-1.95836	-1.89101	-1.68465	-1.64242	-1.60326	-1.56032	-1.65576	-1.61267	-3.72772	-3.90997	-3.73314	-3.73125	-3.6936	-3.64515	-3.1924	-3.40424	-3.60949	-2.53891	-2.57998	-2.77959	-2.50869	-2.51923	-2.50136
0.457443	0.494686	0.472676	0.225635	0.274077	0.287327	0.246887	0.227154	0.267262	0.372447	0.359468	0.319084	0.220066	0.312516	0.189466	-2.12816	-2.01006	-2.01471	-2.07529	-1.90165	-2.00473	-2.1117	-2.09651	-2.01088	-2.08535	-2.02201	-2.20383	-1.87533	-1.99078	-2.00629	1.1082	1.01199	1.01486	1.05788	1.06129	1.14304	1.35595	1.40297	1.46447	1.49144	1.03606	1.46623	1.51871	1.4363	1.27641
-0.376665	-0.556768	-0.533076	-0.363994	-0.281001	-0.277317	-0.441639	-0.588362	-0.517074	-0.529498	-0.607956	-0.488739	-0.71727	-0.766488	-0.684605	-1.39114	-1.20786	-1.37722	-1.35259	-1.31678	-1.40571	-1.3495	-1.39699	-1.33347	-1.47716	-1.39482	-1.39497	-1.28956	-1.32339	-1.32451	2.28741	2.47646	2.32155	2.33744	2.34157	2.39514	2.10931	2.0235	2.18995	1.72655	1.67467	1.60043	1.57394	1.73473	1.55127
-2.22256	-2.4522	-2.23821	-2.48397	-2.3509	-2.41934	-2.2041	-2.2105	-2.43932	-2.52318	-2.50694	-2.41508	-2.44986	-2.6585	-2.50463	0.342764	0.296263	0.233845	0.228058	0.419775	0.284105	0.229216	0.26317	0.222826	0.174726	0.297457	0.291346	0.44322	0.323559	0.330282	-1.00408	-1.06542	-0.994567	-0.954576	-0.985146	-0.844077	-0.921707	-0.979225	-1.03097	-0.559543	-0.35184	-0.478786	-0.375465	-0.374235	-0.195847
-7.13689	-7.19036	-7.51506	-7.18684	-7.55538	-7.12595	-7.18892	-7.91375	-6.9991	-7.6339	-7.9552	-7.14068	-7.61783	-7.41305	-7.50764	-5.81141	-5.52241	-5.72635	-5.82915	-5.77761	-5.72318	-5.69571	-5.46046	-5.70837	-5.61368	-5.74147	-5.71381	-5.64074	-5.70036	-5.84472	-6.67325	-6.49522	-6.34791	-6.76528	-6.31652	-6.63675	-6.44532	-6.49253	-6.35066	-6.66899	-6.27283	-6.40028	-6.36682	-6.82484	-6.38325
-2.44784	-2.86259	-2.58025	-2.99535	-2.97439	-3.0015	-2.43965	-2.51984	-2.6834	-2.66781	-2.72447	-2.86173	-2.82612	-2.75708	-3.00278	-2.97047	-3.03049	-2.92274	-2.87836	-2.87825	-2.81467	-2.75999	-2.74689	-2.77302	-2.61385	-2.68515	-2.62004	-2.26225	-2.27489	-2.38491	NaN	NaN	NaN	NaN	NaN	NaN	NaN	NaN	NaN	NaN	NaN	NaN	NaN	NaN	NaN
-1.15345	-1.17683	-1.23862	-1.44379	-1.25647	-1.19381	-1.25987	-1.2877	-1.28815	-1.37208	-1.3199	-1.2887	-1.36768	-1.47974	-1.41537	1.66987	1.73468	1.70675	1.72143	1.75925	1.60382	1.59222	1.66618	1.62043	1.48634	1.4311	1.5488	1.43794	1.52776	1.47271	1.01656	1.23674	1.11965	1.04847	1.15764	1.0802	0.615795	0.338398	0.686634	0.0343695	0.0905352	0.134708	0.0683193	0.170095	0.0786457
-2.52167	-2.56779	-2.53883	-2.72441	-2.57832	-2.61764	-2.57292	-2.43795	-2.4543	-2.50345	-2.44274	-2.57319	-2.76696	-2.80704	-2.74325	-0.435532	-0.315556	-0.339455	-0.359507	-0.229225	-0.242231	-0.445988	-0.383379	-0.276695	-0.608328	-0.59252	-0.506268	-0.613045	-0.585878	-0.518215	1.24172	1.41374	1.32191	1.10587	1.0442	1.10659	0.530516	0.314081	0.627623	-0.0541506	0.0458803	0.155104	0.0873795	-0.0447979	0.0115013
-0.466074	-0.589251	-0.614917	-0.794669	-0.805127	-0.89463	-0.530867	-0.615805	-0.562589	-0.570863	-0.574738	-0.782755	-0.741592	-0.829953	-0.787128	0.202614	0.269964	0.199476	0.110332	0.0990982	0.0332184	0.0155563	0.0500641	0.085495	-0.204485	-0.178089	-0.14938	0.10194	-0.163948	0.126999	-1.53539	-1.43729	-1.69757	-1.77214	-1.79577	-1.74572	-1.89447	-1.94873	-1.87371	-2.04388	-1.79072	-2.14833	-1.98293	-1.95866	-1.88313
0.709261	0.797459	0.668746	0.391475	0.466949	0.43449	0.645346	0.684309	0.663863	0.752383	0.680748	0.580219	0.524597	0.521401	0.441456	-2.58787	-2.61628	-2.52877	-2.68368	-2.55261	-2.55905	-2.54461	-2.72723	-2.60096	-2.71811	-2.77042	-2.80114	-2.8758	-2.81432	-2.7579	0.956388	1.08189	0.872941	0.71978	0.700174	0.726604	0.781727	0.468534	0.704735	0.345307	-0.0383291	0.306665	0.117674	0.328611	0.0243797
2.94761	2.92072	2.92646	2.61573	2.79563	2.81084	2.8715	2.89522	2.88619	2.92667	2.94748	2.84807	2.70515	2.70791	2.69491	3.10346	3.11858	3.05576	3.04356	3.02954	2.94903	3.00161	3.0385	2.99673	2.93288	3.04905	3.031	3.16824	3.09162	3.13021	3.13973	3.2394	3.07881	3.05924	3.07065	3.0782	2.94188	2.78812	2.88396	2.96835	3.04623	2.86926	3.05563	2.99238	3.103
2.12682	1.99389	2.13487	1.94486	2.02163	2.09337	2.12945	2.12627	2.12662	2.18264	2.0893	2.03648	1.81959	1.85015	1.89965	2.48208	2.5363	2.5435	2.54783	2.49404	2.60698	2.35062	2.39939	2.43339	2.02051	2.13511	2.0875	1.84706	1.87143	1.73957	2.1524	2.16659	1.35833	1.28438	1.18425	1.44251	1.63867	1.19282	0.816071	0.747844	1.81886	1.09385	1.27917	1.87502	1.6095
-1.55509	-1.55842	-1.56134	-1.85177	-1.65143	-1.69806	-1.54378	-1.54122	-1.58526	-1.65466	-1.69439	-1.60114	-1.81987	-1.8189	-1.72144	0.431961	0.469654	0.396471	0.492634	0.701372	0.738771	0.310272	0.432135	0.379726	0.0747986	0.264936	0.251299	-0.14349	0	-0.155821	0.9459	1.11544	0.987924	0.708647	0.943399	0.822396	-0.062933	-0.308281	-0.0357227	-0.842072	-0.757966	-0.717981	-0.714434	-0.789484	-0.800592
-4.07582	-4.12441	-4.16147	-4.23331	-4.01633	-4.40546	-4.05763	-4.23255	-3.93253	-4.43014	-4.43933	-4.29333	-4.18902	-4.48542	-4.37021	NaN	NaN	NaN	NaN	NaN	NaN	NaN	NaN	NaN	NaN	NaN	NaN	NaN	NaN	NaN	NaN	NaN	NaN	NaN	NaN	NaN	NaN	NaN	NaN	NaN	NaN	NaN	NaN	NaN	NaN
2.4222	2.40425	2.34042	2.34423	2.35612	2.36721	2.28677	2.29327	2.27155	2.3489	2.30563	2.37402	2.20949	2.10845	2.16851	2.44429	2.43929	2.39097	2.47597	2.40184	2.3602	2.32923	2.38125	2.3247	2.22315	2.23182	2.26303	2.23785	2.25569	2.19164	2.72779	2.78248	2.70167	2.75473	2.64381	2.75111	2.68976	2.63121	2.68252	2.5451	2.48049	2.56423	2.53228	2.68529	2.57458
1.78458	1.94897	1.8182	1.85817	1.6845	1.81082	1.87881	1.77518	1.85553	2.00739	1.89476	1.65338	1.7909	1.72307	1.36197	1.08394	0.969563	1.09427	1.09042	1.08546	1.3357	1.06375	0.854454	0.984159	0.772167	0.677559	0.777462	0.607176	0.668215	0.334311	0.408768	0.648732	0.4162	0.611546	0.487488	0.458968	-0.199791	0.51778	0.306391	0.0818796	-0.212283	0.66078	0.290758	-0.0716038	-0.119061
0.34631	0.161894	0.253997	0.0744963	0.0132456	0.0952492	0.28401	0.0828972	0.363746	0.322545	0.223516	0.212622	0.0572395	0.104466	-0.0722847	-1.79079	-1.90028	-1.80169	-1.59215	-1.7498	-1.8145	-1.70025	-1.64395	-1.65436	-1.24109	-1.40447	-1.38347	-0.95776	-1.03869	-0.850252	-0.930569	-0.950955	-0.86468	-1.31595	-0.927212	-1.12049	-0.902796	-1.23053	-0.991102	-0.68053	-0.405128	-0.922842	-0.450171	-0.678694	-0.299572
-4.48424	-4.88054	-4.54736	-4.84181	-4.54942	-4.96117	-4.92569	-4.99967	-5.0762	-4.6678	-4.54393	-4.85071	-4.86469	-4.94998	-4.76457	NaN	NaN	NaN	NaN	NaN	NaN	NaN	NaN	NaN	NaN	NaN	NaN	NaN	NaN	NaN	NaN	NaN	NaN	NaN	NaN	NaN	NaN	NaN	NaN	NaN	NaN	NaN	NaN	NaN	NaN
2.24135	1.93163	2.06135	2.19219	2.19358	2.19695	2.01865	2.06625	1.97337	2.04261	2.16494	2.11796	1.88321	1.74225	1.94226	1.94454	2.09046	2.14396	2.05665	2.01482	2.04268	2.02261	2.06591	2.07693	1.92398	1.88317	1.92119	1.71085	1.77372	1.75636	3.0061	3.02547	2.79681	2.90821	2.82776	2.65855	2.7659	2.78664	2.87745	2.60155	2.33384	2.3942	2.42768	2.45489	2.24968
1.60605	1.59053	1.59466	1.35933	1.41928	1.38275	1.50712	1.59394	1.59103	1.49266	1.50044	1.49885	1.4038	1.36473	1.35915	1.63256	1.60384	1.61097	1.60436	1.58431	1.56586	1.56744	1.60363	1.60174	1.61441	1.58115	1.60344	1.76344	1.674	1.69889	1.66167	1.74646	1.70968	1.62957	1.63176	1.69523	1.59034	1.57949	1.68262	1.57371	1.67958	1.59674	1.54556	1.62717	1.6657
-3.38405	-3.38256	-3.27705	-3.15634	-3.21105	-3.15015	-3.29858	-3.426	-3.49835	-3.64922	-3.47493	-3.60135	-3.49538	-3.61495	-3.59595	-2.7991	-2.98877	-2.86624	-2.67199	-2.86882	-2.8934	-3.09298	-2.83202	-2.90563	-2.92451	-2.82652	-2.88045	-2.74819	-2.72884	-2.7961	NaN	NaN	NaN	NaN	NaN	NaN	NaN	NaN	NaN	NaN	NaN	NaN	NaN	NaN	NaN
0.488586	-0.0403118	0.626523	0.152848	0.231265	0.431414	0.583326	0.490337	0.143256	0.416659	0.71063	0.127245	0.149868	0.33727	-0.0745068	-2.10317	-2.03471	-1.84657	-1.61984	-2.0043	-2.05556	-1.95118	-1.78873	-1.63342	-1.99188	-1.59005	-1.58475	-1.22449	-1.37891	-1.30311	NaN	NaN	NaN	NaN	NaN	NaN	NaN	NaN	NaN	NaN	NaN	NaN	NaN	NaN	NaN
0.731379	0.625198	0.599109	0.59838	0.516013	0.576563	0.659691	0.65358	0.629596	0.616759	0.618532	0.541433	0.438936	0.469991	0.392172	-1.87137	-1.9833	-1.7893	-1.67677	-1.77088	-1.82034	-1.76222	-1.82185	-1.82877	-1.72641	-1.90727	-1.777	-1.78289	-1.70245	-1.79459	-5.28924	-5.55645	-5.29628	-5.51718	-5.47039	-5.11968	-5.25676	-5.03358	-5.15879	-4.70221	-5.0683	-5.19479	-4.88674	-5.18128	-4.92094
1.75326	1.70163	1.60736	1.87462	1.77531	1.75174	1.71868	1.56893	1.69297	1.38414	1.35093	1.54465	1.50113	1.5383	1.36969	1.01214	0.930967	0.93424	0.922976	0.911678	1.09207	0.865149	0.788074	0.854811	0.555155	0.481739	0.531216	0.608084	0.550449	0.495724	1.20892	1.33609	1.26183	1.26737	1.41674	1.32925	1.40692	1.59817	1.57855	1.0729	0.823936	1.26569	0.890638	1.06746	0.777243
-3.01836	-3.2936	-3.21008	-3.38316	-3.36614	-3.44153	-3.2286	-3.22132	-3.29988	-3.30783	-3.29119	-3.30689	-3.31344	-3.50042	-3.35605	NaN	NaN	NaN	NaN	NaN	NaN	NaN	NaN	NaN	NaN	NaN	NaN	NaN	NaN	NaN	-4.78553	-4.66284	-4.76572	-4.80116	-4.82442	-4.73801	-5.28481	-5.09728	-5.23027	-5.57633	-5.18302	-5.36921	-5.35614	-5.09994	-5.31212
-4.25975	-4.71568	-4.46393	-4.66754	-4.62715	-4.41959	-4.89724	-4.72781	-4.5974	-4.45732	-4.71248	-4.80307	-4.67712	-4.63153	-4.77642	-4.35615	-4.47205	-4.25658	-4.20206	-3.99734	-4.2865	-4.4024	-4.47817	-4.4189	-4.78133	-4.70613	-4.24755	-4.54755	-4.62891	-4.52501	-3.8381	-3.48373	-3.78974	-3.75646	-3.89878	-4.0578	-4.24145	-4.26626	-4.48098	-5.81832	-4.72302	-4.98338	-5.09089	-5.60396	-5.06397
-3.16836	-3.23656	-3.30931	-3.4986	-3.44615	-3.55942	-3.18168	-3.49383	-3.20042	-3.19083	-3.15178	-3.13258	-3.31782	-3.4724	-3.56833	-2.88784	-2.85863	-2.93363	-2.85314	-2.93611	-2.99464	-2.7334	-2.72371	-2.77257	-2.52291	-2.48811	-2.50627	-2.23751	-2.29112	-2.4181	-3.09135	-3.05421	-2.93735	-2.79956	-2.91068	-2.78404	-3.11331	-2.83395	-2.94274	-2.4573	-2.47553	-2.79785	-2.54971	-2.66855	-2.54504
-0.928535	-0.967897	-1.07967	-0.834254	-0.833688	-0.730375	-1.17504	-0.914705	-1.11768	-1.21306	-1.17715	-1.14239	-1.09787	-1.26213	-1.25802	0.538143	0.607346	0.598944	0.50765	0.533728	0.399208	0.446257	0.442059	0.429075	0.160105	0.181652	0.291109	0.0339184	-0.0118637	0.028862	1.25603	1.4679	1.30211	1.42221	1.34189	1.35077	1.23989	1.25736	1.43071	1.22079	0.934863	1.04361	0.987915	0.92374	0.747028
-1.01396	-1.14586	-1.14474	-1.3426	-1.20693	-1.57256	-1.39347	-1.36267	-1.36244	-0.949645	-1.16031	-1.1746	-1.14933	-1.45573	-1.34002	-2.08304	-2.08395	-2.04478	-2.13353	-2.03431	-2.10746	-2.10608	-1.99085	-2.12467	-2.02969	-2.20778	-2.20794	-2.10074	-2.0916	-2.24338	-1.97148	-1.71282	-1.66568	-1.94542	-1.78827	-1.56727	-1.96933	-2.06296	-1.66041	-1.84836	-2.02205	-1.7117	-2.07655	-2.01542	-2.04134
-2.89433	-2.90931	-2.76153	-3.10928	-3.04057	-3.11666	-2.8383	-2.9176	-2.81367	-2.82657	-2.86819	-3.0512	-3.0834	-3.0502	-3.07126	-1.35527	-1.33627	-1.2203	-1.24235	-1.28793	-1.31958	-1.25673	-1.14621	-1.20106	-1.1221	-1.18436	-1.24596	-1.16873	-0.466789	-1.25265	-3.04979	-3.02196	-2.88131	-2.86116	-2.97752	-2.76901	-2.91005	-2.85826	-2.76458	-2.69806	-2.48234	-2.68182	-2.51792	-2.69973	-2.63181
-1.88726	-1.79108	-1.80021	-2.05937	-1.93538	-2.10725	-1.85052	-1.87683	-1.97791	-1.79786	-1.88026	-1.94985	-1.96513	-2.04861	-2.10416	NaN	NaN	NaN	NaN	NaN	NaN	NaN	NaN	NaN	NaN	NaN	NaN	NaN	NaN	NaN	-0.37676	-0.147841	-0.189799	-0.524094	-0.214437	-0.343287	-0.98682	-0.829437	-0.767372	-1.80965	-1.41621	-1.50426	-1.50072	-1.7189	-1.59205
3.43419	3.51953	3.38904	3.3748	3.379	3.33659	3.36723	3.29032	3.26687	3.30709	3.29656	3.19983	3.29184	3.18876	3.22406	3.53216	3.52159	3.53885	3.49407	3.5013	3.4235	3.38279	3.44898	3.40637	3.30972	3.3238	3.32309	3.40532	3.34013	3.39277	2.95339	3.10956	2.92666	3.00083	2.92424	2.90323	2.83252	2.77437	2.77048	2.83539	2.86625	2.71283	2.78607	2.90996	2.77856
-2.568	-2.66512	-2.57764	-2.77665	-2.83932	-2.82329	-2.84907	-2.77792	-2.82422	-2.69105	-2.74757	-2.6975	-2.73194	-2.77512	-2.93857	-4.93758	-5.06807	-4.92384	-4.94222	-4.86667	-4.76692	-5.06744	-5.01089	-4.79157	-5.502	-5.2815	-5.12243	-5.75115	-5.64088	-5.21276	0.235872	0.155581	0.218463	0.178356	0.22439	0.133554	0.470482	0.496269	0.602545	0.807939	0.47409	0.659779	0.86466	0.616245	0.636133
-0.664276	-0.795185	-0.707852	-0.949494	-0.974256	-0.876291	-0.762529	-0.815716	-0.725371	-0.634358	-0.746716	-0.809395	-0.898333	-0.935061	-0.965704	-1.84363	-1.71047	-1.75843	-1.87514	-1.83228	-1.74669	-1.79331	-1.7805	-1.85661	-1.77325	-1.72878	-1.9147	-1.67375	-1.69849	-1.56959	-0.933018	-0.965943	-0.91804	-0.9748	-0.873219	-0.962691	-1.06464	-1.19105	-1.04989	-0.725415	-0.701261	-0.992777	-0.722963	-0.832836	-0.684208
-5.68628	-5.26297	-5.30483	-5.40119	-5.52339	-5.35969	-5.37899	-5.82503	-5.38608	-5.51081	-5.50623	-5.6081	-5.70541	-5.76656	-5.41244	-2.38991	-2.42869	-2.368	-2.41308	-2.42304	-2.36983	-2.41418	-2.33256	-2.3739	-2.50446	-2.65298	-2.54939	-2.92648	-2.8423	-2.96137	-2.84763	-2.73322	-2.55645	-2.72634	-2.85034	-2.55889	-2.61947	-2.51982	-2.77805	-2.64467	-2.83238	-2.77168	-2.86031	-2.69814	-2.78038
2.92096	2.92218	3.07116	2.36737	2.61101	2.65304	2.90779	3.06195	2.97875	3.29218	3.4246	3.3357	2.87595	2.80997	2.59903	3.51779	3.66854	3.65138	3.69557	3.79991	3.92624	3.66893	3.83444	3.82234	3.696	3.87094	3.84716	3.85558	3.9035	3.86274	5.39338	5.78107	5.51763	5.45163	4.92784	5.15546	4.06625	4.19084	4.42014	3.12373	3.56222	3.31061	3.39031	3.05385	3.1949
-6.09499	-6.51057	-6.83922	-6.97383	-6.66271	-6.84949	-6.41935	-6.94399	-8.0841	-7.26188	-6.15676	-6.2528	-6.09319	-6.42636	-7.55405	-0.872898	-0.844431	-0.813568	-0.70492	-0.584623	-0.578201	-0.793587	-0.806065	-0.829769	-0.998104	-0.825491	-0.952007	-1.02657	-1.13866	-1.10556	1.36519	1.50589	1.42606	1.40691	1.52728	1.53082	0.385561	0.394865	0.507149	-0.374143	-0.0856504	-0.355629	-0.116625	-0.263388	-0.150843
-2.04368	-2.27395	-2.33011	-2.32286	-2.24882	-2.29993	-2.42677	-2.5038	-2.4239	-2.21789	-2.4908	-2.33319	-2.30864	-2.54587	-2.42	-1.67215	-1.56953	-1.54555	-1.54887	-1.57665	-1.60808	-1.5832	-1.6894	-1.58682	-1.47725	-1.51603	-1.52705	-1.47994	-1.57689	-1.64165	-0.467716	-0.393321	-0.335	-0.342604	-0.355215	-0.39022	-0.226789	-0.297985	-0.307425	0.0236788	0.133224	-0.0106792	0.132803	0.00869751	0.0519142
0.584261	0.550922	0.599841	0.59752	0.606835	0.693192	0.518709	0.540255	0.557956	0.541999	0.492449	0.460861	0.400997	0.358565	0.349689	-0.836102	-0.744499	-0.738031	-0.75317	-0.699179	-0.672716	-0.710949	-0.900492	-0.661896	-0.74213	-0.75173	-0.8349	-0.842628	-0.845222	-0.850103	-1.47973	-1.39929	-1.46994	-1.52124	-1.37893	-1.41726	-1.4214	-1.54132	-1.45225	-1.22061	-1.25805	-1.33402	-1.27119	-1.25212	-1.2354
-1.4745	-1.67768	-1.15082	-0.852866	-0.880544	-0.569843	-1.31227	-1.54595	-1.71016	-1.8005	-1.6316	-1.71618	-1.60363	-1.58127	-1.74373	1.4337	1.49694	1.705	1.87923	1.53568	1.63528	1.43144	1.45783	1.69482	1.03252	1.18985	1.13027	0.990324	0.897474	0.907568	0.806616	0.908284	-0.185063	-0.937992	-0.837833	-0.407907	1.02867	0.783083	-0.940773	0.0249033	1.19363	0.400646	0.930325	1.25276	0.805338
1.82836	1.70098	1.76082	1.88962	1.92423	1.98092	1.71486	1.68112	1.68411	1.62763	1.60999	1.64847	1.57286	1.50099	1.59124	2.80001	2.82346	2.79208	2.83635	2.8367	2.85068	2.65324	2.71718	2.64861	2.40704	2.4162	2.43221	2.06254	2.07067	1.99654	2.91511	3.01779	2.75922	2.9059	2.75991	2.73745	2.74337	2.63861	2.673	2.66029	2.53785	2.52916	2.60043	2.70825	2.552
-4.22154	-4.22323	-4.2154	-4.65555	-4.45557	-4.55712	-4.07813	-4.20664	-4.16809	-4.32724	-4.06779	-4.28915	-4.4105	-4.30933	-4.56373	-3.37542	-3.03842	-3.21853	-3.05669	-2.93259	-3.29184	-3.03965	-3.19711	-2.93947	-2.92467	-2.70317	-2.71518	-2.32381	-2.41705	-2.41653	-3.5107	-3.4173	-2.97593	-3.54262	-3.53651	-3.62682	-3.21864	-3.246	-3.11517	-2.81458	-2.31768	-2.98112	-2.96626	-3.42831	-2.70101
-2.42389	-2.3748	-2.35944	-2.30737	-2.25869	-2.30229	-2.43263	-2.50075	-2.50894	-2.46977	-2.58176	-2.48241	-2.53271	-2.63834	-2.60822	0.200342	0.136974	0.16114	0.214489	0.151371	-0.0533085	0.0494785	0.196518	0.121515	0.148222	0.117479	0.0958366	0.165401	0.16847	0.218487	-2.77618	-2.50224	-2.56738	-2.50701	-2.5752	-2.6407	-2.8446	-2.86396	-2.85229	-3.03887	-2.87535	-2.93938	-2.91681	-2.93495	-2.94199
-1.48471	-1.58485	-1.71472	-1.79659	-1.81756	-1.7559	-1.83449	-1.85424	-1.60898	-1.84005	-1.92958	-1.76256	-1.73775	-1.90912	-1.75699	-2.37497	-2.2066	-2.22919	-2.19869	-2.2134	-2.32934	-2.28524	-2.03137	-2.15242	-2.41719	-2.42083	-2.2041	-2.32966	-2.48644	-2.49991	-0.0838509	-0.00894833	-0.0813093	-0.0486832	-0.157585	-0.15557	-0.107735	-0.0854683	-0.071373	0.165729	0.0376158	-0.103859	0.0464993	0.0730972	-0.00332451
-1.80472	-1.65423	-1.72848	-1.65843	-1.59419	-1.45759	-1.78789	-1.68156	-1.74445	-1.9704	-1.95553	-1.77009	-1.97501	-1.83199	-1.99968	1.27788	1.29429	1.31225	1.24727	1.28434	1.27503	1.12273	1.1169	1.12713	0.821995	0.92107	0.935369	0.735264	0.746515	0.596113	1.88143	2.03413	1.85726	1.87048	1.93824	1.81838	1.78601	1.7725	1.77547	1.62313	1.53974	1.53932	1.51217	1.61332	1.49508
0.495186	0.371264	0.490262	0.43974	0.471978	0.587872	0.41835	0.351044	0.416095	0.393781	0.43215	0.439007	0.216536	0.263204	0.265106	2.30544	2.34817	2.35665	2.30386	2.38954	2.40771	2.21598	2.25057	2.25389	2.0093	1.93497	2.02301	1.58216	1.63383	1.60284	3.5173	3.73464	3.39811	3.44279	3.37582	3.31028	2.84938	2.75949	2.78563	1.83857	2.12707	2.04994	2.0889	2.06038	1.92241
4.25927	4.28955	4.26012	4.02333	4.0706	4.00557	4.28506	4.33195	4.2904	4.19795	4.29075	4.25253	4.10186	4.05897	4.03628	4.08383	4.02945	3.99775	4.09235	4.10313	4.06053	4.12477	4.11584	4.05659	4.28165	4.29482	4.24642	4.51268	4.42095	4.48088	2.56622	2.58342	2.61911	2.75602	2.76613	2.67746	2.70192	2.85556	2.56681	3.27135	3.69207	3.05055	3.33029	3.2139	3.41315
0.837481	0.818352	0.850015	0.918395	0.859715	0.830729	0.606173	0.511093	0.593614	0.669921	0.654411	0.671928	0.668608	0.636201	0.58959	1.00695	0.976959	1.03899	1.02744	1.07245	1.18583	1.04667	1.05641	1.04952	1.19615	1.09865	1.15127	0.984488	0.989613	1.01514	4.10804	4.23514	4.0896	4.02816	4.28314	4.21314	3.6981	4.08388	4.08854	2.95138	2.57933	3.06036	2.81756	2.86578	2.51058
2.08078	2.09293	2.05157	2.2311	2.17346	2.23257	2.00837	2.01437	1.91873	1.90776	1.9063	2.01732	1.89869	1.88082	1.83517	1.94865	1.93852	1.91125	1.97377	1.97136	1.92306	1.95758	1.98921	1.91414	1.91445	1.92493	2.00418	1.90467	1.87889	1.87086	2.28465	2.44017	2.3422	2.3295	2.35474	2.37871	2.3921	2.26686	2.39943	2.49436	2.38906	2.63854	2.56491	2.65616	2.57314
-4.05196	-4.02289	-4.13875	-4.22736	-4.2701	-4.23397	-4.05842	-4.20884	-3.96939	-4.02966	-4.19225	-3.94158	-4.16119	-4.43516	-4.22618	-2.42147	-2.52947	-2.55491	-2.26339	-2.56495	-2.54146	-2.2407	-2.23893	-2.23169	-1.7582	-1.861	-1.93522	-1.56304	-1.45398	-1.58059	-3.16656	-3.38756	-2.8123	-3.07243	-3.03137	-2.62808	-2.54447	-2.64499	-2.61729	-1.85237	-1.55217	-1.69975	-1.60917	-1.79718	-1.39016
0.0172997	0.00244141	0.0276194	-0.119914	-0.110476	-0.185719	0.00978661	-0.0938721	-0.0129728	-0.00847149	0.113506	0.0412769	-0.120975	-0.189086	-0.249807	0.609169	0.524836	0.62315	0.5758	0.57015	0.628569	0.686108	0.665075	0.693769	0.952522	0.837521	0.833546	0.958565	0.982075	0.878708	-0.146961	-0.156846	-0.113645	-0.0536594	-0.0531502	-0.0472212	0.0551491	0.0470409	0.106306	0.351844	0.392104	0.318769	0.383951	0.31617	0.341314
-0.434141	-0.55406	-0.424535	-0.884753	-0.76896	-0.692698	-0.376883	-0.318163	-0.087697	-0.492406	-0.447134	-0.357933	-0.73694	-0.690688	-0.590475	-4.37817	-4.16168	-4.18722	-4.2738	-4.15143	-4.31075	-4.37009	-4.13311	-4.3373	-4.63636	-4.14237	-4.26153	-4.19592	-4.62154	-4.22627	0.889069	1.10243	0.965947	0.751089	0.535095	0.634923	0.444424	0.471302	0.521984	0.398683	0.465432	0.401245	0.379032	0.442129	0.529697
3.73456	3.74949	3.60766	3.38332	3.42709	3.30774	3.5703	3.63095	3.57191	3.68299	3.59625	3.58335	3.57985	3.46859	3.43889	4.53885	4.51862	4.58517	4.62443	4.6287	4.8543	4.56711	4.51518	4.53794	4.41708	4.34801	4.463	4.01829	4.13058	3.79251	4.56365	4.76327	4.62954	4.63175	4.65458	4.64387	4.20259	4.28527	4.39172	4.15603	4.04176	4.23456	4.07975	4.04788	4.02842
-2.21221	-2.0522	-2.10594	-2.39239	-2.29456	-2.2923	-2.21601	-2.12262	-2.09309	-2.13556	-2.11006	-2.17128	-2.18131	-2.48169	-2.3113	-3.21456	-3.23311	-3.14772	-3.14584	-2.99782	-3.02742	-2.99207	-3.02321	-3.17468	-3.32385	-2.98679	-3.20897	-2.90818	-3.13122	-3.13965	-1.28276	-1.15745	-1.27626	-1.33931	-1.30893	-1.44697	-1.28062	-1.62934	-1.3406	-1.30809	-1.55346	-1.45029	-1.49258	-1.43537	-1.52048
4.38527	4.43354	4.35163	4.37139	4.3885	4.39489	4.28046	4.28196	4.24951	4.26514	4.25843	4.18166	4.20601	4.17582	4.18618	4.38476	4.40424	4.37506	4.35435	4.35587	4.27126	4.23959	4.30752	4.24472	4.15665	4.15139	4.1656	4.13051	4.09773	4.07736	4.01894	4.09514	3.98202	3.99842	4.0005	3.96273	3.90029	3.79378	3.81737	3.96731	4.02084	3.84358	3.93112	4.03227	4.01597
-1.17928	-0.896097	-0.986415	-1.04048	-1.12805	-1.60002	-1.249	-1.4736	-1.35703	-1.40345	-1.32101	-1.34175	-1.31053	-1.2181	-1.13302	0.153351	0.217119	0.307678	0.333128	0.0545406	0.14291	0.200691	0.144936	0.132582	0.213682	-0.063839	0.0614414	-0.0449009	0.0830231	-0.0572109	-3.04285	-2.93496	-3.24469	-2.96517	-3.07759	-3.27168	-3.15654	-3.24277	-3.11075	-3.0932	-3.16639	-3.55142	-3.31975	-3.20446	-3.54248
1.19056	1.07351	1.12035	1.1199	1.12138	1.02298	1.01876	1.0059	0.973599	0.960374	0.990297	0.937405	0.955606	0.927905	0.903101	1.61481	1.61524	1.56404	1.59793	1.59923	1.52849	1.63285	1.61944	1.57013	1.57415	1.59607	1.60891	1.74733	1.67086	1.77723	0.825315	0.934978	0.860511	0.796135	0.799755	0.830276	0.781332	0.766861	0.839857	0.836511	0.883113	0.748167	0.829521	0.735439	0.815796
-4.97619	-4.86819	-5.00686	-4.97164	-5.10842	-4.67715	-4.94569	-5.14838	-5.1363	-4.85281	-4.95283	-5.07939	-5.05004	-5.31531	-5.07853	-4.15629	-4.01532	-4.12696	-4.19457	-4.05613	-4.07389	-4.20239	-4.00137	-4.19912	-4.14635	-4.57479	-4.45554	-4.46371	-4.34963	-4.36696	-4.91453	-4.741	-5.00867	-5.03015	-5.10199	-4.81704	-5.25635	-5.68747	-5.10046	-5.13614	-5.67932	-5.66851	-5.51314	-5.4031	-5.38906
-1.72494	-1.83278	-1.86782	-1.76508	-1.84258	-1.79236	-1.891	-1.96419	-1.89838	-1.96023	-1.96833	-1.77878	-1.9226	-2.03783	-2.05219	0.710194	0.792826	0.762676	0.698387	0.756357	0.815228	0.735535	0.715034	0.731276	0.729652	0.646152	0.609867	0.536043	0.519985	0.444172	-1.77752	-1.80616	-1.82816	-1.69628	-1.78065	-1.7465	-1.57945	-1.5691	-1.57274	-1.32391	-1.36344	-1.37098	-1.15339	-1.36706	-1.27713
-6.30052	-6.32955	-6.87104	-6.51854	-6.16429	-6.49578	-6.48038	-6.9937	-6.63199	-6.29119	-6.7812	-6.23135	-6.42549	-6.85872	-6.80386	-1.16685	-0.986244	-1.17223	-1.14983	-1.04822	-1.09736	-1.05788	-1.10382	-1.10737	-1.06863	-0.973658	-1.04758	-1.16539	-1.14082	-1.36624	-1.22429	-1.2988	-1.19927	-1.18705	-1.29408	-1.32317	-1.20954	-1.31594	-1.27649	-1.23682	-1.12496	-1.26636	-1.14799	-1.11985	-1.02709
-3.6144	-2.90862	-3.2476	-3.66659	-3.33481	-4.14633	-3.84243	-3.88323	-3.62367	-3.66776	-3.45134	-3.56834	-3.60196	-3.52751	-3.22675	-5.11791	-5.38037	-5.21123	-4.9877	-4.9543	-5.87444	-5.00436	-4.87446	-5.08211	-4.84859	-5.01459	-4.92154	-5.04453	-5.29264	-5.10301	-0.474834	-0.379066	-0.463214	-0.287937	-0.51717	-0.424687	-0.582825	-0.602482	-0.54137	-1.0481	-1.43486	-1.13188	-1.40696	-1.17402	-1.51363
-0.729607	-0.586344	-0.712554	-0.966868	-0.854644	-0.915831	-0.770618	-0.696257	-0.674249	-0.746726	-0.711143	-0.742365	-0.886892	-0.891505	-0.833784	0.664444	0.748268	0.757015	0.706739	0.737328	0.84173	0.515152	0.516996	0.591152	0.15053	0.262558	0.308186	-0.042963	0.00913048	-0.0985928	2.29201	2.38124	2.21994	2.25006	2.24507	2.2695	1.91534	2.0925	2.19443	1.10826	0.906877	1.40226	1.19125	1.05618	0.932261
-0.308775	-0.329062	-0.2988	-0.46832	-0.406817	-0.367962	-0.433636	-0.436108	-0.488246	-0.319495	-0.292852	-0.258926	-0.399858	-0.557189	-0.559822	0.851301	0.854753	0.82292	0.941267	0.80657	0.750904	0.735868	0.956015	0.912903	0.919811	0.925632	0.971928	1.08129	1.04677	1.02106	-0.703989	-0.44457	-0.517154	-0.435812	-0.437069	-0.472547	-0.431219	-0.668083	-0.50185	-0.121354	-0.111386	0.167273	-0.0916328	0.0411987	-0.0235596
2.11218	2.18578	2.09685	1.9261	2.06628	1.82349	1.98622	1.93594	1.93006	2.03116	2.04655	1.95119	1.93316	1.8918	1.99042	2.5628	2.52481	2.54101	2.47943	2.51751	2.32606	2.24001	2.33739	2.28481	2.11779	2.10291	2.19261	2.10599	2.12931	2.15662	2.26903	2.40743	2.27131	2.19723	2.16842	2.15791	1.88051	1.59296	1.84389	1.41976	1.5268	1.38455	1.39151	1.37333	1.3733
-0.248421	-0.241823	-0.311791	-0.296048	-0.260276	-0.195114	-0.353437	-0.307209	-0.34888	-0.396493	-0.354895	-0.334299	-0.489185	-0.476233	-0.415627	-0.722553	-0.611012	-0.68301	-0.79122	-0.672403	-0.789818	-0.969038	-0.866016	-0.93697	-1.32641	-1.34259	-1.21049	-1.50611	-1.55533	-1.49731	-0.00028801	0.203395	0.0353022	-0.00702095	0.098299	0.0175676	-0.438652	-0.474272	-0.298908	-0.896354	-0.908875	-0.901756	-0.973446	-0.916271	-0.916803
-1.64644	-1.52375	-1.53836	-1.6431	-1.72512	-1.8007	-1.58479	-1.65626	-1.5329	-1.67998	-1.58526	-1.66778	-1.61105	-1.79763	-1.87535	-1.79233	-2.1315	-1.9755	-1.85781	-2.00902	-2.12987	-2.01856	-1.9558	-1.9245	-1.80564	-1.98608	-1.87472	-1.59893	-1.66723	-1.85308	NaN	NaN	NaN	NaN	NaN	NaN	NaN	NaN	NaN	NaN	NaN	NaN	NaN	NaN	NaN
-2.02881	-2.03534	-2.08404	-2.11871	-1.97493	-2.27868	-2.24663	-2.40184	-2.35503	-2.11704	-2.30098	-2.3603	-2.11785	-2.34837	-2.25708	-1.42717	-1.39673	-1.43576	-1.3712	-1.56203	-1.62761	-1.58508	-1.48513	-1.41224	-1.48472	-1.40794	-1.43799	-1.42968	-1.44513	-1.36443	-5.68562	-6.18059	-5.94759	-5.75755	-6.38996	-5.68758	-6.10743	-5.69257	-6.04361	-6.01663	-5.67327	-6.00583	-5.5281	-5.83721	-5.86502
0.876715	0.7269	0.830243	0.596177	0.572724	0.557919	0.799553	0.812868	0.746871	0.856641	1.12232	0.91156	0.686401	0.619315	0.554152	0.555372	0.544512	0.556589	0.64691	0.611111	0.57593	0.795132	0.77021	0.808277	1.07995	1.01861	1.06381	1.24191	1.22908	1.198	0.604412	0.486199	0.667621	0.696306	0.768936	0.653872	1.00461	1.18088	1.09597	1.56245	1.6346	1.34648	1.55817	1.30493	1.53214
-0.923002	-0.891954	-0.938571	-1.00362	-0.922296	-0.761477	-0.908644	-0.963556	-0.981788	-0.953954	-0.950729	-0.99243	-1.06095	-1.14415	-1.12106	0.810373	0.869154	0.787703	0.854189	0.818619	0.906834	0.689854	0.703842	0.6586	0.493856	0.538303	0.571402	0.536657	0.445198	0.385704	0.490692	0.536325	0.475236	0.451929	0.454702	0.47519	0.060564	-0.0669727	0.0666122	-0.0467196	0.0004282	-0.100885	0.0727348	0.0863171	0.130833
2.0905	2.1311	2.11072	1.88068	1.96084	1.78731	2.07643	2.08641	2.11238	2.11369	2.13288	1.99208	1.97542	1.91914	1.8663	2.01017	1.91142	1.94548	1.92718	1.83634	1.74111	2.07395	2.09081	2.03166	2.28453	2.2068	2.29625	2.44109	2.40682	2.37751	1.62594	1.59311	1.60275	1.51789	1.38631	1.47303	2.2783	2.1505	2.14881	2.69675	2.05608	2.64677	2.26341	2.71533	2.14941
-2.92416	-3.0883	-2.99589	-3.28561	-3.30796	-3.38778	-2.92127	-3.07889	-3.01619	-3.20831	-2.97217	-2.9974	-3.16145	-3.24865	-3.16812	0.150137	0.216349	0.238367	0.182781	0.190176	0.257187	0.081646	0.144201	0.148924	-0.0845337	-0.136898	-0.125408	-0.381056	-0.320532	-0.369452	0.223011	0.241988	0.159976	0.240927	0.13291	0.231236	0.144775	0.0410118	0.13373	-0.0460272	0.0934267	0.0235062	0.196493	0.178637	0.110376
-2.20245	-2.03089	-2.16991	-2.07309	-2.12407	-2.55015	-2.20849	-2.36721	-2.09199	-2.31605	-2.35605	-2.23824	-2.41831	-2.3777	-2.17505	-1.57215	-1.29513	-1.53315	-1.51747	-1.34319	-1.14438	-1.54844	-1.45185	-1.53298	-1.31165	-1.58287	-1.48884	-1.5	-1.38658	-1.50085	-0.0711212	-0.0118532	-0.110349	-0.121767	-0.180761	-0.182353	-0.28516	-0.221624	-0.155069	-0.112535	-0.23973	-0.373251	-0.34726	-0.317938	-0.366575
-3.33709	-3.28387	-3.19045	-3.37783	-3.32667	-3.40569	-3.38591	-3.2009	-3.15222	-3.27408	-3.11261	-3.30786	-3.32722	-3.59176	-3.45962	-2.94041	-2.98991	-2.97879	-2.9317	-2.84996	-2.99622	-2.91376	-2.91086	-2.92234	-2.69479	-2.78252	-2.92316	-2.81845	-2.7607	-2.8285	-0.952877	-0.886506	-0.873036	-0.992786	-0.933481	-0.959292	-0.788033	-0.775745	-0.764057	-0.549426	-0.520289	-0.76844	-0.706623	-0.804323	-0.779205
-0.0799026	-0.0602512	0.0380869	-0.2718	-0.0928965	0.0608406	-0.0453568	0.0868893	0.00319386	-0.0328875	-0.0702686	-0.0909328	-0.253996	-0.217126	-0.197708	1.86535	1.91886	1.92475	1.95849	2.08546	2.09355	1.87148	1.95425	1.90945	1.9197	1.94024	1.97577	1.70573	1.70349	1.77483	4.45468	4.74412	4.44132	4.46375	4.33789	4.42913	3.63502	3.65905	3.71101	3.02493	3.15336	3.20723	3.16292	3.02865	3.01838
-3.07228	-3.81649	-3.43208	-4.1412	-3.74822	-4.0906	-2.90882	-3.21762	-3.21669	-3.48991	-3.37346	-3.49595	-3.65346	-3.54217	-3.68873	NaN	NaN	NaN	NaN	NaN	NaN	NaN	NaN	NaN	NaN	NaN	NaN	NaN	NaN	NaN	NaN	NaN	NaN	NaN	NaN	NaN	NaN	NaN	NaN	NaN	NaN	NaN	NaN	NaN	NaN
-0.351776	-0.398651	-0.397275	-0.392095	-0.368464	-0.309954	-0.377588	-0.401447	-0.417657	-0.601356	-0.59654	-0.393829	-0.464178	-0.62501	-0.621908	-1.09955	-1.15417	-1.16106	-0.982286	-1.05474	-1.03865	-1.1634	-1.19156	-1.17644	-1.1995	-1.04783	-1.13019	-1.01605	-1.17617	-1.1227	-7.57565	-6.68099	-7.4845	-8.02865	-7.65429	-7.52027	-6.92085	-7.36486	-7.86146	-8.01436	-8.11851	-7.55695	-7.09337	-7.58194	-7.52543
0.579956	0.552618	0.513595	0.452212	0.492774	0.533722	0.504992	0.536976	0.47207	0.45234	0.439167	0.486012	0.35952	0.319831	0.403555	1.58928	1.6589	1.6104	1.63393	1.67121	1.65371	1.55366	1.50986	1.5167	1.39624	1.37152	1.40847	1.27102	1.31269	1.28125	2.50684	2.60124	2.40938	2.38773	2.39884	2.33493	2.04164	2.07132	2.19854	1.64014	1.63785	1.74887	1.71492	1.68721	1.63931
3.70382	3.60151	3.55357	3.53015	3.54065	3.40568	3.5776	3.55645	3.57135	3.56124	3.50428	3.44224	3.48947	3.42188	3.38983	3.28292	3.26935	3.27672	3.28279	3.25092	3.28619	3.34242	3.30369	3.28589	3.4039	3.32416	3.34842	3.50573	3.44503	3.46631	2.74656	2.66602	2.74399	2.75485	2.73997	2.73567	2.95087	2.91334	2.84888	3.20577	3.33661	3.09901	3.25686	3.25141	3.30115
5.21546	5.26767	5.0855	5.10799	5.15233	5.29136	5.14778	5.16854	5.07068	5.1343	5.19497	5.11221	5.04534	4.96668	4.99899	5.89361	5.95704	5.87984	5.85007	5.87311	5.77777	5.74383	5.83743	5.74236	5.59283	5.70107	5.68569	5.6192	5.60036	5.63601	5.30274	5.43614	5.26745	5.24044	5.13629	5.15209	4.97075	4.83685	4.8442	4.87622	4.97835	5.01392	4.97567	4.9375	4.96892
-2.94168	-2.88917	-2.70627	-3.12473	-2.89059	-3.20275	-2.99213	-3.14585	-2.99598	-2.92283	-2.84351	-2.97762	-2.99297	-3.1818	-2.91837	-4.01969	-3.82585	-4.03032	-4.03644	-3.90035	-4.45923	-3.98784	-4.24643	-4.07522	-4.04276	-4.11508	-3.8623	-4.17583	-3.88679	-3.91109	-4.1999	-3.84807	-3.91433	-4.1188	-4.04238	-4.08552	-4.5868	-4.38705	-4.44352	-4.58329	-4.40105	-4.69407	-4.76168	-4.80672	-4.26872
-1.92064	-1.81692	-1.77508	-1.89172	-1.81807	-1.7847	-1.98466	-2.0858	-2.01683	-2.1143	-2.01859	-1.9186	-2.04675	-2.01451	-2.00581	-1.89006	-2.03086	-2.06922	-1.93667	-1.9503	-1.87976	-1.97702	-2.08484	-2.10177	-2.21044	-2.13776	-2.14032	-2.15931	-2.33084	-2.35851	NaN	NaN	NaN	NaN	NaN	NaN	NaN	NaN	NaN	NaN	NaN	NaN	NaN	NaN	NaN
2.61957	2.55942	2.53415	2.75024	2.66817	2.77216	2.47261	2.41754	2.49807	2.50564	2.383	2.49159	2.41976	2.36613	2.37298	2.94411	2.81712	2.91327	2.96594	3.06921	3.08669	2.94355	2.83141	2.87569	2.96519	2.85913	2.92925	2.74455	2.74946	2.71489	3.98737	4.17452	4.01588	4.09498	4.15074	4.0476	3.66332	3.8425	3.91992	3.22779	3.06087	3.22248	3.10576	3.05575	2.87024
1.37711	1.28459	1.35443	1.37289	1.41422	1.55551	1.30084	1.23242	1.29711	1.19724	1.29658	1.12697	1.14881	1.1413	1.17221	-1.09314	-1.03658	-1.06807	-1.09954	-1.03165	-1.21595	-1.08523	-1.03521	-1.1547	-1.14853	-1.21154	-1.15088	-1.25568	-1.41299	-1.30526	0.263826	0.352784	0.149451	0.195028	0.162722	0.155862	-0.0564232	-0.176369	-0.15534	-0.185843	-0.0936098	-0.235811	-0.02705	-0.0771275	-0.0553703
-2.89331	-2.91896	-2.76078	-3.16485	-3.25507	-3.34219	-2.73146	-3.07353	-2.85736	-2.73685	-2.72269	-2.84046	-3.1212	-3.04464	-2.96058	NaN	NaN	NaN	NaN	NaN	NaN	NaN	NaN	NaN	NaN	NaN	NaN	NaN	NaN	NaN	NaN	NaN	NaN	NaN	NaN	NaN	NaN	NaN	NaN	NaN	NaN	NaN	NaN	NaN	NaN
0.143021	0.044323	0.0682974	0.0529509	0.126157	0.151411	0.0596447	0.0487747	0.051034	0.0289831	0.028019	-0.0126762	-0.0459824	-0.156257	-0.0933571	1.5177	1.58681	1.59477	1.55166	1.55585	1.61971	1.45639	1.50732	1.46784	1.34708	1.24633	1.29865	1.17134	1.17716	1.19977	0.978603	1.11025	0.991834	0.984806	0.889692	0.915078	0.675804	0.55373	0.632711	0.319777	0.468282	0.296329	0.432003	0.332445	0.367008
1.3723	1.32891	1.24766	1.07496	1.06273	1.05448	1.31196	1.37464	1.24973	1.38998	1.33794	1.31757	1.18665	1.163	1.05091	1.69063	1.58499	1.59666	1.70337	1.62751	1.65029	1.90067	1.7869	1.75313	2.14926	2.21624	2.1312	2.29807	2.25828	2.17594	-1.00434	-1.43257	-1.02288	-1.04377	-0.927212	-0.844077	-0.34556	-0.458622	-0.447241	0.440246	0.332639	0.228254	0.484268	0.396973	0.513866
-0.595009	-0.534443	-0.354985	-0.746686	-0.608359	-0.686739	-0.467701	-0.573193	-0.571572	-0.326756	-0.36154	-0.380779	-0.652075	-0.610814	-0.767239	-1.04856	-1.01731	-1.017	-1.09697	-1.07772	-1.18954	-0.954041	-1.05763	-1.11334	-1.26919	-1.03489	-1.1282	-0.939796	-0.912178	-1.01229	0.383904	0.711316	0.628606	0.545965	0.498472	0.550818	0.37125	0.3578	0.495731	0.570815	0.768069	0.580513	0.553133	0.383427	0.6602
-2.39255	-2.25013	-2.11989	-2.09796	-2.15973	-2.19734	-2.25909	-2.36576	-2.15086	-2.34928	-2.26113	-2.04608	-2.42325	-2.50141	-2.38316	-0.150002	-0.128542	-0.0625782	-0.154919	-0.114542	-0.0866032	-0.188715	-0.296545	-0.140198	-0.45056	-0.624483	-0.568829	-1.18298	-0.984621	-1.15642	-0.355507	-0.162503	-0.521924	-0.113565	-0.449648	-0.597629	-0.233639	-0.0521526	-0.395691	-0.579564	-1.45735	-0.544432	-1.34193	-0.83828	-1.57416
3.19719	3.22756	3.10031	2.73334	2.91097	2.65951	3.14961	3.16986	3.17367	3.24065	3.27319	3.15038	3.01837	2.94945	3.01313	2.54375	2.52692	2.51782	2.51689	2.46131	2.42118	2.52944	2.54056	2.54164	2.63173	2.61075	2.61664	2.97259	2.88446	3.00318	1.46891	1.52475	1.52768	1.57971	1.56072	1.61743	1.54422	1.48536	1.57768	1.89936	2.09909	1.7442	1.86973	1.78847	2.03264
-4.65254	-4.75582	-4.7784	-4.86434	-4.88345	-5.06949	-4.80487	-4.71898	-4.54893	-4.89723	-5.09338	-4.82497	-5.05647	-4.89258	-4.78041	-1.53382	-1.46673	-1.40475	-1.39108	-1.47823	-1.35521	-1.31377	-1.3247	-1.3215	-1.22867	-1.28884	-1.22283	-1.52542	-1.44234	-1.51919	-3.95265	-3.97049	-3.80013	-3.63606	-3.7654	-3.72493	-3.92792	-3.92635	-3.79859	-3.28877	-3.36749	-3.24403	-3.45828	-3.37512	-3.32751
3.67713	3.61143	3.57461	3.43271	3.37836	3.41537	3.58413	3.63989	3.56392	3.65352	3.67564	3.54222	3.50661	3.45765	3.35975	3.05828	3.05356	3.08384	3.08904	3.08562	3.03078	3.08481	3.10309	3.0374	3.13466	3.1059	3.09769	3.30602	3.27879	3.30933	2.8865	2.95547	2.86187	2.87982	2.94551	2.81455	2.76361	2.81257	2.78068	2.9703	3.08684	2.7996	2.96867	2.82899	2.95582
-5.69971	-6.27616	-5.61307	-6.19623	-6.2506	-5.66506	-5.94347	-5.54292	-6.04557	-6.23373	-6.063	-5.82759	-6.06394	-5.81411	-6.24755	NaN	NaN	NaN	NaN	NaN	NaN	NaN	NaN	NaN	NaN	NaN	NaN	NaN	NaN	NaN	-4.93451	-4.98952	-4.60815	-4.80587	-4.82902	-4.6536	-4.23262	-4.24957	-4.34189	-3.66649	-3.54477	-3.465	-3.66512	-3.8358	-3.64837
-0.0622978	-0.0236378	-0.151036	-0.469558	-0.454556	-0.648602	-0.0624886	-0.0112896	-0.0378237	0.0775099	0.0150738	-0.210548	-0.205317	-0.189086	-0.377924	-2.21298	-2.22295	-2.22105	-2.15209	-2.29355	-2.20187	-1.87349	-1.94174	-1.9002	-1.68653	-1.72332	-1.73107	-1.09131	-1.19803	-1.1095	NaN	NaN	NaN	NaN	NaN	NaN	NaN	NaN	NaN	NaN	NaN	NaN	NaN	NaN	NaN
3.2254	3.2359	3.24598	3.13817	3.20643	3.22382	3.08801	3.09091	3.13402	3.21726	3.13617	3.22098	3.0803	2.97349	3.11824	4.32645	4.40589	4.36395	4.20813	4.23529	4.24186	4.17328	4.29903	4.26345	4.13903	4.06315	4.14659	3.48459	3.57699	3.40074	4.48379	4.67514	4.47811	4.64729	4.48974	4.46737	4.29039	4.37633	4.26326	3.54091	3.45427	3.6864	3.52584	3.70564	3.36287
-3.1744	-3.04538	-3.1578	-3.25045	-3.0995	-2.90456	-3.16052	-3.00942	-3.00976	-3.17325	-3.23663	-3.14216	-3.33046	-3.27032	-3.31078	-1.55296	-1.51877	-1.58771	-1.59533	-1.50207	-1.46926	-1.35236	-1.49717	-1.60766	-1.57146	-1.62448	-1.53447	-1.67246	-1.72483	-1.96421	0.14971	0.201026	0.071969	0.0881977	0.0959206	0.000628471	-0.122959	-0.0209713	-0.070179	-0.383723	-0.196364	-0.377356	-0.258446	-0.412294	-0.56809
0.937119	0.775665	0.837022	0.847928	0.827298	0.820133	0.767237	0.81953	0.768435	0.714293	0.753223	0.788795	0.648252	0.653626	0.714537	0.459265	0.496143	0.440638	0.444441	0.425282	0.438564	0.436903	0.454943	0.429239	0.260988	0.351107	0.376781	0.364744	0.260729	0.320045	-1.66078	-1.51713	-1.71024	-1.78714	-1.71851	-1.70826	-1.76146	-1.67524	-1.81407	-1.50334	-1.71424	-1.82187	-1.59048	-1.62024	-1.67571
-0.563551	-0.467688	-0.646359	-0.826175	-0.699777	-0.796602	-0.632599	-0.695114	-0.590579	-0.625905	-0.653622	-0.5233	-0.721376	-0.798186	-0.690067	-2.36758	-2.64571	-2.50331	-2.49444	-2.61926	-2.76814	-2.689	-2.20953	-2.44676	-2.64173	-2.57193	-2.51887	-2.35186	-2.53186	-2.42567	-3.22206	-2.94003	-3.11081	-2.99042	-3.29935	-3.074	-3.02284	-3.03314	-3.00853	-3.16141	-3.39479	-3.39167	-3.25517	-3.07666	-3.28502
-2.1044	-2.0626	-2.15896	-2.2513	-2.05845	-1.9584	-2.1291	-1.9201	-2.17188	-2.22665	-2.1425	-2.11388	-2.35078	-2.28669	-2.2169	-0.830624	-0.740002	-0.771404	-0.761959	-0.68482	-0.808325	-0.948927	-0.938347	-0.911783	-1.19772	-1.13611	-1.11616	-1.38033	-1.30099	-1.20766	-2.41458	-2.35774	-2.42347	-2.39928	-2.32038	-2.40119	-2.92839	-2.73363	-2.69462	-3.08043	-3.04084	-3.16839	-2.8342	-3.07976	-3.00736
-0.0999336	-0.359472	0.103854	0.0385408	0.102258	0.279865	-0.0946903	-0.358072	-0.22626	-0.342362	-0.164165	-0.316118	-0.357704	-0.3003	-0.225107	-1.73554	-1.394	-1.23764	-1.1717	-1.53216	-1.57778	-1.68256	-1.63353	-1.28213	-1.83913	-1.75447	-1.75438	-1.68224	-1.83218	-1.5284	-8.36524	-9.09382	-8.36578	-8.88144	-9.33296	-8.01979	-7.34058	-8.1165	-9.93283	-6.45226	-6.69485	-8.12264	-7.10873	-7.08916	-7.33101
0.358023	0.323616	0.381379	0.0568647	0.105468	0.192732	0.325197	0.280043	0.24886	0.291223	0.335253	0.247738	0.192665	0.163091	0.180119	-2.11471	-2.11868	-2.24812	-2.24637	-2.20074	-2.15032	-2.06076	-2.21613	-2.27582	-2.19547	-2.20737	-2.16939	-2.25266	-2.10774	-2.1145	-0.187014	-0.123363	-0.296691	-0.28285	-0.315502	-0.490592	-0.764544	-0.707449	-0.724339	-1.22204	-1.11454	-1.16793	-1.16895	-1.09631	-1.2377
-3.87057	-3.52569	-3.68286	-3.98695	-3.72374	-3.63819	-3.59586	-3.93936	-3.92419	-3.63537	-3.87755	-3.76433	-3.66737	-3.95802	-3.97823	-0.0900993	0.0997334	-0.105804	0.117676	-0.0445919	-0.502909	-0.143814	0.0398388	-0.140198	-0.0451641	-0.171242	0.00907707	0.0393181	0.129145	-0.0231552	-3.88558	-3.48688	-3.41391	-3.49817	-3.65461	-3.19361	-3.68415	-3.89764	-3.7001	-3.49639	-3.58435	-3.3777	-3.32808	-3.71623	-3.5724
0.730343	0.785107	0.722054	0.393271	0.531009	0.38973	0.630199	0.645201	0.741715	0.785439	0.789873	0.787395	0.606804	0.519387	0.589239	1.73792	1.8793	1.84178	1.77201	1.91996	1.96692	1.67685	1.75595	1.746	1.39474	1.56707	1.52295	1.22589	1.29461	1.25729	2.98996	3.15278	2.93856	3.04748	2.8888	2.97553	2.3445	2.46122	2.48505	1.2152	1.48018	1.58653	1.5425	1.47052	1.44421
-4.26814	-4.06744	-4.39788	-4.80353	-4.92812	-5.04868	-4.41105	-4.60516	-4.4336	-4.17391	-4.22806	-4.32152	-4.45495	-4.43322	-4.36685	NaN	NaN	NaN	NaN	NaN	NaN	NaN	NaN	NaN	NaN	NaN	NaN	NaN	NaN	NaN	-6.38019	-7.35125	-5.98385	-6.44231	-6.03156	-5.77769	-6.11414	-5.63287	-6.23978	-5.01138	-4.30538	-4.73451	-3.91702	-5.17371	-3.99541
-0.381359	-0.419819	-0.386991	-0.468883	-0.486913	-0.46649	-0.389372	-0.287054	-0.373521	-0.457885	-0.475985	-0.422108	-0.57958	-0.563048	-0.566614	1.44449	1.52362	1.54107	1.55082	1.44101	1.43477	1.43781	1.53326	1.48973	1.34373	1.37338	1.36761	1.33561	1.36394	1.34274	2.50356	2.65246	2.49819	2.43374	2.5714	2.45663	2.1911	2.1729	2.37097	1.49748	1.55291	1.5379	1.42481	1.59034	1.42906
0.120668	0.144411	0.137427	0.222781	0.128951	0.0246067	0.0911655	-0.0222626	0.0429945	0.0437136	0.109858	0.0401745	-0.00249481	-0.0360785	-0.0787182	0.82716	0.754446	0.843332	0.817789	0.846867	0.916691	0.728844	0.739922	0.741022	0.579334	0.544617	0.555014	0.54081	0.523941	0.488113	0.824228	0.987479	0.882524	0.879089	0.822683	0.90817	0.747074	0.7017	0.834267	0.791284	0.845162	0.742077	0.729597	0.672371	0.700615
-3.09442	-3.14635	-3.11152	-3.13812	-3.19183	-2.94553	-3.16502	-2.97019	-3.15111	-3.14428	-3.19165	-3.17332	-3.34865	-3.27241	-3.25022	-0.707544	-0.649302	-0.682278	-0.706373	-0.682522	-0.599579	-0.626034	-0.630344	-0.663305	-0.691313	-0.802748	-0.768845	-0.914129	-0.843216	-0.851202	-2.16225	-2.08136	-2.20222	-2.31168	-2.14502	-2.2254	-2.30915	-2.1866	-2.10948	-2.69155	-2.66277	-2.77801	-2.77648	-2.54923	-2.722
4.06588	4.04838	3.96657	4.01139	3.99057	4.0427	3.9749	3.93653	3.96637	3.91778	3.88694	3.81639	3.89086	3.8284	3.84353	3.75363	3.78503	3.74854	3.73196	3.73397	3.73357	3.6473	3.70603	3.6716	3.64901	3.61123	3.64133	3.6147	3.58876	3.57906	3.10368	3.24401	3.10515	3.07054	3.14924	3.09783	2.87737	2.86237	2.94913	2.7284	2.71812	2.66984	2.71287	2.72422	2.70047
-1.36801	-1.59075	-1.54457	-1.58687	-1.69825	-1.63704	-1.41209	-1.55577	-1.45169	-1.47268	-1.56695	-1.59357	-1.60749	-1.76273	-1.64661	NaN	NaN	NaN	NaN	NaN	NaN	NaN	NaN	NaN	NaN	NaN	NaN	NaN	NaN	NaN	NaN	NaN	NaN	NaN	NaN	NaN	NaN	NaN	NaN	NaN	NaN	NaN	NaN	NaN	NaN
-2.05821	-1.71123	-1.96834	-1.9958	-1.97726	-2.27261	-2.16511	-2.1476	-2.13899	-2.28423	-2.14247	-2.26734	-2.03207	-2.20305	-2.01565	-2.25489	-2.32516	-2.34567	-2.25794	-2.21585	-2.21078	-2.36611	-2.36095	-2.32839	-2.39296	-2.40799	-2.42584	-2.36734	-2.55584	-2.55193	-4.22104	-3.86739	-3.92629	-3.97097	-4.16521	-3.93486	-4.07854	-3.88702	-4.29015	-4.06592	-4.16408	-4.26346	-3.69624	-4.14913	-4.35499
2.10337	2.29964	2.4126	2.1404	2.22109	2.34369	2.30599	2.17883	2.2135	2.09294	2.19907	2.25718	1.94443	2.0742	2.28419	2.43594	2.44637	2.39387	2.61846	2.63687	2.45452	2.28154	2.51748	2.36639	2.50056	2.57531	2.38506	2.41909	2.29039	2.5496	0.157038	0.383271	0.297637	0.247177	0.158335	0.104218	0.155117	-0.151562	-0.0122738	0.57891	0.810195	0.358624	0.517517	0.489571	0.591539
-7.77926	-7.40857	-6.95184	-7.08356	-7.23893	-6.95505	-7.17061	-7.77194	-7.41385	-7.15621	-7.46189	-7.17162	-7.81217	-7.65828	-7.18075	-5.3498	-5.45551	-5.54269	-5.66672	-5.65786	-5.41454	-5.29143	-5.31964	-5.45393	-5.54541	-5.56075	-5.9065	-5.59959	-6.00387	-5.26733	NaN	NaN	NaN	NaN	NaN	NaN	NaN	NaN	NaN	NaN	NaN	NaN	NaN	NaN	NaN
2.39648	2.26177	2.31964	2.01681	2.14291	2.06895	2.3127	2.27437	2.36512	2.365	2.37374	2.21078	2.13303	2.16536	2.16945	0.715559	0.722588	0.792454	0.860134	0.795547	0.766426	0.777733	0.798376	0.830959	0.853376	0.871758	0.843729	0.988731	0.899294	1.0271	2.12395	2.2893	2.15595	2.11253	2.10749	2.06209	1.86928	1.78551	1.89052	1.55315	1.68849	1.52589	1.58762	1.52995	1.55683
1.48242	1.36966	1.36535	1.48775	1.39689	1.37696	1.34445	1.33124	1.26038	1.33532	1.35659	1.31225	1.28258	1.22726	1.19761	1.12784	0.989609	0.969322	1.0534	1.03549	1.09026	0.964148	0.942238	0.91715	0.855677	0.928823	0.958633	0.822018	0.898752	0.806538	0.742172	0.65849	0.757131	0.733154	0.852112	0.839791	1.11053	0.997486	1.00677	1.70482	1.60503	1.67356	1.59993	1.71449	1.72434
3.25469	3.22756	3.24632	3.35301	3.3016	3.3327	3.20259	3.14465	3.19903	3.14442	3.12559	3.16882	3.11424	3.04362	3.06115	4.88422	4.92317	4.94594	5.03665	4.96278	5.11217	5.05811	5.0512	5.05222	5.05444	4.89474	5.01746	4.40863	4.56438	4.26774	4.62112	4.65728	4.54146	4.64247	4.55796	4.53526	4.62347	4.57046	4.53948	4.90716	4.97777	4.85155	4.82313	4.92144	4.95059
-2.00557	-2.00403	-2.04611	-2.26214	-2.14648	-2.14944	-2.08466	-1.95938	-2.02983	-2.00633	-2.09579	-2.18971	-2.10382	-2.18148	-2.27737	-2.96461	-3.11611	-3.05787	-2.95702	-3.03098	-3.06821	-2.99144	-2.9129	-2.83172	-2.64713	-2.71847	-2.80709	-2.50473	-2.69837	-2.43901	-2.19222	-2.16617	-2.08171	-2.12233	-2.09348	-2.10839	-2.08584	-1.7363	-2.03857	-1.9045	-1.73854	-1.82675	-1.79347	-1.88382	-1.78199
-0.665638	-0.753504	-0.782605	-0.983729	-0.987346	-1.07131	-0.823484	-0.779295	-0.643178	-0.692618	-0.687201	-0.745657	-0.90546	-0.874047	-0.928291	0.0328865	-0.11479	-0.0362835	-0.0355606	-0.261093	-0.342381	-0.0800686	0.0910187	-0.0289822	0.181513	0.147266	0.17416	0.562403	0.520306	0.577564	-3.48482	-3.44478	-3.32328	-3.36931	-3.40614	-3.29377	-3.23581	-3.1991	-3.14755	-2.74693	-2.29859	-2.6551	-2.66919	-2.54848	-2.39479
2.02465	1.90179	2.13023	1.87639	1.87611	2.11213	2.02134	2.18412	2.01487	2.06649	2.20528	2.04679	1.85118	1.87377	1.8257	0.563349	0.680031	0.646082	0.621117	0.656063	0.598049	0.744946	0.636766	0.66857	0.654623	0.680511	0.583929	0.655005	0.599997	0.590855	1.59352	1.61388	1.506	1.5115	1.57946	1.53043	1.63021	1.67178	1.5921	1.6795	1.67369	1.52883	1.64596	1.63795	1.6705
-2.8496	-2.62751	-2.75636	-2.84509	-2.73836	-2.80166	-2.74182	-2.7708	-2.75851	-2.90981	-2.83379	-2.77987	-2.83939	-2.98231	-2.91775	-0.838186	-0.806688	-0.78891	-0.79624	-0.793152	-0.784246	-0.753014	-0.856565	-0.816391	-0.862692	-0.931124	-0.966112	-0.980627	-1.04057	-1.10021	-3.11556	-3.14503	-3.13655	-3.23811	-3.25156	-3.26239	-2.98844	-2.89897	-3.09512	-2.98963	-3.01749	-3.17767	-3.13212	-3.15048	-3.26105
-1.08998	-1.11589	-0.854461	-0.574473	-0.631497	-0.432341	-1.27804	-1.29749	-1.31371	-1.13773	-0.797075	-0.705786	-0.956646	-1.4731	-1.13642	0.312649	0.483505	0.378792	0.376905	0.258698	0.283333	0.2355	0.422211	0.371267	0.207047	0.0437565	0.124554	-0.675806	-0.487827	-0.814217	-0.288691	-0.34393	-0.13366	0.148689	-0.312029	0.106944	-0.270918	0.204023	0.0786591	-0.0746603	-0.0198622	-0.00757408	-0.0890179	0.0647221	-0.0288334
-4.0351	-3.64972	-3.8533	-3.74704	-4.16546	-4.08536	-4.06069	-4.08504	-4.01687	-3.96946	-4.19827	-3.7765	-4.00853	-4.11284	-3.92014	-5.06436	-4.70072	-5.21739	-5.25196	-5.5224	-5.60257	-5.27486	-5.02597	-5.23315	-5.03161	-4.91106	-4.96629	-4.78546	-5.02665	-4.8049	-5.62644	-5.75859	-5.60144	-5.76314	-5.60032	-5.68647	-5.91744	-5.97654	-5.08334	-5.50147	-5.38634	-5.42136	-5.43233	-5.665	-5.71316
1.56746	1.47019	1.62322	1.42943	1.52855	1.63516	1.53802	1.57604	1.64723	1.54083	1.57754	1.58549	1.40252	1.35546	1.40293	2.07233	2.13344	2.17866	2.13343	2.21487	2.30489	2.07714	2.06996	2.0644	1.95926	1.96595	2.02718	1.77001	1.76913	1.7027	2.56253	2.64699	2.46355	2.41871	2.50765	2.35296	2.3481	2.30549	2.33561	2.14019	2.02443	1.88648	1.95934	2.04361	1.96712
-1.09502	-1.09087	-1.09243	-1.07234	-1.01121	-0.908617	-1.07481	-1.00928	-1.07326	-1.15041	-1.32459	-1.13248	-1.27177	-1.27952	-1.22562	0.79138	0.791271	0.780546	0.730387	0.826965	0.922165	0.617023	0.618032	0.673784	0.417753	0.454199	0.513071	0.243418	0.348303	0.272339	1.9514	2.13368	1.93503	1.87656	1.92206	1.9062	1.65381	1.65173	1.73905	1.30347	1.46162	1.32099	1.37309	1.37691	1.47318
-1.03311	-1.07047	-1.03095	-1.19665	-1.13967	-1.29846	-1.06441	-1.07662	-1.07993	-1.02957	-1.06417	-1.0555	-1.21368	-1.21047	-1.2073	-0.779293	-0.799696	-0.755392	-0.771309	-0.721855	-0.781866	-0.51182	-0.600235	-0.629305	-0.336262	-0.409458	-0.395094	-0.27565	-0.395899	-0.443422	-0.759069	-0.81321	-0.749251	-0.695591	-0.799076	-0.734012	-0.654755	-0.475218	-0.642578	-0.241652	-0.17101	-0.502131	-0.172476	-0.32045	-0.193964
-1.94373	-1.61329	-1.92415	-2.4787	-2.30629	-2.77224	-1.95232	-2.37351	-1.88854	-1.73628	-1.83564	-1.85545	-2.0589	-1.86828	-2.04769	NaN	NaN	NaN	NaN	NaN	NaN	NaN	NaN	NaN	NaN	NaN	NaN	NaN	NaN	NaN	NaN	NaN	NaN	NaN	NaN	NaN	NaN	NaN	NaN	NaN	NaN	NaN	NaN	NaN	NaN
-1.15705	-1.12485	-1.22159	-1.09699	-1.27417	-1.24716	-1.40922	-1.48186	-1.33822	-1.31134	-1.19619	-1.2047	-1.1545	-1.38919	-1.45288	-1.38514	-1.62842	-1.3906	-1.33979	-1.43138	-1.20508	-1.35587	-1.22542	-1.35138	-1.25701	-1.09199	-1.15746	-1.05858	-0.996468	-1.14654	-4.08089	-4.065	-3.63515	-3.21306	-4.04463	-3.99407	-3.97765	-4.1793	-4.14597	-3.85964	-3.5366	-3.7226	-3.64732	-3.51807	-3.21432
-5.80782	-6.37104	-6.48334	-5.82531	-6.25622	-6.38905	-6.24711	-6.49067	-6.0163	-6.29099	-6.57908	-6.43607	-6.37927	-6.20744	-6.56857	NaN	NaN	NaN	NaN	NaN	NaN	NaN	NaN	NaN	NaN	NaN	NaN	NaN	NaN	NaN	-5.56768	-5.18529	-5.2384	-5.3994	-5.31753	-5.55102	-5.54206	-5.14355	-5.52501	-6.40164	-6.16349	-6.25416	-6.0816	-6.69363	-6.68888
2.15312	1.94241	2.28549	2.08964	2.04619	2.1183	2.24081	2.20968	2.08764	2.20731	2.16457	1.99998	1.95064	2.06478	1.87294	3.23803	3.18178	3.33322	3.29252	3.03928	3.25675	3.1486	3.02804	3.23978	2.77334	3.04915	2.96256	3.04256	3.05517	3.11995	2.8715	3.12018	2.95582	2.88761	2.66149	2.79486	3.00032	2.7838	3.18519	2.9648	2.38534	2.83507	2.08715	2.64558	2.38881
5.87929	5.83795	5.76078	5.74048	5.73021	5.75066	5.77297	5.82854	5.75983	5.81578	5.8009	5.75103	5.73082	5.64514	5.60999	5.86501	5.85037	5.83842	5.85636	5.81302	5.85599	5.84655	5.86649	5.83125	5.83074	5.82159	5.85866	5.93871	5.91999	5.90367	5.1671	5.17723	5.12527	5.1987	5.18531	5.14397	5.20511	5.21752	5.18699	5.47777	5.5079	5.38124	5.50177	5.38872	5.51303
2.46227	2.44217	2.40374	2.41119	2.41489	2.38655	2.42231	2.37021	2.3915	2.3277	2.3327	2.25956	2.2913	2.29641	2.23005	2.97987	2.98615	3.02216	2.97758	3.01144	3.03893	2.81621	2.83482	2.84	2.71821	2.7282	2.73019	2.78831	2.7591	2.76949	2.29017	2.42292	2.27962	2.35002	2.35413	2.29762	2.11844	2.0912	2.09576	2.13869	2.11222	2.10709	2.13788	2.12837	2.14776
-0.534756	-0.565331	-0.539706	-0.727311	-0.661399	-0.548527	-0.597542	-0.605972	-0.506534	-0.569343	-0.576262	-0.747812	-0.763466	-0.739327	-0.626089	0.51931	0.532045	0.505148	0.445969	0.552694	0.547295	0.357204	0.400858	0.416464	0.130409	0.269087	0.306229	-0.00168228	0.109158	0.0674076	1.33512	1.42762	1.24836	1.21219	1.08229	1.13508	0.742821	0.742279	0.729092	0.0698061	0.100686	0.03475	0.203972	0.0911369	0.148697
1.42462	1.30173	1.30843	1.36691	1.36054	1.34226	1.27862	1.30417	1.30224	1.27315	1.31059	1.31975	1.22657	1.1286	1.19362	1.38635	1.36949	1.41016	1.36695	1.38253	1.41497	1.3673	1.40052	1.39294	1.41739	1.3547	1.38344	1.33819	1.37606	1.34372	0.984549	1.04253	0.993541	0.997364	1.01206	0.976901	1.13544	1.14552	1.21776	1.28521	1.14238	1.0574	1.12128	1.20267	1.18028
-0.16782	-0.265661	-0.20534	-0.149724	-0.149745	-0.148138	-0.295856	-0.337868	-0.315114	-0.21367	-0.311396	-0.219761	-0.36969	-0.433244	-0.321457	1.37384	1.44046	1.4638	1.50464	1.49444	1.52212	1.39652	1.46585	1.4092	1.34997	1.36575	1.32429	1.12285	1.1337	1.11946	0.726707	0.711553	0.589797	0.788496	0.547594	0.681142	0.583717	0.530867	0.562799	0.394904	0.243529	0.226767	0.280354	0.426735	0.265429
-0.442291	-0.408646	-0.384858	-0.570243	-0.579427	-0.467979	-0.650291	-0.882109	-0.498416	-0.752898	-0.647091	-0.65468	-0.636597	-0.601792	-0.479027	1.17214	1.13828	1.18613	1.19201	1.09039	1.16394	1.08195	1.14102	1.17171	0.787321	0.668776	0.815716	-0.139997	0.182903	-0.0339775	-0.628244	-0.508748	-0.629344	-0.334339	-0.501177	-0.571128	-0.415558	-0.163244	-0.332361	-0.248797	-0.801486	-0.217113	-0.623697	-0.303635	-0.749296
0.350628	0.21064	0.360677	0.116942	0.139829	0.216042	0.228048	0.188129	0.254092	0.225949	0.302181	0.219908	0.1059	0.13763	0.197376	1.40903	1.38347	1.41548	1.41784	1.47801	1.48302	1.46263	1.36693	1.41385	1.30317	1.34662	1.32993	1.27204	1.25091	1.2518	0.591524	0.662433	0.497701	0.62248	0.488726	0.562928	0.298203	0.312712	0.336802	0.244485	0.287978	0.137228	0.258345	0.295292	0.27669
-0.301025	-0.320982	-0.321633	-0.226871	-0.273284	-0.254372	-0.380592	-0.225748	-0.294393	-0.361094	-0.327154	-0.339455	-0.495274	-0.472016	-0.457237	0.828583	0.808264	0.906301	0.891296	0.942024	0.960108	0.806889	0.803551	0.784069	0.616531	0.65099	0.664545	0.556631	0.558184	0.519859	0.703293	0.804597	0.615861	0.622122	0.684923	0.656713	0.522503	0.391104	0.489557	0.400134	0.298089	0.312538	0.329859	0.457584	0.417381
1.56112	1.46962	1.47388	1.48824	1.63956	1.65487	1.41779	1.48594	1.53059	1.35704	1.35288	1.44079	1.36395	1.28339	1.37702	2.65422	2.755	2.62135	2.67618	2.69745	2.64663	2.39729	2.49698	2.40847	2.12909	2.14232	2.19316	1.96339	2.00902	1.96252	2.39831	2.52343	2.40113	2.36595	2.2818	2.28707	2.2614	2.13848	2.31152	1.95898	1.82878	1.97577	1.86387	2.00982	1.89249
-1.47441	-1.48139	-1.43744	-1.54142	-1.41714	-1.4418	-1.48158	-1.49435	-1.41163	-1.55595	-1.38312	-1.45486	-1.58338	-1.70978	-1.58016	-1.94262	-1.8417	-1.75928	-1.79885	-1.77039	-1.97694	-1.85272	-1.61986	-1.59833	-1.89348	-1.91462	-1.7448	-1.84506	-1.75293	-1.98729	-0.319267	-0.180757	-0.345267	-0.353729	-0.404491	-0.409669	-0.429663	-0.503309	-0.465738	-0.644652	-0.689059	-0.874968	-0.783884	-0.846375	-0.831161
1.43861	1.40063	1.35821	1.36034	1.3391	1.38077	1.35344	1.42	1.42522	1.36146	1.35036	1.34058	1.26718	1.24579	1.20586	0.630871	0.672066	0.66947	0.574753	0.574354	0.618671	0.694571	0.681248	0.64164	0.674267	0.574097	0.556463	0.516748	0.50754	0.44722	-0.833727	-0.696364	-0.777373	-0.76054	-0.784458	-0.784741	-0.773453	-0.727049	-0.766403	-0.854751	-0.821223	-0.882067	-0.788	-0.769169	-0.840298
1.68271	1.71019	1.69833	1.84565	1.78123	1.79372	1.68977	1.47627	1.61375	1.36911	1.38943	1.52183	1.61176	1.44276	1.5605	1.33346	1.35389	1.26609	1.37911	1.37564	1.35981	1.33685	1.28705	1.28937	1.45136	1.40697	1.37069	1.58242	1.48252	1.51163	1.10136	1.19181	1.04776	1.11742	1.08911	1.06585	1.11163	1.03363	1.07504	1.1403	1.26552	1.07954	1.14624	1.17399	1.21456
2.24681	2.16607	2.20209	2.15739	2.1566	2.17883	2.21575	2.18714	2.18219	2.14092	2.2093	2.15895	2.06499	2.06217	2.01186	1.42931	1.41208	1.45219	1.38324	1.43785	1.47691	1.37102	1.35405	1.3571	1.26072	1.18495	1.25341	1.12344	1.11026	1.06013	1.86713	1.92375	1.93219	1.92113	1.92136	1.90134	1.85027	1.78311	1.85888	1.72209	1.64135	1.72051	1.65979	1.74841	1.70135
-0.474527	-0.526459	-0.440488	-0.41294	-0.447484	-0.305573	-0.539429	-0.544226	-0.473872	-0.659482	-0.651787	-0.728024	-0.668421	-0.60938	-0.638121	-4.68283	-4.66808	-4.60085	-4.72143	-4.52333	-4.52153	-4.58722	-5.03071	-4.57737	-4.78738	-4.98011	-4.41596	-4.59708	-4.53427	-4.6457	-0.769642	-0.754722	-0.866448	-0.794554	-0.717796	-0.79428	-1.0221	-0.884073	-0.950172	-0.8786	-0.730044	-0.837879	-0.571692	-0.80443	-0.642614
-1.1003	-0.990364	-1.10796	-0.933276	-1.09162	-1.19179	-1.17773	-1.27648	-1.17293	-1.10608	-1.20134	-1.11171	-1.12479	-1.27517	-1.27266	-1.22492	-1.29381	-1.23887	-1.04968	-1.20823	-1.13689	-1.10985	-1.07736	-1.11295	-1.01395	-1.04007	-1.09583	-1.01823	-1.00426	-1.10986	-3.73616	-3.93693	-3.62203	-3.7388	-3.66103	-3.34638	-3.74284	-3.78559	-3.81107	-3.44027	-3.12317	-3.42868	-3.21257	-3.29569	-3.25278
-0.184521	-0.356283	-0.224515	-0.130822	-0.187696	-0.211596	-0.289202	-0.271215	-0.238357	-0.368016	-0.308771	-0.25956	-0.386181	-0.430612	-0.421974	-0.436237	-0.446482	-0.374926	-0.305185	-0.450748	-0.433002	-0.436825	-0.367239	-0.432167	-0.251945	-0.398129	-0.363096	-0.483528	-0.501509	-0.5371	-0.0428181	0.0453653	-0.150489	-0.0570145	-0.0798035	-0.101804	-0.113232	-0.0411587	-0.109764	-0.031188	-0.141488	-0.214998	-0.129696	-0.184032	-0.278355
-1.3162	-1.08723	-1.34516	-1.41623	-1.37537	-1.53043	-1.19035	-1.42541	-1.34664	-1.07926	-1.18417	-1.49625	-1.45197	-1.41924	-1.34613	NaN	NaN	NaN	NaN	NaN	NaN	NaN	NaN	NaN	NaN	NaN	NaN	NaN	NaN	NaN	-4.90345	-4.80634	-4.67461	-4.68017	-5.35678	-4.69171	-5.2248	-4.84014	-4.9914	-4.71354	-5.19147	-4.54575	-5.00903	-4.61823	-4.75248
-0.471664	-0.435308	-0.202256	-0.767846	-0.618201	-0.414999	-0.374239	-0.287163	-0.343495	-0.38798	0.00339508	-0.28512	-0.545671	-0.379603	-0.651791	-1.43099	-1.41442	-1.43757	-1.46947	-1.51859	-1.54428	-1.50624	-1.51057	-1.41872	-1.51287	-1.44225	-1.46028	-1.38824	-1.32502	-1.29225	0.152485	0.27983	0.161403	0.253202	0.203838	0.149577	0.183374	0.142246	0.246317	0.234029	0.200404	0.206614	0.168613	0.116852	0.0816422
2.29734	2.26047	2.15964	2.30884	2.29931	2.15435	2.13781	2.11306	2.03661	2.09691	2.13409	2.18352	2.1899	1.99234	2.06945	3.19484	3.22402	3.2028	3.29184	3.15955	3.14095	3.3017	3.25343	3.19345	3.32895	3.28296	3.33677	3.32775	3.37392	3.23269	0.776142	0.703969	0.966975	0.998034	0.953566	0.950286	0.980589	0.901325	1.02691	1.46215	1.61165	2.14321	1.61717	1.50629	1.62576
2.9155	2.81942	2.76868	2.96877	2.91845	3.0282	2.84234	2.96623	2.8439	2.74992	2.70404	2.79035	2.62799	2.711	2.70141	3.69432	3.71659	3.71232	3.70591	3.74508	3.75137	3.47607	3.52676	3.4876	3.12504	3.18503	3.23468	3.04855	3.08958	3.06435	4.55138	4.72619	4.51926	4.59661	4.37663	4.39427	4.14511	3.93315	4.11114	3.24111	3.32959	3.28291	3.29021	3.24885	3.14701
0.131771	-0.0329399	0.0582972	0.0247812	0.0668535	0.110796	0.0705528	-0.00889015	-0.00436687	0.00630283	-0.0166264	0.0773277	-0.0560131	-0.132689	-0.116293	-2.82176	-3.02786	-2.95849	-2.83899	-2.92217	-2.76859	-2.99068	-2.89307	-2.97441	-2.98131	-2.9279	-2.99857	-3.02915	-2.98736	-3.01607	-1.14966	-1.13225	-1.19789	-1.12626	-1.18987	-1.07795	-1.22309	-1.13557	-1.30515	-1.19265	-1.08953	-1.154	-1.10405	-1.22573	-0.946674
-0.716698	-0.864786	-0.857654	-0.940137	-0.87725	-0.984303	-0.907242	-0.882563	-0.955506	-0.908517	-0.831999	-0.86145	-0.968798	-1.00013	-0.932314	-0.726439	-0.702206	-0.63946	-0.722704	-0.69759	-0.785057	-0.756899	-0.754868	-0.71081	-0.646893	-0.708872	-0.752222	-0.666891	-0.730629	-0.714886	-1.87698	-1.95987	-1.91101	-1.96517	-1.87144	-1.85743	-1.75686	-1.82904	-1.87005	-1.46821	-1.35065	-1.72129	-1.45209	-1.45598	-1.44221
-1.66987	-1.67577	-1.68628	-1.72376	-1.66967	-1.58937	-1.64837	-1.69329	-1.6017	-1.70498	-1.68267	-1.64822	-1.82901	-1.87646	-1.78814	-2.92168	-2.71082	-2.47631	-2.6792	-2.75467	-2.68214	-2.86089	-2.59911	-2.70817	-2.79676	-2.89348	-2.84188	-2.83705	-2.72314	-2.73961	-0.756899	-0.657748	-0.731532	-0.835419	-0.899384	-0.886712	-0.954752	-0.921021	-0.894026	-1.22548	-1.16972	-1.29897	-1.1899	-1.10875	-1.23497
2.17212	2.09323	2.05961	2.13953	2.09814	1.97942	2.01018	1.9798	2.00081	2.00299	1.9397	1.8778	1.96571	1.92676	1.97096	1.26743	1.37803	1.35725	1.27358	1.30091	1.2435	1.29045	1.30409	1.28816	1.26019	1.29513	1.27367	1.32858	1.26031	1.32304	0.537199	0.485755	0.53946	0.534487	0.557711	0.575782	0.699076	0.742889	0.632555	1.07208	1.11883	0.874899	1.0956	1.00095	1.13228
-1.13669	-0.912827	-1.07843	-1.05084	-1.09007	-1.13225	-1.13225	-1.26425	-1.15036	-1.13755	-1.15044	-1.14798	-1.21526	-1.17655	-1.19761	-2.83158	-2.82629	-2.88421	-2.86949	-2.89306	-2.90837	-2.94876	-2.97683	-2.9594	-3.23042	-3.14761	-2.9702	-2.9844	-3.01294	-2.88333	-3.50253	-3.28991	-3.54225	-3.53594	-3.46827	-3.45656	-3.69774	-3.68031	-3.70963	-3.43715	-3.24194	-3.17881	-3.33908	-3.23022	-2.94114
-1.44318	-1.52635	-1.58049	-1.85992	-1.66033	-1.73227	-1.4908	-1.55696	-1.57402	-1.67594	-1.58069	-1.56527	-1.6972	-1.62181	-1.69128	-1.7267	-1.77821	-1.75352	-1.90612	-1.76444	-1.94292	-1.65815	-1.87689	-1.75297	-1.81894	-1.69566	-1.62772	-1.43357	-1.52895	-1.42183	-5.62223	-5.62405	-5.41717	-5.71772	-5.30234	-5.33641	-5.59838	-5.38251	-5.30218	-5.48394	-5.39804	-5.83427	-5.34498	-5.33557	-5.10973
0.925491	0.968002	0.865796	0.817256	0.850842	0.814457	0.83082	0.766289	0.82677	0.846566	0.822645	0.834694	0.797009	0.767461	0.734968	1.40574	1.36197	1.37879	1.29338	1.358	1.35955	1.26441	1.23422	1.27869	1.22303	1.23311	1.25142	1.27204	1.17404	1.24032	1.99973	2.15946	1.99691	1.85609	1.98704	1.93482	1.42814	1.48685	1.53179	0.604495	0.785266	0.786516	0.830135	0.702526	0.649752
5.18127	5.22026	5.1607	5.16626	5.24097	5.21821	5.14791	5.08417	5.12006	5.09173	5.08545	5.06056	5.06408	5.01501	5.02487	5.83526	5.83507	5.82882	5.90116	5.85929	5.74899	5.63322	5.7553	5.68659	5.51209	5.44767	5.5104	5.27036	5.29968	5.24901	5.15774	5.30799	5.15429	5.25557	5.08632	5.18343	5.08063	4.91855	5.00181	5.01777	5.07903	5.11748	5.03188	5.18913	5.12085
4.13692	4.12616	4.18306	4.12117	4.14852	4.16584	4.10037	4.08677	4.1041	4.09048	4.13264	4.10388	4.02438	3.98339	3.98084	4.27583	4.30652	4.33932	4.30587	4.30294	4.27311	4.29811	4.33584	4.31017	4.3335	4.32402	4.3561	4.35362	4.3565	4.27795	3.5913	3.62367	3.61799	3.69616	3.63284	3.67505	3.7106	3.70201	3.67	4.03401	4.12883	3.9544	4.06495	4.06676	4.13887
1.6654	1.66369	1.66967	1.59357	1.67554	1.71813	1.63692	1.71872	1.70538	1.63556	1.62834	1.64627	1.52161	1.49854	1.52431	1.81709	1.81691	1.7738	1.78864	1.84846	1.85761	1.71957	1.7499	1.72866	1.59173	1.54407	1.59737	1.29391	1.3892	1.29658	1.26868	1.32102	1.12525	1.155	1.13249	1.00891	0.930847	1.01187	1.05962	0.745278	0.585277	0.657173	0.598829	0.674629	0.572817
2.74933	2.78895	2.7015	2.73237	2.75543	2.76855	2.72027	2.71179	2.74181	2.66379	2.68657	2.67093	2.64767	2.5579	2.57999	2.95482	2.97571	2.98747	3.04509	2.99934	3.07958	3.00636	2.98074	2.98788	2.97418	2.89435	2.93762	2.68353	2.68697	2.59084	2.26409	2.36779	2.26287	2.35428	2.29197	2.37562	2.35701	2.38	2.36701	2.41045	2.32144	2.33919	2.30747	2.40324	2.33488
2.27125	2.23292	2.1676	2.32557	2.2677	2.30439	2.16138	2.13161	2.16236	2.08933	2.02039	2.07313	2.1138	2.06811	2.03736	2.61708	2.63439	2.69345	2.63565	2.67652	2.77349	2.52227	2.56182	2.54431	2.35921	2.31705	2.37127	2.07675	2.09469	2.0161	3.97974	4.14791	3.94869	3.92908	3.98847	3.92712	3.82147	3.96447	3.94365	3.39219	3.20918	3.45404	3.32907	3.44501	3.19271
-2.04602	-1.87998	-1.94409	-2.08677	-1.91185	-1.96124	-1.91281	-1.71565	-1.95612	-2.16232	-1.98989	-2.03978	-2.1274	-2.00656	-2.18763	-0.291298	-0.326418	-0.383732	-0.378689	-0.355261	-0.386856	-0.447178	-0.572617	-0.479242	-0.433712	-0.453856	-0.445251	-0.707741	-0.758854	-0.686428	-8.27399	-6.88172	-8.02759	-7.46446	-7.52197	-7.06601	-7.30064	-7.59766	-7.77667	-7.57387	-6.60797	-7.48684	-7.25323	-7.19255	-6.79612
1.57061	1.49436	1.41311	1.47163	1.44285	1.19091	1.36832	1.20743	1.3233	1.51047	1.49214	1.42379	1.41553	1.28668	1.32451	0.921577	0.986671	1.0303	1.01287	0.958008	0.948206	1.0436	1.02321	0.977961	1.1289	1.03494	1.0363	1.11204	1.05948	1.02052	1.40402	1.17462	1.31696	1.29735	1.30806	1.32253	1.37746	1.30735	1.41331	1.7741	1.87257	1.80073	1.8883	1.70061	1.90969
2.56505	2.54987	2.54582	2.5233	2.61275	2.67742	2.54504	2.55205	2.50114	2.50999	2.5075	2.53618	2.43869	2.37493	2.3965	3.27996	3.31104	3.30986	3.35315	3.35572	3.41302	3.28208	3.28928	3.31628	3.23411	3.21934	3.26593	3.17625	3.1829	3.09285	3.46886	3.53946	3.38337	3.44691	3.41808	3.41243	3.331	3.27163	3.26169	3.32666	3.42666	3.2673	3.37001	3.39334	3.51884
-0.370874	-0.457911	-0.612517	-0.836022	-0.714068	-0.863493	-0.352745	-0.33943	-0.570584	-0.644197	-0.53252	-0.692289	-0.555016	-0.645215	-0.691404	-0.619154	-0.562019	-0.461002	-0.541224	-0.558876	-0.51214	-0.520906	-0.531506	-0.512171	-0.450911	-0.472549	-0.451199	-0.393604	-0.486288	-0.37818	-0.81464	-0.811568	-0.746922	-0.800987	-0.710564	-0.700362	-0.603928	-0.608442	-0.535473	-0.242558	-0.231795	-0.315001	-0.171246	-0.322126	-0.249454
0.118929	-0.114178	-0.184114	-0.0759821	-0.0599566	-0.252537	-0.133429	-0.098774	-0.0806532	-0.143359	-0.253941	-0.276123	-0.206078	-0.232327	-0.191069	-0.722553	-0.738161	-0.807697	-0.825552	-0.803106	-0.811674	-0.774446	-0.809837	-0.820051	-0.844923	-0.860325	-0.879576	-0.908121	-0.786961	-0.85335	0.818563	0.870131	0.779635	0.838539	0.736326	0.865939	0.7938	0.861151	0.844704	0.938729	0.865203	0.747648	0.82202	0.765072	0.77774
-3.13914	-3.23969	-3.11745	-3.27282	-3.11989	-3.29747	-3.15785	-3.20765	-3.14265	-3.43055	-3.15607	-3.25041	-3.34985	-3.16097	-3.43528	-0.984806	-1.10327	-1.05279	-0.993643	-1.08448	-1.25352	-1.00547	-0.977278	-0.97517	-0.830498	-0.914314	-0.863659	-0.787727	-0.801559	-0.803339	-5.27396	-5.54535	-4.48239	-4.9419	-4.84562	-4.77876	-4.34017	-5.09608	-4.28317	-3.70017	-3.77886	-3.3125	-3.71296	-3.85845	-3.67716
-3.29447	-3.42627	-3.39753	-3.30468	-3.32083	-3.36905	-3.4244	-3.33651	-3.38738	-3.35499	-3.39973	-3.38915	-3.50851	-3.49308	-3.56343	-1.88166	-1.79069	-1.64295	-1.8635	-1.79159	-1.69035	-1.79593	-1.79977	-1.80236	-1.85058	-2.12005	-1.96664	-2.24988	-2.12529	-2.20804	-1.05717	-0.974675	-1.01698	-1.00462	-1.10142	-1.03129	-1.22937	-1.14588	-1.16623	-1.52416	-1.52429	-1.28336	-1.44055	-1.49855	-1.44925
2.24527	2.28065	2.23797	2.1486	2.20117	2.14133	2.27334	2.19743	2.21833	2.15674	2.19018	2.22671	2.12058	2.13427	2.06445	2.297	2.30804	2.30184	2.32007	2.33539	2.34041	2.27601	2.22202	2.24833	2.19706	2.17864	2.18291	2.0252	2.10831	1.99367	2.13958	2.24181	2.12743	2.14119	2.14517	2.04437	2.15711	2.06017	2.05206	2.28665	2.19896	2.13095	2.09386	2.28666	2.1345
0.422539	0.305614	0.356399	0.522428	0.40227	0.490667	0.107586	-0.00269318	0.188777	0.502904	0.494211	0.40093	0.187778	0.202567	0.249849	3.00352	3.15958	3.182	3.0183	3.08855	3.19776	3.05484	3.13156	3.17247	1.38807	1.40256	1.50241	0.980183	1.12994	1.04965	3.59518	3.81695	3.33246	3.94523	3.23746	3.17195	3.2873	3.84274	3.75275	2.90448	1.30104	2.80346	1.56364	2.62238	1.03009
4.29021	4.28441	4.32588	3.94237	4.0373	4.06337	4.2868	4.34333	4.31514	4.39523	4.4305	4.29719	4.17207	4.18328	4.10087	4.07507	4.09191	4.07845	4.08598	4.08194	4.06042	4.03734	4.0566	4.05864	4.08671	4.09278	4.1008	4.2417	4.20239	4.25209	3.36793	3.45914	3.44412	3.41323	3.37433	3.45083	3.28695	3.21809	3.28103	3.33853	3.44575	3.32986	3.37626	3.41775	3.48136
0.411921	0.433031	0.456824	0.529317	0.534951	0.519674	0.486301	0.374908	0.394145	0.164607	0.175713	0.305143	0.372213	0.281219	0.205439	-0.943123	-0.939354	-1.05399	-0.965584	-0.963221	-1.12323	-1.0308	-0.952236	-1.07282	-0.962698	-0.847828	-0.884716	-0.896254	-0.824587	-0.847378	0.187277	0.22075	0.152261	0.22653	0.192692	0.226588	0.212318	0.18961	0.172363	0.471635	0.466838	0.380487	0.438911	0.43646	0.488379
0.524817	0.64348	0.516976	0.384953	0.490462	0.421736	0.537128	0.468897	0.480905	0.506152	0.513006	0.477459	0.427473	0.38277	0.432549	1.69943	1.65258	1.72237	1.69401	1.5991	1.5606	1.66651	1.76905	1.72425	1.82699	1.77641	1.84184	2.01287	1.89861	1.89842	-0.235218	-0.193709	-0.0506144	-0.110077	-0.0900116	-0.0850325	0.186838	-0.0804157	0.092968	0.596417	0.761113	0.573139	0.659016	0.621132	0.781006
1.74252	1.74614	1.74985	1.871	1.77883	1.90068	1.741	1.76276	1.75779	1.38968	1.42047	1.5766	1.61046	1.68759	1.49944	1.61353	1.57762	1.49849	1.54338	1.48055	1.54881	1.45381	1.41313	1.41818	1.36355	1.27894	1.34029	1.17068	1.19436	1.0075	1.3931	1.61327	1.44612	1.3605	1.56612	1.40941	1.6427	1.68593	1.86803	1.14624	0.55897	1.49127	0.776648	1.04641	0.693964
1.69465	1.66406	1.66317	1.44641	1.55157	1.51211	1.63395	1.63655	1.62841	1.62021	1.65323	1.62153	1.53152	1.50084	1.5514	1.44497	1.42061	1.44232	1.48113	1.41848	1.38086	1.46358	1.46732	1.45424	1.50412	1.43314	1.45398	1.49435	1.48386	1.4161	0.0646534	-0.0312281	0.0837259	0.137493	0.153206	0.241141	0.367203	0.284184	0.259945	0.780629	0.684318	0.626135	0.781654	0.841318	0.949558
0.671019	0.587986	0.500869	0.617209	0.561173	0.399097	0.509197	0.426676	0.485599	0.577376	0.403296	0.492794	0.560303	0.346736	0.415527	-0.877995	-0.964024	-0.860727	-0.799854	-0.855427	-0.75967	-0.912201	-0.83622	-0.923828	-0.80382	-0.823959	-0.87048	-0.831392	-0.791805	-0.842457	-2.11662	-1.83695	-1.9616	-2.04585	-1.98756	-1.97621	-2.12002	-2.18913	-2.07062	-2.23752	-2.29714	-2.20324	-2.25846	-2.13985	-2.29803
1.46381	1.22947	1.4601	1.16123	1.10297	1.27023	1.51287	1.39725	1.41183	1.56318	1.49985	1.18593	1.22979	1.38044	1.108	0.253248	0.273008	0.334833	0.487875	0.268986	0.357206	0.27927	0.362452	0.439772	0.463476	0.54137	0.411644	0.739002	0.572914	0.582193	-1.42798	-2.09006	-2.04066	-2.29339	-1.99491	-1.71531	-1.55307	-2.08426	-2.16427	-1.87633	0.0412264	0.148623	-0.569969	-0.0638027	-0.0953674
3.0968	3.03843	3.00168	2.97085	3.02064	2.95764	3.04034	3.0825	3.05428	3.01378	3.05768	3.01154	2.95252	2.87091	2.87992	4.0911	4.10718	4.12672	4.11507	4.15008	4.12717	4.07495	4.0771	4.07505	3.90852	3.90481	3.9559	3.76078	3.74735	3.67658	3.41429	3.45111	3.33796	3.44843	3.35637	3.35091	3.48064	3.41911	3.46054	3.46487	3.36825	3.34816	3.38999	3.36378	3.30935
2.51851	2.57266	2.45811	2.45996	2.49778	2.54498	2.50133	2.51343	2.52078	2.4756	2.45587	2.42994	2.3978	2.36416	2.35744	2.49505	2.51703	2.50031	2.5126	2.4868	2.58835	2.37361	2.35019	2.35465	2.23366	2.19796	2.24336	2.22291	2.20419	2.16036	2.92782	2.97136	2.76637	2.89673	2.83683	2.9143	2.76311	2.76124	2.75661	2.88299	2.75207	2.84457	2.81814	2.94326	2.93103
1.30965	1.11277	1.41233	1.05409	1.15569	1.16647	1.48826	1.41227	1.39579	1.27576	1.36467	1.26183	1.19932	1.17184	1.03492	0.245335	0.272713	0.3487	0.462877	0.229122	0.256399	0.334087	0.417021	0.505432	0.49892	0.638895	0.562248	0.73098	0.685177	0.713566	0.11754	-0.126845	-0.25217	-0.57515	-0.411905	-0.153705	0.181219	0.0738277	-0.853449	0.180072	1.32505	0.211405	0.877262	1.13177	1.22463
-2.30302	-2.43352	-2.30744	-2.62122	-2.45227	-2.56701	-2.48627	-2.27952	-2.28443	-2.29802	-2.40517	-2.23788	-2.44786	-2.54668	-2.47613	NaN	NaN	NaN	NaN	NaN	NaN	NaN	NaN	NaN	NaN	NaN	NaN	NaN	NaN	NaN	-6.06289	-6.07187	-6.03589	-5.98906	-5.67289	-5.51947	-5.40846	-5.35371	-5.35275	-5.18595	-4.63694	-5.14705	-4.6595	-5.01669	-4.93055
-2.90292	-3.21861	-3.04431	-3.00328	-3.08485	-3.28624	-3.07184	-2.98136	-3.03126	-2.99339	-2.94605	-3.02975	-3.16218	-3.22413	-3.20608	-1.71376	-1.71211	-1.64995	-1.61605	-1.66847	-1.74067	-1.49527	-1.62233	-1.47089	-1.51698	-1.46539	-1.42683	-1.28211	-1.31232	-1.23424	-3.48525	-3.68007	-4.00981	-4.38666	-3.84194	-4.0815	-4.07647	-3.70776	-4.26512	-3.86758	-3.60741	-3.94717	-3.74049	-3.71175	-3.73383
-0.460505	-0.490807	-0.449733	-0.467196	-0.504777	-0.422714	-0.520016	-0.492437	-0.515649	-0.571624	-0.594995	-0.542767	-0.574436	-0.641377	-0.609322	-4.45944	-4.64318	-4.55718	-4.40597	-4.60512	-4.60106	-4.48252	-4.49792	-4.63772	-4.39855	-4.42312	-4.30282	-4.32017	-4.37015	-4.26532	-1.43279	-1.58376	-1.49747	-1.22288	-1.59519	-1.35143	-1.43246	-1.41744	-1.41217	-1.29648	-1.30665	-1.40186	-1.25913	-1.30805	-1.2311
2.86308	2.88787	2.80268	2.73969	2.75759	2.72998	2.79918	2.76932	2.79854	2.79747	2.79993	2.75193	2.73112	2.71772	2.68099	2.94604	2.92314	2.92804	2.91052	2.93767	2.89032	2.88435	2.88426	2.89725	2.87038	2.88254	2.91134	2.94229	2.90319	2.9099	2.25404	2.3944	2.36216	2.32611	2.33494	2.33673	2.22457	2.13457	2.20507	2.35984	2.37822	2.3455	2.30692	2.4454	2.25658
-2.87649	-3.10731	-2.90901	-3.03865	-3.24517	-3.09408	-3.0859	-3.02255	-3.04524	-2.91245	-3.0562	-3.06588	-3.22801	-3.04619	-3.04073	-0.653944	-0.66428	-0.623081	-0.676394	-0.666296	-0.716249	-0.654745	-0.690971	-0.66448	-0.660278	-0.706076	-0.68836	-0.666044	-0.754751	-0.702372	-1.84224	-1.93386	-1.95883	-1.85996	-1.8481	-1.81618	-1.73407	-1.64523	-1.86629	-1.54557	-1.49133	-1.58146	-1.48752	-1.51552	-1.45335
1.82429	1.73237	1.73808	1.56599	1.63698	1.52085	1.78445	1.8216	1.82768	1.75855	1.67278	1.65681	1.61559	1.59842	1.65877	1.32205	1.37823	1.33429	1.1727	1.1511	1.08459	1.44188	1.32101	1.39492	1.53303	1.39631	1.52278	1.82101	1.72285	1.8138	-1.29961	-1.58103	-1.31817	-1.1371	-1.22351	-1.15964	-1.04209	-0.987324	-1.19975	-0.694274	-0.696534	-1.01469	-0.601696	-0.695887	-0.535843
-0.99654	-1.16168	-1.00622	-1.18466	-1.14654	-1.50193	-1.21658	-1.20277	-1.1679	-1.00542	-1.08622	-1.07238	-1.11527	-1.32137	-1.14484	-0.807106	-0.778046	-0.656387	-0.714394	-0.772163	-0.787086	-0.751677	-0.667667	-0.659319	-0.663736	-0.724634	-0.718519	-0.333672	-0.380316	-0.399073	-2.89019	-2.72068	-2.8447	-2.83531	-3.26959	-3.20896	-3.81975	-4.34071	-3.7621	-4.70983	-3.76855	-4.59198	-4.58328	-4.32028	-4.27142
-0.149021	-0.271544	-0.219184	-0.15153	-0.19527	-0.179518	-0.287128	-0.308519	-0.298779	-0.187678	-0.209198	-0.256037	-0.324533	-0.370511	-0.361563	-1.72854	-1.66536	-1.60619	-1.76716	-1.82421	-1.7268	-1.79224	-1.7792	-1.7497	-1.74996	-1.58747	-1.64355	-1.51784	-1.62634	-1.62999	-2.77855	-2.74738	-2.68608	-2.80533	-2.6577	-2.70717	-2.68005	-2.69276	-2.68044	-2.27088	-2.4748	-2.4806	-2.50377	-2.48453	-2.43659
-0.588791	-0.664858	-0.703273	-0.644288	-0.642741	-0.660107	-0.759537	-0.749647	-0.771552	-0.890685	-0.690849	-0.55871	-0.839525	-0.826617	-0.706699	-1.79495	-1.77315	-1.84383	-2.00698	-1.86791	-1.8383	-1.96426	-1.93928	-2.0056	-2.19831	-2.13188	-2.10501	-1.97737	-2.11708	-2.21668	0.944033	0.945415	0.835595	1.01274	0.863043	1.05089	0.952797	0.918053	0.989691	1.0149	0.933099	0.93523	0.910982	0.983557	0.956514
-1.02454	-1.22628	-1.11955	-1.13324	-1.13051	-1.13307	-1.23424	-1.16105	-1.16029	-1.23497	-1.14215	-1.16613	-1.24529	-1.28097	-1.25974	0.970705	0.974089	0.956129	0.915514	0.902884	0.902761	0.964716	0.895262	0.935873	0.828854	0.876236	0.845131	0.798326	0.838972	0.81794	-0.358793	-0.274903	-0.383552	-0.396517	-0.39924	-0.365888	-0.320587	-0.378281	-0.333281	-0.218759	-0.35995	-0.374582	-0.332846	-0.184519	-0.234324
-0.558226	-0.630875	-0.423572	-0.875014	-0.594672	-0.898067	-0.663677	-0.6964	-0.497245	-0.682446	-0.613865	-0.551603	-0.698698	-0.713855	-0.614965	-1.06589	-1.04677	-1.04893	-1.09501	-1.05343	-1.03674	-1.04423	-1.14705	-1.12322	-1.03838	-0.932127	-0.999147	-0.989023	-0.988304	-0.907612	2.35357	2.54722	2.38517	2.22766	2.44118	2.34899	1.87859	1.92433	1.99086	0.91822	0.86106	1.09666	0.962385	1.14697	0.80513
-2.82491	-2.78732	-2.7661	-2.70419	-2.80318	-2.75178	-2.76135	-3.15493	-2.84192	-2.76535	-2.78111	-2.85236	-2.96498	-2.82465	-3.00278	-1.83686	-1.64778	-1.7763	-1.78274	-1.68657	-1.72301	-1.7873	-1.76146	-1.70234	-1.6556	-1.74218	-1.75376	-1.83134	-1.83525	-1.79136	-6.04164	-6.04528	-5.90343	-5.93569	-5.97861	-5.72338	-6.10701	-5.86251	-6.03976	-5.72569	-6.14087	-5.91308	-6.06932	-6.14999	-5.74706
1.98764	1.98739	1.9802	1.90873	2.00127	1.88332	1.94319	2.02678	1.91669	1.97647	2.0849	1.96597	1.89625	1.82426	1.82155	1.30343	1.25989	1.27303	1.2972	1.25324	1.30464	1.24313	1.34548	1.3138	1.31299	1.31036	1.32131	1.49467	1.42019	1.38231	0.861292	0.765027	0.858869	0.9596	0.900442	0.983876	1.06855	1.03462	0.929821	1.43845	1.36884	1.58732	1.33873	1.57826	1.54586
3.35166	3.31662	3.32806	3.33411	3.3712	3.43308	3.28879	3.31809	3.28035	3.26011	3.26395	3.21668	3.21382	3.16454	3.20645	3.66469	3.70584	3.68377	3.70869	3.71103	3.6728	3.56489	3.61263	3.56569	3.50447	3.46411	3.49797	3.41184	3.40434	3.38696	3.87745	4.01943	3.80587	3.87811	3.84333	3.80088	3.63595	3.64121	3.68605	3.32093	3.36598	3.35884	3.38334	3.33366	3.35318
0.856638	0.956701	0.807776	0.722201	0.792605	0.689665	0.87933	0.735527	0.908856	0.945117	0.873819	0.703972	0.789389	0.648288	0.772291	0.525555	0.557484	0.533911	0.582064	0.580513	0.59948	0.631752	0.600477	0.583305	0.690943	0.666416	0.623699	0.791544	0.702166	0.787905	-0.76811	-0.653575	-0.611547	-0.757874	-0.747194	-0.629155	-0.621681	-0.707449	-0.570257	-0.338622	-0.486381	-0.487968	-0.433037	-0.535988	-0.467604
-0.84481	-0.873505	-0.890082	-0.85225	-0.915149	-0.888206	-0.951607	-1.05487	-0.894349	-0.965823	-1.02919	-0.973265	-1.06347	-1.03523	-0.920139	-1.76632	-1.71164	-1.70884	-1.44587	-1.7121	-1.70783	-1.6356	-1.71398	-1.74686	-1.6299	-1.84448	-1.67522	-1.79173	-1.69443	-1.82837	-2.22218	-2.19628	-2.19034	-2.22413	-2.26543	-2.3109	-2.27931	-2.30668	-2.18742	-2.09544	-2.08655	-2.09868	-2.14189	-2.3142	-2.15893
1.32307	1.4029	1.24041	1.28672	1.25461	1.22627	1.2827	1.26346	1.20414	1.31316	1.29827	1.20444	1.27454	1.16047	1.12237	1.48889	1.40404	1.37686	1.49435	1.46309	1.47295	1.51826	1.47969	1.47161	1.6321	1.72534	1.68875	2.08281	1.96519	1.98129	0.30549	0.324878	0.418485	0.448586	0.474855	0.405118	0.368675	0.389414	0.468523	0.497077	0.739938	0.539185	0.74082	0.514727	0.805338
-3.10281	-3.23144	-3.15361	-3.01513	-3.07303	-2.87147	-3.27847	-3.08158	-2.98614	-3.30024	-3.26752	-3.0726	-3.29554	-3.31954	-3.28161	-0.885841	-0.939131	-0.913486	-1.01846	-0.88447	-0.932405	-1.00148	-1.08136	-0.927067	-1.18984	-1.12944	-1.08283	-1.37248	-1.4168	-1.24546	-0.0777416	0.178414	0.0673456	0.0726337	-0.0146961	-0.0448427	0.00359535	0.00234032	0.10457	0.0212297	-0.0698633	-0.047821	-0.0662079	-0.0750694	-0.131155
2.20078	2.14185	2.18683	2.27148	2.22478	2.25174	2.1345	2.13181	2.17065	2.04386	2.14204	2.11787	2.09442	1.97034	2.0559	2.86564	2.89931	2.88327	2.88079	2.93845	2.93298	2.82105	2.82849	2.80042	2.76671	2.7017	2.73817	2.52003	2.49479	2.51731	2.93127	3.01461	2.84305	2.87832	2.83457	2.83026	2.75578	2.7725	2.85574	2.61282	2.57627	2.49377	2.47885	2.47632	2.37031
-1.93096	-2.08932	-1.96663	-2.32563	-2.20979	-2.09457	-1.93097	-2.07576	-1.86324	-1.8666	-2.15227	-1.95105	-2.14481	-2.17151	-2.07786	-6.20019	-6.28077	-6.42464	-6.50283	-6.18033	-6.51087	-5.77566	-6.21614	-6.33988	-6.08218	-6.30272	-6.74922	-6.40152	-5.85691	-6.13045	-1.3353	-1.17053	-1.20632	-1.55225	-1.47889	-1.41931	-2.03645	-1.93391	-1.84259	-2.61934	-1.76461	-2.35778	-2.14551	-2.55069	-2.42147
0.944817	0.868567	0.919259	1.09066	1.04551	1.04485	0.879772	0.93206	0.950965	0.79963	0.789577	0.868784	0.767321	0.747882	0.811081	2.18843	2.18227	2.21761	2.19688	2.21389	2.20014	2.03763	2.0285	2.03678	1.73463	1.70617	1.81318	1.4681	1.54851	1.45266	1.93601	2.0307	1.91697	1.97952	1.83457	1.8086	1.75554	1.70055	1.64691	1.52796	1.50046	1.39386	1.44901	1.56953	1.33415
1.62587	1.5783	1.5275	1.43785	1.54792	1.31153	1.41614	1.45532	1.37304	1.5517	1.52554	1.47784	1.56643	1.36537	1.39407	2.13757	2.13179	2.11572	2.22994	2.06611	1.95546	2.13287	2.19311	2.11234	2.24973	2.23092	2.25595	2.53282	2.47562	2.45102	1.12312	1.14477	1.21443	1.17554	1.21779	1.20023	1.2633	1.16787	1.19634	1.66422	1.6565	1.62688	1.70301	1.65258	1.7915
-3.45578	-3.50598	-3.85813	-3.93729	-3.77876	-3.75624	-3.56579	-3.57159	-3.66891	-3.92471	-3.67309	-3.77847	-3.65642	-3.77176	-3.79728	-3.67384	-3.62659	-3.55419	-3.64354	-3.47447	-3.4232	-3.45151	-3.494	-3.46663	-3.84087	-3.60443	-3.77352	-3.81225	-3.78872	-3.65746	-2.59809	-2.24497	-2.39191	-2.54001	-2.5152	-2.35089	-2.46349	-2.57807	-2.35366	-2.39261	-2.65534	-2.26697	-2.66408	-2.52168	-2.44168
-2.13669	-2.24418	-2.28508	-2.51965	-2.53005	-2.45809	-2.37568	-2.35656	-2.33143	-2.34364	-2.3157	-2.2775	-2.42581	-2.25302	-2.39192	-1.37874	-1.38681	-1.46625	-1.33459	-1.48119	-1.39295	-1.25559	-1.19529	-1.32413	-1.11094	-1.18072	-1.13363	-1.01042	-0.928768	-0.998856	-1.86207	-1.84622	-1.84286	-1.74885	-1.72201	-1.67931	-1.76238	-1.68537	-1.71032	-1.23991	-1.10345	-1.45036	-1.17927	-1.28923	-1.1476
2.18093	2.18613	2.19555	2.19461	2.24451	2.40456	2.1031	2.11782	2.0608	2.10889	2.13751	2.18263	2.07915	2.02045	2.05945	2.25087	2.27377	2.19433	2.24699	2.24037	2.13746	2.02997	2.15006	2.04622	1.7504	1.82574	1.94702	1.64779	1.67795	1.60488	2.27977	2.57127	2.24605	2.3582	2.32964	2.27586	1.96573	1.81693	1.95356	1.19034	1.12207	1.41866	1.22871	1.33646	1.11615
0.491829	0.567926	0.63605	0.452628	0.564944	0.601883	0.548828	0.513321	0.537501	0.495112	0.574991	0.52351	0.425781	0.421762	0.445501	1.18946	1.23005	1.23775	1.19016	1.20319	1.13663	1.07318	1.11939	1.07968	0.932102	0.925446	0.95479	0.869236	0.81741	0.800724	-0.403078	-0.332309	-0.421763	-0.506426	-0.466793	-0.450231	-0.569061	-0.552168	-0.571827	-0.542581	-0.675225	-0.701803	-0.59746	-0.509344	-0.599506
-0.645468	-0.680986	-0.519534	-0.713782	-0.711785	-0.640902	-0.371864	-0.401564	-0.327775	-0.565927	-0.463951	0.139921	-0.658777	-0.698056	-0.891895	-0.97006	-1.03925	-0.916355	-0.775751	-0.956598	-0.807583	-1.0099	-1.01568	-0.88648	-1.16297	-0.953875	-0.998955	-1.12964	-1.10039	-1.30473	-0.707443	-0.630595	-1.13378	-1.85559	-1.87684	-1.79014	-1.24668	-1.19631	-1.80959	-1.76766	-1.5275	-1.59459	-1.51439	-1.43964	-1.73399
2.7419	2.69205	2.76359	2.47494	2.61188	2.68151	2.70504	2.82128	2.76044	2.77807	2.7911	2.76333	2.60755	2.54854	2.6389	3.28533	3.33104	3.30586	3.32119	3.38081	3.36788	3.21235	3.22546	3.22685	3.09752	3.1555	3.13775	3.10964	3.07226	3.11079	3.49328	3.61021	3.45611	3.44409	3.43953	3.46393	2.99309	2.87089	2.95679	2.52476	2.64561	2.57715	2.64188	2.67233	2.64952
0.327118	0.246574	0.107556	0.20173	0.266486	0.234343	0.14443	0.101019	0.118072	0.0602598	0.062685	0.127245	0.0395069	0.0394964	0.199806	2.19875	2.22921	2.2272	2.2009	2.2019	2.23962	2.10688	2.1501	2.15732	1.94506	2.04514	1.98202	1.99477	1.97771	1.9767	0.792164	0.963107	0.999551	0.755621	0.975044	0.873319	0.670696	-0.0505638	-0.33584	-0.3891	0.840705	1.16569	0.690033	0.0267773	0.792908
-0.635553	-0.560432	-0.463984	-0.717521	-0.613729	-0.479307	-0.532732	-0.429916	-0.481273	-0.606544	-0.61487	-0.513773	-0.708973	-0.713025	-0.639997	1.40591	1.42959	1.48531	1.43933	1.42901	1.48736	1.37947	1.3662	1.40668	1.30044	1.24339	1.29474	1.2532	1.20842	1.22565	1.23484	1.31455	1.23726	1.24482	1.22678	1.2167	1.20167	1.14244	1.18116	1.24549	1.21437	1.20401	1.19578	1.19528	1.20964
-0.619621	-0.413914	-0.582873	-0.636434	-0.604018	-1.13508	-0.741711	-1.01901	-0.885745	-0.687799	-0.60751	-0.634007	-0.539793	-0.778836	-0.69738	-0.495161	-0.537094	-0.472355	-0.455833	-0.55345	-0.406933	-0.392378	-0.479794	-0.437176	-0.31621	-0.45961	-0.446966	-0.276369	-0.365019	-0.388044	-1.77023	-1.90395	-1.68472	-1.7991	-1.6525	-1.62064	-1.42362	-1.46839	-1.58939	-1.31894	-1.19643	-0.914301	-1.10106	-0.910067	-1.12616
2.70797	2.63675	2.53595	2.42369	2.48883	2.45128	2.6346	2.72011	2.67979	2.64713	2.57301	2.5476	2.5178	2.43069	2.53428	2.52274	2.54451	2.53289	2.59235	2.59397	2.60314	2.56288	2.55476	2.56688	2.55615	2.6303	2.60465	2.78229	2.77498	2.80846	2.54175	2.51976	2.45054	2.60216	2.62169	2.63816	2.54882	2.55311	2.5814	2.51294	2.3352	2.39777	2.42043	2.45166	2.47628
0.676836	0.758068	0.661086	0.551784	0.555768	0.508953	0.649466	0.626757	0.674726	0.613862	0.630842	0.626631	0.553223	0.603133	0.543331	1.70718	1.67356	1.70371	1.70844	1.73977	1.77402	1.64425	1.70467	1.65114	1.57257	1.62207	1.56418	1.52299	1.53052	1.51335	1.21361	1.36157	1.15151	1.11858	1.15421	1.33205	0.85405	0.905651	1.01503	0.338134	0.30115	0.505917	0.365757	0.308554	0.355814
3.32849	3.31764	3.25271	3.22671	3.23016	3.14954	3.24361	3.20835	3.22751	3.27764	3.25877	3.22947	3.21737	3.15573	3.13034	2.40988	2.42015	2.43189	2.47396	2.42601	2.50448	2.48205	2.50081	2.44719	2.46601	2.47433	2.47621	2.40083	2.42411	2.32558	2.25431	2.31248	2.17052	2.26414	2.22702	2.19108	2.31123	2.31764	2.21729	2.54876	2.36665	2.43489	2.39213	2.60824	2.44596
-3.6725	-3.52749	-3.70755	-3.59098	-3.66906	-3.52181	-3.50948	-3.74793	-3.61388	-3.56257	-3.54546	-3.58629	-3.77241	-3.74884	-3.77927	-1.16826	-1.1202	-1.17533	-1.14277	-1.23776	-1.02057	-1.03887	-1.02308	-0.995604	-0.980051	-1.06621	-1.13574	-0.992306	-1.12755	-1.08632	-2.05597	-2.02383	-1.90817	-2.0064	-1.85123	-1.96984	-1.90282	-1.75394	-1.91185	-1.66777	-1.59642	-1.7813	-1.64536	-1.80047	-1.67416
-1.75019	-1.87012	-1.92071	-1.83404	-1.92532	-1.90324	-1.87422	-1.83156	-1.89106	-1.98492	-2.11397	-1.92025	-1.75906	-2.16482	-2.00841	-0.0249462	-0.0567665	-0.0901699	-0.0736599	0.0235329	-0.00301552	-0.00756264	-0.078558	-0.0735359	-0.0907669	-0.021389	-0.109854	-0.0328102	-0.094141	-0.0417442	0.13652	0.187337	0.178531	0.168091	0.177015	0.110831	0.274712	0.199951	0.317251	0.396867	0.279206	0.167837	0.250513	0.0991898	0.178131
-0.540619	-0.572439	-0.595645	-0.649125	-0.605531	-0.458008	-0.54467	-0.537937	-0.575898	-0.544732	-0.625193	-0.611313	-0.716185	-0.62412	-0.758415	-0.287468	-0.293196	-0.31436	-0.377338	-0.360764	-0.256779	-0.4599	-0.42914	-0.438885	-0.712317	-0.508013	-0.560661	-0.675064	-0.721176	-0.685879	0.0828228	0.193686	-0.019084	-0.146654	-0.0563087	-0.170903	-0.252684	-0.416983	-0.200911	-0.617183	-0.930259	-0.88693	-0.831022	-0.721914	-0.975979
-1.29576	-1.34395	-1.27807	-1.66023	-1.49058	-1.3558	-1.33027	-1.24426	-1.32457	-1.33401	-1.37753	-1.44144	-1.4923	-1.39615	-1.41931	1.39582	1.24949	1.25943	1.46474	1.27273	1.23936	1.24779	1.41029	1.29627	1.37658	1.3476	1.41059	1.5462	1.5037	1.42647	1.52003	1.49134	1.22233	1.10945	1.1259	1.30429	1.4053	1.26124	1.56387	1.27592	0.739425	1.56519	1.04273	1.26245	0.870512
2.55495	2.57765	2.57625	2.35999	2.46452	2.57783	2.61078	2.6506	2.62201	2.60847	2.65167	2.58663	2.44423	2.45106	2.42471	2.9381	2.9376	2.93551	2.90786	2.93333	2.92594	2.86378	2.84264	2.82354	2.79891	2.7945	2.82581	2.82688	2.81184	2.79044	2.84683	2.87545	2.78952	2.88366	2.841	2.87265	2.91252	2.90949	2.89579	2.96467	2.95058	2.8647	2.96719	2.9606	3.03237
-2.58229	-2.79517	-2.67133	-2.84375	-2.83284	-2.84662	-2.697	-2.66852	-2.67128	-2.77058	-2.76479	-2.75114	-2.83982	-2.75434	-2.84333	-1.58442	-1.42507	-1.46943	-1.62347	-1.51482	-1.54231	-1.44781	-1.48756	-1.43023	-1.475	-1.52239	-1.46068	-1.48741	-1.53376	-1.56219	-2.14418	-1.95993	-1.97992	-2.06102	-1.90959	-2.04005	-1.90236	-1.92616	-1.90326	-1.60216	-1.58783	-1.80242	-1.61312	-1.74783	-1.5076
-4.43247	-4.3243	-4.33261	-4.67914	-4.28089	-4.50408	-4.15047	-4.25109	-4.01727	-4.25274	-4.30827	-4.43135	-4.41216	-4.61853	-4.44733	-4.58223	-4.48504	-4.44292	-4.46371	-4.17954	-4.40889	-4.45496	-4.40254	-4.33125	-4.32197	-4.39304	-4.47339	-4.18397	-4.06394	-4.39629	-4.31256	-4.08787	-3.95299	-4.264	-4.10222	-4.03346	-3.96455	-3.97882	-3.99837	-3.59723	-3.49204	-3.67979	-3.27207	-3.59745	-3.45128
-3.54385	-3.54427	-3.50064	-3.83085	-3.54178	-3.55453	-3.45364	-3.01262	-3.60415	-3.93472	-3.78437	-3.80495	-3.67522	-3.59028	-3.71145	NaN	NaN	NaN	NaN	NaN	NaN	NaN	NaN	NaN	NaN	NaN	NaN	NaN	NaN	NaN	-1.4956	-1.41095	-1.63996	-1.57262	-1.52381	-1.63724	-1.44585	-1.58166	-1.54755	-2.15757	-2.32056	-2.17953	-2.2596	-2.07378	-2.24733
0.816456	0.824087	0.829326	0.621495	0.761485	0.825006	0.742565	0.911999	0.802928	0.775403	0.858883	0.89974	0.701591	0.637271	0.743231	1.94316	2.13124	2.03216	1.89555	1.97174	2.05882	1.75775	2.02476	1.81901	1.16449	1.36374	1.3268	1.29156	1.28375	1.24204	2.92207	3.05173	2.77602	2.61687	2.27411	2.47283	2.31314	2.08649	2.25311	1.5062	1.67521	1.59455	1.63232	1.77856	1.74248
1.51008	1.47732	1.48065	1.27346	1.32023	1.24724	1.43668	1.43678	1.43916	1.45931	1.49483	1.38308	1.39618	1.31748	1.36677	1.07102	1.0506	1.1164	1.05918	1.10961	1.13015	1.16452	1.08261	1.16147	1.23422	1.15582	1.1448	1.27707	1.22057	1.22161	-0.642197	-0.636153	-0.561786	-0.587757	-0.566151	-0.50331	-0.35014	-0.421082	-0.404694	-0.0682249	-0.110707	-0.125706	-0.147411	-0.107897	-0.0549278
1.41473	1.4506	1.33194	1.16323	1.19377	1.16544	1.37761	1.41881	1.48438	1.42755	1.38801	1.33807	1.28625	1.28077	1.2435	1.37938	1.34538	1.43071	1.39599	1.46317	1.48022	1.29165	1.34548	1.36506	1.2918	1.27577	1.31587	1.1825	1.18581	1.17987	1.69384	1.88872	1.72832	1.66764	1.72673	1.73343	1.28416	1.25086	1.3658	0.930772	0.990031	1.05663	0.954033	0.996611	0.849091
-1.72625	-1.83248	-1.39204	-1.57957	-1.53433	-1.06514	-1.73849	-1.77435	-1.44935	-1.6745	-1.58421	-1.41996	-1.98163	-1.83717	-1.51674	3.76636	3.80895	3.77695	3.75756	3.74755	3.80548	3.57332	3.6205	3.61693	2.91264	2.8367	2.90541	2.04287	2.18311	2.0922	2.29201	2.54508	2.19752	2.51998	2.17366	2.03928	2.21126	2.8378	2.57023	2.21163	1.01528	2.21241	1.19866	1.96469	0.799469
4.81925	4.81838	4.79256	4.80395	4.80922	4.91455	4.80913	4.87627	4.80093	4.72832	4.77657	4.7568	4.71931	4.66559	4.66084	5.22435	5.22577	5.23075	5.28641	5.30446	5.2823	5.10585	5.13846	5.09343	4.97865	4.9297	4.99883	4.75471	4.78022	4.66401	4.29962	4.372	4.26094	4.34152	4.31568	4.34745	4.32708	4.3286	4.31847	4.4748	4.40021	4.36246	4.39958	4.44641	4.42563
3.37006	3.27116	3.35128	3.22827	3.21338	3.10864	3.35328	3.23379	3.30753	3.32993	3.39873	3.33637	3.23282	3.19998	3.17701	3.5152	3.55805	3.58047	3.62455	3.57368	3.65243	3.67547	3.64081	3.64725	3.74152	3.66988	3.67191	3.69395	3.6787	3.6695	2.37624	2.3068	2.32252	2.50161	2.45053	2.34693	2.71376	2.70031	2.67121	3.24495	3.04346	2.93073	3.16588	3.00604	2.97649
1.94667	2.01225	1.96284	1.84497	1.87077	1.96873	1.91827	1.98873	1.91636	1.91105	1.89044	1.90602	1.841	1.86842	1.8317	2.18436	2.26032	2.26127	2.21053	2.27943	2.2355	2.20516	2.19238	2.16896	2.0345	2.07439	2.06647	1.96537	1.97254	1.9782	2.3327	2.39284	2.31808	2.3899	2.30183	2.33977	2.19654	2.28448	2.22001	1.7772	1.75642	1.76891	1.7449	1.89166	1.71104
-3.46335	-3.31756	-3.55755	-3.3171	-3.73174	-3.6604	-3.55075	-3.61092	-3.4975	-3.61128	-3.51635	-3.54892	-3.45323	-3.63474	-3.62886	-2.38644	-2.47179	-2.30446	-2.45364	-2.47745	-2.54948	-2.27548	-2.3708	-2.27876	-2.05441	-2.19543	-2.2727	-2.07006	-2.3044	-2.22196	-1.42854	-1.51512	-1.38453	-1.27536	-1.38628	-1.35296	-1.27021	-1.26519	-1.18419	-0.939082	-0.978381	-1.17894	-0.915447	-0.959276	-0.8685
-0.243937	-0.412075	-0.275928	-0.742192	-0.602708	-0.646191	-0.0878181	-0.291689	-0.225774	-0.339767	-0.365108	-0.465593	-0.40918	-0.45666	-0.443233	-1.02054	-1.04905	-0.770107	-0.919626	-0.803106	-0.987291	-0.835051	-0.777609	-0.776094	-0.699896	-0.748356	-0.667671	-0.412304	-0.589182	-0.399317	0.0176334	-0.262326	0.0171251	-0.0602131	0.056942	0.032876	0.402405	0.416847	0.325375	1.00521	1.17038	0.892309	1.17503	1.09134	1.23624
1.44285	1.5181	1.4367	1.25151	1.40565	1.33822	1.4531	1.5398	1.46676	1.37775	1.43577	1.3985	1.35517	1.34943	1.31697	0.269087	0.214495	0.237335	0.210772	0.210953	0.10429	0.225756	0.116192	0.113794	0.325462	0.26055	0.17836	0.0540638	0.0592194	0.0260563	-0.430748	-0.387399	-0.477138	-0.380848	-0.414055	-0.511155	-0.339449	-0.470137	-0.482321	-0.46235	-0.504409	-0.597557	-0.50621	-0.375658	-0.560163
2.04981	2.06376	2.00531	1.8647	1.90207	1.89975	2.00842	2.01258	2.03398	1.9905	2.00073	1.96506	1.92263	1.90419	1.92027	2.13875	2.19284	2.13289	2.11911	2.06863	2.06454	1.98634	1.98528	1.98674	2.00999	1.99448	2.04611	2.04242	1.97934	2.01471	2.58848	2.60663	2.49081	2.55979	2.41197	2.47346	2.52331	2.45094	2.45754	2.76182	2.73973	2.74364	2.75529	2.79247	2.80391
1.92508	1.96685	1.88172	1.72967	1.7931	1.7375	1.88736	2.03909	1.92071	1.88624	1.81569	1.83448	1.81969	1.80097	1.78186	1.38892	1.42007	1.35716	1.37204	1.38152	1.40277	1.359	1.41083	1.43174	1.50148	1.45985	1.47765	1.57898	1.55541	1.50079	1.79244	1.78189	1.76451	1.81095	1.72971	1.78055	1.81427	1.75717	1.79416	2.0322	1.9879	1.85137	1.99797	1.97352	2.03176
-5.42068	-5.61733	-5.27661	-5.65086	-5.71963	-5.75043	-5.78734	-5.67056	-5.4573	-5.59452	-5.44398	-5.26595	-5.55072	-5.60668	-5.52763	-1.20168	-1.03245	-1.08102	-1.34029	-1.13544	-1.22896	-1.46985	-1.17188	-1.28914	-1.83662	-1.84598	-1.72882	-2.40252	-2.25198	-2.15182	-3.2574	-3.12995	-3.39388	-3.07754	-3.42722	-3.32844	-3.33311	-3.36256	-3.37904	-3.92916	-3.77471	-3.70093	-4.06324	-3.86164	-4.11733
2.82417	2.66796	2.64029	2.56703	2.61675	2.43643	2.62417	2.59925	2.59298	2.73167	2.66612	2.61713	2.65047	2.55051	2.56173	2.74066	2.755	2.74042	2.82853	2.69059	2.61511	2.74089	2.82315	2.75699	2.82236	2.84193	2.81759	2.94074	2.95313	2.93388	1.87934	1.93478	2.0725	1.97085	1.9812	2.06174	2.09407	1.93572	2.12778	2.42336	2.36631	2.52751	2.4673	2.47687	2.65707
3.85781	3.86199	3.75573	3.88112	3.90363	3.99933	3.75816	3.75965	3.74659	3.69405	3.71058	3.75976	3.77073	3.67179	3.66498	4.00314	4.0187	4.03933	4.03158	4.05971	4.1248	3.91341	3.90385	3.9285	3.80888	3.73679	3.83879	3.44436	3.51928	3.3478	3.73908	3.80021	3.68926	3.77271	3.66624	3.72842	3.53741	3.57	3.61048	3.62008	3.59221	3.60895	3.56289	3.57248	3.57734
2.65588	2.66743	2.53403	2.50122	2.48801	2.72743	2.53523	2.64427	2.61741	2.58177	2.54175	2.53318	2.45751	2.51264	2.52003	0.982389	1.04457	1.0428	1.00056	1.04727	1.00639	0.905296	0.952709	0.957338	0.837652	0.841011	0.854216	0.78771	0.819176	0.850843	1.3471	1.47248	1.27579	1.31201	1.22335	1.31693	1.12271	0.993942	1.1698	0.92085	0.840482	0.872524	0.856737	0.959726	0.889385
2.25896	2.22675	2.32695	2.19264	2.27416	2.41061	2.31939	2.3628	2.26704	2.27611	2.34183	2.34061	2.18346	2.13141	2.13074	2.05162	2.10186	2.08979	2.07872	2.11598	2.10149	1.96329	2.04939	2.01417	1.8272	1.88406	1.92976	1.88139	1.83333	1.90407	3.16406	3.3333	3.13023	3.13542	3.02668	3.05342	2.90501	2.7405	2.93093	2.46825	2.31055	2.38401	2.34123	2.44831	2.31836
1.49293	1.40843	1.2984	1.26655	1.29758	1.32243	1.2854	1.47614	1.3708	1.41593	1.28218	1.52067	1.26931	1.2368	1.32764	1.74667	1.74872	1.67653	1.73249	1.80271	1.77333	1.74525	1.73595	1.69697	1.68499	1.74634	1.8189	1.6741	1.75172	1.74688	2.12628	2.26944	2.13962	2.14125	2.15273	2.14461	2.205	2.22692	2.21414	2.25322	2.04131	2.08345	2.11089	2.16868	2.07331
0.534401	0.464088	0.505752	0.40615	0.443532	0.365326	0.492832	0.430149	0.438943	0.530227	0.547083	0.471531	0.46122	0.325379	0.352879	-0.66799	-0.611559	-0.572992	-0.551308	-0.529118	-0.534735	-0.508316	-0.549604	-0.581261	-0.417812	-0.514498	-0.522177	-0.4382	-0.49814	-0.474745	-0.400026	-0.309728	-0.395265	-0.493065	-0.453979	-0.436458	-0.189148	-0.390285	-0.28479	0.036891	-0.00105572	0.00328064	0.0533485	0.112345	0.0867004
-0.639297	-0.733023	-0.731729	-0.722743	-0.638709	-0.660107	-0.73254	-0.671324	-0.464444	-0.740724	-0.697819	-0.703323	-0.861881	-0.869418	-0.737404	0.0864429	0.0974731	0.0462646	0.138334	0.123295	-0.0582981	-0.0130806	0.0640182	-0.00452995	-0.149281	-0.181524	-0.203674	-0.369894	-0.320303	-0.374466	1.33527	1.46477	1.31566	1.26058	1.20804	1.20699	1.0544	0.95998	0.998943	0.694688	0.63425	0.583895	0.660139	0.72518	0.618063
-2.3954	-2.28702	-2.00897	-2.35536	-2.25346	-2.24418	-2.02448	-2.13989	-2.25745	-2.08449	-2.17063	-2.37752	-2.33006	-2.33066	-2.39473	-2.4987	-2.40784	-2.55406	-2.45286	-2.42171	-2.57046	-2.52744	-2.49405	-2.41463	-2.18476	-2.17148	-2.24833	-1.8997	-1.99151	-2.01383	-4.5632	-5.06513	-4.64948	-4.55562	-4.23049	-4.26636	-4.30512	-4.07343	-4.22627	-3.02752	-3.01292	-3.17188	-2.8168	-3.01673	-2.8283
-0.842482	-0.97788	-1.08105	-1.24992	-1.17906	-1.37903	-1.03266	-0.870033	-0.942744	-0.819793	-0.952282	-0.986099	-1.05396	-1.11574	-1.09456	NaN	NaN	NaN	NaN	NaN	NaN	NaN	NaN	NaN	NaN	NaN	NaN	NaN	NaN	NaN	NaN	NaN	NaN	NaN	NaN	NaN	NaN	NaN	NaN	NaN	NaN	NaN	NaN	NaN	NaN
-7.1988	-6.58717	-7.08789	-7.74105	-7.98927	-6.94004	-6.62519	-6.61249	-6.74263	-7.10632	-7.03228	-7.13355	-7.09354	-7.37668	-6.76596	-4.85457	-4.92216	-4.53484	-4.74483	-4.55441	-4.64843	-4.68026	-4.67696	-4.74874	-4.77449	-4.88473	-4.93345	-4.81389	-4.95277	-5.3274	-1.66737	-1.53583	-1.60844	-1.56864	-1.57203	-1.49975	-2.53181	-2.272	-2.19994	-3.18794	-2.8635	-2.81757	-2.82882	-2.95288	-2.80516
3.07667	3.09291	2.99285	2.84775	2.84779	2.9459	3.09708	3.15786	3.09887	3.13755	3.19228	3.04837	3.00774	2.85021	2.9444	2.60897	2.60901	2.60943	2.60619	2.56002	2.65137	2.69565	2.73001	2.73734	2.86204	2.84218	2.90165	3.00289	2.95502	2.95593	1.84882	1.82328	1.92617	2.00831	1.99789	2.01323	2.1357	2.1968	2.19862	2.55735	2.73038	2.49896	2.6585	2.3927	2.59972
-1.84957	-1.78977	-1.7357	-1.93903	-2.05351	-2.1506	-1.80761	-1.93197	-1.99634	-1.85423	-1.78921	-2.00318	-1.93077	-1.8247	-1.97909	-0.0591965	-0.124138	0.148979	0.260904	0.0584507	-0.170031	-0.0262814	0.0697842	0.185631	0.0747986	-0.0255604	0.0693092	0.085722	0.157753	-0.0953369	NaN	NaN	NaN	NaN	NaN	NaN	NaN	NaN	NaN	NaN	NaN	NaN	NaN	NaN	NaN
0.433016	0.491346	0.366109	0.482026	0.428283	0.460171	0.399321	0.396107	0.399318	0.284371	0.317083	0.353981	0.356028	0.294478	0.280577	0.917067	0.952017	0.929655	0.952631	0.95327	0.996325	0.773001	0.805254	0.881052	0.675137	0.64826	0.729019	0.405336	0.434666	0.336798	-0.0845985	-0.0930452	-0.0894728	0.0449657	-0.0105	-0.153472	0.0413609	-0.0364342	-0.100592	0.28266	0.317828	0.178083	0.240736	0.376957	0.348225
-1.44976	-1.42691	-1.24356	-1.35239	-1.37523	-1.17147	-1.3722	-1.35273	-1.28637	-1.44875	-1.36206	-1.313	-1.48888	-1.53308	-1.45757	0.144003	0.0894909	0.123018	0.0983829	0.122879	0.115629	0.146561	0.120262	0.109608	0.0848885	0.0877361	0.0931149	0.196287	0.0686836	0.104094	0.179083	0.118958	0.0157557	0.0185452	0.106396	0.0640841	0.22312	0.221731	0.178261	0.415639	0.198016	0.299997	0.321915	0.349688	0.336304
-0.369541	-0.342783	-0.265529	-0.454553	-0.361373	-0.389473	-0.329515	-0.306883	-0.273864	-0.366916	-0.202295	-0.305058	-0.424356	-0.466613	-0.444464	0.335052	0.31418	0.392824	0.32935	0.31142	0.350725	0.439657	0.454548	0.413183	0.43828	0.442036	0.474062	0.516401	0.510822	0.50173	0.547598	0.538901	0.467437	0.495699	0.531191	0.518508	0.467932	0.687336	0.524866	0.649533	0.657348	0.527321	0.701359	0.628017	0.666279
-1.67362	-1.55111	-1.76836	-1.62378	-1.72236	-1.82648	-1.78214	-1.73322	-1.52997	-1.82981	-1.79176	-1.71747	-1.75045	-1.8491	-1.75063	-0.809195	-0.859119	-0.808229	-0.760826	-0.772291	-0.912531	-0.863558	-0.853565	-0.839554	-0.867178	-0.898046	-0.881697	-0.876873	-0.794996	-0.86651	-2.07739	-2.04483	-2.34266	-2.25229	-2.07879	-2.22429	-2.06771	-1.83998	-2.08041	-2.01625	-2.08115	-2.34767	-2.19479	-2.1792	-2.22024
-6.26963	-6.36822	-6.32759	-6.35159	-6.33434	-6.61751	-6.50521	-6.38341	-6.30748	-6.16353	-5.94267	-6.31631	-6.48292	-6.44544	-6.39356	-0.322647	-0.419136	-0.356886	-0.414864	-0.345755	-0.302713	-0.41782	-0.296213	-0.358456	-0.413261	-0.516537	-0.544748	-0.833452	-0.759752	-0.867117	-5.94542	-5.87224	-5.79824	-5.77555	-5.84057	-5.71206	-5.70166	-5.7993	-5.61611	-5.41582	-5.53841	-5.62507	-5.22738	-5.36776	-5.27361
4.34131	4.32754	4.2889	4.1727	4.24944	4.17703	4.30448	4.29594	4.30782	4.29523	4.27689	4.24673	4.23481	4.18591	4.18208	4.03913	4.03306	4.04966	4.06692	4.03442	4.01235	4.04593	4.05752	4.03871	4.13697	4.08823	4.13853	4.18405	4.15166	4.10539	4.1386	4.15729	4.11062	4.0887	4.03663	4.06005	4.31656	4.22935	4.3374	4.51386	4.36692	4.37151	4.38327	4.4226	4.40717
2.11081	2.10186	2.00952	1.79588	1.91247	1.81284	2.08705	2.17821	2.08631	2.13334	2.13163	2.03234	1.95744	1.90884	2.00115	2.23229	2.23676	2.21032	2.25047	2.25498	2.20763	2.1781	2.22214	2.22928	2.27615	2.34109	2.34625	2.52636	2.4533	2.53835	2.53124	2.77168	2.57407	2.55189	2.40648	2.43121	2.23482	2.1006	2.32546	1.74841	2.01768	1.83032	1.89191	1.77231	1.95655
-1.78975	-1.82865	-1.97703	-1.92754	-1.86087	-2.01783	-1.95806	-2.02873	-1.97709	-1.91177	-1.82246	-1.84901	-1.91774	-2.02624	-2.00432	-2.04204	-1.92962	-1.84062	-1.94935	-2.05523	-1.89511	-1.95931	-1.81606	-1.94443	-1.8206	-1.83802	-1.7516	-1.69752	-1.74183	-1.73116	-3.9179	-4.06891	-3.63937	-3.69256	-3.73532	-3.95119	-3.47424	-3.7788	-3.79374	-3.1621	-2.83907	-3.0813	-3.01201	-2.82538	-2.95989
-3.34153	-3.32031	-3.27674	-3.33799	-3.46207	-3.53174	-3.35313	-3.28876	-3.42658	-3.28303	-3.23898	-3.09013	-3.40054	-3.53813	-3.34882	-1.12582	-1.04629	-1.03304	-0.949289	-0.965631	-0.958948	-0.900785	-0.953161	-0.922001	-0.779566	-0.794029	-0.772116	-0.628481	-0.692989	-0.689995	-0.115061	-0.222783	-0.203624	-0.105495	-0.134298	-0.100154	-0.0421619	0.00726318	-0.00012207	0.108926	-0.0004282	-0.0662594	-0.00102234	0.0549469	0.00137138
4.54565	4.57385	4.52064	4.5014	4.57512	4.65377	4.34855	4.53405	4.47683	4.53457	4.54363	4.49276	4.49084	4.41326	4.38731	4.85551	4.86626	4.88474	4.85366	4.85008	4.84758	4.73676	4.78451	4.76367	4.61033	4.632	4.6676	4.58596	4.57587	4.53119	4.90377	5.03496	4.83258	4.97056	4.90371	4.94238	4.74593	4.79743	4.76678	4.47678	4.52121	4.49963	4.50794	4.49451	4.50584
-1.79885	-2.04584	-1.69435	-1.91452	-1.90071	-1.9541	-1.87599	-2.04687	-1.92788	-1.60959	-1.6687	-1.80902	-2.00898	-2.0677	-1.80901	1.08155	1.1669	1.11391	1.25631	1.04869	0.857971	0.948723	1.12138	0.983334	0.923922	0.851036	0.959082	-0.579775	0.164471	-0.624998	-1.6866	-1.98439	-1.43942	-0.889809	-1.16543	-0.939059	-1.56693	-1.45743	-1.81744	0.0275335	-0.878013	0.186869	-0.509022	0.17448	-0.809855
-4.43517	-4.07101	-4.3203	-4.30238	-4.27215	-4.42439	-4.05266	-4.38284	-4.34253	-4.61406	-4.25178	-4.40328	-4.18915	-4.56182	-4.42122	-0.778353	-0.682579	-0.515965	-0.373005	-0.617872	-0.548023	-0.644035	-0.765972	-0.429668	-0.942514	-0.853813	-0.886972	-1.03421	-0.976505	-1.22145	-0.772049	-1.00691	-1.2923	-1.46915	-1.33094	-1.10858	-0.671852	-1.09097	-1.52412	-1.09884	-0.0488634	-0.886726	-0.154831	0.266771	0.194199
5.55178	5.52035	5.4628	5.44063	5.42827	5.42391	5.46384	5.41536	5.41396	5.45649	5.4086	5.41335	5.43332	5.39287	5.36419	6.05396	6.04362	6.06508	6.09603	6.03187	6.0665	6.11392	6.11339	6.08046	6.18291	6.16249	6.17037	6.27179	6.24566	6.25629	5.37692	5.32027	5.3507	5.47634	5.40357	5.36897	5.5547	5.50829	5.51216	5.90562	5.81991	5.84559	5.86606	5.9168	5.83539
-0.461334	-0.500811	-0.513089	-0.401835	-0.575864	-0.58604	-0.483473	-0.559221	-0.479535	-0.403361	-0.485254	-0.472288	-0.565182	-0.567863	-0.68618	-1.60876	-1.69135	-1.60027	-1.54859	-1.70437	-1.54015	-1.45615	-1.54549	-1.58871	-1.56023	-1.88532	-1.62147	-1.49397	-1.53371	-1.79009	-7.72512	-7.04951	-6.83904	-7.23043	-7.38201	-6.75801	-7.12055	-6.54636	-7.08051	-6.67329	-6.83363	-6.94271	-6.71271	-6.9137	-7.37039
1.36618	1.35709	1.4484	1.42598	1.45836	1.51645	1.40043	1.40769	1.41289	1.2907	1.31233	1.38906	1.26602	1.26034	1.30182	2.0495	2.06148	2.03576	1.94262	2.00609	1.93544	1.90405	1.95792	1.94401	1.80665	1.79843	1.82017	1.69716	1.6354	1.73437	0.891665	1.01164	0.784312	0.874331	0.974665	0.828191	0.859186	0.752424	0.804539	0.543899	0.479875	0.460407	0.454967	0.553654	0.411713
5.73184	5.79309	5.55546	5.69093	5.59334	5.46277	5.66212	5.65229	5.57887	5.63287	5.69016	5.61287	5.65113	5.54267	5.54347	5.52687	5.50617	5.49616	5.56578	5.49076	5.54095	5.5868	5.5959	5.58219	5.64208	5.66423	5.65994	5.83515	5.82139	5.79573	5.10564	4.99932	5.08111	5.18197	5.14479	5.13216	5.33428	5.39955	5.30721	5.73266	5.6798	5.58064	5.66719	5.7889	5.69389
-1.64894	-1.63122	-1.65232	-1.93813	-1.88177	-1.73906	-1.5917	-1.54086	-1.57337	-1.54279	-1.57237	-1.78804	-1.78932	-1.7086	-1.77671	-0.829014	-0.850285	-0.782877	-0.869921	-0.898302	-0.647816	-0.811312	-0.468645	-0.883469	-0.753643	-0.948545	-0.875624	-1.02633	-1.11264	-0.989063	0.915096	1.06576	0.989671	0.939419	0.991001	0.969285	0.571754	0.56592	0.633968	0.226687	0.185719	0.365026	0.280296	0.388189	0.269581
-0.532267	-0.629877	-0.639119	-0.728522	-0.808028	-0.883797	-0.654133	-0.63773	-0.613013	-0.664615	-0.609959	-0.68997	-0.636026	-0.769319	-0.737782	-1.27115	-1.16048	-1.10888	-1.13619	-1.11433	-1.19281	-1.16267	-1.21385	-1.1165	-1.19491	-1.09488	-1.15177	-1.10139	-1.0465	-1.09018	-1.32057	-1.33068	-1.39215	-1.41954	-1.34031	-1.24505	-1.24277	-1.1966	-1.25135	-0.869254	-0.683362	-0.953236	-0.687059	-1.01416	-0.648144
1.80875	1.74078	1.81744	1.60596	1.6851	1.89506	1.81687	1.88792	1.85257	1.78594	1.79329	1.75038	1.67843	1.67969	1.66803	1.14747	1.14761	1.18563	1.13411	1.2028	1.1492	1.04963	1.12188	1.09174	0.984131	0.972759	1.09416	0.989378	1.03063	0.988607	-0.236504	-0.157369	-0.179242	-0.144564	-0.154749	-0.17879	-0.1203	-0.126432	-0.0138302	-0.00858593	-0.0935488	-0.210323	-0.220211	-0.252155	-0.185623
-1.521	-1.55528	-1.44386	-1.77944	-1.5267	-1.96424	-1.80308	-1.68723	-1.77724	-1.56237	-1.2773	-1.59394	-1.56994	-1.72868	-1.55938	-1.73016	-1.60522	-1.46291	-1.67651	-1.59364	-1.5969	-1.58527	-1.53065	-1.59761	-1.5754	-1.57155	-1.50313	-1.5789	-1.6023	-1.57093	-0.931793	-0.783267	-0.819571	-0.907778	-0.939661	-1.00946	-0.879128	-1.00443	-0.880119	-1.11849	-1.2369	-1.37469	-1.40781	-1.14823	-1.37097
0.518051	0.420074	0.414533	0.255631	0.268195	0.36425	0.411934	0.509298	0.410108	0.441068	0.466423	0.421055	0.361691	0.375712	0.277657	0.886726	0.855745	0.873417	0.929111	0.896303	0.911396	0.943489	0.988323	0.912037	1.00378	1.03189	1.03805	1.22822	1.13253	1.21936	0.382132	0.391492	0.361026	0.453884	0.447481	0.471517	0.360237	0.371555	0.273781	0.634696	0.644183	0.608339	0.680534	0.659258	0.73657
0.746517	0.742073	0.815404	0.631186	0.748948	0.76713	0.6534	0.699757	0.729445	0.630219	0.813951	0.758512	0.664032	0.614745	0.687977	0.679583	0.630575	0.655821	0.580973	0.628948	0.629847	0.651649	0.683607	0.692577	0.621738	0.613464	0.687099	0.536589	0.555632	0.630249	0.92395	1.10134	0.981759	0.839331	0.92465	0.948512	0.847084	1.05198	1.05513	0.704467	0.73054	0.877098	0.729431	0.752886	0.869778
1.72562	1.74793	1.92903	1.62556	1.80017	2.0152	1.73232	1.76203	1.83296	1.80413	1.74656	1.98782	1.60191	1.55763	1.90682	2.89941	2.95574	2.92473	2.87584	2.86922	2.79738	2.66656	2.76292	2.71414	2.48226	2.46081	2.52598	2.22973	2.26107	2.24611	2.74062	2.93575	2.67109	2.62353	2.47452	2.5626	2.35542	2.16832	2.33979	1.95701	1.94403	1.94706	1.91372	1.94324	1.91776
-2.88484	-3.34501	-3.17338	-3.09102	-3.05505	-3.07716	-3.08382	-3.36776	-3.29059	-3.17278	-3.25554	-3.43068	-3.11553	-3.26948	-3.35405	-6.00754	-5.69434	-5.51958	-5.68254	-5.38768	-5.31077	-5.38611	-5.65036	-5.51537	-5.67724	-5.85838	-5.86815	-5.81336	-6.03416	-5.54337	NaN	NaN	NaN	NaN	NaN	NaN	NaN	NaN	NaN	NaN	NaN	NaN	NaN	NaN	NaN
-0.323862	-0.388847	-0.413362	-0.54251	-0.502896	-0.348921	-0.406015	-0.294931	-0.329965	-0.31079	-0.330914	-0.395716	-0.49424	-0.464219	-0.503178	-0.0750694	-0.0152283	0.0254116	-0.0328236	-0.0328331	-0.0818138	-0.0730362	-0.066988	-0.074707	-0.1639	-0.177181	-0.105679	-0.164507	-0.10671	-0.181955	-1.10054	-0.883483	-1.05363	-1.06001	-0.984777	-1.08842	-0.955673	-1.08476	-1.03531	-0.903781	-1.05924	-1.21384	-1.20146	-0.902748	-1.07148
1.41208	1.27826	1.36332	1.24171	1.27939	1.18521	1.25636	1.31856	1.26003	1.35554	1.37402	1.27429	1.31626	1.18627	1.21651	1.28461	1.30927	1.33743	1.3326	1.37064	1.36742	1.33547	1.37977	1.36567	1.41352	1.4479	1.45207	1.41938	1.40637	1.36153	1.32442	1.34241	1.32194	1.39845	1.44018	1.39925	1.37107	1.4268	1.37337	1.34711	1.3255	1.34467	1.34373	1.4147	1.35179
0.318531	0.33469	0.246474	0.275914	0.364232	0.359879	0.245857	0.168488	0.260484	0.213859	0.154881	0.20759	0.230419	0.146798	0.188608	-0.0942783	-0.104057	-0.0820961	-0.145359	-0.172186	-0.222219	-0.203176	-0.113735	-0.171751	-0.185564	-0.255737	-0.188583	-0.230392	-0.225266	-0.28801	-2.50942	-2.36006	-2.49104	-2.57098	-2.61409	-2.52147	-2.47277	-2.52849	-2.61824	-2.43555	-2.44533	-2.61219	-2.52289	-2.34341	-2.36526
-1.43099	-1.38894	-1.16671	-1.58404	-1.40768	-1.5297	-1.32738	-1.30834	-1.2738	-1.40868	-1.06992	-1.13091	-1.45303	-1.36333	-1.50249	0.78533	0.776749	0.763529	0.815891	0.840698	0.738884	0.702837	0.693064	0.605793	0.493553	0.56707	0.622505	0.503483	0.557749	0.461226	-0.167498	0.160052	0.118752	-0.00583458	-0.18062	-0.115211	-0.172831	-0.477468	0.0042572	-0.307384	-0.204434	-0.529278	-0.67264	-0.668089	-0.690096
-0.415108	-0.583164	-0.495858	-0.613864	-0.459838	-0.467022	-0.501341	-0.458838	-0.50406	-0.390439	-0.441471	-0.459553	-0.623316	-0.591083	-0.611277	-0.741167	-0.760324	-0.634846	-0.759443	-0.721483	-0.725714	-0.833635	-0.741526	-0.809359	-1.0494	-0.980453	-1.05455	-0.93219	-0.961445	-0.898966	0.0479908	0.276683	-0.0486059	-0.0972157	-0.116756	-0.12897	-0.401499	-0.497887	-0.469669	-0.967294	-0.908769	-1.0347	-0.916605	-0.919037	-0.954447
-0.0566559	0.205854	-0.233853	0.016448	0.0394926	0.105656	0.135431	-0.171503	0.173837	-0.0269613	-0.0455704	-0.324896	-0.0701122	-0.256558	-0.0874195	-0.322756	-0.311991	-0.308884	-0.309137	-0.156151	-0.13106	-0.378893	-0.390217	-0.344269	-0.505312	-0.506998	-0.517593	-0.619869	-0.742701	-0.628702	0.950855	1.0926	0.92056	1.05079	0.907873	1.00234	0.589415	0.650703	0.614317	0.228322	0.274589	0.293104	0.356998	0.0947399	0.257652
-2.99378	-2.99736	-2.95902	-2.88982	-2.99227	-3.12228	-3.00701	-3.02865	-2.98312	-2.94645	-3.10958	-2.99885	-3.06009	-3.06041	-3.15894	-1.62863	-1.53084	-1.6005	-1.63056	-1.57571	-1.51276	-1.58575	-1.68374	-1.59788	-1.64953	-1.60968	-1.69456	-1.73921	-1.74994	-1.83866	-3.95913	-3.79358	-3.91036	-3.78907	-3.82346	-3.69848	-3.74602	-3.72173	-3.97277	-3.52959	-3.66201	-3.57716	-3.39723	-3.30181	-3.21223
1.04309	1.14112	1.08966	1.08832	1.18134	1.01767	1.02889	0.998323	1.07022	0.901328	0.96722	1.05818	0.983292	0.974332	0.988499	1.20378	1.29998	1.22342	1.15123	1.14597	1.16096	1.18959	1.21706	1.18214	1.10862	1.11291	1.16412	0.955404	0.969173	1.01039	0.824736	0.770839	0.812848	0.872095	0.751526	0.746102	0.943542	0.869473	0.920799	1.034	0.886483	0.913006	0.83992	1.0649	0.840677
-2.64326	-2.30831	-2.42063	-2.39611	-2.47072	-2.64448	-2.55805	-2.71983	-2.54189	-2.50311	-2.51886	-2.63133	-2.66369	-2.57689	-2.459	-5.60774	-6.10637	-5.94794	-5.64412	-5.35562	-5.5348	-5.78041	-5.53596	-5.57159	-5.42096	-5.72604	-5.71967	-5.73805	-5.82416	-5.77749	NaN	NaN	NaN	NaN	NaN	NaN	NaN	NaN	NaN	NaN	NaN	NaN	NaN	NaN	NaN
-3.44929	-3.74792	-3.42863	-3.26788	-3.58197	-3.52031	-3.47667	-3.54695	-3.39837	-3.61107	-3.39603	-3.57229	-3.62043	-3.74196	-3.5895	-1.77517	-1.78234	-1.48853	-1.61952	-1.71358	-1.65562	-1.67205	-1.70304	-1.49679	-1.70968	-1.74481	-1.75981	-1.95094	-1.91763	-1.80464	-3.8327	-3.85877	-4.17843	-4.62271	-4.56422	-4.48765	-3.70782	-3.86973	-4.73618	-4.02555	-3.40111	-3.83192	-3.5925	-3.70799	-3.66157
1.39297	1.32839	1.33551	1.1363	1.23324	1.14683	1.33955	1.39295	1.30815	1.32319	1.34503	1.24806	1.22704	1.24124	1.26269	0.884275	0.868517	0.91589	0.847313	0.855551	0.839048	0.911894	0.804119	0.83728	0.857267	0.812342	0.781242	0.952341	0.898508	0.978811	1.10641	1.20839	1.17547	1.12162	1.16342	1.13575	1.17681	1.01727	1.13839	1.32368	1.42026	1.25936	1.35527	1.35449	1.44204
-1.07065	-1.10291	-1.06129	-1.22246	-1.12446	-1.03436	-1.13069	-1.04618	-1.09849	-1.04502	-1.12321	-1.1264	-1.23229	-1.20343	-1.12458	0.133087	0.193642	0.228466	0.170099	0.190968	0.190702	0.0698929	0.0920334	0.0717335	-0.122221	-0.0887623	-0.0789337	-0.149073	-0.234072	-0.228107	0.723291	0.868937	0.670497	0.731684	0.681444	0.745852	0.497856	0.394346	0.517624	0.314786	0.322949	0.315212	0.286404	0.369799	0.365637
-3.91642	-3.89259	-3.77962	-3.9595	-3.78927	-3.84812	-3.86462	-3.93868	-3.90303	-3.98993	-3.74468	-4.09949	-3.8282	-4.00297	-4.08277	-1.87446	-1.98277	-1.82476	-1.83755	-1.83129	-1.79206	-1.67735	-1.78858	-1.75928	-1.78272	-1.77426	-1.77525	-1.70966	-1.83555	-1.85585	-2.37513	-2.54117	-2.46643	-2.3576	-2.43609	-2.37508	-2.28311	-2.14699	-2.26387	-1.94636	-1.93486	-2.03741	-1.91018	-1.98407	-1.89899
0.131691	0.141407	0.0375776	-0.0541258	0.051959	-0.043314	0.0939693	0.0451031	0.144608	0.163007	0.0354462	0.0801907	-0.0324154	-0.0429125	0.0609837	-1.75593	-1.74157	-1.63908	-1.60614	-1.56584	-1.5969	-1.51874	-1.49065	-1.45538	-1.63505	-1.59427	-1.62171	-1.40613	-1.53347	-1.47821	0.158016	0.322637	0.173499	0.0636215	0.167706	0.0750685	-0.498207	-0.576851	-0.375956	-1.32708	-1.21487	-1.27581	-1.20724	-1.23461	-1.31894
-1.1466	-1.10541	-1.0673	-1.13665	-1.10654	-1.05063	-1.11121	-1.02578	-1.06575	-1.26296	-1.0624	-1.1138	-1.23695	-1.30219	-1.1048	-0.815403	-0.814911	-0.854248	-0.855875	-0.838224	-0.785658	-0.828691	-0.772194	-0.923828	-0.875076	-0.852379	-0.81336	-0.936329	-0.918829	-1.1166	-1.72403	-1.69826	-1.58406	-1.71666	-1.67241	-1.65159	-1.55505	-1.55928	-1.49197	-1.61462	-1.59794	-1.54176	-1.69243	-1.96298	-1.79898
-1.89747	-2.08498	-1.93275	-2.04907	-2.13449	-2.14882	-1.91891	-1.88698	-2.00136	-1.96723	-1.94456	-1.81966	-1.94626	-2.10343	-2.19	-1.52635	-1.47483	-1.4106	-1.59546	-1.31473	-1.54179	-1.41008	-1.34907	-1.36459	-1.07226	-1.25106	-1.18217	-1.24532	-1.24723	-1.31106	-1.10302	-1.02017	-1.19032	-1.06921	-0.950779	-0.98755	-0.691673	-0.712744	-0.754847	-0.299356	-0.751416	-0.391817	-0.45886	-0.255573	-0.541685
-0.254457	-0.205036	-0.153214	-0.24352	-0.254884	-0.232237	-0.196861	-0.0533161	-0.153699	-0.289666	-0.209114	-0.22859	-0.315104	-0.233771	-0.38706	-0.566618	-0.749495	-0.58424	-0.579884	-0.596989	-0.45219	-0.602577	-0.678537	-0.683048	-0.675797	-0.695461	-0.622786	-0.695068	-0.766344	-0.762342	-1.89885	-1.85004	-1.99526	-1.82738	-1.77209	-1.79012	-1.90404	-1.8607	-1.81884	-1.69958	-1.89735	-1.94528	-1.82434	-1.97918	-1.93042
-1.7225	-1.66749	-1.65431	-1.9915	-1.79349	-2.17052	-1.68669	-1.74805	-1.06778	-1.71421	-1.68063	-1.80461	-1.71792	-1.83469	-1.81417	-4.6466	-5.00912	-4.80035	-4.72104	-4.81217	-4.99555	-4.5138	-4.6574	-4.57916	-3.89571	-4.02746	-4.24375	-4.42964	-4.1605	-4.22954	NaN	NaN	NaN	NaN	NaN	NaN	NaN	NaN	NaN	NaN	NaN	NaN	NaN	NaN	NaN
2.38246	2.30787	2.30901	2.24864	2.22279	2.25567	2.29177	2.33844	2.08705	2.39324	2.39346	2.38781	2.42756	2.15626	2.09492	2.57964	2.52995	2.58339	2.69488	2.59808	2.60562	2.71016	2.76968	2.72247	3.03736	2.99993	3.05182	3.34567	3.29447	3.22057	1.9852	1.91663	2.07349	2.25734	2.17063	2.21371	2.30726	2.38872	2.3097	2.92693	2.87562	2.95267	2.93197	2.90655	3.04032
-1.41547	-1.41972	-1.43377	-1.52308	-1.63187	-1.52663	-1.47325	-1.56081	-1.47845	-1.51501	-1.43455	-1.50291	-1.46345	-1.50754	-1.61783	-5.87924	-5.81996	-6.11547	-5.84093	-6.25567	-6.45431	-5.92169	-5.8608	-6.04045	-5.57306	-5.57012	-5.49634	-5.20486	-5.1032	-5.13329	-4.85095	-4.89452	-5.26393	-4.91997	-4.91517	-4.98447	-4.85382	-4.8307	-4.93323	-4.32527	-4.6472	-4.48336	-4.36603	-4.90545	-4.56953
2.78406	2.76258	2.8451	2.67051	2.72856	2.80524	2.89269	2.95342	2.88326	2.85993	2.9488	2.84912	2.71401	2.71629	2.64228	3.02711	3.00871	3.02347	3.02944	3.00629	3.04259	3.07335	3.09731	3.08693	3.07682	3.03235	3.08325	3.01664	3.03732	2.97318	2.71103	2.74124	2.72534	2.82231	2.78472	2.73892	2.763	2.85144	2.88561	2.94294	2.91279	3.07639	2.90591	2.89388	2.89741
-3.4418	-3.49826	-3.52178	-3.8144	-3.35164	-3.53816	-3.49577	-3.56198	-3.4991	-3.71977	-3.64862	-3.54645	-3.42325	-3.75478	-3.60043	-4.08085	-4.00753	-3.95914	-3.72555	-4.04217	-4.26638	-3.90916	-3.93094	-4.00593	-4.13198	-3.77737	-3.93465	-3.8085	-3.72241	-3.79885	-2.2731	-2.09864	-1.94835	-2.06982	-2.09401	-2.01208	-2.16237	-2.08209	-2.08768	-1.78626	-1.93237	-2.00703	-2.04315	-1.97754	-1.92988
-0.490858	-0.450211	-0.521501	-0.721669	-0.704417	-0.787939	-0.700731	-0.676811	-0.660926	-0.567191	-0.648235	-0.601992	-0.511389	-0.645103	-0.622372	-0.882498	-1.00249	-1.00008	-0.896217	-0.893677	-0.985819	-1.0046	-0.996559	-1.03316	-0.882664	-0.87468	-0.977816	-0.87858	-0.790537	-0.917788	-0.16728	-0.0175982	-0.0828505	-0.200649	-0.0620022	0.26802	-0.263075	-0.331882	-0.203154	-0.217757	-0.628491	-0.143513	-0.4863	-0.170786	-0.267385
1.40639	1.40324	1.39102	1.4127	1.51858	1.45026	1.3476	1.39637	1.39525	1.26873	1.33265	1.31237	1.29972	1.274	1.31212	1.6293	1.61117	1.6991	1.66234	1.61414	1.62354	1.61373	1.50999	1.58595	1.54255	1.52404	1.54936	1.56815	1.53258	1.56259	0.836138	0.829978	0.732059	0.836687	0.823105	0.96507	0.996534	0.915977	0.95643	1.16816	0.982711	1.07324	0.974478	1.29611	1.16493
-6.11201	-5.86598	-6.39441	-5.85888	-5.92409	-5.89333	-5.94013	-5.58811	-5.7741	-6.26247	-5.97528	-5.98628	-6.46967	-6.13647	-6.08095	-2.03424	-1.93657	-2.17652	-2.20043	-2.08591	-1.70032	-2.13512	-1.98627	-2.11665	-2.25235	-2.09815	-2.11291	-2.19079	-2.12801	-2.32951	-1.26443	-1.20238	-1.46296	-1.18134	-1.30773	-1.17211	-1.69231	-1.32826	-1.44218	-2.22079	-2.50881	-2.18445	-2.14832	-2.24397	-2.41258
-6.86147	-6.12087	-6.70972	-6.45134	-7.01815	-6.589	-6.54874	-6.06867	-6.34682	-6.70736	-6.75234	-6.62195	-6.77709	-6.38584	-6.84295	-2.70371	-2.59842	-2.74669	-2.771	-2.5827	-2.57136	-2.62564	-2.76002	-2.60191	-2.52102	-2.53315	-2.6408	-2.65529	-2.5394	-2.50955	-3.22332	-3.09238	-3.05001	-3.22332	-2.94527	-2.98039	-3.05487	-2.94361	-2.90138	-2.90967	-2.77518	-2.74921	-2.64088	-2.66786	-2.66296
2.4638	2.393	2.35415	2.37337	2.33682	2.32952	2.40561	2.35143	2.35102	2.40041	2.32567	2.31291	2.33843	2.29553	2.26376	2.99229	2.89859	2.95379	3.03461	2.94032	2.97357	3.13944	3.06718	3.06131	3.22821	3.18817	3.15068	3.37084	3.3178	3.30691	2.45991	2.36154	2.42069	2.4485	2.52285	2.4766	2.74317	2.7552	2.70187	3.19505	3.16855	3.09179	3.17708	3.11272	3.22545
0.714561	0.6423	0.669116	0.520276	0.595555	0.751947	0.69116	0.812769	0.726689	0.698497	0.756598	0.750896	0.566904	0.587441	0.558609	0.106802	0.0730553	-0.0491352	-0.0209446	0.00998306	0.11154	0.0135918	-0.0565434	-0.0775204	-0.0158691	0.0682125	0.115999	0.0293694	-0.0630932	-0.0364361	-0.654568	-0.698386	-0.741696	-0.713686	-0.66457	-0.661387	-0.539253	-0.749065	-0.866625	-0.570868	-0.527267	-0.560444	-0.345785	-0.274414	-0.25832
0.180662	0.232527	0.190293	0.132598	0.163117	-0.112844	0.045763	-0.046196	0.0111265	0.0585394	0.131811	0.229546	0.22296	0.000506401	0.0670395	1.29434	1.27712	1.26704	1.32096	1.26438	1.33323	1.24582	1.1824	1.25195	1.14475	1.21881	1.20436	1.22944	1.21983	1.20438	0.680893	0.679221	0.726077	0.810259	0.718138	0.715074	0.845951	0.818764	0.812929	1.05648	0.977357	1.05462	0.973957	1.11147	1.13445
0.319632	0.289495	0.333623	0.0947332	0.161042	0.188078	0.308348	0.354841	0.252769	0.304828	0.239002	0.276228	0.140116	0.280444	0.210398	-0.75643	-0.801523	-0.87043	-0.859373	-0.865273	-0.862453	-0.788092	-0.857431	-0.839024	-0.819843	-0.770098	-0.922333	-0.533474	-0.605812	-0.482458	-0.949032	-0.822137	-0.863292	-0.84359	-1.10663	-0.97157	-0.848608	-1.02509	-0.96487	-0.687463	-0.660621	-0.775736	-0.656534	-0.653812	-0.590212
0.715714	0.796663	0.863967	1.13234	1.11496	1.15411	0.624836	0.676107	0.756244	0.435462	0.567472	0.792728	0.661251	0.661828	0.741789	2.55728	2.6314	2.58846	2.35565	2.35506	2.34384	2.35025	2.32117	2.32924	1.95736	2.0381	2.14653	1.87332	1.93113	1.97572	2.66098	2.77009	2.49056	2.54866	2.43201	2.45051	2.481	2.54305	2.31829	2.2302	2.15541	2.32399	2.2477	2.37846	2.22812
3.98015	4.00617	3.99457	3.63103	3.80861	3.68378	4.02294	4.06015	3.99764	4.04266	4.09225	3.92243	3.90601	3.92848	3.83511	3.96534	3.90859	3.93775	4.00134	4.0091	4.00615	4.0234	4.08732	4.04824	4.23099	4.3306	4.26945	4.53811	4.45308	4.4385	3.1374	3.09368	3.1929	3.13012	3.17001	3.23504	3.3186	3.22138	3.18313	3.65148	3.99379	3.5196	3.82051	3.68605	4.04501
-4.02289	-4.15618	-4.04501	-4.14321	-4.04582	-3.96427	-4.14265	-4.05618	-4.04867	-4.16234	-4.25262	-4.17899	-4.18181	-4.29224	-4.06072	-2.17824	-2.14235	-2.28224	-2.15513	-2.17865	-2.09615	-2.39856	-2.30414	-2.3918	-2.6484	-2.50396	-2.41629	-2.79657	-2.59553	-2.81974	0.556787	0.794974	0.569621	0.549845	0.546106	0.323394	0.396847	0.370173	0.544264	-0.393115	-0.330503	-0.561495	-0.454369	-0.644531	-0.779728
-0.0588036	-0.108803	-0.134313	-0.200196	-0.183019	-0.168232	-0.0837803	-0.0526752	-0.133151	-0.122769	-0.166212	-0.170698	-0.221304	-0.147584	-0.243547	-1.4499	-1.54471	-1.46856	-1.4539	-1.50988	-1.4029	-1.47635	-1.40729	-1.30084	-1.25622	-1.33476	-1.29152	-1.18112	-1.36842	-1.31558	-0.411245	-0.319417	-0.381564	-0.344301	-0.463022	-0.363278	-0.344872	-0.298822	-0.309134	-0.232968	-0.216788	-0.312542	-0.185289	-0.257395	-0.15769
-1.75166	-1.81721	-1.58311	-1.72489	-1.74524	-1.57279	-1.8244	-1.92549	-1.78143	-1.73816	-1.70299	-1.89729	-1.87369	-1.89922	-1.68873	-1.04738	-0.948061	-1.03975	-0.977409	-1.11856	-1.06987	-0.85631	-0.877632	-1.01648	-0.993618	-1.04435	-1.09414	-0.993349	-0.890265	-1.07145	-1.78259	-1.91325	-1.6997	-1.71658	-1.67033	-1.60747	-1.64825	-1.39268	-1.47539	-1.26888	-1.37729	-1.25217	-1.3431	-1.33426	-1.29902
-0.66523	-0.696266	-0.767076	-0.852603	-0.900588	-0.796202	-0.687872	-0.657764	-0.802825	-0.683543	-0.733912	-0.739208	-0.756758	-0.837813	-0.843218	0.458187	0.418463	0.345291	0.461691	0.461559	0.555836	0.550764	0.509859	0.526844	0.6532	0.610252	0.609232	0.708641	0.701378	0.653252	-0.827906	-0.808427	-0.750651	-0.748716	-0.667229	-0.724399	-0.509663	-0.557798	-0.54575	-0.0154352	-0.0763502	-0.15624	-0.0902519	-0.00109863	0.0376186
2.30871	2.35163	2.2654	2.40845	2.38916	2.31013	2.25624	2.04254	2.14459	2.25181	2.29045	2.35795	2.23658	2.17383	2.20679	3.44753	3.40136	3.45871	3.45255	3.34687	3.38167	3.35753	3.39506	3.37898	3.12161	3.04721	3.12914	2.94884	3.06779	2.97154	3.63265	3.91926	3.58682	3.67536	3.38494	3.46374	3.10669	3.14489	3.21208	2.52924	2.2069	2.9786	2.26851	2.71393	2.09782
3.86856	3.97364	3.92289	3.7255	3.79008	3.62369	3.88586	3.80497	3.86952	3.84914	3.89412	3.82846	3.84938	3.79427	3.81292	4.28077	4.28014	4.2469	4.24181	4.25274	4.17652	4.16445	4.19166	4.15609	4.14688	4.1741	4.16701	4.23636	4.1919	4.18763	3.81559	3.87969	3.79482	3.71073	3.7094	3.72404	3.6491	3.57893	3.614	3.84127	3.98581	3.749	3.88118	3.8882	3.96993
1.37568	1.23531	1.26023	1.36357	1.32622	1.37941	1.29077	1.17608	1.25036	1.19105	1.12507	1.2212	1.25044	1.1722	1.14026	1.24397	1.16902	1.21053	1.22882	1.1551	1.15429	1.29996	1.27697	1.29787	1.31624	1.25301	1.29321	1.38006	1.40689	1.39699	-0.695547	-0.746726	-0.717101	-0.708401	-0.686384	-0.58888	-0.545979	-0.517014	-0.488117	-0.335841	-0.503762	-0.506956	-0.453341	-0.496635	-0.407047
0.959652	0.912842	0.871196	0.958854	0.96486	0.942501	0.832003	0.901274	0.866212	0.777545	0.811291	0.803766	0.878307	0.797088	0.760283	2.61097	2.58196	2.64902	2.66686	2.59122	2.66426	2.62816	2.60032	2.61027	2.62028	2.54883	2.62469	2.27032	2.33756	2.11685	1.48513	1.47254	1.58299	1.56977	1.50062	1.56496	1.68039	1.51304	1.56615	2.1686	2.20182	2.1559	2.07803	2.29651	2.27218
0.557007	0.643246	0.577567	0.645806	0.613832	0.332457	0.465399	0.231892	0.428985	0.485637	0.458105	0.544081	0.489916	0.390565	0.589642	0.932844	1.03406	0.973629	1.03402	1.01588	0.916042	1.00768	0.9732	0.925644	0.879288	0.88196	0.880287	0.864517	0.907715	0.885515	1.60131	1.59911	1.48024	1.62281	1.52287	1.52932	1.45035	1.42977	1.4655	1.57484	1.50805	1.53392	1.57952	1.57222	1.58038
0.580761	0.420006	0.338227	0.497712	0.514249	0.361017	0.262203	0.158804	0.225751	0.298318	0.275709	0.212492	0.321577	0.234433	0.47546	0.16334	0.119257	0.158827	0.183174	0.0960712	-0.0131435	0.0533848	0.102064	0.105135	-0.00128174	0.00044632	0.0212498	-0.0422516	-0.092968	-0.0795555	0.184738	0.379981	0.221795	0.235653	0.265257	0.17826	0.224689	0.126184	0.169407	0.160943	0.214496	0.134708	0.228798	0.189806	0.163734
-5.67803	-5.75177	-5.57927	-5.63587	-5.81708	-6.17755	-5.77557	-5.92517	-5.79188	-5.52926	-5.88006	-5.52077	-5.69861	-5.58869	-6.02673	-2.2466	-2.23602	-2.2156	-2.30947	-2.1836	-2.2033	-2.25734	-2.1812	-2.3082	-2.14202	-2.25478	-2.30063	-2.55837	-2.40361	-2.49814	-2.75883	-2.71914	-2.73038	-2.79458	-2.70902	-2.68579	-2.82836	-2.87991	-2.77766	-2.62364	-2.68669	-2.77379	-2.7244	-2.81985	-2.89151
1.95478	1.84729	1.88668	1.9184	2.13384	2.20362	1.80701	1.85984	1.82541	1.74723	1.80062	1.86159	1.76637	1.69948	1.91823	3.1668	3.17624	3.12314	3.16908	3.23437	3.04716	2.96282	3.1367	3.04595	2.85755	2.9313	2.9134	2.76795	2.73536	2.75998	3.1877	3.28191	3.17804	3.28185	3.25597	3.27167	2.88924	2.88836	2.95532	2.31951	2.46227	2.35824	2.44719	2.45467	2.48968
3.59018	3.67361	3.59221	3.54129	3.58145	3.53823	3.51547	3.53713	3.50369	3.53402	3.54025	3.54177	3.5372	3.4921	3.52246	3.85839	3.89178	3.85768	3.93835	3.91637	3.76292	3.78464	3.80307	3.73517	3.66708	3.71229	3.75826	3.75851	3.78617	3.68191	3.08232	3.17348	3.04536	3.17047	3.06865	3.21817	2.96346	2.89296	2.90471	3.10984	2.98589	3.12772	3.07518	3.27568	3.25594
3.93496	3.95071	3.92112	3.69299	3.75528	3.66376	3.90675	3.8964	3.90737	3.97279	3.97369	3.87371	3.85161	3.85726	3.79386	3.68494	3.69086	3.69233	3.66311	3.67922	3.64086	3.69455	3.66076	3.6235	3.63654	3.62236	3.64219	3.78516	3.75041	3.75849	3.23883	3.30583	3.2404	3.35255	3.27681	3.27824	3.26416	3.2361	3.18349	3.36552	3.41348	3.30614	3.36128	3.36733	3.40294
0.038456	0.118505	0.082551	0.00482845	0.00480938	0.183681	0.0840073	0.16888	0.117841	0.0867014	0.04319	-0.0145073	-0.039032	0.00101185	-0.026123	0.902092	0.8473	0.88574	0.810694	0.834629	0.909943	0.821114	0.751213	0.755411	0.51647	0.562668	0.489323	0.497961	0.443785	0.503424	0.204197	0.348447	0.243623	0.134052	0.176247	0.224137	0.0616055	0.0790768	0.171499	-0.242446	-0.228381	-0.293991	-0.265068	-0.241009	-0.249744
-5.20576	-5.28281	-4.92704	-4.88738	-5.32227	-5.08628	-5.00974	-5.0635	-5.16685	-5.29273	-4.93144	-5.07501	-4.93383	-5.48552	-5.29986	-2.4808	-2.41624	-2.21024	-2.23731	-2.46147	-2.37797	-2.14657	-2.35646	-2.23815	-2.20046	-2.17551	-2.24401	-2.29411	-2.04516	-2.21462	-5.19418	-5.84915	-5.50183	-5.77193	-5.82708	-5.13526	-4.92534	-5.06138	-5.89395	-4.82967	-3.6266	-4.49465	-4.2086	-3.86448	-3.69283
1.11111	1.03599	1.08535	1.08626	1.15191	1.20403	1.09027	1.07559	1.06197	1.05665	1.12553	1.11229	1.00429	0.924975	0.999624	1.40968	1.50845	1.48735	1.45445	1.50414	1.46069	1.28912	1.39079	1.37239	1.22239	1.1815	1.19639	1.06176	1.03881	1.11274	1.04855	1.17086	1.13844	1.16223	1.00527	1.08149	1.05786	1.00166	1.02835	1.08079	1.11834	1.01515	1.00616	1.13918	1.09328
-1.75447	-1.69783	-1.62238	-1.9817	-1.81854	-1.64662	-1.44192	-1.5157	-0.810786	-1.76178	-1.68591	-1.33603	-1.75634	-1.77023	-1.85078	-2.28369	-2.24704	-2.13998	-2.20159	-2.24991	-2.35333	-2.30574	-2.24619	-2.20601	-2.21782	-2.28755	-2.31705	-2.22942	-2.35224	-2.15071	-0.104053	-0.076436	-0.0620756	-0.059967	-0.0515404	0.386373	-0.127253	-0.17762	0.0641289	-0.25187	-0.293296	-0.41231	-0.372904	-0.34845	-0.286879
0.193569	0.101173	0.15636	0.121135	0.161874	0.181444	0.172001	0.169195	0.145059	0.123441	0.180489	0.185762	0.0874462	0.035058	0.0288391	0.787703	0.858961	0.800251	0.810947	0.810911	0.844458	0.769279	0.773327	0.796116	0.631201	0.66349	0.696575	0.556631	0.589748	0.50466	0.720762	0.771068	0.644126	0.662928	0.634705	0.608727	0.741886	0.649509	0.78384	0.705171	0.597932	0.542828	0.634275	0.555689	0.574986
-3.13227	-3.28029	-3.38016	-3.21122	-3.36177	-3.69168	-3.50685	-3.45986	-3.5021	-3.62554	-3.24443	-3.37379	-3.17669	-3.52884	-3.38678	NaN	NaN	NaN	NaN	NaN	NaN	NaN	NaN	NaN	NaN	NaN	NaN	NaN	NaN	NaN	-3.2646	-3.21247	-3.17091	-2.90437	-3.38971	-2.84804	-3.13283	-2.87435	-3.06939	-2.85437	-2.98788	-2.74571	-2.77588	-2.86732	-2.99244
1.98924	2.02761	2.00426	1.93815	2.01979	1.97275	1.95314	1.9726	1.95662	1.9253	1.90642	1.98297	1.92785	1.87123	1.92299	2.08913	2.12706	2.12854	2.08192	2.12499	2.10436	2.01359	1.97946	1.99445	1.84622	1.85785	1.89921	1.76694	1.78429	1.70519	2.3792	2.52722	2.33686	2.3927	2.30635	2.34624	2.12282	2.10657	2.10617	1.95476	2.02429	1.97605	1.98404	1.96231	1.91951
-7.04551	-7.45719	-7.1399	-7.02078	-6.75376	-6.64744	-7.24325	-6.7603	-7.22795	-6.94957	-7.53123	-7.08873	-7.39073	-7.07408	-7.47616	NaN	NaN	NaN	NaN	NaN	NaN	NaN	NaN	NaN	NaN	NaN	NaN	NaN	NaN	NaN	-7.08807	-7.13016	-6.81426	-7.15263	-6.69726	-7.33426	-6.66871	-6.91416	-7.4009	-7.32793	-7.16415	-7.38189	-7.93324	-6.34742	-7.79903
-7.80609	-7.78381	-7.36241	-9.05554	-7.08926	-7.498	-7.64708	-7.46651	-7.1478	-7.48823	-7.58797	-7.02159	-7.43803	-7.95973	-7.85229	-3.52037	-3.69286	-3.61665	-3.67213	-3.61598	-3.32796	-3.60082	-3.73405	-3.71287	-3.54621	-3.68441	-3.76178	-3.81378	-3.7957	-4.09942	-2.36214	-1.96966	-1.99493	-2.29405	-2.16841	-2.25061	-2.16953	-2.39225	-2.03541	-2.02432	-1.87661	-2.01038	-1.92637	-2.04558	-2.04549
-7.17961	-6.28533	-6.76156	-6.81832	-6.72204	-6.25184	-6.45656	-6.28083	-7.21852	-7.20701	-7.00643	-6.52954	-7.30472	-6.59413	-6.62532	-1.72765	-2.11111	-1.94135	-2.03456	-1.94571	-1.87938	-1.78038	-2.07686	-2.07588	-2.06388	-2.09784	-2.08572	-2.36011	-2.23218	-2.30355	0.197161	0.182128	0.294135	0.252871	0.280773	0.305247	0.38686	0.261061	0.443781	0.478312	0.40764	0.768932	0.448387	0.425373	0.412445
2.94079	2.81144	2.92121	2.64526	2.5677	2.82915	2.83208	3.08552	2.88989	2.91936	3.11518	3.0511	2.8096	2.86874	2.69839	1.44344	1.43088	1.32824	1.34945	1.43169	1.46806	1.25589	1.32713	1.27443	1.21378	1.35111	1.33289	1.50658	1.39154	1.47854	0.555696	0.722739	0.603641	0.661535	0.705856	0.706494	0.182775	0.0733414	0.127796	0.154426	0.295859	0.114824	0.223259	0.250914	0.386345
-2.29794	-2.46863	-2.3454	-2.16561	-2.28618	-2.46679	-2.36228	-2.59869	-2.53052	-2.37097	-2.31	-2.37822	-2.34105	-2.57293	-2.49368	-1.49998	-1.35856	-1.33256	-1.38972	-1.44182	-1.43516	-1.47516	-1.3941	-1.40804	-1.30502	-1.36019	-1.31731	-1.35196	-1.3518	-1.49543	-0.583424	-0.484017	-0.43398	-0.542097	-0.505136	-0.441096	-0.251793	-0.346966	-0.306419	-0.0245543	-0.0154123	-0.16411	-0.0808468	0.0269566	0.063448
0.480108	0.463619	0.42707	0.315188	0.346761	0.413845	0.423475	0.42247	0.396482	0.458192	0.421833	0.328083	0.322458	0.389682	0.364574	-0.327665	-0.355251	-0.357666	-0.370218	-0.327682	-0.319647	-0.507977	-0.455357	-0.478312	-0.560791	-0.609299	-0.575727	-0.62285	-0.570698	-0.634562	1.56798	1.66968	1.44273	1.35669	1.39403	1.37438	1.1951	1.11396	1.23749	0.919383	0.787087	0.78931	0.800766	0.785143	0.68091
1.57006	1.50728	1.44147	1.33337	1.33676	1.31196	1.6022	1.7092	1.51896	1.45262	1.47312	1.39338	1.4343	1.37488	1.41558	0.680943	0.599026	0.635347	0.673834	0.642086	0.502218	0.672472	0.74703	0.717634	0.879694	0.834972	0.813679	1.07318	1.0489	1.05964	0.50025	0.491696	0.505925	0.558371	0.526758	0.56326	0.579226	0.539915	0.498667	0.746305	0.926024	0.755966	0.910437	0.872276	0.964657
-3.54595	-3.39666	-3.38964	-3.56824	-3.3276	-3.89818	-3.26443	-3.66136	-3.37148	-3.44331	-3.43065	-3.38039	-3.50943	-3.65299	-3.46385	NaN	NaN	NaN	NaN	NaN	NaN	NaN	NaN	NaN	NaN	NaN	NaN	NaN	NaN	NaN	-5.43821	-5.21899	-5.16698	-5.38094	-5.28091	-5.32085	-5.3088	-5.19974	-5.319	-5.01887	-4.87741	-4.81755	-4.9021	-4.81027	-4.88214
0.583746	0.509129	0.548661	0.527118	0.529172	0.361498	0.446136	0.399521	0.441207	0.587125	0.582859	0.451717	0.473158	0.36638	0.508101	0.296289	0.198648	0.336161	0.244135	0.185549	0.0824108	0.158916	0.34346	0.210129	0.307051	0.244072	0.309124	0.428818	0.425625	0.421825	0.862494	0.957261	1.11232	1.00433	1.04273	0.854201	1.21367	1.02025	1.06413	1.24606	1.23115	0.99481	0.870453	1.50393	0.8475
1.38242	1.37329	1.34192	1.40952	1.3549	1.50887	1.32115	1.40376	1.281	1.34217	1.35128	1.37424	1.30867	1.26212	1.23318	1.53304	1.55355	1.54195	1.56236	1.58434	1.66625	1.5315	1.60943	1.51426	1.52554	1.51895	1.59388	1.39687	1.45979	1.36701	0.0601063	0.0810118	0.019454	0.104916	0.0840206	0.163117	0.078743	0.129457	0.0594597	0.333585	0.270429	0.325035	0.319567	0.399935	0.421028
1.2921	1.30666	1.18746	0.994462	1.09156	1.07986	1.17137	1.32868	1.24403	1.15766	1.23072	1.14741	1.17526	1.18156	1.13591	0.257259	0.29896	0.350431	0.31073	0.35288	0.363876	0.297022	0.329609	0.329042	0.356943	0.347605	0.326994	0.24917	0.303585	0.296803	2.79118	2.86394	2.69409	2.82431	2.84229	2.8376	3.06698	3.13852	3.21479	3.0958	2.62401	3.02434	2.74831	2.95117	2.53927
1.29196	1.31197	1.23996	1.2404	1.30884	1.26259	1.19464	1.17904	1.2328	1.17953	1.14808	1.13711	1.17591	1.1658	1.209	2.39792	2.41875	2.40658	2.40469	2.41546	2.41973	2.21774	2.26287	2.22	2.02579	2.03597	2.10255	1.91047	1.90969	1.90069	3.06495	3.21317	2.94946	2.96185	2.9199	2.92335	2.93675	2.74837	2.86011	2.74465	2.70775	2.75891	2.73925	2.89716	2.78962
0.677858	0.635912	0.537097	0.530499	0.602693	0.418285	0.538719	0.613791	0.615354	0.586329	0.505878	0.563234	0.568439	0.506217	0.48373	1.0848	1.05944	1.06874	1.0143	1.01696	1.02316	1.19224	1.0798	1.13977	1.16686	1.2213	1.12708	1.36336	1.27408	1.33698	-0.760263	-0.783805	-0.818715	-0.767626	-0.7365	-0.966645	-0.654648	-0.648594	-0.658257	-0.200831	-0.373792	-0.545586	-0.251286	-0.277443	-0.293659
-0.0609531	-0.13669	-0.124883	-0.0784674	-0.160233	-0.0410156	0.00417709	-0.0259399	-0.0277967	-0.0766783	-0.0130863	-0.067379	-0.128012	-0.261489	-0.225372	-3.24091	-3.23421	-3.16829	-3.2756	-3.44596	-3.18543	-3.06833	-3.33006	-3.30051	-3.25851	-3.33249	-3.36839	-3.24228	-3.29013	-3.40921	-1.70274	-1.74078	-1.785	-1.65037	-1.73214	-1.68509	-1.63799	-1.49306	-1.71463	-1.38595	-1.3875	-1.55061	-1.38256	-1.43721	-1.35218
-0.818596	-1.10771	-0.858836	-0.894271	-0.92809	-1.14584	-0.936579	-1.24858	-1.08722	-0.890162	-0.832258	-1.10351	-0.905323	-1.08322	-1.08793	-1.60203	-1.63768	-1.49159	-1.37539	-1.61579	-1.43369	-1.48268	-1.33772	-1.34319	-1.19899	-1.24777	-1.21231	-1.14493	-1.24978	-1.28111	-0.281887	-0.0523214	-0.377955	-0.887358	-0.775822	-0.641963	-0.00319481	-0.283401	-0.443924	0.182687	0.367177	0.0832062	0.245977	0.324087	0.228201
2.16225	2.17913	2.07488	1.99058	2.03466	2.02164	2.08091	2.05977	2.11908	2.14799	2.11028	2.03705	2.0354	2.04854	2.04158	1.9145	1.84403	1.89344	1.95553	1.87303	1.87762	1.77405	1.8182	1.82775	1.80681	1.79663	1.84651	1.78039	1.79277	1.7125	3.2198	3.41643	3.18194	3.20546	3.29527	3.24561	3.22542	3.14373	3.26067	3.24707	3.01803	3.2001	3.11862	3.22059	3.1311
-3.48349	-3.33791	-3.41352	-3.20972	-3.22066	-3.52154	-3.33828	-3.53229	-3.37019	-3.51604	-3.78236	-3.41899	-3.52016	-3.58871	-3.41577	0.109468	-0.0772362	0.126717	0.0090313	-0.157999	0.0644283	0.164665	0.0690117	0.0746231	-0.134809	-0.280663	-0.0940533	-0.173292	-0.147217	-0.0456429	-0.826994	-0.736693	-0.853866	-0.822689	-0.907278	-0.930646	-0.963993	-1.06444	-1.05785	-0.90133	-1.08335	-0.918917	-1.01515	-0.987909	-1.18715
0.138344	0.239958	0.278752	0.169278	0.264279	0.240673	0.193542	0.211319	0.194739	0.0951948	0.154881	0.107386	0.155016	0.153571	0.05896	0.963444	0.996544	1.10357	1.05879	1.05116	1.11932	1.01406	1.02241	1.02696	0.968685	0.940678	0.914555	0.947735	0.930048	0.887211	0.964369	1.1466	0.993297	0.95323	0.988312	0.957427	0.845877	0.751413	0.831165	0.579997	0.590821	0.632885	0.543856	0.687717	0.569042
3.44212	3.31273	3.35032	3.37848	3.31472	3.5048	3.36809	3.42262	3.37368	3.32645	3.32918	3.34591	3.29908	3.2493	3.2676	3.89514	3.86219	3.91534	3.98478	3.96068	4.01648	3.96048	3.95155	3.97115	4.04959	3.9893	4.0179	3.8259	3.86605	3.7498	3.98866	3.9728	3.9688	4.05281	4.09955	4.01375	4.0711	4.09289	4.05308	4.44093	4.50745	4.23745	4.4205	4.39207	4.53751
-0.599169	-0.635735	-0.700299	-0.714717	-0.657523	-0.662663	-0.59857	-0.602219	-0.615939	-0.623668	-0.597975	-0.654085	-0.779619	-0.708529	-0.736023	-6.2716	-6.04069	-6.20081	-6.51446	-6.10571	-6.74836	-6.16044	-6.3409	-6.05462	-6.14057	-6.44035	-6.80673	-7.12752	-6.76056	-6.89462	-2.10073	-2.09484	-2.32519	-2.1248	-2.2786	-2.17437	-2.35354	-2.19512	-2.18447	-2.45148	-2.50949	-2.62932	-2.65731	-2.37522	-2.55729
-1.52137	-1.60601	-1.54604	-1.73338	-1.82506	-1.86487	-1.49403	-1.77029	-1.48297	-1.43301	-1.63843	-1.76603	-1.59811	-1.58088	-1.78277	-4.54364	-4.45304	-4.55978	-4.76616	-4.64974	-4.32012	-4.53361	-4.42594	-4.5064	-4.12311	-4.24899	-4.35695	-4.30136	-4.14148	-4.25048	-4.21674	-4.09611	-4.21388	-3.88226	-4.20119	-4.24792	-4.2246	-4.25298	-4.28031	-4.12321	-4.29986	-4.32144	-4.25354	-4.3388	-4.42434
1.83109	1.82523	1.80527	1.72913	1.79843	1.78664	1.79836	1.7625	1.88446	1.72652	1.80083	1.7991	1.73899	1.70567	1.72998	2.13867	2.1834	2.21155	2.10183	2.19763	2.11398	2.08298	2.05968	2.07534	1.95978	1.92387	1.98769	1.88579	1.85517	1.84418	3.33855	3.4541	3.26058	3.2791	3.21951	3.18207	3.01937	2.9619	3.08328	2.55226	2.4694	2.40509	2.45951	2.47292	2.31052
1.74198	1.65344	1.71624	1.53623	1.54262	1.6442	1.72276	1.8088	1.59249	1.80536	1.90361	1.89585	1.69655	1.53199	1.59778	1.22354	1.28251	1.2051	1.22294	1.24491	1.25691	1.29822	1.28775	1.28612	1.31049	1.32556	1.39516	1.41249	1.37019	1.36694	1.02383	0.952195	0.951573	1.05144	1.07727	0.985536	1.10657	1.12747	1.00874	1.33199	1.31453	1.2532	1.43682	1.47402	1.54331
2.06304	1.99013	1.96861	1.96065	1.98291	1.99081	1.97624	2.02329	2.00671	1.94059	1.9629	2.00153	1.94399	1.92179	1.87128	2.50625	2.48637	2.49803	2.52324	2.4947	2.51649	2.48603	2.46388	2.47599	2.38968	2.35007	2.38112	2.25575	2.23739	2.2445	1.17141	1.20515	1.16583	1.16078	1.11954	1.15008	1.27229	1.23619	1.21986	1.42895	1.39933	1.262	1.41786	1.35973	1.40285
2.299	2.28006	2.27824	2.38042	2.39397	2.6337	2.31625	2.38544	2.32057	2.32653	2.34572	2.26933	2.20127	2.19384	2.17815	3.4623	3.55873	3.5612	3.51916	3.6041	3.5843	3.38788	3.42693	3.45667	3.07809	3.02864	3.16328	2.6465	2.71779	2.58561	3.72382	3.78044	3.65081	3.69956	3.73746	3.755	3.73544	3.79151	3.91885	3.51712	3.26204	3.51359	3.41724	3.42175	3.31995
-1.24711	-0.826197	-1.11417	-1.56487	-1.47717	-1.74176	-1.13882	-1.47908	-1.10419	-1.03393	-1.24916	-1.24304	-1.19988	-1.16424	-1.10657	-1.90069	-1.81726	-1.84547	-1.72236	-1.68722	-1.71764	-1.69492	-1.79579	-1.54736	-1.32786	-1.44101	-1.42126	-1.12172	-1.20885	-1.10606	-3.81399	-3.85369	-3.73896	-3.64421	-3.90556	-3.38432	-3.90974	-3.95195	-3.99474	-3.02837	-3.09182	-3.27067	-3.18664	-2.91108	-3.10338
-2.52572	-2.43501	-2.55916	-2.47916	-2.40594	-2.30647	-2.50384	-2.56203	-2.4235	-2.64906	-2.62835	-2.57296	-2.63721	-2.67429	-2.49118	NaN	NaN	NaN	NaN	NaN	NaN	NaN	NaN	NaN	NaN	NaN	NaN	NaN	NaN	NaN	-1.39351	-1.29553	-1.54603	-1.40102	-1.38098	-1.47577	-1.51338	-1.40113	-1.52153	-2.20725	-2.13776	-2.14266	-2.09118	-2.11701	-2.23276
3.07545	3.01469	2.96819	2.96253	2.94065	2.942	3.01536	3.06121	3.00371	2.98205	2.99303	3.04919	2.97144	2.86527	2.93939	3.03106	3.0306	3.01643	3.02205	3.00732	2.99757	3.1625	3.15189	3.13582	3.27423	3.2508	3.28405	3.33884	3.33242	3.29436	3.45324	3.41021	3.43608	3.49861	3.47636	3.50475	3.77352	3.84404	3.80063	4.02493	3.93087	3.91014	3.96745	3.95951	3.97051
1.86111	1.86849	1.77268	1.62593	1.65253	1.67646	1.93377	1.97206	1.8922	1.78073	1.7927	1.77629	1.76519	1.73246	1.7231	1.43132	1.41352	1.35594	1.39074	1.40867	1.40423	1.36049	1.3769	1.35788	1.26303	1.43914	1.41284	2.03281	2.0679	2.04884	0.674715	0.745549	0.63268	0.664965	0.689627	0.68558	0.589325	0.522768	0.44968	0.724757	0.496724	0.703241	0.664705	0.813192	0.713196
1.85569	1.72868	1.82541	2.10344	2.10807	2.23575	1.73937	1.818	1.77878	1.5108	1.5909	1.75943	1.71164	1.69339	1.7236	3.00732	3.04087	3.02169	2.86446	2.86074	2.86419	2.84013	2.7481	2.78372	2.54128	2.52643	2.60095	2.36551	2.40074	2.40965	3.08769	3.17547	2.97912	3.09995	3.02995	2.98527	2.87488	2.98155	2.88407	2.72229	2.6498	2.63765	2.6457	2.65345	2.59166
2.16315	2.15411	2.07144	2.05559	2.07279	2.16134	2.10894	2.1619	2.14875	2.04799	2.06738	2.0713	2.04168	2.04439	2.02205	2.29309	2.36853	2.31308	2.27907	2.28774	2.34897	2.2652	2.2664	2.25794	2.12924	2.19757	2.18338	2.18243	2.14545	2.18789	2.34273	2.42787	2.3257	2.32808	2.34096	2.36399	2.30451	2.28317	2.34258	2.29066	2.27206	2.23652	2.25186	2.30221	2.30609
2.72679	2.70581	2.58901	2.55477	2.54957	2.48149	2.59906	2.57789	2.58428	2.55556	2.54913	2.54941	2.62335	2.56157	2.55623	1.62493	1.61413	1.59129	1.59844	1.56142	1.64036	1.45007	1.4669	1.4854	1.56099	1.47357	1.47152	1.45145	1.43737	1.42568	1.38854	1.4406	1.37708	1.4536	1.35862	1.33049	1.43587	1.42873	1.50403	1.66675	1.64596	1.60408	1.55666	1.44858	1.47619
-1.65721	-1.66133	-1.64187	-1.77309	-1.76244	-1.73872	-1.63904	-1.56874	-1.57493	-1.76329	-1.65495	-1.62914	-1.81705	-1.72726	-1.6955	-2.47328	-2.44129	-2.36973	-2.46614	-2.35619	-2.45165	-2.26087	-2.37393	-2.51989	-2.3471	-2.44118	-2.58865	-2.40194	-2.53217	-2.47503	-2.12636	-2.20685	-2.11835	-2.0837	-2.01196	-2.01713	-2.02544	-1.95044	-1.93406	-1.75066	-1.84355	-1.06543	-1.79447	-1.35749	-1.58917
-0.322895	-0.368839	-0.384517	-0.335404	-0.366582	-0.371342	-0.371777	-0.329201	-0.299085	-0.376634	-0.38833	-0.393929	-0.42239	-0.510314	-0.422075	-0.114498	-0.0345631	-0.0582943	-0.0826759	-0.0903645	-0.0179005	-0.205097	-0.136051	-0.125645	-0.235785	-0.256483	-0.208927	-0.372068	-0.362661	-0.406269	0.819036	0.976039	0.859632	0.832804	0.783148	0.819589	0.749458	0.754042	0.74696	0.720408	0.686803	0.592422	0.621567	0.608902	0.632639
-6.15117	-6.29073	-6.3705	-6.22689	-5.95882	-6.16418	-5.79083	-6.16797	-6.52586	-6.31872	-6.89545	-6.46355	-6.35841	-6.10166	-6.62785	-1.04878	-0.69141	-1.14366	-1.07833	-1.18436	-1.32002	-0.967484	-0.839588	-1.19883	-1.15013	-1.19204	-1.15439	-0.996819	-1.11341	-1.14128	-0.398249	-0.418822	-0.580117	-0.880892	-0.747612	-0.672814	-0.526581	-0.484362	-0.479486	-0.793386	-0.741073	-0.850237	-0.837831	-0.768337	-0.797199
0.251314	0.176235	0.194123	0.207444	0.232621	0.103724	0.178677	0.0421944	0.097415	0.118339	0.151665	0.188219	0.166433	0.0290499	0.150888	1.18184	1.20212	1.14103	1.24627	1.26385	1.30075	1.22171	1.16542	1.16147	1.16106	1.09802	1.17317	1.03633	1.04469	0.915659	1.33273	1.27456	1.25946	1.35909	1.31454	1.38474	1.49966	1.44749	1.47943	1.70807	1.61262	1.64826	1.64113	1.80319	1.77448
2.00318	1.95846	1.91834	1.97021	2.02221	2.05112	1.91996	1.93967	1.90582	1.88834	1.92353	1.93004	1.88267	1.84072	1.88195	2.59139	2.66742	2.67879	2.64874	2.63687	2.598	2.59871	2.61459	2.60089	2.52015	2.47886	2.53516	2.33862	2.37475	2.30776	1.73465	1.86321	1.65279	1.6667	1.64726	1.67682	1.56871	1.5539	1.64107	1.43767	1.3768	1.35887	1.37932	1.38497	1.38025
1.25059	1.14036	1.30885	1.16678	1.1763	1.30969	1.26941	1.25871	1.29903	1.27209	1.38345	1.27285	1.12718	1.17655	1.12275	1.58644	1.65668	1.65033	1.6311	1.65199	1.72004	1.64418	1.59335	1.62477	1.55105	1.54217	1.56559	1.49642	1.45882	1.43925	1.0221	1.17941	1.0684	1.06223	1.07152	1.07255	0.979729	1.08358	1.09874	1.00258	0.927196	1.03544	0.907278	0.930958	0.909603
2.93519	2.93766	3.08146	3.41841	3.43078	3.59123	2.82299	2.92211	2.90416	2.57348	2.67792	3.01191	2.89383	2.85071	2.93743	3.69486	3.78132	3.72411	3.52717	3.60695	3.57019	3.5304	3.52112	3.52518	3.2273	3.22298	3.32985	2.97863	3.02263	3.03662	3.92347	4.02158	3.7747	3.8455	3.75316	3.67762	3.74808	3.70809	3.61194	3.22349	3.12563	3.21194	3.16543	3.33565	3.07544
-0.300707	-0.257818	-0.267808	-0.386132	-0.295255	-0.333227	-0.338419	-0.286194	-0.309134	-0.347131	-0.213085	-0.258837	-0.339119	-0.395011	-0.363598	-0.0705814	0.0123177	-0.0182972	-0.00744438	0.112188	0.202938	0.0243263	-0.0292358	0.0314617	-0.00202751	-0.0723495	-0.0623531	-0.252136	-0.288967	-0.365168	1.06723	1.17324	1.04739	1.06075	1.12245	1.03625	0.817341	0.831549	0.839041	0.682637	0.745397	0.563803	0.688341	0.637186	0.737009
-0.417288	-0.400597	-0.359838	-0.502231	-0.425672	-0.406099	-0.478354	-0.382812	-0.335614	-0.374198	-0.428148	-0.420488	-0.498793	-0.503127	-0.446825	1.71463	1.74236	1.77476	1.79526	1.82858	1.87162	1.65064	1.69426	1.70211	1.56945	1.54636	1.55857	1.41935	1.42849	1.42763	1.71391	1.90606	1.81576	1.72574	1.71919	1.69215	1.556	1.53381	1.51538	1.52451	1.62035	1.47169	1.52422	1.52553	1.56943
3.26277	3.21729	3.29975	3.19484	3.21638	3.26994	3.27615	3.31756	3.27872	3.26669	3.38657	3.30107	3.2297	3.15484	3.12482	3.9385	3.93936	3.97953	3.94912	3.94184	3.97351	3.94752	3.98148	3.9502	3.96048	3.91862	3.93217	3.90719	3.91617	3.84307	3.18798	3.21116	3.13545	3.2285	3.23423	3.20982	3.23374	3.33232	3.25592	3.33569	3.29254	3.28316	3.35556	3.37164	3.37302
0.10037	0.301357	0.264255	-0.0828524	-0.0101423	-0.00134659	0.213537	0.197927	0.204503	0.132033	0.260553	0.228771	0.135117	0.127212	0.134367	0.504471	0.487665	0.572535	0.428141	0.481926	0.560631	0.502317	0.554499	0.556938	0.490292	0.498821	0.504766	0.597927	0.616282	0.588587	1.38548	1.44727	1.38912	1.39615	1.39981	1.35667	1.44425	1.38701	1.43609	1.30556	1.23159	1.25923	1.1575	1.36047	1.15191
0.795862	0.748997	0.751792	0.562556	0.560859	0.634668	0.78311	0.790302	0.762818	0.758855	0.715841	0.661358	0.71439	0.729953	0.583418	1.08036	1.0857	1.10247	1.13049	1.03655	1.1789	1.24779	1.15841	1.20126	1.39231	1.33595	1.38411	1.54861	1.4673	1.43935	0.353491	0.111836	0.453532	0.439266	0.405163	0.692124	0.752121	0.789059	0.75939	1.52557	1.47407	1.36312	1.50777	1.39296	1.5176
1.01241	1.02761	0.971379	0.880395	0.886729	0.925301	0.958948	0.946913	1.01516	0.965978	1.00398	0.890676	0.914169	0.937974	0.891731	-0.28768	-0.341557	-0.300989	-0.307114	-0.322399	-0.248592	-0.255575	-0.322355	-0.359882	-0.35169	-0.369034	-0.321226	-0.428318	-0.380913	-0.430309	-1.89145	-1.8706	-1.94843	-1.80082	-1.83863	-1.83498	-1.88674	-1.81387	-1.87836	-1.89878	-1.92741	-1.98119	-1.89689	-1.8227	-1.88564
2.72263	2.65685	2.6247	2.60881	2.60688	2.70388	2.65048	2.76712	2.64808	2.70338	2.64258	2.68028	2.62252	2.59126	2.52305	3.12638	3.08337	2.99512	3.12957	3.11417	3.17969	3.03483	3.06309	2.97823	2.91843	2.98119	3.03538	2.91972	2.96854	2.84513	2.18135	2.22417	2.20689	2.22115	2.262	2.23736	2.21891	2.25483	2.2989	2.33719	2.31778	2.31921	2.28358	2.3941	2.32239
3.1941	3.20165	3.13492	3.28841	3.26694	3.35498	3.12304	3.20615	3.15197	3.09334	3.09737	3.14313	3.12362	3.05471	3.08595	3.6502	3.64989	3.64319	3.58345	3.65288	3.57959	3.52779	3.58194	3.56726	3.42082	3.35944	3.42536	2.96159	3.04	2.91896	4.20471	4.35706	4.11431	4.28424	4.18555	4.15773	4.00295	3.98973	3.99838	3.4711	3.36659	3.47504	3.38445	3.51595	3.27791
2.14438	2.04901	2.0107	2.08432	2.07825	2.13077	2.0431	2.09143	2.02672	2.00115	1.98816	2.01058	2.07103	1.92397	1.94353	2.37303	2.32962	2.3518	2.36473	2.35919	2.38875	2.35449	2.35383	2.38183	2.34404	2.35165	2.33306	2.40281	2.37436	2.36187	2.85332	2.8781	2.81002	2.92396	2.93313	2.8833	2.6741	2.78516	2.76893	2.76858	2.75521	2.63	2.71577	2.73315	2.75754
-2.05485	-2.08135	-2.00001	-2.08208	-1.98207	-2.13176	-2.15669	-2.12608	-2.16063	-2.05447	-2.06326	-2.01114	-2.14251	-2.14659	-2.11199	-2.30625	-2.26865	-2.43779	-2.37985	-2.48582	-2.35439	-2.42761	-2.37515	-2.40493	-2.30539	-2.25802	-2.31647	-2.30067	-2.42716	-2.39148	-1.42703	-1.55768	-1.53703	-1.68411	-1.48043	-1.54071	-1.45701	-1.30252	-1.55155	-1.43687	-1.39329	-1.34856	-1.28996	-1.3808	-1.32069
-1.05807	-0.97489	-1.1278	-1.17054	-1.03847	-1.09636	-1.06996	-1.10174	-0.867507	-1.16979	-1.11766	-0.994282	-1.11917	-1.20196	-1.10435	-1.25651	-1.07165	-1.1631	-1.0463	-1.09287	-1.1826	-1.18828	-1.11352	-1.07135	-1.16861	-1.19645	-1.11793	-1.37789	-1.16237	-1.25782	-1.28717	-1.07032	-1.08742	-1.14062	-1.19697	-1.1698	-1.24022	-1.28373	-1.07996	-1.21289	-1.18613	-1.52622	-1.45888	-1.45806	-1.38174
-2.47572	-2.51312	-2.51916	-2.6713	-2.56044	-2.59995	-2.55242	-2.60115	-2.60476	-2.67123	-2.54858	-2.52093	-2.66611	-2.51886	-2.58705	-1.79205	-1.72569	-1.72088	-1.8366	-1.70693	-1.68078	-1.71864	-1.8579	-1.69222	-1.81192	-1.86276	-1.8092	-1.77434	-1.99574	-1.87214	-2.32029	-2.22382	-2.36025	-2.41759	-2.32013	-2.32137	-2.33746	-2.08512	-2.19458	-2.40959	-2.49021	-2.42103	-2.37474	-2.51093	-2.4671
-3.59413	-3.61826	-3.85387	-3.63151	-3.62494	-3.64434	-3.42542	-3.40194	-3.62388	-3.66115	-3.57152	-3.82238	-3.62576	-3.85905	-3.84522	-3.74235	-3.94822	-3.76575	-3.78368	-3.80948	-3.82497	-3.95459	-3.85552	-3.77404	-4.19878	-3.89401	-3.68067	-3.72898	-3.6467	-3.66528	-2.185	-2.06255	-2.07022	-2.05951	-2.07419	-2.05205	-2.12152	-2.16674	-2.03764	-2.03287	-2.30084	-2.07625	-2.13373	-2.08943	-2.2852
2.20228	2.20507	2.11752	1.82041	1.96849	2.06279	2.17119	2.26634	2.19127	2.24696	2.2173	2.11928	2.00734	2.12579	2.12841	-0.829803	-0.72234	-0.790752	-0.718054	-0.795897	-0.857994	-0.869871	-0.758066	-0.805984	-0.810238	-0.655483	-0.768944	-0.577559	-0.617428	-0.588749	0.649206	0.814776	0.623891	0.618536	0.440269	0.468492	0.353983	0.141165	0.172363	0.0156565	0.444734	0.0158577	0.282541	0.201048	0.420345
1.1582	1.13076	1.06371	1.0092	0.991292	1.10941	1.13311	1.14762	1.12113	1.05283	1.09664	1.01189	1.04346	1.06342	0.983667	0.046526	-0.00395012	0.00637627	0.0169811	0.000526428	0.182266	0.0892773	0.019434	0.02178	0.042551	0.0636959	0.0320892	0.019743	0.0194702	-0.0100899	0.419313	0.590211	0.502944	0.337439	0.535009	0.524737	0.687994	0.71722	0.801233	0.799169	0.685063	0.75193	0.669043	0.847876	0.793541
0.761295	0.813643	0.756516	0.722398	0.706086	0.742273	0.752436	0.765251	0.761104	0.788062	0.783525	0.737452	0.717916	0.6589	0.693859	0.33967	0.356382	0.40741	0.309414	0.348627	0.373281	0.229553	0.251175	0.284876	0.110201	0.178898	0.197577	0.13447	0.13866	0.0661755	2.19948	2.30546	2.13822	2.18036	2.08649	2.10425	2.0541	2.03639	2.09783	1.75174	1.65363	1.75212	1.64994	1.77715	1.55217
-0.324509	-0.3234	-0.393926	-0.473954	-0.382144	-0.385447	-0.461048	-0.287916	-0.374274	-0.349195	-0.301104	-0.275757	-0.387812	-0.493224	-0.418949	-1.62992	-1.54594	-1.60753	-1.58582	-1.64911	-1.73349	-1.62574	-1.6103	-1.54892	-1.6268	-1.61396	-1.53464	-1.52901	-1.5247	-1.5818	-0.821201	-0.892552	-0.980273	-0.849678	-0.898573	-0.846713	-0.974894	-0.989418	-1.12555	-0.786157	-0.50887	-0.858677	-0.537441	-0.462692	-0.305735
1.29722	1.31157	1.20739	1.46101	1.32704	1.27074	1.26565	1.24449	1.26381	1.22182	1.18897	1.1852	1.24275	1.19296	1.12289	1.18904	1.15922	1.11756	1.18657	1.06908	1.2462	1.30511	1.18479	1.23755	1.3023	1.29146	1.27687	1.43293	1.39642	1.21999	-2.65317	-2.85302	-2.65174	-2.62961	-2.29514	-2.3525	-2.6897	-2.13127	-2.6725	-2.41959	-1.74016	-1.96999	-1.63329	-2.18017	-1.78993
-1.73292	-1.84319	-2.01939	-1.73149	-1.79983	-1.8065	-1.88801	-1.96467	-1.85769	-1.89867	-2.00681	-1.93275	-1.96636	-2.02383	-1.86285	-0.426374	-0.357777	-0.344469	-0.435204	-0.385736	-0.486727	-0.367273	-0.422842	-0.392502	-0.433569	-0.459732	-0.405577	-0.525906	-0.564861	-0.422127	-2.36089	-2.20139	-2.09482	-2.38992	-2.53069	-2.21865	-2.22771	-2.44136	-1.89366	-2.18167	-2.27666	-2.30564	-2.51878	-2.67649	-2.56121
0.75769	0.702139	0.795602	0.637523	0.680987	0.724918	0.743052	0.749182	0.737338	0.747411	0.804409	0.738945	0.679274	0.658946	0.659822	0.909761	0.934114	0.897713	0.888491	0.884724	0.905327	0.841551	0.826307	0.823982	0.788187	0.749683	0.790457	0.790342	0.787155	0.785925	-0.236805	-0.144736	-0.236567	-0.275684	-0.241558	-0.313117	-0.346941	-0.404642	-0.402546	-0.212869	-0.307427	-0.348862	-0.344227	-0.193909	-0.208536
-1.5194	-1.70563	-1.55993	-1.31273	-1.21913	-1.88054	-1.80376	-2.03471	-1.66016	-1.88918	-1.62887	-1.60325	-1.52513	-1.8216	-1.69557	-3.40086	-3.15486	-3.26678	-3.21221	-3.28439	-3.15107	-3.08879	-3.44447	-3.19667	-3.09079	-3.08178	-3.04826	-3.23742	-2.99464	-3.27233	-2.66107	-2.55681	-2.61339	-2.60425	-2.55748	-2.43408	-2.54336	-2.47538	-2.47569	-2.40133	-2.38644	-2.50419	-2.43863	-2.45704	-2.32767
1.61738	1.59303	1.61346	1.60919	1.64691	1.75444	1.54264	1.61073	1.59546	1.60651	1.6331	1.60234	1.55799	1.46335	1.54633	1.19882	1.26326	1.2373	1.24075	1.3227	1.31152	1.12415	1.17587	1.153	1.03783	1.08282	1.07521	0.928896	0.945065	0.889107	2.32209	2.45687	2.25501	2.43974	2.30384	2.34679	1.96014	2.07536	2.1109	1.77974	1.65917	1.80871	1.65703	1.86979	1.59301
1.10021	1.18526	1.30967	0.954122	0.931827	1.18046	1.24609	1.32544	1.15214	1.26412	1.6311	1.40256	1.22792	1.1509	0.960306	1.66667	1.6904	1.69171	1.68475	1.62612	1.74429	1.78685	1.74491	1.75222	1.87929	1.92863	1.87041	2.0458	2.07975	1.98381	1.79784	1.85763	2.01036	2.10689	2.0085	1.93783	1.90276	2.20626	2.34784	2.51351	2.59378	3.05523	2.4418	2.19384	2.25594
4.57609	4.60637	4.50488	4.32667	4.39844	4.38004	4.53315	4.58818	4.54409	4.6208	4.58996	4.53755	4.5038	4.46048	4.46707	5.02347	5.12085	5.09719	5.02146	5.03111	5.08658	5.02642	5.08687	5.06902	4.96963	5.0111	5.02557	5.10559	5.06659	5.11325	3.43027	3.50282	3.42657	3.54381	3.41808	3.47559	3.5165	3.408	3.40274	3.60254	3.67572	3.49181	3.59417	3.70386	3.68368
-0.065712	-0.0182171	0.0385962	-0.147113	-0.0869665	-0.0312328	0.0393658	-0.00889015	0.0507135	0.00256062	0.011385	-0.0154228	-0.090353	-0.0794077	-0.131321	0.736565	0.803957	0.853094	0.737753	0.794245	0.804165	0.746981	0.755119	0.750528	0.742073	0.699533	0.713509	0.708277	0.675804	0.746218	1.13815	1.18973	1.0798	1.02892	1.09153	1.09989	1.04472	1.01221	1.0192	0.931825	0.914804	0.805655	0.966614	0.952021	1.05227
-0.425228	-0.337418	-0.402099	-0.49385	-0.37964	-0.491697	-0.440901	-0.449894	-0.450646	-0.463874	-0.50139	-0.443327	-0.487127	-0.478044	-0.45517	0.693758	0.691011	0.713882	0.72698	0.763962	0.767643	0.662275	0.688595	0.715965	0.676804	0.625715	0.712622	0.591246	0.541416	0.53299	1.70964	1.8242	1.66677	1.7124	1.65848	1.62393	1.69939	1.76561	1.75747	1.66579	1.58748	1.54568	1.58437	1.53832	1.50034
0.398355	0.200493	0.241456	0.237819	0.280208	0.263741	0.383474	0.454294	0.287681	0.175681	0.213541	0.324829	0.155542	0.165864	0.265232	0.738497	0.699261	0.763798	0.75963	0.85084	0.795242	0.699614	0.683607	0.670387	0.548973	0.55813	0.627718	0.326214	0.342319	0.342047	1.54095	1.61952	1.45644	1.52568	1.46818	1.42229	1.53469	1.40943	1.43182	1.56345	1.33974	1.32567	1.39665	1.5375	1.44257
-1.47417	-1.37937	-1.53158	-1.50027	-1.56089	-1.56355	-1.5294	-1.33617	-1.44173	-1.57287	-1.5306	-1.55402	-1.5926	-1.50321	-1.54218	-0.911247	-0.855659	-0.884405	-0.980967	-0.993717	-0.865383	-0.883545	-0.909779	-0.815868	-0.844904	-0.884857	-0.986176	-0.913961	-0.907137	-0.894947	-2.73364	-2.58496	-2.75708	-2.75598	-2.70432	-2.73578	-3.03114	-2.7764	-2.73255	-3.11218	-3.02896	-3.3378	-3.20005	-3.11659	-3.18549
-3.19913	-3.60116	-3.21923	-3.33192	-3.42576	-3.58173	-3.29371	-3.21173	-3.33708	-3.52888	-3.39903	-3.58312	-3.4465	-3.53318	-3.29198	-0.266785	-0.275728	-0.311241	-0.278549	-0.225521	-0.235567	-0.156237	-0.307997	-0.245598	-0.0956573	-0.235851	-0.293062	-0.218262	-0.237631	-0.334715	-0.561478	-0.606788	-0.561786	-0.547497	-0.374804	-0.386014	-0.598057	-0.508993	-0.550617	-0.212314	-0.115771	-0.262899	-0.0458622	-0.248598	-0.0131302
-0.360466	-0.385593	-0.569922	-0.537663	-0.605733	-0.52486	-0.340824	-0.371588	-0.444755	-0.432668	-0.434647	-0.503557	-0.492897	-0.533771	-0.541277	-1.2311	-1.27766	-1.27075	-1.24164	-1.27224	-1.29798	-1.03359	-1.15299	-1.12207	-1.05253	-1.01869	-1.02267	-0.789249	-0.909939	-0.799898	-4.13634	-4.28022	-4.25049	-4.19492	-4.12598	-4.23537	-3.6973	-3.54893	-3.75058	-3.63346	-3.56916	-3.68782	-3.59217	-3.512	-3.47826
-0.709091	-0.755726	-0.816821	-0.828771	-0.822265	-0.841539	-0.796926	-0.804413	-0.842973	-0.756354	-0.796949	-0.757748	-0.74663	-0.857715	-0.928434	-0.343269	-0.381401	-0.289135	-0.320869	-0.383673	-0.394506	-0.275234	-0.318977	-0.334419	-0.264572	-0.324785	-0.301275	-0.147318	-0.214916	-0.23852	0.0923023	0.0920172	0.13197	0.17124	0.130871	0.22808	0.286003	0.285162	0.257637	0.550773	0.617303	0.47716	0.641987	0.6598	0.752934
-2.6877	-3.02844	-2.80975	-2.77392	-2.83331	-2.53424	-2.81125	-2.69038	-2.81286	-2.69961	-2.81015	-2.83954	-2.8956	-2.78356	-3.09637	0.489103	0.525396	0.488489	0.514528	0.495079	0.541744	0.474646	0.397165	0.416464	0.366899	0.363708	0.373869	0.286303	0.265079	0.208061	-1.20865	-1.21808	-1.17876	-0.890493	-1.14813	-1.17629	-0.950153	-1.00245	-0.929192	-0.636685	-0.578696	-0.748497	-0.614063	-0.770729	-0.650915
-2.74744	-2.5502	-2.53834	-2.71088	-2.74894	-2.78555	-2.7856	-2.65118	-2.85309	-2.75696	-2.63486	-2.66804	-2.76726	-2.68201	-2.63395	-2.9283	-2.73044	-2.79365	-2.9367	-2.91522	-2.84749	-2.72487	-2.8276	-2.92932	-2.86209	-2.96378	-3.10655	-3.12461	-3.16713	-3.03311	-2.04266	-1.86067	-1.99969	-2.14646	-2.23055	-2.3082	-2.24579	-2.40324	-2.24239	-2.32878	-2.27696	-2.27242	-2.43335	-2.36698	-2.29112
0.637438	0.65107	0.564069	0.529204	0.579	0.670307	0.610405	0.635582	0.589978	0.617537	0.634468	0.540499	0.561745	0.538123	0.505661	0.163729	0.174152	0.189238	0.205629	0.209194	0.269655	0.165728	0.11511	0.0984325	0.0156956	-0.017683	0.0203896	-0.185499	0.0210056	-0.279364	0.531441	0.712647	0.570695	0.561842	0.678965	0.674811	0.610647	0.620556	0.693781	0.498567	0.331414	0.473061	0.477526	0.452778	0.381113
-1.91574	-1.8276	-1.89598	-1.98299	-1.9982	-1.95216	-1.82796	-1.66779	-1.86134	-1.76724	-1.75581	-1.90914	-2.03237	-1.89322	-1.95999	NaN	NaN	NaN	NaN	NaN	NaN	NaN	NaN	NaN	NaN	NaN	NaN	NaN	NaN	NaN	-5.1213	-4.82709	-4.90771	-5.07999	-4.9451	-5.02827	-4.91935	-4.91835	-5.00076	-5.43718	-5.55964	-5.11177	-5.3431	-5.62362	-5.40601
0.570902	0.655462	0.677918	0.671706	0.762345	0.795294	0.523443	0.543526	0.565494	0.495961	0.443899	0.63064	0.520767	0.505708	0.632566	1.29976	1.27963	1.30007	1.33198	1.34107	1.26923	1.19026	1.21194	1.21448	1.02845	1.05053	1.04144	0.767344	0.809591	0.772865	1.16887	1.27951	1.1129	1.20545	1.1194	1.17461	1.23277	1.08503	1.16962	1.17037	1.12249	1.15414	1.1221	1.27244	1.17792
1.20331	1.14716	1.23603	1.00061	1.15888	1.11897	1.23092	1.2224	1.17148	1.29185	1.3618	1.23485	1.05371	1.09584	1.19175	2.28163	2.29654	2.32971	2.28865	2.34774	2.20647	2.17745	2.17948	2.20711	2.13551	2.12789	2.18436	2.22796	2.16878	2.29129	2.60228	2.7718	2.48995	2.67671	2.38963	2.51132	2.07836	1.89179	2.08489	1.45711	1.61594	1.52265	1.57461	1.51445	1.5797
0.116631	0.0872784	-0.00431538	-0.23632	-0.220782	-0.363201	0.0595798	-0.00030899	0.0834532	0.160871	0.17778	0.0319195	-0.00919724	0.0250788	-0.0608406	-1.58638	-1.71647	-1.61539	-1.53646	-1.72327	-1.85306	-1.57604	-1.48276	-1.56841	-1.16945	-1.3603	-1.37199	-0.846003	-0.970409	-0.837305	-3.77552	-3.87274	-3.48983	-3.9669	-3.66504	-3.76958	-3.46829	-3.64058	-3.37465	-2.6412	-2.70202	-2.84278	-2.68778	-3.01732	-2.58624
-2.59324	-2.52702	-2.66659	-2.57656	-2.60369	-2.71392	-2.72054	-2.68839	-2.61388	-2.62023	-2.76216	-2.70838	-2.62966	-2.72628	-2.67456	NaN	NaN	NaN	NaN	NaN	NaN	NaN	NaN	NaN	NaN	NaN	NaN	NaN	NaN	NaN	-5.6883	-5.61203	-6.09873	-5.86837	-5.78649	-5.85884	-5.77612	-5.43946	-5.48882	-5.37491	-5.68844	-5.55428	-5.63079	-5.63337	-5.21885
-2.33679	-2.07159	-2.26122	-2.23322	-2.16701	-2.67812	-2.30928	-2.35746	-2.28771	-2.29684	-2.32112	-2.25189	-2.22997	-2.39186	-2.29091	-0.48233	-0.486359	-0.482098	-0.419525	-0.393433	-0.470724	-0.536943	-0.525784	-0.476351	-0.643356	-0.639969	-0.631433	-0.688025	-0.741888	-0.723513	-1.18093	-1.01415	-1.16276	-1.17223	-1.17633	-1.0691	-1.04097	-1.01026	-0.945911	-0.989673	-1.12957	-1.12622	-1.13141	-1.06776	-1.20193
-0.890345	-0.694029	-0.737922	-0.904216	-0.797498	-0.898642	-0.838951	-0.835361	-0.576516	-0.81803	-0.935709	-0.894369	-0.965355	-0.8238	-0.776245	-3.90372	-3.96017	-3.73382	-3.62052	-3.83215	-3.617	-3.37374	-3.58131	-3.55005	-3.58432	-3.32059	-3.36859	-3.19034	-3.11335	-3.08955	-6.01966	-5.97518	-6.47467	-6.31467	-6.11383	-5.8704	-6.4357	-6.21982	-6.22823	-5.50017	-5.74841	-5.77142	-6.52643	-5.55321	-6.30196
-5.23488	-5.36853	-5.51372	-5.20169	-5.60101	-5.50728	-5.48804	-5.31136	-5.10472	-5.54431	-5.55997	-5.14924	-5.7087	-5.18121	-5.47024	NaN	NaN	NaN	NaN	NaN	NaN	NaN	NaN	NaN	NaN	NaN	NaN	NaN	NaN	NaN	NaN	NaN	NaN	NaN	NaN	NaN	NaN	NaN	NaN	NaN	NaN	NaN	NaN	NaN	NaN
-0.89419	-0.747908	-0.934821	-0.980742	-0.946635	-0.895775	-1.03307	-0.936888	-0.960023	-0.90021	-1.00839	-0.980644	-0.970951	-0.955661	-0.891895	-2.70099	-2.77073	-2.7713	-2.72104	-2.76898	-2.78038	-2.77915	-2.61764	-2.631	-2.59575	-2.58541	-2.69521	-2.67492	-2.62546	-2.65827	-0.986811	-0.7093	-1.02952	-1.051	-0.997488	-1.07058	-1.06237	-1.2095	-1.14101	-1.31796	-1.58799	-1.44298	-1.52165	-1.34604	-1.49797
-0.715145	-0.721172	-0.72157	-0.736085	-0.75546	-0.9018	-0.788807	-0.915586	-0.708581	-0.868949	-0.507292	-0.556597	-0.702272	-0.901191	-0.796	NaN	NaN	NaN	NaN	NaN	NaN	NaN	NaN	NaN	NaN	NaN	NaN	NaN	NaN	NaN	-4.7534	-4.71261	-4.59843	-4.56543	-4.54118	-4.6655	-4.65269	-4.73546	-4.63257	-4.56834	-4.57248	-4.41864	-4.39014	-4.62063	-4.45515
3.97163	4.08565	3.98198	4.48185	3.68389	4.19348	3.62031	4.01734	3.98243	3.6953	3.69403	3.86855	4.0313	3.93299	3.83474	3.54647	3.43821	3.4927	3.43995	3.38255	3.61751	3.4945	3.39523	3.42693	3.19004	3.16965	3.17298	3.31558	3.30275	3.20254	3.26008	3.33074	3.26563	3.2457	3.45891	3.40011	3.52011	3.846	3.85927	3.54157	3.13859	3.691	3.24899	3.45456	3.21322
2.16544	2.17291	2.20861	2.10884	2.14699	2.19034	2.11742	2.11246	2.15427	2.14884	2.15071	2.13194	2.11891	2.1189	2.07061	0.785229	0.757736	0.813038	0.807896	0.779446	0.807396	0.729994	0.733915	0.757694	0.716085	0.69232	0.731356	0.503971	0.579487	0.535728	2.44101	2.6024	2.45674	2.4844	2.4397	2.39421	2.3778	2.45836	2.45157	2.12292	2.15963	2.12377	2.09414	2.03792	2.02341
2.04253	2.09107	1.97442	1.84908	1.83379	1.85288	1.99084	2.0077	2.00956	2.01019	2.01361	1.93926	1.97051	1.99085	1.90817	1.46385	1.41288	1.46012	1.44198	1.47925	1.5508	1.36927	1.41925	1.40203	1.36665	1.34072	1.39855	1.22225	1.28186	1.20834	2.35557	2.62038	2.37384	2.39993	2.34621	2.35255	1.87477	1.89559	2.04503	1.50333	1.55492	1.56129	1.57225	1.49972	1.40855
1.0119	1.0805	0.891719	0.866639	0.923947	0.976805	0.950853	0.919247	0.970593	0.893493	0.923086	0.965544	0.957912	0.880876	0.906883	1.03815	1.06515	1.03406	1.06884	1.0693	1.06901	1.05831	1.12895	1.09864	1.06255	1.08357	1.11975	1.07468	1.03059	1.05476	2.06747	2.04701	1.96751	2.04643	2.04389	2.0157	2.02544	2.06896	2.09971	2.25352	2.29388	2.06568	2.23098	2.16038	2.27029
3.35149	3.32575	3.24742	3.05962	3.17373	3.02129	3.2593	3.24685	3.24426	3.33188	3.31142	3.30345	3.26439	3.19272	3.22913	3.29148	3.25646	3.26221	3.2706	3.25629	3.19396	3.22166	3.21452	3.17296	3.27566	3.2868	3.26875	3.387	3.33415	3.3223	2.22702	2.29165	2.31265	2.21684	2.23956	2.20968	2.26875	2.28198	2.37154	2.66757	2.93147	2.52614	2.64515	2.39421	2.60083
-2.46439	-2.66109	-2.44663	-2.79042	-2.67222	-3.04657	-2.39367	-2.59527	-2.66374	-2.52195	-2.56594	-2.70986	-2.63057	-2.53285	-2.64697	-5.56263	-5.96909	-5.32702	-4.78049	-5.40442	-5.78573	-4.88648	-5.21199	-4.94844	-4.75668	-4.86258	-5.28626	-4.67758	-4.82222	-4.91193	-9.7197	-9.28632	-9.37903	-8.82233	-9.36082	-8.38808	-10.2935	-7.79092	-7.66685	-8.66379	-5.99286	-7.76623	-6.21819	-6.11773	-5.48018
0.410692	0.218658	0.459439	0.314862	0.391944	0.45451	0.316334	0.403927	0.402965	0.350326	0.405941	0.347103	0.194717	0.351672	0.304207	0.158745	0.228411	0.206482	0.181734	0.250744	0.361828	0.134823	0.1576	0.175556	-0.0635452	0.0641232	-0.00232697	-0.117722	-0.0711536	-0.102747	1.20787	1.35534	1.13026	1.06821	1.03114	1.0807	0.711071	0.686596	0.743326	0.360663	0.241261	0.360781	0.3703	0.464939	0.375017
2.32616	2.35056	2.66325	2.30045	2.49673	2.88844	2.39893	2.40659	2.66218	2.3773	2.45507	2.65182	2.16859	2.3536	2.57974	4.30771	4.22086	4.27295	4.23618	4.19354	4.13764	4.16414	4.24703	4.24225	5.01742	4.86544	4.89996	3.56158	3.95047	3.47347	3.58383	3.70424	3.58688	3.64061	3.79964	3.77305	3.8681	3.82722	3.83449	4.09804	3.09775	4.0822	3.45753	4.09776	3.00629
0.981405	1.05545	1.04889	0.911584	0.989388	0.969946	0.934708	1.02166	0.93098	0.988046	0.948919	1.0324	0.976784	0.919675	0.952423	1.4395	1.46304	1.46267	1.46007	1.51102	1.59469	1.37262	1.36721	1.3851	1.16909	1.15	1.26026	0.994501	1.04619	0.953548	1.2072	1.34201	1.18083	1.0525	1.08604	1.03212	0.917538	0.904922	0.962027	0.580701	0.505437	0.535368	0.55332	0.601202	0.438263
0.0927334	0.152641	0.109071	0.0178137	0.0976171	-0.0233898	0.0948601	0.0574455	0.115544	0.205371	0.0725765	0.106333	0.0410042	0.0796499	-0.00305557	0.332911	0.336855	0.351147	0.36375	0.353765	0.411787	0.350183	0.332546	0.309134	0.302303	0.354948	0.375887	0.42337	0.434868	0.358044	0.944767	1.01561	0.91167	0.901983	0.943077	0.990151	0.797634	0.89447	0.964109	0.727937	0.621614	0.66408	0.673241	0.608063	0.648003
2.67094	2.68934	2.66469	2.56264	2.52949	2.51513	2.659	2.62667	2.61172	2.64631	2.68634	2.60935	2.66708	2.54755	2.57355	3.20488	3.15375	3.20544	3.25435	3.18545	3.25103	3.17126	3.22863	3.20427	3.2566	3.25706	3.27066	3.38407	3.3695	3.36053	2.28254	2.1922	2.27476	2.35102	2.30936	2.29392	2.46351	2.34683	2.31544	2.76013	2.83475	2.63955	2.70442	2.85258	2.75934
1.59505	1.70897	1.62902	1.62416	1.70346	1.54945	1.54734	1.45262	1.54793	1.55365	1.54391	1.55636	1.57315	1.52377	1.60156	1.99516	1.99229	2.01876	1.99526	1.97299	1.9796	1.851	1.87072	1.88624	1.64173	1.52221	1.53807	1.26679	1.34246	1.26525	2.32708	2.59777	2.36768	2.40878	2.34646	2.37737	2.10835	2.01979	2.23489	1.50242	1.46363	1.63312	1.48787	1.59792	1.40222
3.89347	3.88743	3.76671	3.81381	3.83367	3.80854	3.80371	3.8817	3.80812	3.77283	3.77833	3.80751	3.81784	3.75332	3.74236	3.89748	3.89233	3.89676	3.90181	3.87821	3.91786	3.87318	3.84251	3.86127	3.8331	3.78502	3.84123	3.70173	3.67461	3.6528	3.99451	4.04126	3.92643	4.03086	4.00813	3.99914	4.15677	4.16073	4.16998	4.372	4.20337	4.27709	4.24885	4.25886	4.19051
-0.467024	-0.538988	-0.567695	-0.515416	-0.538774	-0.575222	-0.51836	-0.506777	-0.453828	-0.546973	-0.477306	-0.643066	-0.596338	-0.61712	-0.592859	1.04691	1.03546	1.08156	1.04212	1.14396	1.13809	0.934835	0.95052	1.00322	0.856148	0.846827	0.88055	0.811855	0.729216	0.749514	0.843201	0.976315	0.738553	0.815638	0.799685	0.773376	0.809652	0.885509	0.757902	0.684424	0.701131	0.67844	0.525309	0.77059	0.643368
0.659857	0.639524	0.692863	0.533141	0.569644	0.616714	0.745241	0.762655	0.713935	0.633744	0.640804	0.627317	0.538401	0.587298	0.634073	0.21954	0.250582	0.344332	0.234636	0.34845	0.309013	0.260372	0.272532	0.238686	0.0760136	0.176294	0.11573	0.205837	0.135162	0.198769	1.80281	1.93974	1.74746	1.66849	1.71229	1.61383	1.23871	1.127	1.24987	0.543504	0.626468	0.574308	0.726015	0.642277	0.603258
0.257078	0.219925	0.258588	0.100736	0.15343	0.249052	0.232969	0.282801	0.259444	0.282968	0.331429	0.304287	0.228668	0.0637636	0.211636	-0.349691	-0.282799	-0.259418	-0.333822	-0.269148	-0.292532	-0.148735	-0.122541	-0.0825367	0.00553322	0.00720787	0.0391769	-0.0189152	-0.0438919	0	-0.0298557	-0.128037	-0.04074	-0.112543	0.0260563	-0.0515604	0.134483	0.203579	0.243439	0.532567	0.447164	0.333223	0.522842	0.457628	0.557993
-2.11709	-2.26316	-2.07262	-2.10068	-2.11706	-1.9442	-2.1165	-2.08689	-2.12889	-2.04603	-2.28385	-2.17192	-2.28764	-2.22032	-2.1756	-0.887581	-0.834934	-0.845337	-0.9069	-0.980043	-0.874449	-0.977392	-0.925995	-1.00527	-1.00483	-1.16151	-1.08418	-1.38818	-1.33888	-1.30786	-2.45824	-2.15972	-2.48029	-2.36553	-2.49263	-2.3868	-2.33478	-2.45675	-2.45728	-2.48998	-2.56605	-2.43701	-2.46696	-2.46766	-2.49256
1.04172	1.08032	0.995227	0.893624	0.955348	1.08585	1.01923	1.1256	1.02727	1.03174	0.998398	1.03369	1.01351	1.01374	0.860027	1.44795	1.38611	1.40566	1.39788	1.39893	1.44338	1.46346	1.38844	1.37046	1.32201	1.30859	1.37031	1.31286	1.31438	1.26464	1.53603	1.46273	1.40551	1.51803	1.48041	1.54908	1.6938	1.7981	1.65051	2.02948	1.92038	1.91595	2.01851	2.0708	2.05208
1.09346	1.12152	1.0457	0.996337	1.01394	0.940699	1.02625	1.04065	1.06178	1.10887	1.12118	1.05014	1.07931	0.952575	0.999737	0.916512	0.934443	0.939405	0.923132	0.948479	0.925142	0.976305	0.928612	0.89595	0.925774	0.95248	0.955389	0.996435	1.00749	0.977077	1.3246	1.47442	1.3379	1.34124	1.38785	1.33861	1.35228	1.34867	1.37281	1.32647	1.37113	1.34168	1.39198	1.30747	1.30557
-5.98492	-5.89431	-5.45059	-5.52209	-5.64524	-5.51082	-5.56081	-5.47016	-5.83049	-5.94899	-5.92013	-5.78821	-5.91559	-5.55898	-6.08427	-2.27629	-2.02373	-1.98785	-1.85102	-2.13674	-2.08937	-1.99732	-1.90629	-1.73267	-2.14484	-2.1037	-2.32814	-2.16915	-2.31946	-2.29864	-3.41171	-3.92079	-4.38134	-4.74388	-4.60099	-4.12532	-3.50868	-4.16558	-5.25878	-4.57585	-2.48777	-3.99015	-2.98909	-2.41595	-2.53335
1.53511	1.53762	1.46702	1.43767	1.48978	1.51222	1.46567	1.5229	1.50009	1.46198	1.46766	1.4279	1.41264	1.44918	1.451	1.52906	1.57212	1.53057	1.50919	1.51927	1.55859	1.42222	1.39617	1.4004	1.14938	1.22114	1.2287	1.12493	1.13916	1.11861	1.63867	1.855	1.73731	1.65825	1.68175	1.73618	1.49145	1.36829	1.5679	1.32597	1.33035	1.43348	1.32448	1.37053	1.35207
-1.57449	-1.60055	-1.56936	-1.3645	-1.43667	-1.53993	-1.70124	-1.78213	-1.63353	-1.69505	-1.60019	-1.60059	-1.63166	-1.72894	-1.61013	-0.691002	-0.568918	-0.544752	-0.615395	-0.65226	-0.870932	-0.785765	-0.700449	-0.738251	-0.855555	-0.878496	-0.845009	-0.910387	-0.985619	-0.96277	-0.197498	-0.331622	-0.286508	-0.253736	-0.26211	-0.274325	-0.15624	-0.144485	-0.160505	0.0183039	0.095191	-0.111874	0.0480824	0.0184898	0.0992126
2.21112	2.16097	2.23479	1.81215	2.00433	1.99727	2.25097	2.38413	2.18096	2.34444	2.4421	2.17661	2.18401	2.11291	2.08376	2.31753	2.2726	2.25365	2.356	2.375	2.28378	2.38453	2.46835	2.41516	2.59529	2.68806	2.61312	2.9473	2.87388	2.85473	1.6692	1.62071	1.67137	1.64557	1.66939	1.70904	1.79863	1.69772	1.72585	2.27505	2.61695	2.13726	2.35409	2.31207	2.60744
3.88732	3.86863	3.76465	3.79999	3.80657	3.77795	3.81799	3.8745	3.79418	3.82628	3.83657	3.81875	3.83274	3.72812	3.73361	3.71675	3.65964	3.66098	3.72552	3.75459	3.73936	3.69227	3.69486	3.6867	3.73992	3.72483	3.72187	3.84461	3.79121	3.80061	2.98688	3.0268	2.95733	3.06123	3.03723	3.03291	3.07667	3.10139	3.08012	3.28486	3.32663	3.18069	3.3222	3.24029	3.30251
-2.97528	-2.95423	-3.11785	-2.93324	-3.02144	-2.96691	-2.9869	-2.88577	-3.09767	-3.21045	-3.17983	-2.91079	-3.14748	-3.15034	-2.97437	NaN	NaN	NaN	NaN	NaN	NaN	NaN	NaN	NaN	NaN	NaN	NaN	NaN	NaN	NaN	-2.93449	-2.75409	-2.83953	-3.03995	-2.9393	-2.87531	-3.24023	-3.31976	-3.18775	-3.50191	-3.74447	-3.62438	-3.66823	-3.61738	-3.82554
-0.545	-0.553654	-0.373309	-0.638835	-0.514882	-0.534748	-0.580074	-0.640476	-0.59183	-0.492045	-0.331833	-0.510216	-0.531181	-0.562089	-0.603127	-1.5568	-1.43456	-1.41018	-1.37143	-1.50196	-1.69531	-1.54935	-1.41465	-1.42614	-1.51857	-1.49207	-1.48412	-1.17271	-1.3	-1.27853	0.0498524	0.347957	0.0625734	0.00385666	0.0504818	-0.00911045	-0.180658	-0.225403	-0.147045	-0.386722	-0.460616	-0.502354	-0.48115	-0.517792	-0.48234
-0.162617	-0.0909309	-0.130589	-0.265924	-0.310803	-0.144306	-0.247162	-0.404245	-0.354283	-0.291232	-0.146038	-0.234713	-0.21891	-0.117869	-0.271385	-1.0486	-1.04157	-1.06347	-1.12596	-0.985865	-1.12147	-1.16869	-1.15665	-1.08425	-1.25286	-1.12459	-1.20519	-1.22592	-1.14501	-1.13651	-1.63059	-1.50068	-1.56788	-1.53601	-1.67268	-1.62618	-1.49355	-1.52854	-1.56024	-1.91182	-2.14477	-1.8214	-2.00753	-1.69539	-2.04753
0.290207	0.170025	0.236699	0.229245	0.217013	0.31456	0.205019	0.263166	0.22561	0.222955	0.271845	0.250029	0.137318	0.17735	0.15901	0.349819	0.408705	0.444443	0.286945	0.369242	0.330805	0.302311	0.20178	0.272654	0.186298	0.160498	0.206923	0.140675	0.150345	0.124802	1.52762	1.65854	1.46035	1.40149	1.43972	1.50139	1.14262	1.01204	1.12583	1.02946	1.04466	1.06528	1.07704	1.11722	1.13331
2.47803	2.4218	2.36332	2.38693	2.4049	2.51782	2.42762	2.46246	2.37629	2.40107	2.39444	2.36895	2.36072	2.3519	2.32771	3.29609	3.30842	3.30617	3.35046	3.33011	3.39031	3.29654	3.31243	3.27843	3.27478	3.25192	3.23766	3.27733	3.26837	3.25209	1.61023	1.54273	1.56803	1.75165	1.6349	1.73515	1.48818	1.65325	1.41127	1.94813	2.06347	1.98663	2.10769	2.07504	2.20822
-4.88955	-5.08986	-5.11574	-5.03539	-5.07719	-5.15815	-4.82185	-4.71249	-4.36561	-4.97987	-4.99425	-5.11353	-5.06117	-4.95719	-5.29825	NaN	NaN	NaN	NaN	NaN	NaN	NaN	NaN	NaN	NaN	NaN	NaN	NaN	NaN	NaN	0.50979	0.686259	0.556388	0.461681	0.592218	0.685798	0.587473	0.690928	1.04284	0.517005	-0.189578	0.433065	0.00354195	0.234983	-0.0126381
2.24716	2.2028	2.21213	2.11662	2.1535	2.24584	2.20157	2.27062	2.19623	2.12593	2.2407	2.21557	2.10095	2.1726	2.16754	1.7535	1.75133	1.71096	1.70806	1.80349	1.81899	1.66626	1.73543	1.71346	1.61969	1.64158	1.67587	1.57424	1.53748	1.53512	2.42914	2.49399	2.35608	2.48904	2.37007	2.42133	2.295	2.15975	2.23294	2.28036	2.26792	2.19664	2.27064	2.33208	2.34307
-0.663458	-0.756832	-0.640138	-0.736762	-0.794734	-0.843472	-0.754715	-0.742105	-0.804709	-0.661777	-0.501907	-0.703323	-0.729137	-0.712077	-0.837955	0.0995064	0.102991	-0.0181427	0.0889874	-0.0133171	0.083477	0.21026	0.144773	0.0698986	0.0887032	0.217772	0.235424	0.311785	0.358841	0.259525	-1.45566	-1.56218	-1.36272	-1.38405	-1.42407	-1.29298	-1.18636	-0.997353	-1.22805	-0.576421	-0.760383	-0.569105	-0.549267	-0.555044	-0.50646
-4.11381	-3.83032	-4.2756	-4.65497	-4.35361	-4.3355	-4.11921	-4.11334	-4.13062	-4.19584	-4.35837	-4.10455	-4.1454	-4.11974	-4.17315	-4.42881	-4.52093	-4.5257	-4.47025	-4.36902	-4.19453	-4.20546	-4.44482	-4.24519	-4.04288	-4.02831	-4.14588	-3.86445	-3.74594	-3.96065	-2.45915	-2.49169	-2.35971	-2.37249	-2.42739	-2.24183	-2.25412	-2.09226	-2.24104	-1.8293	-1.78282	-1.81262	-1.91851	-1.64967	-1.7994
-4.47427	-4.33668	-4.39884	-4.58582	-4.45132	-4.24898	-4.5931	-4.28316	-4.41734	-4.61525	-4.56878	-4.46793	-4.43762	-4.49038	-4.50034	-3.41008	-3.26206	-3.20718	-3.26671	-3.18727	-3.23943	-3.22143	-3.30258	-3.3522	-3.23784	-3.14848	-3.37742	-3.20998	-3.28066	-3.18005	-0.686949	-0.720298	-0.694039	-0.642017	-0.72076	-0.655213	-0.710548	-0.609091	-0.604544	-0.449357	-0.353589	-0.526655	-0.336027	-0.39703	-0.33004
-1.58897	-1.69416	-1.66558	-1.82352	-1.73788	-1.62857	-1.61408	-1.57543	-1.63418	-1.79291	-1.67402	-1.70507	-1.63607	-1.76659	-1.76363	-1.14233	-1.04058	-1.05062	-1.13722	-1.01796	-1.1039	-0.988188	-1.01311	-1.0086	-1.00013	-0.971365	-0.83119	-0.996799	-0.909439	-0.904655	-3.13262	-2.91302	-2.99642	-3.03729	-2.9265	-2.99959	-3.15915	-2.95651	-2.92635	-3.00845	-2.7853	-3.11504	-2.86602	-3.1888	-2.77103
3.07228	3.10463	2.99899	3.17437	3.06451	3.04992	3.03273	2.97287	2.97379	2.95545	2.97365	2.97153	3.05387	2.98905	2.91562	2.55851	2.5034	2.53302	2.62088	2.57729	2.59709	2.52807	2.61934	2.54202	2.59839	2.53747	2.57901	2.71406	2.67526	2.61063	3.05131	3.16343	3.09796	3.07858	3.07508	3.05241	2.99437	2.93398	3.0401	3.08851	3.09341	3.19242	3.03015	3.07782	3.06076
4.19836	4.2397	4.25657	4.00856	4.06783	4.03685	4.2498	4.29266	4.26799	4.1343	4.211	4.33056	4.14773	4.18781	4.14281	3.61061	3.52666	3.48491	3.54656	3.5088	3.45234	3.62598	3.65691	3.58479	3.74804	3.83514	3.80392	3.97404	3.89884	3.96304	2.61731	2.57429	2.58694	2.59488	2.65035	2.62429	2.92616	2.84908	2.75034	3.31968	3.40083	3.13097	3.37258	3.34547	3.45953
-1.76834	-1.66025	-1.6185	-1.74865	-1.68164	-1.7184	-1.64427	-1.61526	-1.68679	-1.50558	-1.53132	-1.67375	-1.73442	-1.76344	-1.76547	-3.68455	-3.59571	-3.71612	-3.59544	-3.61367	-3.64616	-3.5987	-3.71878	-3.63261	-3.45066	-3.66312	-3.83897	-3.60984	-3.54377	-3.83	-1.19394	-1.1959	-1.12561	-0.949093	-1.24366	-0.935582	-1.19808	-0.993431	-1.08545	-1.03234	-0.990241	-1.03609	-0.988657	-0.761702	-1.00908
-2.48046	-2.4941	-2.49588	-2.69205	-2.58487	-2.6347	-2.53472	-2.75648	-2.67515	-2.54284	-2.51923	-2.6568	-2.55086	-2.49414	-2.6415	-3.15099	-3.08863	-3.03624	-3.00046	-2.97271	-3.01878	-3.08252	-2.91868	-3.08167	-3.02717	-2.72512	-2.80601	-2.54884	-2.70774	-2.47585	-1.34964	-1.26429	-1.31821	-1.26272	-1.22147	-1.26799	-1.35401	-1.24776	-1.18177	-1.12113	-1.35358	-1.23363	-1.19322	-1.29918	-1.37194
-1.14588	-1.17182	-1.20329	-1.43271	-1.53015	-1.44255	-1.23175	-1.08417	-1.13039	-1.19362	-1.24113	-1.36325	-1.28732	-1.2872	-1.1617	-1.37926	-1.42005	-1.40002	-1.28169	-1.40388	-1.38553	-1.16214	-1.17451	-1.1665	-0.966986	-1.01258	-1.0469	-0.798628	-0.926399	-0.799095	-1.81672	-2.04747	-1.75212	-1.82163	-1.85276	-1.88682	-1.45479	-1.61649	-1.6663	-0.857228	-0.689334	-1.06888	-0.743481	-1.00287	-0.634645
-2.08816	-2.06425	-2.10571	-2.21303	-2.12621	-2.32089	-2.15458	-2.20184	-2.00026	-2.06683	-2.08835	-2.09982	-2.22763	-2.16664	-2.07776	NaN	NaN	NaN	NaN	NaN	NaN	NaN	NaN	NaN	NaN	NaN	NaN	NaN	NaN	NaN	0.260777	0.445928	0.242511	0.279259	0.241297	0.288585	0.160109	0.0611496	0.252329	-0.114917	-0.154012	-0.0163517	-0.264002	-0.0512314	-0.261457
-3.32731	-3.50191	-3.59841	-3.60516	-3.43599	-3.79834	-3.59791	-3.63088	-3.69911	-3.66299	-3.59286	-3.72892	-3.37741	-3.71267	-3.55048	-5.0392	-5.00698	-5.20982	-4.95106	-4.79904	-5.24276	-5.08135	-5.41098	-4.95415	-4.28677	-4.88042	-4.73907	-4.24239	-4.50671	-4.30768	-5.08914	-4.78022	-4.84232	-4.82699	-5.10716	-4.64672	-4.45954	-4.65716	-4.35172	-4.15191	-4.66154	-3.93841	-4.46063	-4.41173	-4.5292
-0.465244	-0.536045	-0.513835	-0.428609	-0.437119	-0.376726	-0.525871	-0.51671	-0.554639	-0.557988	-0.580513	-0.457373	-0.510658	-0.62847	-0.588886	1.77086	1.7974	1.76992	1.8076	1.81108	1.8661	1.73014	1.79874	1.73722	1.84779	1.76918	1.81869	1.61433	1.56287	1.51664	1.38712	1.40624	1.28705	1.12506	1.21439	1.35052	1.13933	1.07201	0.824669	1.30122	0.958119	1.21747	1.3675	1.54957	1.49637
-3.00388	-2.88719	-2.73485	-3.31419	-3.1888	-3.78269	-2.83631	-3.25966	-3.16245	-2.99244	-2.96759	-2.96187	-2.91982	-2.9344	-2.98388	NaN	NaN	NaN	NaN	NaN	NaN	NaN	NaN	NaN	NaN	NaN	NaN	NaN	NaN	NaN	NaN	NaN	NaN	NaN	NaN	NaN	NaN	NaN	NaN	NaN	NaN	NaN	NaN	NaN	NaN
0.404732	0.450262	0.427846	0.459561	0.462045	0.552996	0.477011	0.435507	0.482095	0.445964	0.454966	0.441957	0.385414	0.312459	0.373154	1.39264	1.45583	1.44125	1.44215	1.49839	1.54797	1.40248	1.37564	1.42212	1.37041	1.29746	1.38808	1.33275	1.32011	1.30418	1.47206	1.51563	1.40614	1.54564	1.45934	1.45314	1.30698	1.39509	1.35523	1.35394	1.33085	1.24731	1.36133	1.32099	1.34736
0.534283	0.49246	0.460246	0.489572	0.444703	0.343901	0.506762	0.467558	0.507087	0.561965	0.385298	0.374355	0.404715	0.440364	0.430481	0.856024	0.800976	0.833376	0.924814	0.932585	0.924051	1.09293	0.913948	0.910027	1.17694	1.10302	1.08291	1.20008	1.21806	1.08286	0.37878	0.282458	0.371459	0.0819626	-0.0841408	0.0775213	0.75462	0.703375	0.893257	1.24133	1.20905	1.1273	1.31261	1.17251	1.31794
-0.350569	-0.430582	-0.38094	-0.396689	-0.468532	-0.472349	-0.333103	-0.28072	-0.24405	-0.402911	-0.35667	-0.450436	-0.512749	-0.418389	-0.442312	-0.623037	-0.687075	-0.594887	-0.563658	-0.531185	-0.389566	-0.623219	-0.664377	-0.61368	-0.567698	-0.65703	-0.639286	-0.65591	-0.6882	-0.694408	-0.690775	-0.704213	-0.707788	-0.442217	-0.566242	-0.453862	-0.861996	-0.681952	-0.611475	-0.775521	-0.701632	-0.653088	-0.603354	-0.679573	-0.656282
-1.07615	-1.20716	-1.0927	-1.04146	-0.933526	-0.869667	-1.20173	-1.14884	-1.11042	-1.21845	-1.25084	-1.06129	-1.18523	-1.25297	-1.14885	-0.677847	-0.666128	-0.712873	-0.669291	-0.592438	-0.620728	-0.649132	-0.699863	-0.726303	-0.61442	-0.638859	-0.736708	-0.700361	-0.701931	-0.716644	-1.41756	-1.36917	-1.48042	-1.20704	-1.33903	-1.27325	-1.69525	-1.59433	-1.70171	-1.51536	-1.30045	-1.48097	-1.23365	-1.29568	-1.07918
3.0437	3.25088	3.06672	3.38783	3.32634	3.41574	3.14232	3.09752	3.18887	2.82519	2.84848	3.03367	3.07439	3.09214	2.98418	4.02556	3.99815	4.07412	3.91742	3.91403	4.01625	3.82632	3.85297	3.87685	3.50945	3.39736	3.56006	3.38103	3.38869	3.29229	3.80438	3.99745	3.89491	3.69683	3.88175	3.81649	3.87154	4.03396	4.17825	3.40625	3.0826	3.59192	3.18827	3.35355	3.05864
-0.562788	-0.532177	-0.568566	-0.65923	-0.693864	-0.650654	-0.537457	-0.590353	-0.564307	-0.515767	-0.551012	-0.568541	-0.603565	-0.596427	-0.674105	-1.24683	-1.35374	-1.34524	-1.24122	-1.54492	-1.43034	-1.22261	-1.26461	-1.19048	-1.08791	-1.21156	-1.14175	-0.977898	-1.04798	-1.11524	-5.48463	-5.43273	-5.44616	-5.41541	-5.66578	-5.84753	-5.33356	-5.26315	-5.0535	-5.00347	-5.03008	-5.18167	-4.85478	-5.05792	-5.06307
-2.47783	-2.6636	-2.60722	-2.57051	-2.75923	-2.61764	-2.72525	-2.634	-2.72326	-2.65835	-2.64661	-2.78101	-2.77206	-2.59503	-2.59172	-1.16867	-1.08378	-1.04807	-1.13288	-1.10107	-0.955511	-1.12995	-1.13817	-1.14744	-1.19442	-1.20515	-1.15142	-1.23802	-1.30721	-1.09792	0.562056	0.672196	0.526862	0.39558	0.446024	0.503606	0.299196	0.0499229	0.314968	-0.0599241	-0.26805	0.0978451	-0.0456505	-0.00991821	-0.119061
-1.34956	-1.39724	-1.36175	-1.31427	-1.32386	-1.29413	-1.46582	-1.40728	-1.42935	-1.40995	-1.4324	-1.38267	-1.45279	-1.4523	-1.413	0.0687008	0.0674191	0.0697956	0.0180073	0.092474	0.180191	0.0604076	0.030159	0.0438118	0.0880013	-0.0136242	-0.0131359	-0.0888233	-0.114523	-0.0848293	-0.693367	-0.75999	-0.794946	-0.732794	-0.716572	-0.832459	-0.601555	-0.494043	-0.480053	-0.616214	-0.747193	-0.641315	-0.681143	-0.730391	-0.74296
-0.849758	-0.987329	-0.901992	-1.03356	-0.962575	-0.865034	-1.01278	-0.876575	-0.862576	-0.990521	-0.98863	-0.959532	-0.98815	-1.02523	-0.934761	-2.73932	-2.77809	-2.66664	-2.8426	-2.7716	-2.68528	-2.66031	-2.8446	-2.76111	-2.6292	-2.70416	-2.70737	-2.82628	-2.83065	-2.82039	0.398727	0.454255	0.459643	0.361664	0.46369	0.344071	0.63122	0.658278	0.464527	0.93373	0.822999	0.590899	0.772781	0.835655	0.806908
3.0983	3.10356	3.1489	3.20475	3.21617	3.28202	3.1182	3.13284	3.11727	3.02358	3.08125	3.08312	3.06539	3.07501	3.00216	3.26563	3.20169	3.21645	3.21418	3.20934	3.2434	3.13538	3.11386	3.1145	3.05787	3.02174	3.06531	2.98514	2.97088	2.9829	3.09123	3.19005	3.02243	3.06997	3.05235	3.0306	2.96494	2.9781	3.01078	2.84992	2.75029	2.76742	2.78607	2.76293	2.65688
-1.58425	-1.62689	-1.63216	-1.66329	-1.59247	-1.58556	-1.63857	-1.52255	-1.65623	-1.76878	-1.60198	-1.57997	-1.59883	-1.71326	-1.73937	-2.81078	-2.6312	-2.69444	-2.69143	-2.62153	-2.59147	-2.83999	-2.7484	-2.68686	-2.87259	-2.8736	-2.86414	-2.9535	-2.87983	-2.94408	1.4242	1.56621	1.23343	1.6543	1.05587	1.28652	1.27311	1.76358	1.60938	0.963523	0.0983953	1.04824	0.352413	0.799025	-0.219988
2.33795	2.13389	2.44222	2.49719	2.50037	2.54735	2.22201	2.30931	2.07275	2.16554	2.01883	2.14234	2.31412	2.25273	2.1406	2.46052	2.51012	2.65253	2.62498	2.39413	2.55008	2.57506	2.58492	2.61657	2.4868	2.50323	2.48687	2.46738	2.50884	2.40149	2.17823	2.18218	2.19307	2.09721	2.1597	2.24076	2.30341	2.33265	2.22934	2.46203	2.54393	2.44331	2.49792	3.01006	2.91027
-3.03461	-3.47738	-2.80263	-3.33684	-3.13449	-3.04701	-2.86274	-2.98053	-3.03895	-2.92354	-2.7709	-3.15691	-3.13415	-3.03401	-3.35274	NaN	NaN	NaN	NaN	NaN	NaN	NaN	NaN	NaN	NaN	NaN	NaN	NaN	NaN	NaN	-4.36316	-4.92284	-4.56316	-5.09267	-4.6612	-4.18557	-4.4195	-5.23033	-4.69443	-4.24314	-2.89488	-4.23164	-3.64989	-2.91982	-3.06122
0.70236	0.605957	0.586162	0.571719	0.550433	0.545212	0.54483	0.460653	0.621467	0.537007	0.597843	0.573683	0.602993	0.550858	0.534773	1.50689	1.52614	1.48865	1.52442	1.48317	1.4851	1.51632	1.5235	1.5133	1.56935	1.46813	1.56461	1.56992	1.55955	1.49863	0.739408	0.835227	0.753722	0.726269	0.765507	0.710256	0.861094	0.783232	0.818375	0.93468	0.767097	0.942741	0.85376	0.992231	0.858866
-5.75201	-6.43059	-5.8575	-6.34556	-6.95499	-6.14898	-5.98154	-6.09249	-5.99973	-5.60358	-5.70576	-5.93133	-6.1413	-6.22204	-5.88237	NaN	NaN	NaN	NaN	NaN	NaN	NaN	NaN	NaN	NaN	NaN	NaN	NaN	NaN	NaN	-2.41636	-2.2133	-2.41458	-2.65791	-2.63546	-2.53327	-3.15539	-3.37647	-3.1474	-3.84664	-3.47137	-3.50756	-3.38244	-3.67645	-3.62398
-0.52347	-0.570522	-0.596335	-0.633151	-0.672986	-0.722862	-0.516319	-0.563385	-0.549525	-0.569343	-0.550585	-0.673843	-0.588707	-0.590537	-0.716326	-1.40528	-1.46517	-1.43132	-1.31665	-1.44939	-1.28938	-1.31111	-1.41891	-1.31715	-1.28355	-1.40849	-1.40632	-1.28074	-1.29545	-1.40002	-3.45426	-3.61858	-3.49241	-3.12566	-3.22903	-3.10372	-2.93631	-2.54922	-2.7626	-2.46277	-2.69273	-2.50496	-2.33357	-2.65074	-2.56954
1.30506	1.2819	1.22638	1.34253	1.40678	1.28997	1.09791	1.10865	1.11201	1.13883	1.1576	1.30994	1.27478	1.09688	1.23715	0.663124	0.689678	0.660353	0.573906	0.685444	0.623446	0.566504	0.656864	0.601059	0.560226	0.609785	0.60478	0.550837	0.494207	0.487192	0.840624	0.79511	0.853353	0.865282	0.824158	0.881192	1.01513	0.973879	0.929523	1.07395	1.11926	1.06747	1.12113	1.19419	1.20036
-2.41873	-2.37619	-2.36282	-2.55595	-2.54217	-2.60121	-2.38552	-2.40488	-2.33151	-2.25766	-2.32734	-2.5063	-2.50713	-2.38361	-2.47081	-1.63743	-1.68549	-1.59937	-1.58068	-1.52359	-1.44926	-1.6511	-1.56233	-1.56342	-1.60403	-1.63844	-1.57027	-1.79365	-1.64389	-1.78401	-2.93125	-2.59561	-2.94176	-2.84738	-2.8807	-2.81532	-3.41496	-3.44567	-3.24951	-3.81924	-3.74808	-3.86636	-3.86413	-3.95686	-3.88578
2.18184	2.17868	2.1712	2.26819	2.23946	2.22066	2.12751	2.07607	2.27191	2.05575	2.04816	2.11625	2.1117	2.13432	2.08228	2.35492	2.27468	2.29648	2.31414	2.3201	2.31944	2.28285	2.23776	2.24766	2.18686	2.20579	2.19679	2.16774	2.11927	2.11672	1.20564	1.33022	1.21171	1.21552	1.18143	1.21583	1.14053	1.12365	1.14762	1.08215	0.953586	1.11927	1.02933	1.1503	1.08639
3.01836	3.04905	2.98099	2.89277	2.97429	2.89694	2.99735	2.95137	3.00805	2.98292	2.98503	2.97259	2.94244	2.93336	2.96925	2.84881	2.89727	2.8842	2.84568	2.8903	2.82302	2.76853	2.83052	2.80202	2.6803	2.71372	2.72675	2.64376	2.6698	2.66896	3.56161	3.66516	3.54354	3.5407	3.56664	3.58885	3.60888	3.61065	3.62134	3.48321	3.46883	3.5113	3.46619	3.53582	3.47117
-0.50518	-0.534044	-0.619525	-0.621222	-0.556224	-0.6098	-0.499226	-0.643503	-0.563571	-0.51406	-0.636271	-0.59387	-0.624672	-0.638787	-0.597185	-0.474203	-0.428034	-0.468666	-0.468212	-0.40995	-0.418461	-0.486126	-0.4417	-0.46137	-0.366049	-0.515388	-0.469858	-0.392435	-0.473768	-0.374706	0.00028801	-0.011775	0.0304899	0.0442028	0.0179844	0.0231466	0.0625801	0.11286	0.0385017	0.118917	0.121882	0.0710564	0.0951252	0.165859	0.0838299
1.85856	1.85943	1.78004	1.65876	1.72256	1.59731	1.79897	1.80059	1.77948	1.8231	1.79773	1.77555	1.79661	1.7371	1.76279	1.14235	1.19317	1.17448	1.14899	1.11817	1.00657	1.15664	1.18213	1.15123	1.23581	1.15024	1.19267	1.2785	1.27885	1.27505	2.01969	1.97764	2.007	2.12969	2.10427	2.12153	2.24345	2.15767	2.09903	2.82354	2.93849	2.84908	2.89907	2.81623	3.06892
4.62932	4.61541	4.72436	4.80165	4.73388	4.89394	4.66389	4.66611	4.66051	4.5973	4.6299	4.68311	4.56687	4.57837	4.62348	5.86317	5.94083	5.89794	5.78583	5.82396	5.79493	5.59495	5.65623	5.63747	5.06671	5.00957	5.07451	4.62207	4.72137	4.58118	5.2151	5.43023	5.2166	5.33022	5.19528	5.17271	4.69716	4.71864	4.70477	4.49281	4.54087	4.54507	4.54431	4.46623	4.39302
0.393915	0.385792	0.401244	0.513801	0.487674	0.615408	0.42737	0.524399	0.416158	0.247174	0.331312	0.411993	0.343885	0.378551	0.25819	2.63388	2.67291	2.73666	2.68672	2.65945	2.76604	2.69049	2.64722	2.67937	2.55187	2.4168	2.50041	1.99879	2.0833	1.84877	1.52456	1.54137	1.60083	1.56826	1.51009	1.44915	1.72449	1.62564	1.58609	1.86741	1.83568	1.80509	1.79181	2.05238	1.81803
-1.71114	-1.61877	-1.70994	-1.92909	-1.94579	-1.90667	-1.78281	-1.69469	-1.70408	-1.6105	-1.78121	-1.83083	-1.83897	-1.66706	-1.73334	-2.64305	-2.54246	-2.53572	-2.59976	-2.65117	-2.64099	-2.42071	-2.46453	-2.34209	-2.42198	-2.33362	-2.55792	-2.28521	-2.37815	-2.30332	-2.44109	-2.52965	-1.96268	-2.27601	-2.35983	-2.20887	-2.26286	-2.17945	-2.16023	-2.03099	-1.94267	-2.12012	-1.98568	-2.04078	-1.9085
1.07089	1.02104	0.966241	1.04671	1.00659	0.997112	0.953943	0.934507	1.02874	0.950471	1.01015	0.929092	0.943453	0.947375	0.967957	0.568056	0.524712	0.533752	0.58914	0.551874	0.584806	0.589058	0.588535	0.573076	0.615835	0.633039	0.627216	0.728117	0.666601	0.537256	0.202023	0.274688	0.201802	0.163458	0.249102	0.351153	0.308491	0.293385	0.354567	0.466796	0.38123	0.390421	0.450035	0.451485	0.517233
4.36711	4.35738	4.3706	4.16841	4.23493	4.30108	4.3818	4.48125	4.36512	4.42044	4.48178	4.42059	4.34478	4.31312	4.23867	4.15999	4.16738	4.13657	4.16138	4.14834	4.1761	4.18114	4.16371	4.15022	4.21219	4.25856	4.27627	4.37899	4.34208	4.35828	3.5797	3.53926	3.54503	3.66757	3.63299	3.65201	3.72895	3.8179	3.76338	4.08028	4.11278	4.01003	4.10913	4.03722	4.08825
1.49911	1.52666	1.58953	1.94006	1.90521	2.21292	1.32677	1.49866	1.54933	1.33444	1.47774	1.57921	1.47083	1.45517	1.4908	2.52169	2.59815	2.54974	2.39031	2.49082	2.53601	2.18034	2.18809	2.26115	1.70082	1.70348	1.83047	1.2376	1.32509	1.28814	3.87478	4.04415	3.67391	3.92121	3.50765	3.72229	3.08269	3.11079	3.06108	1.65471	1.87434	2.07187	2.05915	2.01026	1.77554
2.10293	2.09549	2.04497	1.94754	2.01745	1.87092	1.96326	1.92604	1.97409	2.03268	2.04661	1.98972	2.01133	1.9956	2.03883	0.89621	0.933552	0.932249	0.937201	0.907589	0.90246	0.908091	0.915575	0.897982	0.957693	0.940165	0.966684	1.00064	0.943447	0.973934	0.631174	0.709458	0.638169	0.720545	0.61862	0.649337	0.631132	0.53528	0.590731	0.821158	0.96688	0.718132	0.948637	0.86496	1.00408
2.09684	2.0653	2.00679	2.06947	2.11033	2.11544	1.97793	2.04217	2.00309	1.94195	1.95273	2.07939	2.01051	1.91648	2.04456	2.20267	2.23741	2.25343	2.19042	2.23161	2.17451	2.17532	2.27061	2.2272	2.21754	2.21503	2.17768	2.12219	2.11115	2.15165	2.44466	2.55108	2.26829	2.39776	2.46454	2.29947	2.49889	2.42744	2.4148	2.28278	2.1315	2.10124	2.12	2.2736	2.0662
1.50288	1.38067	1.57744	1.34538	1.40943	1.52832	1.49295	1.60283	1.4655	1.48506	1.59666	1.59468	1.45502	1.41199	1.39673	2.44126	2.49352	2.44606	2.42322	2.47736	2.47127	2.38603	2.42503	2.40861	2.37099	2.40575	2.39435	2.31475	2.27696	2.30817	1.78322	1.95634	1.81464	1.84614	1.78122	1.86099	1.59345	1.62233	1.6638	1.4967	1.4729	1.45066	1.45894	1.43587	1.54462
-0.677135	-0.692524	-0.76319	-0.461251	-0.551356	-0.51581	-0.814379	-0.840675	-0.842006	-0.810588	-0.760008	-0.707636	-0.762968	-0.778092	-0.788431	1.10162	1.12704	1.12256	1.25392	1.16973	1.18608	1.31631	1.34264	1.29189	1.45366	1.36534	1.43884	1.18694	1.26831	0.880161	0.751007	0.805934	0.926152	0.898439	0.966522	0.901866	0.935186	0.822525	0.973364	1.26294	1.30423	1.53362	1.29017	1.42533	1.35191
2.65983	2.58314	2.57406	2.5614	2.57228	2.56579	2.62009	2.65593	2.6189	2.62544	2.64129	2.62143	2.58315	2.52412	2.51595	2.87528	2.88397	2.90719	2.9607	2.88531	2.95912	2.97641	2.98962	2.93748	3.06973	3.04959	3.04351	3.16989	3.17724	3.11218	3.06126	3.04966	3.00301	2.98848	3.05997	2.98756	3.09609	3.12618	3.16151	3.38763	3.17779	3.24126	3.27057	3.32425	3.28443
0.120747	0.119947	0.0704756	0.0364809	-0.0589876	-0.255657	-0.0144997	-0.11817	-0.1102	0.119517	0.129278	-0.0523319	0.131907	-0.000506401	-0.0130596	0.272192	0.305504	0.29496	0.324852	0.253021	0.222433	0.384769	0.416075	0.348564	0.584677	0.486523	0.526178	0.754913	0.769749	0.703121	0.277548	0.181508	0.263337	0.373383	0.272676	0.369979	0.369938	0.401327	0.313465	0.786466	0.83422	0.917328	0.867691	0.736868	0.914299
-3.37074	-3.30139	-3.3394	-3.69642	-3.31699	-3.55552	-3.4301	-3.41599	-3.40628	-3.4311	-3.38998	-3.32935	-3.363	-3.33274	-3.50793	-0.339628	-0.215269	-0.441034	-0.357794	-0.324284	-0.255093	-0.383961	-0.344624	-0.380968	-0.391558	-0.327023	-0.381149	-0.258038	-0.348948	-0.2834	-3.76187	-3.72655	-3.47365	-3.68859	-3.74395	-3.46649	-3.64685	-3.55662	-3.70211	-3.32178	-3.18346	-3.44246	-3.25706	-3.25995	-3.32269
1.93129	1.92742	1.90166	2.06102	2.05034	2.15257	1.88864	1.8922	1.90252	1.76848	1.75047	1.86553	1.8846	1.88042	1.8037	1.94479	1.90849	1.90352	1.92166	1.89628	1.89078	1.82513	1.84088	1.84966	1.79072	1.7173	1.77279	1.72201	1.62296	1.69391	1.03205	1.17717	1.04182	1.06147	1.07055	1.00192	0.997486	0.994669	1.08874	0.895923	0.734252	0.752871	0.696737	0.684759	0.5214
2.65329	2.58269	2.57	2.63195	2.68745	2.75528	2.55455	2.55717	2.5407	2.50689	2.49408	2.49253	2.54218	2.55446	2.51845	2.72534	2.75925	2.75413	2.67827	2.69571	2.66613	2.58488	2.6746	2.6365	2.50821	2.4762	2.47843	2.37007	2.35972	2.36193	2.40536	2.50282	2.38052	2.37998	2.37869	2.39115	2.31928	2.38935	2.28604	2.43084	2.47783	2.37246	2.45318	2.49202	2.53444
-2.06244	-2.1628	-2.03272	-2.04454	-2.06812	-2.14599	-2.01079	-2.01922	-2.10162	-2.06754	-1.97031	-1.8832	-2.09721	-2.16722	-2.1842	-1.13949	-1.02939	-1.03173	-0.966063	-1.04671	-1.03302	-0.986282	-0.994976	-0.992104	-0.888376	-1.00032	-0.992002	-0.938032	-0.89743	-0.995358	-1.69022	-1.66821	-1.7942	-1.75174	-1.82387	-1.70959	-1.7587	-1.657	-1.69289	-1.44907	-1.51591	-1.65737	-1.54915	-1.46281	-1.46971
-2.37426	-2.57195	-2.4571	-2.33742	-2.28466	-2.19751	-2.27354	-2.32259	-2.4207	-2.4914	-2.4553	-2.46887	-2.50139	-2.58819	-2.50429	-2.06223	-1.9988	-1.97218	-2.01302	-2.01552	-1.98451	-2.1339	-2.09829	-2.06557	-2.26255	-2.1766	-2.15491	-2.30962	-2.44535	-2.53322	-1.31533	-1.33844	-1.33852	-1.24714	-1.3381	-1.33086	-1.40797	-1.42895	-1.35045	-1.3496	-1.46867	-1.55755	-1.41567	-1.42186	-1.57617
-1.09288	-1.26988	-1.62035	-1.27516	-1.32664	-1.55222	-1.49927	-1.43115	-1.3774	-1.4919	-1.71648	-1.57973	-1.30461	-1.45803	-1.41071	-5.79193	-6.11119	-5.83902	-5.91723	-5.99086	-5.66935	-5.57862	-5.91984	-5.89412	-5.92375	-5.67661	-5.60841	-5.51965	-5.86714	-5.74928	-0.894934	-0.845187	-0.840396	-0.922462	-0.911243	-0.970748	-0.639656	-0.745064	-0.707399	-0.501365	-0.630788	-0.610304	-0.683769	-0.575537	-0.647474
3.57584	3.55398	3.55619	3.43136	3.47625	3.57434	3.54335	3.59608	3.55808	3.56211	3.56044	3.52131	3.48443	3.51258	3.49885	3.70298	3.72685	3.74656	3.71431	3.69123	3.64613	3.76012	3.76545	3.76077	3.85522	3.80533	3.83344	3.93513	3.89059	3.90351	3.16699	3.21594	3.19449	3.16214	3.21263	3.19342	3.24488	3.25887	3.25677	3.46314	3.43455	3.37662	3.46687	3.37717	3.49483
-0.728325	-0.687336	-0.796603	-0.862117	-0.854045	-0.807201	-0.751625	-0.730045	-0.741111	-0.852643	-0.795174	-0.82806	-0.820099	-0.77834	-0.803741	0.897566	0.944166	0.872379	0.872801	0.972206	0.985479	0.8575	0.906994	0.850992	0.78689	0.850245	0.849277	0.656889	0.684607	0.656883	1.07163	1.11439	1.01952	1.14805	1.26874	1.22745	0.863708	1.00959	0.96015	0.739329	0.736445	0.887613	0.886255	0.797974	0.847906
2.28808	2.22646	2.31111	2.39718	2.37389	2.25944	2.26093	2.21736	2.20495	2.20003	2.1443	2.22419	2.18097	2.21627	2.23865	2.26355	2.31187	2.38128	2.37206	2.27385	2.42776	2.18794	2.20983	2.20319	1.88729	1.9151	1.93111	1.73571	1.78771	1.72299	2.39099	2.47898	2.29298	2.30294	2.26833	2.28621	2.26762	2.18372	2.22426	2.11017	2.05635	2.12909	2.00159	2.24776	2.11775
1.90641	1.92512	1.94643	1.7616	1.84535	2.03174	1.96512	2.11077	1.91959	1.93451	2.015	1.98383	1.9346	1.88311	1.77134	2.17256	2.24481	2.21045	2.15312	2.24889	2.26805	2.09574	2.10787	2.14618	1.95079	1.94464	1.98655	1.71694	1.73558	1.67687	2.84816	2.99403	2.73818	2.94354	2.87431	2.81366	2.97438	2.99625	3.0401	2.88545	2.4526	2.66697	2.53452	2.67558	2.26497
-2.8189	-2.74039	-2.76619	-2.7495	-2.83852	-2.83664	-2.87101	-2.75398	-2.8409	-2.78946	-2.80637	-2.84539	-2.84597	-2.81332	-2.85402	-2.07413	-2.05174	-2.00582	-2.15808	-2.02273	-1.97412	-2.02581	-2.01306	-2.02448	-1.89756	-2.19658	-2.00035	-1.90718	-2.00545	-1.99996	-1.68451	-1.68147	-1.61328	-1.748	-1.70574	-1.53491	-1.59732	-1.6137	-1.80439	-1.37129	-1.39942	-1.45653	-1.2694	-1.22616	-1.04912
-2.90807	-3.01222	-3.05235	-3.00354	-2.96405	-3.15803	-3.124	-3.24922	-3.21832	-3.04015	-2.99905	-3.01966	-3.02689	-3.12099	-3.01236	-3.37958	-3.23176	-3.08169	-2.88982	-2.9902	-3.15492	-3.14724	-2.99534	-3.11225	-2.87556	-3.07087	-2.95706	-2.64876	-2.7648	-2.72856	-0.799261	-0.742156	-0.667592	-0.755213	-0.692993	-0.690745	-0.595182	-0.619389	-0.490511	-0.440501	-0.369655	-0.397537	-0.421759	-0.439091	-0.432314
1.407	1.30143	1.34364	1.23878	1.27202	1.26531	1.36416	1.38007	1.33028	1.34382	1.38365	1.37936	1.30219	1.28863	1.27433	1.47774	1.48036	1.49655	1.48012	1.44572	1.43411	1.59204	1.57864	1.58395	1.71547	1.70857	1.737	1.80091	1.79973	1.8259	-0.279003	-0.325458	-0.195662	-0.20373	-0.214149	-0.211177	-0.192867	-0.181671	-0.0451603	-0.0576315	0.158816	0.183807	-0.0491047	-0.0765495	0.0496788
-0.195009	-0.198994	-0.134957	-0.137511	-0.173263	-0.111429	-0.198263	-0.260611	-0.21359	-0.326756	-0.220467	-0.28236	-0.209381	-0.203162	-0.302744	1.88988	1.85552	1.90053	1.88644	1.9017	1.96689	1.81808	1.7481	1.80658	1.66482	1.64276	1.6808	1.54624	1.5629	1.49425	0.431593	0.618449	0.482251	0.502439	0.564064	0.424819	0.137634	-0.0490665	0.0487442	0.306453	0.381055	0.199396	0.170675	0.371262	0.313784
-6.80744	-6.54268	-6.54243	-6.95072	-6.65768	-6.4616	-6.29388	-7.03787	-6.80218	-6.33675	-7.47573	-6.49184	-6.46778	-6.64248	-6.96852	-0.70726	-0.66357	-0.649569	-0.659286	-0.672764	-0.60845	-0.584129	-0.531376	-0.575945	-0.545132	-0.580465	-0.615585	-0.566254	-0.487057	-0.571373	-2.72913	-2.55915	-2.84809	-2.87531	-2.60908	-3.0173	-2.62085	-2.94919	-2.86182	-2.59353	-2.64902	-2.87946	-2.683	-2.66371	-2.66756
-1.14125	-1.20041	-1.29184	-1.28612	-1.26284	-1.14701	-1.22643	-1.16619	-1.16734	-1.11478	-1.33571	-1.22475	-1.32216	-1.23106	-1.26632	-1.26082	-1.27918	-1.16634	-1.26674	-1.28341	-1.18015	-1.22089	-1.26273	-1.23879	-1.24672	-1.31368	-1.3068	-1.1665	-1.28149	-1.25063	-2.19731	-2.22794	-2.10326	-2.13279	-2.04581	-2.01062	-2.11964	-2.02674	-2.0802	-1.80075	-1.67701	-1.87841	-1.72758	-1.7058	-1.68155
0.383478	0.364481	0.32734	0.214818	0.26323	0.374556	0.395452	0.427593	0.380748	0.320426	0.347239	0.241358	0.301004	0.304288	0.284109	0.439173	0.445635	0.449188	0.400166	0.452892	0.401989	0.367519	0.400038	0.469849	0.44166	0.420536	0.433039	0.511831	0.434395	0.517864	1.09291	1.2171	1.12328	1.07876	1.05354	1.09264	1.1397	1.04935	1.12683	1.26115	1.1787	1.1438	1.1831	1.29765	1.24829
3.73243	3.67844	3.6888	3.60881	3.66284	3.66376	3.69091	3.66075	3.65903	3.68505	3.72963	3.71033	3.66396	3.58892	3.66105	4.0793	4.138	4.14063	4.12243	4.11261	4.11179	4.06559	4.133	4.12461	4.07695	4.04559	4.04785	4.03703	4.00699	4.01012	4.03406	4.07323	3.98027	4.04744	3.98635	4.00346	3.99812	4.07248	4.08553	4.02775	3.92457	3.89432	3.9708	4.01335	4.00538
-2.1162	-2.0766	-2.05854	-2.15975	-2.16374	-2.08625	-2.00783	-2.09953	-1.98601	-2.30319	-2.16885	-1.96334	-2.17839	-2.17138	-2.08651	-1.25379	-1.30393	-1.4425	-1.33042	-1.23294	-1.2968	-1.47269	-1.47871	-1.42504	-1.49984	-1.42645	-1.51479	-1.45953	-1.50483	-1.4719	-2.8062	-2.63441	-2.86198	-2.81162	-2.9502	-2.89357	-2.80848	-2.8855	-2.86679	-3.03589	-3.11093	-3.0953	-3.12782	-3.20002	-3.12141
0.361706	0.261024	0.247025	0.121058	0.194873	0.267645	0.245228	0.384668	0.361743	0.273185	0.245975	0.232058	0.239706	0.22593	0.219942	-0.479778	-0.499226	-0.57254	-0.601694	-0.60384	-0.548574	-0.495722	-0.531246	-0.52737	-0.339901	-0.452024	-0.353041	-0.249783	-0.333746	-0.228647	-0.339748	-0.453717	-0.432202	-0.265331	-0.386524	-0.287227	-0.509953	-0.472261	-0.468771	-0.507066	-0.285899	-0.469772	-0.239403	-0.329851	-0.285616
-1.17518	-1.17464	-1.26522	-1.18428	-1.22518	-1.24147	-1.19706	-1.19815	-1.13259	-1.23462	-1.1918	-1.21981	-1.25996	-1.24065	-1.2979	0.213169	0.23185	0.276173	0.232994	0.279696	0.263161	0.11245	0.0234318	0.0791931	-0.126986	-0.0930386	-0.0258026	-0.155998	-0.15189	-0.132374	0.740753	0.86398	0.691167	0.727934	0.723072	0.799981	0.670269	0.55686	0.67366	0.469769	0.351466	0.381702	0.2966	0.364027	0.328173
-2.69141	-2.5782	-2.64328	-2.72065	-2.65166	-2.48917	-2.80811	-2.66443	-2.63823	-2.81277	-2.80662	-2.58561	-2.60303	-2.79289	-2.69936	-1.1549	-1.1469	-1.12073	-1.17214	-1.15483	-1.12657	-1.05102	-1.0958	-1.15198	-1.19313	-1.15778	-1.19564	-1.32265	-1.3409	-1.32144	-0.559963	-0.469058	-0.636977	-0.542555	-0.482407	-0.499749	-0.684017	-0.529005	-0.522932	-0.669486	-0.848105	-0.584091	-0.844427	-0.679573	-0.792337
-5.3796	-5.15261	-5.05335	-5.06303	-5.03852	-5.19918	-5.14255	-4.90471	-4.99332	-5.67679	-5.11609	-5.4009	-5.27886	-5.39728	-5.09073	-3.44068	-3.55289	-3.54103	-3.52331	-3.43272	-3.43374	-3.47181	-3.51271	-3.47114	-3.55533	-3.64136	-3.59379	-3.77251	-3.86234	-3.75025	-1.65196	-1.62021	-1.58645	-1.49679	-1.59666	-1.50613	-1.50034	-1.35496	-1.29123	-1.48743	-1.48758	-1.42934	-1.51581	-1.40528	-1.51654
2.92107	2.94701	2.85488	2.83242	2.8522	2.79152	2.86153	2.8427	2.8537	2.90073	2.8627	2.83848	2.86814	2.85161	2.82248	3.11265	3.05183	3.09377	3.11164	3.09067	3.10037	3.12368	3.07319	3.13574	3.18595	3.18621	3.11199	3.23615	3.1825	3.15869	2.77749	2.8916	2.82154	2.83196	2.84091	2.84531	2.81776	2.73245	2.8912	2.87609	2.81565	2.81475	2.76917	2.83105	2.75582
-1.35546	-1.69467	-1.65351	-1.64452	-1.58947	-1.29422	-1.58583	-1.33921	-1.56007	-1.50623	-1.55845	-1.48235	-1.5602	-1.68477	-1.63927	-1.99047	-2.00757	-2.09272	-1.94591	-1.8915	-1.89088	-1.98816	-1.96799	-1.93791	-1.93052	-1.73816	-1.82541	-1.67312	-1.81258	-1.67795	-3.62575	-3.64748	-3.47149	-3.5624	-3.76371	-3.58129	-3.47938	-3.38658	-3.39954	-3.32111	-3.2653	-2.99304	-3.30957	-3.25832	-3.23695
-5.23245	-5.03349	-5.14417	-5.26909	-5.47182	-5.37184	-5.07669	-5.00513	-5.09709	-4.99232	-4.87405	-5.45833	-4.93956	-5.05063	-5.60046	-2.55235	-2.32314	-2.46241	-2.55081	-2.54459	-2.47621	-2.48989	-2.33638	-2.41471	-2.17087	-2.40468	-2.39713	-2.31546	-2.33481	-2.34167	-4.21555	-4.46261	-4.37542	-4.21687	-4.15544	-3.99352	-3.49522	-4.02702	-3.87827	-3.51716	-3.48614	-3.45968	-3.54931	-3.36446	-3.30301
-1.42352	-1.57315	-1.43691	-1.4969	-1.6009	-1.62767	-1.44162	-1.47006	-1.47189	-1.39447	-1.39502	-1.43787	-1.52995	-1.4825	-1.6002	-3.82225	-3.97517	-3.87827	-3.79776	-3.94142	-3.89466	-3.72068	-3.76118	-3.91567	-3.43397	-3.37222	-3.70902	-3.36235	-3.40419	-3.52433	-5.22935	-5.60257	-4.67908	-4.74044	-4.55128	-4.72259	-5.00874	-4.81657	-4.70589	-3.47485	-3.5986	-3.65985	-3.52132	-3.59398	-3.36262
0.990732	0.968285	0.959104	1.09698	0.960231	1.06117	0.977106	0.875547	1.02384	1.01562	0.957291	0.960115	0.90871	0.955262	0.875391	-0.337866	-0.324284	-0.295469	-0.380526	-0.317604	-0.333458	-0.247353	-0.309448	-0.250088	-0.262651	-0.329597	-0.302349	-0.299553	-0.325687	-0.344639	0.73394	0.928647	0.751952	0.826866	0.826365	0.849557	0.420122	0.631811	0.680059	-0.289615	-0.217984	0.0138206	-0.104918	-0.177395	-0.18161
0.581278	0.570969	0.572085	0.514598	0.60278	0.63843	0.588394	0.709768	0.591136	0.556172	0.497784	0.620991	0.515696	0.49277	0.537476	0.867287	1.01121	0.889194	0.91453	0.929859	1.00648	0.731571	0.832447	0.798378	0.418472	0.575415	0.602037	0.435415	0.434462	0.487917	-0.282589	-0.178992	-0.0222483	-0.0783043	-0.315578	-0.502221	-0.212322	-0.555794	-0.608871	-0.755338	-0.586476	-1.0333	-0.893494	-0.264633	-0.933115
-0.188139	-0.177162	-0.174281	-0.171533	-0.154094	-0.0786343	-0.236719	-0.139675	-0.20811	-0.283317	-0.239992	-0.213263	-0.2708	-0.270787	-0.17626	0.536524	0.583857	0.55068	0.518942	0.644884	0.58399	0.396276	0.482565	0.494318	0.310925	0.325991	0.364119	0.0787163	0.152983	0.17355	1.7287	1.85696	1.66349	1.72655	1.69234	1.70519	1.40153	1.39324	1.4752	0.862844	0.826095	0.977877	0.872913	0.878729	0.847195
-0.701803	-0.673237	-0.651992	-0.742055	-0.758151	-0.681793	-0.594872	-0.673855	-0.622445	-0.660697	-0.641386	-0.694611	-0.757254	-0.671107	-0.776632	-1.00515	-1.03115	-1.03377	-0.996084	-1.06232	-0.922791	-0.839165	-0.992678	-0.923828	-0.661592	-0.773998	-0.823011	-0.536196	-0.596226	-0.601851	-3.52643	-3.19853	-3.36531	-3.13712	-3.24713	-3.23728	-3.14359	-3.03607	-3.14159	-2.77318	-2.85373	-2.82238	-2.84489	-2.78206	-2.73716
2.72497	2.73434	2.80595	2.6016	2.65275	2.86202	2.79899	2.84908	2.78294	2.79551	2.85888	2.73829	2.66674	2.75973	2.66135	1.71821	1.75652	1.69577	1.70606	1.74887	1.73857	1.72084	1.77565	1.76838	1.7681	1.86445	1.83553	1.81874	1.74946	1.71041	1.83481	1.88049	1.88136	1.85528	1.97478	1.98006	1.78337	1.84844	1.83629	1.90584	2.05181	1.89644	2.03243	1.93245	2.08135
1.19608	1.15504	1.12074	1.11327	1.13685	1.15781	1.15566	1.21858	1.1399	1.17458	1.10667	1.07933	1.09368	1.12734	1.07518	2.23055	2.21735	2.27336	2.24039	2.28097	2.30025	2.22127	2.2087	2.20177	2.16819	2.10917	2.13641	2.14047	2.0803	2.1498	2.32747	2.40757	2.28844	2.28209	2.26484	2.26196	2.28597	2.20672	2.28387	2.19724	2.03533	2.12028	2.07803	2.1388	2.0675
-0.402557	-0.613152	-0.410407	-0.586509	-0.633555	-0.485218	-0.433544	-0.528875	-0.434394	-0.467528	-0.411837	-0.491499	-0.544172	-0.543323	-0.513577	-1.08066	-1.17395	-1.09007	-0.975742	-1.30538	-1.67548	-1.21021	-1.08702	-0.952812	-0.865719	-0.918507	-0.776623	-0.512724	-0.553926	-0.506634	-3.12589	-3.07258	-2.84759	-2.93036	-3.04951	-2.95992	-2.90669	-2.851	-2.90363	-2.68243	-2.67202	-2.7978	-2.73263	-2.74846	-2.73484
0.961552	0.792839	0.88742	0.948867	0.948592	1.16846	0.915356	0.975945	0.93407	0.883027	0.899563	0.962948	0.80467	0.848327	0.814213	1.48095	1.56368	1.45555	1.38409	1.43423	1.48668	1.2923	1.29956	1.25679	0.905083	1.03921	1.06422	0.961664	0.923351	1.02696	1.849	1.9566	1.72434	1.80062	1.7161	1.7103	1.42615	1.27805	1.33497	0.83254	0.621947	0.701977	0.809391	0.785498	0.633621
2.72497	2.70129	2.73357	2.62247	2.6378	2.7258	2.69689	2.72399	2.66794	2.7073	2.77252	2.71741	2.64931	2.65633	2.68064	2.69634	2.73266	2.73266	2.72541	2.74283	2.75521	2.69356	2.72756	2.71538	2.73076	2.70649	2.74611	2.65786	2.65437	2.61419	2.63663	2.69771	2.53502	2.60592	2.57879	2.58104	2.51715	2.55268	2.53507	2.46794	2.36985	2.37295	2.434	2.45712	2.41875
-0.684988	-0.583855	-0.758544	-0.751878	-0.717338	-0.726549	-0.636288	-0.650686	-0.65935	-0.648871	-0.714254	-0.684736	-0.737919	-0.731746	-0.73126	-3.73641	-3.73056	-3.73504	-3.72939	-3.59708	-3.66729	-3.50658	-3.86639	-3.64369	-3.41167	-3.46521	-3.9098	-3.60358	-3.80937	-3.59894	0.673227	0.730039	0.603959	0.652296	0.672901	0.67376	0.655001	0.561253	0.6486	0.658229	0.49405	0.497982	0.534517	0.632196	0.581964
-1.38075	-1.27993	-1.21988	-1.17602	-1.1309	-0.952829	-1.36312	-1.24562	-1.27453	-1.42922	-1.36002	-1.18838	-1.3559	-1.41961	-1.27583	-0.32843	-0.167473	-0.318527	-0.406473	-0.200294	-0.466166	-0.308769	-0.389034	-0.37538	-0.535055	-0.512587	-0.492437	-0.631037	-0.53735	-0.537367	-0.507116	-0.287305	-0.501956	-0.559978	-0.551153	-0.644145	-0.799568	-0.815657	-0.691837	-1.38023	-1.45422	-1.36086	-1.39438	-1.41851	-1.56033
2.47245	2.36639	2.33655	2.31012	2.2601	2.2785	2.36506	2.36335	2.32049	2.34746	2.30638	2.40704	2.28747	2.25529	2.46253	1.35704	1.39121	1.41291	1.42778	1.45132	1.4421	1.46487	1.44222	1.44806	1.45634	1.49402	1.42372	1.41676	1.43361	1.38962	1.7039	1.71881	1.65326	1.70309	1.71604	1.68584	1.74266	1.69654	1.68931	1.83496	1.81809	1.74515	1.82758	1.92294	1.84679
2.92221	2.96246	2.91039	2.72414	2.80723	2.8423	2.92292	2.96792	2.95109	2.93473	2.96974	2.90568	2.89373	2.87071	2.86096	3.26608	3.28562	3.29008	3.29313	3.31324	3.29744	3.2406	3.29407	3.27007	3.25235	3.24545	3.25988	3.23552	3.20174	3.23171	2.23276	2.19473	2.1603	2.31408	2.15886	2.19448	2.25473	2.20128	2.21701	2.44977	2.51656	2.36354	2.50779	2.47665	2.55366
2.0017	2.07301	2.08794	1.92009	2.07391	1.85389	1.97985	1.86425	2.03323	1.99573	2.02508	1.97157	1.96937	1.97826	2.04575	2.53529	2.54593	2.56615	2.55227	2.58119	2.58595	2.46806	2.46717	2.46824	2.37043	2.33034	2.38654	2.31382	2.30792	2.25628	2.82598	2.93809	2.76617	2.78395	2.75219	2.78556	2.65515	2.61072	2.66316	2.58906	2.57818	2.54687	2.60144	2.52959	2.53423
-1.66403	-1.68634	-1.81553	-1.77645	-1.7125	-1.76046	-1.76248	-1.73381	-1.57224	-1.64244	-1.81772	-1.85162	-1.82571	-1.76922	-1.73914	-1.75926	-1.62701	-1.84553	-1.63321	-1.61995	-1.58448	-1.66377	-1.71522	-1.67481	-1.66754	-1.71656	-1.77936	-1.99426	-1.87367	-1.98597	-8.42591	-8.93659	-8.22466	-8.28691	-8.65022	-8.10576	-8.77695	-8.02619	-8.18062	-7.85562	-8.43736	-7.65078	-7.76469	-8.29788	-7.74666
3.87601	3.87656	3.7715	3.7052	3.75788	3.74274	3.81433	3.86024	3.84598	3.89168	3.83565	3.84833	3.80483	3.75337	3.79799	3.11497	3.08854	3.1106	3.13626	3.14404	3.11391	3.11546	3.12754	3.12626	3.24809	3.23648	3.24545	3.34945	3.33714	3.36142	2.90084	2.93616	2.88851	2.93831	2.85677	2.93518	2.92276	2.81306	2.9792	3.08265	2.98927	2.99784	3.02881	2.94833	3.03326
2.55321	2.49069	2.64343	2.95448	2.95748	3.0704	2.43668	2.54177	2.56519	2.24339	2.39165	2.64095	2.52814	2.43591	2.55559	3.99481	4.09779	4.08689	3.97683	3.98514	4.00363	3.92203	3.92312	3.93487	3.71049	3.65919	3.7495	3.29497	3.37648	3.32497	4.23665	4.31552	4.09582	4.26184	4.16445	4.14041	4.0182	4.02394	4.02507	3.67632	3.57128	3.54599	3.58329	3.67678	3.51261
0.54351	0.516426	0.540782	0.496905	0.510249	0.557604	0.464956	0.524523	0.494763	0.476771	0.463514	0.530592	0.519539	0.407393	0.50757	1.34081	1.38522	1.38486	1.43208	1.39547	1.3942	1.41313	1.41283	1.39379	1.29076	1.41412	1.38225	1.40156	1.40775	1.43079	1.15228	1.31999	1.22577	1.23412	1.18515	1.19166	1.06336	1.00094	1.04918	1.04915	0.983809	0.952383	1.03293	1.10453	1.03453
2.59318	2.5614	2.55951	2.59838	2.61794	2.68797	2.57042	2.50874	2.58677	2.56673	2.5332	2.51346	2.53499	2.50158	2.51239	2.94953	2.96162	2.96913	2.9351	2.99396	3.01689	2.9173	2.90247	2.92181	2.77874	2.729	2.7932	2.6246	2.6161	2.57665	2.31049	2.38494	2.27633	2.25746	2.24769	2.2577	2.19792	2.25889	2.25857	2.1817	2.06838	2.05048	2.13749	2.14791	2.05771
-1.38503	-1.44722	-1.4562	-1.50025	-1.52712	-1.48019	-1.52175	-1.42508	-1.39921	-1.43504	-1.41941	-1.49753	-1.56512	-1.47432	-1.41414	NaN	NaN	NaN	NaN	NaN	NaN	NaN	NaN	NaN	NaN	NaN	NaN	NaN	NaN	NaN	-2.22857	-1.95566	-2.13366	-2.16799	-2.08853	-1.98495	-2.05948	-1.8227	-1.87177	-2.30793	-2.39464	-2.15275	-2.2865	-2.21249	-2.27652
2.34123	2.27516	2.27703	2.19582	2.21138	2.24589	2.27362	2.32827	2.29788	2.24935	2.28008	2.21314	2.28275	2.27639	2.16933	3.13235	3.08802	3.21481	3.26744	3.26109	3.38519	3.33811	3.21374	3.31188	3.36624	3.20751	3.3525	2.82269	2.98576	2.56388	1.51261	1.45394	1.68404	1.70852	1.57469	1.64548	1.75242	1.54725	1.69549	2.20854	2.37393	2.19079	2.27965	2.17667	2.38497
1.69855	1.6747	1.77058	1.53721	1.55256	1.73783	1.79418	1.95077	1.77299	1.77113	1.86254	1.84697	1.63126	1.69093	1.65693	2.39277	2.41268	2.37371	2.38435	2.40384	2.37762	2.41262	2.40434	2.39711	2.42504	2.5046	2.48359	2.53517	2.48815	2.52012	2.66797	2.70502	2.54265	2.70585	2.59758	2.60719	2.73737	2.69756	2.67681	2.96001	2.91021	2.74753	2.87055	2.88242	2.94518
-2.50997	-2.71506	-2.6863	-2.53993	-2.48172	-2.52088	-2.55087	-2.57275	-2.62495	-2.68593	-2.56568	-2.56078	-2.75492	-2.66523	-2.65501	0.789618	0.874592	0.847734	0.870285	0.809881	0.718149	0.737394	0.782057	0.77092	0.712446	0.626062	0.67186	0.579182	0.662325	0.568012	0.506905	0.64918	0.614911	0.640474	0.503473	0.58438	0.503279	0.324047	0.443483	0.666934	0.363099	0.80221	0.470751	0.799095	0.472305
-2.07749	-2.02109	-1.8969	-1.93754	-2.03719	-1.967	-1.99923	-1.88955	-1.95113	-2.03458	-1.9396	-2.03842	-2.02301	-2.05788	-2.07808	-0.226391	-0.163855	-0.0780735	-0.134722	-0.113319	-0.151512	-0.16939	-0.225777	-0.189735	-0.168686	-0.235117	-0.246469	-0.338539	-0.26819	-0.277237	-1.45892	-1.36264	-1.61677	-1.4313	-1.50206	-1.55447	-1.77466	-1.83168	-1.66591	-1.64667	-1.6675	-2.00224	-1.81258	-1.86432	-1.72873
0.851646	0.840593	0.81273	0.816655	0.842248	0.780228	0.752436	0.731655	0.791698	0.771859	0.788437	0.795866	0.795023	0.744348	0.802292	1.04116	1.00693	1.05328	1.04486	1.02634	1.07125	1.00539	1.00446	1.05481	0.982243	0.943556	0.964651	0.904377	0.931635	0.870859	0.533791	0.625537	0.541795	0.490158	0.577316	0.453315	0.522976	0.510626	0.565327	0.420938	0.428958	0.378784	0.467943	0.501297	0.40593
-2.74191	-2.96211	-2.6732	-2.72012	-2.77217	-2.9538	-2.62204	-2.78234	-2.72903	-2.81247	-2.8411	-2.73888	-2.92583	-2.77146	-2.84284	-0.44902	-0.446115	-0.397095	-0.369738	-0.33441	-0.523056	-0.462303	-0.508108	-0.513123	-0.514482	-0.595888	-0.52817	-0.602301	-0.497753	-0.641022	-1.09958	-1.054	-1.12056	-1.08464	-1.14579	-1.0488	-1.13278	-1.20243	-1.20934	-1.11527	-1.23341	-1.24126	-1.22941	-1.03276	-1.13189
3.23811	3.29256	3.14993	3.15067	3.12825	3.08544	3.20899	3.21643	3.20778	3.14278	3.15055	3.14868	3.22091	3.19556	3.10254	3.59448	3.59916	3.5806	3.63272	3.62434	3.70065	3.64603	3.61661	3.6018	3.65681	3.61116	3.65201	3.65969	3.63601	3.58084	2.52668	2.50803	2.5757	2.682	2.64867	2.57203	2.72326	2.70646	2.64691	3.09513	3.12209	2.9893	3.00514	3.15519	3.05696
-1.24758	-1.25432	-1.26299	-1.02796	-1.07406	-1.05534	-1.31126	-1.38984	-1.34636	-1.45311	-1.32077	-1.28518	-1.38033	-1.33773	-1.2078	-0.388378	-0.274319	-0.299397	-0.353897	-0.249228	-0.404814	-0.416441	-0.50235	-0.387548	-0.635071	-0.639692	-0.573145	-0.876255	-0.809612	-0.869896	0.87752	0.897994	0.654468	0.899538	0.634905	0.768502	0.461683	0.402164	0.482426	-0.437259	-0.246758	-0.316971	-0.265886	-0.392698	-0.368935
1.96345	1.91782	1.92505	2.00895	1.99827	2.13081	1.90444	1.92578	1.89994	1.84355	1.86314	1.91393	1.9264	1.87004	1.85068	2.39411	2.37998	2.45164	2.45255	2.46841	2.49337	2.35113	2.34761	2.35921	2.27997	2.25826	2.28377	1.97529	2.03059	1.96453	3.16635	3.319	3.14801	3.22522	3.29647	3.25501	3.21865	3.33486	3.34341	2.95669	2.69467	3.03818	2.81106	3.00003	2.72804
3.48182	3.46542	3.4167	3.36931	3.41712	3.28881	3.4069	3.37886	3.4294	3.43735	3.4282	3.42404	3.43748	3.35211	3.41527	3.07945	3.06753	3.06842	3.0643	3.04905	3.04522	3.04304	3.03278	3.06813	3.21529	3.14495	3.19112	3.31727	3.24634	3.32993	3.53379	3.53396	3.50578	3.5386	3.54238	3.52613	3.71356	3.62742	3.6841	4.09809	4.05271	3.97211	4.01124	4.02415	4.06903
1.06318	0.953516	0.998988	0.891917	0.930121	0.936321	1.08045	1.11106	1.07713	0.924895	1.01214	0.964382	0.959045	0.968434	0.92914	1.74866	1.75853	1.74029	1.76151	1.75189	1.81998	1.71966	1.73421	1.69885	1.57594	1.62505	1.66023	1.61149	1.58255	1.52862	1.6581	1.64033	1.63826	1.68814	1.63834	1.65492	1.81767	1.78775	1.81849	2.01495	1.90558	1.88943	1.93317	2.00777	1.99651
3.26402	3.27962	3.15228	3.12462	3.20406	3.1005	3.14532	3.16397	3.12899	3.26438	3.2202	3.19125	3.24618	3.14048	3.15128	3.57576	3.54566	3.54903	3.64737	3.57077	3.52176	3.5202	3.57242	3.54068	3.55416	3.54865	3.56768	3.63004	3.60368	3.55736	3.4298	3.5392	3.47731	3.53358	3.48631	3.49679	3.38535	3.3357	3.40757	3.50596	3.51171	3.3786	3.46675	3.3668	3.4367
-1.90382	-1.77586	-1.65158	-1.88585	-1.7788	-1.92485	-1.94443	-1.89027	-1.90608	-1.94428	-1.77217	-1.87575	-1.78032	-1.92139	-1.78752	0.0304165	0.0513344	0.147745	0.195936	0.138018	0.214018	0.049017	0.0689259	0.015852	-0.0572071	-0.197496	-0.140062	-0.377325	-0.288742	-0.452105	1.82336	2.00198	1.8423	1.84765	1.8368	1.76021	1.21071	1.25871	1.40223	0.789735	0.858354	0.950869	0.779749	0.641298	0.68819
-2.03616	-1.90716	-2.00077	-2.07586	-2.05864	-1.95795	-1.9584	-1.89801	-1.93558	-1.94744	-2.01251	-2.10875	-2.07463	-2.01329	-2.01406	-3.80122	-3.42647	-3.61227	-3.66166	-3.63578	-3.57052	-3.57712	-3.68198	-3.80801	-3.71545	-3.61303	-3.77857	-3.49767	-3.7726	-3.59872	-3.25912	-3.28877	-3.2348	-3.26495	-3.17622	-3.15607	-3.32499	-3.48603	-3.16209	-3.26724	-3.22775	-3.41376	-3.23667	-3.38822	-3.38371
1.17031	1.04423	1.15785	1.17408	1.11936	1.09327	1.02291	1.00044	0.94593	0.989036	1.02741	0.963646	1.11473	1.04746	1.05261	1.58255	1.66014	1.72895	1.70733	1.57898	1.66545	1.61378	1.56209	1.65217	1.39887	1.46571	1.36031	1.4538	1.3456	1.36415	2.14524	2.18075	2.11866	2.1599	2.13277	2.15996	2.11298	2.10302	2.16563	2.15137	2.11605	2.19998	2.07959	2.10587	1.99936
3.30059	3.32253	3.13134	3.36584	3.33721	3.32443	3.2109	3.1726	3.22618	3.15251	3.09891	3.15836	3.26041	3.13301	3.20547	3.18347	3.16848	3.19244	3.16154	3.20412	3.22801	3.11234	3.11844	3.11261	3.00386	2.93889	3.02637	2.86158	2.84943	2.77178	3.80837	3.89815	3.75157	3.7399	3.7166	3.65484	3.71387	3.74355	3.77565	3.66497	3.6009	3.61839	3.57427	3.51419	3.42324
-4.99281	-4.44961	-4.655	-4.80102	-4.76596	-4.74314	-4.93563	-4.97838	-4.50075	-4.97667	-4.86573	-4.86364	-4.75926	-4.81332	-4.6804	-1.4353	-1.37221	-1.43479	-1.45855	-1.47282	-1.44379	-1.51042	-1.54389	-1.50235	-2.01143	-1.99178	-1.91964	-2.84116	-2.51072	-2.49071	-8.26923	-8.65532	-8.85867	-7.91613	-8.72451	-8.36722	-7.90573	-7.54722	-8.03731	-8.3633	-8.69581	-8.57018	-8.99757	-7.87717	-9.26142
3.68984	3.66478	3.66387	3.52479	3.59122	3.44846	3.60789	3.63322	3.62766	3.64277	3.68634	3.63013	3.63219	3.59874	3.63296	4.09299	4.12038	4.12004	4.10112	4.1005	4.14329	4.11041	4.11896	4.09571	4.08464	4.06986	4.1048	4.11176	4.07986	4.0457	3.16291	3.16413	3.16148	3.17641	3.23132	3.18745	3.33511	3.31976	3.31701	3.64308	3.65833	3.53954	3.62727	3.63471	3.72182
-0.74436	-0.920252	-0.644113	-0.755031	-0.685519	-0.607805	-0.716827	-0.698402	-0.7559	-0.663127	-0.586201	-0.701601	-0.854303	-0.761825	-0.847145	-0.178989	-0.33555	-0.246815	-0.329243	-0.28861	-0.314722	-0.296627	-0.221146	-0.181219	-0.343685	-0.272989	-0.314224	-0.3323	-0.408974	-0.382502	1.03248	1.05567	0.898528	0.929737	0.931992	0.898309	0.782911	0.889423	0.788219	0.883166	0.838216	0.77879	0.863049	0.8048	0.888561
5.39835	5.40473	5.46501	5.27435	5.32371	5.37272	5.42588	5.49144	5.43753	5.46799	5.53825	5.45927	5.40443	5.40207	5.30775	5.51234	5.51987	5.53361	5.54759	5.52138	5.56892	5.55962	5.55454	5.55835	5.63532	5.62921	5.64229	5.75277	5.70332	5.6997	5.10428	5.12603	5.07345	5.19374	5.15057	5.18045	5.17724	5.14566	5.22963	5.44862	5.39561	5.30949	5.38157	5.37313	5.39458
1.64083	1.55626	1.60365	1.52022	1.57023	1.66449	1.59534	1.6517	1.60258	1.53512	1.55751	1.6724	1.55325	1.56971	1.52425	1.08796	1.14003	1.08027	1.071	1.11372	0.918634	1.09464	1.18701	1.1529	1.08031	1.18039	1.20663	0.880938	0.940395	0.969183	-0.334885	-0.450625	-0.44432	-0.257404	-0.464478	-0.393703	-0.0729675	-0.234993	-0.180429	0.202279	0.23836	0.174723	0.23031	0.443342	0.306953
2.19013	2.20388	2.16966	2.14697	2.15736	2.20398	2.21721	2.18485	2.25249	2.16662	2.17508	2.12092	2.13907	2.1581	2.11327	2.01128	1.99863	1.95654	1.98717	2.00688	2.08192	1.90177	1.92617	1.90033	1.77538	1.80919	1.84343	1.77453	1.76148	1.73886	1.49035	1.56194	1.45031	1.45544	1.39807	1.4423	1.49111	1.40236	1.47838	1.43883	1.51606	1.45176	1.47564	1.52063	1.57277
2.83409	2.81955	2.74774	2.74017	2.81121	2.80711	2.72397	2.77783	2.76313	2.67051	2.71063	2.77497	2.75403	2.7404	2.75431	3.62063	3.64996	3.59193	3.65057	3.6455	3.66191	3.53856	3.62328	3.55552	3.41953	3.44826	3.4687	3.29588	3.31339	3.29125	3.09942	3.20652	3.05056	3.04758	2.98933	3.06215	2.85746	2.81002	2.8687	2.76351	2.66734	2.81058	2.77176	2.97045	2.90548
1.28598	1.26693	1.26578	1.24267	1.21579	1.22341	1.22756	1.19334	1.31741	1.24083	1.19657	1.13714	1.23843	1.21514	1.21271	0.489227	0.528257	0.496275	0.488247	0.471209	0.452595	0.503607	0.476616	0.460934	0.485121	0.471094	0.52207	0.541557	0.415497	0.525896	1.33878	1.54988	1.57573	1.46334	1.42106	1.25453	1.4493	1.49046	1.68259	1.2337	1.44976	1.02976	0.95846	1.02273	0.916431
-1.15085	-1.13024	-1.00897	-0.911798	-0.89367	-0.667789	-1.16156	-1.11857	-1.1892	-1.27319	-1.26787	-1.1608	-1.12534	-1.15368	-1.16271	0.512794	0.528692	0.542189	0.349308	0.420675	0.349764	0.29644	0.304203	0.317429	0.0125275	0.0389004	0.0369129	-0.0527782	-0.154947	-0.0416489	-2.35924	-2.10855	-2.25243	-2.31827	-2.32697	-2.27702	-2.37208	-2.4064	-2.37208	-2.31691	-2.41536	-2.4344	-2.50842	-2.34738	-2.48602
-3.10281	-2.94193	-2.89185	-2.92045	-3.02797	-3.00916	-2.96478	-2.91794	-2.81012	-3.13241	-3.01025	-2.74875	-3.03516	-3.11773	-2.93534	-0.930105	-0.954977	-0.952881	-0.937721	-1.08838	-0.903242	-1.01566	-1.03347	-1.11124	-1.11241	-1.09903	-1.02017	-1.10207	-1.02931	-1.07286	-0.706919	-0.73125	-0.965037	-0.693424	-0.783388	-0.595304	-1.00129	-0.862732	-0.887821	-0.779967	-0.780053	-0.637249	-0.632128	-0.678694	-0.614168
2.0869	1.95594	2.22126	5.33401	3.85027	4.87595	2.15673	1.70764	2.18367	4.69167	5.1393	3.96801	2.04238	2.03266	2.03749	3.08059	2.92232	3.24818	5.6025	5.63708	5.75994	3.39122	2.58585	3.47746	6.00509	5.81643	5.9349	3.16295	2.98356	3.09122	2.42138	2.10723	2.59946	4.85788	4.57275	4.54998	2.49299	2.01727	2.09787	5.12137	2.64843	5.00518	2.60155	5.29145	2.5079	+		+		+
1.89891	1.97505	1.84056	1.75619	1.80338	1.69695	1.86185	1.80895	1.87894	1.86116	1.84226	1.77989	1.87515	1.88534	1.80361	0.748068	0.713379	0.727133	0.791943	0.698265	0.706371	0.837425	0.822182	0.799528	0.976564	0.99692	0.999613	1.18685	1.07687	1.15747	0.810207	0.757213	0.74175	0.80567	0.799221	0.848935	1.22018	1.15033	1.1538	1.63962	1.17484	1.46138	1.32017	1.59526	1.26472
-0.972429	-0.846846	-0.948113	-0.983167	-1.01577	-0.932022	-0.898098	-0.952744	-0.971963	-0.998412	-0.92555	-1.01838	-1.00272	-0.966777	-0.947741	-1.23346	-1.13977	-1.21906	-1.16065	-1.09712	-1.18406	-1.05998	-1.21481	-1.14571	-0.368525	-1.02489	-1.00913	-1.21378	-1.11613	-1.12658	-2.20803	-2.22859	-2.2234	-2.21131	-2.10684	-2.04117	-2.02276	-2.11901	-2.12237	-1.98304	-2.00147	-2.06482	-1.99275	-1.93234	-1.94508
-1.70292	-1.77652	-1.77687	-1.68227	-1.76157	-1.81864	-1.8931	-1.7424	-1.77522	-1.7851	-1.83935	-1.81162	-1.72486	-1.7967	-1.88447	-0.389404	-0.370466	-0.495979	-0.374254	-0.346807	-0.322586	-0.393734	-0.470894	-0.503	-0.68261	-0.816477	-0.699125	-0.889479	-0.859892	-0.968987	-1.81756	-1.79495	-1.73294	-1.77222	-1.69717	-1.82005	-1.88943	-1.74401	-1.76837	-1.79426	-1.9119	-1.87162	-1.73118	-1.97181	-2.06109
0.415211	0.302256	0.330564	0.408969	0.351342	0.454453	0.39085	0.469088	0.455874	0.305104	0.343733	0.383596	0.272322	0.309136	0.316908	0.713224	0.810003	0.717867	0.791901	0.803335	0.842884	0.791191	0.817688	0.771181	0.67527	0.70129	0.757719	0.74267	0.781572	0.754335	1.62617	1.65953	1.5926	1.61064	1.55714	1.59063	1.62412	1.6319	1.58817	1.74354	1.67573	1.64336	1.68372	1.71574	1.66849
0.293365	0.275253	0.187945	0.103765	0.0921507	0.179203	0.260559	0.258751	0.250188	0.324386	0.262381	0.209749	0.200218	0.199801	0.209551	-0.897295	-0.740437	-0.826731	-0.966513	-0.760759	-0.780895	-0.778255	-0.88065	-1.01783	-0.875761	-1.00364	-0.984411	-0.778267	-0.914076	-0.873356	0.0450096	0.00416279	-0.0752344	0.0239773	0.0328083	0.0613413	0.120998	0.00760269	0.0663013	0.55794	0.516257	0.406448	0.4708	0.617081	0.568138
2.17052	2.14103	2.12537	2.10705	2.12118	2.13595	2.09507	2.17569	2.12861	2.09368	2.06164	2.09403	2.11732	2.09065	2.08237	2.06421	2.08574	2.05524	2.08937	2.08961	2.13732	2.10826	2.10366	2.11723	2.09471	2.1268	2.13817	2.1454	2.10463	2.10831	1.17741	1.18617	1.14159	1.17714	1.22269	1.20968	1.1991	1.21309	1.20771	1.23695	1.31952	1.22338	1.31555	1.36916	1.40568
-1.20488	-1.20452	-1.14071	-1.16829	-1.1896	-1.12275	-1.21633	-1.31447	-1.04716	-1.21956	-1.16331	-1.1754	-1.18328	-1.24122	-1.27153	-3.42488	-3.3396	-3.247	-3.40209	-3.38717	-3.32466	-3.38001	-3.19802	-3.3939	-3.37128	-3.39287	-3.44765	-3.27053	-3.19883	-3.21381	-0.993694	-0.821448	-0.751817	-0.815464	-0.6947	-0.755315	-0.902542	-0.730295	-0.742838	-0.927207	-0.789495	-0.85252	-0.793545	-0.863256	-0.757204
1.66135	1.65681	1.57167	1.63441	1.58785	1.52778	1.63165	1.59715	1.59045	1.59954	1.60501	1.56972	1.60287	1.55829	1.58294	1.87103	1.89616	1.91066	1.94214	1.95892	1.94273	1.8548	1.85717	1.89969	1.85007	1.77972	1.85478	1.7969	1.74783	1.75368	1.52025	1.46502	1.46282	1.55746	1.49056	1.46432	1.68599	1.62752	1.61498	1.91571	1.89285	1.73722	1.81605	1.84625	1.83942
3.52501	3.4303	3.37721	3.37386	3.40321	3.37804	3.39461	3.46029	3.41078	3.46119	3.41532	3.40076	3.41269	3.3734	3.40108	3.34731	3.34469	3.36959	3.37493	3.3352	3.34758	3.34805	3.29765	3.33815	3.35075	3.38203	3.39419	3.4776	3.45809	3.44842	3.68628	3.68698	3.53191	3.67554	3.68214	3.66131	3.75699	3.75419	3.6796	4.04923	3.97165	3.89081	3.91584	4.04906	4.06153
-0.85075	-0.882004	-0.766519	-0.881814	-0.863185	-0.766443	-0.817009	-0.784391	-0.889016	-0.892015	-0.939903	-0.834515	-0.852448	-0.895667	-0.894554	-0.256346	-0.209764	-0.24033	-0.23315	-0.169304	-0.118948	-0.200802	-0.23053	-0.181135	-0.25017	-0.214579	-0.31579	-0.192377	-0.288406	-0.309343	-1.22563	-0.985202	-1.21203	-1.07701	-1.16794	-1.13243	-1.2655	-1.28442	-1.26042	-1.35662	-1.23072	-1.2883	-1.18743	-1.14959	-1.19955
0.987095	1.03639	1.00186	0.861951	0.933496	0.797289	0.932503	0.864254	0.99713	0.939031	0.962545	0.948999	0.932619	0.937221	1.01227	0.401035	0.434536	0.439236	0.386595	0.413059	0.356102	0.373966	0.342607	0.416687	0.354527	0.325777	0.287382	0.317034	0.346287	0.406385	1.1053	1.17493	1.01921	1.0159	0.984049	0.914559	1.01318	0.904604	1.07927	0.891391	0.644952	0.679329	0.667757	0.716703	0.544729
-6.22061	-6.07289	-6.36877	-6.61764	-6.6312	-6.06606	-6.22708	-6.16	-6.65641	-5.79658	-6.16517	-6.17779	-5.83793	-6.32466	-6.64111	-2.35309	-2.37609	-2.37615	-2.35639	-2.23796	-2.27867	-2.14054	-2.31833	-2.23378	-2.04823	-2.00357	-2.16878	-1.93834	-1.96516	-1.86833	-3.5965	-3.64378	-3.4636	-3.44704	-3.53636	-3.56409	-3.46957	-3.3435	-3.47709	-3.3458	-3.33463	-3.48897	-3.34219	-3.32669	-3.30717
3.88069	3.86263	3.79385	3.75518	3.74522	3.69197	3.8108	3.81409	3.77465	3.8518	3.87435	3.86419	3.86245	3.77169	3.76172	3.2697	3.29323	3.23806	3.35286	3.31271	3.33784	3.39696	3.37164	3.33315	3.4407	3.50122	3.51163	3.68583	3.66078	3.64522	2.57691	2.53853	2.60072	2.78749	2.73243	2.7811	2.8554	2.85873	2.85001	3.25169	3.23706	3.1938	3.24115	3.2388	3.29309
-0.901941	-0.927961	-0.830689	-0.990609	-0.995522	-0.93745	-0.838467	-0.862396	-0.798947	-0.743009	-0.859156	-0.855148	-0.980993	-0.947413	-0.873138	-7.5499	-7.13663	-7.83032	-7.16597	-8.06584	-7.3711	-7.02875	-7.78455	-7.43027	-7.81146	-7.51255	-7.55715	-7.67904	-7.89063	-7.38783	-1.01688	-0.901927	-0.928823	-1.04241	-0.829643	-0.905171	-0.907501	-0.831163	-0.896141	-0.721719	-0.701076	-0.862268	-0.704956	-0.757776	-0.66979
-2.32783	-2.28945	-2.28305	-2.34772	-2.18042	-2.22946	-2.33338	-2.46657	-2.40386	-2.26155	-2.41164	-2.48393	-2.29677	-2.36876	-2.3752	NaN	NaN	NaN	NaN	NaN	NaN	NaN	NaN	NaN	NaN	NaN	NaN	NaN	NaN	NaN	-1.04613	-0.960809	-1.07933	-1.01157	-0.992044	-0.994214	-0.98534	-1.16846	-1.07655	-1.0499	-1.23919	-1.16014	-1.14445	-1.14337	-1.17073
3.42806	3.35116	3.48303	3.1887	3.25455	3.47161	3.47701	3.56056	3.48749	3.51593	3.6675	3.53585	3.38942	3.3617	3.37094	3.12349	3.11517	3.12131	3.12046	3.1466	3.18073	3.12941	3.11636	3.12838	3.11572	3.14152	3.16544	3.21852	3.17856	3.22511	3.30985	3.36737	3.21337	3.25109	3.21924	3.1853	3.20561	3.12706	3.22151	2.86537	2.71829	2.75961	2.76355	2.79344	2.67817
-1.20437	-1.25037	-1.41407	-1.42287	-1.4083	-1.33507	-1.38994	-1.2767	-1.24462	-1.20857	-1.40581	-1.31553	-1.35511	-1.29817	-1.35555	NaN	NaN	NaN	NaN	NaN	NaN	NaN	NaN	NaN	NaN	NaN	NaN	NaN	NaN	NaN	-1.64308	-1.79964	-1.72744	-1.76792	-1.80405	-1.73429	-1.71217	-1.73007	-1.62767	-1.64311	-1.71692	-1.82872	-1.62917	-1.67444	-1.68274
1.46724	1.47841	1.44625	1.41227	1.39991	1.41014	1.44883	1.42572	1.42336	1.40217	1.43158	1.41429	1.43449	1.44162	1.37664	1.79678	1.83235	1.81853	1.78855	1.8146	1.76988	1.74753	1.76136	1.73798	1.7226	1.68454	1.70108	1.71242	1.71798	1.68642	1.65692	1.75398	1.67424	1.68391	1.70239	1.66986	1.71397	1.73083	1.7066	1.58383	1.633	1.55753	1.60608	1.69832	1.65918
-6.44249	-6.1171	-6.17495	-6.20574	-6.86387	-7.06348	-6.3453	-6.4161	-6.49955	-6.60039	-6.51752	-6.94667	-6.53183	-5.99483	-6.34638	-5.15565	-5.17469	-5.39482	-5.43733	-5.27462	-4.97081	-4.9805	-5.13419	-5.44308	-5.08414	-5.30921	-5.14145	-5.17137	-5.34861	-5.33792	NaN	NaN	NaN	NaN	NaN	NaN	NaN	NaN	NaN	NaN	NaN	NaN	NaN	NaN	NaN
3.19015	3.17017	3.04695	2.9488	2.94548	2.96721	3.09335	3.21767	3.09139	3.14268	3.10325	3.05147	3.11484	3.10413	3.05082	3.49735	3.46703	3.43232	3.53891	3.49484	3.57572	3.51375	3.50778	3.49354	3.67345	3.70772	3.68785	3.95924	3.9016	3.95652	3.00098	2.94236	3.01344	3.01979	2.99891	2.99345	2.97144	2.87182	2.97745	3.61439	3.49651	3.32931	3.40281	3.41106	3.55594
-0.0407448	-0.0145817	-0.0771875	-0.298345	-0.290217	-0.289776	-0.0448647	0.0817318	0.0697489	-0.0646677	-0.111319	-0.0891628	-0.11739	-0.0679979	-0.0844593	0.864658	0.821917	0.902481	0.909477	0.935068	0.909994	0.933546	0.922585	0.895113	1.05631	0.963318	0.974051	1.05278	1.07713	0.994825	0.166559	0.138909	0.189029	0.238394	0.0462189	0.242324	0.0884819	0.191252	0.257637	0.182519	0.20571	0.147337	0.150236	0.117865	0.0934563
-0.284916	-0.171236	-0.224515	-0.0259619	-0.0233622	0.0174026	-0.0675335	-0.305246	-0.193791	-0.429101	-0.302994	-0.32206	-0.304102	-0.339543	-0.174217	2.47351	2.49081	2.49344	2.3978	2.32767	2.62259	2.16091	2.16176	2.24378	1.44464	1.43618	1.41157	1.33436	1.33191	1.3435	-0.922762	-0.658116	-0.963008	-0.790871	-0.778587	-0.944964	-0.906736	-0.904188	-0.900166	-0.734715	-0.750552	-0.863997	-0.825453	-0.955368	-0.824455
-1.43219	-1.40985	-1.47667	-1.50186	-1.40246	-1.43456	-1.48551	-1.51424	-1.36065	-1.56919	-1.5585	-1.47241	-1.49786	-1.49322	-1.46435	-1.17187	-1.17286	-1.26833	-1.19036	-1.2148	-1.28965	-1.09375	-1.22839	-1.21845	-1.33099	-1.27932	-1.33714	-1.32141	-1.23355	-1.32738	-2.00614	-1.73027	-1.8345	-1.88388	-1.80742	-1.77338	-1.81728	-1.67614	-1.65741	-1.72852	-1.81895	-1.71452	-1.84095	-1.87252	-1.83685
2.35339	2.28302	2.31085	2.3225	2.30589	2.35003	2.32915	2.30699	2.31799	2.29962	2.29223	2.32894	2.29956	2.27557	2.23547	2.59304	2.5994	2.65797	2.604	2.59347	2.63711	2.65966	2.65855	2.67787	2.6937	2.67876	2.71324	2.61569	2.63166	2.58393	1.45823	1.3688	1.42689	1.50893	1.502	1.5453	1.62452	1.66423	1.64767	1.8745	1.8752	1.7647	1.89321	1.88376	1.97023
-3.02345	-3.00244	-3.03641	-2.93629	-2.84508	-2.74021	-2.98491	-2.8861	-2.97735	-3.12242	-3.17778	-2.97097	-3.03619	-3.11485	-3.04782	-1.03251	-0.944002	-1.05192	-0.972795	-0.921652	-0.825703	-1.19918	-1.14556	-1.21691	-1.20719	-0.979837	-1.23225	-1.56968	-1.53852	-1.52531	-6.82409	-6.51631	-7.47868	-7.08415	-6.86147	-8.5316	-7.14908	-6.93516	-7.02784	-6.46581	-6.81995	-7.09026	-7.83138	-6.1634	-8.07554
-2.93957	-2.52718	-2.88214	-2.95552	-2.83586	-3.15996	-2.84423	-2.90361	-2.85676	-2.87002	-2.94088	-2.79873	-2.80413	-2.8612	-2.81876	-1.18234	-1.17816	-1.11789	-1.19894	-1.20605	-1.04857	-1.16572	-1.188	-1.22993	-1.34835	-1.32593	-1.2799	-1.30458	-1.31888	-1.29669	-0.737083	-0.532331	-0.703153	-0.688974	-0.677719	-0.693906	-0.624191	-0.676088	-0.571947	-0.686492	-0.655576	-0.596838	-0.64732	-0.5284	-0.665531
-2.3785	-2.14675	-2.14321	-2.41532	-2.24602	-2.21946	-2.25835	-2.05066	-2.29063	-2.37084	-2.26994	-2.25914	-2.20087	-2.2308	-2.37192	-0.600151	-0.573847	-0.648256	-0.568497	-0.519585	-0.442947	-0.644407	-0.594233	-0.570539	-0.69133	-0.540213	-0.55382	-0.574507	-0.561478	-0.418547	1.0024	1.27688	1.16839	1.15673	1.10959	1.10899	0.968668	0.566839	0.988586	1.09837	1.18011	1.28251	1.22016	1.22976	1.32041
-0.0629272	-0.117273	-0.0475283	-0.0762377	0.0349665	0.0370369	-0.178221	-0.0997181	-0.156751	-0.217435	-0.0932922	-0.109404	-0.086298	-0.212344	-0.0635948	1.39876	1.50738	1.51777	1.46895	1.58368	1.42517	1.37234	1.39939	1.39802	1.27855	1.24945	1.26732	1.07872	1.05045	1.11154	1.32568	1.49582	1.36364	1.39708	1.37014	1.38343	1.14646	1.20746	1.18367	0.885705	0.907212	0.901743	0.89086	0.920296	0.916271
-1.31374	-1.14686	-1.18131	-1.57622	-1.46589	-1.46233	-1.18231	-1.41444	-1.15209	-0.983182	-1.24434	-1.26605	-1.41049	-1.06598	-1.29942	NaN	NaN	NaN	NaN	NaN	NaN	NaN	NaN	NaN	NaN	NaN	NaN	NaN	NaN	NaN	NaN	NaN	NaN	NaN	NaN	NaN	NaN	NaN	NaN	NaN	NaN	NaN	NaN	NaN	NaN
1.49018	1.49697	1.37631	1.45956	1.42189	1.42816	1.41068	1.41283	1.48752	1.4011	1.37708	1.45519	1.43476	1.37024	1.4246	1.26692	1.28806	1.25041	1.23543	1.30226	1.26037	1.24354	1.21551	1.27232	1.36172	1.33955	1.32889	1.34027	1.31581	1.33917	1.88155	1.91239	1.88774	1.83187	1.86282	1.91222	1.82547	1.7969	1.90493	1.864	1.92988	1.75252	1.89066	1.83562	1.90406
-0.605169	-0.65596	-0.569922	-0.602342	-0.628316	-0.543695	-0.633125	-0.642126	-0.56173	-0.710662	-0.700426	-0.657776	-0.646093	-0.662501	-0.656298	0.760202	0.906933	0.815159	0.786701	0.822287	0.855061	0.774441	0.80479	0.786434	0.715307	0.694029	0.70105	0.63731	0.515892	0.577997	1.38879	1.29851	1.33387	1.36127	1.37719	1.34261	1.43018	1.49618	1.43723	1.69093	1.73162	1.55632	1.73821	1.71704	1.73968
2.45791	2.56324	2.48705	2.42516	2.48433	2.45128	2.39816	2.31648	2.38312	2.36335	2.40385	2.42994	2.52852	2.43377	2.41343	2.98956	2.98819	2.9166	2.96404	2.88185	2.74668	2.78037	2.90908	2.83367	2.74437	2.76868	2.79124	2.77926	2.75313	2.78469	2.05787	2.19207	2.16629	2.07104	2.09105	2.05241	2.23296	1.93017	1.98711	2.27083	2.39666	2.3232	2.36909	2.55245	2.54846
-0.605953	-0.76298	-0.640138	-0.848279	-0.885314	-0.661932	-0.594872	-0.604765	-0.611617	-0.597863	-0.578003	-0.64472	-0.68189	-0.637662	-0.821745	-4.01082	-4.02109	-4.01499	-3.97186	-3.83054	-3.94187	-3.86557	-3.816	-3.94106	-3.65994	-3.92417	-4.11449	-3.93417	-4.05837	-3.66962	NaN	NaN	NaN	NaN	NaN	NaN	NaN	NaN	NaN	NaN	NaN	NaN	NaN	NaN	NaN
0.305239	0.282772	0.316001	0.245931	0.301837	0.43597	0.262995	0.296797	0.233542	0.355737	0.294344	0.314413	0.326967	0.203572	0.241585	-0.234461	-0.123455	-0.144129	-0.112873	-0.0938168	-0.190617	-0.175833	-0.0973396	-0.144779	-0.0275593	-0.126537	-0.0695515	-0.228189	-0.214491	-0.198376	-3.43998	-3.16978	-3.3136	-3.13262	-3.08352	-3.19905	-3.31583	-3.39606	-3.33797	-2.75841	-3.134	-2.89332	-3.24214	-2.71255	-3.29659
-1.45916	-1.4574	-1.54599	-1.56043	-1.56452	-1.8113	-1.587	-1.54649	-1.43921	-1.56593	-1.49619	-1.43615	-1.55691	-1.60601	-1.4314	-0.896696	-0.886681	-0.85907	-0.838905	-0.901394	-0.849216	-0.758108	-0.8297	-0.745567	-0.700676	-0.508013	-0.678576	-0.674337	-0.734722	-0.761263	-0.0589046	0.0190783	-0.00301647	-0.0485191	0.000465393	0.00014019	-0.0326843	0.0900784	-0.0559254	-0.072444	-0.00729847	-0.0622063	0.0832653	-0.0593452	0.0365505
0.193645	0.176723	0.234313	0.244969	0.284951	0.318207	0.200769	0.134666	0.211476	0.235696	0.191654	0.142458	0.184362	0.147254	0.141764	0.39184	0.386797	0.456579	0.50927	0.465656	0.577066	0.513317	0.476681	0.537813	0.526127	0.362947	0.472878	0.0907459	0.387411	0.00534058	0.419411	0.493026	0.52209	0.525051	0.52486	0.472373	0.502417	0.401134	0.460165	0.742936	0.731709	0.734108	0.706257	0.751873	0.734264
5.17721	5.25602	5.14656	4.96175	5.01347	4.93723	5.15384	5.15941	5.14893	5.21962	5.21075	5.16415	5.16724	5.13827	5.1435	5.50776	5.59757	5.5892	5.51832	5.51976	5.56318	5.53646	5.60563	5.59235	5.5385	5.53766	5.54821	5.61827	5.58783	5.62347	4.85886	4.92245	4.84279	4.97523	4.87037	4.86866	4.94305	4.88278	4.86061	5.06197	5.14949	4.96265	5.0718	5.09023	5.12667
-0.137348	-0.1374	-0.0774641	-0.189775	-0.129289	-0.266726	-0.198418	-0.152458	-0.193601	-0.112123	-0.0680466	-0.136398	-0.129375	-0.157466	-0.195635	-0.759935	-0.81477	-0.742989	-0.68568	-0.688457	-0.715925	-0.692354	-0.80279	-0.779272	-0.66242	-0.728264	-0.794388	-0.71002	-0.615461	-0.664284	0.972042	1.09136	1.07273	1.06336	1.01427	1.12208	1.03067	0.958273	1.13839	0.931172	0.862851	0.974739	0.849566	0.948799	0.904209
0.217861	0.212627	0.123769	0.119189	0.187495	-0.022295	0.0625744	-0.0534077	0.0171309	0.24307	0.19076	0.0488968	0.260798	0.0439196	0.119667	-6.65075	-6.1551	-6.24369	-6.11515	-6.47302	-6.20404	-6.71364	-6.33092	-6.40687	-6.81566	-6.20478	-6.04431	-6.31938	-6.65507	-7.34653	1.22353	1.36188	1.17285	1.00118	1.00208	0.979915	0.836933	0.526321	0.866247	0.637774	0.415236	0.849611	0.490009	0.46516	0.419571
3.29237	3.21382	3.2777	2.92502	2.88499	3.07424	3.35215	3.22796	3.43793	3.45287	3.22536	3.27827	3.15681	3.1729	3.32445	2.21153	2.18353	2.1903	2.3586	2.31822	2.34708	2.2606	2.32247	2.33249	2.57767	2.67345	2.59186	2.89308	2.87924	2.98314	2.09835	1.87702	2.02232	2.02624	1.98199	2.04506	2.00297	1.95115	2.08965	2.52527	2.54256	2.33611	2.65915	2.34114	2.6427
3.25846	3.24671	3.25209	3.27747	3.30931	3.37218	3.23339	3.30092	3.22236	3.21652	3.20452	3.25937	3.23548	3.22206	3.17032	4.05373	4.01416	4.06169	4.09887	4.04796	4.07445	3.98716	4.03366	3.97987	3.87461	3.81822	3.87463	3.68298	3.739	3.61339	3.55704	3.60676	3.54491	3.63428	3.64699	3.61668	3.7604	3.75129	3.79233	3.81554	3.57818	3.86122	3.66324	3.86683	3.65973
2.67323	2.69262	2.63483	2.51891	2.62688	2.61121	2.63864	2.68721	2.61809	2.62738	2.63273	2.67685	2.63107	2.63311	2.60734	2.2996	2.30726	2.23373	2.30979	2.36767	2.37292	2.24231	2.23238	2.22073	2.15779	2.22727	2.23968	2.29294	2.27308	2.22574	2.52935	2.73283	2.64816	2.75298	2.76311	2.81763	2.45499	2.43859	2.60921	2.27214	2.10401	2.32642	2.18298	2.27209	2.22017
1.34992	1.40679	1.27187	1.24596	1.21109	1.14025	1.28746	1.2775	1.23326	1.27935	1.28371	1.30294	1.30261	1.30174	1.29533	-0.141716	-0.26255	-0.201847	-0.100002	-0.163471	-0.229816	-0.128891	-0.181034	-0.198812	-0.111467	0.0259914	-0.00777054	0.211401	0.239162	0.262527	-1.58581	-1.58997	-1.37562	-1.44749	-1.42597	-1.39128	-1.35675	-1.28436	-1.43601	-1.01024	-0.769599	-0.972281	-0.849089	-0.8118	-0.69907
4.22351	4.20271	4.20234	4.26112	4.29225	4.27381	4.20826	4.17797	4.20917	4.1377	4.1524	4.16512	4.22044	4.08403	4.19567	4.9301	5.01341	5.01052	4.98326	5.00714	4.96555	4.87913	4.96567	4.94806	4.73672	4.79736	4.79773	4.77396	4.73523	4.77593	5.20421	5.4084	5.1708	5.22208	5.11779	5.19154	4.98233	5.03081	5.04638	4.7967	4.80567	4.72658	4.81598	4.79311	4.8017
-0.0364208	-0.0194302	-0.027688	-0.138585	-0.160306	-0.119432	-0.0595837	0.0260887	-0.0737333	-0.0674372	-0.148624	-0.0909328	-0.167587	-0.0182562	-0.0251255	0.947367	0.848097	0.843204	0.905756	0.917353	0.884371	0.845444	0.894438	0.85243	0.866478	0.922247	0.891817	0.930038	0.948059	0.936537	-0.781836	-0.805972	-0.958421	-0.906996	-0.842947	-0.882455	-0.75111	-0.69623	-0.833977	-0.962028	-0.889602	-0.74637	-0.679613	-0.631334	-0.623056
-1.04622	-1.06096	-1.05884	-1.19475	-1.09177	-0.954662	-0.960039	-0.939575	-1.09986	-1.03277	-0.943129	-1.00566	-1.0877	-1.04857	-1.15637	-0.749298	-0.763882	-0.693184	-0.635557	-0.659142	-0.632952	-0.703302	-0.675423	-0.675331	-0.605988	-0.695751	-0.623726	-0.753344	-0.739777	-0.789162	-0.305483	-0.188815	-0.36996	-0.438478	-0.322317	-0.360227	-0.376692	-0.478891	-0.417978	-0.285295	-0.296098	-0.374378	-0.3295	-0.390059	-0.327515
2.65219	2.67296	2.44594	2.54617	2.50668	2.40066	2.5976	2.51071	2.60381	2.55439	2.47083	2.43903	2.58119	2.5182	2.54517	1.22133	1.16439	1.21319	1.21535	1.2287	1.27262	1.26906	1.2253	1.22999	1.39332	1.32734	1.36698	1.49386	1.43727	1.45995	0.986429	1.00156	0.98211	0.891241	0.97337	0.992646	1.12284	1.07447	1.12579	1.48615	1.48172	1.23724	1.41005	1.2933	1.41677
-1.36256	-1.63539	-1.47927	-1.81435	-1.60369	-1.81487	-1.41358	-1.49696	-1.50762	-1.43218	-1.52198	-1.59075	-1.51713	-1.4965	-1.58998	-3.66111	-3.83874	-3.71492	-3.69013	-3.80632	-3.60263	-3.52364	-3.47342	-3.67129	-3.24753	-3.19421	-3.18569	-2.95657	-3.14598	-3.00996	-2.23687	-2.14921	-2.1716	-2.14639	-2.19543	-1.97116	-2.05832	-2.03101	-2.11651	-1.60201	-1.81017	-1.95893	-1.58098	-1.64537	-1.86193
0.604298	0.62203	0.577479	0.474322	0.504603	0.491434	0.552769	0.620289	0.572549	0.602326	0.542679	0.523617	0.578691	0.555095	0.544933	0.205259	0.234747	0.191038	0.254694	0.22068	0.342211	0.243906	0.203739	0.262058	0.394175	0.383881	0.364796	0.506758	0.473049	0.458811	-0.838079	-0.721581	-0.634177	-0.685171	-0.668314	-0.632184	-0.529617	-0.545938	-0.437201	-0.00272655	-0.00220013	0.00257111	-0.0510101	-0.0468769	0.0351238
-0.109173	-0.135677	-0.0390501	-0.120709	-0.0815516	-0.0305252	-0.120079	-0.00269318	-0.0380793	-0.096982	-0.11495	-0.0637417	-0.140976	-0.141751	-0.126129	0.901627	0.991459	0.928137	0.876932	0.914398	0.931868	0.819271	0.80262	0.815792	0.642447	0.731585	0.71911	0.689266	0.673796	0.746767	0.610897	0.699754	0.598384	0.565252	0.593658	0.595195	0.436369	0.386095	0.421579	0.301183	0.23647	0.289871	0.329533	0.434656	0.393644
3.32926	3.30893	3.3123	3.21205	3.21117	3.3242	3.36697	3.45603	3.33832	3.26109	3.3036	3.32495	3.29371	3.31961	3.21313	2.9611	2.98026	2.98804	2.99231	2.98647	3.07233	3.10063	3.01917	3.05311	3.05723	3.04516	3.05928	2.89707	2.92398	2.81123	2.95588	2.97275	2.99972	3.04118	3.01759	3.01945	3.08573	3.10229	3.08711	3.40091	3.42128	3.28997	3.33401	3.37593	3.46644
3.82708	3.81994	3.80954	3.77539	3.76692	3.74894	3.84016	3.83036	3.82163	3.76958	3.84949	3.84602	3.82603	3.76048	3.74686	3.67052	3.63467	3.65417	3.71961	3.65898	3.78077	3.71337	3.70146	3.70785	3.74645	3.7163	3.73655	3.72525	3.70028	3.66092	2.96519	2.96837	2.9657	3.00004	2.97984	3.0115	3.09204	3.13008	3.16731	3.40571	3.38665	3.2786	3.33435	3.28078	3.36376
1.86227	1.87581	1.79481	1.81081	1.85822	1.87837	1.85877	1.86788	1.85025	1.85626	1.78609	1.83431	1.81432	1.81256	1.78287	2.34118	2.33923	2.35863	2.36356	2.37629	2.40688	2.3366	2.29039	2.32286	2.28017	2.22672	2.24985	2.16615	2.16641	2.11414	1.54628	1.62516	1.55832	1.53468	1.58708	1.56529	1.7471	1.68448	1.76662	1.89821	1.72309	1.71237	1.69012	1.77973	1.72303
0.186262	0.163212	0.129212	0.00474644	0.0767622	0.109156	0.167774	0.300022	0.123799	0.131099	0.114384	0.192789	0.111343	0.131373	0.113827	1.537	1.58556	1.50817	1.44578	1.4743	1.55523	1.46861	1.4782	1.54436	1.41787	1.47498	1.47071	1.49754	1.41354	1.45908	1.30648	1.35211	1.36722	1.23819	1.2382	1.34896	1.30102	1.25047	1.20894	1.13395	1.17289	1.21345	1.25028	1.31106	1.30978
-5.37271	-5.59672	-5.52237	-5.30678	-5.25703	-5.25698	-5.3525	-5.57426	-5.50723	-5.31818	-5.59533	-5.45259	-5.37573	-5.69746	-5.54034	-0.687071	-0.653524	-0.622963	-0.560259	-0.575167	-0.584681	-0.672857	-0.689547	-0.570431	-0.610458	-0.634005	-0.68582	-0.803177	-0.864138	-0.774506	-0.386124	-0.384751	-0.431268	-0.51259	-0.437321	-0.432492	-0.377575	-0.484482	-0.433907	-0.626679	-0.531882	-0.524717	-0.471663	-0.445143	-0.437998
-2.36413	-2.38372	-2.4269	-2.27609	-2.44347	-2.30012	-2.43652	-2.43785	-2.35367	-2.52583	-2.54235	-2.4948	-2.54533	-2.42424	-2.32619	-1.14543	-1.08281	-1.18483	-1.22299	-1.17555	-1.09496	-1.26514	-1.30931	-1.29794	-1.41764	-1.38213	-1.35964	-1.58059	-1.54505	-1.53635	-3.72628	-3.60629	-3.73887	-3.77715	-3.80885	-3.83657	-3.97295	-3.86986	-3.66013	-3.92949	-3.89331	-4.01885	-4.12056	-4.08881	-4.07286
-0.0235214	-0.0702763	0.00241566	-0.00419331	0.00758266	-0.0314674	-0.0171776	-0.170509	-0.0722475	-0.0877924	-0.0510807	-0.0826645	-0.0776787	-0.0509024	-0.0824642	-1.02419	-0.867664	-0.803177	-0.813625	-0.933542	-0.914694	-0.899734	-0.887939	-0.934275	-0.862381	-0.922813	-0.908266	-0.899258	-0.886095	-0.943125	-0.917057	-0.902991	-0.876086	-0.786381	-0.937044	-0.732385	-0.861256	-0.839581	-0.771246	-0.661881	-0.642058	-0.672503	-0.643267	-0.645199	-0.566647
2.92911	2.95808	2.88992	2.81023	2.85128	2.84058	2.89461	2.88701	2.90538	2.8957	2.88135	2.85278	2.89205	2.87269	2.89378	1.90421	1.93465	1.91052	1.91654	1.88853	1.8683	1.91092	1.92208	1.90102	1.90895	1.89614	1.89991	2.01554	1.9488	1.99144	1.89073	1.92256	1.98139	1.98266	1.91627	2.06153	2.11104	2.10657	2.12657	2.21865	2.33214	2.32379	2.36168	2.34042	2.44405
1.25218	1.23648	1.3955	1.03299	1.08338	1.49319	1.38556	1.58739	1.29494	1.48316	1.65761	1.51919	1.30736	1.27672	1.18321	2.34204	2.27768	2.24676	2.34065	2.26467	2.33955	2.33142	2.36224	2.34114	2.44509	2.55618	2.54233	2.79174	2.73605	2.62751	-0.582174	-0.532443	-0.392896	-0.426682	-0.196468	-0.310603	-0.13872	-0.0725155	-0.173544	0.514596	0.598685	0.843185	0.615572	0.58478	0.689701
0.556599	0.64348	0.683133	0.464635	0.506846	0.537758	0.617107	0.543041	0.680539	0.636054	0.652369	0.67444	0.564129	0.608169	0.595688	1.6021	1.65324	1.66413	1.65702	1.65472	1.71678	1.60261	1.618	1.61417	1.59731	1.52733	1.48818	1.57431	1.57057	1.54941	0.780855	0.836799	0.8147	0.842585	0.770538	0.898871	0.347914	0.361914	0.450453	0.197616	0.329961	0.418102	0.321096	0.270418	0.332003
2.08015	2.09821	2.08748	1.97118	1.99569	1.94054	2.04179	2.07635	1.98394	2.07846	2.12876	2.10682	2.0615	2.07078	2.01857	1.98021	1.92798	1.92558	1.98073	1.96377	1.93527	2.00018	1.9842	1.91784	1.99685	2.04575	2.08889	2.24367	2.19466	2.22316	0.350927	0.392619	0.386439	0.482908	0.480072	0.482009	0.566538	0.475595	0.534765	0.828181	0.758483	0.745384	0.807795	0.895847	0.881269
2.86012	2.91548	2.92551	2.99939	3.01425	2.83725	2.79811	2.75945	2.82527	2.69418	2.84686	2.82894	2.86179	2.84911	2.87572	3.41222	3.37369	3.39751	3.36732	3.37014	3.41708	3.33992	3.35368	3.34122	3.29404	3.26144	3.27787	3.24338	3.16596	3.18358	3.32074	3.3682	3.22676	3.32916	3.27649	3.30796	3.27641	3.28182	3.25906	3.24465	3.14351	3.20268	3.22111	3.28228	3.18388
-3.11408	-3.01311	-3.1422	-3.22006	-3.02257	-2.99425	-3.09145	-3.12416	-3.22941	-3.0842	-3.1679	-3.15725	-3.13931	-3.14855	-3.09566	-3.54445	-3.41485	-3.44039	-3.45347	-3.59089	-3.75518	-3.39188	-3.607	-3.37087	-3.34591	-3.50173	-3.51926	-3.28521	-3.34659	-3.47549	-1.58018	-1.43797	-1.53591	-1.51957	-1.45269	-1.53768	-1.52817	-1.44154	-1.32278	-1.3224	-1.41662	-1.6635	-1.52124	-1.58144	-1.59901
1.66018	1.68797	1.67769	1.40409	1.45035	1.38879	1.71086	1.63246	1.66255	1.8514	1.74967	1.65911	1.69942	1.56749	1.64513	1.25817	1.16798	1.27693	1.31855	1.21186	1.15699	1.30569	1.32519	1.32686	1.49378	1.49303	1.43332	1.89084	1.77484	1.83006	0.795237	0.802007	0.816552	0.935265	0.916517	0.924642	0.860271	0.801132	0.959732	1.0551	1.26801	0.905802	1.25971	0.929518	1.23598
0.671019	0.631874	0.622287	0.623292	0.655906	0.703388	0.599375	0.721796	0.647254	0.548957	0.65209	0.675056	0.674547	0.547599	0.589491	0.0198898	0.0657082	0.0961533	0.0877991	0.0669594	0.0824108	-0.0200672	0.0236988	-0.0217381	-0.152716	-0.13994	-0.147554	-0.197811	-0.19381	-0.265324	0.710447	0.755183	0.616584	0.749123	0.597029	0.668231	0.393078	0.470503	0.42267	0.121734	0.207837	0.144117	0.230253	0.31411	0.178024
1.89365	1.83203	1.79293	1.73827	1.77003	1.8538	1.87791	1.93324	1.79469	1.88855	1.86699	1.82545	1.90685	1.78313	1.71555	1.70753	1.72546	1.74966	1.71008	1.7152	1.76183	1.76038	1.68184	1.73654	1.74434	1.70228	1.74847	1.87542	1.72783	1.81564	1.12232	1.09114	1.01939	1.04954	1.08771	1.03843	1.18218	1.22268	1.22459	1.54304	1.45024	1.3285	1.43112	1.45969	1.47476
1.10225	1.12228	0.913966	1.02985	0.984035	0.96266	0.957165	0.921204	1.01582	0.990369	1.12637	1.09314	1.03124	0.962253	1.03194	-0.687912	-0.844221	-0.731701	-0.804129	-0.774609	-0.905022	-0.63661	-0.711775	-0.686743	-0.521261	-0.586079	-0.544607	-0.373476	-0.476315	-0.40102	-0.996508	-0.916913	-0.894654	-0.926048	-0.813623	-0.88697	-0.646549	-0.752935	-0.668417	-0.555881	-0.454892	-0.581011	-0.405319	-0.586397	-0.451017
-0.243834	-0.241823	-0.364959	-0.224589	-0.215383	-0.0504684	-0.229218	-0.205267	-0.311915	-0.323655	-0.337172	-0.336397	-0.323065	-0.333976	-0.305721	0.487118	0.468424	0.515083	0.487398	0.555517	0.701229	0.321434	0.403246	0.367653	0.173309	0.185816	0.174072	0	-0.0603218	0.00129128	0.219984	0.388041	0.270251	0.22154	0.228848	0.193614	0.04426	0.0742321	0.163038	-0.220653	-0.213939	-0.226988	-0.321552	-0.291113	-0.32675
2.81161	2.75223	2.77547	2.7698	2.81649	2.77823	2.78309	2.73343	2.79675	2.72665	2.77081	2.74732	2.76378	2.72801	2.73576	2.80188	2.81279	2.85105	2.83864	2.85326	2.85472	2.80011	2.76995	2.79242	2.78356	2.65445	2.77803	2.6196	2.62627	2.56113	2.74713	2.82774	2.71503	2.73618	2.72662	2.69956	2.66973	2.63203	2.61134	2.79446	2.81444	2.67307	2.7836	2.77091	2.82796
0.511675	0.536003	0.571383	0.926116	0.570003	0.253576	0.107586	0.322412	0.0594263	0.124928	-0.0332661	0.383307	0.458073	0.558093	0.491257	-0.966806	-1.18392	-0.947062	-0.859777	-1.06823	-1.07879	-1.0447	-1.11617	-1.22983	-1.36133	-1.36216	-1.38669	-1.63006	-1.32916	-1.7196	NaN	NaN	NaN	NaN	NaN	NaN	NaN	NaN	NaN	NaN	NaN	NaN	NaN	NaN	NaN
-0.122396	-0.25243	-0.157504	0.0552225	-0.0461931	0.175596	-0.119858	-0.123924	-0.235421	-0.239835	-0.0150776	-0.145817	-0.168989	-0.289836	-0.184715	-1.44923	-1.46304	-1.23244	-1.31735	-1.31781	-1.25545	-1.36742	-1.49857	-1.21629	-1.3285	-1.44949	-1.57153	-1.63733	-1.76661	-1.74696	-0.448851	-0.65738	-1.04117	-1.01529	-1.01532	-0.920693	-0.578257	-0.859159	-1.01226	-0.68007	-0.467626	-0.804884	-0.418928	-0.298073	-0.290079
3.6181	3.61338	3.60959	3.77847	3.33918	4.04372	3.33952	3.62102	3.53111	3.59101	3.64352	3.63944	3.69788	3.5134	3.51884	3.82787	3.86343	3.87178	3.86909	3.85555	3.886	3.74865	3.8012	3.79033	3.63946	3.63426	3.63285	3.54871	3.54791	3.52367	3.66301	3.74642	3.60579	3.71787	3.67214	3.68149	3.47918	3.48212	3.54276	3.36217	3.3152	3.33489	3.32778	3.35903	3.32549
-0.535751	-0.526194	-0.399943	-0.714183	-0.620034	-0.518564	-0.468828	-0.377647	-0.389968	-0.425199	-0.482498	-0.587269	-0.515787	-0.504254	-0.552729	0.511147	0.52253	0.555088	0.550011	0.528984	0.549097	0.522135	0.481661	0.540415	0.565136	0.51083	0.434401	0.467098	0.549637	0.474699	0.0467491	0.064044	0.0381403	0.115784	0.101833	0.170522	0.084837	0.108206	0.172003	0.280931	0.26431	0.165087	0.195065	0.158772	0.237482
-0.737036	-0.743937	-0.612319	-0.567109	-0.607753	-0.439627	-0.675344	-0.700407	-0.677434	-0.78567	-0.694981	-0.581488	-0.762968	-0.741622	-0.698481	0.803755	0.824602	0.844858	0.773947	0.840109	0.868578	0.782217	0.766506	0.782516	0.591133	0.643814	0.577063	0.502506	0.48893	0.581577	2.06565	2.25305	1.97244	2.08369	2.05035	2.02077	1.79607	1.74941	1.80661	1.2543	1.21784	1.26015	1.16351	1.29183	1.11578
4.03612	4.0718	4.02361	3.98216	3.99566	3.94485	4.00364	4.00832	4.00392	4.07193	4.0263	3.9873	4.04927	4.01342	3.95935	3.96868	3.93362	3.95139	3.97163	3.94546	3.95542	3.91051	3.91382	3.88786	3.95952	3.94672	3.95927	4.08438	4.00819	3.99406	3.39904	3.46578	3.35818	3.3983	3.41033	3.45121	3.33786	3.32316	3.37091	3.43263	3.32509	3.39291	3.42062	3.41478	3.46942
-2.07101	-2.28607	-2.23624	-2.26737	-2.26895	-2.08507	-2.1019	-2.16851	-2.23753	-2.26971	-2.15513	-2.15874	-2.24078	-2.27587	-2.18602	-0.893311	-0.734592	-0.771275	-0.763472	-0.748055	-0.809891	-0.881628	-0.795824	-0.855564	-0.806316	-0.843035	-0.886435	-0.991755	-1.01007	-1.01394	0.376015	0.45061	0.380914	0.328438	0.317207	0.103177	0.350632	0.360388	0.452946	0.454909	0.378686	0.181507	0.350382	0.222488	0.238825
1.71712	1.66877	1.59939	1.65203	1.52194	1.6443	1.61281	1.62092	1.57993	1.59189	1.63242	1.56167	1.64589	1.62855	1.60173	0.222155	0.239614	0.228466	0.224249	0.222748	0.392054	0.281494	0.266848	0.269274	0.325037	0.26107	0.303091	0.266706	0.310913	0.215471	-1.2557	-1.24799	-1.31867	-1.29376	-1.27994	-1.21365	-1.23627	-1.29205	-1.23024	-0.886149	-0.963052	-0.942459	-0.893873	-0.932364	-0.879555
1.08218	0.985371	1.00349	1.06003	1.10043	1.18869	1.00979	1.03365	0.99788	0.949498	1.06356	0.986332	1.00659	0.967177	0.989107	1.67244	1.68684	1.78905	1.72759	1.70072	1.76684	1.68687	1.64114	1.70827	1.57254	1.53772	1.56944	1.37938	1.42371	1.39507	0.36977	0.332757	0.381232	0.476471	0.518806	0.486604	0.51078	0.540325	0.622198	0.826564	0.805499	0.800484	0.817694	0.786276	0.794876
2.62222	2.60374	2.56338	2.62406	2.58792	2.59194	2.607	2.6291	2.61158	2.54523	2.54125	2.57994	2.57086	2.5639	2.54659	3.31126	3.31942	3.36354	3.45051	3.44619	3.6336	3.47629	3.37269	3.42368	3.43972	3.36888	3.47281	3.17887	3.29213	3.02431	2.76989	2.73447	2.8007	2.85075	2.79674	2.81822	2.87608	2.84517	2.91842	3.38259	3.36963	3.16056	3.36154	3.2629	3.46572
1.77432	1.79648	1.78787	1.63258	1.71513	1.66656	1.81878	1.78961	1.80309	1.83288	1.81125	1.78683	1.76663	1.7859	1.69949	2.45328	2.465	2.46988	2.5435	2.54009	2.60122	2.50447	2.50677	2.5058	2.56404	2.57678	2.58796	2.70176	2.68384	2.68048	2.67592	2.7452	2.64328	2.66236	2.70489	2.66539	2.39403	2.50243	2.54025	2.29786	2.22068	2.30074	2.22785	2.23563	2.20637
1.80615	1.81044	1.77722	1.61243	1.63718	1.49017	1.77541	1.80618	1.74526	1.84167	1.88018	1.79234	1.78378	1.77582	1.72759	1.74563	1.78239	1.72621	1.73998	1.67678	1.71592	1.76162	1.74585	1.75776	1.80275	1.81513	1.85008	2.00934	1.98347	1.98244	0.60972	0.622758	0.752858	0.644005	0.615705	0.770839	0.896502	0.761395	0.90167	1.23699	1.22205	1.41555	1.29418	1.26682	1.35831
3.79704	3.81844	3.73126	3.70177	3.73789	3.6966	3.74388	3.71246	3.70484	3.79569	3.84417	3.72977	3.83099	3.6846	3.72469	3.51999	3.51329	3.52973	3.61179	3.53184	3.47613	3.61338	3.64651	3.64606	3.82552	3.83913	3.81001	4.21995	4.09055	4.1383	2.51999	2.3415	2.53334	2.49715	2.59347	2.63625	2.73747	2.78479	2.69122	3.2644	3.64259	3.0558	3.46106	3.23213	3.75533
0.63694	0.56201	0.557473	0.518802	0.558337	0.506084	0.642738	0.742132	0.653657	0.592116	0.564613	0.6005	0.580114	0.594592	0.476166	1.3078	1.36886	1.31827	1.27408	1.32113	1.31034	1.31612	1.27827	1.31975	1.21814	1.21804	1.20684	1.26201	1.20957	1.30474	2.29593	2.33588	2.20828	2.27386	2.32939	2.27517	2.45437	2.44774	2.47407	2.48516	2.04643	2.41147	2.25	2.48561	2.14776
1.92055	1.93869	1.957	1.81917	1.87531	1.83289	1.95931	1.92048	1.9801	1.98035	1.97706	1.99663	1.91571	1.87995	1.91524	1.06546	1.12301	1.11257	1.1512	1.09579	1.03547	1.09657	1.15627	1.10489	1.28206	1.15289	1.13976	1.22902	1.22226	1.2132	0.996498	1.05871	0.983758	1.05924	1.03929	1.03161	1.06398	1.11365	1.1074	1.27904	1.36671	1.18482	1.31346	1.22359	1.36956
2.70284	2.68132	2.68372	2.51551	2.5794	2.6634	2.69909	2.77603	2.67979	2.68173	2.71797	2.67591	2.67262	2.6584	2.63247	2.22611	2.23492	2.24621	2.24016	2.22943	2.32535	2.28684	2.23789	2.28805	2.34591	2.35137	2.3776	2.42293	2.3462	2.35972	1.50871	1.46556	1.48963	1.50768	1.5505	1.50968	1.83463	1.75752	1.73428	2.20631	2.15835	1.99133	2.15337	2.15244	2.22461
2.06092	1.9934	1.90782	1.9196	1.93698	2.04493	1.94374	2.01358	1.9332	2.00002	1.96815	1.98639	1.99828	1.9006	1.95887	1.49468	1.55526	1.51655	1.50877	1.54552	1.44708	1.49047	1.51775	1.46521	1.51885	1.53446	1.56909	1.59387	1.63728	1.60494	2.65915	2.66467	2.47967	2.60281	2.51429	2.5512	2.64433	2.64856	2.63859	2.68925	2.38294	2.5379	2.48884	2.6519	2.47529
0.209637	0.211674	0.213908	0.155551	0.0780191	0.0148144	0.26424	0.280842	0.24466	0.373963	0.276794	0.210402	0.228292	0.15986	0.143196	-1.51835	-1.54241	-1.50928	-1.4335	-1.45106	-1.52875	-1.42067	-1.40535	-1.35751	-1.4516	-1.23707	-1.35433	-1.26161	-1.24302	-1.21184	-0.913305	-0.982121	-0.832845	-0.855082	-0.842834	-0.777898	-0.710104	-0.736099	-0.778473	-0.313436	-0.350602	-0.402758	-0.266214	-0.286121	-0.218002
-0.56813	-0.531645	-0.533927	-0.787354	-0.786588	-0.698681	-0.41287	-0.628428	-0.404735	-0.390216	-0.578222	-0.657776	-0.614979	-0.623006	-0.499445	NaN	NaN	NaN	NaN	NaN	NaN	NaN	NaN	NaN	NaN	NaN	NaN	NaN	NaN	NaN	NaN	NaN	NaN	NaN	NaN	NaN	NaN	NaN	NaN	NaN	NaN	NaN	NaN	NaN	NaN
-0.567112	-0.615267	-0.468404	-0.570243	-0.543599	-0.588005	-0.477314	-0.556755	-0.437877	-0.426002	-0.493557	-0.585907	-0.637966	-0.584239	-0.531876	0.518703	0.565258	0.567871	0.551582	0.493153	0.602955	0.554932	0.585474	0.569933	0.443779	0.465809	0.525909	0.430508	0.398155	0.422583	1.28657	1.364	1.21183	1.28143	1.27147	1.25804	1.33438	1.39451	1.3584	1.40845	1.29874	1.23895	1.2564	1.31421	1.31909
1.51616	1.52196	1.58599	1.37104	1.42226	1.56491	1.54	1.65097	1.5361	1.55126	1.61062	1.58158	1.49015	1.53049	1.50021	1.06221	1.14486	1.06016	1.04583	1.11668	1.11202	1.07409	1.1055	1.10186	1.14263	1.19629	1.18995	1.32143	1.2541	1.29838	1.32731	1.26301	1.17415	1.21691	1.1602	1.20632	1.28545	1.30432	1.27868	1.52011	1.52191	1.35686	1.44293	1.49929	1.57267
0.852835	0.773188	0.775104	0.762818	0.697442	0.796093	0.753363	0.729902	0.771504	0.706626	0.776552	0.64753	0.74202	0.817039	0.739353	1.51368	1.45148	1.47665	1.49026	1.4489	1.45256	1.5295	1.49029	1.45627	1.42603	1.40297	1.43912	1.46688	1.4027	1.33997	-0.321753	-0.285975	-0.211146	-0.294876	-0.217754	-0.247125	-0.039856	-0.125038	-0.0702629	0.243676	0.0824137	0.0757923	0.109543	0.207508	0.193985
-0.693996	-0.75425	-0.726748	-0.815263	-0.779056	-0.613445	-0.656809	-0.788162	-0.760255	-0.793061	-0.664574	-0.773552	-0.799398	-0.746343	-0.731136	0.837626	0.786915	0.842016	0.840195	0.787235	0.827532	0.813229	0.853657	0.896509	0.980623	0.931538	0.948931	0.924265	0.877771	0.905796	0.59016	0.679074	0.64882	0.57744	0.682875	0.690047	0.712978	0.68071	0.746525	0.805751	0.8152	0.80003	0.825872	0.86043	0.866272
-0.983364	-0.917377	-1.03925	-1.03193	-1.04188	-1.0806	-1.05027	-1.09103	-1.00572	-1.01467	-1.0669	-1.0419	-1.05269	-1.00317	-0.985519	-2.11505	-2.2171	-2.14431	-2.17962	-2.30985	-2.20101	-2.2932	-2.11397	-2.12477	-2.18554	-2.23151	-2.19263	-2.16862	-2.18052	-2.08877	-5.15316	-4.95262	-4.68756	-4.87366	-4.64384	-4.4884	-4.55935	-4.59406	-4.55629	-4.21017	-3.97678	-3.99531	-3.87259	-4.09214	-3.97763
-2.10977	-2.24374	-2.41094	-2.2283	-2.31666	-2.32216	-2.15343	-2.23712	-2.28067	-2.2253	-2.36197	-2.22052	-2.29468	-2.21524	-2.35324	-2.76312	-2.80002	-2.86912	-2.86121	-2.96199	-2.87064	-2.92071	-2.9557	-2.81838	-2.87392	-2.67105	-2.88602	-2.50833	-2.75593	-2.68069	-0.536598	-0.392196	-0.412507	-0.374098	-0.415462	-0.47119	-0.369131	-0.438171	-0.288158	-0.146976	-0.150903	-0.403387	-0.291197	-0.248816	-0.173273
0.384335	0.534286	0.0930586	0.107541	0.269296	0.348621	0.571583	0.169352	0.549979	0.565892	0.817352	0.117176	0.382998	0.278121	0.252192	-0.198742	-0.473234	-0.442894	-0.0258503	-0.405853	-0.569933	-0.280239	-0.112759	0.204992	0.328184	0.0242386	0.135441	1.38779	0.310841	1.15129	-0.296471	-0.330445	-0.317531	-0.228609	-0.180691	-0.412084	0.1754	-0.00148964	0.190838	0.817798	0.10897	0.821455	0.435183	-0.0568695	-0.0304508
3.30954	3.24389	3.31729	3.19821	3.24787	3.30836	3.29786	3.3507	3.28615	3.3437	3.43091	3.3858	3.297	3.20727	3.26814	3.55546	3.60071	3.59986	3.60204	3.60683	3.64876	3.58455	3.56513	3.5864	3.5894	3.57419	3.58925	3.60474	3.54454	3.53334	3.55371	3.66172	3.52692	3.57189	3.49212	3.51548	3.22025	3.27814	3.27945	3.07472	3.18314	3.09855	3.15956	3.05443	3.13214
1.73706	1.69729	1.64491	1.70995	1.71195	1.64307	1.66655	1.6165	1.67321	1.67501	1.61456	1.64697	1.68508	1.65503	1.64095	1.39823	1.34171	1.34328	1.31948	1.35149	1.40334	1.41465	1.39806	1.42123	1.47303	1.4005	1.43404	1.54844	1.43433	1.55054	1.74083	1.72827	1.70595	1.78968	1.84286	1.77872	2.05517	2.12503	2.10209	2.36018	2.26055	2.20956	2.2781	2.1957	2.21558
2.34028	2.22188	2.26363	2.30348	2.31645	2.35351	2.2876	2.33861	2.29415	2.31615	2.2651	2.27891	2.27841	2.19983	2.25028	2.36716	2.40652	2.42695	2.38833	2.37995	2.37225	2.41381	2.42154	2.43463	2.4415	2.37823	2.42435	2.33125	2.31973	2.35336	1.14624	1.00132	1.17856	1.14121	1.23107	1.26206	1.54401	1.62166	1.56159	2.05107	2.06688	1.9287	2.07845	2.02013	2.13797
-3.95508	-4.05937	-4.22392	-4.46381	-4.22252	-4.32386	-4.17885	-4.35554	-4.21801	-4.27678	-4.10524	-4.00618	-4.06058	-4.18647	-4.08853	-1.31865	-1.30531	-1.31226	-1.29699	-1.25084	-1.34112	-1.25825	-1.28512	-1.1222	-1.07271	-1.05632	-1.09192	-0.935722	-0.921255	-0.975666	-5.53837	-5.90282	-5.40754	-5.32296	-5.59725	-5.29388	-4.85592	-4.90742	-5.32163	-4.29111	-3.85944	-4.16789	-3.95511	-4.03172	-4.04152
0.524935	0.46769	0.513	0.403018	0.465219	0.433294	0.507622	0.469852	0.458476	0.449655	0.450539	0.485687	0.449718	0.474473	0.48443	-0.163008	-0.174639	-0.117228	-0.110065	-0.21578	-0.238119	-0.0539532	-0.0898361	-0.0853653	0.00457764	-0.0744133	-0.049263	-0.00079155	0.0513744	0.00772858	-1.46727	-1.37344	-1.47866	-1.5114	-1.41115	-1.5327	-1.30776	-1.50689	-1.38261	-1.09858	-1.10911	-1.15778	-1.14198	-1.14945	-1.15125
1.28366	1.32354	1.15422	1.14666	1.21684	1.33203	1.24858	1.40988	1.2157	1.25928	1.20064	1.27679	1.31248	1.20433	1.14776	1.22532	1.23904	1.16827	1.256	1.25416	1.34061	1.28775	1.22796	1.20242	1.22065	1.29542	1.35362	1.24792	1.28062	1.18775	1.47974	1.50249	1.41789	1.3259	1.34609	1.36608	1.47674	1.31086	1.42367	1.5103	1.28252	1.2963	1.33668	1.45224	1.40788
1.68909	1.70401	1.6603	1.75773	1.75193	1.73409	1.63943	1.6171	1.66515	1.57569	1.60134	1.70576	1.68601	1.56924	1.70211	0.892227	0.914751	0.975216	1.00471	0.929977	0.929499	0.89547	0.950846	0.900963	0.94368	0.956898	0.921782	1.01481	0.944778	0.991951	1.15043	1.21472	1.14306	1.15913	1.13314	1.16221	1.01644	0.991117	1.09259	0.921659	0.965886	0.764654	0.885666	0.935432	0.941397
2.10191	2.04285	2.1015	1.85684	1.92737	1.92872	2.10364	2.07919	2.10909	2.10725	2.1053	2.07801	2.08314	2.06708	2.00062	2.2728	2.259	2.3074	2.27915	2.28968	2.36141	2.39602	2.35348	2.37456	2.48199	2.46844	2.51329	2.43839	2.43529	2.32139	1.71784	1.63918	1.78264	1.8189	1.84103	1.87639	1.91394	1.94756	1.85892	2.42013	2.57627	2.33465	2.53405	2.52579	2.69587
-2.99556	-3.0034	-3.08401	-3.00615	-2.99185	-3.10754	-3.15288	-3.09651	-3.11764	-3.0997	-3.08429	-3.19711	-2.97585	-2.9977	-3.20386	-2.00784	-1.81887	-1.93325	-1.87738	-1.89597	-1.81729	-1.93203	-2.02409	-1.86726	-1.85108	-1.96193	-2.02541	-1.9708	-1.92409	-2.02321	-1.77275	-1.7221	-1.81276	-1.85853	-1.62733	-1.71235	-1.52541	-1.61599	-1.57233	-1.10869	-1.3937	-1.27875	-1.21819	-1.09657	-1.07276
4.16138	4.16237	4.07267	3.96399	4.01507	3.93008	4.149	4.16318	4.13859	4.16231	4.10728	4.09855	4.13652	4.08185	4.08426	3.98384	3.98071	3.95517	3.97125	3.96565	3.99474	4.0188	4.04643	4.02219	4.09703	4.10144	4.13869	4.24395	4.21999	4.20849	3.60813	3.60938	3.5822	3.65912	3.67209	3.70048	3.75141	3.77649	3.73889	4.13265	4.19314	4.02929	4.1685	4.11611	4.24364
1.42327	1.40867	1.39525	1.37853	1.37092	1.28208	1.35909	1.32569	1.38575	1.3805	1.41301	1.33963	1.35043	1.38745	1.39567	0.707209	0.702953	0.727547	0.706739	0.745031	0.68047	0.671875	0.724943	0.707773	0.723467	0.710369	0.737411	0.676575	0.679125	0.752748	2.00934	2.18768	2.0895	2.06767	2.15942	2.10691	2.01622	2.02141	2.15702	1.98442	1.97223	1.92518	1.96265	1.91309	1.95244
2.04626	2.06096	1.94941	1.97964	1.96246	1.90955	1.99584	1.99337	1.98535	1.98119	1.98001	1.94561	2.03908	2.00247	1.92271	2.40546	2.38058	2.37553	2.40427	2.35919	2.39361	2.3599	2.35394	2.35159	2.44879	2.40807	2.40853	2.61225	2.52389	2.51406	2.34361	2.35632	2.34412	2.33429	2.38334	2.39035	2.57162	2.47968	2.554	2.91429	2.91914	2.878	2.93117	2.86075	2.99602
-0.333359	-0.391624	-0.40928	-0.38263	-0.444684	-0.28068	-0.383247	-0.348946	-0.301744	-0.34496	-0.46003	-0.392141	-0.384169	-0.417907	-0.423187	0.045599	0.0939503	0.0718231	0.136782	0.0404015	0.144529	0.119776	0.138561	0.185175	0.233408	0.133183	0.155321	0.175858	0.22434	0.118952	1.46207	1.45993	1.36294	1.45483	1.40014	1.35359	1.34061	1.33991	1.32512	1.47191	1.58259	1.39217	1.57193	1.36703	1.48178
1.09354	1.05841	1.09947	1.09686	1.10701	1.1846	1.05779	1.09978	1.0724	1.04739	1.09524	1.07414	1.05456	1.05711	1.04956	1.10632	1.10408	1.13276	1.16669	1.09417	1.10214	1.06815	1.15914	1.12713	1.04084	1.02139	1.0519	1.07572	1.0201	1.0671	-0.4655	-0.43896	-0.465125	-0.452848	-0.485186	-0.411805	-0.380753	-0.560432	-0.452566	-0.335359	-0.279162	-0.374685	-0.372814	-0.266834	-0.196476
-2.69525	-2.8336	-2.71813	-2.83334	-2.85926	-2.85156	-2.75359	-2.72035	-2.69507	-2.69375	-2.68244	-2.77852	-2.75092	-2.78475	-2.80032	-3.04355	-2.85266	-3.03107	-2.90587	-2.92257	-2.79272	-2.42924	-3.10883	-2.80676	-2.59388	-2.68154	-2.61725	-2.56584	-2.60297	-2.82634	-4.04623	-4.00222	-3.75105	-3.92491	-4.02025	-3.63331	-3.61231	-3.62002	-3.84393	-3.06907	-2.88418	-3.18384	-2.83581	-2.92658	-2.63276
1.50615	1.47563	1.51645	1.65585	1.69552	1.70707	1.4793	1.50439	1.4721	1.41336	1.40487	1.44682	1.46805	1.43885	1.50284	2.82136	2.87374	2.88975	2.89174	2.90616	2.9268	2.73434	2.74569	2.75699	2.63043	2.57929	2.6372	2.32801	2.35261	2.2718	2.22455	2.29618	2.12038	2.18525	2.09611	2.14928	2.06095	1.97101	2.05907	1.93268	1.75365	1.84274	1.79865	1.92474	1.78264
1.45148	1.38678	1.36722	1.34564	1.26414	1.3931	1.38071	1.5006	1.36912	1.40252	1.36319	1.32811	1.36101	1.38861	1.36753	-0.792009	-1.08459	-1.14263	-0.863827	-0.873667	-0.865675	-0.93115	-0.825459	-0.84647	-0.682079	-0.70545	-0.663815	-0.63257	-0.530321	-0.622866	-0.100883	-0.0463552	-0.0430956	-0.132429	0.0602798	-0.168075	0.182476	0.0808487	0.16398	0.532632	0.532729	0.4646	0.49321	0.567635	0.621157
-0.0167255	-0.0433464	-0.00241566	-0.0562372	-0.112052	-0.056778	-0.0346718	0.138277	0.103612	0.0832415	0.0212021	-0.0201683	-0.129938	-0.0503778	0.0309067	1.29905	1.3507	1.28856	1.25045	1.36208	1.47149	1.26229	1.29798	1.32372	1.14099	1.26571	1.29983	1.20412	1.17042	1.26376	2.03096	2.17395	1.90361	2.16602	1.93566	2.11065	1.57045	1.64614	1.7276	1.14783	0.898326	1.00293	1.06467	1.17759	1.12285
2.8407	2.83964	2.86271	2.95133	3.00188	3.00106	2.84348	2.88415	2.84378	2.78465	2.90142	2.89098	2.84137	2.76133	2.85347	3.45763	3.45792	3.44096	3.58704	3.5259	3.3737	3.23285	3.41506	3.31725	3.29372	3.31996	3.33379	3.18911	3.2273	3.24559	2.88381	2.89297	2.88043	3.00417	2.85316	2.86778	2.92973	2.60051	2.64432	2.96761	3.03443	3.00772	2.84866	3.28391	3.04387
4.12731	4.02627	3.95364	3.99267	3.95804	3.9947	4.02949	4.07582	3.95843	4.04762	3.94478	4.03187	4.12058	3.95743	3.94273	4.13548	4.10801	4.04303	4.20072	4.04577	4.11663	4.16892	4.2186	4.14146	4.38789	4.36348	4.38953	4.58695	4.58055	4.47708	2.93093	2.77919	2.98579	3.09424	3.13616	3.10622	3.23756	3.33789	3.24346	3.98735	3.98094	3.87795	4.05136	3.94872	4.06259
2.88546	2.97528	2.81219	2.85597	2.84898	2.81205	2.78013	2.77384	2.67875	2.77807	2.77412	2.85226	2.91392	2.8284	2.84427	2.47972	2.42347	2.44955	2.50216	2.4455	2.4598	2.29233	2.3935	2.31744	2.1662	2.20964	2.34184	2.15173	2.15699	2.07169	2.24973	2.32774	2.32984	2.33875	2.26962	2.17268	2.32254	2.14406	2.11872	2.37139	2.37415	2.28712	2.27614	2.66898	2.34223
-0.127832	-0.145123	-0.303628	-0.0750399	-0.13474	-0.189575	-0.191887	-0.141521	-0.175948	-0.250558	-0.332108	-0.190744	-0.144459	-0.246234	-0.272114	0.0633755	0.146803	0.0890903	0.0697289	0.137812	0.234324	0.119265	0.0933018	0.0574131	0.0140057	0.00507545	0.0219173	-0.0152111	-0.0836201	-0.0821896	0.258041	0.255822	0.151387	0.245317	0.161114	0.223599	0.234995	0.296509	0.330421	0.309236	0.169059	0.157516	0.226469	0.292604	0.140373
2.90234	2.9031	2.89459	2.80256	2.83557	2.78428	2.86629	2.87408	2.87105	2.93908	2.90562	2.82137	2.87685	2.89151	2.84668	3.01164	3.0583	3.02019	3.05513	3.06417	3.05771	3.05407	3.06482	3.03848	3.13126	3.14797	3.12604	3.30371	3.25577	3.25112	2.95844	2.94317	2.9428	2.94753	2.88838	3.0008	2.9316	2.91695	2.95511	3.21094	3.26969	3.18435	3.28498	3.24351	3.3567
-5.80292	-5.30887	-5.457	-5.92738	-5.7614	-6.13658	-5.89299	-5.83531	-5.9534	-5.44186	-5.50182	-5.37724	-5.19833	-5.89606	-5.5593	NaN	NaN	NaN	NaN	NaN	NaN	NaN	NaN	NaN	NaN	NaN	NaN	NaN	NaN	NaN	-4.05463	-3.6007	-3.63128	-3.9362	-3.79233	-3.67295	-3.65247	-3.67019	-3.70422	-3.5705	-3.60061	-3.53289	-3.83279	-3.47877	-3.60821
-2.88713	-3.03711	-2.91955	-2.87848	-2.91645	-2.72197	-2.89385	-2.74544	-2.88691	-2.81253	-2.79381	-2.94239	-3.0211	-2.92356	-2.98346	NaN	NaN	NaN	NaN	NaN	NaN	NaN	NaN	NaN	NaN	NaN	NaN	NaN	NaN	NaN	-6.47615	-6.26795	-5.76581	-6.07467	-6.3493	-6.52078	-5.8693	-6.02941	-6.14887	-5.35323	-5.39782	-6.20127	-5.74833	-5.46253	-5.18377
1.59067	1.55281	1.57399	1.61822	1.66242	1.59703	1.6013	1.63507	1.59265	1.52119	1.62645	1.54188	1.58829	1.51812	1.52684	1.36842	1.46043	1.49117	1.48015	1.54285	1.55193	1.42388	1.4253	1.39886	1.31148	1.26887	1.31474	1.16165	1.14675	1.08064	0.74033	0.836667	0.763963	0.824022	0.714773	0.796807	0.730352	0.699867	0.697992	1.00554	0.989255	0.798393	0.942654	0.957592	0.974985
-0.537621	-0.720003	-0.612319	-0.607163	-0.642535	-0.590321	-0.579567	-0.643917	-0.542733	-0.628806	-0.607956	-0.607393	-0.657503	-0.620782	-0.675188	0.565292	0.649099	0.650208	0.58983	0.589249	0.580469	0.617023	0.596071	0.609928	0.588512	0.618179	0.644669	0.668135	0.623791	0.645605	1.03821	1.01376	0.957261	0.998705	1.00746	1.02184	1.02621	0.982868	0.94137	1.04619	1.04447	0.918625	1.03965	1.13001	1.12598
3.21405	3.2168	3.12267	2.95762	2.98916	2.86561	3.16135	3.1277	3.19523	3.23178	3.17468	3.1598	3.1899	3.12541	3.15501	2.54988	2.54945	2.58567	2.63541	2.60701	2.55592	2.67504	2.63958	2.65604	2.87001	2.84007	2.82019	3.12491	3.02353	3.12175	2.60038	2.53839	2.66629	2.63232	2.7046	2.71858	2.7654	2.72113	2.78233	3.12669	3.20455	3.02318	3.18767	3.03566	3.20426
3.28859	3.26762	3.26567	3.2533	3.25038	3.26186	3.27671	3.31985	3.27504	3.24074	3.25999	3.22866	3.25988	3.25355	3.22543	3.04262	3.01981	3.04483	3.0713	3.03009	3.11782	3.06104	3.04124	3.06725	3.1406	3.0647	3.05765	3.14685	3.11052	3.11165	2.86456	2.88698	2.8237	2.84671	2.84644	2.8549	2.98968	2.98479	2.98967	3.29767	3.19473	3.15213	3.23139	3.2493	3.28493
5.23159	5.23291	5.23348	5.17596	5.19309	5.27317	5.22916	5.23629	5.2071	5.24257	5.25465	5.26811	5.22888	5.20127	5.18542	6.26842	6.27571	6.30353	6.30262	6.27027	6.31974	6.21657	6.266	6.25116	6.08702	6.05308	6.07258	5.85069	5.87986	5.83367	5.68313	5.77054	5.65645	5.73032	5.58587	5.69499	5.63097	5.62458	5.70693	5.48717	5.51291	5.6689	5.56891	5.60584	5.46832
1.62765	1.5679	1.63132	1.74857	1.71515	1.65607	1.47664	1.4204	1.51519	1.53957	1.71195	1.55111	1.61674	1.53266	1.59524	-0.578144	-0.524015	-0.372757	-0.468519	-0.705551	-0.84201	-0.772547	-0.681381	-0.574509	-1.51132	-1.66419	-1.4274	-1.59438	-1.48398	-1.61787	1.27591	1.75885	1.61823	1.59959	1.30874	0.963315	1.30909	1.38215	1.51325	0.832164	0.488242	0.837973	0.398613	0.32023	0.13061
-0.0292988	-0.0182171	-0.0478659	-0.0112219	-0.0696001	-0.0755501	0.014637	0.0130367	0.346278	-0.0508986	-0.0212879	0.170195	-0.0599842	-0.092063	-0.0254326	0.41717	0.472887	0.445951	0.425711	0.445665	0.42664	0.596848	0.420528	0.506268	0.467802	0.51277	0.496277	0.541761	0.491081	0.562962	0.420177	0.411605	0.396482	0.542511	0.505529	0.560561	0.692831	0.710835	0.585327	1.05114	0.863791	0.967798	0.997646	1.10822	1.02345
2.24772	2.11196	2.2062	2.07359	2.11516	2.12092	2.23591	2.22713	2.19755	2.215	2.23495	2.18029	2.154	2.16245	2.16768	2.22017	2.2571	2.24798	2.24523	2.22442	2.22602	2.20605	2.23223	2.20359	2.25374	2.18885	2.25372	2.31204	2.27964	2.3172	2.27062	2.32264	2.26541	2.23505	2.2249	2.20775	2.34115	2.31708	2.34049	2.58603	2.52481	2.42931	2.50395	2.39073	2.49109
2.73171	2.73032	2.68565	2.61334	2.67254	2.65805	2.74023	2.75789	2.6991	2.78043	2.72307	2.69588	2.69295	2.7007	2.67309	2.32876	2.34395	2.33535	2.3345	2.31515	2.31512	2.18258	2.18284	2.17211	2.15202	2.15698	2.17607	2.22308	2.18912	2.2089	2.45816	2.47758	2.37598	2.51089	2.4053	2.44102	2.4129	2.37607	2.39923	2.60922	2.66788	2.45225	2.49139	2.51173	2.47441
0.411661	0.437937	0.466924	0.27719	0.322778	0.317528	0.347736	0.293921	0.3058	0.504889	0.321121	0.319811	0.289648	0.617526	0.329859	-4.72191	-5.1068	-4.73611	-4.68577	-4.57141	-4.42962	-4.51054	-4.80731	-4.58113	-4.39457	-4.51916	-4.70136	-4.20811	-4.3182	-4.27338	NaN	NaN	NaN	NaN	NaN	NaN	NaN	NaN	NaN	NaN	NaN	NaN	NaN	NaN	NaN
-3.89133	-3.90799	-3.69812	-3.7602	-3.71448	-3.72334	-3.77356	-3.59346	-3.70701	-3.83953	-3.85762	-3.92002	-3.76083	-3.9312	-3.88475	-5.26958	-5.53815	-5.19969	-5.54586	-5.36304	-5.54224	-5.42095	-5.31421	-5.38004	-5.37776	-5.21237	-5.23403	-5.21001	-5.36614	-5.22358	-2.59193	-2.25071	-2.63924	-3.20498	-3.41617	-3.08262	-2.4055	-2.5765	-2.88227	-2.69862	-2.67891	-2.54679	-2.68981	-2.43397	-2.69851
1.06075	0.964985	0.90203	0.942367	0.872888	0.794096	1.0105	0.895075	0.940141	0.969947	0.950506	0.873865	0.967548	0.968472	0.9135	1.17519	1.10753	1.18814	1.18863	1.15205	1.16457	1.25053	1.24977	1.23931	1.38326	1.32378	1.33231	1.42779	1.42207	1.38645	-1.18433	-1.11096	-1.08956	-1.12182	-1.11373	-1.20162	-0.844336	-1.12483	-1.03173	-0.375258	-0.373422	-0.751024	-0.524729	-0.473324	-0.38452
-1.64211	-1.69876	-1.50326	-1.4602	-1.52768	-1.54195	-1.64166	-1.55515	-1.60065	-1.70072	-1.57074	-1.62685	-1.7164	-1.57011	-1.63376	-2.41319	-2.2356	-2.24159	-2.16896	-2.2971	-2.28522	-2.18989	-2.29686	-2.3142	-2.22557	-2.32255	-2.35025	-2.19179	-2.12841	-2.35808	-4.863	-5.07576	-5.1464	-4.84643	-4.98628	-4.7842	-4.89129	-4.70544	-4.64837	-5.13003	-4.65408	-4.79196	-4.47141	-4.75616	-4.47846
-3.82601	-3.94129	-3.97013	-3.94128	-4.07728	-4.38644	-4.00663	-4.10793	-3.99843	-3.87427	-3.6652	-3.64512	-3.81173	-4.00088	-4.00025	NaN	NaN	NaN	NaN	NaN	NaN	NaN	NaN	NaN	NaN	NaN	NaN	NaN	NaN	NaN	-1.42662	-1.38556	-1.38473	-1.41467	-1.28638	-1.25254	-2.01662	-1.92684	-1.90987	-2.82682	-2.34	-2.41178	-2.22101	-2.5959	-2.33952
-3.88003	-3.95452	-3.76774	-4.01427	-3.85935	-3.80542	-3.80265	-3.71281	-3.77485	-3.89622	-3.80239	-3.88599	-3.69247	-3.98443	-4.00073	-1.41444	-1.44226	-1.40533	-1.32243	-1.32827	-1.26877	-1.38747	-1.33756	-1.32078	-1.2448	-1.23549	-1.25921	-1.2582	-1.22257	-1.2267	-1.23768	-1.13762	-1.1888	-1.15617	-1.13416	-1.1161	-1.21407	-1.27133	-1.21844	-1.11961	-0.986617	-1.17252	-1.00827	-1.03714	-0.865944
-1.74074	-1.94693	-1.8831	-1.8661	-1.87533	-1.73703	-1.90709	-1.82667	-1.90524	-1.88868	-2.01788	-1.85446	-1.9453	-1.88703	-1.81242	-3.92287	-3.80327	-3.81223	-4.04279	-3.87306	-4.10624	-3.96547	-3.97719	-3.78075	-4.21898	-4.06147	-4.17833	-4.69461	-4.04941	-4.38343	-0.55345	-0.630595	-0.71733	-0.509785	-0.689184	-0.658738	-0.404013	-0.376289	-0.355864	-0.694985	-0.888122	-0.761583	-0.714882	-0.540419	-0.847626
2.5138	2.405	2.44905	2.50824	2.52697	2.52439	2.45166	2.41386	2.46577	2.34524	2.43361	2.53017	2.44463	2.39417	2.45581	1.6433	1.73573	1.78039	1.65644	1.68235	1.47765	1.72352	1.80045	1.81704	1.89376	1.84504	1.92788	1.64451	1.70714	1.80456	2.31411	2.38269	2.2866	2.36854	2.33715	2.32576	2.26833	2.21648	2.18579	2.46328	2.57243	2.35332	2.45753	2.57791	2.53496
2.99181	2.9576	2.97618	2.84039	2.85193	2.92264	2.9576	2.98194	2.98925	2.98529	3.028	2.97788	2.95905	2.95683	2.93694	2.61907	2.65765	2.66338	2.60387	2.61932	2.68292	2.7566	2.67714	2.69354	2.70527	2.70033	2.67286	2.75086	2.71584	2.71559	1.80585	1.84775	1.80245	1.87203	1.82984	1.89177	1.99152	2.04151	2.04491	2.14164	2.14435	2.07273	2.14379	2.17085	2.19577
1.22067	1.25474	1.17756	1.22013	1.21172	1.18202	1.1349	1.15833	1.14881	1.18922	1.23411	1.21066	1.26419	1.13806	1.17796	1.3441	1.3707	1.42049	1.40413	1.41583	1.38951	1.3572	1.42157	1.43386	1.32184	1.3429	1.34838	1.38302	1.37856	1.42241	1.53228	1.59107	1.50563	1.6125	1.47865	1.52692	1.51838	1.60255	1.63402	1.52384	1.43027	1.38676	1.37822	1.42791	1.33132
-0.0347462	0.0834579	-0.15554	-0.221364	-0.219316	-0.0582199	0.0109329	0.0593929	0.0401697	-0.0582552	-0.0855255	-0.0773926	-0.106846	-0.0349684	-0.0371399	0.710512	0.558578	0.635885	0.547676	0.615639	0.634947	0.541029	0.563801	0.587704	0.591911	0.650307	0.743731	0.702394	0.675516	0.672365	0.527439	0.765395	0.228732	0.264389	0.451075	-0.0326433	0.634809	0.250792	0.254578	0.568496	0.403371	-0.391298	0.0110054	0.255419	0.0508556
3.2564	3.30679	3.18826	3.355	3.27573	3.30991	3.19852	3.23809	3.18092	3.17847	3.16038	3.171	3.26408	3.2171	3.19818	3.24051	3.22594	3.25561	3.25863	3.21495	3.27563	3.20221	3.20985	3.19483	3.17253	3.14101	3.16835	3.16185	3.14396	3.0809	3.02845	3.0678	2.96995	3.08406	3.02615	3.07927	3.11886	3.06298	3.18661	3.23391	3.08657	3.24553	3.1277	3.13706	3.04298
-3.55512	-3.96887	-3.18272	-3.38113	-3.58038	-3.28047	-3.53539	-3.61092	-3.68089	-3.58667	-3.46377	-3.86096	-3.7132	-3.58498	-3.48058	-1.85121	-1.79202	-1.65339	-1.37262	-1.76027	-1.56901	-1.61272	-1.67312	-1.35722	-1.55188	-1.6485	-1.49377	-1.90048	-1.93946	-2.10829	-1.23155	-1.06177	-1.63128	-2.43805	-2.30391	-2.11994	-0.997084	-1.41487	-2.23125	-1.37752	-0.671039	-1.24211	-0.72702	-0.885626	-0.946558
2.53901	2.54629	2.56769	2.56635	2.15409	2.49657	2.2844	2.16505	2.32567	2.34301	2.47215	2.43345	2.65723	2.36949	2.55443	1.96206	1.93955	1.97551	2.0096	1.87982	1.83219	1.77086	1.84736	1.7714	1.91925	1.80365	1.86824	1.87986	1.86133	1.83562	1.29303	1.36185	1.27547	1.21938	1.17754	1.15272	1.04719	1.04035	1.11919	1.22309	1.14197	1.031	1.11749	1.06385	1.08452
-3.88396	-3.79191	-3.90764	-3.70371	-3.742	-4.00347	-4.10045	-4.12331	-3.84305	-4.15565	-3.96104	-3.90715	-3.97493	-3.90465	-3.77545	-2.23602	-2.40134	-2.41008	-2.15015	-2.53025	-2.7907	-2.31864	-2.10227	-2.23741	-1.8955	-1.99231	-1.92489	-1.60613	-1.64403	-1.57442	-1.9074	-1.69821	-1.60894	-1.71123	-1.68979	-1.81451	-1.84817	-1.85361	-1.64908	-1.40906	-1.55039	-1.40217	-1.51665	-1.62124	-1.51405
2.45682	2.34717	2.45906	2.2024	2.23256	2.33686	2.50611	2.58265	2.43651	2.52145	2.64597	2.60996	2.42878	2.4039	2.35888	2.25012	2.2427	2.25467	2.24691	2.28323	2.3093	2.45564	2.44319	2.39838	2.58439	2.6145	2.61921	2.65167	2.6754	2.55838	1.89288	1.67479	1.97807	1.97007	2.09131	2.06007	2.26959	2.33121	2.27579	2.95878	3.0851	2.83451	3.03897	2.8811	3.1013
2.15542	2.13597	1.96402	2.0016	1.98403	1.96193	2.07689	2.04636	2.09181	2.08185	1.96307	1.98976	2.0697	2.06202	2.05334	1.62746	1.57987	1.6299	1.63048	1.61091	1.63897	1.74774	1.69304	1.74125	1.8124	1.78454	1.76597	1.91178	1.81382	1.87466	1.74665	1.78556	1.79761	1.69356	1.83752	1.73999	1.83807	1.81751	1.87679	2.20821	2.12876	2.10972	2.12883	2.13297	2.1947
2.31327	2.25671	2.27851	2.33604	2.38167	2.41941	2.25582	2.20452	2.23939	2.22347	2.27559	2.27886	2.29049	2.21601	2.27172	3.18835	3.24658	3.20536	3.24553	3.23196	3.22931	3.14798	3.20946	3.1863	3.10424	3.08765	3.1168	3.01358	2.99371	2.96139	2.8635	3.0201	2.83521	2.90967	2.86837	2.85209	2.80888	2.70867	2.76881	2.76154	2.68937	2.74824	2.69634	2.77626	2.72703
0.419907	0.376312	0.400205	0.312377	0.40928	0.281071	0.390799	0.360693	0.397428	0.345563	0.478159	0.460917	0.378603	0.327224	0.420492	-0.676872	-0.567722	-0.562956	-0.643192	-0.572252	-0.613482	-0.546768	-0.627277	-0.586483	-0.469894	-0.424824	-0.361851	-0.360973	-0.371876	-0.341829	0.77603	0.782754	0.880982	0.833113	0.818958	0.857713	1.1004	0.935833	1.01088	1.59014	1.64954	1.46015	1.55814	1.65593	1.64897
-2.24561	-2.01408	-2.0875	-2.37943	-2.26786	-2.43502	-2.33269	-2.30048	-2.22079	-2.13215	-2.25415	-2.19123	-2.09335	-2.06422	-2.25972	-1.37273	-1.43449	-1.31103	-1.42466	-1.35906	-1.38801	-1.45147	-1.45385	-1.46202	-1.52684	-1.46726	-1.49784	-1.43783	-1.44875	-1.47626	0.203249	0.385242	0.196973	-0.0269394	-0.00152206	0.0253458	-0.0981102	-0.342749	-0.0273399	-0.486276	-0.884007	-0.628048	-0.767889	-0.622854	-0.870169
2.96884	2.9727	2.98157	3.12248	3.10839	3.14711	2.96354	2.99616	2.95838	2.89156	2.88837	2.97134	2.9829	2.9544	2.91622	3.42428	3.37542	3.36945	3.39604	3.35749	3.40122	3.34789	3.3579	3.33807	3.33667	3.29927	3.34832	3.30051	3.2867	3.25943	3.76088	3.856	3.71857	3.76722	3.74183	3.74758	3.69957	3.73123	3.74224	3.6394	3.52382	3.62019	3.57982	3.58393	3.50833
-2.38113	-2.36466	-2.31648	-2.33935	-2.31633	-2.37611	-2.42747	-2.35399	-2.31476	-2.45075	-2.41779	-2.33483	-2.38214	-2.4305	-2.31907	-2.23639	-2.03699	-2.13794	-2.17982	-2.17701	-2.29641	-2.09373	-2.04006	-2.17351	-2.21455	-2.38004	-2.17572	-2.67777	-2.57782	-2.76805	-3.03889	-3.10439	-2.89698	-2.8734	-3.00607	-2.87793	-2.71199	-2.98569	-2.59765	-2.46214	-2.6295	-2.55849	-2.51718	-2.61929	-2.57479
-0.428116	-0.509964	-0.434121	-0.564101	-0.50619	-0.643904	-0.403048	-0.583597	-0.48976	-0.472611	-0.380516	-0.43656	-0.474129	-0.484603	-0.482286	NaN	NaN	NaN	NaN	NaN	NaN	NaN	NaN	NaN	NaN	NaN	NaN	NaN	NaN	NaN	-2.63492	-2.79352	-2.52839	-2.58863	-2.68391	-2.53634	-2.59818	-2.46284	-2.60237	-2.03597	-2.08088	-2.15974	-2.01	-2.06646	-2.10176
2.6096	2.67262	2.58095	2.54352	2.58682	2.56748	2.643	2.64808	2.65125	2.61406	2.61758	2.57855	2.62252	2.57595	2.59716	2.44534	2.42944	2.47495	2.43864	2.5019	2.47112	2.44001	2.40583	2.44895	2.39565	2.38368	2.40017	2.36584	2.34492	2.37738	2.73456	2.77499	2.67445	2.77328	2.65559	2.72483	2.67506	2.71258	2.73835	2.66055	2.66428	2.62359	2.67685	2.62446	2.62632
1.76754	1.77556	1.77151	1.75212	1.78722	1.70549	1.75356	1.68642	1.77602	1.74835	1.74676	1.71984	1.75509	1.7246	1.76743	0.773916	0.774445	0.786425	0.744196	0.74786	0.765152	0.707512	0.688204	0.738758	0.60157	0.618528	0.680225	0.649845	0.638399	0.607662	0.0701027	0.290444	0.138535	0.153511	0.107607	0.329133	0.137819	0.0245304	0.281151	0.196029	0.0544825	0.232435	0.0233364	0.182674	0.0907688
-0.649237	-0.679613	-0.746003	-0.74887	-0.766477	-0.821409	-0.710367	-0.743019	-0.769853	-0.762523	-0.690613	-0.740091	-0.710651	-0.676871	-0.754723	-0.736488	-0.855562	-0.7922	-0.693346	-0.883636	-0.930019	-0.744343	-0.672546	-0.741842	-0.52169	-0.604406	-0.55098	-0.501759	-0.482187	-0.615639	-3.3459	-3.11955	-3.00224	-3.10546	-3.00776	-3.01945	-2.65576	-3.09495	-2.82188	-1.9239	-1.74193	-1.90991	-1.77077	-1.76672	-1.5475
-2.9211	-2.71047	-2.84554	-2.9085	-2.87251	-2.93744	-2.89481	-3.15383	-2.82328	-2.95801	-2.9032	-2.83376	-2.92923	-2.81953	-2.79498	-3.47425	-3.48347	-3.39319	-3.46016	-3.54921	-3.29609	-3.49839	-3.51827	-3.45674	-3.5865	-3.55024	-3.63086	-3.55709	-3.81503	-3.637	-0.814302	-0.637364	-0.767308	-0.75004	-0.623245	-0.715194	-0.838253	-0.724796	-0.803057	-0.911176	-0.820821	-0.939178	-0.846142	-0.935045	-0.861397
-2.70934	-2.45558	-2.80249	-2.58054	-2.66081	-2.57373	-2.69908	-2.56631	-2.5817	-2.75673	-2.76102	-2.73384	-2.72814	-2.66367	-2.64193	-0.253435	-0.183874	-0.188175	-0.200869	-0.215256	-0.112625	-0.282459	-0.257113	-0.273197	-0.339901	-0.441446	-0.374855	-0.401289	-0.406544	-0.474745	-2.04782	-2.00076	-2.08791	-2.11966	-2.07966	-2.06506	-1.9914	-1.8131	-1.95132	-1.81816	-2.02247	-1.8581	-2.10212	-1.81775	-1.93703
1.34891	1.2864	1.18714	1.34816	1.32461	1.21531	1.18887	1.26592	1.21323	1.1733	1.1772	1.19229	1.24986	1.21495	1.29179	1.94897	1.97322	2.0247	2.05293	2.03302	2.04476	1.99076	2.02197	2.03172	2.05994	1.97349	1.97875	1.98129	1.9438	1.91539	1.74482	1.76645	1.73997	1.76258	1.80527	1.76195	1.89497	1.82755	1.89769	2.12777	2.09402	1.94921	2.0518	2.08502	2.12713
3.43236	3.38683	3.34429	3.28767	3.26342	3.3522	3.32996	3.35467	3.38056	3.37019	3.37978	3.29276	3.37465	3.38521	3.33801	2.91808	2.89148	2.90049	2.88662	2.85649	2.88613	2.86802	2.87716	2.87539	2.84761	2.86085	2.84804	2.91409	2.88719	2.88452	2.2832	2.30841	2.27347	2.25264	2.2874	2.29264	2.42065	2.42805	2.39674	2.57594	2.52114	2.53613	2.57135	2.63245	2.65794
-7.64232	-7.59399	-7.18641	-7.88971	-7.56276	-7.36901	-7.51177	-7.51357	-7.1418	-7.18411	-7.6364	-7.57205	-7.65429	-7.40018	-7.43294	-4.97335	-4.73664	-4.7032	-4.63761	-4.86821	-4.54474	-4.4181	-4.73811	-4.50643	-4.56794	-4.4494	-4.3559	-4.43556	-4.71229	-4.5161	-3.13094	-3.11671	-2.82752	-2.88598	-2.9622	-3.07795	-2.82407	-2.79513	-2.65408	-2.22458	-2.06857	-2.61563	-2.3607	-2.45175	-2.36796
0.0223846	-0.049818	0.0324163	0.0716372	0.0202608	0.0094738	0.0192013	-0.0125332	-0.0311041	0.0667944	0.0437565	0.0601768	0.0479031	-0.0603666	-0.0445824	1.10073	1.09143	1.10024	1.1229	1.08049	1.01954	1.07958	1.17092	1.18054	1.14875	1.17539	1.15988	1.08754	1.13949	1.12991	1.05931	1.19658	1.06503	1.08308	1.04904	1.07878	1.10817	0.927574	1.06187	1.23902	1.21356	1.15503	1.26713	1.19906	1.23098
-1.55335	-1.48886	-1.51195	-1.64119	-1.48647	-2.28392	-1.81213	-2.15458	-1.76459	-1.68876	-1.39954	-1.58235	-1.45713	-1.74302	-1.41543	NaN	NaN	NaN	NaN	NaN	NaN	NaN	NaN	NaN	NaN	NaN	NaN	NaN	NaN	NaN	-5.241	-5.3016	-4.93165	-4.7541	-5.12236	-5.36898	-5.29349	-5.36293	-5.37806	-5.34991	-5.26581	-5.17296	-5.14682	-5.14778	-5.33474
1.29956	1.25413	1.29481	1.31369	1.28783	1.37838	1.30629	1.32312	1.31748	1.29401	1.25454	1.27198	1.26867	1.28	1.23852	-0.0860271	-0.0593796	-0.0624981	-0.0763988	-0.0672188	-0.0951252	0.042017	-0.0517693	-0.0597935	-0.0925846	-0.036499	-0.201334	-0.166393	-0.24847	-0.210814	0.532639	0.552354	0.527246	0.564346	0.486158	0.509458	0.655949	0.666723	0.755739	0.824729	0.67773	0.649426	0.735916	0.681227	0.622028
2.64466	2.68791	2.59874	2.56429	2.5804	2.45043	2.64039	2.6406	2.6282	2.63852	2.63731	2.61676	2.63178	2.61434	2.62418	2.45225	2.41789	2.45663	2.49782	2.47316	2.48885	2.53095	2.48674	2.52189	2.67372	2.60843	2.66566	2.74726	2.68939	2.67294	2.08527	2.03333	2.10823	2.16846	2.18422	2.25379	2.3681	2.39221	2.37869	2.6889	2.64934	2.65534	2.70943	2.67892	2.74523
1.88157	1.91548	1.8702	1.86528	1.85257	1.8516	1.88027	1.86897	1.91856	1.8793	1.89929	1.85563	1.86498	1.87653	1.86481	2.05139	2.04715	2.10437	2.07434	2.0316	2.14353	2.05497	1.9779	2.04748	1.93941	1.88658	1.87699	1.87205	1.77348	1.81306	1.91303	1.92258	1.89475	1.98208	1.92594	1.9369	1.98372	2.00853	1.98578	2.03917	1.99193	1.97942	1.89988	2.06733	1.98435
0.663498	0.598003	0.693749	0.741097	0.78608	0.694618	0.624086	0.640739	0.636237	0.572621	0.788267	0.594006	0.606321	0.605178	0.68362	1.79886	1.83818	1.89661	1.94326	1.84574	1.78662	1.8147	1.85662	1.84939	1.88039	1.72534	1.78426	1.72177	1.64257	1.673	2.61888	2.69507	2.50931	2.53024	2.51993	2.47973	2.68692	2.64257	2.61652	2.61992	2.50463	2.47923	2.34526	2.75374	2.58436
0.948519	1.03514	0.9906	0.990989	0.962785	0.944221	0.997728	0.916773	1.00473	0.968116	0.98341	0.959883	0.941124	0.985581	0.987625	1.0496	1.07365	1.07875	1.16842	1.15147	1.2261	1.10154	1.0447	1.04608	1.10565	1.01336	1.05213	1.10562	1.13157	1.0607	0.751999	0.729333	0.659436	0.704399	0.737257	0.742766	0.672188	0.662157	0.720985	0.73537	0.720527	0.7094	0.769865	0.710005	0.726994
-0.798323	-0.952822	-0.874675	-0.751605	-0.787503	-0.862373	-0.876366	-1.02144	-0.84019	-0.892364	-0.828236	-0.849144	-0.800549	-0.95931	-0.92514	-1.21881	-1.16416	-1.10677	-1.19012	-1.10382	-1.06924	-0.75141	-1.00009	-0.944511	-1.01621	-1.16877	-0.989172	-1.07444	-1.12415	-1.14344	-1.63363	-1.61545	-1.50839	-1.65676	-1.56937	-1.60664	-1.43147	-1.51804	-1.56628	-1.42092	-1.3505	-1.44515	-1.31368	-1.32976	-1.27352
-3.7391	-3.79869	-3.73077	-3.46715	-3.53162	-3.32536	-3.63582	-3.68317	-3.73328	-3.71494	-3.91285	-3.91386	-3.74294	-3.76546	-3.81924	-3.7597	-3.50255	-3.58171	-3.54577	-3.81721	-3.60412	-3.57551	-3.71392	-3.66488	-3.81275	-3.71314	-3.38732	-3.59698	-3.5822	-3.5561	-2.87844	-2.61095	-2.81742	-2.87687	-2.9787	-3.12929	-2.94481	-2.77769	-2.83527	-2.85479	-3.16122	-3.25351	-3.19211	-3.31791	-3.54277
-1.50723	-1.44923	-1.24401	-1.09847	-1.08008	-0.959547	-1.53797	-1.51313	-1.46587	-1.54398	-1.47337	-1.24242	-1.43487	-1.43786	-1.38653	-0.855051	-0.948719	-0.842333	-1.13327	-1.03343	-0.898058	-1.05522	-1.09328	-1.10295	-1.46113	-1.46623	-1.56163	-1.68471	-1.7504	-1.87715	1.20956	1.37801	1.05702	1.24525	1.28031	1.24775	1.11408	1.41292	1.41206	-0.565902	-0.461246	-0.00550842	-0.29571	-0.301151	-0.522915
1.5578	1.54108	1.4975	1.44076	1.46484	1.47575	1.53486	1.55215	1.5077	1.49272	1.45243	1.53276	1.53086	1.51737	1.48967	1.60405	1.59645	1.58514	1.67099	1.60921	1.66114	1.62126	1.55698	1.53927	1.50757	1.47396	1.51443	1.30034	1.3831	1.27402	1.13465	1.05897	0.958117	1.17536	1.11591	1.07818	1.37463	1.39917	1.23273	1.69404	1.75512	1.60787	1.73913	1.80606	1.79208
1.83425	1.86523	1.769	1.85718	1.81115	1.66153	1.75467	1.7144	1.75127	1.7368	1.73004	1.79798	1.85898	1.73687	1.81503	1.94692	1.8812	1.99025	2.03523	2.00536	2.11598	2.04209	1.96366	2.0241	2.1399	2.03655	2.1053	1.90928	1.94576	1.72737	1.34212	1.23323	1.37266	1.37593	1.35474	1.44112	1.53002	1.49488	1.52388	1.88987	2.02302	1.88271	1.97684	1.97261	2.0815
3.67639	3.71637	3.64217	3.66032	3.68265	3.55378	3.62786	3.56698	3.63463	3.63117	3.60047	3.61386	3.67331	3.61876	3.68533	3.48036	3.49186	3.5103	3.47703	3.50661	3.49579	3.43973	3.43745	3.46159	3.49041	3.47434	3.50208	3.6105	3.54752	3.61633	2.85793	2.90206	2.86167	2.88164	2.90473	2.90276	2.9521	2.93376	2.93879	3.22124	3.3117	3.2982	3.2989	3.13484	3.28924
1.88553	1.86667	1.86379	1.7444	1.76769	1.86544	1.87726	1.94288	1.87618	1.90023	1.93365	1.91459	1.87325	1.85298	1.83238	2.19438	2.19748	2.13341	2.20857	2.19835	2.28619	2.23639	2.22765	2.24992	2.33424	2.38231	2.3912	2.58133	2.51917	2.55338	1.75975	1.75121	1.68035	1.80891	1.76496	1.78648	1.87195	1.84704	1.79381	2.13251	1.95128	1.90854	2.0545	2.08215	2.05616
2.01783	2.02926	1.9548	1.88406	1.92283	1.83643	2.01167	1.97688	2.02082	2.01211	2.00983	1.91345	2.03465	1.96712	1.94295	1.59266	1.60779	1.57833	1.63961	1.62541	1.66906	1.61259	1.61049	1.63585	1.65381	1.70614	1.68569	1.7688	1.71982	1.75179	1.97284	2.04802	1.87595	1.98632	1.89671	2.00159	1.95131	1.95702	1.94321	2.07742	2.14783	2.01664	2.13094	2.15203	2.23059
-0.352215	-0.325361	-0.429452	-0.483924	-0.50619	-0.530519	-0.333189	-0.268345	-0.334985	-0.424626	-0.435633	-0.436459	-0.353292	-0.371352	-0.43955	0.319435	0.275307	0.388241	0.376448	0.446108	0.487658	0.42465	0.357956	0.382458	0.376459	0.314199	0.301441	0.244169	0.331732	0.270121	1.38852	1.4269	1.37266	1.4993	1.57782	1.51453	1.80461	1.8777	1.82455	2.13648	1.85742	2.01658	1.94283	2.0879	1.82101
-3.52029	-3.43103	-3.73947	-3.79792	-3.697	-3.62418	-3.62514	-3.55408	-3.75453	-3.73163	-3.56641	-3.59732	-3.54966	-3.4861	-3.71205	-2.11327	-2.54911	-2.53722	-2.44897	-2.45448	-2.79206	-2.65825	-1.59775	-1.91687	-2.68489	-2.45657	-2.38049	-2.44212	-2.58121	-2.51023	-0.10709	-0.160674	-0.198205	-0.141607	-0.095705	-0.101279	-0.178274	-0.500414	-0.315083	-0.0325575	-0.111201	-0.267939	-0.227058	-0.0624008	-0.0636902
-0.0589828	-0.121777	0.0641794	0.505578	0.326274	0.74402	0.0149727	0.0913658	0.000290871	-0.225694	-0.428934	0.0496273	-0.0755138	-0.274367	0.176588	-0.0191994	-0.0883427	-0.0621014	0.0774212	-0.0272179	0	-0.014925	-0.14201	-0.0988789	-0.115505	-0.0547295	-0.10214	0.0045433	-0.0440807	0.0406609	-7.61851	-8.29667	-8.22047	-7.66192	-7.81991	-7.20629	-8.20002	-7.21197	-8.00103	-6.92356	-6.81294	-6.85043	-6.36738	-6.95731	-6.60469
-1.67617	-1.77028	-1.74684	-1.78273	-1.70027	-1.59438	-1.62137	-1.70474	-1.65977	-1.6545	-1.67354	-1.69929	-1.70263	-1.75332	-1.79404	-2.98784	-2.96926	-2.76912	-3.0658	-2.89569	-2.69622	-3.06501	-2.89945	-2.73823	-2.7542	-2.89375	-2.86336	-3.01445	-3.04274	-3.0319	-3.3403	-3.1625	-3.39665	-3.4019	-3.31904	-3.28544	-3.29582	-3.23738	-3.20128	-3.11732	-3.0009	-3.16108	-3.0879	-3.16748	-2.86064
-0.534382	-0.344654	-0.306937	-0.41294	-0.393687	-0.628952	-0.391777	-0.752691	-0.665002	-0.609925	-0.539293	-0.464447	-0.476679	-0.394347	-0.371473	0.921577	0.819075	0.912903	0.983269	0.872681	0.72847	0.705372	0.824221	0.784971	0.639711	0.662815	0.689144	0.665518	0.628656	0.68269	0.0922432	0.306726	0.171285	-0.0458355	-0.164526	-0.227199	0.192255	-0.200041	-0.069582	0.167689	0.25434	0.126541	0.136778	0.27718	0.0973339
1.48724	1.47191	1.47115	1.33411	1.42956	1.42773	1.49066	1.47233	1.49485	1.52425	1.4707	1.48123	1.4506	1.46474	1.4587	0.366598	0.308836	0.377739	0.334484	0.502327	0.646118	0.401455	0.325226	0.332403	0.355526	0.32535	0.375736	0.169277	0.185484	0.0966053	0.693882	0.80647	0.807075	0.734053	0.785851	0.753165	0.746792	0.683205	0.725706	0.7074	0.843825	0.714087	0.752363	0.805254	0.838089
-0.387192	-0.335093	-0.384006	-0.57278	-0.423089	-0.533524	-0.372305	-0.422451	-0.363229	-0.434165	-0.375488	-0.321302	-0.421505	-0.369483	-0.371279	-0.247738	-0.222467	-0.209831	-0.256115	-0.199947	-0.289192	-0.231979	-0.241146	-0.281645	-0.350195	-0.323669	-0.3176	-0.394773	-0.33675	-0.349567	-1.26195	-1.2397	-1.21121	-1.16637	-1.25609	-1.00161	-1.25084	-1.36022	-1.17069	-1.24075	-1.16536	-1.20376	-1.24573	-1.07289	-1.05733
-1.68151	-1.7733	-1.72513	-1.74933	-1.71377	-1.72923	-1.6334	-1.62073	-1.64095	-1.70428	-1.69165	-1.72885	-1.69629	-1.85235	-1.68725	-1.73424	-1.66431	-1.6051	-1.66587	-1.72758	-1.55558	-1.6702	-1.76259	-1.66921	-1.71485	-1.63517	-1.70582	-1.74938	-1.68232	-1.74539	-3.31869	-3.27596	-3.31553	-3.38231	-3.42608	-3.40134	-3.27398	-3.26013	-3.23882	-3.31748	-3.24567	-3.26335	-3.25478	-3.17264	-3.14898
2.25776	2.21547	2.2549	2.21854	2.27361	2.32819	2.29205	2.32231	2.29782	2.2111	2.25865	2.24677	2.24595	2.20644	2.21981	3.26064	3.25252	3.27829	3.31605	3.28098	3.28291	3.30676	3.31288	3.29302	3.29914	3.31136	3.3037	3.28029	3.24131	3.21103	2.76423	2.85954	2.80368	2.82842	2.82505	2.89047	2.93763	2.85732	2.96523	3.07835	2.97996	3.03953	3.03023	3.10083	3.09054
1.03825	1.0258	0.947164	0.946338	1.00464	0.972145	0.923435	0.968212	0.974614	0.95078	0.954355	0.990067	1.00472	0.954553	0.996605	1.53505	1.5541	1.58975	1.56022	1.54637	1.50046	1.51073	1.54946	1.53416	1.54872	1.54831	1.57085	1.62857	1.55251	1.59773	0.94113	0.982125	0.916232	0.922112	0.897045	0.938706	1.02634	1.01538	1.09319	1.1591	1.0606	1.01754	1.0603	1.07083	1.03889
1.50097	1.56553	1.4474	1.41114	1.5683	1.35016	1.41112	1.42072	1.44054	1.47022	1.46558	1.47952	1.51326	1.3987	1.54679	1.62749	1.61404	1.64036	1.59397	1.63778	1.62772	1.54854	1.58268	1.54008	1.51654	1.47857	1.52359	1.45914	1.51576	1.59147	2.29148	2.34316	2.22166	2.36498	2.27077	2.23602	2.09226	2.02321	2.0415	2.04626	1.83217	1.98886	1.95623	2.04772	1.84416
-2.60611	-2.62473	-2.58832	-2.7243	-2.69971	-2.82421	-2.64578	-2.55108	-2.56509	-2.61347	-2.49273	-2.65737	-2.58329	-2.62691	-2.66382	NaN	NaN	NaN	NaN	NaN	NaN	NaN	NaN	NaN	NaN	NaN	NaN	NaN	NaN	NaN	NaN	NaN	NaN	NaN	NaN	NaN	NaN	NaN	NaN	NaN	NaN	NaN	NaN	NaN	NaN
1.00549	0.953278	0.976333	1.0121	1.00117	1.12053	0.928833	0.972803	0.959361	0.90046	0.919847	0.961203	0.971743	0.928779	0.979851	1.45498	1.4877	1.56762	1.52935	1.5831	1.49623	1.49552	1.53727	1.53195	1.51289	1.55422	1.49953	1.42794	1.43382	1.49038	0.964893	1.03878	0.966302	0.9268	0.882235	0.902202	0.88018	0.847065	0.807604	0.795424	0.748017	0.654209	0.728197	0.870977	0.80003
1.25488	1.25289	1.25545	1.28462	1.30022	1.26678	1.26574	1.24035	1.2408	1.2353	1.27857	1.24713	1.22544	1.23597	1.24804	0.63059	0.643257	0.645596	0.6756	0.719507	0.682524	0.715851	0.663996	0.697844	0.80769	0.79851	0.765203	0.824308	0.807133	0.769297	1.41188	1.37842	1.4448	1.37927	1.32899	1.27892	1.52856	1.52437	1.51325	1.75951	1.55967	1.65079	1.70157	1.55563	1.63242
3.73055	3.70927	3.67603	3.62201	3.65121	3.68725	3.71433	3.77867	3.73534	3.76111	3.73469	3.7094	3.7207	3.69301	3.64854	3.6607	3.6548	3.63494	3.63702	3.60088	3.66629	3.63712	3.6442	3.63674	3.6649	3.63828	3.66703	3.76667	3.67411	3.75288	3.60508	3.61594	3.59551	3.65143	3.60352	3.60805	3.75402	3.721	3.74314	3.8232	3.693	3.68665	3.73188	3.78173	3.69507
1.68177	1.60189	1.66298	1.74813	1.78375	1.89574	1.63897	1.63726	1.66988	1.56243	1.58076	1.71027	1.59656	1.56727	1.73091	0.98591	1.01516	0.990191	1.04446	1.05621	1.04977	1.05296	1.01748	1.04266	1.00181	1.18574	1.04984	0.951319	1.02326	0.994686	1.50433	1.63191	1.33381	1.59491	1.43961	1.3613	1.37183	1.29883	1.36056	1.12783	0.903676	1.07015	1.0426	1.11576	0.950726
-3.40065	-3.27172	-3.16557	-3.48224	-3.25248	-3.21856	-3.26711	-3.21279	-3.19592	-3.11567	-3.27421	-3.28661	-3.27879	-3.32845	-3.28256	-1.26283	-1.23107	-1.26007	-1.26753	-1.17007	-0.942446	-1.24308	-1.36171	-1.31612	-1.28925	-1.30775	-1.40025	-1.33784	-1.31423	-1.26599	-2.63824	-2.70617	-2.79661	-2.82886	-2.77077	-2.72909	-2.80378	-2.79006	-2.74845	-2.93586	-3.02984	-2.94314	-2.90778	-2.7699	-2.83829
-0.909475	-0.905748	-0.898944	-0.846026	-0.874694	-0.791399	-0.932426	-0.824795	-0.863559	-0.943084	-0.843742	-0.876219	-0.998108	-0.860991	-0.906796	-0.226492	-0.20521	-0.125254	-0.134314	-0.115767	-0.0496979	-0.310738	-0.322807	-0.370195	-0.593723	-0.542419	-0.520092	-0.69858	-0.718054	-0.710049	0.632914	0.678246	0.513036	0.609999	0.478157	0.518411	0.555399	0.44627	0.511541	0.187652	0.162747	0.152685	0.115599	0.289062	0.138769
2.40057	2.39402	2.36826	2.33961	2.38129	2.34939	2.36176	2.35398	2.32784	2.33476	2.39638	2.40605	2.37493	2.35586	2.38181	3.76629	3.78177	3.76643	3.78965	3.76483	3.76922	3.77945	3.78559	3.73444	3.72371	3.75401	3.79508	3.74685	3.75245	3.70841	2.70514	2.7187	2.70678	2.71655	2.67788	2.74664	2.89245	2.86973	2.89666	3.1988	3.05099	3.19467	3.10156	3.18508	3.15277
1.99266	2.00115	1.87476	1.87449	1.88199	1.75612	1.85319	1.86851	1.86119	1.93294	1.93873	1.88688	1.95445	1.9284	1.93589	1.40912	1.44369	1.44813	1.44283	1.39218	1.41884	1.40976	1.4397	1.47887	1.47265	1.46503	1.53158	1.64479	1.5867	1.65668	0.879753	0.899875	0.837342	0.927254	0.874296	0.928647	1.06459	0.922462	0.978895	1.32708	1.18773	1.25177	1.2355	1.22599	1.25887
-0.704742	-0.673296	-0.658572	-0.662314	-0.581609	-0.675634	-0.761494	-0.701124	-0.782796	-0.79318	-0.660645	-0.762226	-0.719925	-0.765506	-0.599125	-2.8327	-2.68546	-2.68418	-2.65598	-2.59457	-2.78122	-2.47971	-2.58785	-2.59204	-2.56123	-2.62064	-2.66523	-2.60274	-2.75364	-2.57192	-2.05703	-2.04435	-2.27229	-2.13255	-2.32849	-2.07698	-2.11639	-2.13176	-2.10493	-2.14169	-2.39747	-2.41934	-2.45439	-2.14918	-2.36325
1.17333	1.12346	1.20572	1.05409	1.15089	1.0591	1.17982	1.10221	1.0892	1.20995	1.22689	1.15113	1.19452	1.13618	1.12406	0.744799	0.693563	0.73698	0.77603	0.737509	0.720951	0.791788	0.836592	0.78368	0.98246	0.882298	0.909407	1.07078	1.00704	0.963139	0.436865	0.481185	0.422833	0.421444	0.488062	0.529294	0.555954	0.68257	0.576042	0.821645	0.792636	0.815264	0.798885	0.8985	0.88662
-0.742634	-0.800568	-0.825358	-0.725295	-0.743529	-0.737158	-0.841505	-0.730177	-0.861609	-0.873601	-0.956526	-0.830746	-0.814154	-0.837167	-0.764931	0.535082	0.633295	0.649626	0.576696	0.672554	0.608644	0.513039	0.500713	0.536638	0.364002	0.308592	0.356497	0.266788	0.259504	0.339571	0.262543	0.523807	0.327279	0.268906	0.329908	0.241437	-0.431677	-0.32568	-0.202406	-0.83405	-0.742314	-0.517452	-0.658794	-0.946993	-0.921642
4.68824	4.6444	4.60503	4.55145	4.58601	4.48651	4.62569	4.62084	4.62712	4.64642	4.66143	4.6064	4.65703	4.60644	4.62729	4.3848	4.40758	4.40622	4.37568	4.37091	4.35432	4.43022	4.45178	4.42451	4.50945	4.49118	4.52621	4.57658	4.55104	4.57299	3.95414	3.88766	3.973	4.05873	4.04293	4.11346	4.19197	4.21965	4.17857	4.56391	4.59892	4.5379	4.60349	4.55161	4.66288
1.15341	1.19402	1.12527	1.14195	1.17794	1.10068	1.10604	1.06909	1.17295	1.07245	1.13843	1.13552	1.10324	1.10204	1.22082	1.14278	1.22159	1.18111	1.16159	1.26181	1.19008	1.12597	1.11307	1.13714	1.09904	1.0386	1.11273	1.03484	0.996058	1.03153	0.768742	0.867955	0.797454	0.801565	0.783184	0.821685	0.900145	0.85231	0.824991	0.969644	0.978053	0.915106	0.881489	0.981859	0.917078
-0.0245705	-0.189928	0.0299234	-0.199636	-0.188752	-0.0133362	0.00505829	0.0398788	-0.0180101	0.00400829	0.180037	0.10148	-0.111435	-0.015111	-0.104092	-0.351688	-0.419617	-0.295563	-0.399599	-0.357769	-0.433382	-0.384272	-0.276859	-0.346529	-0.25017	-0.341757	-0.394073	-0.302721	-0.292328	-0.332273	-1.64784	-1.43906	-1.44445	-1.4446	-1.36695	-1.51896	-1.44241	-1.47337	-1.25768	-1.02351	-0.925914	-1.34866	-1.20794	-1.26927	-1.16021
0.788467	0.765079	0.781463	0.727071	0.766719	0.759514	0.789883	0.765043	0.797921	0.759812	0.788858	0.766399	0.711704	0.780814	0.797182	0.179424	0.306229	0.298367	0.197687	0.194	0.201466	0.236578	0.21287	0.238371	0.332085	0.277355	0.311468	0.339485	0.353115	0.349886	-0.534924	-0.600394	-0.539952	-0.558819	-0.594181	-0.497579	-0.374754	-0.429543	-0.443371	-0.272294	-0.190099	-0.257591	-0.196106	-0.199152	-0.161434
3.42694	3.72113	2.67904	3.07185	3.11116	2.97193	3.31352	3.25593	3.18996	3.45303	3.4282	3.24963	3.33645	3.26472	3.18075	2.09023	2.05923	2.10363	2.18577	2.06424	2.00357	2.01634	2.13563	2.12562	2.11958	2.22449	2.18163	2.50935	2.44171	2.50724	1.17366	1.31658	1.26007	1.16033	1.02804	0.812604	1.1595	1.14035	1.078	1.45871	1.58594	1.29058	1.49113	1.23693	1.41524
-2.26291	-2.04599	-2.02632	-2.36726	-2.27571	-2.42387	-2.15985	-2.10631	-2.19413	-2.08674	-1.94484	-2.13773	-2.13876	-2.07535	-2.16532	-1.5953	-1.59839	-1.53955	-1.62973	-1.61535	-1.56174	-1.521	-1.62247	-1.67742	-1.71412	-1.70581	-1.68139	-1.75141	-1.71118	-1.61536	-0.970247	-0.79201	-0.916207	-1.02225	-0.793791	-1.03114	-1.11466	-1.1027	-1.02222	-0.929263	-0.838477	-1.1881	-1.14086	-1.25721	-1.23971
2.1919	2.20695	2.1397	2.14372	2.07428	2.03078	2.14178	2.07172	2.02082	2.14674	2.23763	2.19695	2.24284	2.1205	2.13186	3.00894	2.81826	2.92824	2.96461	2.84238	2.84309	2.98495	3.13598	3.01391	3.08313	3.21281	3.21395	3.49463	3.51224	3.50241	1.44667	1.32005	1.61199	1.62381	1.70412	1.5878	1.76424	1.75141	1.63804	2.39886	2.53293	2.20003	2.34526	2.44574	2.37361
-1.74563	-1.73511	-1.69824	-1.76337	-1.75817	-1.68389	-1.68987	-1.74594	-1.6765	-1.84737	-1.7612	-1.70724	-1.72722	-1.73194	-1.76309	-0.663843	-0.641449	-0.708393	-0.648188	-0.725836	-0.659498	-0.6355	-0.569939	-0.573406	-0.532383	-0.635389	-0.607489	-0.581505	-0.558237	-0.631987	-2.20468	-2.07892	-2.02057	-1.98377	-2.12929	-2.0008	-2.02563	-1.81349	-1.95597	-1.91247	-1.95723	-2.01408	-1.99571	-1.7598	-1.92307
0.814306	0.976688	0.718011	0.736371	0.761758	0.700834	0.808229	0.906458	0.771602	0.719537	0.804409	0.83304	0.87451	0.820153	0.772291	1.25131	1.06232	1.04295	1.20653	1.1704	0.99538	1.05949	1.11111	1.00909	1.1171	1.28678	1.26616	1.72204	1.58664	1.57803	-1.41698	-2.0546	-1.33015	-1.65545	-1.11306	-1.09719	-1.23564	-1.19639	-1.69325	-0.295005	0.747609	0.0228062	0.718493	-0.074234	0.946211
-1.16763	-1.17927	-1.23422	-1.27469	-1.27462	-1.22283	-1.22397	-1.1872	-1.1798	-1.20082	-1.23443	-1.28197	-1.19109	-1.25447	-1.17721	-0.104259	-0.279423	-0.119705	-0.169712	-0.270691	-0.380838	-0.180325	-0.0503674	-0.0988789	-0.0662212	0.00178337	-0.0547867	0.021986	-0.00789833	0.0778484	-0.566219	-0.581267	-0.668473	-0.587875	-0.590624	-0.535857	-0.425644	-0.389616	-0.544209	-0.38285	-0.346168	-0.463758	-0.409569	-0.364933	-0.336641
3.71021	3.65691	3.62009	3.66135	3.65811	3.71377	3.65173	3.6756	3.66264	3.67105	3.67352	3.66826	3.68738	3.6227	3.63587	3.51482	3.54159	3.56191	3.53296	3.48168	3.4668	3.50566	3.51852	3.51478	3.4976	3.45901	3.46432	3.53632	3.49406	3.4994	2.50209	2.49233	2.59189	2.56964	2.61927	2.64644	2.93462	2.85979	2.87878	3.31757	3.37817	3.26508	3.36128	3.35444	3.45576
2.88465	2.87121	2.84282	2.77752	2.7894	2.78461	2.85854	2.87612	2.8872	2.84172	2.85293	2.7983	2.84709	2.87545	2.83648	2.24394	2.13252	2.1823	2.26494	2.25643	2.28302	2.34961	2.30721	2.31359	2.58615	2.57769	2.57776	2.60844	2.59277	2.556	2.15092	2.11425	2.18138	2.20514	2.22596	2.21482	2.40945	2.34181	2.37202	2.88739	2.74995	2.77623	2.84182	2.80945	2.78626
2.25611	2.24196	2.1479	2.16109	2.1676	2.08297	2.18799	2.14469	2.20591	2.14822	2.20627	2.16907	2.21928	2.19853	2.1893	2.31105	2.36509	2.3384	2.33143	2.34006	2.3751	2.30665	2.35533	2.33204	2.29224	2.30913	2.32586	2.37206	2.32068	2.3842	1.70589	1.78825	1.72268	1.73097	1.73547	1.73957	1.59691	1.54515	1.67172	1.5459	1.50869	1.42135	1.50565	1.48284	1.54195
-0.664003	-0.696087	-0.659192	-0.631135	-0.589671	-0.484249	-0.601969	-0.552868	-0.604655	-0.707314	-0.622717	-0.671434	-0.681654	-0.669955	-0.705223	0.597763	0.636642	0.630049	0.651598	0.712355	0.72574	0.699419	0.586374	0.60272	0.57655	0.441248	0.513817	0.40571	0.4454	0.415199	-0.109581	-0.105817	-0.181678	-0.0653934	-0.122692	-0.144486	-0.126659	-0.157818	-0.0773582	0.0463724	-0.0194578	-0.0570927	0.0327663	-0.00961113	0.0399914
-1.5598	-1.64836	-1.64144	-1.70371	-1.68607	-1.59264	-1.50172	-1.50487	-1.53841	-1.59317	-1.74226	-1.59262	-1.60691	-1.6834	-1.5968	-0.531706	-0.526209	-0.491159	-0.542953	-0.473366	-0.49082	-0.500994	-0.537121	-0.517574	-0.374731	-0.364548	-0.417429	-0.470314	-0.427456	-0.369095	-1.72758	-1.69558	-1.76152	-1.69053	-1.77782	-1.68593	-1.71384	-1.82159	-1.76251	-1.67887	-1.45272	-1.61026	-1.5515	-1.55804	-1.46184
1.01891	1.02752	1.04098	0.752191	0.834718	0.845366	1.05468	1.07722	1.01195	1.15885	1.13457	1.12676	1.04068	1.01048	0.999058	-0.227409	-0.234755	-0.132324	-0.164707	-0.203672	-0.186005	-0.0950851	-0.067934	-0.0526237	0.268002	0.304697	0.299004	0.539789	0.457924	0.548086	-1.24912	-1.49335	-1.06077	-1.12326	-1.02691	-1.00287	-0.775311	-0.929445	-0.904812	-0.0731497	0.0926771	-0.131155	0.0744858	-0.0412159	0.152813
2.81967	2.87662	2.74287	2.79227	2.78325	2.87035	2.73768	2.83617	2.79244	2.81067	2.8061	2.75764	2.85613	2.76165	2.78459	2.66551	2.67964	2.65797	2.67199	2.63577	2.65996	2.66092	2.6661	2.62753	2.66508	2.6649	2.67584	2.75785	2.73399	2.73803	3.3587	3.44611	3.32307	3.38366	3.28377	3.36549	3.33746	3.27057	3.30892	3.43564	3.28366	3.48377	3.42139	3.47731	3.46357
-0.150833	-0.275553	-0.102204	0.400741	0.368861	0.471092	-0.243055	-0.130379	-0.119554	-0.474864	-0.476595	-0.0273132	-0.106451	-0.319112	-0.138935	2.77567	2.72318	2.69227	2.75673	2.69466	2.80683	2.56731	2.56482	2.49703	2.21568	2.19231	2.21664	1.88104	1.87273	1.73651	1.9081	2.06431	1.7925	1.9593	1.82619	1.86141	1.80072	1.88671	1.80182	1.36245	0.913924	1.53684	1.13364	1.52203	1.03364
0.83107	0.818821	0.848311	0.879466	0.848783	0.91436	0.780582	0.879915	0.836709	0.721557	0.749407	0.785818	0.772097	0.823792	0.867811	1.30354	1.31918	1.30878	1.3546	1.31863	1.46738	1.32739	1.3004	1.29043	1.27039	1.20719	1.23571	1.03459	1.0124	0.981897	1.36357	1.36787	1.33142	1.33647	1.33806	1.34789	1.36936	1.32218	1.40499	1.55657	1.45639	1.41469	1.51337	1.50981	1.52386
-0.559366	-0.528584	-0.625859	-0.590909	-0.582999	-0.520218	-0.646564	-0.501148	-0.590455	-0.610187	-0.530725	-0.552822	-0.596893	-0.538066	-0.613005	-0.304251	-0.358696	-0.441034	-0.336069	-0.436001	-0.569235	-0.327477	-0.27533	-0.330965	-0.175896	-0.115767	-0.086216	0.206438	0.095335	0.193855	-0.212215	-0.210919	-0.246566	-0.145609	-0.118912	-0.221892	-0.351959	-0.417551	-0.447683	-0.124688	-0.479997	-0.395142	-0.394701	-0.180849	-0.364847
-1.71419	-1.56536	-1.6608	-1.7411	-1.68922	-1.73895	-1.66985	-1.74769	-1.61345	-1.645	-1.64465	-1.6496	-1.6639	-1.66145	-1.64886	-1.11467	-0.973991	-1.05339	-0.998604	-1.05255	-1.14153	-1.09375	-1.01849	-1.07813	-1.0797	-1.1469	-1.22066	-1.15182	-1.0907	-1.10852	0.331579	0.474303	0.455253	0.432573	0.436422	0.470912	0.381554	0.264114	0.548433	0.424577	0.443936	0.44183	0.378139	0.349545	0.417793
-3.60747	-3.80705	-4.03823	-3.70626	-3.71876	-3.9097	-3.91793	-3.8336	-3.75576	-3.88042	-3.94161	-3.85362	-3.70065	-3.92811	-3.8573	-3.27929	-3.29731	-3.31071	-3.29843	-3.33228	-3.23747	-3.20266	-3.17601	-3.2545	-2.9403	-2.87504	-3.02112	-2.85884	-2.77517	-2.67727	-4.79698	-4.98312	-4.47625	-4.64689	-4.48652	-4.57183	-4.78147	-4.96421	-4.9656	-3.83349	-3.49558	-4.24409	-3.76708	-4.09975	-3.639
-3.13287	-3.04873	-3.02106	-3.29332	-3.16106	-3.12067	-2.9805	-2.9955	-3.10737	-3.03455	-2.98448	-2.99493	-3.12836	-3.09903	-3.00744	-0.894444	-0.946903	-0.87447	-0.913879	-0.874495	-0.878145	-0.865944	-0.895199	-0.85825	-0.774923	-0.962229	-0.78623	-1.0339	-0.980331	-1.09546	-6.50541	-6.14818	-6.67869	-6.91668	-6.15517	-6.63953	-5.61832	-5.77793	-5.45548	-5.25449	-5.05228	-5.23744	-5.39937	-5.16679	-4.91449
-3.67733	-3.8174	-4.04803	-3.63808	-3.76589	-3.84137	-3.79443	-4.03558	-3.68815	-3.84418	-3.98859	-3.82688	-3.73902	-4.06706	-3.76824	-6.07815	-6.97016	-6.12097	-6.45201	-6.58381	-6.14516	-6.56785	-6.05772	-6.18826	-6.42284	-6.22299	-6.16993	-6.20647	-6.21428	-6.32211	-4.54263	-4.3338	-4.43101	-4.69358	-4.71729	-4.66575	-4.99093	-4.95164	-4.60377	-4.84612	-5.07681	-5.35836	-5.42171	-5.242	-5.24433
-3.83973	-3.97458	-3.91284	-3.81578	-4.00138	-4.1088	-3.94948	-4.09723	-4.04552	-3.80393	-4.01337	-3.87575	-4.09226	-3.80471	-3.86101	-1.20287	-1.30192	-1.22107	-1.14316	-1.07581	-1.06275	-1.02932	-1.10715	-1.25569	-1.03473	-1.14313	-1.01021	-1.07041	-0.956799	-1.02316	-4.85771	-4.46145	-4.32231	-4.56825	-4.36347	-4.41186	-4.17629	-4.01471	-3.91271	-3.58639	-3.69343	-3.85292	-3.64297	-3.83197	-3.91775
2.57598	2.5049	2.57527	2.5081	2.58383	2.72068	2.52229	2.53743	2.56392	2.55532	2.5719	2.55932	2.51434	2.51694	2.59442	2.74027	2.82776	2.80095	2.72664	2.78868	2.76811	2.65602	2.68291	2.67346	2.56684	2.60847	2.64498	2.57723	2.58989	2.61455	2.94608	3.06315	2.95582	3.01444	2.87744	2.91634	2.60358	2.50735	2.49444	2.52514	2.55602	2.38376	2.50407	2.49018	2.52927
0.828167	0.778086	0.726127	0.748132	0.751433	0.601274	0.732584	0.784016	1.01298	0.812905	0.752661	0.862854	0.794981	0.706094	0.801081	-0.168674	-0.187546	-0.131657	-0.178928	-0.107952	-0.133123	-0.112232	-0.139326	-0.107639	0.0294456	-0.0304718	0.00473785	0.0851631	0.0293751	0.0728569	1.08799	1.02927	1.09685	1.07263	1.03093	1.05332	1.13541	1.13463	1.10208	1.52604	1.70772	1.47175	1.63989	1.45293	1.68106
0.644655	0.468023	0.544234	0.686732	0.522815	0.769073	0.591417	0.545218	0.569249	0.548549	0.501347	0.61981	0.454115	0.396342	0.777752	0.7791	0.993622	0.889359	0.911888	0.848625	0.83198	0.67008	0.929464	0.872412	0.731003	0.695463	0.672953	0.628635	0.562222	0.699263	1.79622	1.99009	1.84046	1.66824	1.54882	1.58652	1.3326	1.18133	1.25866	0.819533	0.870616	0.751883	0.978325	0.891939	0.891422
2.76092	2.73406	2.70921	2.66244	2.61188	2.65365	2.71159	2.73899	2.6405	2.79428	2.78941	2.74236	2.80907	2.71662	2.64999	2.88922	2.84321	2.81572	2.91634	2.82728	2.89108	2.89421	2.9128	2.90904	3.10882	3.07183	3.08417	3.31161	3.23539	3.17195	1.78678	1.67115	1.84913	1.94855	1.9392	2.0518	2.02696	2.22947	2.03771	2.54978	2.67281	2.65898	2.68684	2.63058	2.77545
2.92005	2.85882	2.83278	2.80442	2.77193	2.807	2.89607	2.87372	2.8731	2.94795	2.89506	2.84838	2.90229	2.83185	2.84929	2.54011	2.58875	2.52087	2.59358	2.55631	2.58185	2.59241	2.60438	2.59145	2.69831	2.63735	2.63569	2.79431	2.76194	2.77597	1.62962	1.59419	1.58347	1.55784	1.63934	1.53075	1.67589	1.66022	1.67167	2.04282	1.98502	1.87438	2.01199	1.98129	2.02921
1.76812	1.75709	1.73459	1.6249	1.65346	1.62227	1.77025	1.78322	1.75958	1.80831	1.75919	1.75847	1.70967	1.73908	1.78319	0.47658	0.49073	0.549433	0.537376	0.61249	0.585434	0.479891	0.44696	0.528284	0.517214	0.514519	0.534094	0.635466	0.520306	0.607239	1.37391	1.53866	1.40666	1.38519	1.35163	1.39067	1.33825	1.19017	1.30208	1.26338	1.30568	1.23573	1.30741	1.23579	1.28321
-0.173916	-0.239862	-0.128804	-0.133761	-0.0792379	-0.140484	-0.134844	-0.189493	-0.392474	-0.178086	-0.222765	-0.404993	-0.210569	-0.205745	-0.153868	-4.09058	-4.00967	-3.87101	-4.15884	-4.1336	-4.02244	-3.98595	-4.00028	-4.01693	-3.9298	-4.14513	-4.23642	-4.05746	-3.93697	-3.97709	-3.0447	-2.94069	-3.45118	-4.22296	-3.95592	-3.79641	-2.80132	-2.88299	-3.8735	-2.94349	-2.43042	-3.06578	-2.4964	-2.56157	-2.75338
1.71092	1.71182	1.72782	1.86802	1.82522	1.85303	1.63651	1.59721	1.68256	1.62237	1.68704	1.6816	1.73624	1.68458	1.70238	1.48335	1.48155	1.50515	1.51822	1.55149	1.57027	1.40778	1.46885	1.40791	1.37658	1.32164	1.37387	1.2146	1.25874	1.16843	2.26342	2.44203	2.26269	2.31432	2.32556	2.29961	2.25559	2.37187	2.39928	1.95498	1.84998	1.95398	1.8553	1.91636	1.79208
3.1278	3.17731	3.07736	2.85102	2.89447	2.91328	3.19014	3.16101	3.17615	3.39133	3.16982	3.16764	3.1704	3.01833	3.16647	1.88031	1.82463	1.80453	1.95111	1.80799	1.8006	1.93668	1.95508	1.93401	2.18487	2.1886	2.1158	2.6314	2.51959	2.63538	0.731197	0.582791	0.752694	0.85939	0.925272	0.968822	0.954479	0.806108	0.836269	1.30064	1.59393	1.20634	1.55578	1.23395	1.62401
1.4084	1.45773	1.32963	1.40452	1.40641	1.26515	1.33683	1.24895	1.33144	1.32687	1.37436	1.31119	1.37671	1.37582	1.41646	-1.02937	-0.872169	-1.06444	-1.01211	-0.809427	-0.639624	-1.05673	-1.06574	-1.04317	-1.0779	-1.16003	-1.09368	-1.13654	-1.03109	-1.04479	0.404509	0.595584	0.547166	0.506659	0.563099	0.68957	0.48661	0.413078	0.603025	0.457698	0.361901	0.449266	0.404654	0.41099	0.398552
2.68156	2.60091	2.53561	2.54867	2.56568	2.5304	2.58441	2.58809	2.58373	2.62959	2.60947	2.55675	2.63827	2.57024	2.58302	1.27931	1.29776	1.26311	1.29943	1.22304	1.29531	1.31331	1.35327	1.31567	1.44875	1.44695	1.4316	1.67988	1.56098	1.64026	1.55775	1.6098	1.57233	1.48848	1.56995	1.57773	1.60222	1.54316	1.59229	1.8454	2.01485	1.75186	1.88413	1.80886	2.02589
1.91265	1.92738	1.96805	1.75419	1.82012	1.81124	1.90041	1.8666	1.92718	1.93189	2.01437	1.96305	1.95597	1.88438	1.9413	2.11507	2.11192	2.14165	2.13387	2.11506	2.12953	2.23057	2.22719	2.22365	2.31896	2.3112	2.28697	2.32594	2.30572	2.30897	2.20812	2.10993	2.25427	2.27386	2.28689	2.36494	2.49889	2.579	2.52664	2.93095	2.99859	2.89884	3.0334	3.00839	3.14322
1.31266	1.24011	1.24303	1.32041	1.26353	1.33181	1.2687	1.19458	1.20299	1.22189	1.21004	1.23941	1.28101	1.24709	1.2413	0.774273	0.755985	0.795439	0.76042	0.777426	0.847233	0.84646	0.786036	0.847082	0.890663	0.844841	0.853144	0.835049	0.802572	0.747702	0.467306	0.439221	0.472041	0.45331	0.454023	0.496839	0.626169	0.874868	0.768047	0.704173	0.592715	0.652046	0.594004	0.680351	0.639305
1.60416	1.27636	1.63399	1.53075	1.48315	1.63301	1.6491	1.52019	1.44133	1.5624	1.59589	1.37576	1.5541	1.53974	1.39475	2.38056	2.36787	2.51277	2.67688	2.41744	2.51929	2.5095	2.5506	2.66623	2.57301	2.72523	2.61948	2.87135	2.77778	2.73899	0.937246	0.813581	0.563958	-0.0427494	0.178827	0.334075	1.25897	1.03454	0.154381	1.39756	2.30351	1.40391	1.93101	2.05311	1.94303
1.79192	1.80428	1.80408	1.72375	1.76629	1.7503	1.81129	1.82168	1.84909	1.7339	1.80372	1.80509	1.80914	1.75492	1.81037	1.72865	1.77766	1.79842	1.77386	1.79414	1.85397	1.7282	1.77788	1.77809	1.67296	1.64241	1.66292	1.59466	1.59691	1.58951	1.79751	1.8584	1.81543	1.75653	1.75776	1.78528	1.67016	1.74299	1.7285	1.77999	1.80291	1.66403	1.75107	1.67917	1.76392
1.83632	1.88774	1.78357	1.71486	1.79312	1.75596	1.85137	1.90874	1.84669	1.82322	1.81866	1.81481	1.85378	1.83595	1.79306	2.00396	2.05703	2.08734	2.00295	2.02392	2.02542	2.00307	2.02377	2.02169	1.9075	1.86986	1.92732	1.87459	1.87043	1.83883	3.47343	3.54187	3.40015	3.52224	3.52156	3.53212	3.69962	3.71951	3.72637	3.74486	3.32355	3.77513	3.5905	3.81285	3.49017
1.48862	1.50971	1.46491	1.40105	1.41499	1.39515	1.47102	1.45007	1.497	1.49895	1.47614	1.47781	1.50978	1.46665	1.46239	2.13656	2.10703	2.11866	2.15769	2.15101	2.10622	2.10134	2.13	2.12536	2.24128	2.15045	2.20226	2.2628	2.21776	2.2829	1.87663	1.96275	1.99559	1.99312	1.93514	1.9042	2.1634	2.03479	2.17521	2.1468	2.17893	2.1519	2.07154	1.991	1.98338
-3.00588	-3.03334	-2.86992	-2.8264	-2.68795	-2.71327	-2.96324	-2.9962	-3.00749	-3.04212	-2.91891	-2.9276	-2.93882	-2.89483	-3.09985	0.842392	0.824905	0.825069	0.823172	0.784964	0.872389	0.842878	0.739922	0.782431	0.542473	0.517513	0.612213	0.37034	0.35548	0.358044	-1.20396	-1.2361	-1.22758	-1.1103	-1.12046	-1.03486	-1.38717	-1.15321	-1.22402	-0.988685	-1.10063	-0.963305	-0.990145	-0.974661	-0.989346
2.63873	2.559	2.56637	2.49633	2.47947	2.47181	2.60108	2.6261	2.603	2.58576	2.58059	2.53735	2.60743	2.5879	2.54478	2.89227	2.82776	2.91306	2.90051	2.83859	2.85914	2.9284	2.95353	2.95986	3.11166	3.04494	3.05276	3.23835	3.17583	3.19611	2.37673	2.40079	2.43959	2.46442	2.48609	2.37063	2.66835	2.65371	2.69687	3.08174	2.95691	2.83729	2.88944	2.91215	2.9127
0.368645	0.245253	0.297364	0.331367	0.324103	0.326393	0.344316	0.35146	0.355784	0.31988	0.422705	0.324829	0.340935	0.292888	0.253521	1.48963	1.48447	1.53871	1.54991	1.54711	1.55558	1.47399	1.52397	1.5424	1.40468	1.34118	1.38307	1.31747	1.27707	1.31305	-0.416632	-0.31437	-0.359338	-0.356146	-0.290455	-0.493049	-0.405991	-0.467543	-0.44293	-0.118962	-0.121785	-0.414944	-0.33749	-0.251064	-0.346603
-0.310265	-0.352985	-0.519534	-0.358043	-0.299739	-0.48921	-0.455448	-0.479961	-0.550012	-0.586028	-0.648922	-0.446825	-0.357986	-0.41001	-0.438528	-1.13659	-1.23244	-1.17461	-1.1208	-1.06114	-1.15961	-0.871817	-1.16188	-0.813131	-0.662672	-0.592791	-1.08076	-0.930548	-0.989395	-1.01409	0.192341	0.198447	0.28563	0.345022	0.383909	0.487252	0.42382	0.258501	0.611715	0.660411	0.682647	0.876537	0.592287	0.445673	0.431818
0.720415	0.7519	0.686019	0.720376	0.713063	0.664299	0.658487	0.573347	0.661607	0.684863	0.615629	0.707817	0.696621	0.671027	0.766987	-0.439186	-0.459242	-0.366367	-0.551962	-0.519369	-0.439241	-0.606682	-0.632158	-0.551834	-0.719759	-0.787485	-0.727215	-0.831797	-0.835905	-0.772045	-0.0930595	0.0675421	-0.0756006	0.0300045	0.0123329	0.00787258	-0.329859	-0.258944	-0.220364	-0.207004	-0.225974	-0.346947	-0.218702	-0.288727	-0.153416
1.01586	0.949753	0.960078	0.893712	0.947768	1.09106	0.982513	1.08069	1.04344	0.986884	1.01095	0.983736	0.940437	0.979804	0.981989	0.331181	0.391586	0.431358	0.305452	0.329815	0.360802	0.240683	0.28109	0.258778	0.100189	0.144041	0.155235	0.0948277	0.0746975	0.0642357	1.89272	1.98565	1.82168	1.78802	1.76105	1.74191	1.36214	1.3288	1.44342	1.09242	1.15564	1.09988	1.1421	1.11198	1.1646
-0.00961304	-0.0695992	-0.0317545	-0.1148	-0.111335	-0.0623932	-0.0668221	-0.0349483	-0.0911436	-0.0220137	-0.024477	-0.0431137	-0.0345173	-0.0562277	-0.0436497	-0.550842	-0.693569	-0.717621	-0.607792	-0.570238	-0.652275	-0.602095	-0.575436	-0.634935	-0.56686	-0.542158	-0.554106	-0.39036	-0.402784	-0.44405	-0.401381	-0.267287	-0.320125	-0.431347	-0.286512	-0.556155	-0.109932	-0.287241	-0.202873	0.197282	0.0730562	-0.0296154	-0.0360413	0.0010376	-0.00473022
[truncated: 1,327 more rows]
[truncated: 58 more columns]

## Sheet: Ribosomal
1h_Myc_1	1h_Myc_2	1h_Myc_3	1h_XB-GGS_1	1h_XB-GGS_2	1h_XB-GGS_3	1h_GGS-SBP_1	1h_GGS-SBP_2	1h_GGS-SBP_3	1h_XB-GGS-SBP_1	1h_XB-GGS-SBP_2	1h_XB-GGS-SBP_3	1h_XB-GGSGGSGG-SBP_1	1h_XB-GGSGGSGG-SBP_2	1h_XB-GGSGGSGG-SBP_3	2h_Myc_1	2h_Myc_2	2h_Myc_3	2h_XB-GGS_1	2h_XB-GGS_2	2h_XB-GGS_3	2h_GGS-SBP_1	2h_GGS-SBP_2	2h_GGS-SBP_3	2h_XB-GGS-SBP_1	2h_XB-GGS-SBP_2	2h_XB-GGS-SBP_3	2h_XB-GGSGGSGG-SBP_1	2h_XB-GGSGGSGG-SBP_2	2h_XB-GGSGGSGG-SBP_3	6h_Myc_1	6h_Myc_2	6h_Myc_3	6h_XB-GGS_1	6h_XB-GGS_2	6h_XB-GGS_3	6h_GGS-SBP_1	6h_GGS-SBP_2	6h_GGS-SBP_3	6h_XB-GGS-SBP_1	6h_XB-GGS-SBP_2	6h_XB-GGS-SBP_3	6h_XB-GGSGGSGG-SBP_1	6h_XB-GGSGGSGG-SBP_2	6h_XB-GGSGGSGG-SBP_3	Student's T-test Significant 1h_XB-GGS_1h_Myc	Student's T-test Significant 1h_GGS-SBP_1h_Myc	Student's T-test Significant 1h_XB-GGS-SBP_1h_Myc	Student's T-test Significant 1h_XB-GGSGGSGG-SBP_1h_Myc	Student's T-test Significant 2h_XB-GGS_2h_Myc
[truncated: 54 more rows]
[truncated: 58 more columns]

[truncated: 4 more sheets: class I, class II, class III-, class IV]
