# Supplementary material for: Targeted protein degradation in Escherichia coli using CLIPPERs
Source: EMBO Rep. 2025 Jun 25;26(16):3994–4016. doi: 10.1038/s44319-025-00510-9 (PMC12373786; doi:10.1038/s44319-025-00510-9)
Supplement: Supplementary file 12 — Figure EV5 Source Data [file 44319_2025_510_MOESM12_ESM.zip]

Archive with 11 entries (5 files):
- EV5/
- EV5/EV5A/
- EV5/EV5A/Octet_GroTAC1_ZBD.xlsx
- EV5/EV5B/
- EV5/EV5B/Octet_GroTAC2_ZBD.xlsx
- EV5/EV5C/
- EV5/EV5C/Octet_GroTAC3_ZBD.xlsx
- EV5/EV5D/
- EV5/EV5D/Octet_ternary_complex_peptides.xlsx
- EV5/EV5E/
- EV5/EV5E/Octet_ternary_complex_GroTAC2.xlsx
