# Supplementary material for: Targeted protein degradation in Escherichia coli using CLIPPERs
Source: EMBO Rep. 2025 Jun 25;26(16):3994–4016. doi: 10.1038/s44319-025-00510-9 (PMC12373786; doi:10.1038/s44319-025-00510-9)
Supplement: Supplementary file 12 — Figure EV5 Source Data [file 44319_2025_510_MOESM12_ESM.zip › EV5/EV5A/Octet_GroTAC1_ZBD.xlsx]

## Sheet: Sheet 1 - Kinetic Data_2024_12_
XB-SBP
Conc1	1000 nM		Conc1	500 nM		Conc1	250 nM		Conc1	125 nM		Conc1	62.5 nM
Start1	780		Start1	780		Start1	780		Start1	780		Start1	780
Stop1	1499.8		Stop1	1499.8		Stop1	1499.8		Stop1	1499.8		Stop1	1499.8
KObs	0.0233576		KObs	0.0120775		KObs	0.00643754		KObs	0.00361753		KObs	0.00220753
Error KObs	6.98423e-05		Error KObs	3.6381e-05		Error KObs	1.96503e-05		Error KObs	1.1285e-05		Error KObs	7.10229e-06
KOff	0.000797531		KOff	0.000797531		KOff	0.000797531		KOff	0.000797531		KOff	0.000797531
Error KOff	2.91962e-06		Error KOff	2.91962e-06		Error KOff	2.91962e-06		Error KOff	2.91962e-06		Error KOff	2.91962e-06
t1E2	t1E2	t1E2	t1F2	t1F2	t1F2	t1G2	t1G2	t1G2	t1H2	t1H2	t1H2	t1A3	t1A3	t1A3
Time1	Data1	Fit1	Time2	Data2	Fit2	Time3	Data3	Fit3	Time4	Data4	Fit4	Time5	Data5	Fit5
780	0.00488436	0	780	-0.00059416	0	780	-0.00084792	0	780	-0.00141262	0	780	0.00637645	0
780.2	0.00536296	0.00534294	780.2	-0.00016765	0.0028062	780.2	-0.00092728	0.0015151	780.2	-0.00106888	0.00083356	780.2	0.0062497	0.00044368
780.4	0.00547271	0.010661	780.4	0.00040856	0.00560563	780.4	-0.00144278	0.00302826	780.4	-0.00100772	0.00166652	780.4	0.00575137	0.00088717
780.6	0.0056415	0.0159542	780.6	0.00035554	0.00839831	780.6	-0.00175139	0.00453946	780.6	-0.00135066	0.00249887	780.6	0.00550854	0.00133045
780.8	0.00665261	0.0212228	780.8	0.00130274	0.0111842	780.8	-0.00133297	0.00604872	780.8	-0.00096726	0.00333063	780.8	0.0057989	0.00177355
781	0.00788928	0.0264669	781	0.00199897	0.0139635	781	-0.00085563	0.00755604	781	-0.0005755	0.00416178	781	0.00606868	0.00221644
781.2	0.00852886	0.0316865	781.2	0.00223847	0.016736	781.2	-0.00076107	0.00906142	781.2	-0.00059127	0.00499233	781.2	0.00582999	0.00265915
781.4	0.00977144	0.0368817	781.4	0.00305033	0.0195018	781.4	-0.00043531	0.0105649	781.4	-0.00045834	0.00582228	781.4	0.00553457	0.00310165
781.6	0.011477	0.0420528	781.6	0.00403222	0.022261	781.6	0.00044307	0.0120664	781.6	5.015e-05	0.00665163	781.6	0.00581883	0.00354396
781.8	0.0133116	0.0471997	781.8	0.00534495	0.0250134	781.8	0.00127697	0.013566	781.8	0.00059732	0.00748038	781.8	0.00612993	0.00398608
782	0.0154054	0.0523227	782	0.00610547	0.0277593	782	0.00176982	0.0150636	782	0.00091553	0.00830853	782	0.00619838	0.004428
782.2	0.0174376	0.0574218	782.2	0.00728619	0.0304985	782.2	0.00303772	0.0165593	782.2	0.00158837	0.00913608	782.2	0.00672854	0.00486973
782.4	0.0197165	0.0624971	782.4	0.00919264	0.0332312	782.4	0.00398174	0.0180531	782.4	0.00290961	0.00996304	782.4	0.00716258	0.00531126
782.6	0.0212397	0.0675488	782.6	0.0100046	0.0359572	782.6	0.00436277	0.019545	782.6	0.00334943	0.0107894	782.6	0.00690268	0.00575259
782.8	0.0231918	0.0725769	782.8	0.0104463	0.0386766	782.8	0.0053229	0.021035	782.8	0.00331971	0.0116151	782.8	0.00695687	0.00619374
783	0.0250874	0.0775816	783	0.0118436	0.0413895	783	0.00638576	0.022523	783	0.00419901	0.0124403	783	0.00752192	0.00663468
783.2	0.0271166	0.082563	783.2	0.0124785	0.0440959	783.2	0.00690526	0.0240091	783.2	0.00468522	0.0132649	783.2	0.00802404	0.00707543
783.4	0.0293482	0.0875211	783.4	0.0137491	0.0467957	783.4	0.00749025	0.0254933	783.4	0.00577074	0.0140888	783.4	0.00888764	0.00751599
783.6	0.0318294	0.0924562	783.6	0.0145682	0.049489	783.6	0.00818776	0.0269756	783.6	0.00574422	0.0149122	783.6	0.00938708	0.00795635
783.8	0.0340292	0.0973682	783.8	0.0155466	0.0521758	783.8	0.00886377	0.028456	783.8	0.00563699	0.015735	783.8	0.00957243	0.00839652
784	0.0358695	0.102257	784	0.0165257	0.0548561	784	0.00984395	0.0299345	784	0.00639532	0.0165572	784	0.0100725	0.0088365
784.2	0.0373095	0.107124	784.2	0.017702	0.05753	784.2	0.010641	0.0314111	784.2	0.00680092	0.0173787	784.2	0.010374	0.00927628
784.4	0.0388661	0.111967	784.4	0.0182981	0.0601974	784.4	0.0104756	0.0328858	784.4	0.00662208	0.0181997	784.4	0.0101386	0.00971586
784.6	0.0406286	0.116788	784.6	0.0187134	0.0628583	784.6	0.0111053	0.0343586	784.6	0.00626505	0.0190201	784.6	0.0103647	0.0101552
784.8	0.0431135	0.121587	784.8	0.0204719	0.0655129	784.8	0.0116643	0.0358295	784.8	0.00667889	0.0198399	784.8	0.0106416	0.0105945
785	0.0445	0.126363	785	0.020969	0.068161	785	0.0110646	0.0372985	785	0.00621595	0.0206592	785	0.0104461	0.0110335
785.2	0.0459311	0.131117	785.2	0.0220221	0.0708028	785.2	0.0113528	0.0387656	785.2	0.00633649	0.0214778	785.2	0.00997526	0.0114723
785.4	0.0482185	0.135849	785.4	0.0235006	0.0734382	785.4	0.0119255	0.0402308	785.4	0.00673612	0.0222958	785.4	0.00986019	0.0119109
785.6	0.0504622	0.140559	785.6	0.0246341	0.0760672	785.6	0.0124804	0.0416941	785.6	0.00760284	0.0231132	785.6	0.0103476	0.0123493
785.8	0.0525018	0.145247	785.8	0.0254258	0.0786899	785.8	0.0122788	0.0431556	785.8	0.00791154	0.0239301	785.8	0.0101173	0.0127875
786	0.054639	0.149913	786	0.025925	0.0813062	786	0.0120423	0.0446152	786	0.00744248	0.0247463	786	0.00956292	0.0132256
786.2	0.0568743	0.154557	786.2	0.027579	0.0839163	786.2	0.0129244	0.0460729	786.2	0.00821785	0.025562	786.2	0.00995453	0.0136634
786.4	0.0593306	0.15918	786.4	0.0293229	0.08652	786.4	0.0133968	0.0475287	786.4	0.00868793	0.0263771	786.4	0.00993756	0.0141011
786.6	0.0618792	0.163781	786.6	0.0297633	0.0891175	786.6	0.0140353	0.0489826	786.6	0.00908465	0.0271916	786.6	0.0106004	0.0145385
786.8	0.0641381	0.16836	786.8	0.0306875	0.0917087	786.8	0.0145835	0.0504347	786.8	0.00875933	0.0280055	786.8	0.0107829	0.0149758
787	0.0666356	0.172919	787	0.0325999	0.0942936	787	0.0146472	0.0518849	787	0.00866902	0.0288188	787	0.0114734	0.0154129
787.2	0.0694126	0.177456	787.2	0.0332802	0.0968723	787.2	0.0160127	0.0533333	787.2	0.00902061	0.0296315	787.2	0.0121354	0.0158497
787.4	0.0724864	0.181972	787.4	0.0344313	0.0994448	787.4	0.0167288	0.0547797	787.4	0.0100264	0.0304436	787.4	0.012484	0.0162864
787.6	0.0755831	0.186467	787.6	0.0362099	0.102011	787.6	0.0177418	0.0562244	787.6	0.00985738	0.0312552	787.6	0.0127508	0.0167229
787.8	0.0784851	0.19094	787.8	0.0371513	0.104571	787.8	0.0187365	0.0576671	787.8	0.0102129	0.0320661	787.8	0.0130887	0.0171592
788	0.0812313	0.195393	788	0.0391808	0.107125	788	0.0197765	0.059108	788	0.0106057	0.0328765	788	0.0135858	0.0175953
788.2	0.0835672	0.199826	788.2	0.040225	0.109673	788.2	0.0200902	0.0605471	788.2	0.0101982	0.0336863	788.2	0.0126959	0.0180312
788.4	0.0870075	0.204237	788.4	0.0416282	0.112214	788.4	0.0208747	0.0619843	788.4	0.0108956	0.0344954	788.4	0.012734	0.0184669
788.6	0.090199	0.208628	788.6	0.0436946	0.11475	788.6	0.0219095	0.0634196	788.6	0.0111774	0.0353041	788.6	0.0126024	0.0189025
788.8	0.0931069	0.212999	788.8	0.0457881	0.117279	788.8	0.0220755	0.0648531	788.8	0.0115673	0.0361121	788.8	0.0125518	0.0193378
789	0.0960164	0.217349	789	0.0472549	0.119803	789	0.0228676	0.0662848	789	0.0124273	0.0369195	789	0.0125309	0.019773
789.2	0.0994757	0.221679	789.2	0.0493382	0.12232	789.2	0.0246006	0.0677146	789.2	0.0139256	0.0377264	789.2	0.0123657	0.0202079
789.4	0.10248	0.225989	789.4	0.0504722	0.124831	789.4	0.0251876	0.0691426	789.4	0.0141156	0.0385327	789.4	0.0121862	0.0206427
789.6	0.105287	0.230279	789.6	0.0518243	0.127336	789.6	0.0259783	0.0705687	789.6	0.0150058	0.0393384	789.6	0.0123826	0.0210772
789.8	0.108327	0.234548	789.8	0.0530579	0.129835	789.8	0.0261498	0.071993	789.8	0.0147858	0.0401435	789.8	0.012516	0.0215116
790	0.111647	0.238798	790	0.0547422	0.132328	790	0.0271407	0.0734155	790	0.0148019	0.040948	790	0.0129841	0.0219458
790.2	0.114531	0.243028	790.2	0.0566148	0.134815	790.2	0.0283671	0.0748361	790.2	0.0151768	0.0417519	790.2	0.013931	0.0223798
790.4	0.118116	0.247239	790.4	0.0586672	0.137296	790.4	0.0292303	0.0762549	790.4	0.0153105	0.0425553	790.4	0.0147062	0.0228136
790.6	0.121261	0.251429	790.6	0.0597384	0.139771	790.6	0.0297489	0.0776719	790.6	0.0148549	0.0433581	790.6	0.0147794	0.0232472
790.8	0.124988	0.2556	790.8	0.0622403	0.14224	790.8	0.0309356	0.0790871	790.8	0.0153058	0.0441603	790.8	0.0151408	0.0236806
791	0.127844	0.259752	791	0.0642953	0.144703	791	0.0315144	0.0805004	791	0.0148964	0.0449619	791	0.0149367	0.0241138
791.2	0.132011	0.263884	791.2	0.0661584	0.14716	791.2	0.0333018	0.0819119	791.2	0.0157083	0.045763	791.2	0.016349	0.0245469
791.4	0.135102	0.267997	791.4	0.0677424	0.149611	791.4	0.0328966	0.0833217	791.4	0.0152576	0.0465634	791.4	0.0157973	0.0249797
791.6	0.138301	0.272091	791.6	0.0702696	0.152056	791.6	0.033931	0.0847296	791.6	0.0153869	0.0473633	791.6	0.016219	0.0254124
791.8	0.141669	0.276166	791.8	0.0719416	0.154496	791.8	0.0347103	0.0861356	791.8	0.0152505	0.0481626	791.8	0.0162779	0.0258448
792	0.144911	0.280222	792	0.0745905	0.156929	792	0.0354234	0.0875399	792	0.015281	0.0489613	792	0.0162707	0.0262771
792.2	0.148658	0.284259	792.2	0.0766548	0.159357	792.2	0.0362244	0.0889424	792.2	0.0161348	0.0497595	792.2	0.0161182	0.0267092
792.4	0.152808	0.288277	792.4	0.0790883	0.161778	792.4	0.0372985	0.090343	792.4	0.0173133	0.0505571	792.4	0.0167253	0.0271411
792.6	0.156507	0.292276	792.6	0.0812508	0.164194	792.6	0.0378589	0.0917419	792.6	0.0174402	0.051354	792.6	0.0170376	0.0275728
792.8	0.159721	0.296257	792.8	0.0830523	0.166604	792.8	0.0383636	0.093139	792.8	0.0175959	0.0521505	792.8	0.0171199	0.0280043
793	0.163484	0.300219	793	0.0844777	0.169009	793	0.0389124	0.0945342	793	0.017833	0.0529463	793	0.0169505	0.0284356
793.2	0.166466	0.304163	793.2	0.0857582	0.171407	793.2	0.0394622	0.0959277	793.2	0.0178647	0.0537416	793.2	0.0167279	0.0288668
793.4	0.169545	0.308089	793.4	0.0868178	0.1738	793.4	0.0395085	0.0973194	793.4	0.0172399	0.0545363	793.4	0.0168104	0.0292977
793.6	0.172947	0.311996	793.6	0.088721	0.176187	793.6	0.0396619	0.0987092	793.6	0.0179416	0.0553304	793.6	0.0175646	0.0297284
793.8	0.177309	0.315884	793.8	0.0907346	0.178568	793.8	0.0398082	0.100097	793.8	0.0179404	0.0561239	793.8	0.0179611	0.030159
794	0.181316	0.319755	794	0.0927123	0.180943	794	0.0410757	0.101484	794	0.0180903	0.0569169	794	0.0183543	0.0305894
794.2	0.185097	0.323608	794.2	0.0947897	0.183313	794.2	0.0417744	0.102868	794.2	0.0181466	0.0577093	794.2	0.0190592	0.0310195
794.4	0.189545	0.327443	794.4	0.097153	0.185677	794.4	0.0430762	0.104251	794.4	0.0188791	0.0585011	794.4	0.0194417	0.0314495
794.6	0.193404	0.331259	794.6	0.0987104	0.188035	794.6	0.0437821	0.105632	794.6	0.0188039	0.0592924	794.6	0.0194507	0.0318793
794.8	0.197429	0.335059	794.8	0.101209	0.190387	794.8	0.0458037	0.107011	794.8	0.0198515	0.060083	794.8	0.0205377	0.0323089
795	0.201106	0.33884	795	0.102732	0.192734	795	0.0468164	0.108388	795	0.020183	0.0608732	795	0.0201482	0.0327384
795.2	0.20606	0.342604	795.2	0.104958	0.195076	795.2	0.0484183	0.109764	795.2	0.0211499	0.0616627	795.2	0.0209717	0.0331676
795.4	0.209735	0.34635	795.4	0.106853	0.197411	795.4	0.0491276	0.111138	795.4	0.0212781	0.0624517	795.4	0.0201835	0.0335966
795.6	0.213813	0.350079	795.6	0.10993	0.199741	795.6	0.0504223	0.11251	795.6	0.0222535	0.0632401	795.6	0.0208294	0.0340255
795.8	0.218665	0.35379	795.8	0.112734	0.202065	795.8	0.0519019	0.11388	795.8	0.023102	0.0640279	795.8	0.0213185	0.0344541
796	0.223521	0.357484	796	0.115194	0.204384	796	0.0525817	0.115249	796	0.0236654	0.0648151	796	0.0215188	0.0348826
796.2	0.228645	0.361161	796.2	0.118095	0.206697	796.2	0.0543235	0.116616	796.2	0.0246829	0.0656018	796.2	0.0225624	0.0353109
796.4	0.232668	0.364821	796.4	0.120571	0.209005	796.4	0.0549844	0.117981	796.4	0.0251264	0.0663879	796.4	0.0230761	0.035739
796.6	0.236966	0.368463	796.6	0.123125	0.211307	796.6	0.0560602	0.119344	796.6	0.0255304	0.0671735	796.6	0.0237366	0.0361669
796.8	0.240547	0.372089	796.8	0.125901	0.213603	796.8	0.0568552	0.120706	796.8	0.0260599	0.0679585	796.8	0.0239164	0.0365946
797	0.244161	0.375698	797	0.128074	0.215894	797	0.0571099	0.122066	797	0.0258025	0.0687429	797	0.0236958	0.0370221
797.2	0.247496	0.37929	797.2	0.130298	0.218179	797.2	0.0583887	0.123424	797.2	0.0262878	0.0695267	797.2	0.0242419	0.0374495
797.4	0.251329	0.382865	797.4	0.133174	0.220459	797.4	0.0593789	0.12478	797.4	0.0266256	0.07031	797.4	0.0246897	0.0378766
797.6	0.254679	0.386423	797.6	0.136242	0.222733	797.6	0.0602118	0.126134	797.6	0.0268571	0.0710927	797.6	0.0249248	0.0383036
797.8	0.258982	0.389965	797.8	0.139109	0.225002	797.8	0.0617795	0.127487	797.8	0.0269309	0.0718748	797.8	0.0249398	0.0387304
798	0.262435	0.393491	798	0.140904	0.227266	798	0.0631109	0.128838	798	0.0268584	0.0726564	798	0.0252851	0.0391569
798.2	0.266384	0.397	798.2	0.143843	0.229523	798.2	0.0647708	0.130188	798.2	0.0275351	0.0734374	798.2	0.0262391	0.0395833
798.4	0.270099	0.400493	798.4	0.146187	0.231776	798.4	0.066432	0.131535	798.4	0.0274843	0.0742179	798.4	0.0262067	0.0400095
798.6	0.273114	0.403969	798.6	0.147749	0.234023	798.6	0.067674	0.132881	798.6	0.0272458	0.0749978	798.6	0.0257702	0.0404356
798.8	0.276749	0.407429	798.8	0.149598	0.236265	798.8	0.0699936	0.134225	798.8	0.0280223	0.0757771	798.8	0.0260721	0.0408614
799	0.280678	0.410873	799	0.151244	0.238501	799	0.0708756	0.135568	799	0.0283514	0.0765558	799	0.0256701	0.041287
799.2	0.28507	0.414301	799.2	0.153534	0.240732	799.2	0.0722384	0.136908	799.2	0.0287112	0.077334	799.2	0.0259095	0.0417125
799.4	0.289037	0.417713	799.4	0.155783	0.242957	799.4	0.0730519	0.138247	799.4	0.0284454	0.0781116	799.4	0.0260178	0.0421378
799.6	0.293156	0.421109	799.6	0.158072	0.245177	799.6	0.0742865	0.139584	799.6	0.0285848	0.0788887	799.6	0.0266317	0.0425628
799.8	0.29813	0.42449	799.8	0.159784	0.247392	799.8	0.0751893	0.14092	799.8	0.0284996	0.0796652	799.8	0.0267888	0.0429877
800	0.302172	0.427854	800	0.16209	0.249601	800	0.0759981	0.142254	800	0.0282303	0.0804412	800	0.0270498	0.0434124
800.2	0.306587	0.431203	800.2	0.164452	0.251805	800.2	0.0771472	0.143586	800.2	0.0291696	0.0812165	800.2	0.0278017	0.043837
800.4	0.310357	0.434536	800.4	0.166712	0.254004	800.4	0.0771527	0.144916	800.4	0.0300587	0.0819914	800.4	0.0280904	0.0442613
800.6	0.314293	0.437854	800.6	0.169368	0.256197	800.6	0.0782952	0.146245	800.6	0.030587	0.0827656	800.6	0.0287436	0.0446854
800.8	0.318285	0.441156	800.8	0.172222	0.258385	800.8	0.0791701	0.147572	800.8	0.0308473	0.0835393	800.8	0.0286863	0.0451094
801	0.322167	0.444443	801	0.174384	0.260568	801	0.080507	0.148897	801	0.030688	0.0843125	801	0.0283972	0.0455332
801.2	0.326212	0.447715	801.2	0.177322	0.262746	801.2	0.0819346	0.15022	801.2	0.0309003	0.085085	801.2	0.0292048	0.0459567
801.4	0.329823	0.450971	801.4	0.180889	0.264918	801.4	0.0834947	0.151542	801.4	0.0316859	0.0858571	801.4	0.0295556	0.0463801
801.6	0.333833	0.454212	801.6	0.184089	0.267085	801.6	0.0845948	0.152862	801.6	0.0321455	0.0866285	801.6	0.0296116	0.0468034
801.8	0.337976	0.457438	801.8	0.186616	0.269247	801.8	0.0860926	0.154181	801.8	0.0326014	0.0873994	801.8	0.0300089	0.0472264
802	0.341404	0.460649	802	0.189186	0.271403	802	0.0871872	0.155498	802	0.0338316	0.0881698	802	0.0304216	0.0476492
802.2	0.344898	0.463845	802.2	0.192661	0.273555	802.2	0.0890284	0.156813	802.2	0.0350137	0.0889396	802.2	0.0307785	0.0480718
802.4	0.347558	0.467027	802.4	0.194999	0.275701	802.4	0.0902304	0.158126	802.4	0.0348303	0.0897088	802.4	0.030061	0.0484943
802.6	0.350669	0.470193	802.6	0.197296	0.277842	802.6	0.0916533	0.159438	802.6	0.0353308	0.0904775	802.6	0.029992	0.0489166
802.8	0.354848	0.473344	802.8	0.200005	0.279978	802.8	0.0926288	0.160747	802.8	0.0360146	0.0912456	802.8	0.0302984	0.0493387
803	0.359308	0.476481	803	0.202654	0.282109	803	0.0935228	0.162056	803	0.0367066	0.0920132	803	0.0306925	0.0497606
803.2	0.363455	0.479604	803.2	0.205055	0.284234	803.2	0.0947516	0.163362	803.2	0.0371597	0.0927802	803.2	0.0307193	0.0501823
803.4	0.367315	0.482711	803.4	0.20755	0.286355	803.4	0.0962144	0.164667	803.4	0.037104	0.0935467	803.4	0.0308329	0.0506038
803.6	0.371455	0.485804	803.6	0.210226	0.28847	803.6	0.0976259	0.16597	803.6	0.0376747	0.0943126	803.6	0.0314893	0.0510252
803.8	0.37528	0.488883	803.8	0.211996	0.29058	803.8	0.098508	0.167272	803.8	0.0378125	0.0950779	803.8	0.031722	0.0514463
804	0.379437	0.491948	804	0.215081	0.292685	804	0.100173	0.168572	804	0.038302	0.0958427	804	0.0321416	0.0518673
804.2	0.382678	0.494998	804.2	0.216844	0.294786	804.2	0.100427	0.16987	804.2	0.0382526	0.0966069	804.2	0.0321016	0.0522881
804.4	0.386506	0.498034	804.4	0.219634	0.296881	804.4	0.101203	0.171167	804.4	0.0380749	0.0973706	804.4	0.0325001	0.0527087
804.6	0.390325	0.501056	804.6	0.222628	0.298971	804.6	0.103044	0.172462	804.6	0.0381161	0.0981338	804.6	0.0329863	0.0531291
804.8	0.394605	0.504063	804.8	0.225712	0.301055	804.8	0.104073	0.173755	804.8	0.0381206	0.0988964	804.8	0.0329888	0.0535493
805	0.398636	0.507057	805	0.228905	0.303135	805	0.105929	0.175046	805	0.0388845	0.0996584	805	0.0335746	0.0539694
805.2	0.403059	0.510037	805.2	0.232289	0.30521	805.2	0.107026	0.176336	805.2	0.0387319	0.10042	805.2	0.0339507	0.0543892
805.4	0.406776	0.513003	805.4	0.235504	0.30728	805.4	0.108772	0.177624	805.4	0.0402127	0.101181	805.4	0.034488	0.0548089
805.6	0.41115	0.515955	805.6	0.238731	0.309345	805.6	0.110484	0.178911	805.6	0.040955	0.101941	805.6	0.0347574	0.0552284
805.8	0.414855	0.518893	805.8	0.24163	0.311405	805.8	0.112178	0.180196	805.8	0.0415651	0.102701	805.8	0.0352789	0.0556477
806	0.418468	0.521818	806	0.244278	0.31346	806	0.112919	0.181479	806	0.0424884	0.10346	806	0.0350791	0.0560668
806.2	0.422164	0.524728	806.2	0.246916	0.31551	806.2	0.114334	0.182761	806.2	0.0426254	0.104219	806.2	0.0350838	0.0564857
806.4	0.426477	0.527626	806.4	0.249989	0.317555	806.4	0.115717	0.184041	806.4	0.0431524	0.104977	806.4	0.0355864	0.0569045
806.6	0.431149	0.53051	806.6	0.252696	0.319595	806.6	0.11655	0.185319	806.6	0.0440668	0.105735	806.6	0.0361941	0.057323
806.8	0.435411	0.53338	806.8	0.25588	0.32163	806.8	0.118057	0.186596	806.8	0.0453054	0.106492	806.8	0.036956	0.0577414
807	0.439872	0.536237	807	0.258011	0.32366	807	0.119698	0.187871	807	0.0465019	0.107248	807	0.0380101	0.0581596
807.2	0.443849	0.539081	807.2	0.260151	0.325685	807.2	0.12141	0.189144	807.2	0.047622	0.108004	807.2	0.0386807	0.0585776
807.4	0.447624	0.541911	807.4	0.262833	0.327706	807.4	0.123153	0.190416	807.4	0.0483466	0.10876	807.4	0.0390875	0.0589954
807.6	0.45162	0.544729	807.6	0.265328	0.329721	807.6	0.124859	0.191686	807.6	0.0496373	0.109515	807.6	0.0401244	0.0594131
807.8	0.455061	0.547533	807.8	0.266944	0.331732	807.8	0.125771	0.192954	807.8	0.0495533	0.110269	807.8	0.0402842	0.0598305
808	0.458435	0.550324	808	0.269479	0.333738	808	0.127314	0.194221	808	0.0498256	0.111023	808	0.0401449	0.0602478
808.2	0.461273	0.553102	808.2	0.271367	0.335739	808.2	0.128972	0.195486	808.2	0.0500715	0.111776	808.2	0.0404029	0.0606649
808.4	0.464759	0.555867	808.4	0.274314	0.337735	808.4	0.130826	0.19675	808.4	0.0506731	0.112529	808.4	0.0406334	0.0610818
808.6	0.467764	0.55862	808.6	0.277521	0.339727	808.6	0.13276	0.198012	808.6	0.0514323	0.113281	808.6	0.0415028	0.0614985
808.8	0.470863	0.561359	808.8	0.280466	0.341713	808.8	0.133861	0.199272	808.8	0.0509343	0.114033	808.8	0.0415788	0.061915
809	0.473549	0.564086	809	0.282703	0.343695	809	0.135727	0.200531	809	0.0514794	0.114784	809	0.0412631	0.0623314
809.2	0.476042	0.5668	809.2	0.284928	0.345672	809.2	0.136854	0.201788	809.2	0.0513332	0.115534	809.2	0.0409928	0.0627476
809.4	0.478839	0.569501	809.4	0.28781	0.347644	809.4	0.138442	0.203043	809.4	0.0521368	0.116284	809.4	0.0413442	0.0631635
809.6	0.48191	0.57219	809.6	0.290705	0.349612	809.6	0.139898	0.204297	809.6	0.0521539	0.117034	809.6	0.0412065	0.0635794
809.8	0.485681	0.574866	809.8	0.293468	0.351574	809.8	0.141306	0.205549	809.8	0.0521762	0.117783	809.8	0.0410493	0.063995
810	0.488216	0.57753	810	0.295643	0.353532	810	0.141536	0.2068	810	0.0514711	0.118531	810	0.0401478	0.0644104
810.2	0.491869	0.580181	810.2	0.298726	0.355486	810.2	0.142868	0.208049	810.2	0.0515264	0.119279	810.2	0.0404633	0.0648256
810.4	0.496346	0.58282	810.4	0.302424	0.357434	810.4	0.144238	0.209297	810.4	0.053054	0.120026	810.4	0.0417064	0.0652407
810.6	0.499803	0.585446	810.6	0.305798	0.359378	810.6	0.145274	0.210542	810.6	0.053465	0.120773	810.6	0.0423441	0.0656556
810.8	0.503911	0.588061	810.8	0.309362	0.361317	810.8	0.146908	0.211787	810.8	0.0544151	0.121519	810.8	0.0434562	0.0660703
811	0.507908	0.590663	811	0.311505	0.363252	811	0.148177	0.213029	811	0.0551394	0.122265	811	0.0440931	0.0664848
811.2	0.511824	0.593253	811.2	0.314099	0.365182	811.2	0.149586	0.21427	811.2	0.055787	0.12301	811.2	0.0448576	0.0668992
811.4	0.515586	0.595831	811.4	0.317004	0.367107	811.4	0.150722	0.21551	811.4	0.0560772	0.123755	811.4	0.0450364	0.0673133
811.6	0.51935	0.598397	811.6	0.319105	0.369027	811.6	0.152256	0.216747	811.6	0.0570119	0.124499	811.6	0.0457632	0.0677273
811.8	0.522795	0.600951	811.8	0.321631	0.370943	811.8	0.153717	0.217984	811.8	0.057535	0.125242	811.8	0.0458622	0.068141
812	0.52583	0.603493	812	0.323758	0.372854	812	0.155922	0.219218	812	0.0585271	0.125985	812	0.0458863	0.0685546
812.2	0.529911	0.606024	812.2	0.326573	0.374761	812.2	0.1579	0.220451	812.2	0.0598343	0.126728	812.2	0.0467035	0.0689681
812.4	0.532108	0.608542	812.4	0.329159	0.376663	812.4	0.158619	0.221683	812.4	0.0610821	0.12747	812.4	0.0462314	0.0693813
812.6	0.534666	0.611049	812.6	0.331355	0.378561	812.6	0.159651	0.222913	812.6	0.0611581	0.128211	812.6	0.0463731	0.0697944
812.8	0.537515	0.613544	812.8	0.333098	0.380454	812.8	0.160925	0.224141	812.8	0.0617084	0.128952	812.8	0.0462167	0.0702072
813	0.540788	0.616027	813	0.335096	0.382342	813	0.16267	0.225368	813	0.0636072	0.129692	813	0.046491	0.0706199
813.2	0.543386	0.618499	813.2	0.337787	0.384226	813.2	0.163642	0.226593	813.2	0.0641648	0.130432	813.2	0.0467308	0.0710324
813.4	0.546684	0.62096	813.4	0.34082	0.386105	813.4	0.165302	0.227816	813.4	0.0652441	0.131171	813.4	0.0471448	0.0714448
813.6	0.549796	0.623409	813.6	0.343769	0.387979	813.6	0.167361	0.229038	813.6	0.065958	0.13191	813.6	0.0472698	0.0718569
813.8	0.553265	0.625846	813.8	0.346714	0.38985	813.8	0.168694	0.230259	813.8	0.0665494	0.132648	813.8	0.0474316	0.0722689
814	0.555757	0.628272	814	0.34943	0.391715	814	0.169812	0.231477	814	0.0672786	0.133386	814	0.0477391	0.0726806
814.2	0.559756	0.630687	814.2	0.352517	0.393576	814.2	0.171456	0.232695	814.2	0.0682256	0.134123	814.2	0.0486836	0.0730922
814.4	0.563501	0.633091	814.4	0.356344	0.395433	814.4	0.173354	0.23391	814.4	0.0698381	0.134859	814.4	0.0495394	0.0735037
814.6	0.566857	0.635483	814.6	0.359512	0.397285	814.6	0.174925	0.235125	814.6	0.0700335	0.135595	814.6	0.0499702	0.0739149
814.8	0.570332	0.637864	814.8	0.362586	0.399133	814.8	0.176513	0.236337	814.8	0.0703678	0.136331	814.8	0.0505396	0.074326
815	0.57342	0.640234	815	0.364921	0.400976	815	0.178243	0.237548	815	0.0708225	0.137066	815	0.0513083	0.0747368
815.2	0.576901	0.642593	815.2	0.367864	0.402815	815.2	0.179917	0.238758	815.2	0.0710537	0.1378	815.2	0.0523946	0.0751475
815.4	0.580153	0.644941	815.4	0.370394	0.404649	815.4	0.181016	0.239965	815.4	0.07068	0.138534	815.4	0.0525266	0.075558
815.6	0.582946	0.647278	815.6	0.372725	0.406479	815.6	0.182734	0.241172	815.6	0.0710793	0.139267	815.6	0.053297	0.0759684
815.8	0.585677	0.649605	815.8	0.375785	0.408305	815.8	0.184396	0.242377	815.8	0.0711338	0.14	815.8	0.0532275	0.0763785
816	0.588117	0.65192	816	0.377701	0.410126	816	0.184955	0.24358	816	0.0703653	0.140732	816	0.0530708	0.0767885
816.2	0.591038	0.654225	816.2	0.379961	0.411943	816.2	0.186301	0.244782	816.2	0.0709193	0.141464	816.2	0.0531086	0.0771983
816.4	0.593268	0.656518	816.4	0.382138	0.413755	816.4	0.187491	0.245982	816.4	0.0715754	0.142196	816.4	0.052483	0.0776079
816.6	0.596869	0.658802	816.6	0.384256	0.415563	816.6	0.189199	0.24718	816.6	0.0715371	0.142926	816.6	0.0531148	0.0780173
816.8	0.600763	0.661074	816.8	0.387282	0.417367	816.8	0.191616	0.248377	816.8	0.07317	0.143656	816.8	0.0544134	0.0784265
817	0.603359	0.663336	817	0.389773	0.419166	817	0.193412	0.249573	817	0.0741778	0.144386	817	0.0551125	0.0788356
817.2	0.605499	0.665587	817.2	0.391927	0.420961	817.2	0.194552	0.250767	817.2	0.0741419	0.145115	817.2	0.0550085	0.0792445
817.4	0.607928	0.667828	817.4	0.394315	0.422752	817.4	0.196563	0.251959	817.4	0.0754398	0.145844	817.4	0.0556181	0.0796532
817.6	0.610902	0.670059	817.6	0.39751	0.424538	817.6	0.198713	0.25315	817.6	0.0764875	0.146572	817.6	0.0565476	0.0800617
817.8	0.613114	0.672279	817.8	0.399517	0.42632	817.8	0.199725	0.25434	817.8	0.0770191	0.147299	817.8	0.0566563	0.08047
818	0.616298	0.674489	818	0.402213	0.428097	818	0.20161	0.255527	818	0.0783767	0.148026	818	0.0572497	0.0808782
818.2	0.618853	0.676688	818.2	0.404887	0.429871	818.2	0.203569	0.256714	818.2	0.0792792	0.148753	818.2	0.057124	0.0812862
818.4	0.620803	0.678877	818.4	0.407394	0.43164	818.4	0.204598	0.257899	818.4	0.0797942	0.149479	818.4	0.0568393	0.081694
818.6	0.62256	0.681056	818.6	0.409361	0.433405	818.6	0.205209	0.259082	818.6	0.0796348	0.150204	818.6	0.0566778	0.0821016
818.8	0.624385	0.683225	818.8	0.411602	0.435165	818.8	0.20588	0.260264	818.8	0.0794181	0.150929	818.8	0.0564408	0.082509
819	0.62739	0.685384	819	0.413774	0.436922	819	0.207292	0.261444	819	0.0802625	0.151654	819	0.0563476	0.0829163
819.2	0.630141	0.687532	819.2	0.416419	0.438674	819.2	0.208733	0.262623	819.2	0.0809373	0.152378	819.2	0.0564086	0.0833234
819.4	0.632245	0.689671	819.4	0.418544	0.440422	819.4	0.209744	0.2638	819.4	0.0808039	0.153101	819.4	0.0560859	0.0837303
819.6	0.634919	0.6918	819.6	0.421301	0.442165	819.6	0.212046	0.264975	819.6	0.0818167	0.153824	819.6	0.057145	0.084137
819.8	0.63728	0.693918	819.8	0.424365	0.443905	819.8	0.213414	0.26615	819.8	0.0815597	0.154546	819.8	0.056667	0.0845435
820	0.640539	0.696027	820	0.427223	0.44564	820	0.215395	0.267322	820	0.0825086	0.155268	820	0.0574377	0.0849499
820.2	0.643765	0.698126	820.2	0.429878	0.447371	820.2	0.218059	0.268493	820.2	0.0837848	0.155989	820.2	0.0579564	0.0853561
820.4	0.647208	0.700215	820.4	0.433053	0.449098	820.4	0.219692	0.269663	820.4	0.0851069	0.15671	820.4	0.0588062	0.0857621
820.6	0.650904	0.702295	820.6	0.435707	0.450821	820.6	0.222269	0.270831	820.6	0.08639	0.15743	820.6	0.0604209	0.0861679
820.8	0.653015	0.704365	820.8	0.438053	0.452539	820.8	0.224063	0.271998	820.8	0.0870358	0.15815	820.8	0.0606721	0.0865736
821	0.655584	0.706425	821	0.440206	0.454253	821	0.226543	0.273163	821	0.0881621	0.158869	821	0.0614669	0.086979
821.2	0.658814	0.708475	821.2	0.441934	0.455964	821.2	0.228248	0.274326	821.2	0.0885834	0.159588	821.2	0.0621368	0.0873843
821.4	0.661155	0.710516	821.4	0.444496	0.45767	821.4	0.229983	0.275489	821.4	0.0896591	0.160306	821.4	0.0631791	0.0877894
821.6	0.664938	0.712548	821.6	0.44746	0.459372	821.6	0.23199	0.276649	821.6	0.0906426	0.161023	821.6	0.0651786	0.0881944
821.8	0.666946	0.71457	821.8	0.449208	0.46107	821.8	0.233269	0.277808	821.8	0.0915753	0.161741	821.8	0.065768	0.0885991
822	0.670104	0.716583	822	0.452056	0.462764	822	0.23506	0.278966	822	0.0930258	0.162457	822	0.0672534	0.0890037
822.2	0.671994	0.718586	822.2	0.454352	0.464453	822.2	0.236638	0.280122	822.2	0.094273	0.163173	822.2	0.067771	0.0894081
822.4	0.673874	0.72058	822.4	0.456452	0.466139	822.4	0.237255	0.281277	822.4	0.0946495	0.163889	822.4	0.0683974	0.0898123
822.6	0.675818	0.722564	822.6	0.458506	0.467821	822.6	0.237666	0.28243	822.6	0.0949522	0.164604	822.6	0.0681637	0.0902163
822.8	0.678449	0.72454	822.8	0.461018	0.469498	822.8	0.238876	0.283582	822.8	0.0958671	0.165318	822.8	0.0684247	0.0906202
823	0.68128	0.726506	823	0.463313	0.471172	823	0.240366	0.284732	823	0.0972128	0.166032	823	0.0684323	0.0910239
823.2	0.683286	0.728463	823.2	0.466025	0.472841	823.2	0.242151	0.285881	823.2	0.0979969	0.166746	823.2	0.0685002	0.0914274
823.4	0.684791	0.730411	823.4	0.468519	0.474507	823.4	0.243604	0.287028	823.4	0.0974521	0.167459	823.4	0.0684088	0.0918307
823.6	0.687603	0.732349	823.6	0.471523	0.476168	823.6	0.245389	0.288174	823.6	0.0983368	0.168171	823.6	0.0687925	0.0922338
823.8	0.689717	0.734279	823.8	0.474597	0.477825	823.8	0.247347	0.289318	823.8	0.0988627	0.168883	823.8	0.0686366	0.0926368
824	0.691895	0.7362	824	0.476978	0.479479	824	0.249175	0.290461	824	0.0999426	0.169594	824	0.0692255	0.0930396
824.2	0.693781	0.738112	824.2	0.478887	0.481128	824.2	0.250114	0.291602	824.2	0.100015	0.170305	824.2	0.0692779	0.0934422
824.4	0.695581	0.740015	824.4	0.481145	0.482774	824.4	0.251474	0.292742	824.4	0.0998912	0.171016	824.4	0.0696101	0.0938446
824.6	0.697973	0.741909	824.6	0.483159	0.484415	824.6	0.253682	0.293881	824.6	0.10022	0.171726	824.6	0.0700377	0.0942469
824.8	0.698971	0.743794	824.8	0.484977	0.486053	824.8	0.254984	0.295018	824.8	0.0999869	0.172435	824.8	0.0695331	0.094649
825	0.70166	0.74567	825	0.487286	0.487686	825	0.256965	0.296153	825	0.100648	0.173144	825	0.0704459	0.0950509
825.2	0.704422	0.747538	825.2	0.489099	0.489316	825.2	0.258686	0.297287	825.2	0.100787	0.173852	825.2	0.0709078	0.0954526
825.4	0.706456	0.749397	825.4	0.491311	0.490941	825.4	0.260427	0.29842	825.4	0.101329	0.17456	825.4	0.0719999	0.0958541
825.6	0.708468	0.751247	825.6	0.493493	0.492563	825.6	0.261703	0.299551	825.6	0.102099	0.175267	825.6	0.0730509	0.0962555
825.8	0.710339	0.753089	825.8	0.495688	0.494181	825.8	0.263623	0.300681	825.8	0.103472	0.175974	825.8	0.0740849	0.0966567
826	0.712703	0.754922	826	0.498698	0.495795	826	0.265573	0.301809	826	0.104944	0.17668	826	0.0753696	0.0970577
826.2	0.714878	0.756746	826.2	0.501043	0.497405	826.2	0.267188	0.302936	826.2	0.106212	0.177386	826.2	0.0760258	0.0974586
826.4	0.716959	0.758562	826.4	0.5036	0.499011	826.4	0.268911	0.304061	826.4	0.107093	0.178091	826.4	0.0767782	0.0978592
826.6	0.719189	0.76037	826.6	0.506249	0.500614	826.6	0.270284	0.305185	826.6	0.108155	0.178796	826.6	0.0771918	0.0982597
826.8	0.720858	0.762169	826.8	0.508213	0.502212	826.8	0.271652	0.306307	826.8	0.108939	0.1795	826.8	0.077275	0.09866
827	0.723384	0.76396	827	0.510358	0.503807	827	0.273392	0.307428	827	0.110315	0.180204	827	0.0773572	0.0990601
827.2	0.725119	0.765742	827.2	0.512903	0.505397	827.2	0.275462	0.308548	827.2	0.111311	0.180907	827.2	0.0776992	0.0994601
827.4	0.726727	0.767516	827.4	0.515172	0.506984	827.4	0.276821	0.309666	827.4	0.111576	0.18161	827.4	0.0776588	0.0998599
827.6	0.728662	0.769282	827.6	0.517826	0.508567	827.6	0.278353	0.310783	827.6	0.112774	0.182312	827.6	0.0781339	0.100259
827.8	0.730933	0.77104	827.8	0.520431	0.510146	827.8	0.280751	0.311898	827.8	0.114526	0.183014	827.8	0.0790031	0.100659
828	0.732218	0.772789	828	0.521717	0.511722	828	0.281373	0.313012	828	0.114947	0.183715	828	0.0789461	0.101058
828.2	0.734296	0.774531	828.2	0.523843	0.513293	828.2	0.282397	0.314124	828.2	0.115686	0.184416	828.2	0.0789146	0.101457
828.4	0.736114	0.776264	828.4	0.525775	0.514861	828.4	0.283879	0.315235	828.4	0.115546	0.185116	828.4	0.0789815	0.101856
828.6	0.739214	0.777989	828.6	0.527895	0.516425	828.6	0.285249	0.316344	828.6	0.116753	0.185816	828.6	0.0795422	0.102255
828.8	0.740905	0.779706	828.8	0.529727	0.517986	828.8	0.286672	0.317452	828.8	0.11698	0.186515	828.8	0.0796456	0.102653
829	0.743843	0.781415	829	0.531562	0.519542	829	0.288345	0.318559	829	0.11749	0.187214	829	0.0801879	0.103052
829.2	0.746645	0.783116	829.2	0.53378	0.521095	829.2	0.290531	0.319664	829.2	0.118924	0.187912	829.2	0.0807313	0.10345
829.4	0.74851	0.784809	829.4	0.53547	0.522644	829.4	0.291393	0.320768	829.4	0.118921	0.188609	829.4	0.0810493	0.103848
829.6	0.750144	0.786494	829.6	0.537401	0.524189	829.6	0.292228	0.32187	829.6	0.119086	0.189307	829.6	0.0810296	0.104246
829.8	0.752964	0.788172	829.8	0.539865	0.525731	829.8	0.294993	0.322971	829.8	0.119739	0.190003	829.8	0.082356	0.104643
830	0.754966	0.789841	830	0.542714	0.527269	830	0.296842	0.324071	830	0.120718	0.190699	830	0.0831119	0.105041
830.2	0.757213	0.791503	830.2	0.544945	0.528803	830.2	0.299206	0.325169	830.2	0.121048	0.191395	830.2	0.0841445	0.105438
830.4	0.759438	0.793157	830.4	0.547318	0.530333	830.4	0.301605	0.326266	830.4	0.121848	0.19209	830.4	0.0850488	0.105835
830.6	0.76143	0.794804	830.6	0.549831	0.53186	830.6	0.303301	0.327361	830.6	0.122791	0.192785	830.6	0.0858764	0.106232
830.8	0.763236	0.796442	830.8	0.551605	0.533383	830.8	0.304696	0.328455	830.8	0.123413	0.193479	830.8	0.0860696	0.106629
831	0.765915	0.798073	831	0.554405	0.534902	831	0.306247	0.329547	831	0.124465	0.194173	831	0.0871518	0.107026
831.2	0.767482	0.799697	831.2	0.557053	0.536418	831.2	0.307974	0.330639	831.2	0.125126	0.194866	831.2	0.0883358	0.107422
831.4	0.768425	0.801313	831.4	0.559078	0.53793	831.4	0.308881	0.331728	831.4	0.125013	0.195558	831.4	0.0879556	0.107818
831.6	0.77017	0.802921	831.6	0.562039	0.539438	831.6	0.310587	0.332816	831.6	0.12623	0.19625	831.6	0.0886148	0.108215
831.8	0.771979	0.804522	831.8	0.564003	0.540943	831.8	0.312351	0.333903	831.8	0.127337	0.196942	831.8	0.0886556	0.10861
832	0.77309	0.806115	832	0.565554	0.542444	832	0.313738	0.334989	832	0.127577	0.197633	832	0.0882215	0.109006
832.2	0.774819	0.807701	832.2	0.56759	0.543942	832.2	0.315145	0.336073	832.2	0.128257	0.198324	832.2	0.0889123	0.109402
832.4	0.776157	0.80928	832.4	0.569844	0.545436	832.4	0.317124	0.337156	832.4	0.1289	0.199014	832.4	0.0897901	0.109797
832.6	0.778048	0.810851	832.6	0.57176	0.546926	832.6	0.318657	0.338237	832.6	0.130212	0.199704	832.6	0.0903128	0.110192
832.8	0.778546	0.812415	832.8	0.573246	0.548413	832.8	0.320041	0.339317	832.8	0.130182	0.200393	832.8	0.0902729	0.110587
833	0.779451	0.813971	833	0.574807	0.549896	833	0.320864	0.340395	833	0.131127	0.201081	833	0.0903138	0.110982
833.2	0.780578	0.815521	833.2	0.576475	0.551375	833.2	0.321363	0.341472	833.2	0.131933	0.201769	833.2	0.0901275	0.111377
833.4	0.781676	0.817063	833.4	0.57758	0.552851	833.4	0.322533	0.342548	833.4	0.13151	0.202457	833.4	0.0899981	0.111771
833.6	0.782249	0.818598	833.6	0.578179	0.554324	833.6	0.323552	0.343623	833.6	0.131753	0.203144	833.6	0.089804	0.112166
833.8	0.784041	0.820125	833.8	0.579859	0.555792	833.8	0.325466	0.344695	833.8	0.132244	0.203831	833.8	0.0901852	0.11256
834	0.785038	0.821646	834	0.581073	0.557258	834	0.326434	0.345767	834	0.132818	0.204517	834	0.0902793	0.112954
834.2	0.785854	0.82316	834.2	0.581736	0.558719	834.2	0.327956	0.346837	834.2	0.133085	0.205203	834.2	0.0906053	0.113348
834.4	0.787687	0.824666	834.4	0.583592	0.560178	834.4	0.329921	0.347906	834.4	0.134081	0.205888	834.4	0.0913287	0.113741
834.6	0.789805	0.826166	834.6	0.585525	0.561632	834.6	0.331531	0.348974	834.6	0.135191	0.206572	834.6	0.0917004	0.114135
834.8	0.791766	0.827658	834.8	0.587247	0.563084	834.8	0.333148	0.35004	834.8	0.135918	0.207257	834.8	0.0921473	0.114528
835	0.793184	0.829144	835	0.589101	0.564531	835	0.334015	0.351104	835	0.13691	0.20794	835	0.0924613	0.114921
835.2	0.794946	0.830622	835.2	0.591043	0.565976	835.2	0.33582	0.352168	835.2	0.138005	0.208623	835.2	0.0926611	0.115314
835.4	0.796518	0.832094	835.4	0.592831	0.567416	835.4	0.337349	0.35323	835.4	0.138684	0.209306	835.4	0.0924132	0.115707
835.6	0.799068	0.833559	835.6	0.595883	0.568854	835.6	0.339698	0.35429	835.6	0.140455	0.209988	835.6	0.0935079	0.1161
835.8	0.801041	0.835017	835.8	0.597971	0.570287	835.8	0.341742	0.35535	835.8	0.140994	0.21067	835.8	0.0935191	0.116492
836	0.80287	0.836468	836	0.600051	0.571718	836	0.343172	0.356407	836	0.141645	0.211351	836	0.0938047	0.116884
836.2	0.804521	0.837913	836.2	0.602001	0.573145	836.2	0.344427	0.357464	836.2	0.141925	0.212032	836.2	0.0943737	0.117276
836.4	0.806256	0.83935	836.4	0.604437	0.574568	836.4	0.346513	0.358519	836.4	0.143228	0.212712	836.4	0.0951476	0.117668
836.6	0.807818	0.840781	836.6	0.60562	0.575988	836.6	0.347067	0.359573	836.6	0.144112	0.213392	836.6	0.0954186	0.11806
836.8	0.809071	0.842206	836.8	0.607606	0.577405	836.8	0.347957	0.360625	836.8	0.144313	0.214071	836.8	0.0955446	0.118452
837	0.810452	0.843624	837	0.609304	0.578818	837	0.34925	0.361676	837	0.14571	0.21475	837	0.0958832	0.118843
837.2	0.812464	0.845035	837.2	0.610824	0.580227	837.2	0.350715	0.362726	837.2	0.146436	0.215428	837.2	0.0963492	0.119234
837.4	0.813629	0.846439	837.4	0.612105	0.581634	837.4	0.352596	0.363775	837.4	0.146926	0.216106	837.4	0.096813	0.119625
837.6	0.814021	0.847837	837.6	0.613253	0.583037	837.6	0.353038	0.364822	837.6	0.147363	0.216783	837.6	0.0967004	0.120016
837.8	0.81466	0.849229	837.8	0.614621	0.584436	837.8	0.354328	0.365867	837.8	0.147926	0.21746	837.8	0.097288	0.120407
838	0.815372	0.850614	838	0.615754	0.585833	838	0.35574	0.366912	838	0.148679	0.218136	838	0.0981057	0.120797
838.2	0.816069	0.851992	838.2	0.617199	0.587225	838.2	0.357661	0.367955	838.2	0.149473	0.218812	838.2	0.0985822	0.121188
838.4	0.817824	0.853365	838.4	0.619963	0.588615	838.4	0.35986	0.368996	838.4	0.15061	0.219487	838.4	0.0993795	0.121578
838.6	0.819569	0.85473	838.6	0.622516	0.590001	838.6	0.361303	0.370037	838.6	0.151907	0.220162	838.6	0.0997731	0.121968
838.8	0.820688	0.85609	838.8	0.624856	0.591384	838.8	0.362671	0.371076	838.8	0.152854	0.220836	838.8	0.100592	0.122358
839	0.821836	0.857443	839	0.626803	0.592763	839	0.364334	0.372113	839	0.154179	0.22151	839	0.101049	0.122748
839.2	0.824265	0.858789	839.2	0.62912	0.594139	839.2	0.366539	0.37315	839.2	0.155006	0.222184	839.2	0.101795	0.123137
839.4	0.825461	0.86013	839.4	0.631096	0.595512	839.4	0.368421	0.374185	839.4	0.156102	0.222856	839.4	0.102537	0.123526
839.6	0.827565	0.861464	839.6	0.633373	0.596881	839.6	0.369857	0.375218	839.6	0.157527	0.223529	839.6	0.103116	0.123916
839.8	0.829571	0.862792	839.8	0.635079	0.598248	839.8	0.372037	0.376251	839.8	0.158239	0.224201	839.8	0.103292	0.124305
840	0.831577	0.864114	840	0.636808	0.599611	840	0.373977	0.377282	840	0.158555	0.224872	840	0.103813	0.124693
840.2	0.833885	0.865429	840.2	0.63809	0.60097	840.2	0.376215	0.378311	840.2	0.158875	0.225543	840.2	0.10452	0.125082
840.4	0.835993	0.866739	840.4	0.639654	0.602326	840.4	0.377821	0.37934	840.4	0.160047	0.226213	840.4	0.105368	0.12547
840.6	0.837765	0.868042	840.6	0.641193	0.603679	840.6	0.379148	0.380367	840.6	0.160293	0.226883	840.6	0.105456	0.125859
840.8	0.839252	0.86934	840.8	0.642758	0.605029	840.8	0.380653	0.381392	840.8	0.160923	0.227553	840.8	0.10529	0.126247
841	0.840069	0.870631	841	0.644269	0.606376	841	0.382717	0.382417	841	0.162022	0.228222	841	0.105409	0.126635
841.2	0.841242	0.871916	841.2	0.645748	0.607719	841.2	0.383905	0.38344	841.2	0.162811	0.22889	841.2	0.105537	0.127023
841.4	0.841858	0.873196	841.4	0.646939	0.609059	841.4	0.385421	0.384461	841.4	0.163628	0.229558	841.4	0.105663	0.12741
841.6	0.8422	0.874469	841.6	0.648191	0.610396	841.6	0.386627	0.385482	841.6	0.163797	0.230226	841.6	0.105835	0.127798
841.8	0.843315	0.875736	841.8	0.649346	0.611729	841.8	0.388406	0.386501	841.8	0.164783	0.230893	841.8	0.106938	0.128185
842	0.844312	0.876998	842	0.650845	0.61306	842	0.390253	0.387519	842	0.165628	0.23156	842	0.10734	0.128572
842.2	0.845579	0.878253	842.2	0.653422	0.614387	842.2	0.392303	0.388535	842.2	0.166564	0.232226	842.2	0.107572	0.128959
842.4	0.846992	0.879503	842.4	0.655818	0.615711	842.4	0.39361	0.38955	842.4	0.167578	0.232891	842.4	0.108474	0.129346
842.6	0.848148	0.880747	842.6	0.658149	0.617031	842.6	0.395008	0.390564	842.6	0.168209	0.233556	842.6	0.109509	0.129732
842.8	0.849376	0.881985	842.8	0.660327	0.618349	842.8	0.397276	0.391577	842.8	0.169103	0.234221	842.8	0.110657	0.130119
843	0.850882	0.883217	843	0.66242	0.619663	843	0.399584	0.392588	843	0.170393	0.234885	843	0.112079	0.130505
843.2	0.851729	0.884444	843.2	0.663928	0.620975	843.2	0.400568	0.393598	843.2	0.171186	0.235549	843.2	0.113095	0.130891
843.4	0.852614	0.885665	843.4	0.665513	0.622283	843.4	0.402043	0.394607	843.4	0.172765	0.236212	843.4	0.113873	0.131277
843.6	0.85411	0.88688	843.6	0.667413	0.623588	843.6	0.403676	0.395614	843.6	0.173507	0.236875	843.6	0.11457	0.131663
843.8	0.855561	0.88809	843.8	0.669184	0.624889	843.8	0.405382	0.39662	843.8	0.174207	0.237537	843.8	0.115751	0.132048
844	0.856577	0.889294	844	0.670687	0.626188	844	0.406532	0.397625	844	0.174757	0.238199	844	0.116106	0.132434
844.2	0.856927	0.890492	844.2	0.671224	0.627483	844.2	0.406673	0.398628	844.2	0.174742	0.23886	844.2	0.115858	0.132819
844.4	0.857705	0.891685	844.4	0.672653	0.628776	844.4	0.407092	0.399631	844.4	0.175209	0.239521	844.4	0.115903	0.133204
844.6	0.858037	0.892872	844.6	0.674113	0.630065	844.6	0.407739	0.400632	844.6	0.174807	0.240181	844.6	0.115761	0.133589
844.8	0.858514	0.894053	844.8	0.675509	0.631351	844.8	0.408129	0.401631	844.8	0.175421	0.240841	844.8	0.11518	0.133973
845	0.858843	0.895229	845	0.676924	0.632634	845	0.409244	0.40263	845	0.176326	0.2415	845	0.115434	0.134358
845.2	0.860643	0.8964	845.2	0.678275	0.633914	845.2	0.410848	0.403627	845.2	0.17737	0.242159	845.2	0.116107	0.134742
845.4	0.861443	0.897565	845.4	0.679162	0.635191	845.4	0.412156	0.404622	845.4	0.178139	0.242818	845.4	0.116305	0.135127
845.6	0.863029	0.898725	845.6	0.68094	0.636465	845.6	0.413675	0.405617	845.6	0.17899	0.243476	845.6	0.117355	0.135511
845.8	0.864591	0.899879	845.8	0.682445	0.637735	845.8	0.414595	0.40661	845.8	0.180247	0.244133	845.8	0.1179	0.135895
846	0.86624	0.901028	846	0.684167	0.639003	846	0.416542	0.407602	846	0.181025	0.24479	846	0.118351	0.136278
846.2	0.868592	0.902172	846.2	0.686229	0.640267	846.2	0.417707	0.408593	846.2	0.181618	0.245447	846.2	0.119101	0.136662
846.4	0.869739	0.90331	846.4	0.688053	0.641529	846.4	0.418673	0.409582	846.4	0.182173	0.246103	846.4	0.119181	0.137045
846.6	0.8711	0.904443	846.6	0.689994	0.642787	846.6	0.420076	0.41057	846.6	0.182785	0.246758	846.6	0.120009	0.137428
846.8	0.872743	0.905571	846.8	0.692124	0.644043	846.8	0.422069	0.411557	846.8	0.184254	0.247413	846.8	0.121462	0.137811
847	0.873799	0.906693	847	0.693516	0.645295	847	0.423329	0.412542	847	0.185704	0.248068	847	0.122129	0.138194
847.2	0.875194	0.90781	847.2	0.694808	0.646544	847.2	0.425079	0.413527	847.2	0.186814	0.248722	847.2	0.12324	0.138577
847.4	0.877081	0.908922	847.4	0.697093	0.647791	847.4	0.427258	0.41451	847.4	0.188442	0.249376	847.4	0.124635	0.138959
847.6	0.878152	0.910029	847.6	0.698619	0.649034	847.6	0.429182	0.415492	847.6	0.188759	0.250029	847.6	0.12528	0.139342
847.8	0.879253	0.911131	847.8	0.700551	0.650274	847.8	0.430991	0.416472	847.8	0.190258	0.250682	847.8	0.12647	0.139724
848	0.880138	0.912227	848	0.702118	0.651512	848	0.43293	0.417451	848	0.191282	0.251334	848	0.126967	0.140106
848.2	0.88073	0.913319	848.2	0.702957	0.652746	848.2	0.434688	0.418429	848.2	0.191302	0.251986	848.2	0.126749	0.140488
848.4	0.88172	0.914405	848.4	0.704883	0.653978	848.4	0.437072	0.419406	848.4	0.19209	0.252637	848.4	0.127419	0.140869
848.6	0.882751	0.915486	848.6	0.706731	0.655206	848.6	0.439122	0.420381	848.6	0.192773	0.253288	848.6	0.128071	0.141251
848.8	0.88347	0.916562	848.8	0.707916	0.656431	848.8	0.440878	0.421356	848.8	0.193941	0.253938	848.8	0.128408	0.141632
849	0.883534	0.917634	849	0.708182	0.657654	849	0.442005	0.422329	849	0.194941	0.254588	849	0.128591	0.142013
849.2	0.88453	0.9187	849.2	0.709486	0.658874	849.2	0.443641	0.4233	849.2	0.195936	0.255238	849.2	0.128502	0.142394
849.4	0.884431	0.919761	849.4	0.710326	0.66009	849.4	0.443882	0.424271	849.4	0.195797	0.255887	849.4	0.127853	0.142775
849.6	0.886575	0.920817	849.6	0.712339	0.661304	849.6	0.445474	0.42524	849.6	0.196907	0.256535	849.6	0.128699	0.143156
849.8	0.886995	0.921869	849.8	0.713352	0.662515	849.8	0.44603	0.426208	849.8	0.197404	0.257183	849.8	0.128028	0.143536
850	0.88803	0.922915	850	0.714197	0.663722	850	0.447577	0.427175	850	0.197594	0.257831	850	0.127715	0.143917
850.2	0.888099	0.923957	850.2	0.7147	0.664927	850.2	0.44755	0.42814	850.2	0.197503	0.258478	850.2	0.126945	0.144297
850.4	0.888541	0.924994	850.4	0.715551	0.666129	850.4	0.448357	0.429104	850.4	0.197774	0.259124	850.4	0.126458	0.144677
850.6	0.889032	0.926025	850.6	0.716122	0.667328	850.6	0.448833	0.430067	850.6	0.198198	0.25977	850.6	0.1268	0.145057
850.8	0.890231	0.927053	850.8	0.717309	0.668525	850.8	0.45047	0.431029	850.8	0.199055	0.260416	850.8	0.127707	0.145436
851	0.891301	0.928075	851	0.718123	0.669718	851	0.452094	0.43199	851	0.200042	0.261061	851	0.127854	0.145816
851.2	0.89295	0.929092	851.2	0.719625	0.670908	851.2	0.453848	0.432949	851.2	0.200292	0.261706	851.2	0.128874	0.146195
851.4	0.893586	0.930105	851.4	0.720851	0.672096	851.4	0.454954	0.433907	851.4	0.200533	0.26235	851.4	0.129411	0.146574
851.6	0.894051	0.931113	851.6	0.721801	0.673281	851.6	0.456612	0.434864	851.6	0.201192	0.262994	851.6	0.129533	0.146953
851.8	0.895102	0.932117	851.8	0.723317	0.674462	851.8	0.45816	0.435819	851.8	0.202183	0.263638	851.8	0.130512	0.147332
852	0.896222	0.933115	852	0.724282	0.675641	852	0.459739	0.436774	852	0.203134	0.26428	852	0.131174	0.147711
852.2	0.89687	0.934109	852.2	0.725247	0.676818	852.2	0.461904	0.437727	852.2	0.203938	0.264923	852.2	0.131347	0.148089
852.4	0.897868	0.935099	852.4	0.727366	0.677991	852.4	0.464171	0.438679	852.4	0.205895	0.265565	852.4	0.132671	0.148467
852.6	0.899264	0.936084	852.6	0.729222	0.679161	852.6	0.465936	0.439629	852.6	0.20763	0.266206	852.6	0.133954	0.148846
852.8	0.899774	0.937064	852.8	0.730908	0.680329	852.8	0.467365	0.440579	852.8	0.208967	0.266847	852.8	0.134788	0.149224
853	0.900543	0.938039	853	0.732349	0.681494	853	0.468651	0.441527	853	0.209918	0.267488	853	0.135393	0.149601
853.2	0.902151	0.939011	853.2	0.734714	0.682656	853.2	0.470852	0.442474	853.2	0.211709	0.268128	853.2	0.13686	0.149979
853.4	0.903068	0.939977	853.4	0.736407	0.683815	853.4	0.47195	0.44342	853.4	0.212378	0.268768	853.4	0.137289	0.150357
853.6	0.904405	0.940939	853.6	0.738526	0.684972	853.6	0.473637	0.444364	853.6	0.214069	0.269407	853.6	0.13842	0.150734
853.8	0.90445	0.941897	853.8	0.739391	0.686125	853.8	0.474032	0.445308	853.8	0.21451	0.270046	853.8	0.137757	0.151111
854	0.905381	0.94285	854	0.739981	0.687276	854	0.475092	0.44625	854	0.214817	0.270684	854	0.137859	0.151488
854.2	0.906147	0.943799	854.2	0.74144	0.688424	854.2	0.476203	0.447191	854.2	0.2161	0.271322	854.2	0.138446	0.151865
854.4	0.90716	0.944743	854.4	0.742606	0.68957	854.4	0.477256	0.44813	854.4	0.216943	0.271959	854.4	0.138547	0.152241
854.6	0.908083	0.945683	854.6	0.743995	0.690712	854.6	0.477962	0.449069	854.6	0.217833	0.272596	854.6	0.138935	0.152618
854.8	0.909811	0.946618	854.8	0.745352	0.691852	854.8	0.479592	0.450006	854.8	0.218943	0.273232	854.8	0.139823	0.152994
855	0.909988	0.947549	855	0.746106	0.692989	855	0.480037	0.450942	855	0.219015	0.273868	855	0.139606	0.15337
855.2	0.910714	0.948476	855.2	0.7475	0.694123	855.2	0.4808	0.451877	855.2	0.219019	0.274504	855.2	0.139829	0.153746
855.4	0.911408	0.949399	855.4	0.749062	0.695255	855.4	0.482176	0.452811	855.4	0.219784	0.275139	855.4	0.140305	0.154122
855.6	0.912014	0.950317	855.6	0.750088	0.696384	855.6	0.483424	0.453743	855.6	0.220743	0.275773	855.6	0.140844	0.154498
855.8	0.913109	0.951231	855.8	0.751202	0.69751	855.8	0.485218	0.454675	855.8	0.221257	0.276407	855.8	0.141896	0.154873
856	0.913276	0.95214	856	0.752282	0.698633	856	0.486819	0.455605	856	0.221774	0.277041	856	0.142634	0.155249
856.2	0.913814	0.953046	856.2	0.753426	0.699754	856.2	0.488294	0.456534	856.2	0.222354	0.277674	856.2	0.142828	0.155624
856.4	0.914497	0.953947	856.4	0.755587	0.700872	856.4	0.489787	0.457461	856.4	0.223319	0.278307	856.4	0.143658	0.155999
856.6	0.915843	0.954844	856.6	0.757239	0.701987	856.6	0.491992	0.458388	856.6	0.224169	0.278939	856.6	0.144805	0.156374
856.8	0.916312	0.955737	856.8	0.758525	0.7031	856.8	0.494162	0.459313	856.8	0.224242	0.279571	856.8	0.14595	0.156748
857	0.917081	0.956625	857	0.760136	0.70421	857	0.496195	0.460237	857	0.224634	0.280202	857	0.146625	0.157123
857.2	0.918158	0.95751	857.2	0.761579	0.705317	857.2	0.497887	0.46116	857.2	0.225751	0.280833	857.2	0.147238	0.157497
857.4	0.918828	0.95839	857.4	0.762106	0.706421	857.4	0.498975	0.462082	857.4	0.226118	0.281464	857.4	0.147172	0.157871
857.6	0.919046	0.959266	857.6	0.762593	0.707523	857.6	0.500141	0.463002	857.6	0.226431	0.282094	857.6	0.147347	0.158245
857.8	0.920049	0.960138	857.8	0.762923	0.708622	857.8	0.501274	0.463922	857.8	0.22668	0.282723	857.8	0.146994	0.158619
858	0.920333	0.961007	858	0.763258	0.709719	858	0.502316	0.46484	858	0.227412	0.283352	858	0.147052	0.158993
858.2	0.921015	0.961871	858.2	0.763865	0.710813	858.2	0.503034	0.465757	858.2	0.228225	0.283981	858.2	0.147231	0.159366
858.4	0.921328	0.962731	858.4	0.76386	0.711904	858.4	0.503195	0.466673	858.4	0.228409	0.284609	858.4	0.146676	0.15974
858.6	0.922069	0.963587	858.6	0.764406	0.712993	858.6	0.504325	0.467587	858.6	0.228977	0.285237	858.6	0.1469	0.160113
858.8	0.922676	0.964439	858.8	0.764941	0.714079	858.8	0.505496	0.468501	858.8	0.22962	0.285864	858.8	0.147109	0.160486
859	0.922788	0.965287	859	0.766026	0.715162	859	0.505801	0.469413	859	0.230403	0.286491	859	0.147273	0.160859
859.2	0.924091	0.966131	859.2	0.767751	0.716243	859.2	0.507437	0.470324	859.2	0.231469	0.287117	859.2	0.147863	0.161231
859.4	0.925412	0.966971	859.4	0.769314	0.717321	859.4	0.509097	0.471234	859.4	0.232503	0.287743	859.4	0.148332	0.161604
859.6	0.925956	0.967807	859.6	0.769823	0.718397	859.6	0.509707	0.472143	859.6	0.232593	0.288369	859.6	0.148512	0.161976
859.8	0.926534	0.96864	859.8	0.770454	0.71947	859.8	0.510452	0.473051	859.8	0.23309	0.288994	859.8	0.14879	0.162348
860	0.926758	0.969468	860	0.771516	0.72054	860	0.510811	0.473957	860	0.233455	0.289618	860	0.148998	0.16272
860.2	0.927731	0.970293	860.2	0.773115	0.721608	860.2	0.51186	0.474862	860.2	0.23416	0.290242	860.2	0.149346	0.163092
860.4	0.928412	0.971114	860.4	0.774837	0.722673	860.4	0.51329	0.475766	860.4	0.23501	0.290866	860.4	0.149791	0.163464
860.6	0.930029	0.971931	860.6	0.776259	0.723736	860.6	0.515819	0.476669	860.6	0.236207	0.291489	860.6	0.150868	0.163835
860.8	0.930848	0.972744	860.8	0.778219	0.724796	860.8	0.517529	0.477571	860.8	0.237233	0.292112	860.8	0.1515	0.164207
861	0.931952	0.973553	861	0.780247	0.725854	861	0.519371	0.478472	861	0.238582	0.292734	861	0.15269	0.164578
861.2	0.933263	0.974359	861.2	0.781861	0.726909	861.2	0.521345	0.479371	861.2	0.240684	0.293356	861.2	0.154281	0.164949
861.4	0.934547	0.97516	861.4	0.783425	0.727961	861.4	0.52386	0.48027	861.4	0.242742	0.293977	861.4	0.155741	0.16532
861.6	0.935602	0.975959	861.6	0.784944	0.729011	861.6	0.525678	0.481167	861.6	0.243983	0.294598	861.6	0.156609	0.16569
861.8	0.936813	0.976753	861.8	0.786166	0.730059	861.8	0.52705	0.482063	861.8	0.244967	0.295219	861.8	0.157537	0.166061
862	0.937078	0.977544	862	0.787187	0.731104	862	0.528109	0.482957	862	0.245587	0.295839	862	0.157776	0.166431
862.2	0.938045	0.978331	862.2	0.788231	0.732146	862.2	0.529654	0.483851	862.2	0.246727	0.296458	862.2	0.158688	0.166802
862.4	0.938762	0.979114	862.4	0.78985	0.733186	862.4	0.531229	0.484744	862.4	0.247955	0.297078	862.4	0.159496	0.167172
862.6	0.939269	0.979894	862.6	0.790728	0.734223	862.6	0.532951	0.485635	862.6	0.248967	0.297696	862.6	0.160004	0.167542
862.8	0.939507	0.98067	862.8	0.791738	0.735258	862.8	0.533707	0.486525	862.8	0.249686	0.298315	862.8	0.160422	0.167911
863	0.939552	0.981442	863	0.79288	0.73629	863	0.534623	0.487414	863	0.25043	0.298932	863	0.160639	0.168281
863.2	0.940205	0.982211	863.2	0.793883	0.73732	863.2	0.536235	0.488302	863.2	0.250992	0.29955	863.2	0.161395	0.16865
863.4	0.941136	0.982976	863.4	0.794466	0.738347	863.4	0.537094	0.489189	863.4	0.251504	0.300167	863.4	0.161573	0.16902
863.6	0.94034	0.983738	863.6	0.794243	0.739372	863.6	0.536764	0.490075	863.6	0.250673	0.300783	863.6	0.160605	0.169389
863.8	0.940455	0.984496	863.8	0.794763	0.740395	863.8	0.537317	0.490959	863.8	0.251097	0.301399	863.8	0.160822	0.169757
864	0.940627	0.98525	864	0.79596	0.741415	864	0.53848	0.491843	864	0.251364	0.302015	864	0.161144	0.170126
864.2	0.941037	0.986001	864.2	0.796619	0.742432	864.2	0.539917	0.492725	864.2	0.251921	0.30263	864.2	0.16148	0.170495
864.4	0.941435	0.986749	864.4	0.796736	0.743447	864.4	0.540834	0.493606	864.4	0.252366	0.303245	864.4	0.161434	0.170863
864.6	0.942112	0.987493	864.6	0.79698	0.74446	864.6	0.541744	0.494486	864.6	0.252359	0.303859	864.6	0.161511	0.171232
864.8	0.942244	0.988234	864.8	0.79787	0.74547	864.8	0.542308	0.495365	864.8	0.253006	0.304473	864.8	0.161447	0.1716
865	0.942555	0.988971	865	0.798846	0.746477	865	0.543342	0.496243	865	0.253508	0.305086	865	0.162425	0.171968
865.2	0.94352	0.989705	865.2	0.800456	0.747483	865.2	0.544825	0.497119	865.2	0.255308	0.305699	865.2	0.163472	0.172335
865.4	0.9441	0.990435	865.4	0.801532	0.748485	865.4	0.546255	0.497995	865.4	0.256051	0.306311	865.4	0.163791	0.172703
865.6	0.944493	0.991162	865.6	0.802241	0.749486	865.6	0.546896	0.498869	865.6	0.256267	0.306923	865.6	0.163644	0.17307
865.8	0.945013	0.991885	865.8	0.803688	0.750484	865.8	0.548109	0.499742	865.8	0.256668	0.307535	865.8	0.164478	0.173438
866	0.945449	0.992606	866	0.804925	0.751479	866	0.549227	0.500615	866	0.2572	0.308146	866	0.164342	0.173805
866.2	0.946235	0.993322	866.2	0.806167	0.752473	866.2	0.549753	0.501485	866.2	0.258275	0.308757	866.2	0.164814	0.174172
866.4	0.94705	0.994036	866.4	0.806978	0.753463	866.4	0.550997	0.502355	866.4	0.259436	0.309367	866.4	0.165339	0.174539
866.6	0.947437	0.994746	866.6	0.807935	0.754452	866.6	0.552089	0.503224	866.6	0.261014	0.309977	866.6	0.165406	0.174905
866.8	0.947534	0.995453	866.8	0.808592	0.755438	866.8	0.553158	0.504092	866.8	0.262307	0.310586	866.8	0.16605	0.175272
867	0.948051	0.996156	867	0.809592	0.756421	867	0.554017	0.504958	867	0.263463	0.311195	867	0.166326	0.175638
867.2	0.948804	0.996856	867.2	0.810322	0.757403	867.2	0.55542	0.505824	867.2	0.264428	0.311804	867.2	0.16678	0.176004
867.4	0.949536	0.997553	867.4	0.810496	0.758382	867.4	0.556534	0.506688	867.4	0.265291	0.312412	867.4	0.166587	0.17637
867.6	0.949718	0.998247	867.6	0.810943	0.759358	867.6	0.5577	0.507551	867.6	0.265539	0.313019	867.6	0.166077	0.176736
867.8	0.950831	0.998938	867.8	0.812136	0.760332	867.8	0.559617	0.508413	867.8	0.267245	0.313626	867.8	0.167404	0.177102
868	0.951558	0.999625	868	0.812523	0.761304	868	0.561151	0.509274	868	0.26796	0.314233	868	0.16805	0.177467
868.2	0.952105	1.00031	868.2	0.812938	0.762274	868.2	0.562383	0.510134	868.2	0.268493	0.314839	868.2	0.168299	0.177832
868.4	0.952124	1.00099	868.4	0.81241	0.763241	868.4	0.562686	0.510993	868.4	0.268028	0.315445	868.4	0.168083	0.178198
868.6	0.952564	1.00167	868.6	0.81283	0.764206	868.6	0.563331	0.51185	868.6	0.268355	0.316051	868.6	0.167977	0.178563
868.8	0.953705	1.00234	868.8	0.814218	0.765168	868.8	0.564484	0.512707	868.8	0.269708	0.316656	868.8	0.169087	0.178928
869	0.954306	1.00301	869	0.815283	0.766128	869	0.566172	0.513562	869	0.270153	0.31726	869	0.170085	0.179292
869.2	0.955592	1.00368	869.2	0.816871	0.767086	869.2	0.567578	0.514416	869.2	0.271272	0.317864	869.2	0.171195	0.179657
869.4	0.95609	1.00435	869.4	0.818327	0.768042	869.4	0.569226	0.51527	869.4	0.27129	0.318468	869.4	0.171982	0.180021
869.6	0.956395	1.00501	869.6	0.819422	0.768995	869.6	0.570331	0.516122	869.6	0.27174	0.319071	869.6	0.172786	0.180385
869.8	0.957977	1.00567	869.8	0.821339	0.769946	869.8	0.571796	0.516973	869.8	0.272462	0.319674	869.8	0.174284	0.180749
870	0.959154	1.00632	870	0.82264	0.770894	870	0.572757	0.517823	870	0.273011	0.320276	870	0.174589	0.181113
870.2	0.959495	1.00698	870.2	0.823881	0.771841	870.2	0.573541	0.518672	870.2	0.273863	0.320878	870.2	0.175116	0.181477
870.4	0.95996	1.00763	870.4	0.824579	0.772785	870.4	0.574982	0.519519	870.4	0.274904	0.32148	870.4	0.175592	0.181841
870.6	0.960756	1.00827	870.6	0.826671	0.773727	870.6	0.576615	0.520366	870.6	0.276472	0.322081	870.6	0.176659	0.182204
870.8	0.960847	1.00892	870.8	0.827643	0.774666	870.8	0.578473	0.521211	870.8	0.277259	0.322681	870.8	0.177304	0.182567
871	0.961803	1.00956	871	0.828809	0.775603	871	0.579877	0.522056	871	0.27771	0.323282	871	0.177484	0.18293
871.2	0.962138	1.0102	871.2	0.82871	0.776538	871.2	0.580944	0.522899	871.2	0.278187	0.323881	871.2	0.177401	0.183293
871.4	0.962489	1.01083	871.4	0.828686	0.777471	871.4	0.582141	0.523742	871.4	0.278963	0.324481	871.4	0.177619	0.183656
871.6	0.962778	1.01146	871.6	0.829636	0.778402	871.6	0.58339	0.524583	871.6	0.279769	0.32508	871.6	0.177811	0.184019
871.8	0.962743	1.01209	871.8	0.829966	0.77933	871.8	0.58469	0.525423	871.8	0.280954	0.325678	871.8	0.178729	0.184381
872	0.962287	1.01272	872	0.829666	0.780256	872	0.585179	0.526262	872	0.280988	0.326276	872	0.178445	0.184743
872.2	0.96235	1.01334	872.2	0.830355	0.78118	872.2	0.586253	0.5271	872.2	0.281483	0.326874	872.2	0.17831	0.185106
872.4	0.96278	1.01396	872.4	0.830857	0.782101	872.4	0.587575	0.527937	872.4	0.282443	0.327471	872.4	0.179162	0.185468
872.6	0.963232	1.01458	872.6	0.831963	0.78302	872.6	0.588408	0.528773	872.6	0.283711	0.328068	872.6	0.179801	0.185829
872.8	0.96418	1.01519	872.8	0.833083	0.783937	872.8	0.589756	0.529607	872.8	0.284882	0.328664	872.8	0.181067	0.186191
873	0.965018	1.0158	873	0.834242	0.784852	873	0.591375	0.530441	873	0.286333	0.32926	873	0.181813	0.186553
873.2	0.96636	1.01641	873.2	0.836064	0.785765	873.2	0.592523	0.531274	873.2	0.287162	0.329855	873.2	0.182996	0.186914
873.4	0.966821	1.01702	873.4	0.837574	0.786675	873.4	0.593812	0.532105	873.4	0.287756	0.33045	873.4	0.184216	0.187275
873.6	0.967199	1.01762	873.6	0.838092	0.787584	873.6	0.594542	0.532936	873.6	0.289206	0.331045	873.6	0.185345	0.187636
873.8	0.968563	1.01822	873.8	0.839304	0.78849	873.8	0.596007	0.533765	873.8	0.290727	0.331639	873.8	0.186063	0.187997
874	0.968561	1.01882	874	0.840072	0.789394	874	0.596984	0.534593	874	0.291403	0.332232	874	0.18621	0.188358
874.2	0.968582	1.01941	874.2	0.840752	0.790295	874.2	0.597821	0.535421	874.2	0.29206	0.332826	874.2	0.186259	0.188718
874.4	0.969292	1.02001	874.4	0.84204	0.791195	874.4	0.599789	0.536247	874.4	0.293422	0.333419	874.4	0.187047	0.189079
874.6	0.970522	1.02059	874.6	0.844203	0.792092	874.6	0.60242	0.537072	874.6	0.295308	0.334011	874.6	0.188573	0.189439
874.8	0.970634	1.02118	874.8	0.84499	0.792988	874.8	0.603745	0.537896	874.8	0.296046	0.334603	874.8	0.188819	0.189799
875	0.972012	1.02176	875	0.845569	0.793881	875	0.604419	0.538719	875	0.29695	0.335195	875	0.189575	0.190159
875.2	0.972317	1.02235	875.2	0.845998	0.794771	875.2	0.604937	0.539541	875.2	0.297682	0.335786	875.2	0.18988	0.190518
875.4	0.97243	1.02292	875.4	0.846512	0.79566	875.4	0.606357	0.540362	875.4	0.2982	0.336376	875.4	0.189876	0.190878
875.6	0.972419	1.0235	875.6	0.846869	0.796547	875.6	0.607033	0.541182	875.6	0.298622	0.336967	875.6	0.189398	0.191237
875.8	0.972514	1.02407	875.8	0.846705	0.797431	875.8	0.607517	0.542	875.8	0.298769	0.337557	875.8	0.189469	0.191597
876	0.972505	1.02464	876	0.846883	0.798314	876	0.607907	0.542818	876	0.29865	0.338146	876	0.189169	0.191956
876.2	0.973445	1.02521	876.2	0.847916	0.799194	876.2	0.609083	0.543635	876.2	0.299127	0.338735	876.2	0.189411	0.192315
876.4	0.973945	1.02577	876.4	0.848578	0.800072	876.4	0.610264	0.54445	876.4	0.300344	0.339324	876.4	0.189877	0.192674
876.6	0.974083	1.02634	876.6	0.849152	0.800948	876.6	0.61096	0.545265	876.6	0.30099	0.339912	876.6	0.190065	0.193032
876.8	0.974458	1.0269	876.8	0.849624	0.801822	876.8	0.611847	0.546079	876.8	0.301561	0.340499	876.8	0.189986	0.193391
877	0.975032	1.02745	877	0.850482	0.802693	877	0.612693	0.546891	877	0.302414	0.341087	877	0.189644	0.193749
877.2	0.974845	1.02801	877.2	0.851807	0.803563	877.2	0.613422	0.547702	877.2	0.302284	0.341674	877.2	0.18992	0.194107
877.4	0.974876	1.02856	877.4	0.852656	0.804431	877.4	0.614416	0.548513	877.4	0.303266	0.34226	877.4	0.19015	0.194465
877.6	0.975287	1.02911	877.6	0.852942	0.805296	877.6	0.615387	0.549322	877.6	0.303919	0.342846	877.6	0.190603	0.194823
877.8	0.975374	1.02965	877.8	0.853378	0.806159	877.8	0.616593	0.55013	877.8	0.304324	0.343432	877.8	0.19041	0.195181
878	0.975866	1.0302	878	0.854529	0.807021	878	0.617697	0.550938	878	0.304715	0.344017	878	0.190585	0.195538
878.2	0.976781	1.03074	878.2	0.856613	0.80788	878.2	0.619102	0.551744	878.2	0.305647	0.344602	878.2	0.191205	0.195896
878.4	0.976859	1.03128	878.4	0.857854	0.808737	878.4	0.620616	0.552549	878.4	0.306776	0.345186	878.4	0.192394	0.196253
878.6	0.97772	1.03182	878.6	0.858597	0.809592	878.6	0.62146	0.553353	878.6	0.307014	0.34577	878.6	0.192754	0.19661
878.8	0.978113	1.03235	878.8	0.858991	0.810445	878.8	0.621628	0.554156	878.8	0.306988	0.346353	878.8	0.193177	0.196967
879	0.978884	1.03288	879	0.859808	0.811296	879	0.622484	0.554958	879	0.307317	0.346936	879	0.194217	0.197323
879.2	0.979001	1.03341	879.2	0.859413	0.812145	879.2	0.623074	0.55576	879.2	0.306948	0.347519	879.2	0.19396	0.19768
879.4	0.979564	1.03394	879.4	0.859969	0.812992	879.4	0.624213	0.55656	879.4	0.307518	0.348101	879.4	0.193989	0.198036
879.6	0.980585	1.03446	879.6	0.861085	0.813836	879.6	0.62563	0.557359	879.6	0.308648	0.348683	879.6	0.195386	0.198393
879.8	0.980877	1.03498	879.8	0.861211	0.814679	879.8	0.626271	0.558157	879.8	0.309413	0.349264	879.8	0.196461	0.198749
880	0.981362	1.0355	880	0.861962	0.81552	880	0.627389	0.558953	880	0.310415	0.349845	880	0.197302	0.199105
880.2	0.982343	1.03602	880.2	0.862799	0.816358	880.2	0.628506	0.559749	880.2	0.311647	0.350426	880.2	0.198216	0.199461
880.4	0.982901	1.03653	880.4	0.863684	0.817195	880.4	0.629862	0.560544	880.4	0.313505	0.351006	880.4	0.199256	0.199816
880.6	0.982647	1.03705	880.6	0.864494	0.81803	880.6	0.631015	0.561338	880.6	0.315259	0.351586	880.6	0.199666	0.200172
880.8	0.982296	1.03756	880.8	0.864066	0.818862	880.8	0.631276	0.562131	880.8	0.315481	0.352165	880.8	0.199352	0.200527
881	0.982762	1.03806	881	0.865726	0.819693	881	0.632775	0.562923	881	0.317107	0.352744	881	0.200035	0.200882
881.2	0.983124	1.03857	881.2	0.866685	0.820522	881.2	0.633749	0.563714	881.2	0.31779	0.353322	881.2	0.200617	0.201237
881.4	0.984528	1.03907	881.4	0.868196	0.821348	881.4	0.635697	0.564503	881.4	0.319058	0.3539	881.4	0.200902	0.201592
881.6	0.985344	1.03957	881.6	0.86959	0.822173	881.6	0.636661	0.565292	881.6	0.320215	0.354478	881.6	0.201395	0.201947
881.8	0.985757	1.04007	881.8	0.870521	0.822996	881.8	0.637732	0.56608	881.8	0.321484	0.355055	881.8	0.201449	0.202301
882	0.986668	1.04056	882	0.872529	0.823816	882	0.639257	0.566867	882	0.322709	0.355632	882	0.20206	0.202656
882.2	0.986441	1.04106	882.2	0.873135	0.824635	882.2	0.639146	0.567652	882.2	0.322583	0.356208	882.2	0.201782	0.20301
882.4	0.98729	1.04155	882.4	0.873184	0.825452	882.4	0.640384	0.568437	882.4	0.323023	0.356784	882.4	0.202428	0.203364
882.6	0.987696	1.04204	882.6	0.873743	0.826266	882.6	0.641405	0.569221	882.6	0.323508	0.35736	882.6	0.202346	0.203718
882.8	0.988433	1.04252	882.8	0.87473	0.827079	882.8	0.642895	0.570003	882.8	0.324443	0.357935	882.8	0.203668	0.204072
883	0.988872	1.04301	883	0.87523	0.82789	883	0.644139	0.570785	883	0.325021	0.358509	883	0.204089	0.204425
883.2	0.989809	1.04349	883.2	0.875485	0.828699	883.2	0.64533	0.571566	883.2	0.325621	0.359084	883.2	0.203848	0.204779
883.4	0.991099	1.04397	883.4	0.877045	0.829506	883.4	0.647314	0.572345	883.4	0.327064	0.359658	883.4	0.205162	0.205132
883.6	0.992615	1.04445	883.6	0.878452	0.83031	883.6	0.648795	0.573124	883.6	0.328746	0.360231	883.6	0.206887	0.205485
883.8	0.992837	1.04492	883.8	0.878908	0.831113	883.8	0.649289	0.573902	883.8	0.329496	0.360804	883.8	0.207203	0.205838
884	0.993466	1.04539	884	0.879899	0.831915	884	0.650565	0.574679	884	0.330229	0.361377	884	0.207661	0.206191
884.2	0.993429	1.04587	884.2	0.880236	0.832714	884.2	0.651219	0.575454	884.2	0.330485	0.361949	884.2	0.208288	0.206544
884.4	0.992605	1.04633	884.4	0.88005	0.833511	884.4	0.651943	0.576229	884.4	0.331048	0.362521	884.4	0.208182	0.206896
884.6	0.991892	1.0468	884.6	0.880092	0.834306	884.6	0.652698	0.577003	884.6	0.331385	0.363092	884.6	0.208227	0.207248
884.8	0.992257	1.04726	884.8	0.879982	0.835099	884.8	0.653129	0.577775	884.8	0.331021	0.363663	884.8	0.208466	0.207601
885	0.992259	1.04773	885	0.880791	0.835891	885	0.653672	0.578547	885	0.331824	0.364233	885	0.208788	0.207953
885.2	0.992639	1.04819	885.2	0.88066	0.83668	885.2	0.653707	0.579318	885.2	0.331558	0.364804	885.2	0.208727	0.208305
885.4	0.99232	1.04864	885.4	0.881406	0.837468	885.4	0.654484	0.580087	885.4	0.332267	0.365373	885.4	0.209308	0.208656
885.6	0.992542	1.0491	885.6	0.881722	0.838254	885.6	0.654849	0.580856	885.6	0.333468	0.365943	885.6	0.209745	0.209008
885.8	0.992546	1.04955	885.8	0.881935	0.839038	885.8	0.655705	0.581624	885.8	0.333904	0.366512	885.8	0.210471	0.209359
886	0.992468	1.05	886	0.88232	0.83982	886	0.656671	0.582391	886	0.334004	0.36708	886	0.211345	0.209711
886.2	0.991838	1.05045	886.2	0.882233	0.8406	886.2	0.65692	0.583156	886.2	0.334001	0.367648	886.2	0.211366	0.210062
886.4	0.992761	1.0509	886.4	0.882977	0.841378	886.4	0.659536	0.583921	886.4	0.33543	0.368216	886.4	0.212827	0.210413
886.6	0.992657	1.05135	886.6	0.883594	0.842154	886.6	0.66093	0.584685	886.6	0.336896	0.368783	886.6	0.214137	0.210763
886.8	0.99344	1.05179	886.8	0.884065	0.842929	886.8	0.662719	0.585448	886.8	0.337973	0.36935	886.8	0.215065	0.211114
887	0.993717	1.05223	887	0.884328	0.843701	887	0.663565	0.586209	887	0.339052	0.369916	887	0.215096	0.211465
887.2	0.994531	1.05267	887.2	0.885248	0.844472	887.2	0.665039	0.58697	887.2	0.3395	0.370482	887.2	0.21502	0.211815
887.4	0.995715	1.05311	887.4	0.886494	0.845241	887.4	0.666786	0.58773	887.4	0.340414	0.371048	887.4	0.216421	0.212165
887.6	0.997166	1.05354	887.6	0.887323	0.846008	887.6	0.667674	0.588489	887.6	0.34176	0.371613	887.6	0.216923	0.212515
887.8	0.997991	1.05397	887.8	0.8885	0.846773	887.8	0.669026	0.589247	887.8	0.342796	0.372178	887.8	0.217181	0.212865
888	0.997914	1.0544	888	0.888908	0.847536	888	0.669578	0.590004	888	0.34276	0.372742	888	0.21704	0.213215
888.2	0.998174	1.05483	888.2	0.889446	0.848297	888.2	0.669755	0.59076	888.2	0.342981	0.373306	888.2	0.217201	0.213564
888.4	0.998571	1.05526	888.4	0.889968	0.849057	888.4	0.670003	0.591515	888.4	0.343974	0.37387	888.4	0.217112	0.213914
888.6	0.998821	1.05568	888.6	0.890657	0.849815	888.6	0.670312	0.592269	888.6	0.344577	0.374433	888.6	0.217864	0.214263
888.8	0.999525	1.05611	888.8	0.891047	0.850571	888.8	0.670027	0.593022	888.8	0.345539	0.374996	888.8	0.217736	0.214612
889	0.999941	1.05653	889	0.891698	0.851325	889	0.670137	0.593774	889	0.346355	0.375558	889	0.218304	0.214961
889.2	1.00049	1.05695	889.2	0.891992	0.852077	889.2	0.670474	0.594525	889.2	0.346903	0.37612	889.2	0.218857	0.21531
889.4	1.00051	1.05736	889.4	0.892893	0.852828	889.4	0.671123	0.595275	889.4	0.348267	0.376682	889.4	0.219677	0.215658
889.6	1.00143	1.05778	889.6	0.893679	0.853576	889.6	0.671635	0.596024	889.6	0.349099	0.377243	889.6	0.219929	0.216007
889.8	1.00137	1.05819	889.8	0.893985	0.854323	889.8	0.672288	0.596773	889.8	0.349179	0.377803	889.8	0.220567	0.216355
890	1.00129	1.0586	890	0.89429	0.855068	890	0.67331	0.59752	890	0.349751	0.378364	890	0.221066	0.216703
890.2	1.00103	1.05901	890.2	0.894555	0.855812	890.2	0.674629	0.598266	890.2	0.350655	0.378924	890.2	0.221378	0.217051
890.4	1.002	1.05942	890.4	0.895729	0.856553	890.4	0.677253	0.599011	890.4	0.352183	0.379483	890.4	0.22332	0.217399
890.6	1.00243	1.05983	890.6	0.896752	0.857293	890.6	0.678803	0.599756	890.6	0.353516	0.380042	890.6	0.224787	0.217747
890.8	1.00195	1.06023	890.8	0.896834	0.858031	890.8	0.679725	0.600499	890.8	0.35381	0.380601	890.8	0.225037	0.218095
891	1.00244	1.06063	891	0.898278	0.858767	891	0.680825	0.601242	891	0.354571	0.381159	891	0.225874	0.218442
891.2	1.00271	1.06103	891.2	0.898942	0.859501	891.2	0.681416	0.601983	891.2	0.354628	0.381717	891.2	0.225876	0.218789
891.4	1.00315	1.06143	891.4	0.898761	0.860234	891.4	0.68306	0.602724	891.4	0.355479	0.382275	891.4	0.22644	0.219136
891.6	1.00381	1.06182	891.6	0.899002	0.860964	891.6	0.683672	0.603463	891.6	0.356205	0.382832	891.6	0.226038	0.219483
891.8	1.00457	1.06222	891.8	0.900306	0.861694	891.8	0.68532	0.604202	891.8	0.357747	0.383388	891.8	0.22658	0.21983
892	1.00386	1.06261	892	0.900052	0.862421	892	0.685538	0.60494	892	0.357695	0.383945	892	0.226462	0.220177
892.2	1.00398	1.063	892.2	0.899898	0.863146	892.2	0.686495	0.605676	892.2	0.358163	0.384501	892.2	0.226687	0.220523
892.4	1.00359	1.06339	892.4	0.89977	0.86387	892.4	0.686948	0.606412	892.4	0.358641	0.385056	892.4	0.226451	0.22087
892.6	1.00325	1.06378	892.6	0.899873	0.864592	892.6	0.687335	0.607147	892.6	0.358939	0.385611	892.6	0.226706	0.221216
892.8	1.00313	1.06416	892.8	0.900113	0.865312	892.8	0.687008	0.607881	892.8	0.358886	0.386166	892.8	0.225564	0.221562
893	1.00363	1.06455	893	0.901073	0.866031	893	0.688172	0.608614	893	0.3601	0.38672	893	0.226802	0.221908
893.2	1.00396	1.06493	893.2	0.901233	0.866748	893.2	0.688439	0.609346	893.2	0.360948	0.387274	893.2	0.226675	0.222253
893.4	1.00458	1.06531	893.4	0.901853	0.867463	893.4	0.689016	0.610077	893.4	0.361884	0.387827	893.4	0.227077	0.222599
893.6	1.00529	1.06568	893.6	0.902324	0.868176	893.6	0.689657	0.610807	893.6	0.362025	0.38838	893.6	0.227355	0.222944
893.8	1.00628	1.06606	893.8	0.903269	0.868888	893.8	0.691388	0.611536	893.8	0.363307	0.388933	893.8	0.228103	0.22329
894	1.00708	1.06643	894	0.904377	0.869598	894	0.693303	0.612264	894	0.364946	0.389485	894	0.229166	0.223635
894.2	1.00823	1.06681	894.2	0.905963	0.870306	894.2	0.695219	0.612992	894.2	0.366267	0.390037	894.2	0.230693	0.22398
894.4	1.00899	1.06718	894.4	0.907521	0.871013	894.4	0.696605	0.613718	894.4	0.36743	0.390589	894.4	0.231838	0.224325
894.6	1.00985	1.06755	894.6	0.908378	0.871717	894.6	0.696592	0.614444	894.6	0.368767	0.39114	894.6	0.23244	0.224669
894.8	1.01026	1.06792	894.8	0.908679	0.87242	894.8	0.697055	0.615168	894.8	0.369367	0.39169	894.8	0.232366	0.225014
895	1.01129	1.06828	895	0.910092	0.873122	895	0.698247	0.615892	895	0.37091	0.392241	895	0.233003	0.225358
895.2	1.01157	1.06865	895.2	0.909984	0.873822	895.2	0.698808	0.616614	895.2	0.371924	0.392791	895.2	0.233141	0.225702
895.4	1.01252	1.06901	895.4	0.910588	0.87452	895.4	0.700986	0.617336	895.4	0.373165	0.39334	895.4	0.233694	0.226046
895.6	1.0126	1.06937	895.6	0.911284	0.875216	895.6	0.701647	0.618057	895.6	0.373981	0.393889	895.6	0.234357	0.22639
895.8	1.01261	1.06973	895.8	0.911534	0.875911	895.8	0.702678	0.618777	895.8	0.374928	0.394438	895.8	0.235085	0.226734
896	1.01263	1.07008	896	0.912001	0.876604	896	0.703252	0.619496	896	0.375248	0.394986	896	0.235798	0.227078
896.2	1.01247	1.07044	896.2	0.912248	0.877295	896.2	0.704184	0.620214	896.2	0.375833	0.395534	896.2	0.236829	0.227421
896.4	1.01301	1.07079	896.4	0.91327	0.877985	896.4	0.704884	0.620931	896.4	0.376461	0.396081	896.4	0.237451	0.227764
896.6	1.01349	1.07115	896.6	0.914358	0.878672	896.6	0.705086	0.621647	896.6	0.377243	0.396629	896.6	0.238723	0.228108
896.8	1.01388	1.0715	896.8	0.915092	0.879359	896.8	0.705389	0.622362	896.8	0.377939	0.397175	896.8	0.238749	0.228451
897	1.01486	1.07185	897	0.916043	0.880043	897	0.70653	0.623077	897	0.379324	0.397722	897	0.240433	0.228793
897.2	1.01541	1.07219	897.2	0.916708	0.880726	897.2	0.707266	0.62379	897.2	0.380155	0.398267	897.2	0.240813	0.229136
897.4	1.01615	1.07254	897.4	0.917444	0.881408	897.4	0.708709	0.624502	897.4	0.381044	0.398813	897.4	0.241512	0.229479
897.6	1.0169	1.07288	897.6	0.918749	0.882088	897.6	0.710358	0.625214	897.6	0.381965	0.399358	897.6	0.242637	0.229821
897.8	1.01739	1.07323	897.8	0.919746	0.882766	897.8	0.711828	0.625925	897.8	0.382932	0.399903	897.8	0.24291	0.230163
898	1.01743	1.07357	898	0.920234	0.883442	898	0.712763	0.626634	898	0.383546	0.400447	898	0.243416	0.230505
898.2	1.01812	1.07391	898.2	0.920562	0.884117	898.2	0.713326	0.627343	898.2	0.384169	0.400991	898.2	0.243569	0.230847
898.4	1.0181	1.07425	898.4	0.919988	0.88479	898.4	0.713205	0.628051	898.4	0.384493	0.401535	898.4	0.242631	0.231189
898.6	1.01864	1.07458	898.6	0.919647	0.885462	898.6	0.713348	0.628758	898.6	0.38499	0.402078	898.6	0.242746	0.231531
898.8	1.019	1.07492	898.8	0.919582	0.886132	898.8	0.714838	0.629464	898.8	0.385524	0.402621	898.8	0.243133	0.231872
899	1.0189	1.07525	899	0.919276	0.8868	899	0.715073	0.630169	899	0.386166	0.403163	899	0.243324	0.232213
899.2	1.01833	1.07558	899.2	0.919376	0.887467	899.2	0.715641	0.630874	899.2	0.385873	0.403705	899.2	0.243114	0.232555
899.4	1.01789	1.07591	899.4	0.91985	0.888132	899.4	0.715999	0.631577	899.4	0.386028	0.404247	899.4	0.243501	0.232896
899.6	1.01688	1.07624	899.6	0.919766	0.888795	899.6	0.71534	0.632279	899.6	0.385572	0.404788	899.6	0.243325	0.233237
899.8	1.01774	1.07657	899.8	0.920962	0.889457	899.8	0.715993	0.632981	899.8	0.386115	0.405329	899.8	0.243874	0.233577
900	1.01785	1.07689	900	0.922017	0.890117	900	0.71681	0.633682	900	0.386848	0.405869	900	0.244265	0.233918
900.2	1.01751	1.07722	900.2	0.921869	0.890776	900.2	0.717194	0.634381	900.2	0.387156	0.406409	900.2	0.244344	0.234258
900.4	1.01769	1.07754	900.4	0.922133	0.891433	900.4	0.717519	0.63508	900.4	0.387269	0.406949	900.4	0.243971	0.234599
900.6	1.01766	1.07786	900.6	0.923348	0.892089	900.6	0.718117	0.635778	900.6	0.387689	0.407488	900.6	0.24447	0.234939
900.8	1.01796	1.07818	900.8	0.923511	0.892743	900.8	0.719252	0.636475	900.8	0.387684	0.408027	900.8	0.244609	0.235279
901	1.0179	1.0785	901	0.92401	0.893395	901	0.720218	0.637171	901	0.387808	0.408565	901	0.244909	0.235618
901.2	1.01797	1.07881	901.2	0.924183	0.894046	901.2	0.721384	0.637867	901.2	0.387832	0.409103	901.2	0.244942	0.235958
901.4	1.01864	1.07913	901.4	0.924511	0.894695	901.4	0.722611	0.638561	901.4	0.388712	0.409641	901.4	0.245466	0.236298
901.6	1.01939	1.07944	901.6	0.925204	0.895343	901.6	0.723864	0.639255	901.6	0.38958	0.410178	901.6	0.246044	0.236637
901.8	1.01897	1.07975	901.8	0.925219	0.895989	901.8	0.723879	0.639947	901.8	0.389874	0.410715	901.8	0.245603	0.236976
902	1.01921	1.08006	902	0.925218	0.896633	902	0.724137	0.640639	902	0.390853	0.411252	902	0.245848	0.237315
902.2	1.0195	1.08037	902.2	0.924712	0.897276	902.2	0.72419	0.64133	902.2	0.391643	0.411788	902.2	0.246491	0.237654
902.4	1.01956	1.08068	902.4	0.924753	0.897918	902.4	0.725168	0.64202	902.4	0.392553	0.412323	902.4	0.247422	0.237993
902.6	1.02005	1.08099	902.6	0.925424	0.898558	902.6	0.726702	0.642709	902.6	0.393607	0.412859	902.6	0.248769	0.238332
902.8	1.02062	1.08129	902.8	0.926239	0.899196	902.8	0.728498	0.643397	902.8	0.395579	0.413394	902.8	0.250522	0.23867
903	1.02011	1.0816	903	0.925585	0.899833	903	0.72887	0.644084	903	0.395983	0.413928	903	0.250665	0.239009
903.2	1.02001	1.0819	903.2	0.926042	0.900468	903.2	0.729585	0.64477	903.2	0.396248	0.414462	903.2	0.251443	0.239347
903.4	1.02009	1.0822	903.4	0.925898	0.901102	903.4	0.72941	0.645456	903.4	0.396673	0.414996	903.4	0.25191	0.239685
903.6	1.02053	1.0825	903.6	0.926025	0.901734	903.6	0.729968	0.646141	903.6	0.396885	0.41553	903.6	0.252166	0.240023
903.8	1.021	1.0828	903.8	0.926205	0.902365	903.8	0.731083	0.646824	903.8	0.397841	0.416063	903.8	0.252438	0.24036
904	1.02054	1.08309	904	0.925969	0.902994	904	0.732168	0.647507	904	0.398821	0.416595	904	0.25224	0.240698
904.2	1.02073	1.08339	904.2	0.926412	0.903622	904.2	0.733231	0.648189	904.2	0.39989	0.417128	904.2	0.25266	0.241035
904.4	1.02132	1.08368	904.4	0.927417	0.904248	904.4	0.735288	0.64887	904.4	0.401172	0.41766	904.4	0.253421	0.241373
904.6	1.02208	1.08397	904.6	0.928489	0.904872	904.6	0.736544	0.64955	904.6	0.401993	0.418191	904.6	0.254385	0.24171
904.8	1.02334	1.08426	904.8	0.928967	0.905496	904.8	0.738097	0.65023	904.8	0.402906	0.418722	904.8	0.255305	0.242047
905	1.02395	1.08455	905	0.929636	0.906117	905	0.738737	0.650908	905	0.403665	0.419253	905	0.255374	0.242384
905.2	1.02451	1.08484	905.2	0.930286	0.906737	905.2	0.7398	0.651586	905.2	0.404586	0.419783	905.2	0.255363	0.24272
905.4	1.02553	1.08513	905.4	0.931869	0.907356	905.4	0.740549	0.652262	905.4	0.406732	0.420313	905.4	0.256308	0.243057
905.6	1.02571	1.08541	905.6	0.933327	0.907973	905.6	0.741036	0.652938	905.6	0.408054	0.420843	905.6	0.25646	0.243393
905.8	1.0257	1.0857	905.8	0.934246	0.908589	905.8	0.741567	0.653613	905.8	0.408958	0.421372	905.8	0.256392	0.243729
906	1.0261	1.08598	906	0.935915	0.909203	906	0.741771	0.654287	906	0.410322	0.421901	906	0.257353	0.244066
906.2	1.02617	1.08626	906.2	0.937101	0.909815	906.2	0.741925	0.654961	906.2	0.411127	0.422429	906.2	0.258188	0.244402
906.4	1.02664	1.08654	906.4	0.938142	0.910427	906.4	0.742772	0.655633	906.4	0.412518	0.422957	906.4	0.25881	0.244737
906.6	1.02692	1.08682	906.6	0.939338	0.911036	906.6	0.743701	0.656305	906.6	0.413534	0.423485	906.6	0.259001	0.245073
906.8	1.02713	1.0871	906.8	0.939511	0.911645	906.8	0.744087	0.656975	906.8	0.414091	0.424012	906.8	0.259774	0.245408
907	1.02703	1.08738	907	0.939233	0.912251	907	0.744256	0.657645	907	0.414139	0.424539	907	0.259602	0.245744
907.2	1.02714	1.08765	907.2	0.939432	0.912857	907.2	0.743771	0.658314	907.2	0.413843	0.425066	907.2	0.259638	0.246079
907.4	1.02738	1.08793	907.4	0.939364	0.91346	907.4	0.743641	0.658982	907.4	0.41394	0.425592	907.4	0.259531	0.246414
907.6	1.02752	1.0882	907.6	0.939557	0.914063	907.6	0.744087	0.659649	907.6	0.414334	0.426117	907.6	0.259898	0.246749
907.8	1.02746	1.08847	907.8	0.939695	0.914664	907.8	0.744387	0.660316	907.8	0.414757	0.426643	907.8	0.259917	0.247084
908	1.02776	1.08874	908	0.940121	0.915263	908	0.745739	0.660981	908	0.415635	0.427168	908	0.260661	0.247418
908.2	1.02776	1.08901	908.2	0.94052	0.915861	908.2	0.746592	0.661646	908.2	0.416375	0.427692	908.2	0.261033	0.247753
908.4	1.02837	1.08928	908.4	0.940863	0.916458	908.4	0.747288	0.662309	908.4	0.416774	0.428217	908.4	0.261659	0.248087
908.6	1.02798	1.08954	908.6	0.940756	0.917053	908.6	0.747106	0.662972	908.6	0.416517	0.42874	908.6	0.262174	0.248421
908.8	1.02841	1.08981	908.8	0.94195	0.917647	908.8	0.748684	0.663634	908.8	0.417368	0.429264	908.8	0.263059	0.248755
909	1.02882	1.09007	909	0.942074	0.918239	909	0.749413	0.664296	909	0.418132	0.429787	909	0.262854	0.249089
909.2	1.02929	1.09033	909.2	0.943109	0.91883	909.2	0.750672	0.664956	909.2	0.4187	0.43031	909.2	0.263115	0.249423
909.4	1.02943	1.09059	909.4	0.943114	0.919419	909.4	0.75138	0.665616	909.4	0.4194	0.430832	909.4	0.263705	0.249757
909.6	1.02943	1.09085	909.6	0.94335	0.920007	909.6	0.752601	0.666274	909.6	0.420021	0.431354	909.6	0.26379	0.25009
909.8	1.03048	1.09111	909.8	0.943136	0.920594	909.8	0.753563	0.666932	909.8	0.420564	0.431876	909.8	0.263759	0.250423
910	1.03071	1.09137	910	0.943559	0.921179	910	0.75343	0.667589	910	0.421074	0.432397	910	0.264035	0.250756
910.2	1.03116	1.09163	910.2	0.94337	0.921763	910.2	0.754491	0.668245	910.2	0.421758	0.432918	910.2	0.263738	0.251089
910.4	1.03186	1.09188	910.4	0.943712	0.922345	910.4	0.755909	0.6689	910.4	0.422936	0.433438	910.4	0.264441	0.251422
910.6	1.03187	1.09214	910.6	0.944012	0.922926	910.6	0.756707	0.669555	910.6	0.422888	0.433958	910.6	0.26442	0.251755
910.8	1.03234	1.09239	910.8	0.944428	0.923506	910.8	0.757878	0.670208	910.8	0.423789	0.434478	910.8	0.265718	0.252088
911	1.03314	1.09264	911	0.945075	0.924084	911	0.758792	0.670861	911	0.425007	0.434997	911	0.266429	0.25242
911.2	1.0332	1.09289	911.2	0.945567	0.924661	911.2	0.759382	0.671513	911.2	0.425808	0.435516	911.2	0.267255	0.252752
911.4	1.03347	1.09314	911.4	0.946562	0.925236	911.4	0.760316	0.672164	911.4	0.426494	0.436035	911.4	0.26793	0.253084
911.6	1.03367	1.09339	911.6	0.947294	0.92581	911.6	0.761315	0.672814	911.6	0.428009	0.436553	911.6	0.26889	0.253416
911.8	1.03386	1.09364	911.8	0.948046	0.926383	911.8	0.762014	0.673464	911.8	0.428639	0.437071	911.8	0.269938	0.253748
912	1.03391	1.09388	912	0.948063	0.926954	912	0.762399	0.674112	912	0.42929	0.437588	912	0.27104	0.25408
912.2	1.03402	1.09413	912.2	0.94838	0.927524	912.2	0.762566	0.67476	912.2	0.429363	0.438105	912.2	0.271304	0.254411
912.4	1.03395	1.09437	912.4	0.948629	0.928092	912.4	0.762291	0.675407	912.4	0.429569	0.438622	912.4	0.272047	0.254743
912.6	1.03399	1.09461	912.6	0.94958	0.928659	912.6	0.763007	0.676053	912.6	0.430275	0.439138	912.6	0.273211	0.255074
912.8	1.03422	1.09486	912.8	0.950185	0.929225	912.8	0.763681	0.676698	912.8	0.431177	0.439654	912.8	0.273292	0.255405
913	1.0353	1.0951	913	0.950015	0.929789	913	0.764001	0.677343	913	0.431889	0.44017	913	0.273475	0.255736
913.2	1.03514	1.09533	913.2	0.950068	0.930352	913.2	0.764	0.677986	913.2	0.431309	0.440685	913.2	0.273374	0.256067
913.4	1.03566	1.09557	913.4	0.949924	0.930914	913.4	0.765025	0.678629	913.4	0.431902	0.4412	913.4	0.273463	0.256397
913.6	1.03676	1.09581	913.6	0.950779	0.931474	913.6	0.766275	0.679271	913.6	0.432904	0.441714	913.6	0.274368	0.256728
913.8	1.03795	1.09605	913.8	0.951558	0.932033	913.8	0.767265	0.679912	913.8	0.433834	0.442229	913.8	0.275016	0.257058
914	1.03797	1.09628	914	0.951769	0.932591	914	0.768097	0.680552	914	0.433876	0.442742	914	0.274824	0.257388
914.2	1.03791	1.09651	914.2	0.952216	0.933147	914.2	0.768957	0.681192	914.2	0.434276	0.443256	914.2	0.275644	0.257719
914.4	1.03819	1.09675	914.4	0.952854	0.933702	914.4	0.769477	0.68183	914.4	0.435403	0.443769	914.4	0.276198	0.258048
914.6	1.03786	1.09698	914.6	0.953041	0.934255	914.6	0.769939	0.682468	914.6	0.435586	0.444281	914.6	0.276572	0.258378
914.8	1.03777	1.09721	914.8	0.95394	0.934808	914.8	0.770688	0.683105	914.8	0.437037	0.444793	914.8	0.277139	0.258708
915	1.03775	1.09744	915	0.954232	0.935359	915	0.770871	0.683741	915	0.437492	0.445305	915	0.277242	0.259037
915.2	1.03757	1.09767	915.2	0.954858	0.935908	915.2	0.771564	0.684377	915.2	0.438758	0.445817	915.2	0.278167	0.259367
915.4	1.03743	1.09789	915.4	0.955398	0.936456	915.4	0.772342	0.685011	915.4	0.439433	0.446328	915.4	0.278171	0.259696
915.6	1.03842	1.09812	915.6	0.956266	0.937003	915.6	0.773717	0.685645	915.6	0.441606	0.446839	915.6	0.279468	0.260025
915.8	1.03822	1.09834	915.8	0.956869	0.937549	915.8	0.773976	0.686278	915.8	0.442039	0.447349	915.8	0.27961	0.260354
916	1.03784	1.09857	916	0.956201	0.938093	916	0.773475	0.68691	916	0.441973	0.447859	916	0.279301	0.260683
916.2	1.03828	1.09879	916.2	0.95639	0.938636	916.2	0.774317	0.687541	916.2	0.442921	0.448369	916.2	0.278633	0.261011
916.4	1.03777	1.09901	916.4	0.955947	0.939178	916.4	0.774208	0.688172	916.4	0.443423	0.448878	916.4	0.278024	0.26134
916.6	1.03795	1.09923	916.6	0.956831	0.939718	916.6	0.774956	0.688801	916.6	0.444278	0.449387	916.6	0.278341	0.261668
916.8	1.03774	1.09945	916.8	0.956671	0.940257	916.8	0.775191	0.68943	916.8	0.44491	0.449895	916.8	0.277663	0.261996
917	1.03795	1.09967	917	0.956757	0.940795	917	0.775618	0.690058	917	0.445267	0.450404	917	0.277699	0.262324
917.2	1.03792	1.09989	917.2	0.957472	0.941331	917.2	0.776174	0.690685	917.2	0.445293	0.450911	917.2	0.277869	0.262652
917.4	1.03926	1.10011	917.4	0.958458	0.941867	917.4	0.777442	0.691312	917.4	0.446669	0.451419	917.4	0.27854	0.26298
917.6	1.03956	1.10032	917.6	0.959305	0.9424	917.6	0.777869	0.691937	917.6	0.447322	0.451926	917.6	0.279045	0.263307
917.8	1.03954	1.10054	917.8	0.959845	0.942933	917.8	0.778197	0.692562	917.8	0.447357	0.452433	917.8	0.278863	0.263635
918	1.03966	1.10075	918	0.960178	0.943464	918	0.778748	0.693186	918	0.447194	0.452939	918	0.279266	0.263962
918.2	1.04048	1.10096	918.2	0.961135	0.943994	918.2	0.779357	0.693809	918.2	0.448371	0.453445	918.2	0.281143	0.264289
918.4	1.04113	1.10118	918.4	0.961626	0.944523	918.4	0.779504	0.694432	918.4	0.449309	0.453951	918.4	0.281777	0.264616
918.6	1.04163	1.10139	918.6	0.962057	0.94505	918.6	0.780401	0.695053	918.6	0.449664	0.454456	918.6	0.282645	0.264943
918.8	1.04227	1.1016	918.8	0.962424	0.945577	918.8	0.781192	0.695674	918.8	0.450314	0.454961	918.8	0.283623	0.26527
919	1.04328	1.1018	919	0.962615	0.946102	919	0.782598	0.696294	919	0.450847	0.455465	919	0.285038	0.265597
919.2	1.04399	1.10201	919.2	0.963489	0.946625	919.2	0.783671	0.696913	919.2	0.452124	0.455969	919.2	0.286354	0.265923
919.4	1.04388	1.10222	919.4	0.963635	0.947148	919.4	0.784986	0.697532	919.4	0.452449	0.456473	919.4	0.286985	0.266249
919.6	1.04479	1.10243	919.6	0.964684	0.947669	919.6	0.786229	0.698149	919.6	0.453592	0.456977	919.6	0.288113	0.266575
919.8	1.04452	1.10263	919.8	0.964776	0.948188	919.8	0.786064	0.698766	919.8	0.454008	0.45748	919.8	0.287816	0.266901
920	1.04416	1.10283	920	0.963719	0.948707	920	0.786655	0.699382	920	0.453956	0.457982	920	0.288248	0.267227
920.2	1.04476	1.10304	920.2	0.963775	0.949224	920.2	0.788031	0.699997	920.2	0.454911	0.458485	920.2	0.288347	0.267553
920.4	1.0443	1.10324	920.4	0.963164	0.949741	920.4	0.788551	0.700612	920.4	0.455221	0.458987	920.4	0.288322	0.267879
920.6	1.0448	1.10344	920.6	0.963384	0.950255	920.6	0.789641	0.701226	920.6	0.456024	0.459488	920.6	0.289126	0.268204
920.8	1.04458	1.10364	920.8	0.962763	0.950769	920.8	0.790366	0.701838	920.8	0.456214	0.459989	920.8	0.289325	0.268529
921	1.04422	1.10384	921	0.962933	0.951281	921	0.790446	0.70245	921	0.456698	0.46049	921	0.289652	0.268855
921.2	1.04463	1.10404	921.2	0.962722	0.951793	921.2	0.790263	0.703062	921.2	0.457322	0.460991	921.2	0.290025	0.26918
921.4	1.04486	1.10424	921.4	0.96322	0.952302	921.4	0.790177	0.703672	921.4	0.457884	0.461491	921.4	0.289605	0.269504
921.6	1.04478	1.10443	921.6	0.964222	0.952811	921.6	0.790707	0.704282	921.6	0.4583	0.461991	921.6	0.289696	0.269829
921.8	1.04489	1.10463	921.8	0.964232	0.953319	921.8	0.790473	0.704891	921.8	0.458968	0.46249	921.8	0.289884	0.270154
922	1.04504	1.10482	922	0.964458	0.953825	922	0.790554	0.705499	922	0.4594	0.462989	922	0.29024	0.270478
922.2	1.04572	1.10502	922.2	0.964777	0.95433	922.2	0.790715	0.706106	922.2	0.460394	0.463488	922.2	0.290723	0.270802
922.4	1.04579	1.10521	922.4	0.965317	0.954834	922.4	0.790413	0.706713	922.4	0.46076	0.463986	922.4	0.290029	0.271127
922.6	1.04647	1.1054	922.6	0.966483	0.955336	922.6	0.791451	0.707319	922.6	0.461831	0.464484	922.6	0.290369	0.271451
922.8	1.04665	1.10559	922.8	0.967206	0.955838	922.8	0.792001	0.707924	922.8	0.462285	0.464982	922.8	0.290971	0.271774
923	1.04734	1.10578	923	0.968429	0.956338	923	0.792295	0.708528	923	0.463207	0.465479	923	0.291457	0.272098
923.2	1.04708	1.10597	923.2	0.969124	0.956837	923.2	0.792198	0.709131	923.2	0.463908	0.465976	923.2	0.291503	0.272422
923.4	1.04726	1.10616	923.4	0.969609	0.957334	923.4	0.79254	0.709734	923.4	0.464626	0.466473	923.4	0.292196	0.272745
923.6	1.04748	1.10635	923.6	0.970442	0.957831	923.6	0.793096	0.710336	923.6	0.465214	0.466969	923.6	0.292702	0.273068
923.8	1.04739	1.10653	923.8	0.970773	0.958326	923.8	0.793795	0.710937	923.8	0.46564	0.467465	923.8	0.293576	0.273392
924	1.04765	1.10672	924	0.971047	0.95882	924	0.795639	0.711537	924	0.466423	0.46796	924	0.294497	0.273715
924.2	1.04793	1.10691	924.2	0.971493	0.959313	924.2	0.796989	0.712137	924.2	0.467025	0.468455	924.2	0.294326	0.274037
924.4	1.04819	1.10709	924.4	0.971772	0.959805	924.4	0.798036	0.712736	924.4	0.467895	0.46895	924.4	0.295054	0.27436
924.6	1.04908	1.10727	924.6	0.972092	0.960296	924.6	0.799569	0.713334	924.6	0.468526	0.469444	924.6	0.296097	0.274683
924.8	1.04837	1.10746	924.8	0.971599	0.960785	924.8	0.800207	0.713931	924.8	0.46918	0.469938	924.8	0.296488	0.275005
925	1.04877	1.10764	925	0.972078	0.961273	925	0.801023	0.714528	925	0.470296	0.470432	925	0.29742	0.275327
925.2	1.04885	1.10782	925.2	0.971958	0.96176	925.2	0.80203	0.715123	925.2	0.470982	0.470925	925.2	0.298133	0.27565
925.4	1.049	1.108	925.4	0.973049	0.962246	925.4	0.802789	0.715718	925.4	0.471617	0.471418	925.4	0.298377	0.275972
925.6	1.04923	1.10818	925.6	0.973197	0.962731	925.6	0.803375	0.716313	925.6	0.472179	0.471911	925.6	0.298983	0.276293
925.8	1.04969	1.10835	925.8	0.972957	0.963214	925.8	0.80401	0.716906	925.8	0.472831	0.472403	925.8	0.299277	0.276615
926	1.05036	1.10853	926	0.973712	0.963697	926	0.80511	0.717499	926	0.473684	0.472895	926	0.299299	0.276937
926.2	1.05131	1.10871	926.2	0.974911	0.964178	926.2	0.805871	0.718091	926.2	0.47492	0.473387	926.2	0.299425	0.277258
926.4	1.05165	1.10888	926.4	0.97612	0.964658	926.4	0.805954	0.718682	926.4	0.475805	0.473878	926.4	0.299785	0.277579
926.6	1.052	1.10906	926.6	0.976672	0.965137	926.6	0.806263	0.719272	926.6	0.476352	0.474369	926.6	0.300115	0.277901
926.8	1.0529	1.10923	926.8	0.977514	0.965615	926.8	0.806775	0.719862	926.8	0.476819	0.474859	926.8	0.300915	0.278222
927	1.05318	1.10941	927	0.978415	0.966091	927	0.807153	0.720451	927	0.477785	0.475349	927	0.301248	0.278543
927.2	1.05309	1.10958	927.2	0.978745	0.966567	927.2	0.807596	0.721039	927.2	0.478225	0.475839	927.2	0.301981	0.278863
927.4	1.05301	1.10975	927.4	0.978482	0.967041	927.4	0.808004	0.721626	927.4	0.478884	0.476328	927.4	0.30231	0.279184
927.6	1.05305	1.10992	927.6	0.978978	0.967514	927.6	0.808375	0.722213	927.6	0.479087	0.476818	927.6	0.30256	0.279504
927.8	1.05361	1.11009	927.8	0.979673	0.967986	927.8	0.808997	0.722799	927.8	0.4799	0.477306	927.8	0.30314	0.279825
928	1.05399	1.11026	928	0.979109	0.968457	928	0.809235	0.723384	928	0.480699	0.477795	928	0.302557	0.280145
928.2	1.05442	1.11043	928.2	0.979262	0.968927	928.2	0.810258	0.723968	928.2	0.481571	0.478283	928.2	0.303133	0.280465
928.4	1.05528	1.1106	928.4	0.979683	0.969395	928.4	0.810939	0.724552	928.4	0.483006	0.47877	928.4	0.304223	0.280785
928.6	1.05507	1.11076	928.6	0.979203	0.969863	928.6	0.811975	0.725134	928.6	0.483876	0.479258	928.6	0.304812	0.281104
928.8	1.05483	1.11093	928.8	0.978549	0.970329	928.8	0.812517	0.725716	928.8	0.484668	0.479744	928.8	0.305118	0.281424
929	1.05552	1.11109	929	0.978622	0.970794	929	0.813447	0.726298	929	0.485041	0.480231	929	0.306262	0.281743
929.2	1.05517	1.11126	929.2	0.97864	0.971258	929.2	0.813803	0.726878	929.2	0.485369	0.480717	929.2	0.306643	0.282063
929.4	1.05532	1.11142	929.4	0.978735	0.971721	929.4	0.814186	0.727458	929.4	0.486117	0.481203	929.4	0.306785	0.282382
929.6	1.05557	1.11159	929.6	0.979201	0.972183	929.6	0.814802	0.728037	929.6	0.486834	0.481689	929.6	0.30727	0.282701
929.8	1.05624	1.11175	929.8	0.980302	0.972644	929.8	0.815969	0.728616	929.8	0.487876	0.482174	929.8	0.308363	0.28302
930	1.05609	1.11191	930	0.980675	0.973103	930	0.81598	0.729193	930	0.488038	0.482659	930	0.307851	0.283339
930.2	1.05546	1.11207	930.2	0.981099	0.973562	930.2	0.815983	0.72977	930.2	0.488483	0.483143	930.2	0.307899	0.283657
930.4	1.05487	1.11223	930.4	0.981294	0.974019	930.4	0.815627	0.730346	930.4	0.488651	0.483627	930.4	0.307611	0.283976
930.6	1.05487	1.11239	930.6	0.981886	0.974475	930.6	0.816026	0.730922	930.6	0.48911	0.484111	930.6	0.307228	0.284294
930.8	1.05446	1.11255	930.8	0.982567	0.974931	930.8	0.816654	0.731496	930.8	0.490155	0.484595	930.8	0.307575	0.284612
931	1.05334	1.11271	931	0.982193	0.975385	931	0.816227	0.73207	931	0.490438	0.485078	931	0.307118	0.28493
931.2	1.05358	1.11286	931.2	0.981843	0.975838	931.2	0.815852	0.732643	931.2	0.490047	0.48556	931.2	0.307283	0.285248
931.4	1.05296	1.11302	931.4	0.981225	0.97629	931.4	0.815334	0.733216	931.4	0.48966	0.486043	931.4	0.306204	0.285566
931.6	1.05336	1.11318	931.6	0.982323	0.97674	931.6	0.814958	0.733788	931.6	0.489827	0.486525	931.6	0.306376	0.285884
931.8	1.05372	1.11333	931.8	0.982011	0.97719	931.8	0.815097	0.734358	931.8	0.489965	0.487006	931.8	0.306249	0.286201
932	1.05443	1.11348	932	0.981493	0.977639	932	0.815679	0.734929	932	0.490664	0.487488	932	0.306608	0.286518
932.2	1.05584	1.11364	932.2	0.982337	0.978086	932.2	0.817339	0.735498	932.2	0.492129	0.487969	932.2	0.308427	0.286836
932.4	1.05615	1.11379	932.4	0.982535	0.978533	932.4	0.817489	0.736067	932.4	0.492901	0.488449	932.4	0.308642	0.287153
932.6	1.0565	1.11394	932.6	0.982588	0.978978	932.6	0.817915	0.736635	932.6	0.493562	0.48893	932.6	0.309127	0.28747
932.8	1.05719	1.11409	932.8	0.982462	0.979423	932.8	0.818475	0.737202	932.8	0.494115	0.48941	932.8	0.309752	0.287786
933	1.05806	1.11424	933	0.982924	0.979866	933	0.819066	0.737769	933	0.495057	0.489889	933	0.310739	0.288103
933.2	1.0579	1.11439	933.2	0.983152	0.980308	933.2	0.819846	0.738335	933.2	0.496067	0.490368	933.2	0.311162	0.28842
933.4	1.05812	1.11454	933.4	0.983566	0.980749	933.4	0.820585	0.7389	933.4	0.49762	0.490847	933.4	0.312321	0.288736
933.6	1.05903	1.11469	933.6	0.984807	0.981189	933.6	0.821285	0.739464	933.6	0.498263	0.491326	933.6	0.313696	0.289052
933.8	1.05974	1.11484	933.8	0.985728	0.981628	933.8	0.822173	0.740028	933.8	0.499063	0.491804	933.8	0.314645	0.289368
934	1.05956	1.11499	934	0.985712	0.982066	934	0.823204	0.740591	934	0.499515	0.492282	934	0.314535	0.289684
934.2	1.05885	1.11513	934.2	0.985626	0.982503	934.2	0.823671	0.741153	934.2	0.500502	0.49276	934.2	0.314593	0.29
934.4	1.05901	1.11528	934.4	0.986212	0.982939	934.4	0.824016	0.741714	934.4	0.501225	0.493237	934.4	0.314698	0.290316
934.6	1.05959	1.11542	934.6	0.986909	0.983374	934.6	0.825238	0.742275	934.6	0.501984	0.493714	934.6	0.315394	0.290631
934.8	1.05851	1.11557	934.8	0.986017	0.983807	934.8	0.825421	0.742835	934.8	0.501725	0.49419	934.8	0.315032	0.290947
935	1.05886	1.11571	935	0.985836	0.98424	935	0.82555	0.743394	935	0.501471	0.494666	935	0.315359	0.291262
935.2	1.05964	1.11585	935.2	0.986444	0.984672	935.2	0.8265	0.743953	935.2	0.501468	0.495142	935.2	0.315882	0.291577
935.4	1.05934	1.116	935.4	0.987041	0.985102	935.4	0.82735	0.744511	935.4	0.501429	0.495617	935.4	0.315927	0.291892
935.6	1.06012	1.11614	935.6	0.988059	0.985532	935.6	0.828125	0.745068	935.6	0.502186	0.496093	935.6	0.316685	0.292207
935.8	1.06069	1.11628	935.8	0.988266	0.98596	935.8	0.828879	0.745625	935.8	0.50246	0.496567	935.8	0.316885	0.292522
936	1.06144	1.11642	936	0.988958	0.986388	936	0.830337	0.74618	936	0.503197	0.497042	936	0.317895	0.292836
936.2	1.06172	1.11656	936.2	0.989453	0.986814	936.2	0.830623	0.746735	936.2	0.503811	0.497516	936.2	0.318505	0.29315
936.4	1.06154	1.1167	936.4	0.989948	0.98724	936.4	0.831261	0.74729	936.4	0.504322	0.49799	936.4	0.318892	0.293465
936.6	1.0617	1.11684	936.6	0.990268	0.987664	936.6	0.8315	0.747843	936.6	0.505095	0.498463	936.6	0.319291	0.293779
936.8	1.06204	1.11698	936.8	0.990773	0.988087	936.8	0.832024	0.748396	936.8	0.506301	0.498936	936.8	0.320365	0.294093
937	1.0624	1.11711	937	0.990789	0.98851	937	0.832217	0.748948	937	0.507087	0.499409	937	0.320716	0.294407
937.2	1.06219	1.11725	937.2	0.99079	0.988931	937.2	0.832791	0.7495	937.2	0.508029	0.499881	937.2	0.320983	0.294721
937.4	1.06216	1.11738	937.4	0.990939	0.989351	937.4	0.832228	0.75005	937.4	0.508807	0.500353	937.4	0.32124	0.295034
937.6	1.0621	1.11752	937.6	0.990936	0.989771	937.6	0.832584	0.7506	937.6	0.508707	0.500825	937.6	0.32098	0.295348
937.8	1.06164	1.11765	937.8	0.990686	0.990189	937.8	0.832468	0.75115	937.8	0.509013	0.501296	937.8	0.32053	0.295661
938	1.06127	1.11779	938	0.990788	0.990606	938	0.832968	0.751698	938	0.509331	0.501767	938	0.32089	0.295974
938.2	1.06111	1.11792	938.2	0.990746	0.991022	938.2	0.832749	0.752246	938.2	0.510383	0.502238	938.2	0.320845	0.296287
938.4	1.06181	1.11805	938.4	0.991658	0.991438	938.4	0.83329	0.752793	938.4	0.511604	0.502708	938.4	0.321412	0.2966
938.6	1.06167	1.11819	938.6	0.991853	0.991852	938.6	0.833838	0.75334	938.6	0.512173	0.503178	938.6	0.321507	0.296913
938.8	1.06217	1.11832	938.8	0.991933	0.992265	938.8	0.834018	0.753886	938.8	0.512872	0.503648	938.8	0.321947	0.297225
939	1.06351	1.11845	939	0.993411	0.992677	939	0.834916	0.754431	939	0.514209	0.504117	939	0.323187	0.297538
939.2	1.0634	1.11858	939.2	0.994149	0.993089	939.2	0.835239	0.754975	939.2	0.514623	0.504586	939.2	0.323769	0.29785
939.4	1.06354	1.11871	939.4	0.994716	0.993499	939.4	0.835259	0.755519	939.4	0.51443	0.505055	939.4	0.324228	0.298162
939.6	1.06391	1.11884	939.6	0.99516	0.993908	939.6	0.835711	0.756062	939.6	0.515166	0.505523	939.6	0.325071	0.298474
939.8	1.06395	1.11897	939.8	0.995241	0.994317	939.8	0.836376	0.756604	939.8	0.515176	0.505991	939.8	0.325601	0.298786
940	1.06437	1.11909	940	0.995224	0.994724	940	0.837327	0.757146	940	0.51558	0.506458	940	0.326397	0.299098
940.2	1.06384	1.11922	940.2	0.99486	0.99513	940.2	0.83727	0.757687	940.2	0.515686	0.506926	940.2	0.327467	0.29941
940.4	1.06379	1.11935	940.4	0.995097	0.995536	940.4	0.838095	0.758227	940.4	0.5161	0.507393	940.4	0.327733	0.299721
940.6	1.06357	1.11947	940.6	0.995134	0.99594	940.6	0.838173	0.758766	940.6	0.516617	0.507859	940.6	0.327902	0.300033
940.8	1.06386	1.1196	940.8	0.995419	0.996343	940.8	0.838416	0.759305	940.8	0.517423	0.508325	940.8	0.32896	0.300344
941	1.06344	1.11973	941	0.994377	0.996746	941	0.838407	0.759843	941	0.517216	0.508791	941	0.328287	0.300655
941.2	1.06383	1.11985	941.2	0.994981	0.997147	941.2	0.839216	0.760381	941.2	0.518617	0.509257	941.2	0.32857	0.300966
941.4	1.06332	1.11997	941.4	0.994803	0.997548	941.4	0.83851	0.760917	941.4	0.518216	0.509722	941.4	0.327717	0.301277
941.6	1.0637	1.1201	941.6	0.994315	0.997947	941.6	0.839299	0.761453	941.6	0.518667	0.510187	941.6	0.327701	0.301588
941.8	1.06405	1.12022	941.8	0.994538	0.998346	941.8	0.839993	0.761989	941.8	0.519526	0.510652	941.8	0.328132	0.301898
942	1.0645	1.12034	942	0.994402	0.998743	942	0.840692	0.762524	942	0.520681	0.511116	942	0.32837	0.302209
942.2	1.06504	1.12046	942.2	0.994678	0.99914	942.2	0.840891	0.763057	942.2	0.522041	0.51158	942.2	0.328254	0.302519
942.4	1.06509	1.12058	942.4	0.995202	0.999536	942.4	0.841495	0.763591	942.4	0.522984	0.512043	942.4	0.328308	0.302829
942.6	1.06579	1.1207	942.6	0.995734	0.999931	942.6	0.841879	0.764123	942.6	0.523523	0.512507	942.6	0.328765	0.303139
942.8	1.067	1.12082	942.8	0.996712	1.00032	942.8	0.842074	0.764655	942.8	0.524189	0.512969	942.8	0.32946	0.303449
943	1.06741	1.12094	943	0.997667	1.00072	943	0.842811	0.765187	943	0.524863	0.513432	943	0.329584	0.303759
943.2	1.06762	1.12106	943.2	0.99822	1.00111	943.2	0.843076	0.765717	943.2	0.525298	0.513894	943.2	0.330057	0.304068
943.4	1.06857	1.12118	943.4	0.999022	1.0015	943.4	0.844498	0.766247	943.4	0.525676	0.514356	943.4	0.330333	0.304378
943.6	1.06842	1.1213	943.6	0.999084	1.00189	943.6	0.845567	0.766776	943.6	0.526414	0.514818	943.6	0.330775	0.304687
943.8	1.06874	1.12141	943.8	0.999127	1.00228	943.8	0.846199	0.767305	943.8	0.525965	0.515279	943.8	0.330427	0.304996
944	1.06854	1.12153	944	0.999029	1.00267	944	0.846485	0.767832	944	0.525716	0.51574	944	0.330862	0.305305
944.2	1.068	1.12165	944.2	0.999574	1.00305	944.2	0.847236	0.76836	944.2	0.526005	0.5162	944.2	0.33174	0.305614
944.4	1.06805	1.12176	944.4	1.0005	1.00344	944.4	0.847348	0.768886	944.4	0.52629	0.516661	944.4	0.331727	0.305923
944.6	1.0679	1.12188	944.6	1.00067	1.00383	944.6	0.84768	0.769412	944.6	0.526778	0.51712	944.6	0.332082	0.306232
944.8	1.06842	1.12199	944.8	1.00154	1.00421	944.8	0.848295	0.769937	944.8	0.527646	0.51758	944.8	0.333203	0.30654
945	1.06877	1.1221	945	1.00151	1.00459	945	0.849045	0.770461	945	0.528064	0.518039	945	0.332813	0.306848
945.2	1.06889	1.12222	945.2	1.00241	1.00498	945.2	0.84997	0.770985	945.2	0.529082	0.518498	945.2	0.333589	0.307157
945.4	1.06865	1.12233	945.4	1.0024	1.00536	945.4	0.849486	0.771508	945.4	0.529156	0.518957	945.4	0.333679	0.307465
945.6	1.06895	1.12244	945.6	1.00228	1.00574	945.6	0.850222	0.772031	945.6	0.530468	0.519415	945.6	0.335168	0.307773
945.8	1.06899	1.12255	945.8	1.00184	1.00612	945.8	0.850105	0.772552	945.8	0.530886	0.519873	945.8	0.335191	0.308081
946	1.06925	1.12267	946	1.00202	1.0065	946	0.850083	0.773074	946	0.532165	0.52033	946	0.335773	0.308388
946.2	1.06885	1.12278	946.2	1.00211	1.00687	946.2	0.85001	0.773594	946.2	0.53289	0.520788	946.2	0.336423	0.308696
946.4	1.06862	1.12289	946.4	1.00223	1.00725	946.4	0.850411	0.774114	946.4	0.533927	0.521245	946.4	0.337221	0.309003
946.6	1.06935	1.123	946.6	1.00254	1.00763	946.6	0.850592	0.774633	946.6	0.53493	0.521701	946.6	0.338285	0.309311
946.8	1.06937	1.12311	946.8	1.00325	1.008	946.8	0.851558	0.775151	946.8	0.535579	0.522157	946.8	0.338845	0.309618
947	1.0701	1.12321	947	1.00429	1.00838	947	0.852738	0.775669	947	0.536842	0.522613	947	0.33993	0.309925
947.2	1.07038	1.12332	947.2	1.00564	1.00875	947.2	0.854373	0.776186	947.2	0.537842	0.523069	947.2	0.34078	0.310232
947.4	1.07014	1.12343	947.4	1.00607	1.00912	947.4	0.855188	0.776702	947.4	0.538246	0.523524	947.4	0.340889	0.310538
947.6	1.07016	1.12354	947.6	1.00673	1.0095	947.6	0.855849	0.777218	947.6	0.53845	0.523979	947.6	0.341531	0.310845
947.8	1.07096	1.12364	947.8	1.00728	1.00987	947.8	0.856205	0.777733	947.8	0.538458	0.524434	947.8	0.341994	0.311151
948	1.07132	1.12375	948	1.00791	1.01024	948	0.857218	0.778248	948	0.539135	0.524888	948	0.343371	0.311458
948.2	1.07179	1.12385	948.2	1.00879	1.0106	948.2	0.858248	0.778761	948.2	0.539399	0.525342	948.2	0.343415	0.311764
948.4	1.07273	1.12396	948.4	1.00928	1.01097	948.4	0.858668	0.779274	948.4	0.539279	0.525795	948.4	0.343441	0.31207
948.6	1.07274	1.12406	948.6	1.00939	1.01134	948.6	0.859368	0.779787	948.6	0.540177	0.526249	948.6	0.343453	0.312376
948.8	1.07345	1.12417	948.8	1.00951	1.01171	948.8	0.860216	0.780299	948.8	0.540626	0.526702	948.8	0.343714	0.312682
949	1.07378	1.12427	949	1.00918	1.01207	949	0.860295	0.78081	949	0.540971	0.527154	949	0.34368	0.312987
949.2	1.07427	1.12438	949.2	1.00924	1.01244	949.2	0.860537	0.78132	949.2	0.542033	0.527607	949.2	0.344805	0.313293
949.4	1.07479	1.12448	949.4	1.00964	1.0128	949.4	0.860731	0.78183	949.4	0.542572	0.528059	949.4	0.344977	0.313598
949.6	1.07516	1.12458	949.6	1.00948	1.01316	949.6	0.86101	0.782339	949.6	0.543111	0.52851	949.6	0.345128	0.313904
949.8	1.07588	1.12468	949.8	1.00944	1.01352	949.8	0.860802	0.782848	949.8	0.543729	0.528962	949.8	0.345014	0.314209
950	1.07601	1.12478	950	1.00987	1.01388	950	0.861545	0.783355	950	0.545219	0.529413	950	0.346029	0.314514
950.2	1.07476	1.12488	950.2	1.00806	1.01424	950.2	0.860756	0.783863	950.2	0.545167	0.529863	950.2	0.345837	0.314818
950.4	1.07467	1.12498	950.4	1.0079	1.0146	950.4	0.860764	0.784369	950.4	0.546205	0.530314	950.4	0.345917	0.315123
950.6	1.07467	1.12508	950.6	1.00763	1.01496	950.6	0.861036	0.784875	950.6	0.546719	0.530764	950.6	0.346394	0.315428
950.8	1.07406	1.12518	950.8	1.00778	1.01532	950.8	0.861357	0.78538	950.8	0.547195	0.531213	950.8	0.346292	0.315732
951	1.07383	1.12528	951	1.00811	1.01568	951	0.861273	0.785885	951	0.548285	0.531663	951	0.346861	0.316037
951.2	1.07275	1.12538	951.2	1.00807	1.01603	951.2	0.861796	0.786389	951.2	0.548592	0.532112	951.2	0.34663	0.316341
951.4	1.07224	1.12548	951.4	1.00788	1.01639	951.4	0.861628	0.786892	951.4	0.548913	0.53256	951.4	0.346866	0.316645
951.6	1.07259	1.12558	951.6	1.00812	1.01674	951.6	0.862636	0.787395	951.6	0.549346	0.533009	951.6	0.3477	0.316949
951.8	1.07335	1.12567	951.8	1.00824	1.01709	951.8	0.863072	0.787897	951.8	0.550172	0.533457	951.8	0.348307	0.317252
952	1.07345	1.12577	952	1.00831	1.01745	952	0.863788	0.788398	952	0.550261	0.533905	952	0.348515	0.317556
952.2	1.07375	1.12587	952.2	1.00792	1.0178	952.2	0.864081	0.788899	952.2	0.549728	0.534352	952.2	0.348462	0.31786
952.4	1.07418	1.12596	952.4	1.00868	1.01815	952.4	0.864427	0.789399	952.4	0.550076	0.534799	952.4	0.349072	0.318163
952.6	1.07339	1.12606	952.6	1.00886	1.0185	952.6	0.864604	0.789898	952.6	0.550111	0.535246	952.6	0.349152	0.318466
952.8	1.07363	1.12615	952.8	1.00914	1.01885	952.8	0.865179	0.790397	952.8	0.550298	0.535692	952.8	0.34916	0.318769
953	1.07379	1.12625	953	1.00995	1.0192	953	0.865725	0.790895	953	0.551026	0.536138	953	0.350463	0.319072
953.2	1.07445	1.12634	953.2	1.01097	1.01954	953.2	0.866187	0.791392	953.2	0.551802	0.536584	953.2	0.351194	0.319375
953.4	1.07504	1.12643	953.4	1.01248	1.01989	953.4	0.867211	0.791889	953.4	0.552711	0.53703	953.4	0.35106	0.319678
953.6	1.07569	1.12653	953.6	1.01309	1.02024	953.6	0.867266	0.792385	953.6	0.553363	0.537475	953.6	0.351462	0.31998
953.8	1.07655	1.12662	953.8	1.01428	1.02058	953.8	0.867914	0.792881	953.8	0.554183	0.53792	953.8	0.3522	0.320283
954	1.07626	1.12671	954	1.01409	1.02092	954	0.867911	0.793376	954	0.554592	0.538364	954	0.351976	0.320585
954.2	1.07637	1.1268	954.2	1.01428	1.02127	954.2	0.867107	0.79387	954.2	0.555056	0.538808	954.2	0.352116	0.320887
954.4	1.07682	1.12689	954.4	1.0149	1.02161	954.4	0.867108	0.794364	954.4	0.555561	0.539252	954.4	0.351797	0.321189
954.6	1.07693	1.12699	954.6	1.01534	1.02195	954.6	0.867116	0.794857	954.6	0.555945	0.539696	954.6	0.352478	0.321491
954.8	1.07705	1.12708	954.8	1.01589	1.02229	954.8	0.866948	0.795349	954.8	0.556755	0.540139	954.8	0.353012	0.321793
955	1.07726	1.12717	955	1.01629	1.02263	955	0.867371	0.795841	955	0.557324	0.540582	955	0.353692	0.322095
955.2	1.07713	1.12726	955.2	1.01611	1.02297	955.2	0.867978	0.796332	955.2	0.557912	0.541025	955.2	0.354186	0.322396
955.4	1.07719	1.12734	955.4	1.01572	1.02331	955.4	0.867907	0.796823	955.4	0.558217	0.541467	955.4	0.354375	0.322698
955.6	1.0779	1.12743	955.6	1.01632	1.02365	955.6	0.868564	0.797312	955.6	0.55974	0.541909	955.6	0.354861	0.322999
955.8	1.07846	1.12752	955.8	1.01649	1.02398	955.8	0.869144	0.797802	955.8	0.560732	0.54235	955.8	0.355491	0.3233
956	1.07862	1.12761	956	1.01609	1.02432	956	0.869677	0.79829	956	0.560623	0.542792	956	0.355741	0.323601
956.2	1.07839	1.1277	956.2	1.0158	1.02465	956.2	0.870128	0.798778	956.2	0.560705	0.543233	956.2	0.355784	0.323902
956.4	1.07761	1.12778	956.4	1.01615	1.02499	956.4	0.870571	0.799265	956.4	0.560622	0.543673	956.4	0.356194	0.324202
956.6	1.07717	1.12787	956.6	1.01594	1.02532	956.6	0.8716	0.799752	956.6	0.560696	0.544114	956.6	0.356246	0.324503
956.8	1.07681	1.12796	956.8	1.01563	1.02565	956.8	0.871932	0.800238	956.8	0.561842	0.544554	956.8	0.357003	0.324803
957	1.07654	1.12804	957	1.01521	1.02599	957	0.871807	0.800724	957	0.562105	0.544993	957	0.357191	0.325104
957.2	1.07745	1.12813	957.2	1.01571	1.02632	957.2	0.872357	0.801209	957.2	0.563675	0.545433	957.2	0.357411	0.325404
957.4	1.07801	1.12821	957.4	1.01561	1.02665	957.4	0.873352	0.801693	957.4	0.564488	0.545872	957.4	0.357412	0.325704
957.6	1.07836	1.1283	957.6	1.01563	1.02698	957.6	0.873407	0.802176	957.6	0.564657	0.546311	957.6	0.357635	0.326004
957.8	1.07882	1.12838	957.8	1.01618	1.0273	957.8	0.874141	0.802659	957.8	0.565102	0.546749	957.8	0.358016	0.326304
958	1.07921	1.12847	958	1.01679	1.02763	958	0.874371	0.803142	958	0.565687	0.547187	958	0.358136	0.326603
958.2	1.08033	1.12855	958.2	1.01781	1.02796	958.2	0.874922	0.803623	958.2	0.56691	0.547625	958.2	0.358699	0.326903
958.4	1.08047	1.12863	958.4	1.01823	1.02828	958.4	0.875535	0.804104	958.4	0.566964	0.548063	958.4	0.358888	0.327202
958.6	1.08139	1.12872	958.6	1.01901	1.02861	958.6	0.876477	0.804585	958.6	0.567872	0.5485	958.6	0.360489	0.327501
958.8	1.08205	1.1288	958.8	1.02006	1.02893	958.8	0.876903	0.805065	958.8	0.568549	0.548937	958.8	0.361543	0.327801
959	1.08241	1.12888	959	1.02071	1.02926	959	0.877987	0.805544	959	0.569612	0.549373	959	0.3621	0.3281
959.2	1.08223	1.12896	959.2	1.02073	1.02958	959.2	0.877894	0.806023	959.2	0.570474	0.549809	959.2	0.362515	0.328398
959.4	1.08206	1.12904	959.4	1.02111	1.0299	959.4	0.878066	0.806501	959.4	0.57108	0.550245	959.4	0.362257	0.328697
959.6	1.08251	1.12913	959.6	1.02165	1.03023	959.6	0.87823	0.806978	959.6	0.571894	0.550681	959.6	0.361899	0.328996
959.8	1.08255	1.12921	959.8	1.02214	1.03055	959.8	0.879186	0.807455	959.8	0.572684	0.551116	959.8	0.362921	0.329294
960	1.08231	1.12929	960	1.02198	1.03087	960	0.879826	0.807931	960	0.572931	0.551551	960	0.362785	0.329593
960.2	1.08225	1.12937	960.2	1.02192	1.03119	960.2	0.880053	0.808407	960.2	0.573148	0.551986	960.2	0.363107	0.329891
960.4	1.08201	1.12945	960.4	1.02181	1.0315	960.4	0.880378	0.808881	960.4	0.573307	0.55242	960.4	0.363359	0.330189
960.6	1.08222	1.12952	960.6	1.02192	1.03182	960.6	0.880767	0.809356	960.6	0.573886	0.552854	960.6	0.363741	0.330487
960.8	1.08207	1.1296	960.8	1.02162	1.03214	960.8	0.88084	0.80983	960.8	0.57471	0.553288	960.8	0.364312	0.330785
961	1.08189	1.12968	961	1.02121	1.03245	961	0.880397	0.810303	961	0.573989	0.553721	961	0.363385	0.331082
961.2	1.08231	1.12976	961.2	1.02171	1.03277	961.2	0.881361	0.810775	961.2	0.575422	0.554154	961.2	0.364141	0.33138
961.4	1.0819	1.12984	961.4	1.02129	1.03308	961.4	0.880772	0.811247	961.4	0.574845	0.554587	961.4	0.363661	0.331677
961.6	1.08166	1.12991	961.6	1.0222	1.0334	961.6	0.880692	0.811718	961.6	0.575503	0.55502	961.6	0.36381	0.331974
961.8	1.08156	1.12999	961.8	1.02221	1.03371	961.8	0.880715	0.812189	961.8	0.575396	0.555452	961.8	0.363864	0.332272
962	1.08234	1.13007	962	1.02334	1.03402	962	0.881938	0.812659	962	0.576011	0.555884	962	0.36452	0.332569
962.2	1.08297	1.13014	962.2	1.02338	1.03433	962.2	0.882626	0.813129	962.2	0.576622	0.556315	962.2	0.364869	0.332865
962.4	1.08276	1.13022	962.4	1.02373	1.03465	962.4	0.882876	0.813597	962.4	0.576405	0.556746	962.4	0.365269	0.333162
962.6	1.08349	1.13029	962.6	1.02408	1.03496	962.6	0.883089	0.814066	962.6	0.576928	0.557177	962.6	0.366466	0.333459
962.8	1.08369	1.13037	962.8	1.02437	1.03526	962.8	0.883097	0.814533	962.8	0.577203	0.557608	962.8	0.366908	0.333755
963	1.0834	1.13044	963	1.02401	1.03557	963	0.883092	0.815	963	0.577509	0.558038	963	0.366649	0.334052
963.2	1.08374	1.13052	963.2	1.02359	1.03588	963.2	0.882504	0.815467	963.2	0.577713	0.558468	963.2	0.366398	0.334348
963.4	1.08428	1.13059	963.4	1.02349	1.03619	963.4	0.8827	0.815933	963.4	0.578449	0.558898	963.4	0.366145	0.334644
963.6	1.0841	1.13067	963.6	1.02343	1.03649	963.6	0.882525	0.816398	963.6	0.5784	0.559327	963.6	0.365907	0.33494
963.8	1.08455	1.13074	963.8	1.02411	1.0368	963.8	0.883946	0.816863	963.8	0.579812	0.559756	963.8	0.3672	0.335236
964	1.08463	1.13081	964	1.02342	1.0371	964	0.884191	0.817327	964	0.579888	0.560185	964	0.366535	0.335531
964.2	1.08567	1.13089	964.2	1.02354	1.03741	964.2	0.884197	0.81779	964.2	0.580435	0.560613	964.2	0.366828	0.335827
964.4	1.08565	1.13096	964.4	1.02291	1.03771	964.4	0.883547	0.818253	964.4	0.580839	0.561041	964.4	0.366381	0.336122
964.6	1.08629	1.13103	964.6	1.02313	1.03801	964.6	0.883787	0.818715	964.6	0.581887	0.561469	964.6	0.367008	0.336418
964.8	1.08736	1.1311	964.8	1.02398	1.03832	964.8	0.884879	0.819177	964.8	0.583068	0.561897	964.8	0.367496	0.336713
965	1.08665	1.13117	965	1.02352	1.03862	965	0.884742	0.819638	965	0.58287	0.562324	965	0.367381	0.337008
965.2	1.08712	1.13124	965.2	1.02421	1.03892	965.2	0.885761	0.820099	965.2	0.584875	0.562751	965.2	0.368899	0.337303
965.4	1.08683	1.13131	965.4	1.0243	1.03922	965.4	0.88586	0.820558	965.4	0.584908	0.563177	965.4	0.369056	0.337598
965.6	1.08688	1.13138	965.6	1.02507	1.03952	965.6	0.886913	0.821018	965.6	0.586055	0.563603	965.6	0.370376	0.337892
965.8	1.08713	1.13145	965.8	1.02497	1.03982	965.8	0.887261	0.821476	965.8	0.58618	0.564029	965.8	0.371665	0.338187
966	1.0874	1.13152	966	1.02606	1.04011	966	0.888822	0.821935	966	0.587062	0.564455	966	0.372917	0.338481
966.2	1.08729	1.13159	966.2	1.02642	1.04041	966.2	0.889441	0.822392	966.2	0.587444	0.56488	966.2	0.373269	0.338776
966.4	1.08682	1.13166	966.4	1.02667	1.04071	966.4	0.889302	0.822849	966.4	0.587551	0.565305	966.4	0.373951	0.33907
966.6	1.08691	1.13173	966.6	1.02691	1.041	966.6	0.889795	0.823305	966.6	0.587349	0.56573	966.6	0.375184	0.339364
966.8	1.08699	1.1318	966.8	1.02734	1.0413	966.8	0.890036	0.823761	966.8	0.587245	0.566154	966.8	0.375194	0.339658
967	1.08648	1.13187	967	1.02736	1.04159	967	0.889939	0.824216	967	0.58702	0.566578	967	0.374887	0.339951
967.2	1.08708	1.13194	967.2	1.02802	1.04188	967.2	0.890529	0.824671	967.2	0.587781	0.567002	967.2	0.375296	0.340245
967.4	1.08699	1.132	967.4	1.02906	1.04218	967.4	0.890688	0.825125	967.4	0.588221	0.567426	967.4	0.375441	0.340539
967.6	1.08644	1.13207	967.6	1.02946	1.04247	967.6	0.891344	0.825578	967.6	0.588521	0.567849	967.6	0.375448	0.340832
967.8	1.08733	1.13214	967.8	1.0297	1.04276	967.8	0.891539	0.826031	967.8	0.588914	0.568272	967.8	0.375198	0.341125
968	1.08727	1.1322	968	1.02993	1.04305	968	0.891241	0.826484	968	0.589822	0.568694	968	0.374328	0.341418
968.2	1.0876	1.13227	968.2	1.02982	1.04334	968.2	0.891154	0.826935	968.2	0.589979	0.569117	968.2	0.374519	0.341711
968.4	1.08807	1.13234	968.4	1.02993	1.04363	968.4	0.890783	0.827386	968.4	0.590654	0.569538	968.4	0.37444	0.342004
968.6	1.0889	1.1324	968.6	1.03065	1.04392	968.6	0.891211	0.827837	968.6	0.591501	0.56996	968.6	0.375189	0.342297
968.8	1.09027	1.13247	968.8	1.03161	1.0442	968.8	0.892613	0.828287	968.8	0.593069	0.570381	968.8	0.376371	0.342589
969	1.09073	1.13253	969	1.03176	1.04449	969	0.892908	0.828736	969	0.594071	0.570803	969	0.377179	0.342882
969.2	1.09142	1.1326	969.2	1.03231	1.04478	969.2	0.893959	0.829185	969.2	0.595776	0.571223	969.2	0.377953	0.343174
969.4	1.09078	1.13266	969.4	1.03179	1.04506	969.4	0.894217	0.829633	969.4	0.595946	0.571644	969.4	0.378369	0.343466
969.6	1.09082	1.13272	969.6	1.03206	1.04535	969.6	0.89455	0.830081	969.6	0.596896	0.572064	969.6	0.379327	0.343758
969.8	1.09051	1.13279	969.8	1.03172	1.04563	969.8	0.894341	0.830528	969.8	0.597063	0.572484	969.8	0.379455	0.34405
970	1.09078	1.13285	970	1.0321	1.04592	970	0.895259	0.830974	970	0.597889	0.572903	970	0.379708	0.344342
970.2	1.09077	1.13291	970.2	1.03188	1.0462	970.2	0.895658	0.83142	970.2	0.598167	0.573322	970.2	0.379096	0.344634
970.4	1.09048	1.13298	970.4	1.03151	1.04648	970.4	0.895522	0.831866	970.4	0.598306	0.573741	970.4	0.379297	0.344925
970.6	1.08993	1.13304	970.6	1.03243	1.04676	970.6	0.896427	0.83231	970.6	0.598351	0.57416	970.6	0.379603	0.345217
970.8	1.09078	1.1331	970.8	1.03362	1.04704	970.8	0.897372	0.832755	970.8	0.599574	0.574578	970.8	0.380367	0.345508
971	1.09124	1.13316	971	1.03404	1.04732	971	0.898051	0.833198	971	0.600208	0.574996	971	0.380645	0.345799
971.2	1.09172	1.13323	971.2	1.03529	1.0476	971.2	0.899174	0.833641	971.2	0.601481	0.575414	971.2	0.381345	0.34609
971.4	1.09179	1.13329	971.4	1.03543	1.04788	971.4	0.899509	0.834084	971.4	0.601703	0.575831	971.4	0.381183	0.346381
971.6	1.09174	1.13335	971.6	1.03517	1.04816	971.6	0.89999	0.834526	971.6	0.602322	0.576248	971.6	0.381017	0.346672
971.8	1.09274	1.13341	971.8	1.03583	1.04844	971.8	0.900707	0.834967	971.8	0.6027	0.576665	971.8	0.381293	0.346963
972	1.09236	1.13347	972	1.03622	1.04871	972	0.901137	0.835408	972	0.603104	0.577082	972	0.381548	0.347253
972.2	1.09275	1.13353	972.2	1.03641	1.04899	972.2	0.901406	0.835848	972.2	0.603007	0.577498	972.2	0.382126	0.347544
972.4	1.09327	1.13359	972.4	1.03715	1.04926	972.4	0.900994	0.836287	972.4	0.603726	0.577914	972.4	0.382605	0.347834
972.6	1.09295	1.13365	972.6	1.03755	1.04954	972.6	0.90113	0.836727	972.6	0.603852	0.578329	972.6	0.383298	0.348124
972.8	1.09398	1.13371	972.8	1.03853	1.04981	972.8	0.902059	0.837165	972.8	0.605296	0.578745	972.8	0.384422	0.348414
973	1.09387	1.13377	973	1.03922	1.05009	973	0.902198	0.837603	973	0.606248	0.57916	973	0.38494	0.348704
973.2	1.09327	1.13383	973.2	1.03882	1.05036	973.2	0.902608	0.83804	973.2	0.606068	0.579574	973.2	0.385076	0.348994
973.4	1.09323	1.13389	973.4	1.03847	1.05063	973.4	0.902044	0.838477	973.4	0.605733	0.579989	973.4	0.385614	0.349283
973.6	1.09348	1.13394	973.6	1.03857	1.0509	973.6	0.902508	0.838913	973.6	0.606066	0.580403	973.6	0.385446	0.349573
973.8	1.09321	1.134	973.8	1.03802	1.05117	973.8	0.901626	0.839349	973.8	0.605822	0.580817	973.8	0.384882	0.349862
974	1.09349	1.13406	974	1.03791	1.05144	974	0.902328	0.839784	974	0.606266	0.58123	974	0.385368	0.350151
974.2	1.09333	1.13412	974.2	1.03788	1.05171	974.2	0.902504	0.840219	974.2	0.606231	0.581643	974.2	0.385286	0.350441
974.4	1.09342	1.13418	974.4	1.03862	1.05198	974.4	0.902877	0.840653	974.4	0.606777	0.582056	974.4	0.386547	0.35073
974.6	1.09366	1.13423	974.6	1.03925	1.05225	974.6	0.903617	0.841086	974.6	0.606814	0.582469	974.6	0.387278	0.351018
974.8	1.09488	1.13429	974.8	1.03997	1.05252	974.8	0.905025	0.841519	974.8	0.608103	0.582881	974.8	0.388605	0.351307
975	1.09433	1.13435	975	1.03924	1.05278	975	0.904863	0.841952	975	0.60749	0.583293	975	0.388195	0.351596
975.2	1.09444	1.1344	975.2	1.03883	1.05305	975.2	0.90563	0.842383	975.2	0.607408	0.583705	975.2	0.388037	0.351884
975.4	1.09499	1.13446	975.4	1.03898	1.05332	975.4	0.905917	0.842815	975.4	0.607669	0.584116	975.4	0.388265	0.352173
975.6	1.09496	1.13451	975.6	1.03936	1.05358	975.6	0.906217	0.843245	975.6	0.608237	0.584527	975.6	0.388703	0.352461
975.8	1.0956	1.13457	975.8	1.03966	1.05385	975.8	0.906543	0.843675	975.8	0.60879	0.584938	975.8	0.389396	0.352749
976	1.09476	1.13462	976	1.03979	1.05411	976	0.906161	0.844105	976	0.609256	0.585348	976	0.3898	0.353037
976.2	1.09479	1.13468	976.2	1.03977	1.05437	976.2	0.90597	0.844534	976.2	0.610203	0.585759	976.2	0.389844	0.353325
976.4	1.09518	1.13473	976.4	1.04062	1.05464	976.4	0.906665	0.844962	976.4	0.611806	0.586169	976.4	0.391024	0.353612
976.6	1.09529	1.13479	976.6	1.04081	1.0549	976.6	0.907419	0.84539	976.6	0.611944	0.586578	976.6	0.391788	0.3539
976.8	1.09556	1.13484	976.8	1.04106	1.05516	976.8	0.907777	0.845818	976.8	0.613091	0.586988	976.8	0.392439	0.354188
977	1.09542	1.1349	977	1.04132	1.05542	977	0.908356	0.846244	977	0.613739	0.587397	977	0.393155	0.354475
977.2	1.09588	1.13495	977.2	1.04147	1.05568	977.2	0.908907	0.846671	977.2	0.613617	0.587805	977.2	0.393511	0.354762
977.4	1.0957	1.135	977.4	1.041	1.05594	977.4	0.908119	0.847096	977.4	0.613783	0.588214	977.4	0.393718	0.355049
977.6	1.0957	1.13506	977.6	1.04082	1.0562	977.6	0.908395	0.847522	977.6	0.613747	0.588622	977.6	0.393582	0.355336
977.8	1.09547	1.13511	977.8	1.04118	1.05645	977.8	0.908038	0.847946	977.8	0.613996	0.58903	977.8	0.393602	0.355623
978	1.09628	1.13516	978	1.04136	1.05671	978	0.908821	0.84837	978	0.614697	0.589437	978	0.394432	0.35591
978.2	1.09697	1.13521	978.2	1.04219	1.05697	978.2	0.909417	0.848794	978.2	0.614872	0.589844	978.2	0.394938	0.356196
978.4	1.09711	1.13527	978.4	1.04269	1.05723	978.4	0.909675	0.849217	978.4	0.615289	0.590251	978.4	0.3956	0.356483
978.6	1.09692	1.13532	978.6	1.04263	1.05748	978.6	0.910067	0.849639	978.6	0.614794	0.590658	978.6	0.395512	0.356769
978.8	1.09649	1.13537	978.8	1.04302	1.05774	978.8	0.910409	0.850061	978.8	0.614955	0.591064	978.8	0.394961	0.357055
979	1.09596	1.13542	979	1.04223	1.05799	979	0.910006	0.850482	979	0.614305	0.591471	979	0.3942	0.357341
979.2	1.09647	1.13547	979.2	1.04231	1.05824	979.2	0.910405	0.850903	979.2	0.614866	0.591876	979.2	0.394718	0.357627
979.4	1.09649	1.13552	979.4	1.04298	1.0585	979.4	0.910559	0.851323	979.4	0.615969	0.592282	979.4	0.395193	0.357913
979.6	1.09562	1.13557	979.6	1.04284	1.05875	979.6	0.910325	0.851743	979.6	0.616304	0.592687	979.6	0.39518	0.358199
979.8	1.09519	1.13562	979.8	1.04237	1.059	979.8	0.910064	0.852162	979.8	0.616568	0.593092	979.8	0.394749	0.358484
980	1.09472	1.13567	980	1.04259	1.05925	980	0.910415	0.852581	980	0.617421	0.593497	980	0.395316	0.35877
980.2	1.09575	1.13572	980.2	1.04295	1.0595	980.2	0.911284	0.852999	980.2	0.618489	0.593901	980.2	0.395541	0.359055
980.4	1.09626	1.13577	980.4	1.04345	1.05975	980.4	0.912233	0.853417	980.4	0.619718	0.594305	980.4	0.396599	0.35934
980.6	1.09594	1.13582	980.6	1.0431	1.06	980.6	0.912218	0.853834	980.6	0.619371	0.594709	980.6	0.396425	0.359625
980.8	1.09602	1.13587	980.8	1.04373	1.06025	980.8	0.912522	0.85425	980.8	0.619936	0.595112	980.8	0.396598	0.35991
981	1.09664	1.13592	981	1.04393	1.0605	981	0.913228	0.854666	981	0.620313	0.595515	981	0.397271	0.360195
981.2	1.09674	1.13597	981.2	1.04424	1.06075	981.2	0.912861	0.855082	981.2	0.620674	0.595918	981.2	0.397432	0.36048
981.4	1.09682	1.13602	981.4	1.04406	1.06099	981.4	0.912727	0.855496	981.4	0.621297	0.596321	981.4	0.397274	0.360764
981.6	1.09739	1.13607	981.6	1.04424	1.06124	981.6	0.913191	0.855911	981.6	0.621653	0.596723	981.6	0.397071	0.361049
981.8	1.09803	1.13612	981.8	1.04502	1.06149	981.8	0.91356	0.856325	981.8	0.623166	0.597125	981.8	0.397415	0.361333
982	1.09818	1.13616	982	1.04483	1.06173	982	0.913309	0.856738	982	0.623304	0.597527	982	0.397382	0.361617
982.2	1.09892	1.13621	982.2	1.04554	1.06198	982.2	0.914135	0.857151	982.2	0.623881	0.597928	982.2	0.397684	0.361901
982.4	1.09884	1.13626	982.4	1.04603	1.06222	982.4	0.91409	0.857563	982.4	0.624956	0.598329	982.4	0.397693	0.362185
982.6	1.09844	1.13631	982.6	1.04552	1.06246	982.6	0.914084	0.857975	982.6	0.62499	0.59873	982.6	0.39703	0.362469
982.8	1.0986	1.13635	982.8	1.04545	1.06271	982.8	0.913967	0.858386	982.8	0.625459	0.59913	982.8	0.396549	0.362753
983	1.0987	1.1364	983	1.04518	1.06295	983	0.913947	0.858796	983	0.625836	0.599531	983	0.396595	0.363036
983.2	1.09911	1.13645	983.2	1.0454	1.06319	983.2	0.91419	0.859207	983.2	0.626928	0.599931	983.2	0.397308	0.36332
983.4	1.09924	1.13649	983.4	1.04564	1.06343	983.4	0.914951	0.859616	983.4	0.628005	0.60033	983.4	0.398431	0.363603
983.6	1.09933	1.13654	983.6	1.04568	1.06367	983.6	0.915215	0.860025	983.6	0.627912	0.60073	983.6	0.399018	0.363886
983.8	1.09987	1.13659	983.8	1.04586	1.06391	983.8	0.916063	0.860434	983.8	0.628687	0.601129	983.8	0.400089	0.364169
984	1.10083	1.13663	984	1.0466	1.06415	984	0.916979	0.860842	984	0.629503	0.601528	984	0.401833	0.364452
984.2	1.10235	1.13668	984.2	1.04758	1.06439	984.2	0.917701	0.861249	984.2	0.6304	0.601926	984.2	0.402844	0.364735
984.4	1.10238	1.13672	984.4	1.04778	1.06463	984.4	0.917741	0.861656	984.4	0.630568	0.602324	984.4	0.403699	0.365018
984.6	1.10288	1.13677	984.6	1.04878	1.06487	984.6	0.918308	0.862063	984.6	0.631405	0.602722	984.6	0.404625	0.3653
984.8	1.10351	1.13681	984.8	1.04953	1.0651	984.8	0.918927	0.862468	984.8	0.631512	0.60312	984.8	0.405337	0.365583
985	1.10394	1.13686	985	1.04969	1.06534	985	0.919477	0.862874	985	0.632342	0.603517	985	0.406131	0.365865
985.2	1.1035	1.1369	985.2	1.04975	1.06558	985.2	0.919164	0.863279	985.2	0.632645	0.603914	985.2	0.406591	0.366147
985.4	1.10349	1.13695	985.4	1.05012	1.06581	985.4	0.920293	0.863683	985.4	0.633389	0.604311	985.4	0.406709	0.366429
985.6	1.10354	1.13699	985.6	1.05018	1.06605	985.6	0.920461	0.864087	985.6	0.633494	0.604708	985.6	0.407093	0.366711
985.8	1.10347	1.13703	985.8	1.05031	1.06628	985.8	0.920994	0.86449	985.8	0.634635	0.605104	985.8	0.407322	0.366993
986	1.10266	1.13708	986	1.05017	1.06651	986	0.921581	0.864893	986	0.634546	0.6055	986	0.406696	0.367275
986.2	1.10339	1.13712	986.2	1.0507	1.06675	986.2	0.922705	0.865295	986.2	0.63578	0.605895	986.2	0.406989	0.367556
986.4	1.10201	1.13716	986.4	1.05014	1.06698	986.4	0.922329	0.865697	986.4	0.635873	0.606291	986.4	0.406541	0.367838
986.6	1.10143	1.13721	986.6	1.04943	1.06721	986.6	0.922155	0.866098	986.6	0.635749	0.606686	986.6	0.405843	0.368119
986.8	1.10133	1.13725	986.8	1.04981	1.06744	986.8	0.921963	0.866499	986.8	0.636022	0.607081	986.8	0.405819	0.3684
987	1.10037	1.13729	987	1.04971	1.06767	987	0.921419	0.866899	987	0.636086	0.607475	987	0.404743	0.368681
987.2	1.09999	1.13734	987.2	1.0496	1.06791	987.2	0.921268	0.867299	987.2	0.636533	0.607869	987.2	0.404918	0.368962
987.4	1.09967	1.13738	987.4	1.04964	1.06813	987.4	0.920883	0.867698	987.4	0.636566	0.608263	987.4	0.405626	0.369243
987.6	1.09978	1.13742	987.6	1.04945	1.06836	987.6	0.920705	0.868097	987.6	0.636298	0.608657	987.6	0.404922	0.369524
987.8	1.09981	1.13746	987.8	1.04966	1.06859	987.8	0.92108	0.868495	987.8	0.637284	0.60905	987.8	0.40548	0.369804
988	1.10087	1.1375	988	1.05001	1.06882	988	0.921468	0.868892	988	0.637952	0.609443	988	0.405951	0.370085
988.2	1.10104	1.13754	988.2	1.05007	1.06905	988.2	0.921601	0.869289	988.2	0.638345	0.609836	988.2	0.406038	0.370365
988.4	1.10064	1.13759	988.4	1.05004	1.06928	988.4	0.921632	0.869686	988.4	0.638529	0.610228	988.4	0.406394	0.370645
988.6	1.10134	1.13763	988.6	1.05059	1.0695	988.6	0.921986	0.870082	988.6	0.639153	0.610621	988.6	0.406739	0.370925
988.8	1.10179	1.13767	988.8	1.05083	1.06973	988.8	0.922137	0.870478	988.8	0.638903	0.611013	988.8	0.407129	0.371205
989	1.10203	1.13771	989	1.05081	1.06995	989	0.922277	0.870873	989	0.639077	0.611404	989	0.407759	0.371485
989.2	1.10213	1.13775	989.2	1.05122	1.07018	989.2	0.923002	0.871267	989.2	0.638892	0.611796	989.2	0.408354	0.371765
989.4	1.10284	1.13779	989.4	1.05181	1.0704	989.4	0.924405	0.871661	989.4	0.639444	0.612187	989.4	0.408572	0.372044
989.6	1.10351	1.13783	989.6	1.05178	1.07063	989.6	0.925119	0.872055	989.6	0.639713	0.612578	989.6	0.409038	0.372324
989.8	1.10408	1.13787	989.8	1.05181	1.07085	989.8	0.926077	0.872448	989.8	0.640645	0.612968	989.8	0.409711	0.372603
990	1.10519	1.13791	990	1.05234	1.07107	990	0.927	0.872841	990	0.641275	0.613358	990	0.410328	0.372882
990.2	1.10632	1.13795	990.2	1.0532	1.07129	990.2	0.927353	0.873233	990.2	0.641917	0.613748	990.2	0.411505	0.373161
990.4	1.10594	1.13799	990.4	1.05291	1.07152	990.4	0.927046	0.873624	990.4	0.642091	0.614138	990.4	0.411615	0.37344
990.6	1.10628	1.13803	990.6	1.05385	1.07174	990.6	0.92693	0.874015	990.6	0.642367	0.614527	990.6	0.411732	0.373719
990.8	1.10601	1.13807	990.8	1.05405	1.07196	990.8	0.926445	0.874406	990.8	0.642846	0.614916	990.8	0.41194	0.373998
991	1.10575	1.13811	991	1.05405	1.07218	991	0.926595	0.874796	991	0.643221	0.615305	991	0.412002	0.374277
991.2	1.10584	1.13814	991.2	1.05369	1.0724	991.2	0.926641	0.875185	991.2	0.643488	0.615694	991.2	0.412659	0.374555
991.4	1.10667	1.13818	991.4	1.05432	1.07262	991.4	0.927493	0.875574	991.4	0.644719	0.616082	991.4	0.413544	0.374833
991.6	1.10663	1.13822	991.6	1.05392	1.07283	991.6	0.927398	0.875963	991.6	0.645083	0.61647	991.6	0.413446	0.375112
991.8	1.10679	1.13826	991.8	1.05465	1.07305	991.8	0.927401	0.876351	991.8	0.646147	0.616858	991.8	0.413775	0.37539
992	1.10723	1.1383	992	1.055	1.07327	992	0.928372	0.876738	992	0.647539	0.617245	992	0.414413	0.375668
992.2	1.10671	1.13833	992.2	1.05515	1.07349	992.2	0.928682	0.877125	992.2	0.647781	0.617632	992.2	0.41449	0.375946
992.4	1.10688	1.13837	992.4	1.056	1.0737	992.4	0.928794	0.877512	992.4	0.648077	0.618019	992.4	0.414778	0.376223
992.6	1.10744	1.13841	992.6	1.05679	1.07392	992.6	0.928996	0.877898	992.6	0.648369	0.618406	992.6	0.415597	0.376501
992.8	1.10689	1.13845	992.8	1.05693	1.07413	992.8	0.928773	0.878283	992.8	0.647916	0.618792	992.8	0.415635	0.376778
993	1.10668	1.13848	993	1.05743	1.07435	993	0.929069	0.878668	993	0.64812	0.619178	993	0.415231	0.377056
993.2	1.10656	1.13852	993.2	1.05748	1.07456	993.2	0.930071	0.879053	993.2	0.647846	0.619564	993.2	0.414739	0.377333
993.4	1.10653	1.13856	993.4	1.05755	1.07478	993.4	0.930432	0.879437	993.4	0.648162	0.619949	993.4	0.414915	0.37761
993.6	1.10678	1.13859	993.6	1.05739	1.07499	993.6	0.930584	0.879821	993.6	0.648883	0.620334	993.6	0.415099	0.377887
993.8	1.10697	1.13863	993.8	1.05777	1.0752	993.8	0.930656	0.880204	993.8	0.649644	0.620719	993.8	0.415376	0.378164
994	1.10734	1.13867	994	1.05802	1.07541	994	0.930548	0.880586	994	0.650028	0.621104	994	0.415083	0.378441
994.2	1.1073	1.1387	994.2	1.0584	1.07563	994.2	0.930939	0.880968	994.2	0.649995	0.621488	994.2	0.415245	0.378717
994.4	1.10642	1.13874	994.4	1.05801	1.07584	994.4	0.930729	0.88135	994.4	0.649638	0.621872	994.4	0.41501	0.378994
994.6	1.10611	1.13877	994.6	1.05812	1.07605	994.6	0.930739	0.881731	994.6	0.648699	0.622256	994.6	0.415338	0.37927
994.8	1.10602	1.13881	994.8	1.05753	1.07626	994.8	0.931392	0.882112	994.8	0.648859	0.62264	994.8	0.415864	0.379547
995	1.10596	1.13885	995	1.0577	1.07647	995	0.932157	0.882492	995	0.649087	0.623023	995	0.416998	0.379823
995.2	1.10554	1.13888	995.2	1.05751	1.07668	995.2	0.932385	0.882871	995.2	0.649824	0.623406	995.2	0.417073	0.380099
995.4	1.10539	1.13892	995.4	1.05751	1.07689	995.4	0.932474	0.88325	995.4	0.650187	0.623789	995.4	0.416636	0.380375
995.6	1.10557	1.13895	995.6	1.05743	1.07709	995.6	0.932333	0.883629	995.6	0.650645	0.624171	995.6	0.416963	0.38065
995.8	1.10579	1.13899	995.8	1.05755	1.0773	995.8	0.932815	0.884007	995.8	0.65198	0.624553	995.8	0.417817	0.380926
996	1.10582	1.13902	996	1.05704	1.07751	996	0.933684	0.884385	996	0.652814	0.624935	996	0.418439	0.381202
996.2	1.10623	1.13905	996.2	1.05685	1.07771	996.2	0.933717	0.884762	996.2	0.653452	0.625317	996.2	0.419546	0.381477
996.4	1.10643	1.13909	996.4	1.05677	1.07792	996.4	0.933436	0.885139	996.4	0.653551	0.625698	996.4	0.419727	0.381752
996.6	1.10702	1.13912	996.6	1.0568	1.07813	996.6	0.933499	0.885515	996.6	0.654043	0.626079	996.6	0.42017	0.382028
996.8	1.10691	1.13916	996.8	1.05617	1.07833	996.8	0.933021	0.885891	996.8	0.653616	0.62646	996.8	0.419884	0.382303
997	1.10771	1.13919	997	1.05679	1.07854	997	0.933474	0.886266	997	0.654851	0.62684	997	0.420317	0.382578
997.2	1.10821	1.13922	997.2	1.05681	1.07874	997.2	0.934059	0.886641	997.2	0.655913	0.62722	997.2	0.421043	0.382852
997.4	1.10865	1.13926	997.4	1.05746	1.07894	997.4	0.933797	0.887015	997.4	0.656709	0.6276	997.4	0.421737	0.383127
997.6	1.10964	1.13929	997.6	1.05788	1.07915	997.6	0.934098	0.887389	997.6	0.657901	0.62798	997.6	0.422584	0.383402
997.8	1.10988	1.13932	997.8	1.05864	1.07935	997.8	0.934555	0.887762	997.8	0.658115	0.628359	997.8	0.422957	0.383676
998	1.10993	1.13936	998	1.05925	1.07955	998	0.934533	0.888135	998	0.658602	0.628738	998	0.42296	0.38395
998.2	1.11001	1.13939	998.2	1.05987	1.07975	998.2	0.935151	0.888507	998.2	0.658642	0.629117	998.2	0.423444	0.384225
998.4	1.10934	1.13942	998.4	1.06039	1.07995	998.4	0.934257	0.888879	998.4	0.657827	0.629496	998.4	0.423283	0.384499
998.6	1.10917	1.13945	998.6	1.06093	1.08016	998.6	0.934807	0.889251	998.6	0.657387	0.629874	998.6	0.423441	0.384773
998.8	1.10872	1.13949	998.8	1.0618	1.08036	998.8	0.935388	0.889621	998.8	0.658209	0.630252	998.8	0.42361	0.385046
999	1.10746	1.13952	999	1.0616	1.08056	999	0.934845	0.889992	999	0.657848	0.63063	999	0.422827	0.38532
999.2	1.10715	1.13955	999.2	1.06192	1.08075	999.2	0.935237	0.890362	999.2	0.657943	0.631007	999.2	0.422193	0.385594
999.4	1.1074	1.13958	999.4	1.06177	1.08095	999.4	0.935376	0.890731	999.4	0.657798	0.631384	999.4	0.42211	0.385867
999.6	1.10742	1.13962	999.6	1.06201	1.08115	999.6	0.93595	0.8911	999.6	0.65822	0.631761	999.6	0.422946	0.386141
999.8	1.10734	1.13965	999.8	1.06171	1.08135	999.8	0.935902	0.891469	999.8	0.658601	0.632138	999.8	0.423231	0.386414
1000	1.1075	1.13968	1000	1.06116	1.08155	1000	0.936171	0.891837	1000	0.659317	0.632514	1000	0.423466	0.386687
1000.2	1.10782	1.13971	1000.2	1.0612	1.08174	1000.2	0.936808	0.892205	1000.2	0.660143	0.63289	1000.2	0.423895	0.38696
1000.4	1.10793	1.13974	1000.4	1.0609	1.08194	1000.4	0.937122	0.892572	1000.4	0.65981	0.633266	1000.4	0.422801	0.387233
1000.6	1.10848	1.13977	1000.6	1.06097	1.08214	1000.6	0.93743	0.892938	1000.6	0.660409	0.633642	1000.6	0.423055	0.387506
1000.8	1.10891	1.1398	1000.8	1.06134	1.08233	1000.8	0.938213	0.893305	1000.8	0.661069	0.634017	1000.8	0.423857	0.387778
1001	1.10944	1.13983	1001	1.06222	1.08253	1001	0.939087	0.89367	1001	0.662276	0.634392	1001	0.424401	0.388051
1001.2	1.11015	1.13986	1001.2	1.06273	1.08272	1001.2	0.939846	0.894036	1001.2	0.66338	0.634767	1001.2	0.424729	0.388323
1001.4	1.11085	1.13989	1001.4	1.06307	1.08292	1001.4	0.940284	0.8944	1001.4	0.66372	0.635141	1001.4	0.424931	0.388595
1001.6	1.11178	1.13992	1001.6	1.06364	1.08311	1001.6	0.941422	0.894765	1001.6	0.664596	0.635516	1001.6	0.426271	0.388867
1001.8	1.11196	1.13996	1001.8	1.06395	1.0833	1001.8	0.941361	0.895128	1001.8	0.664535	0.635889	1001.8	0.426015	0.38914
1002	1.11211	1.13999	1002	1.06406	1.08349	1002	0.941745	0.895492	1002	0.665385	0.636263	1002	0.426622	0.389411
1002.2	1.11265	1.14002	1002.2	1.06437	1.08369	1002.2	0.941883	0.895855	1002.2	0.665273	0.636637	1002.2	0.427509	0.389683
1002.4	1.11299	1.14004	1002.4	1.06461	1.08388	1002.4	0.941735	0.896217	1002.4	0.665237	0.63701	1002.4	0.427779	0.389955
1002.6	1.11298	1.14007	1002.6	1.06464	1.08407	1002.6	0.942385	0.896579	1002.6	0.665461	0.637382	1002.6	0.428006	0.390226
1002.8	1.11287	1.1401	1002.8	1.06476	1.08426	1002.8	0.941823	0.896941	1002.8	0.665813	0.637755	1002.8	0.428654	0.390498
1003	1.1129	1.14013	1003	1.06489	1.08445	1003	0.941639	0.897302	1003	0.665542	0.638127	1003	0.429061	0.390769
1003.2	1.11345	1.14016	1003.2	1.06582	1.08464	1003.2	0.942148	0.897662	1003.2	0.666193	0.638499	1003.2	0.430431	0.39104
1003.4	1.11287	1.14019	1003.4	1.06517	1.08483	1003.4	0.941252	0.898022	1003.4	0.665845	0.638871	1003.4	0.430186	0.391311
1003.6	1.11242	1.14022	1003.6	1.06544	1.08502	1003.6	0.940983	0.898382	1003.6	0.666003	0.639243	1003.6	0.430585	0.391582
1003.8	1.11348	1.14025	1003.8	1.06608	1.08521	1003.8	0.941678	0.898741	1003.8	0.667038	0.639614	1003.8	0.431493	0.391853
1004	1.11344	1.14028	1004	1.06632	1.0854	1004	0.941767	0.8991	1004	0.667258	0.639985	1004	0.431832	0.392124
1004.2	1.11306	1.14031	1004.2	1.06699	1.08558	1004.2	0.942286	0.899458	1004.2	0.667817	0.640356	1004.2	0.431329	0.392395
1004.4	1.11252	1.14034	1004.4	1.06732	1.08577	1004.4	0.942351	0.899816	1004.4	0.668574	0.640726	1004.4	0.431246	0.392665
1004.6	1.11275	1.14036	1004.6	1.06768	1.08596	1004.6	0.94289	0.900173	1004.6	0.670389	0.641096	1004.6	0.431859	0.392935
1004.8	1.11276	1.14039	1004.8	1.06803	1.08614	1004.8	0.942978	0.90053	1004.8	0.670638	0.641466	1004.8	0.431698	0.393206
1005	1.11221	1.14042	1005	1.06763	1.08633	1005	0.942695	0.900886	1005	0.670698	0.641836	1005	0.431164	0.393476
1005.2	1.11282	1.14045	1005.2	1.06812	1.08651	1005.2	0.943169	0.901242	1005.2	0.672198	0.642205	1005.2	0.430729	0.393746
1005.4	1.11321	1.14048	1005.4	1.06796	1.0867	1005.4	0.943856	0.901598	1005.4	0.6728	0.642574	1005.4	0.43109	0.394016
1005.6	1.11309	1.1405	1005.6	1.06746	1.08688	1005.6	0.944035	0.901953	1005.6	0.673175	0.642943	1005.6	0.431199	0.394285
1005.8	1.11354	1.14053	1005.8	1.06736	1.08707	1005.8	0.944126	0.902307	1005.8	0.673676	0.643312	1005.8	0.431854	0.394555
1006	1.11388	1.14056	1006	1.06679	1.08725	1006	0.94437	0.902662	1006	0.674554	0.64368	1006	0.432406	0.394825
1006.2	1.11491	1.14058	1006.2	1.06703	1.08743	1006.2	0.94469	0.903015	1006.2	0.675083	0.644048	1006.2	0.433348	0.395094
1006.4	1.11546	1.14061	1006.4	1.06702	1.08762	1006.4	0.945147	0.903368	1006.4	0.67573	0.644416	1006.4	0.433609	0.395363
1006.6	1.11611	1.14064	1006.6	1.06751	1.0878	1006.6	0.945908	0.903721	1006.6	0.676498	0.644783	1006.6	0.434837	0.395632
1006.8	1.11624	1.14067	1006.8	1.06785	1.08798	1006.8	0.945934	0.904073	1006.8	0.677225	0.64515	1006.8	0.435634	0.395901
1007	1.11647	1.14069	1007	1.06851	1.08816	1007	0.946591	0.904425	1007	0.677246	0.645517	1007	0.436044	0.39617
1007.2	1.11533	1.14072	1007.2	1.0678	1.08834	1007.2	0.946368	0.904777	1007.2	0.676141	0.645884	1007.2	0.435714	0.396439
1007.4	1.11413	1.14075	1007.4	1.06729	1.08852	1007.4	0.94568	0.905128	1007.4	0.675044	0.64625	1007.4	0.434959	0.396708
1007.6	1.11437	1.14077	1007.6	1.06842	1.0887	1007.6	0.946067	0.905478	1007.6	0.675753	0.646617	1007.6	0.436082	0.396976
1007.8	1.11382	1.1408	1007.8	1.06865	1.08888	1007.8	0.946566	0.905828	1007.8	0.675431	0.646982	1007.8	0.435522	0.397245
1008	1.11368	1.14082	1008	1.06932	1.08906	1008	0.946852	0.906178	1008	0.675376	0.647348	1008	0.435779	0.397513
1008.2	1.11345	1.14085	1008.2	1.0696	1.08924	1008.2	0.947144	0.906527	1008.2	0.67647	0.647713	1008.2	0.435918	0.397781
1008.4	1.11353	1.14088	1008.4	1.06955	1.08942	1008.4	0.946882	0.906876	1008.4	0.676773	0.648079	1008.4	0.435491	0.398049
1008.6	1.1135	1.1409	1008.6	1.0692	1.0896	1008.6	0.946244	0.907224	1008.6	0.676921	0.648443	1008.6	0.435322	0.398317
1008.8	1.11349	1.14093	1008.8	1.06888	1.08977	1008.8	0.945405	0.907572	1008.8	0.675944	0.648808	1008.8	0.434489	0.398585
1009	1.11336	1.14095	1009	1.06858	1.08995	1009	0.946073	0.907919	1009	0.676921	0.649172	1009	0.434698	0.398853
1009.2	1.11364	1.14098	1009.2	1.06886	1.09013	1009.2	0.946359	0.908266	1009.2	0.677776	0.649536	1009.2	0.434324	0.399121
1009.4	1.1135	1.141	1009.4	1.06837	1.0903	1009.4	0.946792	0.908612	1009.4	0.677826	0.6499	1009.4	0.434487	0.399388
1009.6	1.11344	1.14103	1009.6	1.06878	1.09048	1009.6	0.947279	0.908958	1009.6	0.678726	0.650264	1009.6	0.434447	0.399656
1009.8	1.11397	1.14105	1009.8	1.06908	1.09066	1009.8	0.947074	0.909304	1009.8	0.679038	0.650627	1009.8	0.434785	0.399923
1010	1.11397	1.14108	1010	1.06894	1.09083	1010	0.946967	0.909649	1010	0.679365	0.65099	1010	0.434646	0.40019
1010.2	1.1145	1.1411	1010.2	1.06961	1.091	1010.2	0.947868	0.909994	1010.2	0.680005	0.651353	1010.2	0.435221	0.400457
1010.4	1.11497	1.14113	1010.4	1.06988	1.09118	1010.4	0.948391	0.910338	1010.4	0.680654	0.651715	1010.4	0.435601	0.400724
1010.6	1.11583	1.14115	1010.6	1.07046	1.09135	1010.6	0.949228	0.910682	1010.6	0.68154	0.652077	1010.6	0.436752	0.400991
1010.8	1.11614	1.14118	1010.8	1.0709	1.09153	1010.8	0.949431	0.911025	1010.8	0.682036	0.652439	1010.8	0.436745	0.401257
1011	1.1161	1.1412	1011	1.07046	1.0917	1011	0.949953	0.911368	1011	0.681662	0.652801	1011	0.436922	0.401524
1011.2	1.11568	1.14123	1011.2	1.07061	1.09187	1011.2	0.95032	0.911711	1011.2	0.681487	0.653162	1011.2	0.436998	0.40179
1011.4	1.11578	1.14125	1011.4	1.07044	1.09204	1011.4	0.95016	0.912053	1011.4	0.681646	0.653524	1011.4	0.43701	0.402057
1011.6	1.116	1.14127	1011.6	1.07069	1.09221	1011.6	0.950316	0.912394	1011.6	0.682642	0.653884	1011.6	0.437786	0.402323
1011.8	1.11642	1.1413	1011.8	1.0709	1.09239	1011.8	0.951231	0.912735	1011.8	0.683398	0.654245	1011.8	0.43847	0.402589
1012	1.11796	1.14132	1012	1.07218	1.09256	1012	0.952193	0.913076	1012	0.684941	0.654605	1012	0.44052	0.402855
1012.2	1.11825	1.14135	1012.2	1.07207	1.09273	1012.2	0.952288	0.913416	1012.2	0.685137	0.654966	1012.2	0.441071	0.403121
1012.4	1.11886	1.14137	1012.4	1.07258	1.0929	1012.4	0.952349	0.913756	1012.4	0.68591	0.655325	1012.4	0.441082	0.403387
1012.6	1.11944	1.14139	1012.6	1.0731	1.09307	1012.6	0.952753	0.914095	1012.6	0.686789	0.655685	1012.6	0.442072	0.403652
1012.8	1.11987	1.14142	1012.8	1.0732	1.09324	1012.8	0.953982	0.914434	1012.8	0.686836	0.656044	1012.8	0.441731	0.403918
1013	1.11989	1.14144	1013	1.07342	1.0934	1013	0.954414	0.914773	1013	0.688003	0.656403	1013	0.442354	0.404183
1013.2	1.12008	1.14146	1013.2	1.07397	1.09357	1013.2	0.955218	0.915111	1013.2	0.688413	0.656762	1013.2	0.442713	0.404448
1013.4	1.12081	1.14149	1013.4	1.07527	1.09374	1013.4	0.956606	0.915449	1013.4	0.689719	0.657121	1013.4	0.443684	0.404714
1013.6	1.12127	1.14151	1013.6	1.07626	1.09391	1013.6	0.957168	0.915786	1013.6	0.690339	0.657479	1013.6	0.44436	0.404979
1013.8	1.12189	1.14153	1013.8	1.07653	1.09407	1013.8	0.957131	0.916123	1013.8	0.690422	0.657837	1013.8	0.444603	0.405244
1014	1.12117	1.14155	1014	1.07658	1.09424	1014	0.95713	0.916459	1014	0.690859	0.658195	1014	0.445327	0.405508
1014.2	1.12178	1.14158	1014.2	1.07699	1.09441	1014.2	0.957976	0.916795	1014.2	0.691675	0.658552	1014.2	0.445943	0.405773
1014.4	1.12193	1.1416	1014.4	1.07688	1.09457	1014.4	0.958031	0.91713	1014.4	0.691937	0.65891	1014.4	0.446199	0.406038
1014.6	1.12168	1.14162	1014.6	1.07666	1.09474	1014.6	0.957609	0.917465	1014.6	0.691734	0.659267	1014.6	0.446994	0.406302
1014.8	1.12177	1.14164	1014.8	1.07707	1.0949	1014.8	0.958056	0.9178	1014.8	0.691456	0.659624	1014.8	0.447005	0.406566
1015	1.12146	1.14167	1015	1.07651	1.09507	1015	0.958048	0.918134	1015	0.691539	0.65998	1015	0.446938	0.406831
1015.2	1.12112	1.14169	1015.2	1.07704	1.09523	1015.2	0.95759	0.918468	1015.2	0.691428	0.660336	1015.2	0.446567	0.407095
1015.4	1.12112	1.14171	1015.4	1.07621	1.0954	1015.4	0.956316	0.918801	1015.4	0.691275	0.660692	1015.4	0.446688	0.407359
1015.6	1.12089	1.14173	1015.6	1.07566	1.09556	1015.6	0.955938	0.919134	1015.6	0.69164	0.661048	1015.6	0.447186	0.407623
1015.8	1.12137	1.14175	1015.8	1.07615	1.09572	1015.8	0.956432	0.919467	1015.8	0.692092	0.661403	1015.8	0.448065	0.407886
1016	1.12098	1.14178	1016	1.07567	1.09589	1016	0.955995	0.919799	1016	0.691299	0.661759	1016	0.447473	0.40815
1016.2	1.12118	1.1418	1016.2	1.07569	1.09605	1016.2	0.95571	0.92013	1016.2	0.690959	0.662114	1016.2	0.447086	0.408413
1016.4	1.12158	1.14182	1016.4	1.07588	1.09621	1016.4	0.955653	0.920462	1016.4	0.691156	0.662468	1016.4	0.44697	0.408677
1016.6	1.12184	1.14184	1016.6	1.07577	1.09637	1016.6	0.95612	0.920792	1016.6	0.690764	0.662823	1016.6	0.446721	0.40894
1016.8	1.12182	1.14186	1016.8	1.07587	1.09653	1016.8	0.956702	0.921123	1016.8	0.690369	0.663177	1016.8	0.446286	0.409203
1017	1.12249	1.14188	1017	1.07627	1.09669	1017	0.957237	0.921453	1017	0.691624	0.663531	1017	0.447234	0.409466
1017.2	1.12234	1.1419	1017.2	1.07613	1.09685	1017.2	0.957717	0.921782	1017.2	0.692048	0.663884	1017.2	0.447088	0.409729
1017.4	1.12293	1.14192	1017.4	1.0771	1.09701	1017.4	0.957962	0.922111	1017.4	0.692472	0.664238	1017.4	0.44724	0.409992
1017.6	1.12289	1.14194	1017.6	1.07726	1.09717	1017.6	0.9581	0.92244	1017.6	0.692883	0.664591	1017.6	0.447472	0.410255
1017.8	1.12296	1.14197	1017.8	1.07754	1.09733	1017.8	0.958481	0.922768	1017.8	0.693386	0.664944	1017.8	0.447179	0.410517
1018	1.12136	1.14199	1018	1.07676	1.09749	1018	0.957718	0.923096	1018	0.693107	0.665297	1018	0.446903	0.41078
1018.2	1.12135	1.14201	1018.2	1.07707	1.09765	1018.2	0.958325	0.923423	1018.2	0.693759	0.665649	1018.2	0.446788	0.411042
1018.4	1.12032	1.14203	1018.4	1.07698	1.09781	1018.4	0.958113	0.92375	1018.4	0.693866	0.666001	1018.4	0.446438	0.411304
1018.6	1.11992	1.14205	1018.6	1.07706	1.09796	1018.6	0.958107	0.924077	1018.6	0.693737	0.666353	1018.6	0.446731	0.411567
1018.8	1.12012	1.14207	1018.8	1.07771	1.09812	1018.8	0.958498	0.924403	1018.8	0.693783	0.666705	1018.8	0.446726	0.411829
1019	1.11974	1.14209	1019	1.07739	1.09828	1019	0.958126	0.924728	1019	0.694385	0.667056	1019	0.446628	0.412091
1019.2	1.11969	1.14211	1019.2	1.07794	1.09844	1019.2	0.95792	0.925054	1019.2	0.694076	0.667407	1019.2	0.446206	0.412352
1019.4	1.12052	1.14213	1019.4	1.07763	1.09859	1019.4	0.95769	0.925379	1019.4	0.694629	0.667758	1019.4	0.446905	0.412614
1019.6	1.12015	1.14215	1019.6	1.07741	1.09875	1019.6	0.958104	0.925703	1019.6	0.694936	0.668109	1019.6	0.446882	0.412876
1019.8	1.12041	1.14217	1019.8	1.07795	1.0989	1019.8	0.957978	0.926027	1019.8	0.695345	0.668459	1019.8	0.44769	0.413137
1020	1.12092	1.14219	1020	1.07845	1.09906	1020	0.958112	0.926351	1020	0.695704	0.668809	1020	0.448223	0.413398
1020.2	1.12232	1.14221	1020.2	1.0795	1.09921	1020.2	0.959455	0.926674	1020.2	0.696935	0.669159	1020.2	0.449736	0.413659
1020.4	1.12257	1.14223	1020.4	1.07926	1.09937	1020.4	0.960039	0.926997	1020.4	0.697414	0.669508	1020.4	0.450663	0.413921
1020.6	1.12332	1.14225	1020.6	1.0799	1.09952	1020.6	0.961048	0.927319	1020.6	0.698454	0.669858	1020.6	0.452037	0.414182
1020.8	1.12404	1.14227	1020.8	1.08023	1.09967	1020.8	0.961815	0.927641	1020.8	0.699505	0.670207	1020.8	0.452617	0.414442
1021	1.12402	1.14229	1021	1.08076	1.09983	1021	0.962113	0.927962	1021	0.700428	0.670556	1021	0.452776	0.414703
1021.2	1.12359	1.1423	1021.2	1.08012	1.09998	1021.2	0.961417	0.928284	1021.2	0.700221	0.670904	1021.2	0.45184	0.414964
1021.4	1.12427	1.14232	1021.4	1.08117	1.10013	1021.4	0.961741	0.928604	1021.4	0.700361	0.671253	1021.4	0.452585	0.415224
1021.6	1.12415	1.14234	1021.6	1.081	1.10028	1021.6	0.962061	0.928925	1021.6	0.700901	0.671601	1021.6	0.452679	0.415485
1021.8	1.12463	1.14236	1021.8	1.08128	1.10044	1021.8	0.962215	0.929244	1021.8	0.701096	0.671948	1021.8	0.452777	0.415745
1022	1.12469	1.14238	1022	1.08104	1.10059	1022	0.962035	0.929564	1022	0.701078	0.672296	1022	0.453346	0.416005
1022.2	1.12581	1.1424	1022.2	1.08177	1.10074	1022.2	0.963036	0.929883	1022.2	0.702128	0.672643	1022.2	0.454062	0.416265
1022.4	1.12545	1.14242	1022.4	1.08175	1.10089	1022.4	0.962866	0.930202	1022.4	0.701556	0.67299	1022.4	0.453954	0.416525
1022.6	1.12547	1.14244	1022.6	1.082	1.10104	1022.6	0.962482	0.93052	1022.6	0.701907	0.673337	1022.6	0.454088	0.416785
1022.8	1.12538	1.14245	1022.8	1.08217	1.10119	1022.8	0.962806	0.930838	1022.8	0.702005	0.673684	1022.8	0.454527	0.417045
1023	1.12526	1.14247	1023	1.08209	1.10134	1023	0.963315	0.931155	1023	0.702621	0.67403	1023	0.454556	0.417304
1023.2	1.12527	1.14249	1023.2	1.08285	1.10149	1023.2	0.963715	0.931472	1023.2	0.703171	0.674376	1023.2	0.454597	0.417564
1023.4	1.12492	1.14251	1023.4	1.08268	1.10164	1023.4	0.963914	0.931789	1023.4	0.704439	0.674722	1023.4	0.455042	0.417823
1023.6	1.12477	1.14253	1023.6	1.08294	1.10178	1023.6	0.964124	0.932105	1023.6	0.705035	0.675068	1023.6	0.455347	0.418082
1023.8	1.12544	1.14255	1023.8	1.08329	1.10193	1023.8	0.963995	0.932421	1023.8	0.705099	0.675413	1023.8	0.455756	0.418341
1024	1.12598	1.14256	1024	1.08407	1.10208	1024	0.965056	0.932736	1024	0.706328	0.675758	1024	0.456498	0.4186
1024.2	1.12624	1.14258	1024.2	1.08436	1.10223	1024.2	0.965698	0.933051	1024.2	0.707448	0.676103	1024.2	0.456987	0.418859
1024.4	1.12656	1.1426	1024.4	1.08459	1.10237	1024.4	0.965934	0.933365	1024.4	0.707814	0.676447	1024.4	0.457833	0.419118
1024.6	1.12813	1.14262	1024.6	1.08562	1.10252	1024.6	0.967033	0.93368	1024.6	0.708615	0.676792	1024.6	0.458677	0.419377
1024.8	1.12809	1.14263	1024.8	1.08603	1.10267	1024.8	0.967094	0.933993	1024.8	0.708709	0.677136	1024.8	0.458475	0.419635
1025	1.12778	1.14265	1025	1.08635	1.10281	1025	0.966946	0.934307	1025	0.70833	0.67748	1025	0.457751	0.419894
1025.2	1.12816	1.14267	1025.2	1.08635	1.10296	1025.2	0.967055	0.93462	1025.2	0.708275	0.677823	1025.2	0.457991	0.420152
1025.4	1.12819	1.14269	1025.4	1.0864	1.1031	1025.4	0.967082	0.934932	1025.4	0.708202	0.678167	1025.4	0.458615	0.42041
1025.6	1.12829	1.1427	1025.6	1.08667	1.10325	1025.6	0.967299	0.935244	1025.6	0.708613	0.67851	1025.6	0.458738	0.420669
1025.8	1.12891	1.14272	1025.8	1.08719	1.10339	1025.8	0.967244	0.935556	1025.8	0.7087	0.678852	1025.8	0.459069	0.420927
1026	1.12902	1.14274	1026	1.08712	1.10354	1026	0.967198	0.935867	1026	0.708614	0.679195	1026	0.459213	0.421184
1026.2	1.12901	1.14276	1026.2	1.08741	1.10368	1026.2	0.96763	0.936178	1026.2	0.709116	0.679537	1026.2	0.45956	0.421442
1026.4	1.12788	1.14277	1026.4	1.08705	1.10382	1026.4	0.966959	0.936489	1026.4	0.708738	0.679879	1026.4	0.459208	0.4217
1026.6	1.12784	1.14279	1026.6	1.08719	1.10397	1026.6	0.96677	0.936799	1026.6	0.709803	0.680221	1026.6	0.459379	0.421957
1026.8	1.12744	1.14281	1026.8	1.08668	1.10411	1026.8	0.967456	0.937109	1026.8	0.709663	0.680563	1026.8	0.459441	0.422215
1027	1.12689	1.14282	1027	1.08611	1.10425	1027	0.967267	0.937418	1027	0.709629	0.680904	1027	0.459092	0.422472
1027.2	1.12639	1.14284	1027.2	1.08619	1.1044	1027.2	0.967091	0.937727	1027.2	0.709905	0.681245	1027.2	0.458851	0.422729
1027.4	1.12611	1.14286	1027.4	1.08624	1.10454	1027.4	0.966902	0.938036	1027.4	0.710026	0.681586	1027.4	0.458774	0.422986
1027.6	1.12751	1.14287	1027.6	1.08636	1.10468	1027.6	0.967192	0.938344	1027.6	0.71044	0.681927	1027.6	0.45898	0.423243
1027.8	1.12777	1.14289	1027.8	1.08635	1.10482	1027.8	0.967276	0.938652	1027.8	0.709915	0.682267	1027.8	0.458963	0.4235
1028	1.12817	1.14291	1028	1.08674	1.10496	1028	0.967882	0.938959	1028	0.711152	0.682607	1028	0.459489	0.423757
1028.2	1.12916	1.14292	1028.2	1.08734	1.1051	1028.2	0.968786	0.939266	1028.2	0.711843	0.682947	1028.2	0.460605	0.424014
1028.4	1.1305	1.14294	1028.4	1.08811	1.10524	1028.4	0.970078	0.939572	1028.4	0.712256	0.683287	1028.4	0.461475	0.42427
1028.6	1.13126	1.14295	1028.6	1.08893	1.10538	1028.6	0.970831	0.939879	1028.6	0.713432	0.683626	1028.6	0.462027	0.424526
1028.8	1.13063	1.14297	1028.8	1.08918	1.10552	1028.8	0.971135	0.940184	1028.8	0.713957	0.683965	1028.8	0.46257	0.424783
1029	1.13114	1.14299	1029	1.08969	1.10566	1029	0.971994	0.94049	1029	0.714369	0.684304	1029	0.462897	0.425039
1029.2	1.13134	1.143	1029.2	1.09028	1.1058	1029.2	0.97223	0.940795	1029.2	0.715262	0.684643	1029.2	0.464148	0.425295
1029.4	1.13134	1.14302	1029.4	1.09043	1.10594	1029.4	0.972636	0.941099	1029.4	0.715927	0.684981	1029.4	0.464038	0.425551
1029.6	1.13151	1.14303	1029.6	1.09103	1.10607	1029.6	0.972792	0.941404	1029.6	0.716607	0.685319	1029.6	0.464119	0.425807
1029.8	1.13187	1.14305	1029.8	1.09097	1.10621	1029.8	0.973387	0.941707	1029.8	0.717314	0.685657	1029.8	0.46466	0.426063
1030	1.1315	1.14307	1030	1.09088	1.10635	1030	0.972878	0.942011	1030	0.717664	0.685995	1030	0.464298	0.426318
1030.2	1.13094	1.14308	1030.2	1.0905	1.10649	1030.2	0.973555	0.942314	1030.2	0.718004	0.686332	1030.2	0.464857	0.426574
1030.4	1.13005	1.1431	1030.4	1.08995	1.10662	1030.4	0.972909	0.942617	1030.4	0.717684	0.68667	1030.4	0.464327	0.426829
1030.6	1.12992	1.14311	1030.6	1.08994	1.10676	1030.6	0.972391	0.942919	1030.6	0.718243	0.687006	1030.6	0.464487	0.427084
1030.8	1.12941	1.14313	1030.8	1.08953	1.10689	1030.8	0.972806	0.943221	1030.8	0.718235	0.687343	1030.8	0.464412	0.427339
1031	1.12869	1.14314	1031	1.08905	1.10703	1031	0.972271	0.943522	1031	0.718635	0.68768	1031	0.463969	0.427595
1031.2	1.12882	1.14316	1031.2	1.08927	1.10717	1031.2	0.972142	0.943823	1031.2	0.719342	0.688016	1031.2	0.464181	0.427849
1031.4	1.12877	1.14317	1031.4	1.08917	1.1073	1031.4	0.972134	0.944124	1031.4	0.719028	0.688352	1031.4	0.464108	0.428104
1031.6	1.1294	1.14319	1031.6	1.0889	1.10744	1031.6	0.972617	0.944424	1031.6	0.71923	0.688687	1031.6	0.464432	0.428359
1031.8	1.12903	1.1432	1031.8	1.08833	1.10757	1031.8	0.972076	0.944724	1031.8	0.71907	0.689023	1031.8	0.464375	0.428614
1032	1.12967	1.14322	1032	1.08876	1.1077	1032	0.972914	0.945024	1032	0.720411	0.689358	1032	0.464934	0.428868
1032.2	1.13007	1.14323	1032.2	1.08923	1.10784	1032.2	0.973377	0.945323	1032.2	0.720587	0.689693	1032.2	0.46528	0.429122
1032.4	1.13054	1.14325	1032.4	1.08928	1.10797	1032.4	0.973262	0.945622	1032.4	0.720267	0.690028	1032.4	0.464832	0.429377
1032.6	1.13109	1.14326	1032.6	1.08985	1.1081	1032.6	0.973906	0.94592	1032.6	0.720792	0.690362	1032.6	0.465386	0.429631
1032.8	1.13155	1.14328	1032.8	1.09033	1.10824	1032.8	0.974905	0.946218	1032.8	0.721207	0.690697	1032.8	0.466514	0.429885
1033	1.13258	1.14329	1033	1.09135	1.10837	1033	0.975671	0.946516	1033	0.721698	0.691031	1033	0.467603	0.430139
1033.2	1.13271	1.14331	1033.2	1.09152	1.1085	1033.2	0.975873	0.946813	1033.2	0.72215	0.691364	1033.2	0.468351	0.430393
1033.4	1.13253	1.14332	1033.4	1.09152	1.10863	1033.4	0.97601	0.94711	1033.4	0.722036	0.691698	1033.4	0.468352	0.430646
1033.6	1.1328	1.14333	1033.6	1.09169	1.10877	1033.6	0.976037	0.947406	1033.6	0.722138	0.692031	1033.6	0.46895	0.4309
1033.8	1.13255	1.14335	1033.8	1.09216	1.1089	1033.8	0.976049	0.947702	1033.8	0.722516	0.692364	1033.8	0.469026	0.431153
1034	1.13173	1.14336	1034	1.09252	1.10903	1034	0.975647	0.947998	1034	0.722713	0.692697	1034	0.46872	0.431407
1034.2	1.13111	1.14338	1034.2	1.09224	1.10916	1034.2	0.975997	0.948293	1034.2	0.722745	0.69303	1034.2	0.468941	0.43166
1034.4	1.13047	1.14339	1034.4	1.09222	1.10929	1034.4	0.975556	0.948588	1034.4	0.723033	0.693362	1034.4	0.468235	0.431913
1034.6	1.13055	1.14341	1034.6	1.09276	1.10942	1034.6	0.975551	0.948883	1034.6	0.723938	0.693694	1034.6	0.468699	0.432166
1034.8	1.13054	1.14342	1034.8	1.09314	1.10955	1034.8	0.976139	0.949177	1034.8	0.724665	0.694026	1034.8	0.468704	0.432419
1035	1.13078	1.14343	1035	1.09338	1.10968	1035	0.976406	0.949471	1035	0.725093	0.694358	1035	0.468732	0.432672
1035.2	1.13099	1.14345	1035.2	1.09378	1.10981	1035.2	0.976852	0.949764	1035.2	0.725052	0.694689	1035.2	0.468796	0.432925
1035.4	1.13118	1.14346	1035.4	1.09416	1.10993	1035.4	0.977314	0.950057	1035.4	0.72501	0.69502	1035.4	0.468537	0.433177
1035.6	1.13176	1.14347	1035.6	1.09498	1.11006	1035.6	0.977964	0.95035	1035.6	0.725554	0.695351	1035.6	0.468861	0.43343
1035.8	1.13165	1.14349	1035.8	1.0949	1.11019	1035.8	0.977913	0.950642	1035.8	0.725462	0.695682	1035.8	0.468671	0.433682
1036	1.1322	1.1435	1036	1.09562	1.11032	1036	0.978718	0.950934	1036	0.725652	0.696012	1036	0.468836	0.433934
1036.2	1.13165	1.14352	1036.2	1.09531	1.11045	1036.2	0.97832	0.951226	1036.2	0.725039	0.696342	1036.2	0.467709	0.434186
1036.4	1.13199	1.14353	1036.4	1.09523	1.11057	1036.4	0.978971	0.951517	1036.4	0.725175	0.696672	1036.4	0.467923	0.434438
1036.6	1.13201	1.14354	1036.6	1.09554	1.1107	1036.6	0.979844	0.951808	1036.6	0.72564	0.697002	1036.6	0.46916	0.43469
1036.8	1.13215	1.14356	1036.8	1.09554	1.11083	1036.8	0.980255	0.952098	1036.8	0.72596	0.697331	1036.8	0.470207	0.434942
1037	1.13219	1.14357	1037	1.09558	1.11095	1037	0.979958	0.952388	1037	0.726381	0.697661	1037	0.471099	0.435194
1037.2	1.13207	1.14358	1037.2	1.09521	1.11108	1037.2	0.97989	0.952678	1037.2	0.726648	0.69799	1037.2	0.471578	0.435445
1037.4	1.13223	1.1436	1037.4	1.09483	1.1112	1037.4	0.979336	0.952967	1037.4	0.72707	0.698318	1037.4	0.47165	0.435697
1037.6	1.13347	1.14361	1037.6	1.09569	1.11133	1037.6	0.979926	0.953256	1037.6	0.728487	0.698647	1037.6	0.472255	0.435948
1037.8	1.13334	1.14362	1037.8	1.09514	1.11146	1037.8	0.979405	0.953545	1037.8	0.728797	0.698975	1037.8	0.471309	0.4362
1038	1.13286	1.14363	1038	1.09416	1.11158	1038	0.979834	0.953833	1038	0.72903	0.699303	1038	0.471467	0.436451
1038.2	1.13294	1.14365	1038.2	1.09345	1.1117	1038.2	0.979606	0.954121	1038.2	0.729139	0.699631	1038.2	0.47099	0.436702
1038.4	1.13295	1.14366	1038.4	1.093	1.11183	1038.4	0.979915	0.954408	1038.4	0.729146	0.699958	1038.4	0.471556	0.436953
1038.6	1.13277	1.14367	1038.6	1.093	1.11195	1038.6	0.979466	0.954695	1038.6	0.729288	0.700286	1038.6	0.47136	0.437203
1038.8	1.1341	1.14369	1038.8	1.09361	1.11208	1038.8	0.980322	0.954982	1038.8	0.730361	0.700613	1038.8	0.472048	0.437454
1039	1.1347	1.1437	1039	1.09362	1.1122	1039	0.981308	0.955269	1039	0.730358	0.70094	1039	0.472446	0.437705
1039.2	1.13454	1.14371	1039.2	1.09353	1.11232	1039.2	0.981347	0.955555	1039.2	0.730826	0.701266	1039.2	0.47222	0.437955
1039.4	1.13541	1.14372	1039.4	1.09419	1.11244	1039.4	0.981713	0.95584	1039.4	0.731269	0.701593	1039.4	0.472631	0.438206
1039.6	1.13538	1.14374	1039.6	1.09425	1.11257	1039.6	0.98178	0.956125	1039.6	0.731	0.701919	1039.6	0.47317	0.438456
1039.8	1.13465	1.14375	1039.8	1.09434	1.11269	1039.8	0.981646	0.95641	1039.8	0.730686	0.702245	1039.8	0.473406	0.438706
1040	1.13454	1.14376	1040	1.09457	1.11281	1040	0.981651	0.956695	1040	0.731038	0.70257	1040	0.47331	0.438956
1040.2	1.13369	1.14377	1040.2	1.09412	1.11293	1040.2	0.981865	0.956979	1040.2	0.731217	0.702896	1040.2	0.472873	0.439206
1040.4	1.13397	1.14379	1040.4	1.09473	1.11305	1040.4	0.982723	0.957263	1040.4	0.731747	0.703221	1040.4	0.474001	0.439456
1040.6	1.13437	1.1438	1040.6	1.09534	1.11317	1040.6	0.982944	0.957546	1040.6	0.732354	0.703546	1040.6	0.474908	0.439705
1040.8	1.13434	1.14381	1040.8	1.09598	1.11329	1040.8	0.982829	0.957829	1040.8	0.733073	0.703871	1040.8	0.475577	0.439955
1041	1.13438	1.14382	1041	1.09648	1.11341	1041	0.982754	0.958112	1041	0.73437	0.704195	1041	0.47652	0.440204
1041.2	1.13502	1.14383	1041.2	1.09761	1.11353	1041.2	0.98378	0.958394	1041.2	0.735268	0.704519	1041.2	0.476783	0.440454
1041.4	1.13518	1.14385	1041.4	1.09856	1.11365	1041.4	0.984593	0.958676	1041.4	0.736197	0.704843	1041.4	0.477466	0.440703
1041.6	1.13572	1.14386	1041.6	1.099	1.11377	1041.6	0.985333	0.958958	1041.6	0.736785	0.705167	1041.6	0.477658	0.440952
1041.8	1.13482	1.14387	1041.8	1.09811	1.11389	1041.8	0.98506	0.959239	1041.8	0.735954	0.705491	1041.8	0.476961	0.441201
1042	1.13436	1.14388	1042	1.0979	1.11401	1042	0.985859	0.95952	1042	0.736014	0.705814	1042	0.477692	0.44145
1042.2	1.13482	1.14389	1042.2	1.09836	1.11413	1042.2	0.985925	0.9598	1042.2	0.736102	0.706137	1042.2	0.478061	0.441699
1042.4	1.13474	1.1439	1042.4	1.09761	1.11425	1042.4	0.985778	0.96008	1042.4	0.735707	0.70646	1042.4	0.478254	0.441948
1042.6	1.13479	1.14392	1042.6	1.09753	1.11437	1042.6	0.985509	0.96036	1042.6	0.736099	0.706783	1042.6	0.4782	0.442196
1042.8	1.13665	1.14393	1042.8	1.09859	1.11448	1042.8	0.986774	0.96064	1042.8	0.736796	0.707105	1042.8	0.480009	0.442445
1043	1.13657	1.14394	1043	1.09817	1.1146	1043	0.986907	0.960919	1043	0.736299	0.707427	1043	0.480551	0.442693
1043.2	1.1363	1.14395	1043.2	1.09802	1.11472	1043.2	0.986192	0.961197	1043.2	0.736371	0.707749	1043.2	0.480795	0.442941
1043.4	1.13665	1.14396	1043.4	1.09759	1.11484	1043.4	0.985528	0.961476	1043.4	0.735477	0.708071	1043.4	0.480727	0.44319
1043.6	1.13643	1.14397	1043.6	1.09754	1.11495	1043.6	0.985095	0.961754	1043.6	0.735036	0.708392	1043.6	0.480982	0.443438
1043.8	1.13656	1.14399	1043.8	1.09744	1.11507	1043.8	0.98506	0.962031	1043.8	0.734655	0.708713	1043.8	0.480728	0.443686
1044	1.13693	1.144	1044	1.09711	1.11518	1044	0.984766	0.962309	1044	0.734147	0.709034	1044	0.479873	0.443933
1044.2	1.13647	1.14401	1044.2	1.09672	1.1153	1044.2	0.984336	0.962586	1044.2	0.734034	0.709355	1044.2	0.479558	0.444181
1044.4	1.13679	1.14402	1044.4	1.09706	1.11542	1044.4	0.984217	0.962862	1044.4	0.734046	0.709676	1044.4	0.479686	0.444429
1044.6	1.13707	1.14403	1044.6	1.09725	1.11553	1044.6	0.983903	0.963138	1044.6	0.734845	0.709996	1044.6	0.48027	0.444676
1044.8	1.1362	1.14404	1044.8	1.09759	1.11565	1044.8	0.983073	0.963414	1044.8	0.735002	0.710316	1044.8	0.480529	0.444924
1045	1.13604	1.14405	1045	1.09844	1.11576	1045	0.983435	0.96369	1045	0.735935	0.710636	1045	0.480835	0.445171
1045.2	1.13648	1.14406	1045.2	1.09881	1.11587	1045.2	0.983453	0.963965	1045.2	0.735872	0.710955	1045.2	0.480641	0.445418
1045.4	1.13651	1.14407	1045.4	1.09909	1.11599	1045.4	0.983682	0.96424	1045.4	0.736757	0.711275	1045.4	0.480959	0.445665
1045.6	1.13636	1.14408	1045.6	1.09903	1.1161	1045.6	0.98366	0.964514	1045.6	0.737037	0.711594	1045.6	0.480412	0.445912
1045.8	1.1357	1.1441	1045.8	1.0987	1.11622	1045.8	0.983295	0.964788	1045.8	0.737091	0.711913	1045.8	0.479963	0.446159
1046	1.13588	1.14411	1046	1.09854	1.11633	1046	0.983349	0.965062	1046	0.737713	0.712232	1046	0.48042	0.446406
1046.2	1.13629	1.14412	1046.2	1.09935	1.11644	1046.2	0.98324	0.965335	1046.2	0.738565	0.71255	1046.2	0.480557	0.446652
1046.4	1.13605	1.14413	1046.4	1.09872	1.11655	1046.4	0.983168	0.965608	1046.4	0.738631	0.712868	1046.4	0.480424	0.446899
1046.6	1.1361	1.14414	1046.6	1.09924	1.11667	1046.6	0.984056	0.965881	1046.6	0.739373	0.713186	1046.6	0.481474	0.447145
1046.8	1.137	1.14415	1046.8	1.10038	1.11678	1046.8	0.985375	0.966153	1046.8	0.740069	0.713504	1046.8	0.482508	0.447392
1047	1.13673	1.14416	1047	1.10007	1.11689	1047	0.985379	0.966425	1047	0.740582	0.713821	1047	0.482601	0.447638
1047.2	1.13649	1.14417	1047.2	1.10029	1.117	1047.2	0.98631	0.966697	1047.2	0.740549	0.714139	1047.2	0.482885	0.447884
1047.4	1.13651	1.14418	1047.4	1.10009	1.11711	1047.4	0.986433	0.966968	1047.4	0.740023	0.714456	1047.4	0.482449	0.44813
1047.6	1.13654	1.14419	1047.6	1.10101	1.11723	1047.6	0.987318	0.967239	1047.6	0.740491	0.714773	1047.6	0.483189	0.448376
1047.8	1.13663	1.1442	1047.8	1.10059	1.11734	1047.8	0.987943	0.96751	1047.8	0.74053	0.715089	1047.8	0.482611	0.448622
1048	1.13657	1.14421	1048	1.10088	1.11745	1048	0.98816	0.96778	1048	0.739993	0.715406	1048	0.482421	0.448867
1048.2	1.13628	1.14422	1048.2	1.1006	1.11756	1048.2	0.987824	0.96805	1048.2	0.74023	0.715722	1048.2	0.482357	0.449113
1048.4	1.13679	1.14423	1048.4	1.10085	1.11767	1048.4	0.988867	0.968319	1048.4	0.73999	0.716038	1048.4	0.482744	0.449358
1048.6	1.13725	1.14424	1048.6	1.10144	1.11778	1048.6	0.989721	0.968589	1048.6	0.741029	0.716353	1048.6	0.483456	0.449604
1048.8	1.13743	1.14425	1048.8	1.10218	1.11789	1048.8	0.990003	0.968857	1048.8	0.741291	0.716669	1048.8	0.483847	0.449849
1049	1.1381	1.14426	1049	1.10258	1.118	1049	0.990139	0.969126	1049	0.742021	0.716984	1049	0.484238	0.450094
1049.2	1.13874	1.14427	1049.2	1.10245	1.1181	1049.2	0.990007	0.969394	1049.2	0.742111	0.717299	1049.2	0.484501	0.450339
1049.4	1.13906	1.14428	1049.4	1.10265	1.11821	1049.4	0.990797	0.969662	1049.4	0.743363	0.717614	1049.4	0.485015	0.450584
1049.6	1.13914	1.14429	1049.6	1.10263	1.11832	1049.6	0.990825	0.969929	1049.6	0.743814	0.717928	1049.6	0.484545	0.450829
1049.8	1.13952	1.1443	1049.8	1.10229	1.11843	1049.8	0.990483	0.970196	1049.8	0.744633	0.718243	1049.8	0.484932	0.451073
1050	1.14011	1.14431	1050	1.10271	1.11854	1050	0.990545	0.970463	1050	0.745579	0.718557	1050	0.485674	0.451318
1050.2	1.14082	1.14432	1050.2	1.10354	1.11864	1050.2	0.99084	0.97073	1050.2	0.746462	0.718871	1050.2	0.485365	0.451562
1050.4	1.14043	1.14433	1050.4	1.10294	1.11875	1050.4	0.990496	0.970996	1050.4	0.746649	0.719184	1050.4	0.485255	0.451807
1050.6	1.14059	1.14434	1050.6	1.1031	1.11886	1050.6	0.990715	0.971261	1050.6	0.74749	0.719498	1050.6	0.485667	0.452051
1050.8	1.14128	1.14435	1050.8	1.1034	1.11897	1050.8	0.990956	0.971527	1050.8	0.74807	0.719811	1050.8	0.486215	0.452295
1051	1.14065	1.14436	1051	1.10285	1.11907	1051	0.990112	0.971792	1051	0.747987	0.720124	1051	0.485835	0.452539
1051.2	1.14056	1.14437	1051.2	1.10377	1.11918	1051.2	0.990994	0.972057	1051.2	0.748135	0.720437	1051.2	0.486227	0.452783
1051.4	1.1402	1.14438	1051.4	1.10337	1.11929	1051.4	0.990324	0.972321	1051.4	0.748387	0.720749	1051.4	0.485984	0.453027
1051.6	1.13996	1.14439	1051.6	1.10359	1.11939	1051.6	0.990349	0.972585	1051.6	0.748543	0.721061	1051.6	0.485865	0.453271
1051.8	1.13989	1.1444	1051.8	1.10279	1.1195	1051.8	0.99053	0.972849	1051.8	0.748671	0.721373	1051.8	0.485063	0.453514
1052	1.14007	1.14441	1052	1.10315	1.1196	1052	0.990653	0.973112	1052	0.748418	0.721685	1052	0.485113	0.453758
1052.2	1.14069	1.14442	1052.2	1.10387	1.11971	1052.2	0.991458	0.973375	1052.2	0.749321	0.721997	1052.2	0.485755	0.454001
1052.4	1.14074	1.14443	1052.4	1.10474	1.11981	1052.4	0.99276	0.973638	1052.4	0.749533	0.722308	1052.4	0.486506	0.454244
1052.6	1.14111	1.14443	1052.6	1.10566	1.11992	1052.6	0.993122	0.9739	1052.6	0.750288	0.722619	1052.6	0.487193	0.454487
1052.8	1.14138	1.14444	1052.8	1.10613	1.12002	1052.8	0.992964	0.974162	1052.8	0.749905	0.72293	1052.8	0.487553	0.454731
1053	1.14144	1.14445	1053	1.10623	1.12012	1053	0.993016	0.974424	1053	0.750082	0.723241	1053	0.488148	0.454973
1053.2	1.14128	1.14446	1053.2	1.10618	1.12023	1053.2	0.993914	0.974685	1053.2	0.750242	0.723552	1053.2	0.488768	0.455216
1053.4	1.14227	1.14447	1053.4	1.10668	1.12033	1053.4	0.995079	0.974946	1053.4	0.751555	0.723862	1053.4	0.489401	0.455459
1053.6	1.14292	1.14448	1053.6	1.10753	1.12044	1053.6	0.995547	0.975207	1053.6	0.752332	0.724172	1053.6	0.48995	0.455702
1053.8	1.14327	1.14449	1053.8	1.10767	1.12054	1053.8	0.996183	0.975467	1053.8	0.75307	0.724482	1053.8	0.490595	0.455944
1054	1.14315	1.1445	1054	1.10782	1.12064	1054	0.995982	0.975727	1054	0.75308	0.724791	1054	0.49055	0.456187
1054.2	1.14369	1.14451	1054.2	1.10804	1.12074	1054.2	0.995983	0.975987	1054.2	0.753506	0.725101	1054.2	0.490805	0.456429
1054.4	1.14331	1.14452	1054.4	1.10714	1.12085	1054.4	0.995858	0.976246	1054.4	0.753627	0.72541	1054.4	0.491352	0.456671
1054.6	1.14331	1.14452	1054.6	1.10677	1.12095	1054.6	0.996336	0.976505	1054.6	0.753221	0.725719	1054.6	0.49191	0.456913
1054.8	1.14279	1.14453	1054.8	1.10659	1.12105	1054.8	0.996442	0.976764	1054.8	0.752968	0.726027	1054.8	0.491616	0.457155
1055	1.14169	1.14454	1055	1.10591	1.12115	1055	0.996001	0.977022	1055	0.752205	0.726336	1055	0.491028	0.457397
1055.2	1.1414	1.14455	1055.2	1.10616	1.12125	1055.2	0.996195	0.97728	1055.2	0.752743	0.726644	1055.2	0.491367	0.457639
1055.4	1.14116	1.14456	1055.4	1.10572	1.12135	1055.4	0.995794	0.977538	1055.4	0.752604	0.726952	1055.4	0.491504	0.457881
1055.6	1.14107	1.14457	1055.6	1.10653	1.12145	1055.6	0.996194	0.977795	1055.6	0.753046	0.72726	1055.6	0.491779	0.458122
1055.8	1.14151	1.14458	1055.8	1.10692	1.12156	1055.8	0.996942	0.978052	1055.8	0.753442	0.727567	1055.8	0.492573	0.458364
1056	1.14255	1.14458	1056	1.10799	1.12166	1056	0.997492	0.978309	1056	0.754337	0.727875	1056	0.493695	0.458605
1056.2	1.14292	1.14459	1056.2	1.10903	1.12176	1056.2	0.997852	0.978565	1056.2	0.75489	0.728182	1056.2	0.494245	0.458846
1056.4	1.14311	1.1446	1056.4	1.10979	1.12186	1056.4	0.997926	0.978821	1056.4	0.755165	0.728489	1056.4	0.493964	0.459087
1056.6	1.14341	1.14461	1056.6	1.10994	1.12195	1056.6	0.9979	0.979077	1056.6	0.754845	0.728796	1056.6	0.494252	0.459328
1056.8	1.14373	1.14462	1056.8	1.11013	1.12205	1056.8	0.997784	0.979332	1056.8	0.754919	0.729102	1056.8	0.494022	0.459569
1057	1.14406	1.14463	1057	1.11027	1.12215	1057	0.997885	0.979587	1057	0.755588	0.729408	1057	0.494206	0.45981
1057.2	1.14455	1.14463	1057.2	1.11066	1.12225	1057.2	0.998266	0.979842	1057.2	0.756057	0.729714	1057.2	0.494067	0.460051
1057.4	1.14529	1.14464	1057.4	1.11143	1.12235	1057.4	0.998015	0.980096	1057.4	0.756511	0.73002	1057.4	0.493845	0.460292
1057.6	1.14517	1.14465	1057.6	1.11119	1.12245	1057.6	0.997191	0.98035	1057.6	0.756698	0.730326	1057.6	0.493224	0.460532
1057.8	1.14508	1.14466	1057.8	1.11089	1.12255	1057.8	0.997104	0.980604	1057.8	0.756855	0.730631	1057.8	0.492765	0.460772
1058	1.1441	1.14467	1058	1.11022	1.12265	1058	0.996341	0.980857	1058	0.756379	0.730936	1058	0.492244	0.461013
1058.2	1.14427	1.14468	1058.2	1.10969	1.12274	1058.2	0.996171	0.98111	1058.2	0.756128	0.731241	1058.2	0.492192	0.461253
1058.4	1.14384	1.14468	1058.4	1.10891	1.12284	1058.4	0.996161	0.981363	1058.4	0.755472	0.731546	1058.4	0.491767	0.461493
1058.6	1.14309	1.14469	1058.6	1.10906	1.12294	1058.6	0.995983	0.981615	1058.6	0.754896	0.73185	1058.6	0.491121	0.461733
1058.8	1.14219	1.1447	1058.8	1.1092	1.12304	1058.8	0.995607	0.981867	1058.8	0.754906	0.732154	1058.8	0.490543	0.461973
1059	1.14157	1.14471	1059	1.10915	1.12313	1059	0.995746	0.982119	1059	0.754431	0.732458	1059	0.490761	0.462213
1059.2	1.14155	1.14472	1059.2	1.10931	1.12323	1059.2	0.995208	0.982371	1059.2	0.754531	0.732762	1059.2	0.491513	0.462452
1059.4	1.1419	1.14472	1059.4	1.11022	1.12332	1059.4	0.995688	0.982622	1059.4	0.754671	0.733066	1059.4	0.492298	0.462692
1059.6	1.14202	1.14473	1059.6	1.11025	1.12342	1059.6	0.996093	0.982873	1059.6	0.754561	0.733369	1059.6	0.492862	0.462931
1059.8	1.14272	1.14474	1059.8	1.11048	1.12352	1059.8	0.997015	0.983123	1059.8	0.754898	0.733672	1059.8	0.494063	0.463171
1060	1.14339	1.14475	1060	1.11085	1.12361	1060	0.997394	0.983373	1060	0.75604	0.733975	1060	0.494683	0.46341
1060.2	1.14293	1.14475	1060.2	1.11048	1.12371	1060.2	0.997501	0.983623	1060.2	0.755793	0.734278	1060.2	0.495039	0.463649
1060.4	1.14278	1.14476	1060.4	1.11002	1.1238	1060.4	0.997663	0.983872	1060.4	0.755801	0.734581	1060.4	0.495574	0.463888
1060.6	1.14305	1.14477	1060.6	1.10929	1.1239	1060.6	0.998032	0.984122	1060.6	0.755733	0.734883	1060.6	0.496584	0.464127
1060.8	1.14372	1.14478	1060.8	1.1093	1.12399	1060.8	0.997806	0.98437	1060.8	0.756671	0.735185	1060.8	0.496587	0.464366
1061	1.14419	1.14478	1061	1.10937	1.12409	1061	0.998691	0.984619	1061	0.757249	0.735487	1061	0.496633	0.464604
1061.2	1.14429	1.14479	1061.2	1.10912	1.12418	1061.2	0.998841	0.984867	1061.2	0.75744	0.735788	1061.2	0.496794	0.464843
1061.4	1.14445	1.1448	1061.4	1.10908	1.12428	1061.4	0.999073	0.985115	1061.4	0.758387	0.73609	1061.4	0.496663	0.465081
1061.6	1.14457	1.14481	1061.6	1.10828	1.12437	1061.6	0.999716	0.985363	1061.6	0.759218	0.736391	1061.6	0.496633	0.46532
1061.8	1.1445	1.14481	1061.8	1.10812	1.12446	1061.8	1.00048	0.98561	1061.8	0.76003	0.736692	1061.8	0.49663	0.465558
1062	1.14375	1.14482	1062	1.10743	1.12456	1062	1.00068	0.985857	1062	0.760026	0.736993	1062	0.496209	0.465796
1062.2	1.1443	1.14483	1062.2	1.1078	1.12465	1062.2	1.0005	0.986103	1062.2	0.760108	0.737293	1062.2	0.495957	0.466034
1062.4	1.14473	1.14484	1062.4	1.10847	1.12474	1062.4	1.00093	0.98635	1062.4	0.760464	0.737594	1062.4	0.495723	0.466272
1062.6	1.14449	1.14484	1062.6	1.10928	1.12483	1062.6	1.00078	0.986596	1062.6	0.7605	0.737894	1062.6	0.495584	0.46651
1062.8	1.14483	1.14485	1062.8	1.11008	1.12493	1062.8	1.00112	0.986841	1062.8	0.760444	0.738193	1062.8	0.495825	0.466748
1063	1.14555	1.14486	1063	1.11069	1.12502	1063	1.00147	0.987087	1063	0.760249	0.738493	1063	0.495976	0.466986
1063.2	1.14597	1.14487	1063.2	1.11141	1.12511	1063.2	1.00136	0.987332	1063.2	0.760104	0.738793	1063.2	0.496802	0.467223
1063.4	1.14635	1.14487	1063.4	1.11288	1.1252	1063.4	1.00189	0.987577	1063.4	0.760522	0.739092	1063.4	0.496875	0.467461
1063.6	1.14662	1.14488	1063.6	1.11311	1.12529	1063.6	1.00131	0.987821	1063.6	0.760497	0.739391	1063.6	0.496585	0.467698
1063.8	1.14712	1.14489	1063.8	1.11459	1.12539	1063.8	1.00162	0.988065	1063.8	0.761311	0.73969	1063.8	0.49759	0.467935
1064	1.14721	1.14489	1064	1.11433	1.12548	1064	1.00109	0.988309	1064	0.761652	0.739988	1064	0.497884	0.468172
1064.2	1.14679	1.1449	1064.2	1.11428	1.12557	1064.2	1.00101	0.988552	1064.2	0.761508	0.740287	1064.2	0.498407	0.468409
1064.4	1.14661	1.14491	1064.4	1.11414	1.12566	1064.4	1.00073	0.988795	1064.4	0.761934	0.740585	1064.4	0.498315	0.468646
1064.6	1.14746	1.14492	1064.6	1.11455	1.12575	1064.6	1.00156	0.989038	1064.6	0.762798	0.740883	1064.6	0.498364	0.468883
1064.8	1.14754	1.14492	1064.8	1.11531	1.12584	1064.8	1.00216	0.989281	1064.8	0.764315	0.74118	1064.8	0.498289	0.46912
1065	1.14826	1.14493	1065	1.11545	1.12593	1065	1.00379	0.989523	1065	0.765101	0.741478	1065	0.498844	0.469356
1065.2	1.1481	1.14494	1065.2	1.11504	1.12602	1065.2	1.00355	0.989765	1065.2	0.76572	0.741775	1065.2	0.498873	0.469593
1065.4	1.1484	1.14494	1065.4	1.11535	1.12611	1065.4	1.00476	0.990007	1065.4	0.767103	0.742072	1065.4	0.49943	0.469829
1065.6	1.14901	1.14495	1065.6	1.11513	1.1262	1065.6	1.00571	0.990248	1065.6	0.768133	0.742369	1065.6	0.500005	0.470066
1065.8	1.14859	1.14496	1065.8	1.11473	1.12629	1065.8	1.00588	0.990489	1065.8	0.768569	0.742666	1065.8	0.500268	0.470302
1066	1.14848	1.14496	1066	1.11463	1.12638	1066	1.00596	0.990729	1066	0.768657	0.742962	1066	0.500781	0.470538
1066.2	1.14876	1.14497	1066.2	1.11424	1.12646	1066.2	1.00598	0.99097	1066.2	0.768794	0.743258	1066.2	0.500776	0.470774
1066.4	1.14839	1.14498	1066.4	1.11405	1.12655	1066.4	1.00591	0.99121	1066.4	0.768013	0.743554	1066.4	0.500482	0.47101
1066.6	1.14831	1.14498	1066.6	1.11397	1.12664	1066.6	1.00547	0.99145	1066.6	0.767404	0.74385	1066.6	0.500595	0.471246
1066.8	1.14854	1.14499	1066.8	1.11444	1.12673	1066.8	1.00566	0.991689	1066.8	0.767461	0.744146	1066.8	0.500761	0.471481
1067	1.14836	1.145	1067	1.11496	1.12682	1067	1.00507	0.991928	1067	0.766774	0.744441	1067	0.500431	0.471717
1067.2	1.1478	1.145	1067.2	1.11521	1.1269	1067.2	1.00446	0.992167	1067.2	0.766055	0.744736	1067.2	0.500105	0.471952
1067.4	1.14766	1.14501	1067.4	1.11582	1.12699	1067.4	1.0041	0.992405	1067.4	0.765858	0.745031	1067.4	0.49992	0.472188
1067.6	1.14749	1.14502	1067.6	1.11574	1.12708	1067.6	1.00364	0.992644	1067.6	0.765594	0.745326	1067.6	0.5	0.472423
1067.8	1.14742	1.14502	1067.8	1.116	1.12717	1067.8	1.00364	0.992881	1067.8	0.76567	0.74562	1067.8	0.500058	0.472658
1068	1.14714	1.14503	1068	1.1156	1.12725	1068	1.0033	0.993119	1068	0.76591	0.745915	1068	0.500087	0.472893
1068.2	1.14661	1.14504	1068.2	1.11546	1.12734	1068.2	1.00345	0.993356	1068.2	0.766015	0.746209	1068.2	0.500062	0.473128
1068.4	1.14665	1.14504	1068.4	1.11497	1.12743	1068.4	1.00324	0.993593	1068.4	0.766113	0.746503	1068.4	0.499904	0.473363
1068.6	1.14692	1.14505	1068.6	1.11577	1.12751	1068.6	1.0039	0.99383	1068.6	0.766855	0.746796	1068.6	0.49989	0.473598
1068.8	1.14681	1.14505	1068.8	1.11619	1.1276	1068.8	1.00366	0.994066	1068.8	0.767338	0.74709	1068.8	0.49983	0.473832
1069	1.14741	1.14506	1069	1.11583	1.12768	1069	1.00349	0.994302	1069	0.767786	0.747383	1069	0.5001	0.474067
1069.2	1.14755	1.14507	1069.2	1.1161	1.12777	1069.2	1.00341	0.994538	1069.2	0.768367	0.747676	1069.2	0.500514	0.474301
1069.4	1.14883	1.14507	1069.4	1.11713	1.12786	1069.4	1.00482	0.994774	1069.4	0.76972	0.747969	1069.4	0.501898	0.474535
1069.6	1.15023	1.14508	1069.6	1.11732	1.12794	1069.6	1.00509	0.995009	1069.6	0.770424	0.748261	1069.6	0.50313	0.47477
1069.8	1.15001	1.14509	1069.8	1.11704	1.12803	1069.8	1.00583	0.995244	1069.8	0.770317	0.748554	1069.8	0.503613	0.475004
1070	1.15093	1.14509	1070	1.11755	1.12811	1070	1.00672	0.995478	1070	0.770924	0.748846	1070	0.50425	0.475238
1070.2	1.15131	1.1451	1070.2	1.11759	1.12819	1070.2	1.00711	0.995712	1070.2	0.771075	0.749138	1070.2	0.504096	0.475472
1070.4	1.15129	1.1451	1070.4	1.11787	1.12828	1070.4	1.00716	0.995946	1070.4	0.770584	0.74943	1070.4	0.504424	0.475705
1070.6	1.15178	1.14511	1070.6	1.11825	1.12836	1070.6	1.00827	0.99618	1070.6	0.771273	0.749721	1070.6	0.505316	0.475939
1070.8	1.1523	1.14512	1070.8	1.11887	1.12845	1070.8	1.00904	0.996413	1070.8	0.771972	0.750013	1070.8	0.505508	0.476173
1071	1.15258	1.14512	1071	1.11934	1.12853	1071	1.00897	0.996646	1071	0.771518	0.750304	1071	0.505729	0.476406
1071.2	1.15228	1.14513	1071.2	1.1197	1.12861	1071.2	1.0094	0.996879	1071.2	0.771799	0.750595	1071.2	0.506383	0.47664
1071.4	1.15228	1.14513	1071.4	1.12033	1.1287	1071.4	1.00983	0.997112	1071.4	0.77227	0.750885	1071.4	0.50687	0.476873
1071.6	1.1522	1.14514	1071.6	1.11978	1.12878	1071.6	1.00971	0.997344	1071.6	0.772745	0.751176	1071.6	0.507105	0.477106
1071.8	1.15173	1.14515	1071.8	1.11947	1.12886	1071.8	1.00969	0.997576	1071.8	0.772921	0.751466	1071.8	0.506686	0.477339
1072	1.15127	1.14515	1072	1.11931	1.12895	1072	1.00954	0.997807	1072	0.773195	0.751756	1072	0.507381	0.477572
1072.2	1.15121	1.14516	1072.2	1.11884	1.12903	1072.2	1.01002	0.998038	1072.2	0.773459	0.752046	1072.2	0.507627	0.477805
1072.4	1.1509	1.14516	1072.4	1.11902	1.12911	1072.4	1.00969	0.998269	1072.4	0.773511	0.752336	1072.4	0.507183	0.478038
1072.6	1.15048	1.14517	1072.6	1.11882	1.12919	1072.6	1.00936	0.9985	1072.6	0.773657	0.752625	1072.6	0.506707	0.47827
1072.8	1.15003	1.14517	1072.8	1.11818	1.12927	1072.8	1.00844	0.99873	1072.8	0.773614	0.752914	1072.8	0.505768	0.478503
1073	1.14964	1.14518	1073	1.11744	1.12936	1073	1.0077	0.99896	1073	0.773478	0.753203	1073	0.505061	0.478736
1073.2	1.14966	1.14519	1073.2	1.11758	1.12944	1073.2	1.00822	0.99919	1073.2	0.773383	0.753492	1073.2	0.504714	0.478968
1073.4	1.14961	1.14519	1073.4	1.11793	1.12952	1073.4	1.00826	0.99942	1073.4	0.773978	0.753781	1073.4	0.504634	0.4792
1073.6	1.14955	1.1452	1073.6	1.11805	1.1296	1073.6	1.00835	0.999649	1073.6	0.773753	0.754069	1073.6	0.504615	0.479432
1073.8	1.14899	1.1452	1073.8	1.11807	1.12968	1073.8	1.00877	0.999878	1073.8	0.773824	0.754357	1073.8	0.503741	0.479664
1074	1.14911	1.14521	1074	1.11827	1.12976	1074	1.0082	1.00011	1074	0.77396	0.754645	1074	0.503393	0.479896
1074.2	1.14852	1.14521	1074.2	1.11829	1.12984	1074.2	1.00851	1.00033	1074.2	0.774718	0.754933	1074.2	0.503617	0.480128
1074.4	1.14865	1.14522	1074.4	1.11826	1.12992	1074.4	1.00926	1.00056	1074.4	0.774857	0.755221	1074.4	0.504606	0.48036
1074.6	1.14951	1.14523	1074.6	1.11907	1.13	1074.6	1.00973	1.00079	1074.6	0.775658	0.755508	1074.6	0.505523	0.480592
1074.8	1.15102	1.14523	1074.8	1.11981	1.13008	1074.8	1.00979	1.00102	1074.8	0.775849	0.755795	1074.8	0.506474	0.480823
1075	1.15139	1.14524	1075	1.12021	1.13016	1075	1.00951	1.00124	1075	0.776232	0.756082	1075	0.507263	0.481055
1075.2	1.1514	1.14524	1075.2	1.12037	1.13024	1075.2	1.00967	1.00147	1075.2	0.77647	0.756369	1075.2	0.507827	0.481286
1075.4	1.15223	1.14525	1075.4	1.12105	1.13032	1075.4	1.01033	1.0017	1075.4	0.777163	0.756655	1075.4	0.508574	0.481517
1075.6	1.15259	1.14525	1075.6	1.12096	1.1304	1075.6	1.01089	1.00192	1075.6	0.777486	0.756942	1075.6	0.509109	0.481748
1075.8	1.15333	1.14526	1075.8	1.12159	1.13048	1075.8	1.01162	1.00215	1075.8	0.777942	0.757228	1075.8	0.509844	0.481979
1076	1.15402	1.14526	1076	1.12219	1.13056	1076	1.01217	1.00238	1076	0.778767	0.757514	1076	0.510675	0.48221
1076.2	1.15434	1.14527	1076.2	1.12218	1.13064	1076.2	1.01288	1.0026	1076.2	0.778782	0.757799	1076.2	0.51118	0.482441
1076.4	1.15416	1.14527	1076.4	1.12177	1.13072	1076.4	1.01295	1.00283	1076.4	0.778733	0.758085	1076.4	0.510654	0.482672
1076.6	1.15398	1.14528	1076.6	1.12166	1.13079	1076.6	1.01248	1.00305	1076.6	0.778582	0.75837	1076.6	0.510244	0.482902
1076.8	1.15356	1.14528	1076.8	1.12162	1.13087	1076.8	1.01225	1.00328	1076.8	0.778134	0.758655	1076.8	0.509258	0.483133
1077	1.15318	1.14529	1077	1.1213	1.13095	1077	1.01227	1.0035	1077	0.777933	0.75894	1077	0.508937	0.483363
1077.2	1.1527	1.14529	1077.2	1.12141	1.13103	1077.2	1.01234	1.00372	1077.2	0.777722	0.759225	1077.2	0.508585	0.483594
1077.4	1.15212	1.1453	1077.4	1.12101	1.13111	1077.4	1.0114	1.00395	1077.4	0.777731	0.759509	1077.4	0.508419	0.483824
1077.6	1.15194	1.1453	1077.6	1.12133	1.13118	1077.6	1.01119	1.00417	1077.6	0.777391	0.759793	1077.6	0.507866	0.484054
1077.8	1.15153	1.14531	1077.8	1.12122	1.13126	1077.8	1.01083	1.00439	1077.8	0.777217	0.760077	1077.8	0.507608	0.484284
1078	1.15172	1.14532	1078	1.1217	1.13134	1078	1.01102	1.00462	1078	0.777502	0.760361	1078	0.508079	0.484514
1078.2	1.15161	1.14532	1078.2	1.12211	1.13141	1078.2	1.01197	1.00484	1078.2	0.778176	0.760645	1078.2	0.509161	0.484744
1078.4	1.15204	1.14533	1078.4	1.12279	1.13149	1078.4	1.01198	1.00506	1078.4	0.777702	0.760928	1078.4	0.509656	0.484973
1078.6	1.15285	1.14533	1078.6	1.1238	1.13157	1078.6	1.01227	1.00528	1078.6	0.778106	0.761212	1078.6	0.510226	0.485203
1078.8	1.15392	1.14534	1078.8	1.12472	1.13164	1078.8	1.01299	1.0055	1078.8	0.778173	0.761495	1078.8	0.510342	0.485433
1079	1.15376	1.14534	1079	1.12484	1.13172	1079	1.01292	1.00573	1079	0.778425	0.761777	1079	0.509987	0.485662
1079.2	1.15388	1.14535	1079.2	1.12515	1.13179	1079.2	1.01357	1.00595	1079.2	0.778156	0.76206	1079.2	0.510479	0.485891
1079.4	1.15447	1.14535	1079.4	1.12588	1.13187	1079.4	1.01419	1.00617	1079.4	0.778934	0.762342	1079.4	0.511024	0.48612
1079.6	1.15472	1.14535	1079.6	1.12589	1.13195	1079.6	1.01437	1.00639	1079.6	0.779179	0.762625	1079.6	0.511239	0.48635
1079.8	1.15592	1.14536	1079.8	1.12661	1.13202	1079.8	1.0148	1.00661	1079.8	0.780112	0.762907	1079.8	0.512433	0.486579
1080	1.15621	1.14536	1080	1.1271	1.1321	1080	1.01607	1.00683	1080	0.781013	0.763188	1080	0.513157	0.486807
1080.2	1.1561	1.14537	1080.2	1.12716	1.13217	1080.2	1.01604	1.00705	1080.2	0.781158	0.76347	1080.2	0.513821	0.487036
1080.4	1.1563	1.14537	1080.4	1.12708	1.13225	1080.4	1.01659	1.00727	1080.4	0.782043	0.763751	1080.4	0.513999	0.487265
1080.6	1.15642	1.14538	1080.6	1.12721	1.13232	1080.6	1.0163	1.00749	1080.6	0.782733	0.764033	1080.6	0.514338	0.487494
1080.8	1.15648	1.14538	1080.8	1.12665	1.13239	1080.8	1.0164	1.00771	1080.8	0.783198	0.764314	1080.8	0.51465	0.487722
1081	1.15626	1.14539	1081	1.12558	1.13247	1081	1.01544	1.00792	1081	0.783149	0.764594	1081	0.514481	0.48795
1081.2	1.15575	1.14539	1081.2	1.12525	1.13254	1081.2	1.01457	1.00814	1081.2	0.783354	0.764875	1081.2	0.513891	0.488179
1081.4	1.15548	1.1454	1081.4	1.1246	1.13262	1081.4	1.01444	1.00836	1081.4	0.78393	0.765155	1081.4	0.513714	0.488407
1081.6	1.15597	1.1454	1081.6	1.12557	1.13269	1081.6	1.0153	1.00858	1081.6	0.784628	0.765435	1081.6	0.514364	0.488635
1081.8	1.15611	1.14541	1081.8	1.1258	1.13276	1081.8	1.01611	1.0088	1081.8	0.785137	0.765715	1081.8	0.515285	0.488863
1082	1.15581	1.14541	1082	1.12618	1.13284	1082	1.01629	1.00901	1082	0.78547	0.765995	1082	0.515607	0.489091
1082.2	1.15506	1.14542	1082.2	1.12615	1.13291	1082.2	1.01615	1.00923	1082.2	0.785719	0.766275	1082.2	0.514879	0.489319
1082.4	1.15499	1.14542	1082.4	1.12627	1.13298	1082.4	1.01589	1.00945	1082.4	0.785526	0.766554	1082.4	0.514424	0.489546
1082.6	1.15521	1.14543	1082.6	1.12633	1.13306	1082.6	1.01599	1.00966	1082.6	0.785331	0.766833	1082.6	0.513897	0.489774
1082.8	1.15576	1.14543	1082.8	1.12661	1.13313	1082.8	1.01633	1.00988	1082.8	0.785336	0.767112	1082.8	0.513895	0.490001
1083	1.15547	1.14543	1083	1.1263	1.1332	1083	1.01582	1.01009	1083	0.78563	0.767391	1083	0.513868	0.490229
1083.2	1.15548	1.14544	1083.2	1.12624	1.13327	1083.2	1.01529	1.01031	1083.2	0.785869	0.767669	1083.2	0.513761	0.490456
1083.4	1.1561	1.14544	1083.4	1.12669	1.13335	1083.4	1.01472	1.01052	1083.4	0.786184	0.767948	1083.4	0.513945	0.490683
1083.6	1.15639	1.14545	1083.6	1.12707	1.13342	1083.6	1.01494	1.01074	1083.6	0.786405	0.768226	1083.6	0.51419	0.49091
1083.8	1.15727	1.14545	1083.8	1.12815	1.13349	1083.8	1.01531	1.01095	1083.8	0.787205	0.768504	1083.8	0.514799	0.491137
1084	1.15729	1.14546	1084	1.12795	1.13356	1084	1.01567	1.01117	1084	0.787285	0.768782	1084	0.515185	0.491364
1084.2	1.15778	1.14546	1084.2	1.12814	1.13363	1084.2	1.01571	1.01138	1084.2	0.787733	0.769059	1084.2	0.515803	0.491591
1084.4	1.15811	1.14547	1084.4	1.12793	1.1337	1084.4	1.0159	1.0116	1084.4	0.788202	0.769337	1084.4	0.516188	0.491818
1084.6	1.1582	1.14547	1084.6	1.12815	1.13377	1084.6	1.01564	1.01181	1084.6	0.788177	0.769614	1084.6	0.516457	0.492044
1084.8	1.15799	1.14547	1084.8	1.128	1.13384	1084.8	1.01569	1.01202	1084.8	0.787748	0.769891	1084.8	0.516232	0.492271
1085	1.15791	1.14548	1085	1.12823	1.13392	1085	1.01591	1.01224	1085	0.787026	0.770167	1085	0.516134	0.492497
1085.2	1.15888	1.14548	1085.2	1.12909	1.13399	1085.2	1.0173	1.01245	1085.2	0.788442	0.770444	1085.2	0.516848	0.492724
1085.4	1.15925	1.14549	1085.4	1.12942	1.13406	1085.4	1.01829	1.01266	1085.4	0.788261	0.77072	1085.4	0.517554	0.49295
1085.6	1.15965	1.14549	1085.6	1.13081	1.13413	1085.6	1.01871	1.01287	1085.6	0.787871	0.770996	1085.6	0.518259	0.493176
1085.8	1.15925	1.1455	1085.8	1.13072	1.1342	1085.8	1.01938	1.01308	1085.8	0.787563	0.771272	1085.8	0.518299	0.493402
1086	1.15904	1.1455	1086	1.13106	1.13427	1086	1.01932	1.0133	1086	0.78729	0.771548	1086	0.51828	0.493628
1086.2	1.15917	1.1455	1086.2	1.13118	1.13434	1086.2	1.01937	1.01351	1086.2	0.787556	0.771824	1086.2	0.517789	0.493853
1086.4	1.15902	1.14551	1086.4	1.13086	1.13441	1086.4	1.01918	1.01372	1086.4	0.787525	0.772099	1086.4	0.517651	0.494079
1086.6	1.15946	1.14551	1086.6	1.13122	1.13447	1086.6	1.01962	1.01393	1086.6	0.787769	0.772374	1086.6	0.517565	0.494305
1086.8	1.16032	1.14552	1086.8	1.13183	1.13454	1086.8	1.02026	1.01414	1086.8	0.788902	0.772649	1086.8	0.517719	0.49453
1087	1.16005	1.14552	1087	1.13142	1.13461	1087	1.01928	1.01435	1087	0.789146	0.772924	1087	0.517186	0.494756
1087.2	1.16004	1.14553	1087.2	1.13111	1.13468	1087.2	1.01926	1.01456	1087.2	0.789778	0.773198	1087.2	0.516858	0.494981
1087.4	1.1596	1.14553	1087.4	1.13091	1.13475	1087.4	1.019	1.01477	1087.4	0.789504	0.773473	1087.4	0.516943	0.495206
1087.6	1.15947	1.14553	1087.6	1.13079	1.13482	1087.6	1.01957	1.01498	1087.6	0.790601	0.773747	1087.6	0.517261	0.495431
1087.8	1.15913	1.14554	1087.8	1.13051	1.13489	1087.8	1.01959	1.01519	1087.8	0.790734	0.774021	1087.8	0.517346	0.495656
1088	1.1587	1.14554	1088	1.1295	1.13496	1088	1.01951	1.0154	1088	0.790753	0.774295	1088	0.517374	0.495881
1088.2	1.15842	1.14555	1088.2	1.12935	1.13502	1088.2	1.0199	1.01561	1088.2	0.791625	0.774568	1088.2	0.517802	0.496106
1088.4	1.15806	1.14555	1088.4	1.12909	1.13509	1088.4	1.01947	1.01581	1088.4	0.791489	0.774841	1088.4	0.518004	0.496331
1088.6	1.15767	1.14555	1088.6	1.12921	1.13516	1088.6	1.01964	1.01602	1088.6	0.791483	0.775115	1088.6	0.518503	0.496555
1088.8	1.15761	1.14556	1088.8	1.12812	1.13523	1088.8	1.01928	1.01623	1088.8	0.791317	0.775388	1088.8	0.518301	0.49678
1089	1.15805	1.14556	1089	1.12861	1.13529	1089	1.02002	1.01644	1089	0.791791	0.77566	1089	0.519041	0.497004
1089.2	1.15888	1.14557	1089.2	1.12898	1.13536	1089.2	1.02026	1.01664	1089.2	0.792303	0.775933	1089.2	0.519243	0.497228
1089.4	1.15863	1.14557	1089.4	1.12926	1.13543	1089.4	1.02024	1.01685	1089.4	0.791739	0.776205	1089.4	0.518971	0.497453
1089.6	1.1585	1.14557	1089.6	1.12956	1.1355	1089.6	1.01997	1.01706	1089.6	0.790977	0.776477	1089.6	0.518438	0.497677
1089.8	1.15903	1.14558	1089.8	1.13014	1.13556	1089.8	1.02075	1.01726	1089.8	0.792001	0.776749	1089.8	0.518718	0.497901
1090	1.15919	1.14558	1090	1.13069	1.13563	1090	1.02053	1.01747	1090	0.791606	0.777021	1090	0.518463	0.498125
1090.2	1.15894	1.14558	1090.2	1.13101	1.13569	1090.2	1.02053	1.01768	1090.2	0.790994	0.777293	1090.2	0.518046	0.498348
1090.4	1.15914	1.14559	1090.4	1.13116	1.13576	1090.4	1.02071	1.01788	1090.4	0.790706	0.777564	1090.4	0.517369	0.498572
1090.6	1.15934	1.14559	1090.6	1.13141	1.13583	1090.6	1.02107	1.01809	1090.6	0.79022	0.777835	1090.6	0.516774	0.498796
1090.8	1.15972	1.1456	1090.8	1.1314	1.13589	1090.8	1.02115	1.01829	1090.8	0.790115	0.778106	1090.8	0.516585	0.499019
1091	1.15903	1.1456	1091	1.13183	1.13596	1091	1.02101	1.0185	1091	0.790115	0.778377	1091	0.516588	0.499243
1091.2	1.15942	1.1456	1091.2	1.13246	1.13602	1091.2	1.02183	1.0187	1091.2	0.790513	0.778648	1091.2	0.517048	0.499466
1091.4	1.15923	1.14561	1091.4	1.1326	1.13609	1091.4	1.02167	1.01891	1091.4	0.790163	0.778918	1091.4	0.517185	0.499689
1091.6	1.16002	1.14561	1091.6	1.13324	1.13616	1091.6	1.02247	1.01911	1091.6	0.792124	0.779188	1091.6	0.518061	0.499912
1091.8	1.16005	1.14561	1091.8	1.13334	1.13622	1091.8	1.02254	1.01932	1091.8	0.793009	0.779458	1091.8	0.518389	0.500135
1092	1.15968	1.14562	1092	1.13305	1.13629	1092	1.02219	1.01952	1092	0.793551	0.779728	1092	0.51849	0.500358
1092.2	1.15996	1.14562	1092.2	1.13328	1.13635	1092.2	1.02275	1.01972	1092.2	0.79429	0.779998	1092.2	0.519295	0.500581
1092.4	1.16042	1.14563	1092.4	1.1339	1.13641	1092.4	1.02279	1.01993	1092.4	0.794949	0.780267	1092.4	0.51997	0.500804
1092.6	1.16044	1.14563	1092.6	1.13394	1.13648	1092.6	1.02268	1.02013	1092.6	0.795664	0.780537	1092.6	0.52037	0.501026
1092.8	1.16094	1.14563	1092.8	1.1337	1.13654	1092.8	1.02287	1.02033	1092.8	0.796506	0.780806	1092.8	0.520975	0.501249
1093	1.1618	1.14564	1093	1.13484	1.13661	1093	1.02496	1.02053	1093	0.79805	0.781074	1093	0.521771	0.501471
1093.2	1.16229	1.14564	1093.2	1.13552	1.13667	1093.2	1.02526	1.02073	1093.2	0.798689	0.781343	1093.2	0.521975	0.501694
1093.4	1.16272	1.14564	1093.4	1.13555	1.13674	1093.4	1.02539	1.02094	1093.4	0.799088	0.781612	1093.4	0.52223	0.501916
1093.6	1.16295	1.14565	1093.6	1.13543	1.1368	1093.6	1.02549	1.02114	1093.6	0.798616	0.78188	1093.6	0.522401	0.502138
1093.8	1.16319	1.14565	1093.8	1.13536	1.13686	1093.8	1.02612	1.02134	1093.8	0.798937	0.782148	1093.8	0.522646	0.50236
1094	1.16236	1.14565	1094	1.13425	1.13693	1094	1.0254	1.02154	1094	0.797823	0.782416	1094	0.522237	0.502582
1094.2	1.16139	1.14566	1094.2	1.13305	1.13699	1094.2	1.02492	1.02174	1094.2	0.797149	0.782683	1094.2	0.521691	0.502804
1094.4	1.16097	1.14566	1094.4	1.13167	1.13705	1094.4	1.02483	1.02194	1094.4	0.797025	0.782951	1094.4	0.520871	0.503026
1094.6	1.16052	1.14566	1094.6	1.13071	1.13712	1094.6	1.02436	1.02214	1094.6	0.796673	0.783218	1094.6	0.520751	0.503247
1094.8	1.16096	1.14567	1094.8	1.13078	1.13718	1094.8	1.02402	1.02234	1094.8	0.796431	0.783485	1094.8	0.521123	0.503469
1095	1.16019	1.14567	1095	1.13061	1.13724	1095	1.02397	1.02254	1095	0.796251	0.783752	1095	0.52121	0.50369
1095.2	1.16122	1.14567	1095.2	1.13048	1.1373	1095.2	1.02439	1.02274	1095.2	0.796344	0.784019	1095.2	0.522402	0.503911
1095.4	1.16113	1.14568	1095.4	1.1305	1.13737	1095.4	1.02437	1.02294	1095.4	0.796871	0.784285	1095.4	0.523025	0.504133
1095.6	1.16204	1.14568	1095.6	1.13071	1.13743	1095.6	1.02478	1.02314	1095.6	0.797783	0.784552	1095.6	0.524152	0.504354
1095.8	1.16225	1.14568	1095.8	1.13148	1.13749	1095.8	1.02541	1.02334	1095.8	0.798504	0.784818	1095.8	0.525434	0.504575
1096	1.16182	1.14569	1096	1.13175	1.13755	1096	1.02516	1.02354	1096	0.797959	0.785084	1096	0.525695	0.504796
1096.2	1.16316	1.14569	1096.2	1.13345	1.13761	1096.2	1.0265	1.02373	1096.2	0.79858	0.78535	1096.2	0.526527	0.505017
1096.4	1.1632	1.14569	1096.4	1.13445	1.13768	1096.4	1.02669	1.02393	1096.4	0.799357	0.785615	1096.4	0.52689	0.505238
1096.6	1.16392	1.1457	1096.6	1.13561	1.13774	1096.6	1.0277	1.02413	1096.6	0.799833	0.785881	1096.6	0.527306	0.505458
1096.8	1.16377	1.1457	1096.8	1.13634	1.1378	1096.8	1.02806	1.02433	1096.8	0.800543	0.786146	1096.8	0.52791	0.505679
1097	1.16443	1.1457	1097	1.1372	1.13786	1097	1.02922	1.02452	1097	0.801226	0.786411	1097	0.527782	0.505899
1097.2	1.1646	1.14571	1097.2	1.13764	1.13792	1097.2	1.02842	1.02472	1097.2	0.801046	0.786675	1097.2	0.52804	0.50612
1097.4	1.16472	1.14571	1097.4	1.13823	1.13798	1097.4	1.02851	1.02492	1097.4	0.801059	0.78694	1097.4	0.52789	0.50634
1097.6	1.16441	1.14571	1097.6	1.1377	1.13804	1097.6	1.0282	1.02511	1097.6	0.800427	0.787204	1097.6	0.526968	0.50656
1097.8	1.16388	1.14572	1097.8	1.13726	1.1381	1097.8	1.0276	1.02531	1097.8	0.800245	0.787469	1097.8	0.526361	0.50678
1098	1.1632	1.14572	1098	1.13663	1.13816	1098	1.0267	1.02551	1098	0.800334	0.787733	1098	0.525978	0.507
1098.2	1.16242	1.14572	1098.2	1.13622	1.13822	1098.2	1.02674	1.0257	1098.2	0.80033	0.787997	1098.2	0.525343	0.50722
1098.4	1.16287	1.14573	1098.4	1.13646	1.13828	1098.4	1.02687	1.0259	1098.4	0.800445	0.78826	1098.4	0.525428	0.50744
1098.6	1.16301	1.14573	1098.6	1.13645	1.13834	1098.6	1.02625	1.02609	1098.6	0.800924	0.788524	1098.6	0.525423	0.507659
1098.8	1.16333	1.14573	1098.8	1.13689	1.1384	1098.8	1.02593	1.02629	1098.8	0.80095	0.788787	1098.8	0.525795	0.507879
1099	1.16334	1.14574	1099	1.13651	1.13846	1099	1.02591	1.02648	1099	0.80125	0.78905	1099	0.525835	0.508099
1099.2	1.16393	1.14574	1099.2	1.13676	1.13852	1099.2	1.02602	1.02668	1099.2	0.801459	0.789313	1099.2	0.526438	0.508318
1099.4	1.16403	1.14574	1099.4	1.13689	1.13858	1099.4	1.02567	1.02687	1099.4	0.801291	0.789576	1099.4	0.527006	0.508537
1099.6	1.16423	1.14575	1099.6	1.13656	1.13864	1099.6	1.02573	1.02706	1099.6	0.801748	0.789838	1099.6	0.527616	0.508756
1099.8	1.16419	1.14575	1099.8	1.13732	1.1387	1099.8	1.02595	1.02726	1099.8	0.802345	0.7901	1099.8	0.528717	0.508976
1100	1.16388	1.14575	1100	1.13673	1.13876	1100	1.02531	1.02745	1100	0.801908	0.790363	1100	0.527681	0.509195
1100.2	1.16461	1.14576	1100.2	1.13746	1.13882	1100.2	1.02639	1.02764	1100.2	0.802964	0.790624	1100.2	0.527868	0.509414
1100.4	1.16433	1.14576	1100.4	1.137	1.13888	1100.4	1.02666	1.02784	1100.4	0.803436	0.790886	1100.4	0.527864	0.509632
1100.6	1.16534	1.14576	1100.6	1.13769	1.13894	1100.6	1.02737	1.02803	1100.6	0.804483	0.791148	1100.6	0.528101	0.509851
1100.8	1.16531	1.14576	1100.8	1.13775	1.13899	1100.8	1.0271	1.02822	1100.8	0.805312	0.791409	1100.8	0.528129	0.51007
1101	1.1658	1.14577	1101	1.13805	1.13905	1101	1.02814	1.02841	1101	0.805447	0.79167	1101	0.527812	0.510288
1101.2	1.16555	1.14577	1101.2	1.138	1.13911	1101.2	1.02823	1.02861	1101.2	0.80537	0.791931	1101.2	0.527786	0.510507
1101.4	1.16602	1.14577	1101.4	1.13854	1.13917	1101.4	1.02917	1.0288	1101.4	0.805754	0.792192	1101.4	0.527784	0.510725
1101.6	1.16623	1.14578	1101.6	1.13787	1.13923	1101.6	1.02892	1.02899	1101.6	0.805653	0.792453	1101.6	0.527312	0.510943
1101.8	1.16633	1.14578	1101.8	1.13863	1.13928	1101.8	1.02981	1.02918	1101.8	0.805896	0.792713	1101.8	0.528116	0.511161
1102	1.16613	1.14578	1102	1.13864	1.13934	1102	1.0304	1.02937	1102	0.805561	0.792973	1102	0.5283	0.511379
1102.2	1.16642	1.14578	1102.2	1.13907	1.1394	1102.2	1.03103	1.02956	1102.2	0.805423	0.793233	1102.2	0.528396	0.511597
1102.4	1.16655	1.14579	1102.4	1.13959	1.13946	1102.4	1.03164	1.02975	1102.4	0.805397	0.793493	1102.4	0.52864	0.511815
1102.6	1.16693	1.14579	1102.6	1.14	1.13951	1102.6	1.03253	1.02994	1102.6	0.805618	0.793753	1102.6	0.528904	0.512033
1102.8	1.1675	1.14579	1102.8	1.1404	1.13957	1102.8	1.03328	1.03013	1102.8	0.805774	0.794012	1102.8	0.528852	0.512251
1103	1.16736	1.1458	1103	1.14043	1.13963	1103	1.03352	1.03032	1103	0.80545	0.794272	1103	0.527692	0.512468
1103.2	1.16745	1.1458	1103.2	1.14086	1.13968	1103.2	1.03346	1.03051	1103.2	0.804891	0.794531	1103.2	0.528515	0.512686
1103.4	1.16745	1.1458	1103.4	1.14113	1.13974	1103.4	1.03306	1.0307	1103.4	0.804952	0.79479	1103.4	0.529168	0.512903
1103.6	1.16633	1.1458	1103.6	1.14026	1.1398	1103.6	1.03246	1.03089	1103.6	0.804597	0.795048	1103.6	0.529464	0.51312
1103.8	1.16664	1.14581	1103.8	1.14083	1.13985	1103.8	1.03275	1.03108	1103.8	0.804536	0.795307	1103.8	0.529835	0.513338
1104	1.16691	1.14581	1104	1.14078	1.13991	1104	1.03294	1.03127	1104	0.804914	0.795565	1104	0.529555	0.513555
1104.2	1.16751	1.14581	1104.2	1.14092	1.13997	1104.2	1.03373	1.03145	1104.2	0.805406	0.795824	1104.2	0.530403	0.513772
1104.4	1.16812	1.14582	1104.4	1.14102	1.14002	1104.4	1.03368	1.03164	1104.4	0.806065	0.796082	1104.4	0.530778	0.513989
1104.6	1.16879	1.14582	1104.6	1.14172	1.14008	1104.6	1.03345	1.03183	1104.6	0.807278	0.796339	1104.6	0.531173	0.514205
1104.8	1.16852	1.14582	1104.8	1.14163	1.14013	1104.8	1.03296	1.03202	1104.8	0.807348	0.796597	1104.8	0.530895	0.514422
1105	1.16804	1.14582	1105	1.14131	1.14019	1105	1.03257	1.0322	1105	0.807315	0.796854	1105	0.530779	0.514639
1105.2	1.16766	1.14583	1105.2	1.14034	1.14024	1105.2	1.03177	1.03239	1105.2	0.807084	0.797112	1105.2	0.530515	0.514855
1105.4	1.16776	1.14583	1105.4	1.14004	1.1403	1105.4	1.03122	1.03258	1105.4	0.807209	0.797369	1105.4	0.530234	0.515072
1105.6	1.16787	1.14583	1105.6	1.13991	1.14035	1105.6	1.03113	1.03276	1105.6	0.808047	0.797626	1105.6	0.530247	0.515288
1105.8	1.16737	1.14583	1105.8	1.13996	1.14041	1105.8	1.03132	1.03295	1105.8	0.807909	0.797882	1105.8	0.530428	0.515504
1106	1.16679	1.14584	1106	1.13885	1.14046	1106	1.0307	1.03314	1106	0.807655	0.798139	1106	0.529912	0.51572
1106.2	1.16613	1.14584	1106.2	1.13883	1.14052	1106.2	1.03072	1.03332	1106.2	0.807378	0.798395	1106.2	0.529665	0.515936
1106.4	1.16575	1.14584	1106.4	1.13882	1.14057	1106.4	1.03124	1.03351	1106.4	0.807704	0.798651	1106.4	0.529628	0.516152
1106.6	1.16603	1.14584	1106.6	1.13918	1.14063	1106.6	1.03181	1.03369	1106.6	0.807899	0.798907	1106.6	0.529556	0.516368
1106.8	1.16534	1.14585	1106.8	1.13891	1.14068	1106.8	1.03105	1.03388	1106.8	0.808009	0.799163	1106.8	0.528766	0.516584
1107	1.16452	1.14585	1107	1.13958	1.14074	1107	1.03049	1.03406	1107	0.807677	0.799418	1107	0.528499	0.516799
1107.2	1.16465	1.14585	1107.2	1.13996	1.14079	1107.2	1.03106	1.03425	1107.2	0.807923	0.799674	1107.2	0.52993	0.517015
1107.4	1.16413	1.14586	1107.4	1.14064	1.14084	1107.4	1.03104	1.03443	1107.4	0.808342	0.799929	1107.4	0.530158	0.517231
1107.6	1.164	1.14586	1107.6	1.14013	1.1409	1107.6	1.03095	1.03462	1107.6	0.807869	0.800184	1107.6	0.530272	0.517446
1107.8	1.16463	1.14586	1107.8	1.14095	1.14095	1107.8	1.03182	1.0348	1107.8	0.808385	0.800439	1107.8	0.530992	0.517661
1108	1.16514	1.14586	1108	1.14102	1.14101	1108	1.03195	1.03498	1108	0.808257	0.800694	1108	0.531737	0.517876
1108.2	1.16545	1.14587	1108.2	1.14095	1.14106	1108.2	1.03258	1.03517	1108.2	0.808321	0.800948	1108.2	0.532067	0.518091
1108.4	1.16523	1.14587	1108.4	1.14129	1.14111	1108.4	1.03198	1.03535	1108.4	0.808501	0.801202	1108.4	0.531973	0.518306
1108.6	1.16619	1.14587	1108.6	1.14174	1.14117	1108.6	1.03254	1.03553	1108.6	0.809192	0.801456	1108.6	0.533219	0.518521
1108.8	1.16634	1.14587	1108.8	1.14166	1.14122	1108.8	1.03211	1.03572	1108.8	0.808922	0.80171	1108.8	0.532982	0.518736
1109	1.16607	1.14588	1109	1.14174	1.14127	1109	1.03191	1.0359	1109	0.809198	0.801964	1109	0.532514	0.518951
1109.2	1.16605	1.14588	1109.2	1.14189	1.14132	1109.2	1.03163	1.03608	1109.2	0.809198	0.802218	1109.2	0.531617	0.519165
1109.4	1.16691	1.14588	1109.4	1.14259	1.14138	1109.4	1.03242	1.03626	1109.4	0.810105	0.802471	1109.4	0.531863	0.51938
1109.6	1.16775	1.14588	1109.6	1.14298	1.14143	1109.6	1.03349	1.03644	1109.6	0.811065	0.802724	1109.6	0.532497	0.519594
1109.8	1.16767	1.14589	1109.8	1.14273	1.14148	1109.8	1.03307	1.03663	1109.8	0.810532	0.802977	1109.8	0.532263	0.519809
1110	1.16754	1.14589	1110	1.14256	1.14153	1110	1.0327	1.03681	1110	0.809957	0.80323	1110	0.532241	0.520023
1110.2	1.16735	1.14589	1110.2	1.14292	1.14159	1110.2	1.03327	1.03699	1110.2	0.809949	0.803482	1110.2	0.532269	0.520237
1110.4	1.16817	1.14589	1110.4	1.14316	1.14164	1110.4	1.03413	1.03717	1110.4	0.810697	0.803735	1110.4	0.533131	0.520451
1110.6	1.16726	1.14589	1110.6	1.14307	1.14169	1110.6	1.03424	1.03735	1110.6	0.810549	0.803987	1110.6	0.532749	0.520665
1110.8	1.16737	1.1459	1110.8	1.14284	1.14174	1110.8	1.0343	1.03753	1110.8	0.810861	0.804239	1110.8	0.532916	0.520879
1111	1.16756	1.1459	1111	1.14268	1.14179	1111	1.03497	1.03771	1111	0.811224	0.804491	1111	0.533103	0.521093
1111.2	1.16822	1.1459	1111.2	1.14233	1.14184	1111.2	1.0361	1.03789	1111.2	0.811737	0.804743	1111.2	0.533736	0.521306
1111.4	1.16879	1.1459	1111.4	1.14253	1.1419	1111.4	1.0359	1.03807	1111.4	0.811625	0.804994	1111.4	0.533716	0.52152
1111.6	1.16918	1.14591	1111.6	1.14161	1.14195	1111.6	1.03624	1.03825	1111.6	0.811048	0.805246	1111.6	0.534099	0.521733
1111.8	1.1697	1.14591	1111.8	1.14189	1.142	1111.8	1.03716	1.03843	1111.8	0.811815	0.805497	1111.8	0.535083	0.521947
1112	1.17054	1.14591	1112	1.14236	1.14205	1112	1.03852	1.03861	1112	0.81247	0.805748	1112	0.535893	0.52216
1112.2	1.17092	1.14591	1112.2	1.14241	1.1421	1112.2	1.03915	1.03879	1112.2	0.812594	0.805999	1112.2	0.53599	0.522373
1112.4	1.1712	1.14592	1112.4	1.14227	1.14215	1112.4	1.03921	1.03896	1112.4	0.812707	0.806249	1112.4	0.536352	0.522586
1112.6	1.17224	1.14592	1112.6	1.14265	1.1422	1112.6	1.03998	1.03914	1112.6	0.813897	0.8065	1112.6	0.537493	0.522799
1112.8	1.172	1.14592	1112.8	1.1429	1.14225	1112.8	1.04019	1.03932	1112.8	0.814084	0.80675	1112.8	0.536731	0.523012
1113	1.17194	1.14592	1113	1.14342	1.1423	1113	1.04041	1.0395	1113	0.814336	0.807	1113	0.536174	0.523225
1113.2	1.17276	1.14592	1113.2	1.1447	1.14235	1113.2	1.04085	1.03968	1113.2	0.814668	0.80725	1113.2	0.536623	0.523438
1113.4	1.17309	1.14593	1113.4	1.14505	1.1424	1113.4	1.0415	1.03985	1113.4	0.81494	0.8075	1113.4	0.536762	0.52365
1113.6	1.17285	1.14593	1113.6	1.14533	1.14245	1113.6	1.04128	1.04003	1113.6	0.815304	0.807749	1113.6	0.536722	0.523863
1113.8	1.17237	1.14593	1113.8	1.14553	1.1425	1113.8	1.04005	1.04021	1113.8	0.815285	0.807999	1113.8	0.536286	0.524075
1114	1.17229	1.14593	1114	1.1461	1.14255	1114	1.03975	1.04038	1114	0.815319	0.808248	1114	0.536213	0.524288
1114.2	1.17217	1.14594	1114.2	1.14661	1.1426	1114.2	1.03997	1.04056	1114.2	0.81614	0.808497	1114.2	0.536174	0.5245
1114.4	1.17202	1.14594	1114.4	1.1471	1.14265	1114.4	1.03993	1.04074	1114.4	0.816405	0.808746	1114.4	0.536181	0.524712
1114.6	1.17163	1.14594	1114.6	1.14742	1.1427	1114.6	1.03976	1.04091	1114.6	0.817022	0.808994	1114.6	0.53588	0.524924
1114.8	1.17246	1.14594	1114.8	1.14795	1.14275	1114.8	1.0395	1.04109	1114.8	0.817474	0.809243	1114.8	0.536562	0.525136
1115	1.17219	1.14594	1115	1.14812	1.1428	1115	1.0394	1.04126	1115	0.81711	0.809491	1115	0.536478	0.525348
1115.2	1.17271	1.14595	1115.2	1.14905	1.14285	1115.2	1.03945	1.04144	1115.2	0.817333	0.809739	1115.2	0.536699	0.52556
1115.4	1.17325	1.14595	1115.4	1.14946	1.1429	1115.4	1.03963	1.04162	1115.4	0.817124	0.809987	1115.4	0.53679	0.525772
1115.6	1.17323	1.14595	1115.6	1.14967	1.14295	1115.6	1.04017	1.04179	1115.6	0.817361	0.810235	1115.6	0.537325	0.525983
1115.8	1.17371	1.14595	1115.8	1.14965	1.143	1115.8	1.03993	1.04196	1115.8	0.817818	0.810482	1115.8	0.537612	0.526195
1116	1.17363	1.14595	1116	1.14968	1.14304	1116	1.04032	1.04214	1116	0.817548	0.81073	1116	0.538244	0.526406
1116.2	1.17316	1.14596	1116.2	1.14902	1.14309	1116.2	1.03955	1.04231	1116.2	0.81691	0.810977	1116.2	0.537901	0.526617
1116.4	1.17325	1.14596	1116.4	1.14861	1.14314	1116.4	1.03958	1.04249	1116.4	0.817274	0.811224	1116.4	0.538147	0.526829
1116.6	1.17313	1.14596	1116.6	1.14853	1.14319	1116.6	1.03971	1.04266	1116.6	0.81721	0.811471	1116.6	0.538826	0.52704
1116.8	1.17305	1.14596	1116.8	1.14845	1.14324	1116.8	1.04047	1.04283	1116.8	0.817188	0.811718	1116.8	0.539296	0.527251
1117	1.17294	1.14597	1117	1.14802	1.14329	1117	1.04068	1.04301	1117	0.816932	0.811964	1117	0.539428	0.527462
1117.2	1.17342	1.14597	1117.2	1.14845	1.14333	1117.2	1.04131	1.04318	1117.2	0.81746	0.81221	1117.2	0.539886	0.527673
1117.4	1.17295	1.14597	1117.4	1.14735	1.14338	1117.4	1.04098	1.04335	1117.4	0.817558	0.812456	1117.4	0.539309	0.527883
1117.6	1.17248	1.14597	1117.6	1.14671	1.14343	1117.6	1.0414	1.04353	1117.6	0.817694	0.812702	1117.6	0.539533	0.528094
1117.8	1.17234	1.14597	1117.8	1.14642	1.14348	1117.8	1.04124	1.0437	1117.8	0.81739	0.812948	1117.8	0.539704	0.528305
1118	1.17228	1.14598	1118	1.1467	1.14352	1118	1.04168	1.04387	1118	0.817405	0.813194	1118	0.539847	0.528515
1118.2	1.17245	1.14598	1118.2	1.14744	1.14357	1118.2	1.04187	1.04404	1118.2	0.818225	0.813439	1118.2	0.539996	0.528726
1118.4	1.17252	1.14598	1118.4	1.1479	1.14362	1118.4	1.0422	1.04421	1118.4	0.818763	0.813684	1118.4	0.540285	0.528936
1118.6	1.17311	1.14598	1118.6	1.14941	1.14367	1118.6	1.04269	1.04439	1118.6	0.819999	0.81393	1118.6	0.540731	0.529146
1118.8	1.17355	1.14598	1118.8	1.14989	1.14371	1118.8	1.04231	1.04456	1118.8	0.819938	0.814174	1118.8	0.540108	0.529356
1119	1.17359	1.14599	1119	1.15073	1.14376	1119	1.04279	1.04473	1119	0.820221	0.814419	1119	0.539696	0.529566
1119.2	1.17373	1.14599	1119.2	1.15112	1.14381	1119.2	1.04237	1.0449	1119.2	0.820646	0.814664	1119.2	0.539072	0.529776
1119.4	1.17313	1.14599	1119.4	1.1509	1.14385	1119.4	1.04217	1.04507	1119.4	0.820885	0.814908	1119.4	0.538723	0.529986
1119.6	1.17308	1.14599	1119.6	1.15106	1.1439	1119.6	1.04129	1.04524	1119.6	0.821331	0.815152	1119.6	0.538566	0.530196
1119.8	1.17234	1.14599	1119.8	1.15052	1.14395	1119.8	1.04016	1.04541	1119.8	0.821037	0.815396	1119.8	0.538182	0.530405
1120	1.17212	1.14599	1120	1.15058	1.14399	1120	1.04034	1.04558	1120	0.821629	0.81564	1120	0.538253	0.530615
1120.2	1.17143	1.146	1120.2	1.15012	1.14404	1120.2	1.03996	1.04575	1120.2	0.821427	0.815884	1120.2	0.537447	0.530824
1120.4	1.17223	1.146	1120.4	1.15045	1.14408	1120.4	1.0405	1.04592	1120.4	0.821558	0.816127	1120.4	0.538147	0.531034
1120.6	1.17226	1.146	1120.6	1.1505	1.14413	1120.6	1.04104	1.04609	1120.6	0.821474	0.81637	1120.6	0.538706	0.531243
1120.8	1.17199	1.146	1120.8	1.14979	1.14418	1120.8	1.04128	1.04626	1120.8	0.821796	0.816614	1120.8	0.538945	0.531452
1121	1.17231	1.146	1121	1.14935	1.14422	1121	1.04183	1.04643	1121	0.821647	0.816857	1121	0.538785	0.531661
1121.2	1.1728	1.14601	1121.2	1.14906	1.14427	1121.2	1.04241	1.0466	1121.2	0.821694	0.817099	1121.2	0.538766	0.53187
1121.4	1.17293	1.14601	1121.4	1.14885	1.14431	1121.4	1.04281	1.04676	1121.4	0.821641	0.817342	1121.4	0.539255	0.532079
1121.6	1.17298	1.14601	1121.6	1.14902	1.14436	1121.6	1.04401	1.04693	1121.6	0.821407	0.817584	1121.6	0.539975	0.532288
1121.8	1.17334	1.14601	1121.8	1.14916	1.1444	1121.8	1.04407	1.0471	1121.8	0.821542	0.817827	1121.8	0.540319	0.532497
1122	1.1743	1.14601	1122	1.14954	1.14445	1122	1.04432	1.04727	1122	0.82217	0.818069	1122	0.540325	0.532705
1122.2	1.17503	1.14602	1122.2	1.14976	1.14449	1122.2	1.04461	1.04744	1122.2	0.82247	0.818311	1122.2	0.541017	0.532914
1122.4	1.1754	1.14602	1122.4	1.15076	1.14454	1122.4	1.04536	1.0476	1122.4	0.823008	0.818552	1122.4	0.541341	0.533122
1122.6	1.1761	1.14602	1122.6	1.15147	1.14458	1122.6	1.04545	1.04777	1122.6	0.823855	0.818794	1122.6	0.541191	0.533331
1122.8	1.17615	1.14602	1122.8	1.15178	1.14463	1122.8	1.04512	1.04794	1122.8	0.823273	0.819035	1122.8	0.54106	0.533539
1123	1.17607	1.14602	1123	1.1518	1.14467	1123	1.04501	1.0481	1123	0.823465	0.819276	1123	0.541156	0.533747
1123.2	1.17556	1.14602	1123.2	1.15124	1.14472	1123.2	1.04423	1.04827	1123.2	0.82309	0.819517	1123.2	0.5412	0.533955
1123.4	1.17469	1.14603	1123.4	1.15101	1.14476	1123.4	1.04335	1.04844	1123.4	0.82282	0.819758	1123.4	0.54067	0.534163
1123.6	1.17441	1.14603	1123.6	1.15108	1.14481	1123.6	1.04284	1.0486	1123.6	0.822398	0.819999	1123.6	0.540491	0.534371
1123.8	1.17307	1.14603	1123.8	1.1505	1.14485	1123.8	1.04242	1.04877	1123.8	0.82194	0.820239	1123.8	0.540491	0.534579
1124	1.17323	1.14603	1124	1.15023	1.1449	1124	1.04257	1.04894	1124	0.821602	0.82048	1124	0.540347	0.534787
1124.2	1.17274	1.14603	1124.2	1.14996	1.14494	1124.2	1.04301	1.0491	1124.2	0.820904	0.82072	1124.2	0.540404	0.534994
1124.4	1.17238	1.14603	1124.4	1.14958	1.14498	1124.4	1.04275	1.04927	1124.4	0.820162	0.82096	1124.4	0.540088	0.535202
1124.6	1.17141	1.14604	1124.6	1.14843	1.14503	1124.6	1.04253	1.04943	1124.6	0.819305	0.8212	1124.6	0.540043	0.535409
1124.8	1.17143	1.14604	1124.8	1.14812	1.14507	1124.8	1.0426	1.0496	1124.8	0.819637	0.821439	1124.8	0.540441	0.535617
1125	1.17172	1.14604	1125	1.14882	1.14511	1125	1.04346	1.04976	1125	0.820365	0.821679	1125	0.541227	0.535824
1125.2	1.17201	1.14604	1125.2	1.14938	1.14516	1125.2	1.04376	1.04992	1125.2	0.820675	0.821918	1125.2	0.541278	0.536031
1125.4	1.1718	1.14604	1125.4	1.14952	1.1452	1125.4	1.0436	1.05009	1125.4	0.820562	0.822157	1125.4	0.541126	0.536238
1125.6	1.1718	1.14604	1125.6	1.14993	1.14525	1125.6	1.04416	1.05025	1125.6	0.820791	0.822396	1125.6	0.540951	0.536445
1125.8	1.17228	1.14605	1125.8	1.15055	1.14529	1125.8	1.04454	1.05042	1125.8	0.821574	0.822635	1125.8	0.541109	0.536652
1126	1.17309	1.14605	1126	1.15154	1.14533	1126	1.04514	1.05058	1126	0.822144	0.822873	1126	0.541415	0.536859
1126.2	1.17301	1.14605	1126.2	1.15218	1.14537	1126.2	1.04583	1.05074	1126.2	0.822476	0.823112	1126.2	0.542369	0.537065
1126.4	1.17317	1.14605	1126.4	1.15304	1.14542	1126.4	1.04579	1.05091	1126.4	0.823228	0.82335	1126.4	0.542394	0.537272
1126.6	1.17367	1.14605	1126.6	1.15332	1.14546	1126.6	1.04612	1.05107	1126.6	0.823955	0.823588	1126.6	0.542697	0.537478
1126.8	1.17396	1.14605	1126.8	1.15397	1.1455	1126.8	1.04679	1.05123	1126.8	0.823936	0.823826	1126.8	0.542579	0.537685
1127	1.17523	1.14606	1127	1.15427	1.14555	1127	1.04738	1.05139	1127	0.825024	0.824064	1127	0.542699	0.537891
1127.2	1.1755	1.14606	1127.2	1.15465	1.14559	1127.2	1.04727	1.05156	1127.2	0.825493	0.824301	1127.2	0.54302	0.538098
1127.4	1.17596	1.14606	1127.4	1.15552	1.14563	1127.4	1.04716	1.05172	1127.4	0.826527	0.824539	1127.4	0.543197	0.538304
1127.6	1.17595	1.14606	1127.6	1.1558	1.14567	1127.6	1.04714	1.05188	1127.6	0.826902	0.824776	1127.6	0.543529	0.53851
1127.8	1.17627	1.14606	1127.8	1.15556	1.14571	1127.8	1.04682	1.05204	1127.8	0.827487	0.825013	1127.8	0.543949	0.538716
1128	1.17699	1.14606	1128	1.15547	1.14576	1128	1.04656	1.0522	1128	0.827631	0.82525	1128	0.544551	0.538922
1128.2	1.17745	1.14607	1128.2	1.15559	1.1458	1128.2	1.04672	1.05237	1128.2	0.828524	0.825487	1128.2	0.545375	0.539127
1128.4	1.17759	1.14607	1128.4	1.15546	1.14584	1128.4	1.04617	1.05253	1128.4	0.828317	0.825723	1128.4	0.545799	0.539333
1128.6	1.17807	1.14607	1128.6	1.15543	1.14588	1128.6	1.04638	1.05269	1128.6	0.828693	0.82596	1128.6	0.547535	0.539539
1128.8	1.17879	1.14607	1128.8	1.15602	1.14592	1128.8	1.04657	1.05285	1128.8	0.829893	0.826196	1128.8	0.548276	0.539744
1129	1.17926	1.14607	1129	1.15624	1.14597	1129	1.04709	1.05301	1129	0.830765	0.826432	1129	0.548781	0.53995
1129.2	1.17939	1.14607	1129.2	1.15617	1.14601	1129.2	1.04729	1.05317	1129.2	0.831028	0.826668	1129.2	0.548465	0.540155
1129.4	1.17909	1.14608	1129.4	1.15552	1.14605	1129.4	1.04684	1.05333	1129.4	0.83041	0.826903	1129.4	0.547845	0.54036
1129.6	1.17928	1.14608	1129.6	1.15607	1.14609	1129.6	1.04733	1.05349	1129.6	0.830767	0.827139	1129.6	0.54859	0.540565
1129.8	1.17921	1.14608	1129.8	1.15608	1.14613	1129.8	1.04757	1.05365	1129.8	0.830523	0.827374	1129.8	0.54836	0.540771
1130	1.17915	1.14608	1130	1.15569	1.14617	1130	1.04798	1.05381	1130	0.830258	0.827609	1130	0.54791	0.540975
1130.2	1.17855	1.14608	1130.2	1.15501	1.14621	1130.2	1.04803	1.05397	1130.2	0.829714	0.827844	1130.2	0.547394	0.54118
1130.4	1.17815	1.14608	1130.4	1.15445	1.14625	1130.4	1.04801	1.05413	1130.4	0.829517	0.828079	1130.4	0.546852	0.541385
1130.6	1.17864	1.14608	1130.6	1.15476	1.14629	1130.6	1.04964	1.05428	1130.6	0.829478	0.828314	1130.6	0.547196	0.54159
1130.8	1.17866	1.14609	1130.8	1.15443	1.14633	1130.8	1.04971	1.05444	1130.8	0.829293	0.828548	1130.8	0.546535	0.541794
1131	1.17913	1.14609	1131	1.15426	1.14638	1131	1.04944	1.0546	1131	0.829259	0.828783	1131	0.546304	0.541999
1131.2	1.17857	1.14609	1131.2	1.15383	1.14642	1131.2	1.04906	1.05476	1131.2	0.828581	0.829017	1131.2	0.545649	0.542203
1131.4	1.17843	1.14609	1131.4	1.15459	1.14646	1131.4	1.04874	1.05492	1131.4	0.828226	0.829251	1131.4	0.545513	0.542408
1131.6	1.17789	1.14609	1131.6	1.15446	1.1465	1131.6	1.04832	1.05508	1131.6	0.827597	0.829485	1131.6	0.544899	0.542612
1131.8	1.17829	1.14609	1131.8	1.15516	1.14654	1131.8	1.04894	1.05523	1131.8	0.827714	0.829718	1131.8	0.545387	0.542816
1132	1.17832	1.14609	1132	1.15525	1.14658	1132	1.04868	1.05539	1132	0.82779	0.829952	1132	0.54572	0.54302
1132.2	1.17778	1.1461	1132.2	1.15578	1.14662	1132.2	1.04872	1.05555	1132.2	0.827974	0.830185	1132.2	0.546254	0.543224
1132.4	1.17782	1.1461	1132.4	1.15614	1.14666	1132.4	1.04879	1.0557	1132.4	0.827471	0.830418	1132.4	0.546891	0.543428
1132.6	1.17759	1.1461	1132.6	1.15605	1.1467	1132.6	1.04888	1.05586	1132.6	0.827235	0.830651	1132.6	0.547207	0.543632
1132.8	1.17763	1.1461	1132.8	1.15654	1.14674	1132.8	1.04952	1.05602	1132.8	0.827689	0.830884	1132.8	0.547154	0.543836
1133	1.17788	1.1461	1133	1.15726	1.14678	1133	1.05006	1.05617	1133	0.82839	0.831116	1133	0.547431	0.544039
1133.2	1.17755	1.1461	1133.2	1.15784	1.14682	1133.2	1.05015	1.05633	1133.2	0.828202	0.831349	1133.2	0.547638	0.544243
1133.4	1.17813	1.1461	1133.4	1.15828	1.14685	1133.4	1.04989	1.05649	1133.4	0.82798	0.831581	1133.4	0.548017	0.544446
1133.6	1.17888	1.14611	1133.6	1.15854	1.14689	1133.6	1.05058	1.05664	1133.6	0.8287	0.831813	1133.6	0.548668	0.54465
1133.8	1.17957	1.14611	1133.8	1.15875	1.14693	1133.8	1.05107	1.0568	1133.8	0.829081	0.832045	1133.8	0.54858	0.544853
1134	1.17992	1.14611	1134	1.15831	1.14697	1134	1.05114	1.05695	1134	0.829444	0.832277	1134	0.54877	0.545056
1134.2	1.17983	1.14611	1134.2	1.15798	1.14701	1134.2	1.05078	1.05711	1134.2	0.828941	0.832509	1134.2	0.548445	0.545259
1134.4	1.18052	1.14611	1134.4	1.15825	1.14705	1134.4	1.05142	1.05726	1134.4	0.829429	0.83274	1134.4	0.549089	0.545462
1134.6	1.18146	1.14611	1134.6	1.15837	1.14709	1134.6	1.052	1.05742	1134.6	0.829923	0.832971	1134.6	0.549418	0.545665
1134.8	1.18156	1.14611	1134.8	1.15797	1.14713	1134.8	1.05127	1.05757	1134.8	0.829996	0.833203	1134.8	0.549351	0.545868
1135	1.18184	1.14612	1135	1.15732	1.14717	1135	1.05132	1.05773	1135	0.830353	0.833433	1135	0.549455	0.546071
1135.2	1.18135	1.14612	1135.2	1.157	1.1472	1135.2	1.05121	1.05788	1135.2	0.830289	0.833664	1135.2	0.548774	0.546273
1135.4	1.18184	1.14612	1135.4	1.15719	1.14724	1135.4	1.05104	1.05803	1135.4	0.830429	0.833895	1135.4	0.548525	0.546476
1135.6	1.18193	1.14612	1135.6	1.15683	1.14728	1135.6	1.05118	1.05819	1135.6	0.831462	0.834125	1135.6	0.547965	0.546678
1135.8	1.18164	1.14612	1135.8	1.15688	1.14732	1135.8	1.05119	1.05834	1135.8	0.831619	0.834356	1135.8	0.547647	0.546881
1136	1.18114	1.14612	1136	1.15636	1.14736	1136	1.05018	1.0585	1136	0.832196	0.834586	1136	0.547342	0.547083
1136.2	1.1808	1.14612	1136.2	1.15685	1.1474	1136.2	1.05002	1.05865	1136.2	0.832737	0.834816	1136.2	0.547722	0.547285
1136.4	1.18146	1.14612	1136.4	1.1566	1.14743	1136.4	1.0506	1.0588	1136.4	0.833425	0.835045	1136.4	0.547711	0.547487
1136.6	1.18109	1.14613	1136.6	1.15704	1.14747	1136.6	1.05074	1.05895	1136.6	0.833571	0.835275	1136.6	0.547519	0.547689
1136.8	1.18043	1.14613	1136.8	1.15784	1.14751	1136.8	1.0508	1.05911	1136.8	0.833612	0.835505	1136.8	0.547233	0.547891
1137	1.18043	1.14613	1137	1.159	1.14755	1137	1.05101	1.05926	1137	0.833338	0.835734	1137	0.547514	0.548093
1137.2	1.18067	1.14613	1137.2	1.16007	1.14759	1137.2	1.0516	1.05941	1137.2	0.833677	0.835963	1137.2	0.548395	0.548295
1137.4	1.18115	1.14613	1137.4	1.16053	1.14762	1137.4	1.05188	1.05956	1137.4	0.833808	0.836192	1137.4	0.548942	0.548496
1137.6	1.18112	1.14613	1137.6	1.16053	1.14766	1137.6	1.05197	1.05971	1137.6	0.834257	0.836421	1137.6	0.548965	0.548698
1137.8	1.18123	1.14613	1137.8	1.16097	1.1477	1137.8	1.05246	1.05987	1137.8	0.83459	0.836649	1137.8	0.549476	0.548899
1138	1.18107	1.14613	1138	1.16103	1.14773	1138	1.05263	1.06002	1138	0.834565	0.836878	1138	0.549375	0.549101
1138.2	1.18125	1.14614	1138.2	1.16158	1.14777	1138.2	1.05314	1.06017	1138.2	0.834504	0.837106	1138.2	0.549266	0.549302
1138.4	1.18167	1.14614	1138.4	1.16219	1.14781	1138.4	1.05384	1.06032	1138.4	0.834918	0.837334	1138.4	0.549753	0.549503
1138.6	1.18175	1.14614	1138.6	1.16201	1.14785	1138.6	1.05365	1.06047	1138.6	0.83477	0.837562	1138.6	0.549785	0.549705
1138.8	1.18142	1.14614	1138.8	1.16171	1.14788	1138.8	1.05326	1.06062	1138.8	0.834271	0.83779	1138.8	0.549836	0.549906
1139	1.18132	1.14614	1139	1.16114	1.14792	1139	1.05298	1.06077	1139	0.834349	0.838018	1139	0.549143	0.550107
1139.2	1.18109	1.14614	1139.2	1.16093	1.14796	1139.2	1.05234	1.06092	1139.2	0.83365	0.838245	1139.2	0.547956	0.550307
1139.4	1.18154	1.14614	1139.4	1.1608	1.14799	1139.4	1.05196	1.06107	1139.4	0.833389	0.838472	1139.4	0.547389	0.550508
1139.6	1.18142	1.14614	1139.6	1.16071	1.14803	1139.6	1.05138	1.06122	1139.6	0.833636	0.8387	1139.6	0.546734	0.550709
1139.8	1.18119	1.14615	1139.8	1.16047	1.14807	1139.8	1.05072	1.06137	1139.8	0.832985	0.838926	1139.8	0.546135	0.550909
1140	1.18119	1.14615	1140	1.16047	1.1481	1140	1.05072	1.06152	1140	0.832985	0.839154	1140	0.546135	0.551111
1140.2	1.18092	1.14596	1140.2	1.16064	1.14792	1140.2	1.05103	1.06135	1140.2	0.83342	0.83902	1140.2	0.546138	0.551023
1140.4	1.18076	1.14578	1140.4	1.16071	1.14774	1140.4	1.05168	1.06118	1140.4	0.833447	0.838887	1140.4	0.546182	0.550935
1140.6	1.18077	1.1456	1140.6	1.16079	1.14755	1140.6	1.05235	1.06101	1140.6	0.833739	0.838753	1140.6	0.546069	0.550847
1140.8	1.18021	1.14542	1140.8	1.16108	1.14737	1140.8	1.05241	1.06084	1140.8	0.833879	0.838619	1140.8	0.546066	0.550759
1141	1.18013	1.14523	1141	1.16101	1.14719	1141	1.05305	1.06068	1141	0.834238	0.838485	1141	0.546119	0.550671
1141.2	1.1802	1.14505	1141.2	1.16118	1.147	1141.2	1.05321	1.06051	1141.2	0.834466	0.838352	1141.2	0.546671	0.550584
1141.4	1.18024	1.14487	1141.4	1.16115	1.14682	1141.4	1.05341	1.06034	1141.4	0.834385	0.838218	1141.4	0.546146	0.550496
1141.6	1.18036	1.14469	1141.6	1.16091	1.14664	1141.6	1.0535	1.06017	1141.6	0.834478	0.838084	1141.6	0.54585	0.550408
1141.8	1.17996	1.1445	1141.8	1.16084	1.14646	1141.8	1.05352	1.06	1141.8	0.833852	0.837951	1141.8	0.544965	0.55032
1142	1.18022	1.14432	1142	1.16076	1.14627	1142	1.05372	1.05983	1142	0.833672	0.837817	1142	0.544532	0.550232
1142.2	1.18035	1.14414	1142.2	1.16086	1.14609	1142.2	1.05369	1.05966	1142.2	0.83327	0.837683	1142.2	0.544114	0.550145
1142.4	1.18038	1.14396	1142.4	1.16094	1.14591	1142.4	1.05402	1.05949	1142.4	0.833189	0.83755	1142.4	0.544697	0.550057
1142.6	1.17991	1.14377	1142.6	1.16109	1.14572	1142.6	1.05372	1.05932	1142.6	0.832795	0.837416	1142.6	0.544146	0.549969
1142.8	1.17972	1.14359	1142.8	1.16154	1.14554	1142.8	1.05413	1.05915	1142.8	0.833015	0.837283	1142.8	0.544375	0.549882
1143	1.17995	1.14341	1143	1.16223	1.14536	1143	1.05434	1.05899	1143	0.833213	0.837149	1143	0.544664	0.549794
1143.2	1.17972	1.14323	1143.2	1.16211	1.14518	1143.2	1.05445	1.05882	1143.2	0.83291	0.837015	1143.2	0.544984	0.549706
1143.4	1.18031	1.14304	1143.4	1.16183	1.14499	1143.4	1.05542	1.05865	1143.4	0.833392	0.836882	1143.4	0.545493	0.549618
1143.6	1.18037	1.14286	1143.6	1.1626	1.14481	1143.6	1.05554	1.05848	1143.6	0.833331	0.836748	1143.6	0.545607	0.549531
1143.8	1.18041	1.14268	1143.8	1.16274	1.14463	1143.8	1.05555	1.05831	1143.8	0.833846	0.836615	1143.8	0.545576	0.549443
1144	1.18031	1.1425	1144	1.16246	1.14445	1144	1.05533	1.05814	1144	0.833474	0.836482	1144	0.545332	0.549355
1144.2	1.17963	1.14231	1144.2	1.16211	1.14426	1144.2	1.0553	1.05797	1144.2	0.833326	0.836348	1144.2	0.545468	0.549268
1144.4	1.17989	1.14213	1144.4	1.16189	1.14408	1144.4	1.05546	1.0578	1144.4	0.833289	0.836215	1144.4	0.545708	0.54918
1144.6	1.17961	1.14195	1144.6	1.16186	1.1439	1144.6	1.05531	1.05763	1144.6	0.833428	0.836081	1144.6	0.545691	0.549093
1144.8	1.17939	1.14177	1144.8	1.16226	1.14372	1144.8	1.05545	1.05747	1144.8	0.833818	0.835948	1144.8	0.546171	0.549005
1145	1.17953	1.14159	1145	1.1616	1.14353	1145	1.05568	1.0573	1145	0.833982	0.835815	1145	0.546443	0.548918
1145.2	1.1793	1.1414	1145.2	1.16085	1.14335	1145.2	1.05517	1.05713	1145.2	0.833775	0.835681	1145.2	0.546582	0.54883
1145.4	1.17962	1.14122	1145.4	1.16044	1.14317	1145.4	1.05552	1.05696	1145.4	0.833793	0.835548	1145.4	0.546345	0.548742
1145.6	1.18009	1.14104	1145.6	1.16073	1.14299	1145.6	1.05668	1.05679	1145.6	0.834818	0.835415	1145.6	0.546965	0.548655
1145.8	1.17984	1.14086	1145.8	1.16067	1.1428	1145.8	1.05701	1.05662	1145.8	0.835204	0.835282	1145.8	0.546876	0.548567
1146	1.18043	1.14068	1146	1.16055	1.14262	1146	1.05766	1.05645	1146	0.836197	0.835148	1146	0.547476	0.54848
1146.2	1.17976	1.14049	1146.2	1.16042	1.14244	1146.2	1.05754	1.05629	1146.2	0.836331	0.835015	1146.2	0.547991	0.548392
1146.4	1.17894	1.14031	1146.4	1.16003	1.14226	1146.4	1.05806	1.05612	1146.4	0.836102	0.834882	1146.4	0.547634	0.548305
1146.6	1.17887	1.14013	1146.6	1.16051	1.14208	1146.6	1.05774	1.05595	1146.6	0.836192	0.834749	1146.6	0.547811	0.548218
1146.8	1.17881	1.13995	1146.8	1.15994	1.14189	1146.8	1.05764	1.05578	1146.8	0.836356	0.834616	1146.8	0.548275	0.54813
1147	1.17899	1.13977	1147	1.15971	1.14171	1147	1.0577	1.05561	1147	0.8366	0.834483	1147	0.548724	0.548043
1147.2	1.17913	1.13958	1147.2	1.1597	1.14153	1147.2	1.05818	1.05544	1147.2	0.837709	0.83435	1147.2	0.549353	0.547955
1147.4	1.17898	1.1394	1147.4	1.1601	1.14135	1147.4	1.05848	1.05528	1147.4	0.838239	0.834216	1147.4	0.549479	0.547868
1147.6	1.17882	1.13922	1147.6	1.16104	1.14117	1147.6	1.05805	1.05511	1147.6	0.838187	0.834083	1147.6	0.549967	0.547781
1147.8	1.17841	1.13904	1147.8	1.16097	1.14098	1147.8	1.05771	1.05494	1147.8	0.838161	0.83395	1147.8	0.550112	0.547693
1148	1.17793	1.13886	1148	1.16141	1.1408	1148	1.05746	1.05477	1148	0.838311	0.833817	1148	0.550361	0.547606
1148.2	1.17772	1.13868	1148.2	1.16122	1.14062	1148.2	1.05686	1.0546	1148.2	0.838276	0.833684	1148.2	0.549969	0.547518
1148.4	1.17741	1.13849	1148.4	1.16127	1.14044	1148.4	1.05681	1.05443	1148.4	0.838493	0.833551	1148.4	0.550045	0.547431
1148.6	1.17671	1.13831	1148.6	1.16104	1.14026	1148.6	1.05717	1.05427	1148.6	0.838444	0.833418	1148.6	0.549796	0.547344
1148.8	1.17651	1.13813	1148.8	1.16108	1.14007	1148.8	1.05716	1.0541	1148.8	0.83826	0.833286	1148.8	0.549404	0.547257
1149	1.1758	1.13795	1149	1.15993	1.13989	1149	1.05618	1.05393	1149	0.837386	0.833153	1149	0.548588	0.547169
1149.2	1.17548	1.13777	1149.2	1.15926	1.13971	1149.2	1.05597	1.05376	1149.2	0.83727	0.83302	1149.2	0.548052	0.547082
1149.4	1.1754	1.13759	1149.4	1.15912	1.13953	1149.4	1.05664	1.05359	1149.4	0.837234	0.832887	1149.4	0.548383	0.546995
1149.6	1.17583	1.13741	1149.6	1.15986	1.13935	1149.6	1.05763	1.05343	1149.6	0.837681	0.832754	1149.6	0.548113	0.546907
1149.8	1.17497	1.13722	1149.8	1.15893	1.13916	1149.8	1.05676	1.05326	1149.8	0.836854	0.832621	1149.8	0.547706	0.54682
1150	1.17446	1.13704	1150	1.15861	1.13898	1150	1.05663	1.05309	1150	0.835869	0.832488	1150	0.546825	0.546733
1150.2	1.17397	1.13686	1150.2	1.15798	1.1388	1150.2	1.05626	1.05292	1150.2	0.834953	0.832356	1150.2	0.546376	0.546646
1150.4	1.1734	1.13668	1150.4	1.15694	1.13862	1150.4	1.05586	1.05275	1150.4	0.834053	0.832223	1150.4	0.545532	0.546559
1150.6	1.17335	1.1365	1150.6	1.15623	1.13844	1150.6	1.05502	1.05259	1150.6	0.833975	0.83209	1150.6	0.545471	0.546471
1150.8	1.17298	1.13632	1150.8	1.15488	1.13826	1150.8	1.05425	1.05242	1150.8	0.833814	0.831957	1150.8	0.545113	0.546384
1151	1.17196	1.13614	1151	1.15458	1.13807	1151	1.05374	1.05225	1151	0.833728	0.831825	1151	0.544958	0.546297
1151.2	1.17153	1.13595	1151.2	1.15428	1.13789	1151.2	1.05336	1.05208	1151.2	0.833777	0.831692	1151.2	0.544441	0.54621
1151.4	1.17108	1.13577	1151.4	1.15425	1.13771	1151.4	1.0531	1.05191	1151.4	0.833433	0.831559	1151.4	0.544879	0.546123
1151.6	1.17082	1.13559	1151.6	1.15436	1.13753	1151.6	1.05311	1.05175	1151.6	0.834019	0.831427	1151.6	0.545966	0.546036
1151.8	1.17062	1.13541	1151.8	1.155	1.13735	1151.8	1.05334	1.05158	1151.8	0.8346	0.831294	1151.8	0.546321	0.545949
1152	1.17003	1.13523	1152	1.15533	1.13717	1152	1.05318	1.05141	1152	0.8349	0.831162	1152	0.546246	0.545862
1152.2	1.16949	1.13505	1152.2	1.15423	1.13699	1152.2	1.05215	1.05124	1152.2	0.834295	0.831029	1152.2	0.545821	0.545775
1152.4	1.16868	1.13487	1152.4	1.154	1.1368	1152.4	1.0524	1.05108	1152.4	0.83444	0.830897	1152.4	0.546197	0.545688
1152.6	1.16807	1.13469	1152.6	1.1544	1.13662	1152.6	1.05259	1.05091	1152.6	0.83485	0.830764	1152.6	0.545893	0.5456
1152.8	1.16759	1.13451	1152.8	1.15475	1.13644	1152.8	1.05284	1.05074	1152.8	0.834875	0.830631	1152.8	0.545306	0.545513
1153	1.16639	1.13433	1153	1.15427	1.13626	1153	1.05249	1.05057	1153	0.83446	0.830499	1153	0.544653	0.545426
1153.2	1.16624	1.13414	1153.2	1.15448	1.13608	1153.2	1.05295	1.05041	1153.2	0.834678	0.830367	1153.2	0.544791	0.545339
1153.4	1.16552	1.13396	1153.4	1.15474	1.1359	1153.4	1.05322	1.05024	1153.4	0.834407	0.830234	1153.4	0.545016	0.545252
1153.6	1.16574	1.13378	1153.6	1.15528	1.13572	1153.6	1.05307	1.05007	1153.6	0.83391	0.830102	1153.6	0.544423	0.545166
1153.8	1.16519	1.1336	1153.8	1.15434	1.13554	1153.8	1.05258	1.0499	1153.8	0.833915	0.829969	1153.8	0.544367	0.545079
1154	1.16522	1.13342	1154	1.15448	1.13536	1154	1.05269	1.04974	1154	0.834055	0.829837	1154	0.544125	0.544992
1154.2	1.16533	1.13324	1154.2	1.15394	1.13517	1154.2	1.05252	1.04957	1154.2	0.83427	0.829705	1154.2	0.544436	0.544905
1154.4	1.16431	1.13306	1154.4	1.15331	1.13499	1154.4	1.05169	1.0494	1154.4	0.833852	0.829572	1154.4	0.544371	0.544818
1154.6	1.16365	1.13288	1154.6	1.15247	1.13481	1154.6	1.05138	1.04923	1154.6	0.833769	0.82944	1154.6	0.544543	0.544731
1154.8	1.16297	1.1327	1154.8	1.15215	1.13463	1154.8	1.05119	1.04907	1154.8	0.833615	0.829308	1154.8	0.544836	0.544644
1155	1.16132	1.13252	1155	1.15122	1.13445	1155	1.05075	1.0489	1155	0.833181	0.829175	1155	0.543937	0.544557
1155.2	1.16102	1.13234	1155.2	1.14969	1.13427	1155.2	1.05047	1.04873	1155.2	0.832583	0.829043	1155.2	0.543777	0.54447
1155.4	1.1612	1.13216	1155.4	1.14961	1.13409	1155.4	1.05091	1.04856	1155.4	0.833	0.828911	1155.4	0.545122	0.544383
1155.6	1.16058	1.13198	1155.6	1.14885	1.13391	1155.6	1.05103	1.0484	1155.6	0.833035	0.828779	1155.6	0.544998	0.544297
1155.8	1.16101	1.1318	1155.8	1.14938	1.13373	1155.8	1.05099	1.04823	1155.8	0.833024	0.828646	1155.8	0.545249	0.54421
1156	1.16056	1.13161	1156	1.14944	1.13355	1156	1.05074	1.04806	1156	0.832363	0.828514	1156	0.544957	0.544123
1156.2	1.16027	1.13143	1156.2	1.14886	1.13336	1156.2	1.05064	1.0479	1156.2	0.832016	0.828382	1156.2	0.544967	0.544036
1156.4	1.15981	1.13125	1156.4	1.14924	1.13318	1156.4	1.05076	1.04773	1156.4	0.832293	0.82825	1156.4	0.544452	0.543949
1156.6	1.15935	1.13107	1156.6	1.14952	1.133	1156.6	1.05081	1.04756	1156.6	0.832772	0.828118	1156.6	0.544045	0.543863
1156.8	1.1593	1.13089	1156.8	1.14903	1.13282	1156.8	1.05138	1.04739	1156.8	0.832559	0.827986	1156.8	0.54373	0.543776
1157	1.15869	1.13071	1157	1.14855	1.13264	1157	1.05077	1.04723	1157	0.83229	0.827854	1157	0.543625	0.543689
1157.2	1.15892	1.13053	1157.2	1.14859	1.13246	1157.2	1.05039	1.04706	1157.2	0.832064	0.827722	1157.2	0.543698	0.543603
1157.4	1.15775	1.13035	1157.4	1.14759	1.13228	1157.4	1.04979	1.04689	1157.4	0.831615	0.82759	1157.4	0.543012	0.543516
1157.6	1.15795	1.13017	1157.6	1.14727	1.1321	1157.6	1.04921	1.04673	1157.6	0.831742	0.827458	1157.6	0.542421	0.543429
1157.8	1.15772	1.12999	1157.8	1.14686	1.13192	1157.8	1.04885	1.04656	1157.8	0.83226	0.827326	1157.8	0.54259	0.543342
1158	1.15719	1.12981	1158	1.14734	1.13174	1158	1.0488	1.04639	1158	0.832066	0.827194	1158	0.542808	0.543256
1158.2	1.15658	1.12963	1158.2	1.14696	1.13156	1158.2	1.04851	1.04623	1158.2	0.831626	0.827062	1158.2	0.54279	0.543169
1158.4	1.15596	1.12945	1158.4	1.14685	1.13138	1158.4	1.04759	1.04606	1158.4	0.831217	0.82693	1158.4	0.543124	0.543083
1158.6	1.15541	1.12927	1158.6	1.14602	1.1312	1158.6	1.04742	1.04589	1158.6	0.830922	0.826798	1158.6	0.543301	0.542996
1158.8	1.15488	1.12909	1158.8	1.14598	1.13102	1158.8	1.0472	1.04572	1158.8	0.831106	0.826666	1158.8	0.543449	0.542909
1159	1.15445	1.12891	1159	1.1453	1.13084	1159	1.04757	1.04556	1159	0.831076	0.826534	1159	0.543343	0.542823
1159.2	1.15493	1.12873	1159.2	1.14489	1.13066	1159.2	1.04718	1.04539	1159.2	0.83105	0.826403	1159.2	0.543901	0.542736
1159.4	1.15508	1.12855	1159.4	1.14505	1.13048	1159.4	1.04722	1.04522	1159.4	0.830715	0.826271	1159.4	0.543722	0.54265
1159.6	1.15436	1.12837	1159.6	1.14415	1.1303	1159.6	1.04693	1.04506	1159.6	0.830482	0.826139	1159.6	0.54361	0.542563
1159.8	1.15519	1.12819	1159.8	1.14457	1.13012	1159.8	1.04687	1.04489	1159.8	0.83075	0.826007	1159.8	0.54459	0.542477
1160	1.15488	1.12801	1160	1.14468	1.12994	1160	1.04721	1.04472	1160	0.830472	0.825875	1160	0.544556	0.54239
1160.2	1.15455	1.12783	1160.2	1.14339	1.12976	1160.2	1.04672	1.04456	1160.2	0.830093	0.825744	1160.2	0.544535	0.542303
1160.4	1.15366	1.12765	1160.4	1.14271	1.12957	1160.4	1.04603	1.04439	1160.4	0.830138	0.825612	1160.4	0.543477	0.542217
1160.6	1.15314	1.12747	1160.6	1.14226	1.12939	1160.6	1.04583	1.04422	1160.6	0.830335	0.82548	1160.6	0.543525	0.542131
1160.8	1.15261	1.12729	1160.8	1.14148	1.12921	1160.8	1.04617	1.04406	1160.8	0.83009	0.825349	1160.8	0.543645	0.542044
1161	1.15232	1.12711	1161	1.14108	1.12903	1161	1.04577	1.04389	1161	0.829576	0.825217	1161	0.543417	0.541958
1161.2	1.15203	1.12693	1161.2	1.14053	1.12885	1161.2	1.04567	1.04372	1161.2	0.829267	0.825085	1161.2	0.543206	0.541871
1161.4	1.15126	1.12675	1161.4	1.13987	1.12867	1161.4	1.04495	1.04356	1161.4	0.829022	0.824954	1161.4	0.542127	0.541785
1161.6	1.15117	1.12657	1161.6	1.13975	1.12849	1161.6	1.04411	1.04339	1161.6	0.829027	0.824822	1161.6	0.541601	0.541698
1161.8	1.15003	1.12639	1161.8	1.13915	1.12831	1161.8	1.04301	1.04323	1161.8	0.828719	0.824691	1161.8	0.541199	0.541612
1162	1.14966	1.12621	1162	1.13894	1.12813	1162	1.04291	1.04306	1162	0.82826	0.824559	1162	0.541172	0.541526
1162.2	1.149	1.12603	1162.2	1.13858	1.12795	1162.2	1.04249	1.04289	1162.2	0.827861	0.824428	1162.2	0.541146	0.541439
1162.4	1.14881	1.12585	1162.4	1.13893	1.12777	1162.4	1.04234	1.04273	1162.4	0.82835	0.824296	1162.4	0.54128	0.541353
1162.6	1.14863	1.12567	1162.6	1.13873	1.12759	1162.6	1.0423	1.04256	1162.6	0.828948	0.824165	1162.6	0.541328	0.541266
1162.8	1.14829	1.12549	1162.8	1.13849	1.12741	1162.8	1.04229	1.04239	1162.8	0.829313	0.824033	1162.8	0.540686	0.54118
1163	1.14809	1.12531	1163	1.13791	1.12724	1163	1.04234	1.04223	1163	0.828734	0.823902	1163	0.540497	0.541094
1163.2	1.14782	1.12514	1163.2	1.13753	1.12706	1163.2	1.04114	1.04206	1163.2	0.828215	0.82377	1163.2	0.540064	0.541008
1163.4	1.14735	1.12496	1163.4	1.13711	1.12688	1163.4	1.0408	1.0419	1163.4	0.828071	0.823639	1163.4	0.539677	0.540921
1163.6	1.14708	1.12478	1163.6	1.13668	1.1267	1163.6	1.04084	1.04173	1163.6	0.828989	0.823508	1163.6	0.540464	0.540835
1163.8	1.14673	1.1246	1163.8	1.13657	1.12652	1163.8	1.04111	1.04156	1163.8	0.829112	0.823376	1163.8	0.540606	0.540749
1164	1.14549	1.12442	1164	1.1362	1.12634	1164	1.04096	1.0414	1164	0.829265	0.823245	1164	0.540218	0.540662
1164.2	1.14428	1.12424	1164.2	1.13549	1.12616	1164.2	1.04068	1.04123	1164.2	0.829335	0.823114	1164.2	0.539909	0.540576
1164.4	1.14313	1.12406	1164.4	1.13538	1.12598	1164.4	1.04066	1.04106	1164.4	0.829751	0.822982	1164.4	0.539904	0.54049
1164.6	1.14226	1.12388	1164.6	1.13508	1.1258	1164.6	1.0407	1.0409	1164.6	0.829738	0.822851	1164.6	0.540329	0.540404
1164.8	1.14171	1.1237	1164.8	1.13446	1.12562	1164.8	1.0408	1.04073	1164.8	0.829292	0.82272	1164.8	0.540719	0.540318
1165	1.14177	1.12352	1165	1.13456	1.12544	1165	1.04102	1.04057	1165	0.828627	0.822589	1165	0.541476	0.540231
1165.2	1.1406	1.12334	1165.2	1.13401	1.12526	1165.2	1.04073	1.0404	1165.2	0.827907	0.822458	1165.2	0.541785	0.540145
1165.4	1.13938	1.12316	1165.4	1.13303	1.12508	1165.4	1.03971	1.04023	1165.4	0.826375	0.822326	1165.4	0.540697	0.540059
1165.6	1.13885	1.12298	1165.6	1.13221	1.1249	1165.6	1.03938	1.04007	1165.6	0.82552	0.822195	1165.6	0.540807	0.539973
1165.8	1.13824	1.1228	1165.8	1.13201	1.12472	1165.8	1.03882	1.0399	1165.8	0.824576	0.822064	1165.8	0.540914	0.539887
1166	1.1384	1.12263	1166	1.13189	1.12454	1166	1.03938	1.03974	1166	0.824058	0.821933	1166	0.541721	0.539801
1166.2	1.13785	1.12245	1166.2	1.13161	1.12436	1166.2	1.03934	1.03957	1166.2	0.823807	0.821802	1166.2	0.542376	0.539715
1166.4	1.13775	1.12227	1166.4	1.13085	1.12418	1166.4	1.03913	1.03941	1166.4	0.823893	0.821671	1166.4	0.542437	0.539629
1166.6	1.13783	1.12209	1166.6	1.12992	1.124	1166.6	1.03825	1.03924	1166.6	0.823626	0.82154	1166.6	0.541858	0.539543
1166.8	1.1379	1.12191	1166.8	1.12888	1.12382	1166.8	1.03807	1.03907	1166.8	0.822939	0.821409	1166.8	0.541532	0.539456
1167	1.13809	1.12173	1167	1.12879	1.12364	1167	1.03713	1.03891	1167	0.822376	0.821278	1167	0.541872	0.53937
1167.2	1.13814	1.12155	1167.2	1.12791	1.12347	1167.2	1.03605	1.03874	1167.2	0.821938	0.821147	1167.2	0.541313	0.539284
1167.4	1.13811	1.12137	1167.4	1.12768	1.12329	1167.4	1.03576	1.03858	1167.4	0.822193	0.821016	1167.4	0.540525	0.539198
1167.6	1.13779	1.12119	1167.6	1.12723	1.12311	1167.6	1.0352	1.03841	1167.6	0.822907	0.820885	1167.6	0.540207	0.539112
1167.8	1.13763	1.12101	1167.8	1.12694	1.12293	1167.8	1.03479	1.03825	1167.8	0.822944	0.820754	1167.8	0.539748	0.539026
1168	1.13725	1.12084	1168	1.1265	1.12275	1168	1.03426	1.03808	1168	0.823135	0.820623	1168	0.539108	0.53894
1168.2	1.13787	1.12066	1168.2	1.12695	1.12257	1168.2	1.03416	1.03791	1168.2	0.82408	0.820492	1168.2	0.538932	0.538854
1168.4	1.13688	1.12048	1168.4	1.12632	1.12239	1168.4	1.0338	1.03775	1168.4	0.824438	0.820361	1168.4	0.538934	0.538769
1168.6	1.13664	1.1203	1168.6	1.12615	1.12221	1168.6	1.03383	1.03758	1168.6	0.824462	0.82023	1168.6	0.538679	0.538683
1168.8	1.13595	1.12012	1168.8	1.12614	1.12203	1168.8	1.03386	1.03742	1168.8	0.824911	0.8201	1168.8	0.538429	0.538597
1169	1.13524	1.11994	1169	1.12607	1.12185	1169	1.03371	1.03725	1169	0.824987	0.819969	1169	0.538219	0.538511
1169.2	1.13451	1.11976	1169.2	1.12597	1.12167	1169.2	1.03365	1.03709	1169.2	0.825219	0.819838	1169.2	0.537645	0.538425
1169.4	1.13375	1.11959	1169.4	1.1258	1.1215	1169.4	1.03344	1.03692	1169.4	0.825144	0.819707	1169.4	0.537141	0.538339
1169.6	1.1338	1.11941	1169.6	1.12617	1.12132	1169.6	1.03378	1.03676	1169.6	0.825483	0.819576	1169.6	0.537489	0.538253
1169.8	1.13324	1.11923	1169.8	1.12597	1.12114	1169.8	1.03316	1.03659	1169.8	0.825316	0.819446	1169.8	0.537119	0.538167
1170	1.13286	1.11905	1170	1.1262	1.12096	1170	1.03354	1.03643	1170	0.825846	0.819315	1170	0.5376	0.538081
1170.2	1.13286	1.11887	1170.2	1.12633	1.12078	1170.2	1.03413	1.03626	1170.2	0.826011	0.819184	1170.2	0.538219	0.537996
1170.4	1.1324	1.11869	1170.4	1.12559	1.1206	1170.4	1.03355	1.03609	1170.4	0.825828	0.819054	1170.4	0.5374	0.53791
1170.6	1.13213	1.11851	1170.6	1.12473	1.12042	1170.6	1.03276	1.03593	1170.6	0.825278	0.818923	1170.6	0.536735	0.537824
1170.8	1.13112	1.11834	1170.8	1.1237	1.12024	1170.8	1.03224	1.03576	1170.8	0.824241	0.818792	1170.8	0.536424	0.537738
1171	1.13105	1.11816	1171	1.12339	1.12007	1171	1.03152	1.0356	1171	0.824172	0.818662	1171	0.535683	0.537652
1171.2	1.13036	1.11798	1171.2	1.12234	1.11989	1171.2	1.03085	1.03543	1171.2	0.823059	0.818531	1171.2	0.534556	0.537567
1171.4	1.13044	1.1178	1171.4	1.12264	1.11971	1171.4	1.03067	1.03527	1171.4	0.822695	0.818401	1171.4	0.534151	0.537481
1171.6	1.13018	1.11762	1171.6	1.12184	1.11953	1171.6	1.02998	1.0351	1171.6	0.822651	0.81827	1171.6	0.534293	0.537395
1171.8	1.1302	1.11744	1171.8	1.12136	1.11935	1171.8	1.03	1.03494	1171.8	0.822161	0.81814	1171.8	0.534403	0.53731
1172	1.12979	1.11727	1172	1.12067	1.11917	1172	1.02953	1.03477	1172	0.821415	0.818009	1172	0.533626	0.537224
1172.2	1.12906	1.11709	1172.2	1.11988	1.11899	1172.2	1.02877	1.03461	1172.2	0.820538	0.817879	1172.2	0.532957	0.537138
1172.4	1.12752	1.11691	1172.4	1.11869	1.11882	1172.4	1.0284	1.03444	1172.4	0.819937	0.817748	1172.4	0.532794	0.537053
1172.6	1.12727	1.11673	1172.6	1.11823	1.11864	1172.6	1.02854	1.03428	1172.6	0.819477	0.817618	1172.6	0.532744	0.536967
1172.8	1.12611	1.11655	1172.8	1.11796	1.11846	1172.8	1.02823	1.03411	1172.8	0.820196	0.817488	1172.8	0.532179	0.536881
1173	1.12559	1.11638	1173	1.11712	1.11828	1173	1.02739	1.03395	1173	0.820032	0.817357	1173	0.532185	0.536796
1173.2	1.12534	1.1162	1173.2	1.11747	1.1181	1173.2	1.02771	1.03378	1173.2	0.820276	0.817227	1173.2	0.532322	0.53671
1173.4	1.12517	1.11602	1173.4	1.11706	1.11792	1173.4	1.02716	1.03362	1173.4	0.820446	0.817096	1173.4	0.532773	0.536624
1173.6	1.12512	1.11584	1173.6	1.11722	1.11775	1173.6	1.02708	1.03345	1173.6	0.820534	0.816966	1173.6	0.533011	0.536539
1173.8	1.12438	1.11566	1173.8	1.11629	1.11757	1173.8	1.02602	1.03329	1173.8	0.82019	0.816836	1173.8	0.532406	0.536453
1174	1.12398	1.11549	1174	1.11691	1.11739	1174	1.02611	1.03312	1174	0.820185	0.816706	1174	0.533212	0.536368
1174.2	1.12397	1.11531	1174.2	1.11622	1.11721	1174.2	1.02592	1.03296	1174.2	0.82044	0.816575	1174.2	0.533517	0.536282
1174.4	1.1236	1.11513	1174.4	1.11497	1.11703	1174.4	1.02452	1.03279	1174.4	0.820298	0.816445	1174.4	0.533083	0.536197
1174.6	1.12266	1.11495	1174.6	1.11368	1.11685	1174.6	1.02381	1.03263	1174.6	0.820356	0.816315	1174.6	0.532778	0.536111
1174.8	1.12184	1.11477	1174.8	1.11334	1.11668	1174.8	1.02345	1.03247	1174.8	0.820309	0.816185	1174.8	0.533232	0.536026
1175	1.12225	1.1146	1175	1.11351	1.1165	1175	1.02307	1.0323	1175	0.82122	0.816054	1175	0.533262	0.53594
1175.2	1.12202	1.11442	1175.2	1.11364	1.11632	1175.2	1.02277	1.03214	1175.2	0.821056	0.815924	1175.2	0.533248	0.535855
1175.4	1.12254	1.11424	1175.4	1.11365	1.11614	1175.4	1.02288	1.03197	1175.4	0.821152	0.815794	1175.4	0.533581	0.535769
1175.6	1.12287	1.11406	1175.6	1.11274	1.11596	1175.6	1.02292	1.03181	1175.6	0.821062	0.815664	1175.6	0.533644	0.535684
1175.8	1.12321	1.11389	1175.8	1.11285	1.11579	1175.8	1.02305	1.03164	1175.8	0.821246	0.815534	1175.8	0.533971	0.535598
1176	1.12314	1.11371	1176	1.11245	1.11561	1176	1.02297	1.03148	1176	0.820741	0.815404	1176	0.533448	0.535513
1176.2	1.12243	1.11353	1176.2	1.11182	1.11543	1176.2	1.02286	1.03131	1176.2	0.820277	0.815274	1176.2	0.532859	0.535427
1176.4	1.12212	1.11335	1176.4	1.11124	1.11525	1176.4	1.02266	1.03115	1176.4	0.819778	0.815144	1176.4	0.53283	0.535342
1176.6	1.12091	1.11317	1176.6	1.11063	1.11507	1176.6	1.02232	1.03098	1176.6	0.818697	0.815014	1176.6	0.531627	0.535257
1176.8	1.12048	1.113	1176.8	1.11077	1.1149	1176.8	1.02247	1.03082	1176.8	0.819229	0.814884	1176.8	0.531227	0.535171
1177	1.12013	1.11282	1177	1.1108	1.11472	1177	1.02211	1.03066	1177	0.819051	0.814754	1177	0.530929	0.535086
1177.2	1.12007	1.11264	1177.2	1.11113	1.11454	1177.2	1.02253	1.03049	1177.2	0.819369	0.814624	1177.2	0.530717	0.535001
1177.4	1.1204	1.11246	1177.4	1.11106	1.11436	1177.4	1.02198	1.03033	1177.4	0.81959	0.814494	1177.4	0.531034	0.534915
1177.6	1.11916	1.11229	1177.6	1.11087	1.11419	1177.6	1.02147	1.03016	1177.6	0.818629	0.814364	1177.6	0.530617	0.53483
1177.8	1.11864	1.11211	1177.8	1.10978	1.11401	1177.8	1.02078	1.03	1177.8	0.818007	0.814234	1177.8	0.529762	0.534745
[truncated: 1,610 more rows]
