# Supplementary material for: Targeted protein degradation in Escherichia coli using CLIPPERs
Source: EMBO Rep. 2025 Jun 25;26(16):3994–4016. doi: 10.1038/s44319-025-00510-9 (PMC12373786; doi:10.1038/s44319-025-00510-9)
Supplement: Supplementary file 12 — Figure EV5 Source Data [file 44319_2025_510_MOESM12_ESM.zip › EV5/EV5B/Octet_GroTAC2_ZBD.xlsx]

## Sheet: Sheet 1 - Kinetic Data_2024_12_
XB-3-SBP
Conc1	1000 nM		Conc1	500 nM		Conc1	250 nM		Conc1	125 nM		Conc1	62.5 nM
Start1	780		Start1	780		Start1	780		Start1	780		Start1	780
Stop1	1499.8		Stop1	1499.8		Stop1	1499.8		Stop1	1499.8		Stop1	1499.8
KObs	0.0333186		KObs	0.0174862		KObs	0.00957004		KObs	0.00561195		KObs	0.00363291
Error KObs	0.000145351		Error KObs	7.5168e-05		Error KObs	4.00766e-05		Error KObs	2.25309e-05		Error KObs	1.37581e-05
KOff	0.00165386		KOff	0.00165386		KOff	0.00165386		KOff	0.00165386		KOff	0.00165386
Error KOff	4.98522e-06		Error KOff	4.98522e-06		Error KOff	4.98522e-06		Error KOff	4.98522e-06		Error KOff	4.98522e-06
t1E4	t1E4	t1E4	t1F4	t1F4	t1F4	t1G4	t1G4	t1G4	t1H4	t1H4	t1H4	t1A5	t1A5	t1A5
Time1	Data1	Fit1	Time2	Data2	Fit2	Time3	Data3	Fit3	Time4	Data4	Fit4	Time5	Data5	Fit5
780	-0.00626076	0	780	-0.00200266	0	780	0.0167001	0	780	0.0128028	0	780	0.0113325	0
780.2	-0.00642794	0.00686278	780.2	-0.00259608	0.00322647	780.2	0.0155366	0.00154447	780.2	0.0115279	0.00072738	780.2	0.0105724	0.00036527
780.4	-0.00612335	0.01368	780.4	-0.0028424	0.00644167	780.4	0.0142612	0.00308599	780.4	0.0107971	0.00145394	780.4	0.00927765	0.00073027
780.6	-0.00590521	0.0204519	780.6	-0.0030304	0.00964565	780.6	0.0135576	0.00462456	780.6	0.00998358	0.00217968	780.6	0.00814937	0.00109501
780.8	-0.00604538	0.0271789	780.8	-0.00314253	0.0128384	780.8	0.0130363	0.00616019	780.8	0.00893618	0.00290461	780.8	0.00734513	0.00145949
781	-0.00571172	0.0338611	781	-0.00298605	0.0160201	781	0.0121698	0.00769288	781	0.00768699	0.00362873	781	0.00658509	0.0018237
781.2	-0.00479932	0.040499	781.2	-0.00229223	0.0191906	781.2	0.0119378	0.00922265	781.2	0.00725929	0.00435203	781.2	0.0066499	0.00218764
781.4	-0.00391085	0.0470928	781.4	-0.00160629	0.0223501	781.4	0.0113263	0.0107495	781.4	0.00642109	0.00507453	781.4	0.00599706	0.00255132
781.6	-0.00341355	0.0536429	781.6	-0.00069788	0.0254985	781.6	0.0107323	0.0122734	781.6	0.00571067	0.00579621	781.6	0.00569255	0.00291474
781.8	-0.00220795	0.0601494	781.8	2.791e-05	0.028636	781.8	0.010731	0.0137944	781.8	0.00531971	0.00651708	781.8	0.00590503	0.00327789
782	-0.00063112	0.0666127	782	0.00108498	0.0317625	782	0.0113031	0.0153125	782	0.0058835	0.00723715	782	0.00639234	0.00364078
782.2	0.00156909	0.0730331	782.2	0.00277051	0.0348781	782.2	0.0123589	0.0168277	782.2	0.00607781	0.00795641	782.2	0.00680639	0.00400341
782.4	0.00332059	0.0794108	782.4	0.0034758	0.0379828	782.4	0.0129923	0.01834	782.4	0.00666336	0.00867486	782.4	0.00740482	0.00436577
782.6	0.00479873	0.0857461	782.6	0.003505	0.0410766	782.6	0.0127356	0.0198494	782.6	0.00672712	0.0093925	782.6	0.00707952	0.00472787
782.8	0.00636095	0.0920394	782.8	0.00427293	0.0441597	782.8	0.0131161	0.0213559	782.8	0.00742207	0.0101093	782.8	0.00773613	0.0050897
783	0.00827691	0.098291	783	0.00512955	0.047232	783	0.014299	0.0228595	783	0.00864573	0.0108254	783	0.00793841	0.00545128
783.2	0.0104668	0.104501	783.2	0.00649978	0.0502936	783.2	0.0155161	0.0243603	783.2	0.0101608	0.0115406	783.2	0.00911876	0.00581259
783.4	0.012676	0.11067	783.4	0.00750499	0.0533445	783.4	0.0162212	0.0258582	783.4	0.0106076	0.012255	783.4	0.00858157	0.00617363
783.6	0.0156663	0.116797	783.6	0.00929261	0.0563847	783.6	0.0180549	0.0273532	783.6	0.012301	0.0129687	783.6	0.00987888	0.00653442
783.8	0.0188132	0.122884	783.8	0.0107001	0.0594143	783.8	0.0192025	0.0288454	783.8	0.0133957	0.0136815	783.8	0.0101871	0.00689494
784	0.0214767	0.128931	784	0.0119927	0.0624334	784	0.0205701	0.0303347	784	0.0139024	0.0143935	784	0.0103348	0.0072552
784.2	0.0242479	0.134938	784.2	0.0144396	0.0654419	784.2	0.0215844	0.0318212	784.2	0.0139456	0.0151048	784.2	0.0106897	0.0076152
784.4	0.0278729	0.140904	784.4	0.0165315	0.0684399	784.4	0.0232757	0.0333048	784.4	0.0151023	0.0158152	784.4	0.010793	0.00797494
784.6	0.0305896	0.146831	784.6	0.018513	0.0714274	784.6	0.0245294	0.0347856	784.6	0.0155992	0.0165248	784.6	0.0113686	0.00833442
784.8	0.0336764	0.152719	784.8	0.020818	0.0744045	784.8	0.0260993	0.0362635	784.8	0.0164716	0.0172337	784.8	0.0120824	0.00869364
785	0.0366619	0.158567	785	0.0222849	0.0773712	785	0.0264365	0.0377387	785	0.0163974	0.0179417	785	0.0118121	0.00905259
785.2	0.0404442	0.164377	785.2	0.0245661	0.0803276	785.2	0.0274953	0.039211	785.2	0.017171	0.018649	785.2	0.012556	0.00941129
785.4	0.0431052	0.170148	785.4	0.0257277	0.0832736	785.4	0.027689	0.0406805	785.4	0.0168476	0.0193554	785.4	0.0118681	0.00976972
785.6	0.0458594	0.175881	785.6	0.0263821	0.0862094	785.6	0.028226	0.0421472	785.6	0.0167152	0.0200611	785.6	0.0122088	0.0101279
785.8	0.0493366	0.181575	785.8	0.0273875	0.0891349	785.8	0.0287988	0.043611	785.8	0.0166589	0.0207659	785.8	0.0123029	0.0104858
786	0.0537463	0.187232	786	0.0291777	0.0920502	786	0.0299237	0.0450721	786	0.0179863	0.02147	786	0.0123438	0.0108435
786.2	0.0577092	0.192851	786.2	0.0307862	0.0949553	786.2	0.0308267	0.0465304	786.2	0.0183235	0.0221733	786.2	0.0124182	0.0112009
786.4	0.0609986	0.198433	786.4	0.0329441	0.0978502	786.4	0.0315865	0.0479859	786.4	0.0194788	0.0228758	786.4	0.0129903	0.011558
786.6	0.0649021	0.203978	786.6	0.0343439	0.100735	786.6	0.0321562	0.0494386	786.6	0.0192461	0.0235775	786.6	0.0128906	0.0119149
786.8	0.0692238	0.209486	786.8	0.0364025	0.10361	786.8	0.0340163	0.0508885	786.8	0.0204571	0.0242785	786.8	0.013283	0.0122715
787	0.0735582	0.214958	787	0.0390736	0.106475	787	0.0359168	0.0523357	787	0.0217743	0.0249786	787	0.0142877	0.0126278
787.2	0.0768874	0.220393	787.2	0.0408283	0.109329	787.2	0.0359115	0.0537801	787.2	0.0212226	0.025678	787.2	0.0146755	0.0129839
787.4	0.0816549	0.225792	787.4	0.042692	0.112174	787.4	0.0371135	0.0552218	787.4	0.0219273	0.0263765	787.4	0.0146181	0.0133398
787.6	0.0861327	0.231155	787.6	0.0449351	0.115009	787.6	0.0388085	0.0566606	787.6	0.0225332	0.0270743	787.6	0.0151692	0.0136954
787.8	0.0897395	0.236483	787.8	0.0465437	0.117834	787.8	0.0392971	0.0580968	787.8	0.0224401	0.0277713	787.8	0.0148722	0.0140507
788	0.0936044	0.241775	788	0.0489612	0.120649	788	0.0409627	0.0595301	788	0.022563	0.0284675	788	0.0154462	0.0144057
788.2	0.0975549	0.247032	788.2	0.0510178	0.123454	788.2	0.041515	0.0609608	788.2	0.0224009	0.029163	788.2	0.0156293	0.0147606
788.4	0.102122	0.252254	788.4	0.0530849	0.12625	788.4	0.0433938	0.0623887	788.4	0.0236303	0.0298576	788.4	0.01607	0.0151151
788.6	0.105497	0.257441	788.6	0.0554495	0.129036	788.6	0.0446199	0.0638139	788.6	0.0245252	0.0305515	788.6	0.0163894	0.0154694
788.8	0.109771	0.262594	788.8	0.0570625	0.131812	788.8	0.0462294	0.0652363	788.8	0.0253798	0.0312446	788.8	0.0167307	0.0158234
789	0.113764	0.267713	789	0.0589102	0.134578	789	0.0469181	0.066656	789	0.025428	0.031937	789	0.0164537	0.0161772
789.2	0.118218	0.272798	789.2	0.060814	0.137334	789.2	0.0480919	0.068073	789.2	0.0260299	0.0326285	789.2	0.0171625	0.0165307
789.4	0.121178	0.277849	789.4	0.0618209	0.140081	789.4	0.048558	0.0694874	789.4	0.0257766	0.0333193	789.4	0.0164471	0.016884
789.6	0.1257	0.282866	789.6	0.0633121	0.142819	789.6	0.049605	0.070899	789.6	0.0260469	0.0340093	789.6	0.0164701	0.017237
789.8	0.129815	0.28785	789.8	0.0651291	0.145547	789.8	0.0501391	0.0723079	789.8	0.0264238	0.0346985	789.8	0.0153968	0.0175897
790	0.135035	0.292801	790	0.0673119	0.148265	790	0.0518142	0.0737141	790	0.0280599	0.035387	790	0.015512	0.0179422
790.2	0.139082	0.29772	790.2	0.0693157	0.150974	790.2	0.0531659	0.0751176	790.2	0.0287094	0.0360746	790.2	0.0154588	0.0182945
790.4	0.143401	0.302605	790.4	0.0720152	0.153673	790.4	0.0544187	0.0765184	790.4	0.02944	0.0367615	790.4	0.0162023	0.0186464
790.6	0.148441	0.307458	790.6	0.073944	0.156363	790.6	0.0560043	0.0779166	790.6	0.0305965	0.0374477	790.6	0.0168432	0.0189982
790.8	0.153149	0.312279	790.8	0.0760773	0.159044	790.8	0.057213	0.079312	790.8	0.0313766	0.0381331	790.8	0.0177648	0.0193496
791	0.157506	0.317068	791	0.0781176	0.161715	791	0.0581689	0.0807049	791	0.0316076	0.0388177	791	0.0183762	0.0197009
791.2	0.162022	0.321825	791.2	0.0800618	0.164377	791.2	0.0589886	0.082095	791.2	0.0315733	0.0395015	791.2	0.0185049	0.0200518
791.4	0.167288	0.32655	791.4	0.0825124	0.16703	791.4	0.0610417	0.0834825	791.4	0.0322862	0.0401845	791.4	0.0186939	0.0204025
791.6	0.171998	0.331244	791.6	0.0849327	0.169673	791.6	0.0621148	0.0848673	791.6	0.0325003	0.0408669	791.6	0.0193923	0.020753
791.8	0.177012	0.335907	791.8	0.0877915	0.172307	791.8	0.063295	0.0862495	791.8	0.0332633	0.0415484	791.8	0.020125	0.0211032
792	0.181565	0.340539	792	0.0898946	0.174932	792	0.0642175	0.0876291	792	0.0334907	0.0422292	792	0.0202579	0.0214531
792.2	0.185799	0.34514	792.2	0.091942	0.177548	792.2	0.0646832	0.089006	792.2	0.0334692	0.0429092	792.2	0.0202663	0.0218028
792.4	0.190417	0.34971	792.4	0.0945236	0.180154	792.4	0.0665312	0.0903803	792.4	0.0347262	0.0435884	792.4	0.0208049	0.0221522
792.6	0.194786	0.35425	792.6	0.0973893	0.182752	792.6	0.0675662	0.0917519	792.6	0.0356246	0.0442669	792.6	0.0213701	0.0225014
792.8	0.199979	0.35876	792.8	0.100017	0.18534	792.8	0.0683101	0.0931209	792.8	0.036554	0.0449446	792.8	0.0217692	0.0228503
793	0.204601	0.36324	793	0.102827	0.18792	793	0.069059	0.0944873	793	0.0371049	0.0456215	793	0.0216998	0.023199
793.2	0.209431	0.367691	793.2	0.105017	0.19049	793.2	0.0700414	0.0958511	793.2	0.0376667	0.0462977	793.2	0.0219753	0.0235474
793.4	0.213861	0.372111	793.4	0.10732	0.193052	793.4	0.0711647	0.0972123	793.4	0.0376623	0.0469732	793.4	0.0216264	0.0238956
793.6	0.218652	0.376503	793.6	0.109924	0.195604	793.6	0.072975	0.0985709	793.6	0.0381878	0.0476479	793.6	0.0215361	0.0242435
793.8	0.223315	0.380865	793.8	0.112436	0.198148	793.8	0.0746514	0.0999269	793.8	0.0390001	0.0483218	793.8	0.0218147	0.0245912
794	0.227725	0.385198	794	0.114906	0.200682	794	0.076754	0.10128	794	0.0397203	0.048995	794	0.0228784	0.0249386
794.2	0.232629	0.389503	794.2	0.116908	0.203208	794.2	0.0781727	0.102631	794.2	0.0403324	0.0496674	794.2	0.0235459	0.0252857
794.4	0.237802	0.393779	794.4	0.11916	0.205725	794.4	0.0793088	0.103979	794.4	0.0409839	0.0503391	794.4	0.0246213	0.0256326
794.6	0.243248	0.398026	794.6	0.121318	0.208234	794.6	0.0808058	0.105325	794.6	0.0414748	0.0510099	794.6	0.024749	0.0259793
794.8	0.24787	0.402245	794.8	0.123447	0.210733	794.8	0.0815628	0.106668	794.8	0.0411408	0.0516801	794.8	0.0248816	0.0263257
795	0.253007	0.406437	795	0.126428	0.213224	795	0.0831556	0.108009	795	0.0420389	0.0523495	795	0.0254654	0.0266719
795.2	0.258716	0.4106	795.2	0.129206	0.215706	795.2	0.0849306	0.109346	795.2	0.0425038	0.0530182	795.2	0.0261473	0.0270178
795.4	0.263911	0.414736	795.4	0.132092	0.218179	795.4	0.0865198	0.110682	795.4	0.0427258	0.0536861	795.4	0.0269559	0.0273634
795.6	0.269426	0.418844	795.6	0.134636	0.220644	795.6	0.0881035	0.112015	795.6	0.0438584	0.0543532	795.6	0.0275675	0.0277088
795.8	0.274085	0.422925	795.8	0.137327	0.2231	795.8	0.0895789	0.113345	795.8	0.0446723	0.0550196	795.8	0.0276262	0.0280539
796	0.278012	0.426979	796	0.139464	0.225548	796	0.0905794	0.114673	796	0.0450693	0.0556853	796	0.0270238	0.0283988
796.2	0.282455	0.431006	796.2	0.14256	0.227987	796.2	0.0920228	0.115998	796.2	0.0463747	0.0563502	796.2	0.0272939	0.0287435
796.4	0.288112	0.435006	796.4	0.145636	0.230417	796.4	0.0943421	0.117321	796.4	0.0478598	0.0570143	796.4	0.028246	0.0290879
796.6	0.293275	0.43898	796.6	0.149154	0.23284	796.6	0.0964041	0.118641	796.6	0.0495249	0.0576778	796.6	0.0291566	0.029432
796.8	0.298489	0.442927	796.8	0.151917	0.235253	796.8	0.0983389	0.119958	796.8	0.0510415	0.0583405	796.8	0.029388	0.0297759
797	0.303075	0.446848	797	0.154537	0.237658	797	0.100063	0.121273	797	0.0518291	0.0590024	797	0.029138	0.0301195
797.2	0.308041	0.450743	797.2	0.156983	0.240055	797.2	0.101929	0.122586	797.2	0.0528489	0.0596636	797.2	0.0295959	0.0304629
797.4	0.311507	0.454612	797.4	0.1585	0.242443	797.4	0.103249	0.123896	797.4	0.0529701	0.060324	797.4	0.0288371	0.0308061
797.6	0.316156	0.458456	797.6	0.16094	0.244824	797.6	0.10535	0.125204	797.6	0.0537501	0.0609837	797.6	0.0289727	0.031149
797.8	0.320946	0.462274	797.8	0.162516	0.247195	797.8	0.106825	0.126509	797.8	0.0543277	0.0616427	797.8	0.0292972	0.0314916
798	0.324695	0.466066	798	0.163645	0.249559	798	0.106968	0.127811	798	0.0539209	0.0623009	798	0.0288268	0.031834
798.2	0.329655	0.469834	798.2	0.165421	0.251914	798.2	0.107159	0.129111	798.2	0.0540913	0.0629584	798.2	0.0287603	0.0321762
798.4	0.333658	0.473576	798.4	0.167443	0.254261	798.4	0.10752	0.130409	798.4	0.054316	0.0636151	798.4	0.0286761	0.0325181
798.6	0.338473	0.477294	798.6	0.169839	0.2566	798.6	0.108767	0.131704	798.6	0.0546182	0.0642712	798.6	0.0289268	0.0328597
798.8	0.3425	0.480986	798.8	0.171866	0.25893	798.8	0.109323	0.132997	798.8	0.0549672	0.0649264	798.8	0.0289117	0.0332011
799	0.347381	0.484655	799	0.174284	0.261253	799	0.110323	0.134287	799	0.0552932	0.065581	799	0.0295578	0.0335423
799.2	0.351649	0.488299	799.2	0.176373	0.263567	799.2	0.111647	0.135575	799.2	0.0558804	0.0662348	799.2	0.0297237	0.0338832
799.4	0.356177	0.491918	799.4	0.178756	0.265874	799.4	0.113213	0.13686	799.4	0.0562411	0.0668879	799.4	0.0298309	0.0342238
799.6	0.36098	0.495514	799.6	0.18097	0.268172	799.6	0.114947	0.138143	799.6	0.0573509	0.0675402	799.6	0.0297082	0.0345642
799.8	0.36571	0.499086	799.8	0.183751	0.270462	799.8	0.116922	0.139423	799.8	0.0582253	0.0681918	799.8	0.0302702	0.0349044
800	0.370375	0.502634	800	0.186843	0.272744	800	0.118157	0.140701	800	0.0594034	0.0688427	800	0.0305634	0.0352443
800.2	0.375691	0.506158	800.2	0.190424	0.275019	800.2	0.120329	0.141976	800.2	0.0606415	0.0694929	800.2	0.0319239	0.035584
800.4	0.380973	0.50966	800.4	0.193658	0.277285	800.4	0.122319	0.143249	800.4	0.0610445	0.0701423	800.4	0.032587	0.0359234
800.6	0.386175	0.513137	800.6	0.197153	0.279544	800.6	0.124163	0.14452	800.6	0.0623569	0.070791	800.6	0.0334053	0.0362626
800.8	0.390743	0.516592	800.8	0.200017	0.281794	800.8	0.125626	0.145788	800.8	0.0631392	0.0714389	800.8	0.0335621	0.0366015
801	0.394689	0.520024	801	0.202574	0.284037	801	0.127227	0.147053	801	0.0632412	0.0720862	801	0.0332964	0.0369402
801.2	0.399774	0.523433	801.2	0.205122	0.286272	801.2	0.129271	0.148317	801.2	0.0639244	0.0727327	801.2	0.0337107	0.0372787
801.4	0.404394	0.526819	801.4	0.207828	0.288499	801.4	0.130823	0.149578	801.4	0.064012	0.0733785	801.4	0.03399	0.0376169
801.6	0.409015	0.530183	801.6	0.211363	0.290718	801.6	0.132785	0.150836	801.6	0.0645521	0.0740235	801.6	0.0350342	0.0379548
801.8	0.413094	0.533525	801.8	0.214654	0.292929	801.8	0.134026	0.152092	801.8	0.0655209	0.0746679	801.8	0.0355494	0.0382925
802	0.41718	0.536844	802	0.216971	0.295133	802	0.134338	0.153346	802	0.0661955	0.0753115	802	0.0356823	0.03863
802.2	0.42093	0.540141	802.2	0.219702	0.297329	802.2	0.135574	0.154597	802.2	0.0673328	0.0759544	802.2	0.0360656	0.0389672
802.4	0.424528	0.543417	802.4	0.221581	0.299518	802.4	0.136963	0.155846	802.4	0.0686519	0.0765966	802.4	0.0366786	0.0393042
802.6	0.428834	0.54667	802.6	0.223893	0.301699	802.6	0.13865	0.157092	802.6	0.0694935	0.077238	802.6	0.0371804	0.0396409
802.8	0.432311	0.549902	802.8	0.226197	0.303872	802.8	0.140052	0.158336	802.8	0.0701854	0.0778787	802.8	0.0374958	0.0399774
803	0.43663	0.553113	803	0.228948	0.306037	803	0.141693	0.159578	803	0.0710128	0.0785188	803	0.0384125	0.0403136
803.2	0.440858	0.556302	803.2	0.23156	0.308196	803.2	0.14357	0.160817	803.2	0.0722601	0.0791581	803.2	0.0390702	0.0406496
803.4	0.445652	0.55947	803.4	0.234473	0.310346	803.4	0.145216	0.162054	803.4	0.0731452	0.0797966	803.4	0.0392996	0.0409853
803.6	0.449828	0.562617	803.6	0.236803	0.312489	803.6	0.146234	0.163289	803.6	0.0739879	0.0804345	803.6	0.0396292	0.0413208
803.8	0.453449	0.565744	803.8	0.238849	0.314625	803.8	0.147391	0.164521	803.8	0.0742869	0.0810716	803.8	0.0396665	0.0416561
804	0.457302	0.568849	804	0.241499	0.316753	804	0.147997	0.165751	804	0.0745395	0.0817081	804	0.0393519	0.0419911
804.2	0.461728	0.571934	804.2	0.244266	0.318873	804.2	0.149406	0.166979	804.2	0.0750117	0.0823438	804.2	0.0392313	0.0423259
804.4	0.466115	0.574998	804.4	0.246791	0.320987	804.4	0.150042	0.168204	804.4	0.0752969	0.0829788	804.4	0.0389748	0.0426604
804.6	0.470974	0.578042	804.6	0.249464	0.323092	804.6	0.151874	0.169427	804.6	0.0763338	0.0836131	804.6	0.0397384	0.0429947
804.8	0.474949	0.581066	804.8	0.251995	0.325191	804.8	0.153062	0.170647	804.8	0.0764284	0.0842467	804.8	0.0392102	0.0433287
805	0.479017	0.584069	805	0.254125	0.327282	805	0.155073	0.171865	805	0.0764861	0.0848795	805	0.0392258	0.0436625
805.2	0.483521	0.587053	805.2	0.257201	0.329366	805.2	0.1569	0.173081	805.2	0.0775917	0.0855117	805.2	0.0397799	0.0439961
805.4	0.487661	0.590017	805.4	0.260471	0.331443	805.4	0.158393	0.174295	805.4	0.0783526	0.0861432	805.4	0.0408826	0.0443294
805.6	0.490873	0.592961	805.6	0.26327	0.333512	805.6	0.160158	0.175506	805.6	0.0796777	0.0867739	805.6	0.0406424	0.0446624
805.8	0.494765	0.595885	805.8	0.265839	0.335574	805.8	0.161543	0.176715	805.8	0.0808049	0.0874039	805.8	0.0407037	0.0449953
806	0.49923	0.598791	806	0.268021	0.337629	806	0.163198	0.177921	806	0.0820233	0.0880333	806	0.0408935	0.0453279
806.2	0.502251	0.601676	806.2	0.270352	0.339677	806.2	0.164622	0.179126	806.2	0.0824722	0.0886619	806.2	0.0409337	0.0456602
806.4	0.506257	0.604543	806.4	0.272444	0.341717	806.4	0.166569	0.180328	806.4	0.0831285	0.0892898	806.4	0.0415487	0.0459923
806.6	0.510743	0.607391	806.6	0.275518	0.343751	806.6	0.168866	0.181527	806.6	0.0834854	0.089917	806.6	0.0421003	0.0463242
806.8	0.514609	0.61022	806.8	0.278569	0.345777	806.8	0.171007	0.182725	806.8	0.0840315	0.0905435	806.8	0.0430742	0.0466558
807	0.518587	0.61303	807	0.281714	0.347797	807	0.17266	0.18392	807	0.0842456	0.0911693	807	0.0436467	0.0469872
807.2	0.52287	0.615821	807.2	0.284472	0.349809	807.2	0.175088	0.185112	807.2	0.0855109	0.0917944	807.2	0.0445515	0.0473183
807.4	0.526831	0.618594	807.4	0.286953	0.351814	807.4	0.17613	0.186303	807.4	0.0863985	0.0924189	807.4	0.0445239	0.0476492
807.6	0.529968	0.621348	807.6	0.288499	0.353812	807.6	0.17761	0.187491	807.6	0.0867169	0.0930426	807.6	0.0444424	0.0479799
807.8	0.533208	0.624084	807.8	0.290762	0.355804	807.8	0.17858	0.188677	807.8	0.0868213	0.0936656	807.8	0.0446349	0.0483103
808	0.537159	0.626802	808	0.293856	0.357788	808	0.179808	0.189861	808	0.0871403	0.0942879	808	0.0450756	0.0486405
808.2	0.540558	0.629502	808.2	0.295665	0.359765	808.2	0.180604	0.191042	808.2	0.0882003	0.0949095	808.2	0.0457367	0.0489704
808.4	0.544197	0.632184	808.4	0.297838	0.361736	808.4	0.182124	0.192221	808.4	0.0884461	0.0955304	808.4	0.0462084	0.0493002
808.6	0.547532	0.634848	808.6	0.300119	0.363699	808.6	0.183776	0.193398	808.6	0.0892753	0.0961506	808.6	0.0468358	0.0496296
808.8	0.550273	0.637494	808.8	0.302181	0.365656	808.8	0.184381	0.194573	808.8	0.0896611	0.0967701	808.8	0.0466268	0.0499588
809	0.553537	0.640123	809	0.30424	0.367606	809	0.186187	0.195745	809	0.0908546	0.0973889	809	0.0474851	0.0502878
809.2	0.557276	0.642734	809.2	0.307696	0.369549	809.2	0.188265	0.196916	809.2	0.0925833	0.0980071	809.2	0.0480879	0.0506166
809.4	0.560771	0.645328	809.4	0.310563	0.371485	809.4	0.190115	0.198083	809.4	0.0941608	0.0986245	809.4	0.0488899	0.0509451
809.6	0.563785	0.647905	809.6	0.31322	0.373415	809.6	0.19169	0.199249	809.6	0.0954775	0.0992413	809.6	0.0491112	0.0512733
809.8	0.566616	0.650465	809.8	0.31573	0.375338	809.8	0.19252	0.200413	809.8	0.0964374	0.0998573	809.8	0.0499541	0.0516014
810	0.570484	0.653008	810	0.318616	0.377254	810	0.194442	0.201574	810	0.0979977	0.100473	810	0.050436	0.0519292
810.2	0.573319	0.655533	810.2	0.320465	0.379163	810.2	0.195118	0.202733	810.2	0.09808	0.101087	810.2	0.0504647	0.0522567
810.4	0.577466	0.658042	810.4	0.322901	0.381066	810.4	0.196962	0.20389	810.4	0.0994195	0.101701	810.4	0.0508754	0.052584
810.6	0.581114	0.660535	810.6	0.325568	0.382962	810.6	0.198281	0.205044	810.6	0.0995705	0.102315	810.6	0.0509724	0.0529111
810.8	0.583435	0.663011	810.8	0.327436	0.384852	810.8	0.199259	0.206197	810.8	0.0998919	0.102927	810.8	0.0512912	0.0532379
811	0.586683	0.66547	811	0.329292	0.386735	811	0.200259	0.207347	811	0.100645	0.103539	811	0.0515423	0.0535645
811.2	0.590989	0.667913	811.2	0.331619	0.388611	811.2	0.202229	0.208495	811.2	0.101654	0.10415	811.2	0.0521064	0.0538909
811.4	0.594574	0.67034	811.4	0.33358	0.390481	811.4	0.202824	0.209641	811.4	0.102273	0.104761	811.4	0.052301	0.054217
811.6	0.597931	0.67275	811.6	0.336299	0.392344	811.6	0.204317	0.210784	811.6	0.102338	0.105371	811.6	0.0528469	0.0545429
811.8	0.601026	0.675145	811.8	0.339269	0.394201	811.8	0.204906	0.211926	811.8	0.102451	0.10598	811.8	0.0533734	0.0548686
812	0.603924	0.677524	812	0.341829	0.396051	812	0.206648	0.213065	812	0.102754	0.106588	812	0.0535937	0.055194
812.2	0.607107	0.679887	812.2	0.343922	0.397895	812.2	0.208039	0.214202	812.2	0.103524	0.107196	812.2	0.0540833	0.0555192
812.4	0.610925	0.682234	812.4	0.346824	0.399732	812.4	0.210571	0.215337	812.4	0.10397	0.107803	812.4	0.0543622	0.0558441
812.6	0.613884	0.684566	812.6	0.34894	0.401563	812.6	0.212211	0.21647	812.6	0.104831	0.10841	812.6	0.0547959	0.0561688
812.8	0.617281	0.686882	812.8	0.351343	0.403388	812.8	0.214384	0.2176	812.8	0.105762	0.109016	812.8	0.0554516	0.0564933
813	0.620819	0.689183	813	0.354613	0.405206	813	0.217134	0.218728	813	0.106357	0.109621	813	0.0569525	0.0568175
813.2	0.623763	0.691468	813.2	0.35797	0.407018	813.2	0.219235	0.219855	813.2	0.107082	0.110225	813.2	0.0577346	0.0571415
813.4	0.626688	0.693739	813.4	0.360537	0.408823	813.4	0.221029	0.220979	813.4	0.108035	0.110829	813.4	0.0584951	0.0574653
813.6	0.629502	0.695994	813.6	0.363547	0.410622	813.6	0.222524	0.222101	813.6	0.109094	0.111432	813.6	0.0588664	0.0577888
813.8	0.631772	0.698234	813.8	0.36546	0.412415	813.8	0.223756	0.22322	813.8	0.10974	0.112034	813.8	0.0590672	0.0581121
814	0.634886	0.70046	814	0.367806	0.414202	814	0.225824	0.224338	814	0.11065	0.112636	814	0.0596438	0.0584352
814.2	0.63734	0.70267	814.2	0.369199	0.415982	814.2	0.226346	0.225454	814.2	0.110498	0.113237	814.2	0.0591937	0.058758
814.4	0.639265	0.704866	814.4	0.370698	0.417757	814.4	0.227671	0.226567	814.4	0.111079	0.113837	814.4	0.0589691	0.0590806
814.6	0.640865	0.707048	814.6	0.372312	0.419525	814.6	0.228015	0.227678	814.6	0.110834	0.114437	814.6	0.0589773	0.059403
814.8	0.643167	0.709215	814.8	0.373309	0.421287	814.8	0.229134	0.228787	814.8	0.111821	0.115036	814.8	0.05928	0.0597251
815	0.646335	0.711367	815	0.374554	0.423042	815	0.230101	0.229894	815	0.112503	0.115634	815	0.0594113	0.060047
815.2	0.649578	0.713505	815.2	0.376717	0.424792	815.2	0.231544	0.230999	815.2	0.113132	0.116232	815.2	0.0596179	0.0603687
815.4	0.652406	0.715629	815.4	0.378731	0.426535	815.4	0.232614	0.232102	815.4	0.114446	0.116829	815.4	0.059714	0.0606901
815.6	0.65521	0.717739	815.6	0.381468	0.428273	815.6	0.233937	0.233203	815.6	0.115058	0.117425	815.6	0.0597614	0.0610113
815.8	0.657403	0.719835	815.8	0.38351	0.430004	815.8	0.234678	0.234301	815.8	0.115987	0.118021	815.8	0.059703	0.0613322
816	0.660122	0.721917	816	0.386319	0.431729	816	0.236228	0.235398	816	0.117307	0.118616	816	0.0607392	0.0616529
816.2	0.663709	0.723985	816.2	0.388994	0.433448	816.2	0.237793	0.236492	816.2	0.118733	0.11921	816.2	0.0614484	0.0619734
816.4	0.667236	0.72604	816.4	0.391776	0.435162	816.4	0.240056	0.237584	816.4	0.119809	0.119804	816.4	0.0622431	0.0622937
816.6	0.669562	0.72808	816.6	0.3937	0.436869	816.6	0.241557	0.238674	816.6	0.120267	0.120397	816.6	0.0628575	0.0626137
816.8	0.672079	0.730108	816.8	0.396176	0.43857	816.8	0.243359	0.239762	816.8	0.121126	0.120989	816.8	0.0636485	0.0629335
817	0.674911	0.732121	817	0.399018	0.440266	817	0.244823	0.240848	817	0.12174	0.121581	817	0.0636657	0.0632531
817.2	0.677771	0.734122	817.2	0.401911	0.441955	817.2	0.246425	0.241932	817.2	0.122636	0.122172	817.2	0.0640221	0.0635724
817.4	0.680359	0.736109	817.4	0.404884	0.443639	817.4	0.247733	0.243014	817.4	0.123586	0.122762	817.4	0.0641714	0.0638915
817.6	0.682486	0.738083	817.6	0.407284	0.445316	817.6	0.24912	0.244094	817.6	0.124845	0.123352	817.6	0.0640351	0.0642103
817.8	0.684778	0.740043	817.8	0.408589	0.446988	817.8	0.250779	0.245172	817.8	0.125116	0.123941	817.8	0.0642227	0.064529
818	0.686853	0.741991	818	0.410526	0.448654	818	0.252629	0.246247	818	0.125948	0.124529	818	0.0642584	0.0648474
818.2	0.688512	0.743926	818.2	0.411996	0.450314	818.2	0.253964	0.247321	818.2	0.12624	0.125117	818.2	0.0638076	0.0651656
818.4	0.690471	0.745848	818.4	0.413575	0.451969	818.4	0.255733	0.248393	818.4	0.127488	0.125704	818.4	0.064407	0.0654835
818.6	0.693696	0.747757	818.6	0.415329	0.453617	818.6	0.257492	0.249462	818.6	0.128259	0.12629	818.6	0.0650739	0.0658012
818.8	0.696208	0.749654	818.8	0.41739	0.45526	818.8	0.259602	0.25053	818.8	0.129155	0.126876	818.8	0.0661362	0.0661187
819	0.698051	0.751537	819	0.419103	0.456897	819	0.260748	0.251595	819	0.129438	0.127461	819	0.0662238	0.0664359
819.2	0.700177	0.753409	819.2	0.421493	0.458528	819.2	0.262341	0.252658	819.2	0.130626	0.128045	819.2	0.0667198	0.0667529
819.4	0.702156	0.755268	819.4	0.423654	0.460154	819.4	0.263784	0.25372	819.4	0.131373	0.128629	819.4	0.0669317	0.0670697
819.6	0.703766	0.757114	819.6	0.425784	0.461774	819.6	0.26513	0.254779	819.6	0.131808	0.129212	819.6	0.0679161	0.0673863
819.8	0.705894	0.758949	819.8	0.4276	0.463389	819.8	0.265422	0.255836	819.8	0.132548	0.129795	819.8	0.0688682	0.0677026
820	0.707765	0.760771	820	0.430109	0.464997	820	0.266606	0.256892	820	0.133373	0.130376	820	0.0696219	0.0680187
820.2	0.710307	0.762581	820.2	0.432011	0.4666	820.2	0.267822	0.257945	820.2	0.133791	0.130958	820.2	0.0700531	0.0683346
820.4	0.712719	0.764379	820.4	0.434022	0.468198	820.4	0.269053	0.258996	820.4	0.134381	0.131538	820.4	0.070757	0.0686502
820.6	0.714665	0.766165	820.6	0.435483	0.46979	820.6	0.269926	0.260045	820.6	0.13518	0.132118	820.6	0.0711166	0.0689656
820.8	0.716564	0.76794	820.8	0.437396	0.471376	820.8	0.270822	0.261092	820.8	0.136051	0.132697	820.8	0.0712795	0.0692808
821	0.718957	0.769702	821	0.439436	0.472957	821	0.272293	0.262138	821	0.136466	0.133276	821	0.071063	0.0695957
821.2	0.72085	0.771453	821.2	0.441801	0.474532	821.2	0.273303	0.263181	821.2	0.136735	0.133853	821.2	0.0717171	0.0699105
821.4	0.722289	0.773192	821.4	0.443356	0.476102	821.4	0.273624	0.264222	821.4	0.137221	0.134431	821.4	0.0710986	0.070225
821.6	0.724192	0.774919	821.6	0.444693	0.477666	821.6	0.274881	0.265261	821.6	0.137112	0.135007	821.6	0.0708996	0.0705392
821.8	0.726001	0.776636	821.8	0.446019	0.479225	821.8	0.275819	0.266299	821.8	0.136961	0.135583	821.8	0.0708008	0.0708533
822	0.727924	0.77834	822	0.448258	0.480779	822	0.277923	0.267334	822	0.137585	0.136158	822	0.0710864	0.0711671
822.2	0.730976	0.780034	822.2	0.45059	0.482327	822.2	0.279771	0.268367	822.2	0.138206	0.136733	822.2	0.0722501	0.0714806
822.4	0.733725	0.781716	822.4	0.452873	0.483869	822.4	0.281799	0.269398	822.4	0.139018	0.137307	822.4	0.073201	0.071794
822.6	0.735601	0.783387	822.6	0.455116	0.485407	822.6	0.283257	0.270428	822.6	0.139198	0.13788	822.6	0.0732259	0.0721071
822.8	0.737237	0.785047	822.8	0.458303	0.486938	822.8	0.285065	0.271455	822.8	0.140364	0.138453	822.8	0.0737924	0.07242
823	0.739375	0.786696	823	0.460995	0.488465	823	0.28731	0.272481	823	0.141777	0.139025	823	0.0741353	0.0727327
823.2	0.741398	0.788333	823.2	0.464345	0.489986	823.2	0.290361	0.273504	823.2	0.143983	0.139597	823.2	0.0756225	0.0730451
823.4	0.74321	0.78996	823.4	0.466504	0.491502	823.4	0.292049	0.274526	823.4	0.144607	0.140167	823.4	0.0761074	0.0733573
823.6	0.745668	0.791577	823.6	0.468758	0.493013	823.6	0.294069	0.275545	823.6	0.145802	0.140738	823.6	0.0773903	0.0736693
823.8	0.747806	0.793182	823.8	0.470262	0.494518	823.8	0.294821	0.276563	823.8	0.147128	0.141307	823.8	0.0776845	0.0739811
824	0.749031	0.794777	824	0.471879	0.496018	824	0.296037	0.277578	824	0.148104	0.141876	824	0.0772359	0.0742926
824.2	0.751036	0.796361	824.2	0.474304	0.497513	824.2	0.297859	0.278592	824.2	0.149484	0.142444	824.2	0.077825	0.0746039
824.4	0.752448	0.797935	824.4	0.475584	0.499002	824.4	0.298676	0.279604	824.4	0.150007	0.143012	824.4	0.0773784	0.074915
824.6	0.754398	0.799498	824.6	0.476929	0.500487	824.6	0.299911	0.280614	824.6	0.150899	0.143579	824.6	0.0776692	0.0752259
824.8	0.755254	0.801051	824.8	0.478372	0.501966	824.8	0.300507	0.281621	824.8	0.150736	0.144145	824.8	0.0773471	0.0755365
825	0.756572	0.802594	825	0.480047	0.50344	825	0.30169	0.282627	825	0.15073	0.144711	825	0.0766079	0.0758469
825.2	0.758159	0.804126	825.2	0.482359	0.504909	825.2	0.302546	0.283631	825.2	0.151462	0.145276	825.2	0.076729	0.0761571
825.4	0.759002	0.805648	825.4	0.483755	0.506373	825.4	0.303183	0.284634	825.4	0.151702	0.14584	825.4	0.0771012	0.0764671
825.6	0.760026	0.80716	825.6	0.48518	0.507831	825.6	0.304295	0.285634	825.6	0.151584	0.146404	825.6	0.0775261	0.0767768
825.8	0.761345	0.808662	825.8	0.487179	0.509285	825.8	0.305576	0.286632	825.8	0.152258	0.146967	825.8	0.0782362	0.0770863
826	0.762583	0.810154	826	0.488582	0.510733	826	0.306609	0.287628	826	0.152336	0.14753	826	0.0784945	0.0773956
826.2	0.764651	0.811636	826.2	0.490504	0.512177	826.2	0.307731	0.288623	826.2	0.153136	0.148091	826.2	0.0792733	0.0777046
826.4	0.765586	0.813108	826.4	0.492203	0.513615	826.4	0.308984	0.289615	826.4	0.153549	0.148653	826.4	0.0792974	0.0780135
826.6	0.76686	0.814571	826.6	0.494508	0.515048	826.6	0.310412	0.290606	826.6	0.154365	0.149213	826.6	0.0795889	0.0783221
826.8	0.768912	0.816024	826.8	0.497237	0.516477	826.8	0.312625	0.291595	826.8	0.155881	0.149773	826.8	0.0806251	0.0786305
827	0.77057	0.817467	827	0.500013	0.5179	827	0.314506	0.292582	827	0.157317	0.150333	827	0.0823121	0.0789386
827.2	0.772316	0.8189	827.2	0.502519	0.519319	827.2	0.315945	0.293567	827.2	0.159102	0.150891	827.2	0.0835853	0.0792465
827.4	0.773757	0.820324	827.4	0.503819	0.520732	827.4	0.316458	0.29455	827.4	0.159371	0.15145	827.4	0.0838024	0.0795543
827.6	0.77546	0.821739	827.6	0.505452	0.522141	827.6	0.318132	0.295531	827.6	0.161144	0.152007	827.6	0.0845176	0.0798617
827.8	0.777057	0.823144	827.8	0.506539	0.523544	827.8	0.319226	0.296511	827.8	0.162427	0.152564	827.8	0.0842809	0.080169
828	0.778761	0.82454	828	0.509057	0.524943	828	0.321203	0.297488	828	0.162843	0.15312	828	0.0844633	0.080476
828.2	0.78066	0.825926	828.2	0.511684	0.526337	828.2	0.32372	0.298464	828.2	0.164071	0.153676	828.2	0.0844228	0.0807829
828.4	0.782521	0.827304	828.4	0.512705	0.527726	828.4	0.32449	0.299437	828.4	0.164524	0.154231	828.4	0.0848047	0.0810895
828.6	0.784684	0.828672	828.6	0.514648	0.52911	828.6	0.326053	0.300409	828.6	0.165093	0.154785	828.6	0.0851729	0.0813958
828.8	0.785945	0.830031	828.8	0.517192	0.530489	828.8	0.327634	0.301379	828.8	0.166211	0.155339	828.8	0.0849738	0.081702
829	0.78746	0.831381	829	0.519492	0.531863	829	0.329725	0.302348	829	0.167377	0.155892	829	0.0853036	0.0820079
829.2	0.789122	0.832722	829.2	0.521115	0.533233	829.2	0.331275	0.303314	829.2	0.16854	0.156444	829.2	0.0855873	0.0823136
829.4	0.790421	0.834054	829.4	0.522956	0.534598	829.4	0.33318	0.304278	829.4	0.16967	0.156996	829.4	0.0862628	0.0826191
829.6	0.791755	0.835378	829.6	0.524629	0.535958	829.6	0.334683	0.305241	829.6	0.169964	0.157548	829.6	0.0865331	0.0829244
829.8	0.792939	0.836692	829.8	0.52642	0.537313	829.8	0.335838	0.306202	829.8	0.170144	0.158098	829.8	0.0870259	0.0832294
830	0.794238	0.837998	830	0.52814	0.538664	830	0.336681	0.307161	830	0.17058	0.158648	830	0.0872586	0.0835342
830.2	0.796182	0.839295	830.2	0.530248	0.54001	830.2	0.338434	0.308118	830.2	0.171253	0.159198	830.2	0.0883896	0.0838388
830.4	0.797168	0.840584	830.4	0.531639	0.541351	830.4	0.339956	0.309073	830.4	0.171238	0.159746	830.4	0.0892652	0.0841432
830.6	0.798137	0.841864	830.6	0.533849	0.542688	830.6	0.341238	0.310027	830.6	0.172025	0.160295	830.6	0.0902307	0.0844474
830.8	0.798749	0.843136	830.8	0.535185	0.54402	830.8	0.341759	0.310978	830.8	0.172475	0.160842	830.8	0.0904414	0.0847513
831	0.79982	0.844399	831	0.536897	0.545347	831	0.342748	0.311928	831	0.1732	0.161389	831	0.0917308	0.085055
831.2	0.800849	0.845653	831.2	0.538302	0.54667	831.2	0.34351	0.312876	831.2	0.17391	0.161935	831.2	0.0926723	0.0853585
831.4	0.801372	0.8469	831.4	0.539344	0.547987	831.4	0.344565	0.313822	831.4	0.173843	0.162481	831.4	0.0926746	0.0856618
831.6	0.802489	0.848138	831.6	0.540438	0.549301	831.6	0.346122	0.314767	831.6	0.174714	0.163026	831.6	0.0933058	0.0859648
831.8	0.804285	0.849367	831.8	0.542068	0.55061	831.8	0.347978	0.315709	831.8	0.175347	0.163571	831.8	0.0935909	0.0862677
832	0.80561	0.850589	832	0.54431	0.551914	832	0.349731	0.31665	832	0.175598	0.164115	832	0.0937892	0.0865703
832.2	0.806331	0.851803	832.2	0.545291	0.553214	832.2	0.350246	0.317589	832.2	0.176088	0.164658	832.2	0.0931982	0.0868726
832.4	0.807988	0.853008	832.4	0.546547	0.554509	832.4	0.350558	0.318526	832.4	0.176862	0.165201	832.4	0.0938387	0.0871748
832.6	0.808922	0.854206	832.6	0.548072	0.555799	832.6	0.351235	0.319462	832.6	0.176844	0.165743	832.6	0.0936098	0.0874768
832.8	0.809965	0.855395	832.8	0.549	0.557085	832.8	0.352347	0.320395	832.8	0.178108	0.166284	832.8	0.0937988	0.0877785
833	0.811173	0.856577	833	0.550114	0.558367	833	0.353077	0.321327	833	0.178751	0.166825	833	0.0938962	0.08808
833.2	0.812375	0.857751	833.2	0.551236	0.559644	833.2	0.353956	0.322257	833.2	0.179711	0.167365	833.2	0.0935246	0.0883813
833.4	0.813859	0.858917	833.4	0.552837	0.560917	833.4	0.355462	0.323185	833.4	0.180772	0.167905	833.4	0.0935209	0.0886824
833.6	0.814631	0.860075	833.6	0.553885	0.562185	833.6	0.355962	0.324112	833.6	0.180986	0.168444	833.6	0.0934353	0.0889833
833.8	0.815727	0.861225	833.8	0.555698	0.563449	833.8	0.357258	0.325037	833.8	0.182562	0.168982	833.8	0.0936645	0.0892839
834	0.816997	0.862368	834	0.557701	0.564708	834	0.358318	0.325959	834	0.183466	0.16952	834	0.0940342	0.0895843
834.2	0.817347	0.863504	834.2	0.558883	0.565963	834.2	0.360061	0.326881	834.2	0.184482	0.170057	834.2	0.0947564	0.0898845
834.4	0.81741	0.864631	834.4	0.559807	0.567214	834.4	0.36138	0.3278	834.4	0.185003	0.170594	834.4	0.0947345	0.0901845
834.6	0.817916	0.865752	834.6	0.561701	0.56846	834.6	0.3624	0.328718	834.6	0.186078	0.17113	834.6	0.0948591	0.0904843
834.8	0.8185	0.866864	834.8	0.563192	0.569702	834.8	0.364036	0.329634	834.8	0.186543	0.171665	834.8	0.095298	0.0907838
835	0.819513	0.86797	835	0.564827	0.57094	835	0.365693	0.330548	835	0.187271	0.1722	835	0.0962651	0.0910832
835.2	0.820882	0.869068	835.2	0.566864	0.572173	835.2	0.367353	0.33146	835.2	0.188176	0.172734	835.2	0.0971213	0.0913823
835.4	0.822544	0.870159	835.4	0.568871	0.573402	835.4	0.369947	0.332371	835.4	0.189854	0.173268	835.4	0.0977633	0.0916812
835.6	0.824048	0.871242	835.6	0.570266	0.574626	835.6	0.371636	0.33328	835.6	0.190808	0.173801	835.6	0.099186	0.0919798
835.8	0.825858	0.872319	835.8	0.57253	0.575847	835.8	0.373155	0.334187	835.8	0.191543	0.174333	835.8	0.100032	0.0922783
836	0.827318	0.873388	836	0.574401	0.577063	836	0.374328	0.335092	836	0.191701	0.174865	836	0.100767	0.0925765
836.2	0.828465	0.87445	836.2	0.575606	0.578275	836.2	0.37523	0.335996	836.2	0.191725	0.175396	836.2	0.100904	0.0928746
836.4	0.830848	0.875505	836.4	0.57746	0.579482	836.4	0.376361	0.336898	836.4	0.192807	0.175927	836.4	0.101741	0.0931724
836.6	0.832106	0.876553	836.6	0.57888	0.580686	836.6	0.376772	0.337798	836.6	0.192902	0.176457	836.6	0.102515	0.09347
836.8	0.833266	0.877594	836.8	0.580013	0.581885	836.8	0.377438	0.338697	836.8	0.193646	0.176987	836.8	0.103019	0.0937674
837	0.834457	0.878629	837	0.581872	0.58308	837	0.378086	0.339594	837	0.193725	0.177515	837	0.103565	0.0940645
837.2	0.835287	0.879656	837.2	0.583063	0.584271	837.2	0.379072	0.340489	837.2	0.194127	0.178044	837.2	0.104012	0.0943615
837.4	0.836415	0.880676	837.4	0.584491	0.585458	837.4	0.379503	0.341382	837.4	0.194442	0.178571	837.4	0.103743	0.0946582
837.6	0.836932	0.88169	837.6	0.586265	0.58664	837.6	0.380045	0.342274	837.6	0.194851	0.179098	837.6	0.103768	0.0949547
837.8	0.837508	0.882697	837.8	0.587845	0.587819	837.8	0.380711	0.343164	837.8	0.196084	0.179625	837.8	0.10412	0.095251
838	0.837612	0.883697	838	0.588949	0.588993	838	0.381387	0.344052	838	0.196053	0.180151	838	0.10379	0.0955471
838.2	0.837308	0.884691	838.2	0.58999	0.590163	838.2	0.382043	0.344939	838.2	0.196439	0.180676	838.2	0.103663	0.095843
838.4	0.8374	0.885678	838.4	0.59118	0.591329	838.4	0.382113	0.345824	838.4	0.19606	0.181201	838.4	0.102544	0.0961387
838.6	0.8377	0.886659	838.6	0.592883	0.592491	838.6	0.382821	0.346707	838.6	0.196714	0.181725	838.6	0.102756	0.0964341
838.8	0.838039	0.887633	838.8	0.594421	0.593649	838.8	0.384364	0.347588	838.8	0.197451	0.182248	838.8	0.103144	0.0967293
839	0.838659	0.8886	839	0.596257	0.594803	839	0.386001	0.348468	839	0.199042	0.182771	839	0.103602	0.0970243
839.2	0.839744	0.889561	839.2	0.598013	0.595953	839.2	0.387891	0.349346	839.2	0.200783	0.183294	839.2	0.104941	0.0973191
839.4	0.840532	0.890516	839.4	0.599141	0.597099	839.4	0.389766	0.350223	839.4	0.202314	0.183815	839.4	0.106078	0.0976137
839.6	0.840956	0.891464	839.6	0.599863	0.598241	839.6	0.390125	0.351098	839.6	0.202403	0.184337	839.6	0.106267	0.0979081
839.8	0.84201	0.892406	839.8	0.601228	0.599379	839.8	0.391818	0.351971	839.8	0.203268	0.184857	839.8	0.106668	0.0982023
840	0.842958	0.893342	840	0.601801	0.600513	840	0.393354	0.352842	840	0.203992	0.185377	840	0.106557	0.0984962
840.2	0.843166	0.894272	840.2	0.602587	0.601643	840.2	0.394511	0.353712	840.2	0.204541	0.185897	840.2	0.106288	0.0987899
840.4	0.844392	0.895195	840.4	0.604274	0.602769	840.4	0.39621	0.35458	840.4	0.205396	0.186415	840.4	0.107036	0.0990834
840.6	0.844681	0.896113	840.6	0.605191	0.603891	840.6	0.397818	0.355446	840.6	0.206043	0.186934	840.6	0.108214	0.0993767
840.8	0.845017	0.897024	840.8	0.606187	0.605009	840.8	0.399332	0.356311	840.8	0.206265	0.187451	840.8	0.108197	0.0996698
841	0.845716	0.897929	841	0.606986	0.606124	841	0.401178	0.357174	841	0.206367	0.187968	841	0.108737	0.0999627
841.2	0.846849	0.898828	841.2	0.608293	0.607234	841.2	0.402636	0.358036	841.2	0.207291	0.188485	841.2	0.108798	0.100255
841.4	0.847669	0.899721	841.4	0.609252	0.60834	841.4	0.403696	0.358896	841.4	0.207411	0.189001	841.4	0.10857	0.100548
841.6	0.84867	0.900608	841.6	0.61098	0.609443	841.6	0.405536	0.359754	841.6	0.208483	0.189516	841.6	0.109071	0.10084
841.8	0.848918	0.90149	841.8	0.611883	0.610542	841.8	0.405878	0.360611	841.8	0.208689	0.190031	841.8	0.109053	0.101132
842	0.849265	0.902365	842	0.612629	0.611637	842	0.406517	0.361465	842	0.20806	0.190545	842	0.107619	0.101424
842.2	0.850029	0.903235	842.2	0.613491	0.612728	842.2	0.406835	0.362319	842.2	0.208689	0.191059	842.2	0.107698	0.101716
842.4	0.850407	0.904099	842.4	0.614587	0.613815	842.4	0.407663	0.36317	842.4	0.209014	0.191572	842.4	0.107119	0.102007
842.6	0.850992	0.904957	842.6	0.615813	0.614899	842.6	0.408107	0.36402	842.6	0.209429	0.192084	842.6	0.107488	0.102298
842.8	0.850985	0.905809	842.8	0.616742	0.615979	842.8	0.408572	0.364869	842.8	0.210315	0.192596	842.8	0.107828	0.102589
843	0.852025	0.906656	843	0.618533	0.617055	843	0.409574	0.365716	843	0.211702	0.193108	843	0.108808	0.10288
843.2	0.853531	0.907497	843.2	0.619511	0.618127	843.2	0.410608	0.366561	843.2	0.212764	0.193618	843.2	0.110279	0.10317
843.4	0.854505	0.908333	843.4	0.619996	0.619196	843.4	0.410602	0.367404	843.4	0.21337	0.194129	843.4	0.110564	0.103461
843.6	0.855528	0.909163	843.6	0.621258	0.62026	843.6	0.411189	0.368246	843.6	0.214608	0.194638	843.6	0.111246	0.103751
843.8	0.856381	0.909988	843.8	0.621995	0.621321	843.8	0.412647	0.369087	843.8	0.215864	0.195147	843.8	0.112228	0.104041
844	0.857109	0.910807	844	0.623196	0.622379	844	0.41346	0.369925	844	0.216733	0.195656	844	0.112425	0.10433
844.2	0.857833	0.91162	844.2	0.62558	0.623432	844.2	0.415097	0.370762	844.2	0.218193	0.196164	844.2	0.113773	0.10462
844.4	0.859585	0.912428	844.4	0.62728	0.624482	844.4	0.416984	0.371598	844.4	0.21928	0.196671	844.4	0.115109	0.104909
844.6	0.860229	0.913231	844.6	0.629134	0.625529	844.6	0.418578	0.372432	844.6	0.220861	0.197178	844.6	0.11673	0.105198
844.8	0.860845	0.914029	844.8	0.630677	0.626571	844.8	0.420362	0.373264	844.8	0.221549	0.197684	844.8	0.117014	0.105487
845	0.86144	0.914821	845	0.631761	0.62761	845	0.421646	0.374095	845	0.222023	0.19819	845	0.11761	0.105776
845.2	0.862742	0.915608	845.2	0.633675	0.628646	845.2	0.423525	0.374924	845.2	0.223429	0.198695	845.2	0.118457	0.106064
845.4	0.863435	0.91639	845.4	0.635208	0.629678	845.4	0.424798	0.375752	845.4	0.223908	0.199199	845.4	0.119709	0.106352
845.6	0.864429	0.917166	845.6	0.637199	0.630706	845.6	0.426627	0.376577	845.6	0.224771	0.199703	845.6	0.119888	0.10664
845.8	0.864853	0.917938	845.8	0.637873	0.63173	845.8	0.427218	0.377402	845.8	0.224688	0.200206	845.8	0.119547	0.106928
846	0.864945	0.918704	846	0.638351	0.632751	846	0.4278	0.378225	846	0.224798	0.200709	846	0.119282	0.107216
846.2	0.864929	0.919465	846.2	0.638946	0.633769	846.2	0.428409	0.379046	846.2	0.22525	0.201211	846.2	0.11979	0.107503
846.4	0.864828	0.920221	846.4	0.640247	0.634783	846.4	0.429743	0.379866	846.4	0.224328	0.201713	846.4	0.119511	0.107791
846.6	0.865684	0.920972	846.6	0.641995	0.635793	846.6	0.430293	0.380684	846.6	0.224644	0.202214	846.6	0.120196	0.108077
846.8	0.866107	0.921718	846.8	0.642778	0.6368	846.8	0.431045	0.3815	846.8	0.225111	0.202715	846.8	0.120762	0.108364
847	0.86726	0.922459	847	0.644702	0.637803	847	0.432803	0.382315	847	0.225392	0.203215	847	0.121594	0.108651
847.2	0.868482	0.923196	847.2	0.645354	0.638803	847.2	0.43388	0.383129	847.2	0.226176	0.203714	847.2	0.122787	0.108937
847.4	0.869238	0.923927	847.4	0.646456	0.639799	847.4	0.434471	0.383941	847.4	0.226708	0.204213	847.4	0.123016	0.109223
847.6	0.870054	0.924653	847.6	0.648892	0.640792	847.6	0.436969	0.384751	847.6	0.228693	0.204711	847.6	0.124167	0.109509
847.8	0.871037	0.925375	847.8	0.650168	0.641782	847.8	0.438443	0.38556	847.8	0.229355	0.205209	847.8	0.123996	0.109795
848	0.872023	0.926092	848	0.651548	0.642767	848	0.439355	0.386367	848	0.229932	0.205706	848	0.124426	0.110081
848.2	0.873019	0.926804	848.2	0.653261	0.64375	848.2	0.440596	0.387172	848.2	0.230803	0.206203	848.2	0.125542	0.110366
848.4	0.874062	0.927511	848.4	0.654604	0.644729	848.4	0.442053	0.387977	848.4	0.231569	0.206699	848.4	0.12571	0.110651
848.6	0.874011	0.928214	848.6	0.655737	0.645705	848.6	0.442969	0.388779	848.6	0.232178	0.207194	848.6	0.125927	0.110936
848.8	0.874462	0.928912	848.8	0.656091	0.646677	848.8	0.444367	0.38958	848.8	0.233072	0.207689	848.8	0.125315	0.111221
849	0.875234	0.929605	849	0.657319	0.647646	849	0.445292	0.39038	849	0.23399	0.208184	849	0.125089	0.111505
849.2	0.876362	0.930294	849.2	0.658563	0.648611	849.2	0.446501	0.391178	849.2	0.235983	0.208678	849.2	0.125982	0.111789
849.4	0.876802	0.930978	849.4	0.659023	0.649573	849.4	0.446892	0.391974	849.4	0.236954	0.209171	849.4	0.12628	0.112073
849.6	0.877487	0.931658	849.6	0.659701	0.650532	849.6	0.448173	0.392769	849.6	0.238097	0.209664	849.6	0.126358	0.112357
849.8	0.87764	0.932333	849.8	0.659371	0.651487	849.8	0.448013	0.393563	849.8	0.238465	0.210156	849.8	0.126762	0.112641
850	0.877087	0.933004	850	0.65927	0.652439	850	0.447549	0.394355	850	0.23837	0.210647	850	0.126399	0.112924
850.2	0.877005	0.93367	850.2	0.659629	0.653388	850.2	0.448021	0.395145	850.2	0.238694	0.211138	850.2	0.125919	0.113208
850.4	0.877686	0.934332	850.4	0.661164	0.654333	850.4	0.449217	0.395934	850.4	0.239581	0.211629	850.4	0.126812	0.113491
850.6	0.878919	0.934989	850.6	0.662414	0.655276	850.6	0.449559	0.396721	850.6	0.240814	0.212119	850.6	0.128068	0.113774
850.8	0.879348	0.935642	850.8	0.663084	0.656214	850.8	0.450832	0.397507	850.8	0.241343	0.212608	850.8	0.128686	0.114056
851	0.880074	0.936291	851	0.664661	0.65715	851	0.452145	0.398291	851	0.242045	0.213097	851	0.129426	0.114339
851.2	0.880944	0.936935	851.2	0.665855	0.658082	851.2	0.453238	0.399074	851.2	0.243032	0.213586	851.2	0.130627	0.114621
851.4	0.88222	0.937575	851.4	0.667945	0.659011	851.4	0.455114	0.399856	851.4	0.243568	0.214073	851.4	0.130978	0.114903
851.6	0.882394	0.938211	851.6	0.669825	0.659937	851.6	0.456933	0.400636	851.6	0.244751	0.214561	851.6	0.13176	0.115185
851.8	0.883862	0.938843	851.8	0.671026	0.66086	851.8	0.458496	0.401414	851.8	0.244508	0.215047	851.8	0.132421	0.115466
852	0.884299	0.93947	852	0.671792	0.661779	852	0.459447	0.402191	852	0.244737	0.215533	852	0.132773	0.115748
852.2	0.885158	0.940093	852.2	0.673604	0.662695	852.2	0.461134	0.402966	852.2	0.245873	0.216019	852.2	0.133427	0.116029
852.4	0.886023	0.940712	852.4	0.675231	0.663608	852.4	0.462589	0.40374	852.4	0.246991	0.216504	852.4	0.133683	0.11631
852.6	0.886251	0.941327	852.6	0.675659	0.664518	852.6	0.463236	0.404513	852.6	0.247092	0.216989	852.6	0.133788	0.116591
852.8	0.88679	0.941938	852.8	0.676538	0.665424	852.8	0.464494	0.405284	852.8	0.248167	0.217473	852.8	0.134234	0.116871
853	0.887366	0.942545	853	0.677716	0.666328	853	0.465614	0.406053	853	0.248707	0.217956	853	0.134959	0.117152
853.2	0.887571	0.943148	853.2	0.677896	0.667228	853.2	0.465741	0.406821	853.2	0.24952	0.218439	853.2	0.135258	0.117432
853.4	0.887747	0.943747	853.4	0.677965	0.668125	853.4	0.466789	0.407588	853.4	0.249566	0.218921	853.4	0.13511	0.117712
853.6	0.887924	0.944342	853.6	0.678434	0.669019	853.6	0.467271	0.408353	853.6	0.249258	0.219403	853.6	0.135186	0.117992
853.8	0.887613	0.944932	853.8	0.678481	0.66991	853.8	0.466923	0.409116	853.8	0.249059	0.219884	853.8	0.135017	0.118271
854	0.886889	0.945519	854	0.678963	0.670797	854	0.466932	0.409879	854	0.248813	0.220365	854	0.13414	0.11855
854.2	0.887056	0.946102	854.2	0.679992	0.671682	854.2	0.467653	0.410639	854.2	0.249827	0.220845	854.2	0.134804	0.11883
854.4	0.887247	0.946682	854.4	0.680847	0.672564	854.4	0.467803	0.411399	854.4	0.249775	0.221325	854.4	0.135215	0.119109
854.6	0.888328	0.947257	854.6	0.682389	0.673442	854.6	0.468439	0.412156	854.6	0.25054	0.221804	854.6	0.136067	0.119387
854.8	0.888016	0.947828	854.8	0.683287	0.674317	854.8	0.469899	0.412913	854.8	0.25133	0.222282	854.8	0.136259	0.119666
855	0.887954	0.948396	855	0.684426	0.67519	855	0.470562	0.413668	855	0.252172	0.222761	855	0.136109	0.119944
855.2	0.888234	0.94896	855.2	0.685894	0.676059	855.2	0.472478	0.414421	855.2	0.253232	0.223238	855.2	0.136783	0.120222
855.4	0.888323	0.94952	855.4	0.686823	0.676925	855.4	0.473655	0.415173	855.4	0.253976	0.223715	855.4	0.136957	0.1205
855.6	0.88763	0.950077	855.6	0.687542	0.677788	855.6	0.474621	0.415924	855.6	0.254767	0.224191	855.6	0.137534	0.120778
855.8	0.888497	0.95063	855.8	0.68903	0.678649	855.8	0.475895	0.416673	855.8	0.255413	0.224667	855.8	0.138029	0.121056
856	0.888004	0.951179	856	0.689309	0.679506	856	0.476674	0.417421	856	0.255967	0.225143	856	0.137711	0.121333
856.2	0.889136	0.951724	856.2	0.690321	0.68036	856.2	0.477558	0.418167	856.2	0.256936	0.225617	856.2	0.138766	0.12161
856.4	0.889854	0.952266	856.4	0.690638	0.681211	856.4	0.478298	0.418912	856.4	0.257385	0.226092	856.4	0.138616	0.121887
856.6	0.890092	0.952804	856.6	0.690622	0.68206	856.6	0.478986	0.419655	856.6	0.257293	0.226565	856.6	0.138406	0.122164
856.8	0.890293	0.953339	856.8	0.690676	0.682905	856.8	0.479182	0.420397	856.8	0.257889	0.227039	856.8	0.138445	0.12244
857	0.890998	0.95387	857	0.691345	0.683747	857	0.479728	0.421138	857	0.258437	0.227511	857	0.138171	0.122717
857.2	0.891332	0.954398	857.2	0.691783	0.684587	857.2	0.480071	0.421877	857.2	0.2593	0.227984	857.2	0.137793	0.122993
857.4	0.891697	0.954922	857.4	0.692003	0.685423	857.4	0.481231	0.422615	857.4	0.259226	0.228455	857.4	0.137647	0.123269
857.6	0.892215	0.955442	857.6	0.692676	0.686257	857.6	0.480943	0.423351	857.6	0.259114	0.228926	857.6	0.137374	0.123545
857.8	0.893205	0.95596	857.8	0.693984	0.687087	857.8	0.481792	0.424086	857.8	0.259495	0.229397	857.8	0.137528	0.12382
858	0.894013	0.956473	858	0.695059	0.687915	858	0.482643	0.42482	858	0.25967	0.229867	858	0.138041	0.124095
858.2	0.895058	0.956984	858.2	0.695771	0.68874	858.2	0.48365	0.425552	858.2	0.260712	0.230336	858.2	0.139022	0.124371
858.4	0.895278	0.957491	858.4	0.696739	0.689562	858.4	0.483609	0.426282	858.4	0.260773	0.230805	858.4	0.139126	0.124645
858.6	0.896221	0.957994	858.6	0.69823	0.690381	858.6	0.484959	0.427012	858.6	0.262487	0.231274	858.6	0.140127	0.12492
858.8	0.895844	0.958494	858.8	0.699008	0.691197	858.8	0.486662	0.42774	858.8	0.263416	0.231742	858.8	0.140403	0.125195
859	0.896254	0.958991	859	0.699826	0.692011	859	0.48744	0.428466	859	0.264449	0.232209	859	0.140495	0.125469
859.2	0.896672	0.959485	859.2	0.700521	0.692821	859.2	0.48897	0.429191	859.2	0.264743	0.232676	859.2	0.141168	0.125743
859.4	0.89636	0.959975	859.4	0.701298	0.693629	859.4	0.489418	0.429915	859.4	0.265662	0.233143	859.4	0.142033	0.126017
859.6	0.896017	0.960462	859.6	0.702046	0.694434	859.6	0.490158	0.430638	859.6	0.265776	0.233608	859.6	0.142027	0.126291
859.8	0.89649	0.960946	859.8	0.702821	0.695236	859.8	0.491229	0.431359	859.8	0.266041	0.234074	859.8	0.142065	0.126564
860	0.897769	0.961427	860	0.703294	0.696035	860	0.492559	0.432078	860	0.266603	0.234538	860	0.142707	0.126838
860.2	0.898812	0.961904	860.2	0.704279	0.696832	860.2	0.493097	0.432797	860.2	0.26713	0.235003	860.2	0.142898	0.127111
860.4	0.898772	0.962378	860.4	0.70515	0.697626	860.4	0.494193	0.433513	860.4	0.268121	0.235467	860.4	0.142889	0.127384
860.6	0.898902	0.962849	860.6	0.705833	0.698417	860.6	0.495175	0.434229	860.6	0.268641	0.23593	860.6	0.143944	0.127657
860.8	0.899205	0.963317	860.8	0.705864	0.699205	860.8	0.49594	0.434943	860.8	0.270014	0.236392	860.8	0.144607	0.127929
861	0.900145	0.963782	861	0.707499	0.69999	861	0.497491	0.435656	861	0.2713	0.236855	861	0.145537	0.128202
861.2	0.900362	0.964244	861.2	0.70805	0.700773	861.2	0.498585	0.436367	861.2	0.272041	0.237316	861.2	0.14572	0.128474
861.4	0.900537	0.964703	861.4	0.709153	0.701553	861.4	0.499464	0.437077	861.4	0.272523	0.237778	861.4	0.146207	0.128746
861.6	0.901279	0.965158	861.6	0.710381	0.70233	861.6	0.500569	0.437786	861.6	0.273352	0.238238	861.6	0.146749	0.129017
861.8	0.901661	0.965611	861.8	0.711116	0.703105	861.8	0.50156	0.438493	861.8	0.273652	0.238698	861.8	0.147514	0.129289
862	0.901813	0.966061	862	0.711353	0.703877	862	0.5023	0.439199	862	0.274344	0.239158	862	0.147987	0.12956
862.2	0.902112	0.966507	862.2	0.711303	0.704646	862.2	0.503333	0.439904	862.2	0.274848	0.239617	862.2	0.148233	0.129831
862.4	0.90218	0.966951	862.4	0.711993	0.705412	862.4	0.503793	0.440607	862.4	0.274962	0.240076	862.4	0.148179	0.130102
862.6	0.903129	0.967392	862.6	0.712509	0.706176	862.6	0.505135	0.441309	862.6	0.275673	0.240534	862.6	0.148568	0.130373
862.8	0.90361	0.967829	862.8	0.713445	0.706937	862.8	0.507136	0.44201	862.8	0.276238	0.240991	862.8	0.148745	0.130644
863	0.903755	0.968264	863	0.713341	0.707696	863	0.507353	0.442709	863	0.276201	0.241448	863	0.148363	0.130914
863.2	0.904562	0.968696	863.2	0.71393	0.708451	863.2	0.509021	0.443407	863.2	0.277121	0.241905	863.2	0.148904	0.131184
863.4	0.904622	0.969125	863.4	0.714993	0.709205	863.4	0.509051	0.444104	863.4	0.27767	0.242361	863.4	0.148903	0.131454
863.6	0.904499	0.969552	863.6	0.715063	0.709955	863.6	0.508913	0.444799	863.6	0.277225	0.242816	863.6	0.147817	0.131724
863.8	0.905824	0.969975	863.8	0.716435	0.710703	863.8	0.509836	0.445493	863.8	0.277708	0.243271	863.8	0.148348	0.131994
864	0.906858	0.970396	864	0.717712	0.711448	864	0.509954	0.446186	864	0.278024	0.243726	864	0.148759	0.132263
864.2	0.907121	0.970814	864.2	0.718478	0.712191	864.2	0.510129	0.446877	864.2	0.278059	0.24418	864.2	0.148883	0.132532
864.4	0.907857	0.971229	864.4	0.719939	0.712931	864.4	0.511663	0.447567	864.4	0.2792	0.244633	864.4	0.150235	0.132801
864.6	0.908854	0.971641	864.6	0.721065	0.713669	864.6	0.512665	0.448255	864.6	0.279236	0.245086	864.6	0.151138	0.13307
864.8	0.910064	0.972051	864.8	0.722615	0.714404	864.8	0.514116	0.448943	864.8	0.280917	0.245539	864.8	0.151851	0.133339
865	0.910045	0.972457	865	0.724201	0.715136	865	0.514679	0.449629	865	0.281669	0.245991	865	0.152497	0.133607
865.2	0.910131	0.972862	865.2	0.725011	0.715866	865.2	0.515057	0.450314	865.2	0.282339	0.246442	865.2	0.153121	0.133875
865.4	0.910444	0.973263	865.4	0.726226	0.716593	865.4	0.515852	0.450997	865.4	0.2833	0.246893	865.4	0.154309	0.134143
865.6	0.911234	0.973662	865.6	0.726602	0.717318	865.6	0.516522	0.451679	865.6	0.284222	0.247343	865.6	0.15488	0.134411
865.8	0.911301	0.974058	865.8	0.726221	0.71804	865.8	0.516219	0.45236	865.8	0.284312	0.247793	865.8	0.154724	0.134679
866	0.911676	0.974452	866	0.726246	0.71876	866	0.517273	0.453039	866	0.285347	0.248243	866	0.154342	0.134946
866.2	0.911914	0.974842	866.2	0.726771	0.719477	866.2	0.518806	0.453717	866.2	0.285983	0.248692	866.2	0.155282	0.135214
866.4	0.912423	0.975231	866.4	0.727661	0.720192	866.4	0.52024	0.454394	866.4	0.287318	0.24914	866.4	0.156461	0.135481
866.6	0.912156	0.975617	866.6	0.72798	0.720904	866.6	0.520934	0.45507	866.6	0.288226	0.249588	866.6	0.156809	0.135748
866.8	0.911964	0.976	866.8	0.728244	0.721614	866.8	0.521905	0.455744	866.8	0.288793	0.250035	866.8	0.156587	0.136014
867	0.911692	0.97638	867	0.72815	0.722321	867	0.521667	0.456417	867	0.289094	0.250482	867	0.156588	0.136281
867.2	0.912104	0.976758	867.2	0.728503	0.723025	867.2	0.522575	0.457089	867.2	0.290029	0.250929	867.2	0.157001	0.136547
867.4	0.911636	0.977134	867.4	0.729254	0.723728	867.4	0.522558	0.457759	867.4	0.28969	0.251374	867.4	0.156466	0.136813
867.6	0.912545	0.977507	867.6	0.729536	0.724428	867.6	0.523787	0.458429	867.6	0.290029	0.25182	867.6	0.156486	0.137079
867.8	0.913701	0.977878	867.8	0.731358	0.725125	867.8	0.525279	0.459096	867.8	0.29062	0.252265	867.8	0.15765	0.137345
868	0.914289	0.978246	868	0.732053	0.72582	868	0.52598	0.459763	868	0.29149	0.252709	868	0.158128	0.13761
868.2	0.915247	0.978612	868.2	0.733092	0.726513	868.2	0.527284	0.460428	868.2	0.292387	0.253153	868.2	0.158486	0.137876
868.4	0.916288	0.978975	868.4	0.734847	0.727203	868.4	0.529518	0.461092	868.4	0.293287	0.253596	868.4	0.159472	0.138141
868.6	0.916582	0.979336	868.6	0.735852	0.72789	868.6	0.530306	0.461755	868.6	0.293216	0.254039	868.6	0.159373	0.138406
868.8	0.91728	0.979694	868.8	0.737273	0.728576	868.8	0.531542	0.462417	868.8	0.294651	0.254482	868.8	0.160642	0.13867
869	0.916667	0.98005	869	0.737618	0.729259	869	0.531858	0.463077	869	0.294473	0.254924	869	0.160548	0.138935
869.2	0.916951	0.980404	869.2	0.73862	0.729939	869.2	0.532734	0.463736	869.2	0.294931	0.255365	869.2	0.160693	0.139199
869.4	0.916951	0.980755	869.4	0.738981	0.730617	869.4	0.532838	0.464394	869.4	0.295787	0.255806	869.4	0.160629	0.139463
869.6	0.917187	0.981104	869.6	0.73891	0.731293	869.6	0.532602	0.46505	869.6	0.296116	0.256246	869.6	0.16	0.139727
869.8	0.917292	0.981451	869.8	0.739385	0.731966	869.8	0.533588	0.465705	869.8	0.297005	0.256686	869.8	0.160079	0.139991
870	0.917339	0.981796	870	0.739693	0.732638	870	0.534836	0.466359	870	0.297494	0.257126	870	0.16033	0.140255
870.2	0.916947	0.982138	870.2	0.739937	0.733306	870.2	0.534962	0.467012	870.2	0.297755	0.257565	870.2	0.160976	0.140518
870.4	0.916973	0.982478	870.4	0.740452	0.733973	870.4	0.5354	0.467663	870.4	0.298332	0.258003	870.4	0.161644	0.140781
870.6	0.916307	0.982815	870.6	0.740506	0.734637	870.6	0.535192	0.468314	870.6	0.298462	0.258441	870.6	0.161534	0.141044
870.8	0.916994	0.983151	870.8	0.741316	0.735298	870.8	0.536194	0.468963	870.8	0.29921	0.258879	870.8	0.161895	0.141307
871	0.917401	0.983484	871	0.7412	0.735958	871	0.536439	0.46961	871	0.299548	0.259316	871	0.162106	0.14157
871.2	0.917846	0.983815	871.2	0.741717	0.736615	871.2	0.537407	0.470257	871.2	0.300342	0.259752	871.2	0.162248	0.141832
871.4	0.917987	0.984143	871.4	0.742942	0.73727	871.4	0.538384	0.470902	871.4	0.300907	0.260188	871.4	0.162743	0.142095
871.6	0.919232	0.98447	871.6	0.743363	0.737922	871.6	0.539434	0.471546	871.6	0.301325	0.260624	871.6	0.163673	0.142357
871.8	0.919645	0.984794	871.8	0.74451	0.738573	871.8	0.540401	0.472189	871.8	0.302021	0.261059	871.8	0.16441	0.142619
872	0.920425	0.985116	872	0.745329	0.739221	872	0.541282	0.472831	872	0.302856	0.261493	872	0.16482	0.14288
872.2	0.921172	0.985437	872.2	0.745535	0.739867	872.2	0.54282	0.473471	872.2	0.303436	0.261927	872.2	0.165273	0.143142
872.4	0.92163	0.985754	872.4	0.746095	0.74051	872.4	0.544129	0.47411	872.4	0.303267	0.262361	872.4	0.165899	0.143403
872.6	0.921644	0.98607	872.6	0.746309	0.741151	872.6	0.544545	0.474748	872.6	0.303009	0.262794	872.6	0.165798	0.143664
872.8	0.921953	0.986384	872.8	0.746952	0.74179	872.8	0.545187	0.475385	872.8	0.303682	0.263226	872.8	0.166767	0.143925
873	0.921281	0.986696	873	0.746737	0.742427	873	0.545261	0.47602	873	0.303361	0.263658	873	0.165741	0.144186
873.2	0.921032	0.987005	873.2	0.746787	0.743062	873.2	0.545325	0.476654	873.2	0.303643	0.26409	873.2	0.16532	0.144446
873.4	0.921709	0.987313	873.4	0.746931	0.743694	873.4	0.545148	0.477287	873.4	0.30436	0.264521	873.4	0.165634	0.144707
873.6	0.921862	0.987618	873.6	0.74705	0.744324	873.6	0.545884	0.477919	873.6	0.304244	0.264952	873.6	0.165921	0.144967
873.8	0.922256	0.987922	873.8	0.747466	0.744952	873.8	0.547205	0.47855	873.8	0.304936	0.265382	873.8	0.166974	0.145227
874	0.922749	0.988223	874	0.746959	0.745578	874	0.546765	0.479179	874	0.304563	0.265812	874	0.167196	0.145487
874.2	0.92238	0.988523	874.2	0.747025	0.746201	874.2	0.546598	0.479807	874.2	0.304891	0.266241	874.2	0.167271	0.145746
874.4	0.922818	0.98882	874.4	0.747879	0.746823	874.4	0.547504	0.480434	874.4	0.306058	0.26667	874.4	0.168295	0.146006
874.6	0.923258	0.989116	874.6	0.748711	0.747442	874.6	0.548174	0.48106	874.6	0.307241	0.267098	874.6	0.168865	0.146265
874.8	0.923912	0.989409	874.8	0.749442	0.748059	874.8	0.549167	0.481685	874.8	0.308391	0.267526	874.8	0.16944	0.146524
875	0.924959	0.989701	875	0.749992	0.748674	875	0.549405	0.482308	875	0.309421	0.267953	875	0.170112	0.146783
875.2	0.925263	0.98999	875.2	0.751654	0.749287	875.2	0.550283	0.48293	875.2	0.309868	0.26838	875.2	0.171224	0.147041
875.4	0.925593	0.990278	875.4	0.752769	0.749897	875.4	0.550722	0.483551	875.4	0.310416	0.268806	875.4	0.171618	0.1473
875.6	0.926594	0.990564	875.6	0.752949	0.750506	875.6	0.551649	0.484171	875.6	0.31077	0.269232	875.6	0.171981	0.147558
875.8	0.927566	0.990848	875.8	0.753611	0.751112	875.8	0.552913	0.48479	875.8	0.311681	0.269657	875.8	0.17178	0.147816
876	0.927765	0.99113	876	0.754498	0.751716	876	0.554257	0.485407	876	0.312372	0.270082	876	0.172486	0.148074
876.2	0.927711	0.99141	876.2	0.754577	0.752318	876.2	0.555246	0.486024	876.2	0.31259	0.270506	876.2	0.172301	0.148332
876.4	0.928075	0.991688	876.4	0.755636	0.752918	876.4	0.556104	0.486639	876.4	0.312906	0.27093	876.4	0.172668	0.148589
876.6	0.927727	0.991965	876.6	0.756269	0.753516	876.6	0.556641	0.487253	876.6	0.313196	0.271354	876.6	0.172436	0.148847
876.8	0.927732	0.992239	876.8	0.756777	0.754112	876.8	0.55765	0.487865	876.8	0.313843	0.271777	876.8	0.173005	0.149104
877	0.927682	0.992512	877	0.756609	0.754706	877	0.558018	0.488477	877	0.314095	0.272199	877	0.172692	0.149361
877.2	0.927826	0.992783	877.2	0.756875	0.755298	877.2	0.559036	0.489087	877.2	0.314684	0.272621	877.2	0.173153	0.149618
877.4	0.927861	0.993052	877.4	0.757195	0.755887	877.4	0.560009	0.489697	877.4	0.315178	0.273043	877.4	0.173444	0.149874
877.6	0.927213	0.993319	877.6	0.75696	0.756475	877.6	0.561063	0.490305	877.6	0.315079	0.273464	877.6	0.173885	0.150131
877.8	0.927263	0.993585	877.8	0.757051	0.75706	877.8	0.561448	0.490912	877.8	0.316188	0.273885	877.8	0.174472	0.150387
878	0.928094	0.993849	878	0.757862	0.757644	878	0.562253	0.491517	878	0.317363	0.274305	878	0.174849	0.150643
878.2	0.928066	0.994111	878.2	0.758638	0.758225	878.2	0.563561	0.492122	878.2	0.318699	0.274724	878.2	0.175171	0.150899
878.4	0.928744	0.994371	878.4	0.759897	0.758805	878.4	0.564346	0.492725	878.4	0.320035	0.275144	878.4	0.175672	0.151154
878.6	0.929625	0.99463	878.6	0.760848	0.759382	878.6	0.565314	0.493328	878.6	0.320962	0.275562	878.6	0.176382	0.15141
878.8	0.930075	0.994887	878.8	0.761649	0.759957	878.8	0.565838	0.493929	878.8	0.322129	0.275981	878.8	0.177438	0.151665
879	0.931033	0.995142	879	0.762585	0.760531	879	0.565887	0.494529	879	0.322592	0.276398	879	0.177758	0.15192
879.2	0.931572	0.995395	879.2	0.762898	0.761102	879.2	0.566375	0.495128	879.2	0.322607	0.276816	879.2	0.177851	0.152175
879.4	0.932582	0.995647	879.4	0.763224	0.761671	879.4	0.566932	0.495725	879.4	0.323895	0.277233	879.4	0.177976	0.15243
879.6	0.933247	0.995897	879.6	0.763306	0.762239	879.6	0.56771	0.496322	879.6	0.324446	0.277649	879.6	0.1783	0.152685
879.8	0.93282	0.996146	879.8	0.76379	0.762804	879.8	0.568157	0.496917	879.8	0.324295	0.278065	879.8	0.178157	0.152939
880	0.932952	0.996393	880	0.764781	0.763368	880	0.568804	0.497512	880	0.324161	0.27848	880	0.178713	0.153193
880.2	0.933137	0.996638	880.2	0.765655	0.763929	880.2	0.569477	0.498105	880.2	0.324665	0.278895	880.2	0.179089	0.153447
880.4	0.934539	0.996881	880.4	0.767194	0.764489	880.4	0.570939	0.498697	880.4	0.32598	0.27931	880.4	0.180176	0.153701
880.6	0.934327	0.997123	880.6	0.767345	0.765046	880.6	0.571162	0.499288	880.6	0.326016	0.279724	880.6	0.180271	0.153955
880.8	0.934962	0.997364	880.8	0.767704	0.765602	880.8	0.572185	0.499877	880.8	0.326926	0.280138	880.8	0.181515	0.154208
881	0.935192	0.997602	881	0.767563	0.766155	881	0.572725	0.500466	881	0.327075	0.280551	881	0.181892	0.154461
881.2	0.935961	0.99784	881.2	0.767798	0.766707	881.2	0.573754	0.501054	881.2	0.327688	0.280963	881.2	0.182021	0.154714
881.4	0.93598	0.998075	881.4	0.767989	0.767257	881.4	0.574174	0.50164	881.4	0.327588	0.281376	881.4	0.182267	0.154967
881.6	0.936644	0.998309	881.6	0.769184	0.767805	881.6	0.574823	0.502225	881.6	0.328628	0.281787	881.6	0.182734	0.15522
881.8	0.937023	0.998542	881.8	0.769593	0.768351	881.8	0.575288	0.502809	881.8	0.329565	0.282199	881.8	0.182567	0.155473
882	0.938701	0.998773	882	0.770487	0.768895	882	0.576155	0.503392	882	0.32999	0.282609	882	0.182808	0.155725
882.2	0.938781	0.999002	882.2	0.770833	0.769437	882.2	0.576083	0.503974	882.2	0.330215	0.28302	882.2	0.182795	0.155977
882.4	0.938712	0.99923	882.4	0.770958	0.769977	882.4	0.576195	0.504555	882.4	0.33065	0.28343	882.4	0.18289	0.156229
882.6	0.938312	0.999456	882.6	0.770662	0.770516	882.6	0.576461	0.505135	882.6	0.331063	0.283839	882.6	0.183359	0.156481
882.8	0.937653	0.999681	882.8	0.770523	0.771052	882.8	0.57614	0.505713	882.8	0.330922	0.284248	882.8	0.183615	0.156732
883	0.937676	0.999904	883	0.770136	0.771587	883	0.576137	0.506291	883	0.330974	0.284657	883	0.183517	0.156984
883.2	0.938483	1.00013	883.2	0.769898	0.772119	883.2	0.577138	0.506867	883.2	0.331902	0.285065	883.2	0.184068	0.157235
883.4	0.937862	1.00035	883.4	0.76959	0.77265	883.4	0.577249	0.507442	883.4	0.33192	0.285472	883.4	0.184483	0.157486
883.6	0.937209	1.00057	883.6	0.769573	0.773179	883.6	0.577312	0.508016	883.6	0.332461	0.285879	883.6	0.184602	0.157737
883.8	0.936658	1.00078	883.8	0.76994	0.773707	883.8	0.577854	0.508589	883.8	0.332469	0.286286	883.8	0.184619	0.157988
884	0.937145	1.001	884	0.770527	0.774232	884	0.578954	0.509161	884	0.333467	0.286692	884	0.185448	0.158238
884.2	0.936497	1.00121	884.2	0.770991	0.774755	884.2	0.579688	0.509732	884.2	0.334396	0.287098	884.2	0.185606	0.158489
884.4	0.937387	1.00143	884.4	0.772104	0.775277	884.4	0.580234	0.510302	884.4	0.335278	0.287503	884.4	0.186168	0.158739
884.6	0.93667	1.00164	884.6	0.772454	0.775797	884.6	0.580298	0.510871	884.6	0.336101	0.287908	884.6	0.186325	0.158989
884.8	0.936971	1.00185	884.8	0.77313	0.776315	884.8	0.581096	0.511438	884.8	0.336488	0.288313	884.8	0.187011	0.159239
885	0.937754	1.00206	885	0.773314	0.776831	885	0.581426	0.512005	885	0.336689	0.288717	885	0.186734	0.159488
885.2	0.939084	1.00227	885.2	0.774263	0.777346	885.2	0.582205	0.51257	885.2	0.337383	0.28912	885.2	0.187026	0.159738
885.4	0.939227	1.00247	885.4	0.775566	0.777858	885.4	0.582976	0.513135	885.4	0.337348	0.289523	885.4	0.187368	0.159987
885.6	0.940338	1.00268	885.6	0.77695	0.778369	885.6	0.583807	0.513698	885.6	0.338556	0.289926	885.6	0.187319	0.160236
885.8	0.940558	1.00288	885.8	0.776802	0.778878	885.8	0.584505	0.51426	885.8	0.338566	0.290328	885.8	0.187551	0.160485
886	0.941496	1.00308	886	0.77844	0.779386	886	0.585231	0.514821	886	0.339581	0.29073	886	0.188608	0.160734
886.2	0.940736	1.00328	886.2	0.778831	0.779891	886.2	0.585351	0.515381	886.2	0.339473	0.291131	886.2	0.188561	0.160982
886.4	0.940855	1.00348	886.4	0.779373	0.780395	886.4	0.5862	0.51594	886.4	0.339967	0.291532	886.4	0.188834	0.16123
886.6	0.940083	1.00368	886.6	0.780145	0.780897	886.6	0.586823	0.516498	886.6	0.339922	0.291932	886.6	0.189262	0.161479
886.8	0.940117	1.00388	886.8	0.780577	0.781397	886.8	0.587237	0.517055	886.8	0.340143	0.292332	886.8	0.189949	0.161727
887	0.940583	1.00407	887	0.780726	0.781896	887	0.587947	0.517611	887	0.341023	0.292731	887	0.190548	0.161974
887.2	0.94145	1.00427	887.2	0.781449	0.782392	887.2	0.589065	0.518165	887.2	0.342118	0.29313	887.2	0.191108	0.162222
887.4	0.941601	1.00446	887.4	0.782012	0.782887	887.4	0.589498	0.518719	887.4	0.342175	0.293529	887.4	0.191565	0.162469
887.6	0.942144	1.00465	887.6	0.782918	0.783381	887.6	0.590096	0.519272	887.6	0.343017	0.293927	887.6	0.191766	0.162717
887.8	0.942962	1.00484	887.8	0.783746	0.783872	887.8	0.591124	0.519823	887.8	0.343187	0.294325	887.8	0.19161	0.162964
888	0.943501	1.00503	888	0.784217	0.784362	888	0.591412	0.520374	888	0.343936	0.294722	888	0.192055	0.163211
888.2	0.943879	1.00522	888.2	0.785052	0.78485	888.2	0.591756	0.520923	888.2	0.34477	0.295119	888.2	0.192074	0.163457
888.4	0.944987	1.0054	888.4	0.785548	0.785337	888.4	0.592819	0.521472	888.4	0.345915	0.295515	888.4	0.192715	0.163704
888.6	0.945002	1.00559	888.6	0.785425	0.785822	888.6	0.593452	0.522019	888.6	0.346869	0.295911	888.6	0.192633	0.16395
888.8	0.945549	1.00577	888.8	0.784781	0.786305	888.8	0.593983	0.522565	888.8	0.346573	0.296306	888.8	0.192505	0.164197
889	0.945832	1.00596	889	0.784725	0.786786	889	0.593909	0.52311	889	0.347159	0.296701	889	0.191959	0.164443
889.2	0.945977	1.00614	889.2	0.785311	0.787266	889.2	0.594927	0.523655	889.2	0.34744	0.297096	889.2	0.192303	0.164688
889.4	0.946434	1.00632	889.4	0.785678	0.787744	889.4	0.596371	0.524198	889.4	0.348233	0.29749	889.4	0.192621	0.164934
889.6	0.946629	1.0065	889.6	0.785735	0.78822	889.6	0.595668	0.52474	889.6	0.348748	0.297884	889.6	0.192423	0.165179
889.8	0.945642	1.00668	889.8	0.785335	0.788695	889.8	0.595458	0.525281	889.8	0.348543	0.298277	889.8	0.192325	0.165425
890	0.945659	1.00685	890	0.785542	0.789168	890	0.595448	0.525821	890	0.348992	0.29867	890	0.192361	0.16567
890.2	0.944709	1.00703	890.2	0.785012	0.789639	890.2	0.595259	0.52636	890.2	0.348355	0.299062	890.2	0.192121	0.165915
890.4	0.944416	1.0072	890.4	0.785396	0.790109	890.4	0.596171	0.526898	890.4	0.348946	0.299454	890.4	0.192114	0.16616
890.6	0.943535	1.00738	890.6	0.785205	0.790577	890.6	0.596225	0.527435	890.6	0.349214	0.299845	890.6	0.192577	0.166404
890.8	0.944089	1.00755	890.8	0.785975	0.791043	890.8	0.596765	0.527971	890.8	0.34994	0.300236	890.8	0.193786	0.166649
891	0.944903	1.00772	891	0.787005	0.791508	891	0.597933	0.528506	891	0.350936	0.300627	891	0.195088	0.166893
891.2	0.945432	1.00789	891.2	0.787625	0.791971	891.2	0.599007	0.52904	891.2	0.351513	0.301017	891.2	0.195498	0.167137
891.4	0.946289	1.00806	891.4	0.7879	0.792433	891.4	0.600173	0.529572	891.4	0.351908	0.301407	891.4	0.196776	0.167381
891.6	0.946505	1.00823	891.6	0.788492	0.792893	891.6	0.601052	0.530104	891.6	0.352585	0.301796	891.6	0.197284	0.167624
891.8	0.947048	1.00839	891.8	0.789032	0.793351	891.8	0.601643	0.530635	891.8	0.353263	0.302185	891.8	0.198261	0.167868
892	0.947253	1.00856	892	0.789181	0.793808	892	0.602265	0.531165	892	0.353764	0.302573	892	0.198859	0.168111
892.2	0.947252	1.00872	892.2	0.78877	0.794263	892.2	0.603353	0.531694	892.2	0.354597	0.302961	892.2	0.199132	0.168354
892.4	0.948319	1.00889	892.4	0.788954	0.794717	892.4	0.604768	0.532221	892.4	0.355386	0.303349	892.4	0.199591	0.168597
892.6	0.94895	1.00905	892.6	0.78968	0.795169	892.6	0.605768	0.532748	892.6	0.355668	0.303736	892.6	0.200036	0.16884
892.8	0.949319	1.00921	892.8	0.79011	0.795619	892.8	0.606304	0.533274	892.8	0.355801	0.304122	892.8	0.20072	0.169083
893	0.949536	1.00937	893	0.79082	0.796068	893	0.606674	0.533799	893	0.356254	0.304509	893	0.200775	0.169325
893.2	0.949916	1.00953	893.2	0.792057	0.796516	893.2	0.607773	0.534323	893.2	0.357127	0.304895	893.2	0.20135	0.169568
893.4	0.951157	1.00969	893.4	0.792402	0.796961	893.4	0.608174	0.534845	893.4	0.358238	0.30528	893.4	0.20146	0.16981
893.6	0.951149	1.00984	893.6	0.792144	0.797405	893.6	0.607045	0.535367	893.6	0.358024	0.305665	893.6	0.201014	0.170052
893.8	0.950973	1.01	893.8	0.792124	0.797848	893.8	0.607823	0.535888	893.8	0.358573	0.306049	893.8	0.200944	0.170293
894	0.952207	1.01015	894	0.792851	0.798289	894	0.609146	0.536408	894	0.359583	0.306433	894	0.201674	0.170535
894.2	0.952295	1.01031	894.2	0.7936	0.798729	894.2	0.609507	0.536926	894.2	0.360234	0.306817	894.2	0.202236	0.170776
894.4	0.952349	1.01046	894.4	0.794059	0.799167	894.4	0.609804	0.537444	894.4	0.360133	0.3072	894.4	0.20203	0.171018
894.6	0.953018	1.01061	894.6	0.795073	0.799603	894.6	0.610452	0.537961	894.6	0.360525	0.307583	894.6	0.203311	0.171259
894.8	0.953174	1.01076	894.8	0.795742	0.800038	894.8	0.610866	0.538477	894.8	0.361023	0.307965	894.8	0.204111	0.1715
895	0.953335	1.01091	895	0.795788	0.800472	895	0.612084	0.538991	895	0.361688	0.308347	895	0.204899	0.17174
895.2	0.953474	1.01106	895.2	0.795792	0.800903	895.2	0.612789	0.539505	895.2	0.362581	0.308729	895.2	0.205493	0.171981
895.4	0.953749	1.01121	895.4	0.796197	0.801334	895.4	0.613906	0.540018	895.4	0.363372	0.30911	895.4	0.206527	0.172221
895.6	0.953332	1.01136	895.6	0.797015	0.801763	895.6	0.614567	0.54053	895.6	0.36406	0.30949	895.6	0.206919	0.172461
895.8	0.953035	1.0115	895.8	0.796624	0.80219	895.8	0.614764	0.541041	895.8	0.364421	0.309871	895.8	0.206684	0.172701
896	0.953031	1.01165	896	0.796674	0.802616	896	0.61558	0.541551	896	0.364652	0.31025	896	0.206328	0.172941
896.2	0.953221	1.01179	896.2	0.797025	0.80304	896.2	0.616175	0.54206	896.2	0.364817	0.31063	896.2	0.207138	0.173181
896.4	0.953823	1.01193	896.4	0.797398	0.803463	896.4	0.616749	0.542568	896.4	0.365018	0.311009	896.4	0.207784	0.17342
896.6	0.953683	1.01208	896.6	0.797703	0.803885	896.6	0.616355	0.543075	896.6	0.364613	0.311387	896.6	0.207548	0.17366
896.8	0.953336	1.01222	896.8	0.798238	0.804305	896.8	0.616399	0.543581	896.8	0.364971	0.311765	896.8	0.207753	0.173899
897	0.953557	1.01236	897	0.798499	0.804723	897	0.616622	0.544086	897	0.365286	0.312143	897	0.207465	0.174138
897.2	0.95334	1.0125	897.2	0.798817	0.805141	897.2	0.61621	0.54459	897.2	0.365881	0.31252	897.2	0.207566	0.174377
897.4	0.954428	1.01263	897.4	0.798929	0.805556	897.4	0.617119	0.545093	897.4	0.366841	0.312897	897.4	0.2077	0.174615
897.6	0.953902	1.01277	897.6	0.799022	0.80597	897.6	0.617365	0.545595	897.6	0.366688	0.313273	897.6	0.207748	0.174854
897.8	0.95437	1.01291	897.8	0.799802	0.806383	897.8	0.618485	0.546096	897.8	0.367581	0.313649	897.8	0.207851	0.175092
898	0.954104	1.01304	898	0.799899	0.806794	898	0.618565	0.546597	898	0.368046	0.314025	898	0.207807	0.17533
898.2	0.953341	1.01318	898.2	0.799347	0.807204	898.2	0.617664	0.547096	898.2	0.367496	0.3144	898.2	0.207172	0.175568
898.4	0.952876	1.01331	898.4	0.799152	0.807613	898.4	0.617177	0.547594	898.4	0.3666	0.314775	898.4	0.206285	0.175806
898.6	0.953156	1.01344	898.6	0.799144	0.80802	898.6	0.617798	0.548092	898.6	0.367222	0.315149	898.6	0.206696	0.176043
898.8	0.952678	1.01358	898.8	0.799344	0.808425	898.8	0.617577	0.548588	898.8	0.3677	0.315523	898.8	0.206755	0.176281
899	0.952894	1.01371	899	0.800266	0.808829	899	0.618665	0.549083	899	0.368353	0.315896	899	0.208042	0.176518
899.2	0.953845	1.01384	899.2	0.801592	0.809232	899.2	0.620206	0.549578	899.2	0.369685	0.316269	899.2	0.209159	0.176755
899.4	0.953992	1.01397	899.4	0.801796	0.809633	899.4	0.620727	0.550072	899.4	0.369913	0.316642	899.4	0.209005	0.176992
899.6	0.953817	1.0141	899.6	0.801702	0.810033	899.6	0.621407	0.550564	899.6	0.370098	0.317014	899.6	0.209306	0.177229
899.8	0.954597	1.01422	899.8	0.801591	0.810432	899.8	0.622232	0.551056	899.8	0.371327	0.317386	899.8	0.209921	0.177465
900	0.954788	1.01435	900	0.80218	0.810829	900	0.622636	0.551547	900	0.371185	0.317757	900	0.210279	0.177702
900.2	0.955405	1.01448	900.2	0.802374	0.811225	900.2	0.623221	0.552036	900.2	0.371942	0.318128	900.2	0.211239	0.177938
900.4	0.955482	1.0146	900.4	0.801712	0.811619	900.4	0.623354	0.552525	900.4	0.37232	0.318498	900.4	0.211515	0.178174
900.6	0.956072	1.01473	900.6	0.802662	0.812012	900.6	0.623201	0.553013	900.6	0.372601	0.318869	900.6	0.211685	0.17841
900.8	0.95694	1.01485	900.8	0.803345	0.812404	900.8	0.624232	0.5535	900.8	0.373696	0.319238	900.8	0.212649	0.178645
901	0.957923	1.01497	901	0.803467	0.812794	901	0.624695	0.553986	901	0.373814	0.319607	901	0.213141	0.178881
901.2	0.958504	1.01509	901.2	0.803987	0.813183	901.2	0.625065	0.554472	901.2	0.374679	0.319976	901.2	0.213867	0.179116
901.4	0.959805	1.01521	901.4	0.805399	0.81357	901.4	0.626759	0.554956	901.4	0.375988	0.320345	901.4	0.214473	0.179351
901.6	0.959853	1.01533	901.6	0.806027	0.813957	901.6	0.626968	0.555439	901.6	0.376442	0.320713	901.6	0.214779	0.179586
901.8	0.960405	1.01545	901.8	0.806557	0.814341	901.8	0.627498	0.555921	901.8	0.377559	0.32108	901.8	0.214794	0.179821
902	0.960389	1.01557	902	0.806851	0.814725	902	0.627738	0.556403	902	0.377767	0.321448	902	0.214741	0.180056
902.2	0.960732	1.01569	902.2	0.80734	0.815107	902.2	0.6278	0.556883	902.2	0.377818	0.321814	902.2	0.214646	0.18029
902.4	0.960748	1.01581	902.4	0.807462	0.815488	902.4	0.628231	0.557363	902.4	0.377834	0.322181	902.4	0.21421	0.180525
902.6	0.960845	1.01592	902.6	0.808074	0.815867	902.6	0.628542	0.557842	902.6	0.378483	0.322547	902.6	0.214811	0.180759
902.8	0.961041	1.01604	902.8	0.809382	0.816246	902.8	0.629357	0.558319	902.8	0.378902	0.322912	902.8	0.215611	0.180993
903	0.961686	1.01615	903	0.810071	0.816622	903	0.629907	0.558796	903	0.379046	0.323277	903	0.215862	0.181227
903.2	0.962302	1.01627	903.2	0.81056	0.816998	903.2	0.63088	0.559272	903.2	0.3796	0.323642	903.2	0.215769	0.18146
903.4	0.962569	1.01638	903.4	0.810754	0.817372	903.4	0.631568	0.559747	903.4	0.380108	0.324007	903.4	0.215813	0.181694
903.6	0.961935	1.01649	903.6	0.810122	0.817745	903.6	0.63184	0.560221	903.6	0.380536	0.32437	903.6	0.215787	0.181927
903.8	0.961917	1.0166	903.8	0.810135	0.818117	903.8	0.631789	0.560695	903.8	0.381514	0.324734	903.8	0.215947	0.18216
904	0.961413	1.01672	904	0.809791	0.818487	904	0.631454	0.561167	904	0.381138	0.325097	904	0.215156	0.182393
904.2	0.961424	1.01683	904.2	0.809244	0.818856	904.2	0.631175	0.561638	904.2	0.381977	0.32546	904.2	0.2155	0.182626
904.4	0.961366	1.01694	904.4	0.808833	0.819224	904.4	0.630879	0.562109	904.4	0.381999	0.325822	904.4	0.21563	0.182859
904.6	0.961549	1.01704	904.6	0.809278	0.81959	904.6	0.631096	0.562579	904.6	0.38209	0.326184	904.6	0.215722	0.183091
904.8	0.961829	1.01715	904.8	0.809094	0.819955	904.8	0.631337	0.563047	904.8	0.382526	0.326545	904.8	0.216167	0.183323
905	0.96233	1.01726	905	0.809047	0.820319	905	0.631781	0.563515	905	0.382566	0.326906	905	0.216446	0.183555
905.2	0.962761	1.01737	905.2	0.809694	0.820682	905.2	0.632138	0.563982	905.2	0.383499	0.327267	905.2	0.217183	0.183787
905.4	0.963289	1.01747	905.4	0.810722	0.821043	905.4	0.632978	0.564448	905.4	0.383912	0.327627	905.4	0.216913	0.184019
905.6	0.963186	1.01758	905.6	0.810801	0.821403	905.6	0.63313	0.564913	905.6	0.384252	0.327987	905.6	0.217136	0.184251
905.8	0.963881	1.01768	905.8	0.811743	0.821762	905.8	0.634069	0.565378	905.8	0.384875	0.328347	905.8	0.217894	0.184482
906	0.964112	1.01779	906	0.811741	0.82212	906	0.635447	0.565841	906	0.38519	0.328706	906	0.219022	0.184713
906.2	0.963709	1.01789	906.2	0.811927	0.822476	906.2	0.635646	0.566303	906.2	0.385805	0.329064	906.2	0.219186	0.184945
906.4	0.963802	1.01799	906.4	0.812575	0.822831	906.4	0.636518	0.566765	906.4	0.386537	0.329423	906.4	0.219937	0.185175
906.6	0.963669	1.01809	906.6	0.814181	0.823185	906.6	0.636868	0.567226	906.6	0.387511	0.32978	906.6	0.220622	0.185406
906.8	0.963619	1.01819	906.8	0.814962	0.823538	906.8	0.637849	0.567686	906.8	0.387745	0.330138	906.8	0.220674	0.185637
907	0.964119	1.01829	907	0.815835	0.823889	907	0.638597	0.568144	907	0.387898	0.330495	907	0.22074	0.185867
907.2	0.96415	1.01839	907.2	0.816576	0.824239	907.2	0.639842	0.568603	907.2	0.389009	0.330852	907.2	0.221645	0.186098
907.4	0.964766	1.01849	907.4	0.817492	0.824588	907.4	0.640759	0.56906	907.4	0.389839	0.331208	907.4	0.222405	0.186328
907.6	0.964467	1.01859	907.6	0.817353	0.824936	907.6	0.640428	0.569516	907.6	0.389744	0.331564	907.6	0.222266	0.186558
907.8	0.9649	1.01869	907.8	0.817563	0.825282	907.8	0.641069	0.569972	907.8	0.38966	0.331919	907.8	0.223107	0.186787
908	0.965133	1.01879	908	0.81733	0.825628	908	0.641066	0.570426	908	0.390085	0.332274	908	0.223578	0.187017
908.2	0.96538	1.01888	908.2	0.817238	0.825972	908.2	0.641314	0.57088	908.2	0.390287	0.332629	908.2	0.224334	0.187246
908.4	0.965627	1.01898	908.4	0.817542	0.826315	908.4	0.641666	0.571333	908.4	0.390671	0.332983	908.4	0.224885	0.187476
908.6	0.966136	1.01907	908.6	0.817448	0.826656	908.6	0.642167	0.571785	908.6	0.390493	0.333337	908.6	0.225662	0.187705
908.8	0.96634	1.01917	908.8	0.816966	0.826997	908.8	0.642524	0.572236	908.8	0.391272	0.33369	908.8	0.225588	0.187934
909	0.966416	1.01926	909	0.816565	0.827336	909	0.642455	0.572686	909	0.391295	0.334043	909	0.225012	0.188163
909.2	0.965995	1.01936	909.2	0.816279	0.827674	909.2	0.642337	0.573135	909.2	0.390951	0.334396	909.2	0.224761	0.188391
909.4	0.965998	1.01945	909.4	0.816095	0.828011	909.4	0.642251	0.573584	909.4	0.390697	0.334748	909.4	0.224265	0.18862
909.6	0.965969	1.01954	909.6	0.815857	0.828347	909.6	0.642109	0.574032	909.6	0.391036	0.3351	909.6	0.224499	0.188848
909.8	0.966361	1.01963	909.8	0.816558	0.828682	909.8	0.643106	0.574478	909.8	0.392004	0.335452	909.8	0.225326	0.189076
910	0.965884	1.01972	910	0.815985	0.829015	910	0.643549	0.574924	910	0.392525	0.335803	910	0.22501	0.189304
910.2	0.965404	1.01981	910.2	0.816622	0.829347	910.2	0.643854	0.57537	910.2	0.392467	0.336153	910.2	0.224615	0.189532
910.4	0.965734	1.0199	910.4	0.817501	0.829678	910.4	0.644811	0.575814	910.4	0.393341	0.336504	910.4	0.225366	0.189759
910.6	0.965144	1.01999	910.6	0.817472	0.830008	910.6	0.644738	0.576257	910.6	0.393276	0.336854	910.6	0.224698	0.189987
910.8	0.964906	1.02008	910.8	0.817056	0.830337	910.8	0.645099	0.5767	910.8	0.393162	0.337203	910.8	0.224594	0.190214
911	0.965318	1.02017	911	0.817614	0.830665	911	0.645909	0.577142	911	0.393388	0.337552	911	0.225347	0.190441
911.2	0.966077	1.02026	911.2	0.818269	0.830991	911.2	0.646491	0.577582	911.2	0.394545	0.337901	911.2	0.226263	0.190668
911.4	0.966732	1.02034	911.4	0.819058	0.831317	911.4	0.647114	0.578022	911.4	0.395097	0.338249	911.4	0.226798	0.190895
911.6	0.966984	1.02043	911.6	0.81927	0.831641	911.6	0.647286	0.578462	911.6	0.395156	0.338597	911.6	0.227067	0.191121
911.8	0.967216	1.02051	911.8	0.820061	0.831964	911.8	0.648251	0.5789	911.8	0.395823	0.338945	911.8	0.227793	0.191348
912	0.967896	1.0206	912	0.820384	0.832286	912	0.648908	0.579337	912	0.396662	0.339292	912	0.228486	0.191574
912.2	0.968161	1.02068	912.2	0.820818	0.832607	912.2	0.650153	0.579774	912.2	0.397287	0.339639	912.2	0.229143	0.1918
912.4	0.968401	1.02077	912.4	0.821054	0.832927	912.4	0.650054	0.58021	912.4	0.397628	0.339985	912.4	0.229298	0.192026
912.6	0.968298	1.02085	912.6	0.820092	0.833245	912.6	0.650368	0.580645	912.6	0.397447	0.340331	912.6	0.229366	0.192252
912.8	0.968209	1.02093	912.8	0.820849	0.833563	912.8	0.650961	0.581079	912.8	0.397864	0.340677	912.8	0.22931	0.192478
913	0.968087	1.02101	913	0.820622	0.833879	913	0.650332	0.581513	913	0.398001	0.341022	913	0.22943	0.192703
913.2	0.968161	1.0211	913.2	0.821113	0.834194	913.2	0.650927	0.581945	913.2	0.398075	0.341367	913.2	0.229907	0.192928
913.4	0.969688	1.02118	913.4	0.821563	0.834508	913.4	0.650988	0.582377	913.4	0.398585	0.341711	913.4	0.230517	0.193154
913.6	0.970642	1.02126	913.6	0.82217	0.834822	913.6	0.651546	0.582808	913.6	0.399957	0.342055	913.6	0.230348	0.193379
913.8	0.971927	1.02134	913.8	0.82314	0.835134	913.8	0.652534	0.583238	913.8	0.401249	0.342399	913.8	0.231125	0.193603
914	0.972231	1.02142	914	0.822768	0.835444	914	0.653093	0.583667	914	0.401617	0.342742	914	0.231148	0.193828
914.2	0.972069	1.0215	914.2	0.822755	0.835754	914.2	0.653255	0.584095	914.2	0.401618	0.343085	914.2	0.23154	0.194053
914.4	0.972515	1.02158	914.4	0.822374	0.836063	914.4	0.653427	0.584523	914.4	0.40236	0.343428	914.4	0.232225	0.194277
914.6	0.972061	1.02165	914.6	0.822292	0.836371	914.6	0.653316	0.58495	914.6	0.402414	0.34377	914.6	0.231863	0.194501
914.8	0.972221	1.02173	914.8	0.822765	0.836677	914.8	0.653206	0.585376	914.8	0.402855	0.344112	914.8	0.231981	0.194725
915	0.972728	1.02181	915	0.823206	0.836983	915	0.653651	0.585801	915	0.403485	0.344453	915	0.23239	0.194949
915.2	0.973734	1.02188	915.2	0.82391	0.837287	915.2	0.654867	0.586225	915.2	0.404364	0.344794	915.2	0.232761	0.195173
915.4	0.973595	1.02196	915.4	0.824454	0.837591	915.4	0.655104	0.586649	915.4	0.404533	0.345134	915.4	0.232887	0.195396
915.6	0.973445	1.02204	915.6	0.825243	0.837893	915.6	0.655302	0.587071	915.6	0.404806	0.345475	915.6	0.233192	0.195619
915.8	0.973161	1.02211	915.8	0.825666	0.838194	915.8	0.655987	0.587493	915.8	0.404772	0.345815	915.8	0.23313	0.195843
916	0.973132	1.02218	916	0.825273	0.838494	916	0.656891	0.587914	916	0.404531	0.346154	916	0.233153	0.196066
916.2	0.972702	1.02226	916.2	0.825404	0.838794	916.2	0.657242	0.588334	916.2	0.404694	0.346493	916.2	0.23328	0.196289
916.4	0.971766	1.02233	916.4	0.825013	0.839092	916.4	0.65645	0.588754	916.4	0.403616	0.346832	916.4	0.232824	0.196511
916.6	0.970871	1.0224	916.6	0.824446	0.839389	916.6	0.656104	0.589173	916.6	0.403554	0.34717	916.6	0.232391	0.196734
916.8	0.970696	1.02248	916.8	0.824914	0.839685	916.8	0.656143	0.58959	916.8	0.403313	0.347508	916.8	0.232466	0.196956
917	0.971086	1.02255	917	0.824427	0.83998	917	0.656333	0.590008	917	0.403959	0.347846	917	0.232875	0.197178
917.2	0.971679	1.02262	917.2	0.824863	0.840274	917.2	0.656681	0.590424	917.2	0.404246	0.348183	917.2	0.233412	0.1974
917.4	0.972807	1.02269	917.4	0.824547	0.840567	917.4	0.656164	0.590839	917.4	0.404576	0.348519	917.4	0.233811	0.197622
917.6	0.972821	1.02276	917.6	0.825055	0.840859	917.6	0.656666	0.591254	917.6	0.405897	0.348856	917.6	0.233748	0.197844
917.8	0.973226	1.02283	917.8	0.826139	0.84115	917.8	0.657564	0.591668	917.8	0.406842	0.349192	917.8	0.234608	0.198066
918	0.973049	1.0229	918	0.825976	0.84144	918	0.657479	0.592081	918	0.407396	0.349528	918	0.234885	0.198287
918.2	0.972453	1.02297	918.2	0.825992	0.841728	918.2	0.657117	0.592493	918.2	0.40721	0.349863	918.2	0.234853	0.198508
918.4	0.972961	1.02304	918.4	0.825787	0.842016	918.4	0.657831	0.592905	918.4	0.408029	0.350198	918.4	0.235327	0.198729
918.6	0.973604	1.02311	918.6	0.82677	0.842303	918.6	0.658264	0.593316	918.6	0.408927	0.350532	918.6	0.235966	0.19895
918.8	0.974546	1.02318	918.8	0.827398	0.842589	918.8	0.658686	0.593725	918.8	0.409618	0.350867	918.8	0.236347	0.199171
919	0.974988	1.02324	919	0.828075	0.842874	919	0.659735	0.594135	919	0.4107	0.3512	919	0.23736	0.199392
919.2	0.975845	1.02331	919.2	0.828815	0.843158	919.2	0.661086	0.594543	919.2	0.41167	0.351534	919.2	0.238644	0.199612
919.4	0.976045	1.02338	919.4	0.829138	0.843441	919.4	0.661418	0.594951	919.4	0.41196	0.351867	919.4	0.239298	0.199832
919.6	0.976154	1.02344	919.6	0.829659	0.843723	919.6	0.662136	0.595357	919.6	0.412627	0.352199	919.6	0.239359	0.200053
919.8	0.976486	1.02351	919.8	0.829228	0.844004	919.8	0.662317	0.595763	919.8	0.412483	0.352532	919.8	0.239154	0.200272
920	0.976799	1.02357	920	0.8303	0.844284	920	0.663169	0.596169	920	0.412865	0.352864	920	0.239826	0.200492
920.2	0.977163	1.02364	920.2	0.830661	0.844562	920.2	0.663485	0.596573	920.2	0.413637	0.353195	920.2	0.240179	0.200712
920.4	0.976236	1.0237	920.4	0.830834	0.84484	920.4	0.663129	0.596977	920.4	0.412958	0.353526	920.4	0.240153	0.200931
920.6	0.976684	1.02377	920.6	0.830677	0.845117	920.6	0.663324	0.59738	920.6	0.413488	0.353857	920.6	0.240365	0.201151
920.8	0.977179	1.02383	920.8	0.831449	0.845394	920.8	0.664668	0.597782	920.8	0.413753	0.354188	920.8	0.24175	0.20137
921	0.977742	1.02389	921	0.8316	0.845669	921	0.665316	0.598183	921	0.41434	0.354518	921	0.242642	0.201589
921.2	0.976786	1.02395	921.2	0.831224	0.845943	921.2	0.665254	0.598584	921.2	0.414232	0.354847	921.2	0.242132	0.201808
921.4	0.976943	1.02402	921.4	0.831524	0.846216	921.4	0.665597	0.598984	921.4	0.414497	0.355177	921.4	0.2422	0.202026
921.6	0.976547	1.02408	921.6	0.831744	0.846488	921.6	0.665885	0.599383	921.6	0.415245	0.355506	921.6	0.242015	0.202245
921.8	0.977286	1.02414	921.8	0.832664	0.846759	921.8	0.666382	0.599781	921.8	0.415729	0.355834	921.8	0.242183	0.202463
922	0.977066	1.0242	922	0.831943	0.84703	922	0.665244	0.600179	922	0.415694	0.356162	922	0.241687	0.202682
922.2	0.976768	1.02426	922.2	0.831624	0.847299	922.2	0.664753	0.600576	922.2	0.415226	0.35649	922.2	0.241831	0.2029
922.4	0.97756	1.02432	922.4	0.831312	0.847568	922.4	0.665051	0.600972	922.4	0.415902	0.356818	922.4	0.242048	0.203118
922.6	0.977653	1.02438	922.6	0.831458	0.847835	922.6	0.664749	0.601367	922.6	0.415812	0.357145	922.6	0.242148	0.203335
922.8	0.977665	1.02444	922.8	0.831389	0.848102	922.8	0.664794	0.601762	922.8	0.416096	0.357472	922.8	0.24239	0.203553
923	0.977652	1.0245	923	0.831829	0.848367	923	0.665262	0.602156	923	0.41716	0.357798	923	0.243022	0.20377
923.2	0.978777	1.02456	923.2	0.832155	0.848632	923.2	0.666627	0.602549	923.2	0.417713	0.358124	923.2	0.243859	0.203988
923.4	0.978709	1.02462	923.4	0.832442	0.848896	923.4	0.666978	0.602941	923.4	0.417724	0.35845	923.4	0.24402	0.204205
923.6	0.97869	1.02467	923.6	0.832887	0.849159	923.6	0.666725	0.603332	923.6	0.417839	0.358775	923.6	0.243815	0.204422
923.8	0.978998	1.02473	923.8	0.833045	0.849421	923.8	0.666432	0.603723	923.8	0.417991	0.3591	923.8	0.244269	0.204638
924	0.978895	1.02479	924	0.834048	0.849682	924	0.666572	0.604113	924	0.418033	0.359424	924	0.244775	0.204855
924.2	0.97904	1.02484	924.2	0.834085	0.849942	924.2	0.666978	0.604503	924.2	0.418253	0.359749	924.2	0.245225	0.205072
924.4	0.978542	1.0249	924.4	0.83524	0.850201	924.4	0.667373	0.604891	924.4	0.41898	0.360072	924.4	0.246378	0.205288
924.6	0.979107	1.02496	924.6	0.835034	0.850459	924.6	0.667914	0.605279	924.6	0.420113	0.360396	924.6	0.247171	0.205504
924.8	0.978687	1.02501	924.8	0.835355	0.850717	924.8	0.668735	0.605666	924.8	0.420744	0.360719	924.8	0.248011	0.20572
925	0.977861	1.02507	925	0.834166	0.850973	925	0.668294	0.606052	925	0.420217	0.361042	925	0.247266	0.205936
925.2	0.977383	1.02512	925.2	0.833821	0.851229	925.2	0.668789	0.606438	925.2	0.420269	0.361364	925.2	0.24671	0.206152
925.4	0.977981	1.02518	925.4	0.833979	0.851483	925.4	0.669275	0.606823	925.4	0.420238	0.361686	925.4	0.246881	0.206367
925.6	0.978175	1.02523	925.6	0.833791	0.851737	925.6	0.669299	0.607207	925.6	0.420691	0.362008	925.6	0.246519	0.206583
925.8	0.978765	1.02528	925.8	0.833946	0.85199	925.8	0.669418	0.60759	925.8	0.420907	0.362329	925.8	0.245552	0.206798
926	0.979205	1.02534	926	0.833161	0.852242	926	0.669168	0.607973	926	0.421616	0.36265	926	0.245496	0.207013
926.2	0.980196	1.02539	926.2	0.833515	0.852493	926.2	0.670079	0.608355	926.2	0.421586	0.362971	926.2	0.24599	0.207228
926.4	0.981402	1.02544	926.4	0.834196	0.852744	926.4	0.670854	0.608736	926.4	0.422441	0.363291	926.4	0.245741	0.207442
926.6	0.982589	1.02549	926.6	0.835239	0.852993	926.6	0.671641	0.609117	926.6	0.423139	0.363611	926.6	0.246488	0.207657
926.8	0.983201	1.02555	926.8	0.835657	0.853242	926.8	0.672307	0.609496	926.8	0.423835	0.36393	926.8	0.247337	0.207872
927	0.983807	1.0256	927	0.836553	0.853489	927	0.673805	0.609875	927	0.424496	0.364249	927	0.248351	0.208086
927.2	0.985096	1.02565	927.2	0.837709	0.853736	927.2	0.675218	0.610254	927.2	0.425221	0.364568	927.2	0.249262	0.2083
927.4	0.985101	1.0257	927.4	0.838251	0.853982	927.4	0.675517	0.610631	927.4	0.425659	0.364886	927.4	0.249779	0.208514
927.6	0.985573	1.02575	927.6	0.838746	0.854227	927.6	0.675508	0.611008	927.6	0.426084	0.365204	927.6	0.250323	0.208728
927.8	0.985814	1.0258	927.8	0.839315	0.854472	927.8	0.675603	0.611384	927.8	0.426872	0.365522	927.8	0.250813	0.208941
928	0.985681	1.02585	928	0.839657	0.854715	928	0.675498	0.61176	928	0.427111	0.36584	928	0.251269	0.209155
928.2	0.985815	1.0259	928.2	0.840053	0.854957	928.2	0.676314	0.612134	928.2	0.42792	0.366156	928.2	0.251994	0.209368
928.4	0.985181	1.02595	928.4	0.840643	0.855199	928.4	0.676259	0.612508	928.4	0.428785	0.366473	928.4	0.252557	0.209582
928.6	0.98466	1.026	928.6	0.840281	0.85544	928.6	0.676296	0.612881	928.6	0.428832	0.366789	928.6	0.252792	0.209795
928.8	0.983518	1.02605	928.8	0.84007	0.85568	928.8	0.675804	0.613254	928.8	0.428441	0.367105	928.8	0.252441	0.210007
929	0.982769	1.0261	929	0.839653	0.855919	929	0.675691	0.613626	929	0.427584	0.367421	929	0.252461	0.21022
929.2	0.982654	1.02614	929.2	0.839881	0.856158	929.2	0.676285	0.613997	929.2	0.428012	0.367736	929.2	0.252697	0.210433
929.4	0.982321	1.02619	929.4	0.839928	0.856395	929.4	0.676253	0.614367	929.4	0.42783	0.368051	929.4	0.251906	0.210645
929.6	0.982588	1.02624	929.6	0.840083	0.856632	929.6	0.676402	0.614737	929.6	0.428793	0.368366	929.6	0.251796	0.210857
929.8	0.982518	1.02628	929.8	0.839635	0.856868	929.8	0.676475	0.615106	929.8	0.428456	0.36868	929.8	0.251195	0.21107
930	0.98298	1.02633	930	0.840029	0.857103	930	0.676681	0.615474	930	0.429228	0.368993	930	0.251872	0.211282
930.2	0.983014	1.02638	930.2	0.839706	0.857337	930.2	0.676866	0.615842	930.2	0.428874	0.369307	930.2	0.25154	0.211493
930.4	0.983415	1.02642	930.4	0.840136	0.85757	930.4	0.676553	0.616209	930.4	0.429463	0.36962	930.4	0.251636	0.211705
930.6	0.983646	1.02647	930.6	0.840047	0.857803	930.6	0.677008	0.616575	930.6	0.429951	0.369933	930.6	0.251982	0.211917
930.8	0.983566	1.02652	930.8	0.840156	0.858035	930.8	0.677548	0.61694	930.8	0.429965	0.370245	930.8	0.252323	0.212128
931	0.983138	1.02656	931	0.840824	0.858265	931	0.677765	0.617305	931	0.430029	0.370557	931	0.252583	0.212339
931.2	0.983382	1.02661	931.2	0.841234	0.858496	931.2	0.677822	0.617669	931.2	0.430762	0.370869	931.2	0.252373	0.21255
931.4	0.984003	1.02665	931.4	0.841533	0.858725	931.4	0.67801	0.618033	931.4	0.431285	0.37118	931.4	0.253204	0.212761
931.6	0.983752	1.02669	931.6	0.841097	0.858954	931.6	0.678034	0.618395	931.6	0.431586	0.371491	931.6	0.253344	0.212972
931.8	0.983635	1.02674	931.8	0.841209	0.859181	931.8	0.678131	0.618757	931.8	0.431361	0.371802	931.8	0.25254	0.213182
932	0.98361	1.02678	932	0.840795	0.859408	932	0.6783	0.619119	932	0.431262	0.372112	932	0.253396	0.213393
932.2	0.9836	1.02682	932.2	0.840784	0.859634	932.2	0.678535	0.619479	932.2	0.431984	0.372422	932.2	0.253794	0.213603
932.4	0.983533	1.02687	932.4	0.84108	0.85986	932.4	0.678411	0.619839	932.4	0.432108	0.372732	932.4	0.253918	0.213813
932.6	0.984022	1.02691	932.6	0.841212	0.860084	932.6	0.679142	0.620198	932.6	0.433096	0.373041	932.6	0.254793	0.214023
932.8	0.984304	1.02695	932.8	0.841108	0.860308	932.8	0.678795	0.620557	932.8	0.43335	0.37335	932.8	0.25504	0.214233
933	0.984699	1.027	933	0.841068	0.860531	933	0.679151	0.620915	933	0.433871	0.373659	933	0.255539	0.214443
933.2	0.985804	1.02704	933.2	0.841667	0.860753	933.2	0.679597	0.621272	933.2	0.434149	0.373967	933.2	0.256243	0.214652
933.4	0.986117	1.02708	933.4	0.841545	0.860975	933.4	0.679624	0.621628	933.4	0.433272	0.374275	933.4	0.255606	0.214862
933.6	0.986305	1.02712	933.6	0.841456	0.861196	933.6	0.679864	0.621984	933.6	0.433331	0.374582	933.6	0.255975	0.215071
933.8	0.986312	1.02716	933.8	0.841364	0.861415	933.8	0.680004	0.622339	933.8	0.432633	0.374889	933.8	0.255556	0.21528
934	0.986302	1.0272	934	0.840855	0.861635	934	0.680025	0.622694	934	0.432775	0.375196	934	0.255264	0.215489
934.2	0.986391	1.02724	934.2	0.840144	0.861853	934.2	0.680204	0.623048	934.2	0.432464	0.375503	934.2	0.254829	0.215697
934.4	0.987226	1.02728	934.4	0.841571	0.862071	934.4	0.68064	0.623401	934.4	0.432942	0.375809	934.4	0.255463	0.215906
934.6	0.98717	1.02732	934.6	0.841952	0.862287	934.6	0.681544	0.623753	934.6	0.433082	0.376115	934.6	0.255459	0.216114
934.8	0.986535	1.02736	934.8	0.842283	0.862504	934.8	0.681497	0.624105	934.8	0.432417	0.37642	934.8	0.255355	0.216323
935	0.986217	1.0274	935	0.841897	0.862719	935	0.681749	0.624456	935	0.432548	0.376725	935	0.254864	0.216531
935.2	0.986659	1.02744	935.2	0.842026	0.862934	935.2	0.682406	0.624806	935.2	0.433683	0.37703	935.2	0.254998	0.216739
935.4	0.987078	1.02748	935.4	0.842315	0.863147	935.4	0.683617	0.625156	935.4	0.434355	0.377334	935.4	0.255427	0.216947
935.6	0.986997	1.02752	935.6	0.842708	0.863361	935.6	0.684467	0.625505	935.6	0.434711	0.377639	935.6	0.255424	0.217155
935.8	0.987799	1.02756	935.8	0.843762	0.863573	935.8	0.685197	0.625853	935.8	0.435135	0.377942	935.8	0.255664	0.217362
936	0.987996	1.0276	936	0.844045	0.863784	936	0.685874	0.626201	936	0.436645	0.378246	936	0.25737	0.217569
936.2	0.988178	1.02763	936.2	0.844282	0.863995	936.2	0.686251	0.626548	936.2	0.437916	0.378549	936.2	0.257508	0.217777
936.4	0.988748	1.02767	936.4	0.844424	0.864206	936.4	0.687309	0.626895	936.4	0.438283	0.378852	936.4	0.258044	0.217984
936.6	0.988511	1.02771	936.6	0.844256	0.864415	936.6	0.68757	0.62724	936.6	0.438856	0.379154	936.6	0.259065	0.218191
936.8	0.988266	1.02775	936.8	0.844514	0.864624	936.8	0.687604	0.627585	936.8	0.439476	0.379456	936.8	0.259464	0.218398
937	0.987662	1.02778	937	0.844299	0.864832	937	0.687334	0.62793	937	0.439866	0.379758	937	0.259918	0.218604
937.2	0.987949	1.02782	937.2	0.844796	0.865039	937.2	0.687583	0.628274	937.2	0.439918	0.380059	937.2	0.260613	0.218811
937.4	0.98714	1.02786	937.4	0.844338	0.865245	937.4	0.687069	0.628617	937.4	0.439208	0.38036	937.4	0.259622	0.219017
937.6	0.987052	1.02789	937.6	0.845386	0.865451	937.6	0.687376	0.628959	937.6	0.440208	0.380661	937.6	0.260449	0.219223
937.8	0.987144	1.02793	937.8	0.845811	0.865656	937.8	0.687365	0.629301	937.8	0.44031	0.380961	937.8	0.260975	0.219429
938	0.98768	1.02796	938	0.845792	0.86586	938	0.687672	0.629642	938	0.440696	0.381261	938	0.261579	0.219635
938.2	0.987642	1.028	938.2	0.846131	0.866064	938.2	0.687607	0.629983	938.2	0.440647	0.381561	938.2	0.262077	0.219841
938.4	0.989036	1.02804	938.4	0.847077	0.866267	938.4	0.688434	0.630322	938.4	0.441544	0.38186	938.4	0.262971	0.220046
938.6	0.988625	1.02807	938.6	0.846627	0.866469	938.6	0.688655	0.630662	938.6	0.44118	0.382159	938.6	0.262839	0.220252
938.8	0.98883	1.0281	938.8	0.84599	0.866671	938.8	0.688661	0.631	938.8	0.44148	0.382458	938.8	0.262034	0.220457
939	0.989891	1.02814	939	0.84641	0.866872	939	0.689487	0.631338	939	0.441984	0.382756	939	0.262057	0.220662
939.2	0.990389	1.02817	939.2	0.846801	0.867072	939.2	0.689736	0.631675	939.2	0.442489	0.383054	939.2	0.262307	0.220867
939.4	0.991599	1.02821	939.4	0.847751	0.867271	939.4	0.690291	0.632012	939.4	0.442522	0.383352	939.4	0.26281	0.221072
939.6	0.992994	1.02824	939.6	0.849081	0.86747	939.6	0.691109	0.632348	939.6	0.442947	0.383649	939.6	0.263398	0.221277
939.8	0.993925	1.02828	939.8	0.849213	0.867668	939.8	0.691904	0.632683	939.8	0.443005	0.383946	939.8	0.263279	0.221481
940	0.993234	1.02831	940	0.849008	0.867865	940	0.691692	0.633018	940	0.443324	0.384243	940	0.263187	0.221686
940.2	0.993174	1.02834	940.2	0.849048	0.868062	940.2	0.691643	0.633352	940.2	0.442797	0.384539	940.2	0.26293	0.22189
940.4	0.993063	1.02838	940.4	0.849106	0.868258	940.4	0.692093	0.633685	940.4	0.44237	0.384835	940.4	0.262942	0.222094
940.6	0.992589	1.02841	940.6	0.849205	0.868453	940.6	0.691766	0.634018	940.6	0.442609	0.385131	940.6	0.262863	0.222298
940.8	0.9921	1.02844	940.8	0.84967	0.868648	940.8	0.691855	0.63435	940.8	0.443477	0.385426	940.8	0.262712	0.222502
941	0.99138	1.02847	941	0.849806	0.868841	941	0.691692	0.634682	941	0.44341	0.385721	941	0.262774	0.222706
941.2	0.991142	1.0285	941.2	0.850049	0.869035	941.2	0.691947	0.635012	941.2	0.444221	0.386016	941.2	0.262408	0.222909
941.4	0.990228	1.02854	941.4	0.85045	0.869227	941.4	0.692048	0.635343	941.4	0.44417	0.38631	941.4	0.262673	0.223113
941.6	0.990524	1.02857	941.6	0.851379	0.869419	941.6	0.692615	0.635672	941.6	0.44533	0.386605	941.6	0.263705	0.223316
941.8	0.990415	1.0286	941.8	0.851447	0.86961	941.8	0.692694	0.636001	941.8	0.445833	0.386898	941.8	0.264498	0.223519
942	0.990783	1.02863	942	0.850953	0.869801	942	0.69324	0.63633	942	0.446144	0.387192	942	0.264784	0.223722
942.2	0.990528	1.02866	942.2	0.849969	0.869991	942.2	0.693704	0.636657	942.2	0.446366	0.387485	942.2	0.265127	0.223925
942.4	0.991907	1.02869	942.4	0.850421	0.87018	942.4	0.695004	0.636984	942.4	0.447958	0.387777	942.4	0.265545	0.224127
942.6	0.991302	1.02872	942.6	0.850484	0.870369	942.6	0.695013	0.637311	942.6	0.448662	0.38807	942.6	0.265418	0.22433
942.8	0.991541	1.02875	942.8	0.850158	0.870556	942.8	0.69512	0.637637	942.8	0.449073	0.388362	942.8	0.265646	0.224532
943	0.991586	1.02878	943	0.850283	0.870744	943	0.695821	0.637962	943	0.448739	0.388653	943	0.266484	0.224734
943.2	0.992138	1.02881	943.2	0.850392	0.87093	943.2	0.695874	0.638286	943.2	0.449111	0.388945	943.2	0.266771	0.224936
943.4	0.99262	1.02884	943.4	0.851062	0.871116	943.4	0.695787	0.63861	943.4	0.449135	0.389236	943.4	0.266948	0.225138
943.6	0.99311	1.02887	943.6	0.851321	0.871301	943.6	0.696201	0.638934	943.6	0.449725	0.389527	943.6	0.267177	0.22534
943.8	0.993429	1.0289	943.8	0.851815	0.871486	943.8	0.696133	0.639256	943.8	0.449869	0.389817	943.8	0.266919	0.225541
944	0.992501	1.02893	944	0.852329	0.87167	944	0.695272	0.639578	944	0.449822	0.390107	944	0.267027	0.225743
944.2	0.993159	1.02896	944.2	0.853502	0.871853	944.2	0.696263	0.6399	944.2	0.449997	0.390397	944.2	0.267642	0.225944
944.4	0.9933	1.02899	944.4	0.854161	0.872036	944.4	0.696774	0.640221	944.4	0.450362	0.390686	944.4	0.267886	0.226145
944.6	0.993818	1.02902	944.6	0.854861	0.872218	944.6	0.697038	0.640541	944.6	0.450782	0.390976	944.6	0.267965	0.226346
944.8	0.994292	1.02905	944.8	0.855945	0.8724	944.8	0.697931	0.640861	944.8	0.451652	0.391264	944.8	0.268471	0.226547
945	0.994802	1.02908	945	0.856071	0.87258	945	0.697961	0.64118	945	0.452015	0.391553	945	0.2686	0.226748
945.2	0.995438	1.0291	945.2	0.856088	0.872761	945.2	0.698256	0.641498	945.2	0.452812	0.391841	945.2	0.269142	0.226949
945.4	0.99586	1.02913	945.4	0.856423	0.87294	945.4	0.698626	0.641816	945.4	0.452717	0.392129	945.4	0.269414	0.227149
945.6	0.996974	1.02916	945.6	0.856502	0.873119	945.6	0.699245	0.642133	945.6	0.453605	0.392416	945.6	0.27042	0.227349
945.8	0.997657	1.02919	945.8	0.856392	0.873297	945.8	0.699595	0.64245	945.8	0.454399	0.392703	945.8	0.271155	0.227549
946	0.997857	1.02921	946	0.855591	0.873475	946	0.699518	0.642766	946	0.453936	0.39299	946	0.271722	0.227749
946.2	0.997903	1.02924	946.2	0.8552	0.873652	946.2	0.699945	0.643081	946.2	0.454274	0.393277	946.2	0.272334	0.227949
946.4	0.997866	1.02927	946.4	0.855897	0.873829	946.4	0.699898	0.643396	946.4	0.454787	0.393563	946.4	0.272258	0.228149
946.6	0.997542	1.0293	946.6	0.856628	0.874004	946.6	0.69959	0.64371	946.6	0.454734	0.393849	946.6	0.272738	0.228349
946.8	0.997491	1.02932	946.8	0.856269	0.87418	946.8	0.699871	0.644024	946.8	0.45447	0.394135	946.8	0.273468	0.228548
947	0.996775	1.02935	947	0.855951	0.874354	947	0.699799	0.644337	947	0.454257	0.39442	947	0.273374	0.228747
947.2	0.997365	1.02938	947.2	0.855993	0.874528	947.2	0.699667	0.644649	947.2	0.454342	0.394705	947.2	0.27329	0.228946
947.4	0.996777	1.0294	947.4	0.856135	0.874702	947.4	0.699252	0.644961	947.4	0.454158	0.394989	947.4	0.273519	0.229145
947.6	0.997401	1.02943	947.6	0.856134	0.874874	947.6	0.698925	0.645272	947.6	0.454103	0.395274	947.6	0.273814	0.229344
947.8	0.996902	1.02945	947.8	0.856123	0.875046	947.8	0.699055	0.645583	947.8	0.454355	0.395558	947.8	0.273204	0.229543
948	0.996269	1.02948	948	0.855877	0.875218	948	0.700061	0.645893	948	0.454065	0.395841	948	0.273317	0.229741
948.2	0.99632	1.0295	948.2	0.856251	0.875389	948.2	0.700917	0.646202	948.2	0.454862	0.396125	948.2	0.273475	0.22994
948.4	0.996116	1.02953	948.4	0.855906	0.875559	948.4	0.70111	0.646511	948.4	0.454941	0.396408	948.4	0.273214	0.230138
948.6	0.996225	1.02955	948.6	0.856628	0.875729	948.6	0.701547	0.646819	948.6	0.454862	0.39669	948.6	0.273503	0.230336
948.8	0.996252	1.02958	948.8	0.857024	0.875898	948.8	0.702073	0.647127	948.8	0.454897	0.396973	948.8	0.273339	0.230534
949	0.995855	1.0296	949	0.856598	0.876067	949	0.701454	0.647434	949	0.454563	0.397255	949	0.272564	0.230732
949.2	0.99615	1.02963	949.2	0.85667	0.876235	949.2	0.701452	0.64774	949.2	0.455043	0.397537	949.2	0.272861	0.23093
949.4	0.995807	1.02965	949.4	0.856831	0.876402	949.4	0.701828	0.648046	949.4	0.455622	0.397818	949.4	0.272077	0.231127
949.6	0.996321	1.02968	949.6	0.857519	0.876569	949.6	0.702522	0.648351	949.6	0.456271	0.398099	949.6	0.272974	0.231325
949.8	0.996772	1.0297	949.8	0.857539	0.876735	949.8	0.702406	0.648656	949.8	0.456228	0.39838	949.8	0.273095	0.231522
950	0.996538	1.02973	950	0.85784	0.876901	950	0.702314	0.64896	950	0.455998	0.39866	950	0.273586	0.231719
950.2	0.997155	1.02975	950.2	0.858483	0.877066	950.2	0.702605	0.649264	950.2	0.457193	0.398941	950.2	0.27404	0.231916
950.4	0.997686	1.02977	950.4	0.859061	0.877231	950.4	0.702269	0.649567	950.4	0.457748	0.39922	950.4	0.275032	0.232113
950.6	0.998006	1.0298	950.6	0.859235	0.877395	950.6	0.701873	0.649869	950.6	0.458063	0.3995	950.6	0.275675	0.232309
950.8	0.998241	1.02982	950.8	0.859169	0.877558	950.8	0.701675	0.650171	950.8	0.458736	0.399779	950.8	0.276028	0.232506
951	0.998654	1.02984	951	0.858859	0.877721	951	0.702049	0.650472	951	0.458937	0.400058	951	0.276443	0.232702
951.2	0.999393	1.02987	951.2	0.859084	0.877883	951.2	0.702975	0.650773	951.2	0.459576	0.400337	951.2	0.277087	0.232899
951.4	1.00027	1.02989	951.4	0.859552	0.878045	951.4	0.703284	0.651073	951.4	0.460452	0.400615	951.4	0.277531	0.233095
951.6	1.00136	1.02991	951.6	0.859595	0.878206	951.6	0.704092	0.651372	951.6	0.461055	0.400893	951.6	0.277636	0.233291
951.8	1.00148	1.02993	951.8	0.859935	0.878366	951.8	0.705359	0.651671	951.8	0.462076	0.401171	951.8	0.27761	0.233487
952	1.00172	1.02996	952	0.860429	0.878526	952	0.706789	0.65197	952	0.462236	0.401448	952	0.278251	0.233682
952.2	1.00152	1.02998	952.2	0.860731	0.878686	952.2	0.706751	0.652268	952.2	0.462855	0.401725	952.2	0.278276	0.233878
952.4	1.00124	1.03	952.4	0.860375	0.878845	952.4	0.70686	0.652565	952.4	0.461668	0.402002	952.4	0.277866	0.234073
952.6	1.00096	1.03002	952.6	0.861115	0.879003	952.6	0.707206	0.652861	952.6	0.461732	0.402278	952.6	0.278292	0.234268
952.8	1.00118	1.03005	952.8	0.861365	0.879161	952.8	0.707704	0.653158	952.8	0.461931	0.402554	952.8	0.278165	0.234464
953	1.0007	1.03007	953	0.8609	0.879318	953	0.707028	0.653453	953	0.461906	0.40283	953	0.277338	0.234659
953.2	1.001	1.03009	953.2	0.861314	0.879474	953.2	0.707877	0.653748	953.2	0.462935	0.403106	953.2	0.277718	0.234853
953.4	1.00101	1.03011	953.4	0.861883	0.879631	953.4	0.708574	0.654042	953.4	0.463122	0.403381	953.4	0.277484	0.235048
953.6	1.00148	1.03013	953.6	0.862449	0.879786	953.6	0.708936	0.654336	953.6	0.462788	0.403656	953.6	0.27832	0.235243
953.8	1.00169	1.03015	953.8	0.862673	0.879941	953.8	0.70903	0.654629	953.8	0.463564	0.40393	953.8	0.278659	0.235437
954	1.00244	1.03017	954	0.863122	0.880096	954	0.708993	0.654922	954	0.464276	0.404205	954	0.279155	0.235631
954.2	1.00312	1.03019	954.2	0.862974	0.88025	954.2	0.70836	0.655214	954.2	0.464654	0.404478	954.2	0.279842	0.235825
954.4	1.00268	1.03021	954.4	0.862123	0.880403	954.4	0.707812	0.655506	954.4	0.464141	0.404752	954.4	0.28014	0.236019
954.6	1.00314	1.03024	954.6	0.86225	0.880556	954.6	0.707501	0.655797	954.6	0.464512	0.405025	954.6	0.280278	0.236213
954.8	1.00292	1.03026	954.8	0.862051	0.880708	954.8	0.707261	0.656087	954.8	0.464493	0.405299	954.8	0.280275	0.236407
955	1.00294	1.03028	955	0.862001	0.88086	955	0.708013	0.656377	955	0.465026	0.405571	955	0.280482	0.236601
955.2	1.00335	1.0303	955.2	0.862585	0.881011	955.2	0.708216	0.656667	955.2	0.465678	0.405844	955.2	0.28074	0.236794
955.4	1.00437	1.03032	955.4	0.862687	0.881162	955.4	0.708414	0.656955	955.4	0.465505	0.406116	955.4	0.280422	0.236987
955.6	1.00434	1.03034	955.6	0.862644	0.881312	955.6	0.708985	0.657244	955.6	0.465513	0.406388	955.6	0.280669	0.23718
955.8	1.00444	1.03036	955.8	0.862723	0.881462	955.8	0.709681	0.657531	955.8	0.465814	0.406659	955.8	0.280563	0.237373
956	1.00404	1.03038	956	0.862372	0.881611	956	0.709783	0.657819	956	0.465189	0.40693	956	0.280511	0.237566
956.2	1.00404	1.03039	956.2	0.861974	0.88176	956.2	0.709639	0.658105	956.2	0.465069	0.407201	956.2	0.280708	0.237759
956.4	1.00411	1.03041	956.4	0.861875	0.881908	956.4	0.709504	0.658391	956.4	0.464967	0.407472	956.4	0.28112	0.237952
956.6	1.00407	1.03043	956.6	0.862234	0.882055	956.6	0.710117	0.658677	956.6	0.466195	0.407742	956.6	0.281879	0.238144
956.8	1.00357	1.03045	956.8	0.86226	0.882202	956.8	0.710307	0.658962	956.8	0.465934	0.408012	956.8	0.282207	0.238336
957	1.00288	1.03047	957	0.862124	0.882349	957	0.710199	0.659246	957	0.466013	0.408282	957	0.282124	0.238528
957.2	1.00338	1.03049	957.2	0.863347	0.882495	957.2	0.711576	0.65953	957.2	0.467423	0.408551	957.2	0.283169	0.23872
957.4	1.00355	1.03051	957.4	0.863908	0.882641	957.4	0.711493	0.659813	957.4	0.467549	0.40882	957.4	0.283611	0.238912
957.6	1.00417	1.03053	957.6	0.865042	0.882786	957.6	0.712458	0.660096	957.6	0.46836	0.409089	957.6	0.284433	0.239104
957.8	1.00442	1.03055	957.8	0.865916	0.88293	957.8	0.713199	0.660378	957.8	0.469856	0.409357	957.8	0.284615	0.239296
958	1.00514	1.03056	958	0.866093	0.883074	958	0.713419	0.66066	958	0.470479	0.409626	958	0.285296	0.239487
958.2	1.00452	1.03058	958.2	0.866076	0.883218	958.2	0.713575	0.660941	958.2	0.470288	0.409894	958.2	0.285258	0.239678
958.4	1.00452	1.0306	958.4	0.866177	0.883361	958.4	0.71406	0.661222	958.4	0.470538	0.410161	958.4	0.285866	0.23987
958.6	1.00507	1.03062	958.6	0.866559	0.883503	958.6	0.714245	0.661502	958.6	0.470866	0.410428	958.6	0.286429	0.240061
958.8	1.00428	1.03064	958.8	0.866219	0.883645	958.8	0.714248	0.661782	958.8	0.470379	0.410695	958.8	0.286441	0.240252
959	1.00434	1.03065	959	0.866902	0.883787	959	0.714652	0.662061	959	0.471036	0.410962	959	0.286422	0.240442
959.2	1.00486	1.03067	959.2	0.867449	0.883928	959.2	0.715036	0.662339	959.2	0.471288	0.411228	959.2	0.286526	0.240633
959.4	1.00551	1.03069	959.4	0.867207	0.884069	959.4	0.714973	0.662617	959.4	0.471193	0.411494	959.4	0.286448	0.240824
959.6	1.00621	1.03071	959.6	0.867402	0.884209	959.6	0.715274	0.662895	959.6	0.471819	0.41176	959.6	0.286683	0.241014
959.8	1.00696	1.03072	959.8	0.868144	0.884348	959.8	0.715221	0.663171	959.8	0.472242	0.412026	959.8	0.286317	0.241204
960	1.00757	1.03074	960	0.867805	0.884487	960	0.714837	0.663448	960	0.471231	0.412291	960	0.286582	0.241394
960.2	1.00863	1.03076	960.2	0.868154	0.884626	960.2	0.715313	0.663724	960.2	0.471942	0.412556	960.2	0.287162	0.241584
960.4	1.0091	1.03078	960.4	0.868873	0.884764	960.4	0.715737	0.663999	960.4	0.472478	0.41282	960.4	0.287545	0.241774
960.6	1.00921	1.03079	960.6	0.869244	0.884902	960.6	0.715926	0.664274	960.6	0.473213	0.413085	960.6	0.287559	0.241964
960.8	1.00868	1.03081	960.8	0.86901	0.885039	960.8	0.715639	0.664548	960.8	0.473212	0.413349	960.8	0.287466	0.242153
961	1.00883	1.03083	961	0.868975	0.885176	961	0.715595	0.664822	961	0.473573	0.413612	961	0.287289	0.242342
961.2	1.00907	1.03084	961.2	0.869623	0.885312	961.2	0.715884	0.665095	961.2	0.474539	0.413876	961.2	0.287416	0.242532
961.4	1.00922	1.03086	961.4	0.869705	0.885447	961.4	0.715387	0.665368	961.4	0.474708	0.414139	961.4	0.287997	0.242721
961.6	1.00907	1.03087	961.6	0.870218	0.885583	961.6	0.715674	0.66564	961.6	0.47538	0.414402	961.6	0.288464	0.24291
961.8	1.00761	1.03089	961.8	0.86985	0.885718	961.8	0.71466	0.665911	961.8	0.475096	0.414664	961.8	0.287996	0.243099
962	1.00706	1.03091	962	0.869552	0.885852	962	0.714134	0.666183	962	0.474918	0.414926	962	0.288234	0.243287
962.2	1.00598	1.03092	962.2	0.869468	0.885986	962.2	0.714217	0.666453	962.2	0.474569	0.415188	962.2	0.287923	0.243476
962.4	1.00569	1.03094	962.4	0.868447	0.886119	962.4	0.713511	0.666723	962.4	0.474819	0.41545	962.4	0.288843	0.243664
962.6	1.00521	1.03095	962.6	0.868151	0.886252	962.6	0.714173	0.666993	962.6	0.474433	0.415711	962.6	0.289037	0.243853
962.8	1.00454	1.03097	962.8	0.868378	0.886384	962.8	0.714356	0.667262	962.8	0.474424	0.415972	962.8	0.289211	0.244041
963	1.00455	1.03099	963	0.868453	0.886516	963	0.714719	0.667531	963	0.475066	0.416233	963	0.288814	0.244229
963.2	1.00534	1.031	963.2	0.868529	0.886648	963.2	0.715054	0.667799	963.2	0.475184	0.416494	963.2	0.288803	0.244417
963.4	1.00584	1.03102	963.4	0.868118	0.886779	963.4	0.714963	0.668066	963.4	0.475196	0.416754	963.4	0.288897	0.244604
963.6	1.00716	1.03103	963.6	0.868927	0.88691	963.6	0.715805	0.668333	963.6	0.475794	0.417014	963.6	0.289359	0.244792
963.8	1.00763	1.03105	963.8	0.869145	0.88704	963.8	0.717073	0.6686	963.8	0.475886	0.417273	963.8	0.289931	0.24498
964	1.00856	1.03106	964	0.868768	0.887169	964	0.718257	0.668866	964	0.475529	0.417532	964	0.290591	0.245167
964.2	1.00917	1.03108	964.2	0.8695	0.887299	964.2	0.719333	0.669131	964.2	0.47598	0.417791	964.2	0.290556	0.245354
964.4	1.0095	1.03109	964.4	0.86993	0.887427	964.4	0.720247	0.669396	964.4	0.476487	0.41805	964.4	0.291121	0.245541
964.6	1.00998	1.03111	964.6	0.870162	0.887556	964.6	0.72091	0.669661	964.6	0.477273	0.418309	964.6	0.291338	0.245728
964.8	1.00977	1.03112	964.8	0.869683	0.887684	964.8	0.721292	0.669924	964.8	0.477223	0.418567	964.8	0.291344	0.245915
965	1.01093	1.03114	965	0.870046	0.887811	965	0.72209	0.670188	965	0.477626	0.418825	965	0.292144	0.246102
965.2	1.01164	1.03115	965.2	0.870888	0.887938	965.2	0.722333	0.670451	965.2	0.478375	0.419082	965.2	0.292978	0.246288
965.4	1.01171	1.03116	965.4	0.870461	0.888065	965.4	0.722158	0.670713	965.4	0.478424	0.419339	965.4	0.293407	0.246474
965.6	1.01108	1.03118	965.6	0.870641	0.888191	965.6	0.72177	0.670975	965.6	0.478404	0.419596	965.6	0.292958	0.246661
965.8	1.0109	1.03119	965.8	0.870609	0.888316	965.8	0.721481	0.671237	965.8	0.47894	0.419853	965.8	0.292683	0.246847
966	1.0109	1.03121	966	0.87084	0.888442	966	0.721742	0.671498	966	0.479854	0.420109	966	0.293262	0.247033
966.2	1.01012	1.03122	966.2	0.870561	0.888567	966.2	0.721006	0.671758	966.2	0.479917	0.420366	966.2	0.292642	0.247219
966.4	1.00961	1.03123	966.4	0.870001	0.888691	966.4	0.719765	0.672018	966.4	0.47956	0.420621	966.4	0.292528	0.247404
966.6	1.00879	1.03125	966.6	0.87028	0.888815	966.6	0.72052	0.672278	966.6	0.479652	0.420877	966.6	0.291854	0.24759
966.8	1.00826	1.03126	966.8	0.87018	0.888938	966.8	0.719921	0.672536	966.8	0.479745	0.421132	966.8	0.291376	0.247775
967	1.00808	1.03128	967	0.870128	0.889061	967	0.719813	0.672795	967	0.479251	0.421387	967	0.291007	0.247961
967.2	1.00778	1.03129	967.2	0.870003	0.889184	967.2	0.719176	0.673053	967.2	0.478887	0.421642	967.2	0.291081	0.248146
967.4	1.0075	1.0313	967.4	0.869622	0.889306	967.4	0.719113	0.67331	967.4	0.478694	0.421896	967.4	0.291098	0.248331
967.6	1.00761	1.03132	967.6	0.869621	0.889428	967.6	0.719717	0.673567	967.6	0.478603	0.42215	967.6	0.291302	0.248516
967.8	1.00724	1.03133	967.8	0.869877	0.889549	967.8	0.72004	0.673824	967.8	0.478923	0.422404	967.8	0.291652	0.248701
968	1.00798	1.03134	968	0.870472	0.88967	968	0.720561	0.67408	968	0.479458	0.422658	968	0.292029	0.248885
968.2	1.00756	1.03136	968.2	0.870573	0.889791	968.2	0.720325	0.674335	968.2	0.478598	0.422911	968.2	0.291998	0.24907
968.4	1.00758	1.03137	968.4	0.871043	0.889911	968.4	0.720836	0.67459	968.4	0.479126	0.423164	968.4	0.292535	0.249254
968.6	1.0085	1.03138	968.6	0.872143	0.890031	968.6	0.721821	0.674845	968.6	0.47933	0.423417	968.6	0.293112	0.249438
968.8	1.00927	1.03139	968.8	0.872614	0.89015	968.8	0.722008	0.675099	968.8	0.479565	0.423669	968.8	0.293738	0.249622
969	1.01081	1.03141	969	0.873669	0.890269	969	0.723056	0.675353	969	0.480561	0.423921	969	0.294756	0.249806
969.2	1.0117	1.03142	969.2	0.87403	0.890387	969.2	0.722589	0.675606	969.2	0.480723	0.424173	969.2	0.294897	0.24999
969.4	1.01211	1.03143	969.4	0.873774	0.890505	969.4	0.722712	0.675858	969.4	0.48105	0.424425	969.4	0.295034	0.250174
969.6	1.01191	1.03144	969.6	0.873887	0.890623	969.6	0.722649	0.67611	969.6	0.481601	0.424676	969.6	0.295132	0.250357
969.8	1.01191	1.03146	969.8	0.873489	0.89074	969.8	0.722395	0.676362	969.8	0.481964	0.424927	969.8	0.294639	0.250541
970	1.01138	1.03147	970	0.873071	0.890857	970	0.721521	0.676613	970	0.481378	0.425178	970	0.294418	0.250724
970.2	1.01117	1.03148	970.2	0.872927	0.890973	970.2	0.721344	0.676864	970.2	0.481048	0.425428	970.2	0.294363	0.250907
970.4	1.01117	1.03149	970.4	0.872882	0.891089	970.4	0.721899	0.677114	970.4	0.481364	0.425678	970.4	0.295557	0.25109
970.6	1.01036	1.03151	970.6	0.872996	0.891205	970.6	0.722146	0.677364	970.6	0.481508	0.425928	970.6	0.295565	0.251273
970.8	1.01077	1.03152	970.8	0.872299	0.89132	970.8	0.722046	0.677613	970.8	0.481125	0.426178	970.8	0.295922	0.251456
971	1.01072	1.03153	971	0.872086	0.891434	971	0.721959	0.677862	971	0.480805	0.426427	971	0.296039	0.251639
971.2	1.01127	1.03154	971.2	0.872149	0.891549	971.2	0.722629	0.67811	971.2	0.481407	0.426676	971.2	0.296489	0.251821
971.4	1.01144	1.03155	971.4	0.871306	0.891663	971.4	0.723194	0.678358	971.4	0.481552	0.426925	971.4	0.296261	0.252004
971.6	1.01172	1.03156	971.6	0.872072	0.891776	971.6	0.723479	0.678605	971.6	0.482124	0.427173	971.6	0.296411	0.252186
971.8	1.01256	1.03158	971.8	0.873059	0.891889	971.8	0.723932	0.678852	971.8	0.482972	0.427421	971.8	0.29701	0.252368
972	1.0127	1.03159	972	0.873307	0.892002	972	0.724204	0.679098	972	0.482303	0.427669	972	0.296736	0.25255
972.2	1.01277	1.0316	972.2	0.873797	0.892115	972.2	0.724579	0.679344	972.2	0.481897	0.427917	972.2	0.296599	0.252732
972.4	1.01331	1.03161	972.4	0.874506	0.892227	972.4	0.725623	0.67959	972.4	0.482314	0.428164	972.4	0.296861	0.252913
972.6	1.0146	1.03162	972.6	0.875634	0.892338	972.6	0.726862	0.679835	972.6	0.482944	0.428411	972.6	0.29784	0.253095
972.8	1.01556	1.03163	972.8	0.876426	0.892449	972.8	0.727363	0.680079	972.8	0.483946	0.428658	972.8	0.298197	0.253276
973	1.01612	1.03164	973	0.87652	0.89256	973	0.728021	0.680323	973	0.484913	0.428905	973	0.298412	0.253458
973.2	1.01698	1.03166	973.2	0.876573	0.892671	973.2	0.727356	0.680567	973.2	0.485164	0.429151	973.2	0.298479	0.253639
973.4	1.01725	1.03167	973.4	0.876478	0.892781	973.4	0.727267	0.68081	973.4	0.485761	0.429397	973.4	0.298231	0.25382
973.6	1.01663	1.03168	973.6	0.875607	0.89289	973.6	0.726247	0.681053	973.6	0.48526	0.429643	973.6	0.297227	0.254001
973.8	1.01735	1.03169	973.8	0.875834	0.893	973.8	0.726397	0.681295	973.8	0.485034	0.429888	973.8	0.297173	0.254182
974	1.01748	1.0317	974	0.876111	0.893108	974	0.727084	0.681536	974	0.485561	0.430133	974	0.298397	0.254362
974.2	1.01763	1.03171	974.2	0.876787	0.893217	974.2	0.727758	0.681778	974.2	0.486114	0.430378	974.2	0.299372	0.254543
974.4	1.01767	1.03172	974.4	0.877118	0.893325	974.4	0.728015	0.682019	974.4	0.486644	0.430623	974.4	0.299977	0.254723
974.6	1.01743	1.03173	974.6	0.877535	0.893433	974.6	0.727627	0.682259	974.6	0.486697	0.430867	974.6	0.299781	0.254903
974.8	1.01792	1.03174	974.8	0.877062	0.89354	974.8	0.727951	0.682499	974.8	0.486964	0.431111	974.8	0.300185	0.255084
975	1.01753	1.03175	975	0.87722	0.893647	975	0.727275	0.682738	975	0.487006	0.431355	975	0.299803	0.255264
975.2	1.01826	1.03176	975.2	0.87749	0.893754	975.2	0.728154	0.682977	975.2	0.48749	0.431598	975.2	0.300199	0.255443
975.4	1.0175	1.03177	975.4	0.876881	0.89386	975.4	0.727506	0.683216	975.4	0.487405	0.431841	975.4	0.300033	0.255623
975.6	1.0176	1.03178	975.6	0.877636	0.893966	975.6	0.726846	0.683454	975.6	0.487388	0.432084	975.6	0.299529	0.255803
975.8	1.01771	1.03179	975.8	0.878364	0.894071	975.8	0.72751	0.683691	975.8	0.487503	0.432327	975.8	0.300172	0.255982
976	1.01685	1.0318	976	0.878405	0.894177	976	0.727104	0.683928	976	0.487376	0.432569	976	0.299823	0.256162
976.2	1.01747	1.03181	976.2	0.87886	0.894281	976.2	0.72835	0.684165	976.2	0.488184	0.432812	976.2	0.300732	0.256341
976.4	1.01743	1.03182	976.4	0.878822	0.894386	976.4	0.728911	0.684401	976.4	0.488229	0.433053	976.4	0.301497	0.25652
976.6	1.01741	1.03183	976.6	0.879084	0.89449	976.6	0.728891	0.684637	976.6	0.488596	0.433295	976.6	0.301733	0.256699
976.8	1.01832	1.03184	976.8	0.879568	0.894594	976.8	0.729868	0.684872	976.8	0.489785	0.433536	976.8	0.30194	0.256878
977	1.0187	1.03185	977	0.879564	0.894697	977	0.730034	0.685107	977	0.489865	0.433777	977	0.302301	0.257056
977.2	1.01902	1.03186	977.2	0.879612	0.8948	977.2	0.729564	0.685342	977.2	0.489933	0.434018	977.2	0.302335	0.257235
977.4	1.01877	1.03187	977.4	0.879498	0.894902	977.4	0.729691	0.685576	977.4	0.490313	0.434259	977.4	0.302369	0.257413
977.6	1.01882	1.03188	977.6	0.879605	0.895005	977.6	0.730633	0.685809	977.6	0.490169	0.434499	977.6	0.302863	0.257592
977.8	1.0191	1.03189	977.8	0.880573	0.895107	977.8	0.731385	0.686042	977.8	0.490614	0.434739	977.8	0.304045	0.25777
978	1.01821	1.0319	978	0.880359	0.895208	978	0.73134	0.686275	978	0.491255	0.434979	978	0.304695	0.257948
978.2	1.01842	1.03191	978.2	0.880309	0.895309	978.2	0.731378	0.686507	978.2	0.491137	0.435218	978.2	0.304633	0.258126
978.4	1.01911	1.03192	978.4	0.880245	0.89541	978.4	0.73162	0.686739	978.4	0.491856	0.435457	978.4	0.305043	0.258304
978.6	1.01904	1.03193	978.6	0.879918	0.895511	978.6	0.731238	0.68697	978.6	0.491476	0.435696	978.6	0.304576	0.258481
978.8	1.01844	1.03194	978.8	0.879557	0.895611	978.8	0.73095	0.687201	978.8	0.491409	0.435935	978.8	0.30413	0.258659
979	1.01816	1.03195	979	0.879141	0.89571	979	0.730266	0.687431	979	0.49164	0.436173	979	0.303344	0.258836
979.2	1.01831	1.03195	979.2	0.87912	0.89581	979.2	0.731188	0.687661	979.2	0.4917	0.436411	979.2	0.303235	0.259013
979.4	1.01746	1.03196	979.4	0.879054	0.895909	979.4	0.730458	0.687891	979.4	0.491314	0.436649	979.4	0.302426	0.259191
979.6	1.01747	1.03197	979.6	0.879686	0.896008	979.6	0.729843	0.68812	979.6	0.490949	0.436887	979.6	0.301839	0.259368
979.8	1.01724	1.03198	979.8	0.880584	0.896106	979.8	0.730499	0.688349	979.8	0.491392	0.437124	979.8	0.302469	0.259545
980	1.01683	1.03199	980	0.880381	0.896204	980	0.730298	0.688577	980	0.491844	0.437361	980	0.302188	0.259721
980.2	1.01774	1.032	980.2	0.880864	0.896302	980.2	0.730598	0.688805	980.2	0.492018	0.437598	980.2	0.302877	0.259898
980.4	1.01868	1.03201	980.4	0.881011	0.896399	980.4	0.731521	0.689032	980.4	0.492346	0.437834	980.4	0.303249	0.260074
980.6	1.0192	1.03202	980.6	0.881347	0.896496	980.6	0.73163	0.689259	980.6	0.492238	0.43807	980.6	0.303111	0.260251
980.8	1.0197	1.03203	980.8	0.881764	0.896593	980.8	0.732497	0.689485	980.8	0.49321	0.438306	980.8	0.303415	0.260427
981	1.01923	1.03203	981	0.881786	0.896689	981	0.731993	0.689712	981	0.492404	0.438542	981	0.303662	0.260603
981.2	1.01877	1.03204	981.2	0.881328	0.896785	981.2	0.731908	0.689937	981.2	0.493019	0.438778	981.2	0.303713	0.260779
981.4	1.01914	1.03205	981.4	0.881454	0.896881	981.4	0.732727	0.690162	981.4	0.493946	0.439013	981.4	0.304014	0.260955
981.6	1.01918	1.03206	981.6	0.881236	0.896976	981.6	0.733377	0.690387	981.6	0.494187	0.439248	981.6	0.304115	0.261131
981.8	1.01958	1.03207	981.8	0.881101	0.897071	981.8	0.733163	0.690611	981.8	0.494491	0.439482	981.8	0.304444	0.261306
982	1.01979	1.03208	982	0.880853	0.897166	982	0.733631	0.690835	982	0.494953	0.439717	982	0.304935	0.261482
982.2	1.02053	1.03208	982.2	0.880854	0.89726	982.2	0.733952	0.691059	982.2	0.495146	0.439951	982.2	0.305418	0.261657
982.4	1.02084	1.03209	982.4	0.881221	0.897354	982.4	0.733432	0.691282	982.4	0.495774	0.440185	982.4	0.305658	0.261832
982.6	1.02033	1.0321	982.6	0.881395	0.897448	982.6	0.733528	0.691504	982.6	0.495257	0.440418	982.6	0.305472	0.262007
982.8	1.01991	1.03211	982.8	0.881793	0.897541	982.8	0.73401	0.691727	982.8	0.495961	0.440652	982.8	0.306114	0.262182
983	1.01984	1.03212	983	0.881934	0.897634	983	0.734119	0.691948	983	0.495878	0.440885	983	0.3056	0.262357
983.2	1.02	1.03212	983.2	0.882434	0.897727	983.2	0.734491	0.69217	983.2	0.495651	0.441117	983.2	0.305915	0.262532
983.4	1.02001	1.03213	983.4	0.883281	0.897819	983.4	0.733986	0.692391	983.4	0.495314	0.44135	983.4	0.306584	0.262707
983.6	1.01997	1.03214	983.6	0.88398	0.897911	983.6	0.733859	0.692611	983.6	0.495448	0.441582	983.6	0.30714	0.262881
983.8	1.02072	1.03215	983.8	0.885232	0.898003	983.8	0.735046	0.692831	983.8	0.496426	0.441814	983.8	0.308073	0.263055
984	1.02139	1.03216	984	0.885976	0.898095	984	0.735502	0.693051	984	0.497208	0.442046	984	0.30836	0.26323
984.2	1.02228	1.03216	984.2	0.886659	0.898186	984.2	0.735805	0.69327	984.2	0.497122	0.442278	984.2	0.308745	0.263404
984.4	1.02326	1.03217	984.4	0.88746	0.898277	984.4	0.736828	0.693489	984.4	0.498004	0.442509	984.4	0.308974	0.263578
984.6	1.02296	1.03218	984.6	0.8872	0.898367	984.6	0.735932	0.693707	984.6	0.497904	0.44274	984.6	0.309002	0.263751
984.8	1.02261	1.03219	984.8	0.88729	0.898457	984.8	0.735828	0.693925	984.8	0.49785	0.44297	984.8	0.309272	0.263925
985	1.02214	1.03219	985	0.886672	0.898547	985	0.735012	0.694143	985	0.497077	0.443201	985	0.30892	0.264099
985.2	1.02153	1.0322	985.2	0.88533	0.898636	985.2	0.735393	0.69436	985.2	0.496766	0.443431	985.2	0.308046	0.264272
985.4	1.02114	1.03221	985.4	0.884353	0.898726	985.4	0.735444	0.694577	985.4	0.496238	0.443661	985.4	0.307244	0.264446
985.6	1.02073	1.03222	985.6	0.883403	0.898815	985.6	0.73534	0.694793	985.6	0.495686	0.443891	985.6	0.306462	0.264619
985.8	1.02126	1.03222	985.8	0.883158	0.898903	985.8	0.735377	0.695009	985.8	0.495305	0.44412	985.8	0.306646	0.264792
986	1.02065	1.03223	986	0.882455	0.898991	986	0.735049	0.695225	986	0.495108	0.444349	986	0.306797	0.264965
986.2	1.0202	1.03224	986.2	0.882046	0.899079	986.2	0.735236	0.69544	986.2	0.49486	0.444578	986.2	0.307237	0.265138
986.4	1.01988	1.03224	986.4	0.882299	0.899167	986.4	0.735458	0.695654	986.4	0.494805	0.444807	986.4	0.307003	0.26531
986.6	1.01946	1.03225	986.6	0.88254	0.899254	986.6	0.735831	0.695869	986.6	0.494869	0.445035	986.6	0.307578	0.265483
986.8	1.01909	1.03226	986.8	0.882087	0.899341	986.8	0.736154	0.696082	986.8	0.494742	0.445264	986.8	0.30746	0.265655
987	1.01962	1.03226	987	0.882278	0.899428	987	0.736101	0.696296	987	0.495172	0.445491	987	0.307234	0.265828
987.2	1.0204	1.03227	987.2	0.882079	0.899515	987.2	0.735645	0.696509	987.2	0.495467	0.445719	987.2	0.307536	0.266
987.4	1.02096	1.03228	987.4	0.882321	0.899601	987.4	0.734995	0.696721	987.4	0.495694	0.445947	987.4	0.307939	0.266172
987.6	1.02198	1.03229	987.6	0.883465	0.899687	987.6	0.73539	0.696934	987.6	0.497108	0.446174	987.6	0.308622	0.266344
987.8	1.02358	1.03229	987.8	0.884795	0.899772	987.8	0.735668	0.697146	987.8	0.498115	0.446401	987.8	0.309002	0.266516
988	1.02403	1.0323	988	0.885797	0.899857	988	0.736206	0.697357	988	0.49923	0.446627	988	0.309122	0.266687
988.2	1.0252	1.03231	988.2	0.88715	0.899942	988.2	0.736857	0.697568	988.2	0.500395	0.446854	988.2	0.310092	0.266859
988.4	1.02549	1.03231	988.4	0.888335	0.900027	988.4	0.73704	0.697779	988.4	0.501908	0.44708	988.4	0.310809	0.26703
988.6	1.02541	1.03232	988.6	0.888522	0.900111	988.6	0.737214	0.697989	988.6	0.502065	0.447305	988.6	0.311387	0.267202
988.8	1.02552	1.03233	988.8	0.890138	0.900195	988.8	0.737813	0.698199	988.8	0.502163	0.447531	988.8	0.312002	0.267373
989	1.02494	1.03233	989	0.889831	0.900279	989	0.737601	0.698408	989	0.501986	0.447756	989	0.311503	0.267544
989.2	1.0249	1.03234	989.2	0.889282	0.900363	989.2	0.738039	0.698617	989.2	0.502008	0.447982	989.2	0.311213	0.267715
989.4	1.02453	1.03235	989.4	0.889322	0.900446	989.4	0.737528	0.698826	989.4	0.501854	0.448206	989.4	0.310879	0.267886
989.6	1.02457	1.03235	989.6	0.889434	0.900529	989.6	0.738201	0.699034	989.6	0.502303	0.448431	989.6	0.311116	0.268056
989.8	1.02435	1.03236	989.8	0.889697	0.900611	989.8	0.738834	0.699241	989.8	0.502104	0.448655	989.8	0.311678	0.268227
990	1.02437	1.03236	990	0.88907	0.900694	990	0.739067	0.699449	990	0.502434	0.448879	990	0.312137	0.268397
990.2	1.02387	1.03237	990.2	0.889215	0.900776	990.2	0.740155	0.699656	990.2	0.503008	0.449103	990.2	0.312098	0.268568
990.4	1.0236	1.03238	990.4	0.889436	0.900857	990.4	0.740318	0.699863	990.4	0.503256	0.449327	990.4	0.311843	0.268738
990.6	1.02347	1.03238	990.6	0.888974	0.900939	990.6	0.740319	0.700069	990.6	0.503484	0.44955	990.6	0.312192	0.268908
990.8	1.02383	1.03239	990.8	0.888188	0.90102	990.8	0.740851	0.700275	990.8	0.503034	0.449773	990.8	0.312032	0.269078
991	1.02457	1.0324	991	0.888436	0.901101	991	0.741148	0.70048	991	0.503734	0.449996	991	0.312466	0.269248
991.2	1.0251	1.0324	991.2	0.888139	0.901182	991.2	0.740781	0.700685	991.2	0.503424	0.450219	991.2	0.312323	0.269418
991.4	1.02546	1.03241	991.4	0.888056	0.901262	991.4	0.740713	0.70089	991.4	0.503425	0.450441	991.4	0.312868	0.269587
991.6	1.02613	1.03241	991.6	0.888495	0.901342	991.6	0.741711	0.701094	991.6	0.504193	0.450663	991.6	0.313244	0.269757
991.8	1.02645	1.03242	991.8	0.888461	0.901422	991.8	0.74231	0.701298	991.8	0.504169	0.450885	991.8	0.313043	0.269926
992	1.0256	1.03243	992	0.888838	0.901501	992	0.742856	0.701501	992	0.504274	0.451107	992	0.313111	0.270095
992.2	1.0257	1.03243	992.2	0.889042	0.90158	992.2	0.742376	0.701704	992.2	0.504075	0.451328	992.2	0.313237	0.270264
992.4	1.02493	1.03244	992.4	0.889009	0.901659	992.4	0.742305	0.701907	992.4	0.503683	0.451549	992.4	0.312875	0.270433
992.6	1.02547	1.03244	992.6	0.888857	0.901738	992.6	0.742355	0.702109	992.6	0.50346	0.45177	992.6	0.312557	0.270602
992.8	1.02621	1.03245	992.8	0.888807	0.901816	992.8	0.742044	0.702311	992.8	0.503686	0.45199	992.8	0.312444	0.270771
993	1.02613	1.03245	993	0.887729	0.901894	993	0.741224	0.702513	993	0.503446	0.452211	993	0.312028	0.270939
993.2	1.02572	1.03246	993.2	0.887003	0.901972	993.2	0.740734	0.702714	993.2	0.503518	0.452431	993.2	0.311294	0.271108
993.4	1.02545	1.03247	993.4	0.886856	0.90205	993.4	0.740411	0.702915	993.4	0.503011	0.452651	993.4	0.311233	0.271276
993.6	1.02591	1.03247	993.6	0.886949	0.902127	993.6	0.740574	0.703115	993.6	0.503327	0.45287	993.6	0.311631	0.271444
993.8	1.0262	1.03248	993.8	0.886713	0.902204	993.8	0.740131	0.703315	993.8	0.503183	0.45309	993.8	0.311316	0.271613
994	1.02659	1.03248	994	0.886356	0.902281	994	0.739563	0.703515	994	0.50384	0.453309	994	0.311295	0.271781
994.2	1.02607	1.03249	994.2	0.886742	0.902357	994.2	0.739892	0.703714	994.2	0.504395	0.453528	994.2	0.311366	0.271948
994.4	1.02621	1.03249	994.4	0.886949	0.902434	994.4	0.739465	0.703913	994.4	0.503717	0.453746	994.4	0.311734	0.272116
994.6	1.02688	1.0325	994.6	0.887679	0.90251	994.6	0.739794	0.704111	994.6	0.503663	0.453965	994.6	0.312413	0.272284
994.8	1.02754	1.0325	994.8	0.888484	0.902585	994.8	0.740561	0.704309	994.8	0.503767	0.454183	994.8	0.313457	0.272451
995	1.02759	1.03251	995	0.889082	0.902661	995	0.741568	0.704507	995	0.50434	0.454401	995	0.314095	0.272619
995.2	1.02777	1.03251	995.2	0.889235	0.902736	995.2	0.74139	0.704704	995.2	0.50411	0.454618	995.2	0.314405	0.272786
995.4	1.02753	1.03252	995.4	0.889072	0.902811	995.4	0.741942	0.704901	995.4	0.504344	0.454836	995.4	0.315539	0.272953
995.6	1.02742	1.03253	995.6	0.889934	0.902885	995.6	0.742822	0.705098	995.6	0.504841	0.455053	995.6	0.316357	0.27312
995.8	1.02716	1.03253	995.8	0.890347	0.90296	995.8	0.743322	0.705294	995.8	0.505026	0.45527	995.8	0.316703	0.273287
996	1.0262	1.03254	996	0.890024	0.903034	996	0.742372	0.70549	996	0.504958	0.455487	996	0.316136	0.273454
996.2	1.02703	1.03254	996.2	0.890127	0.903108	996.2	0.742314	0.705685	996.2	0.505964	0.455703	996.2	0.316402	0.27362
996.4	1.02776	1.03255	996.4	0.890465	0.903181	996.4	0.743685	0.70588	996.4	0.506928	0.455919	996.4	0.316741	0.273787
996.6	1.02909	1.03255	996.6	0.890591	0.903255	996.6	0.744091	0.706075	996.6	0.507613	0.456135	996.6	0.317113	0.273953
996.8	1.0296	1.03256	996.8	0.890548	0.903328	996.8	0.744351	0.706269	996.8	0.508303	0.456351	996.8	0.317593	0.27412
997	1.02904	1.03256	997	0.890119	0.903401	997	0.744072	0.706463	997	0.507845	0.456566	997	0.316905	0.274286
997.2	1.02889	1.03257	997.2	0.889519	0.903473	997.2	0.744471	0.706657	997.2	0.507824	0.456781	997.2	0.316536	0.274452
997.4	1.02928	1.03257	997.4	0.889687	0.903545	997.4	0.744296	0.70685	997.4	0.507702	0.456996	997.4	0.31668	0.274618
997.6	1.0298	1.03258	997.6	0.890155	0.903618	997.6	0.744831	0.707043	997.6	0.508602	0.457211	997.6	0.316851	0.274784
997.8	1.02962	1.03258	997.8	0.890364	0.903689	997.8	0.745172	0.707235	997.8	0.508387	0.457426	997.8	0.316383	0.274949
998	1.02942	1.03259	998	0.890691	0.903761	998	0.745575	0.707428	998	0.508326	0.45764	998	0.316456	0.275115
998.2	1.02901	1.03259	998.2	0.891249	0.903832	998.2	0.745887	0.707619	998.2	0.508072	0.457854	998.2	0.316028	0.27528
998.4	1.02967	1.0326	998.4	0.891837	0.903903	998.4	0.745932	0.707811	998.4	0.507657	0.458068	998.4	0.315957	0.275446
998.6	1.02984	1.0326	998.6	0.893004	0.903974	998.6	0.746293	0.708002	998.6	0.508044	0.458281	998.6	0.316118	0.275611
998.8	1.02933	1.0326	998.8	0.892616	0.904045	998.8	0.746629	0.708192	998.8	0.50757	0.458495	998.8	0.316641	0.275776
999	1.02858	1.03261	999	0.892279	0.904115	999	0.746806	0.708383	999	0.506803	0.458708	999	0.316541	0.275941
999.2	1.02891	1.03261	999.2	0.892215	0.904185	999.2	0.746693	0.708573	999.2	0.506152	0.45892	999.2	0.316843	0.276106
999.4	1.02938	1.03262	999.4	0.892322	0.904255	999.4	0.747541	0.708762	999.4	0.506572	0.459133	999.4	0.317777	0.276271
999.6	1.02975	1.03262	999.6	0.892963	0.904325	999.6	0.74785	0.708951	999.6	0.507195	0.459345	999.6	0.318011	0.276435
999.8	1.02989	1.03263	999.8	0.892723	0.904394	999.8	0.748326	0.70914	999.8	0.507655	0.459557	999.8	0.31798	0.2766
1000	1.03014	1.03263	1000	0.893259	0.904463	1000	0.748376	0.709329	1000	0.508043	0.459769	1000	0.318419	0.276764
1000.2	1.03183	1.03264	1000.2	0.894152	0.904532	1000.2	0.749327	0.709517	1000.2	0.508904	0.459981	1000.2	0.319544	0.276928
1000.4	1.03224	1.03264	1000.4	0.894092	0.9046	1000.4	0.750062	0.709704	1000.4	0.508618	0.460192	1000.4	0.319757	0.277092
1000.6	1.03288	1.03265	1000.6	0.894317	0.904669	1000.6	0.750159	0.709892	1000.6	0.508835	0.460403	1000.6	0.320451	0.277256
1000.8	1.03239	1.03265	1000.8	0.893393	0.904737	1000.8	0.749678	0.710079	1000.8	0.508992	0.460614	1000.8	0.320649	0.27742
1001	1.03203	1.03265	1001	0.892782	0.904805	1001	0.748904	0.710266	1001	0.508297	0.460825	1001	0.32058	0.277584
1001.2	1.03242	1.03266	1001.2	0.892448	0.904873	1001.2	0.74864	0.710452	1001.2	0.509111	0.461035	1001.2	0.321104	0.277748
1001.4	1.03291	1.03266	1001.4	0.893466	0.90494	1001.4	0.748915	0.710638	1001.4	0.510074	0.461246	1001.4	0.321477	0.277911
1001.6	1.03341	1.03267	1001.6	0.893935	0.905007	1001.6	0.749524	0.710823	1001.6	0.511211	0.461456	1001.6	0.32195	0.278075
1001.8	1.033	1.03267	1001.8	0.894399	0.905074	1001.8	0.749695	0.711009	1001.8	0.511229	0.461665	1001.8	0.321878	0.278238
1002	1.03336	1.03268	1002	0.894627	0.905141	1002	0.749744	0.711194	1002	0.511647	0.461875	1002	0.322094	0.278401
1002.2	1.0339	1.03268	1002.2	0.895214	0.905207	1002.2	0.749679	0.711378	1002.2	0.512339	0.462084	1002.2	0.321977	0.278564
1002.4	1.03411	1.03268	1002.4	0.895957	0.905274	1002.4	0.749504	0.711562	1002.4	0.513339	0.462293	1002.4	0.322132	0.278727
1002.6	1.03335	1.03269	1002.6	0.896392	0.90534	1002.6	0.749027	0.711746	1002.6	0.513434	0.462502	1002.6	0.322169	0.27889
1002.8	1.03326	1.03269	1002.8	0.895998	0.905406	1002.8	0.749052	0.71193	1002.8	0.512783	0.462711	1002.8	0.322209	0.279053
1003	1.03328	1.0327	1003	0.896043	0.905471	1003	0.74976	0.712113	1003	0.512989	0.462919	1003	0.322374	0.279215
1003.2	1.0332	1.0327	1003.2	0.895927	0.905536	1003.2	0.749563	0.712296	1003.2	0.512948	0.463127	1003.2	0.32191	0.279378
1003.4	1.03359	1.0327	1003.4	0.896117	0.905602	1003.4	0.750189	0.712478	1003.4	0.513477	0.463335	1003.4	0.322407	0.27954
1003.6	1.03285	1.03271	1003.6	0.89613	0.905667	1003.6	0.749713	0.71266	1003.6	0.513459	0.463542	1003.6	0.321761	0.279702
1003.8	1.03286	1.03271	1003.8	0.896186	0.905731	1003.8	0.749806	0.712842	1003.8	0.512764	0.46375	1003.8	0.32202	0.279864
1004	1.03338	1.03272	1004	0.896777	0.905796	1004	0.750278	0.713023	1004	0.512117	0.463957	1004	0.321903	0.280026
1004.2	1.03365	1.03272	1004.2	0.896896	0.90586	1004.2	0.750296	0.713204	1004.2	0.51249	0.464164	1004.2	0.322107	0.280188
1004.4	1.03342	1.03272	1004.4	0.896693	0.905924	1004.4	0.750193	0.713385	1004.4	0.512338	0.464371	1004.4	0.322198	0.28035
1004.6	1.03388	1.03273	1004.6	0.896684	0.905988	1004.6	0.750225	0.713565	1004.6	0.512722	0.464577	1004.6	0.322664	0.280512
1004.8	1.03374	1.03273	1004.8	0.896375	0.906051	1004.8	0.749657	0.713745	1004.8	0.512865	0.464783	1004.8	0.323163	0.280673
1005	1.0341	1.03274	1005	0.896352	0.906114	1005	0.749563	0.713925	1005	0.512676	0.464989	1005	0.323475	0.280835
1005.2	1.03377	1.03274	1005.2	0.896161	0.906178	1005.2	0.74979	0.714104	1005.2	0.513097	0.465195	1005.2	0.323399	0.280996
1005.4	1.03347	1.03274	1005.4	0.896178	0.90624	1005.4	0.749976	0.714283	1005.4	0.513211	0.465401	1005.4	0.323424	0.281157
1005.6	1.03419	1.03275	1005.6	0.896498	0.906303	1005.6	0.750075	0.714462	1005.6	0.513346	0.465606	1005.6	0.323477	0.281318
1005.8	1.03452	1.03275	1005.8	0.896549	0.906366	1005.8	0.74996	0.71464	1005.8	0.513696	0.465811	1005.8	0.323459	0.281479
1006	1.03426	1.03275	1006	0.896169	0.906428	1006	0.749667	0.714818	1006	0.513835	0.466016	1006	0.323066	0.28164
1006.2	1.03375	1.03276	1006.2	0.896568	0.90649	1006.2	0.749256	0.714996	1006.2	0.514569	0.46622	1006.2	0.322902	0.281801
1006.4	1.03318	1.03276	1006.4	0.896626	0.906552	1006.4	0.748987	0.715173	1006.4	0.515272	0.466425	1006.4	0.322697	0.281961
1006.6	1.03262	1.03277	1006.6	0.896381	0.906613	1006.6	0.749051	0.71535	1006.6	0.514678	0.466629	1006.6	0.322899	0.282122
1006.8	1.03183	1.03277	1006.8	0.895742	0.906674	1006.8	0.748829	0.715527	1006.8	0.514617	0.466833	1006.8	0.321818	0.282282
1007	1.03133	1.03277	1007	0.896167	0.906736	1007	0.748925	0.715703	1007	0.514469	0.467037	1007	0.321411	0.282442
1007.2	1.03098	1.03278	1007.2	0.896468	0.906797	1007.2	0.749143	0.715879	1007.2	0.514206	0.46724	1007.2	0.321062	0.282602
1007.4	1.03161	1.03278	1007.4	0.896847	0.906857	1007.4	0.749992	0.716054	1007.4	0.514699	0.467443	1007.4	0.321569	0.282763
1007.6	1.03129	1.03278	1007.6	0.89713	0.906918	1007.6	0.749766	0.71623	1007.6	0.514337	0.467646	1007.6	0.321252	0.282922
1007.8	1.03211	1.03279	1007.8	0.897812	0.906978	1007.8	0.751126	0.716405	1007.8	0.514407	0.467849	1007.8	0.32239	0.283082
1008	1.03241	1.03279	1008	0.897843	0.907038	1008	0.75189	0.716579	1008	0.514628	0.468052	1008	0.322482	0.283242
1008.2	1.03303	1.03279	1008.2	0.89771	0.907098	1008.2	0.751825	0.716753	1008.2	0.514928	0.468254	1008.2	0.322873	0.283401
1008.4	1.0341	1.0328	1008.4	0.897735	0.907158	1008.4	0.752367	0.716927	1008.4	0.514807	0.468456	1008.4	0.323688	0.283561
1008.6	1.03467	1.0328	1008.6	0.897479	0.907217	1008.6	0.752756	0.717101	1008.6	0.515051	0.468658	1008.6	0.323923	0.28372
1008.8	1.03486	1.0328	1008.8	0.897383	0.907276	1008.8	0.753018	0.717274	1008.8	0.515622	0.46886	1008.8	0.324586	0.283879
1009	1.03533	1.03281	1009	0.896827	0.907335	1009	0.75279	0.717447	1009	0.515541	0.469061	1009	0.324856	0.284038
1009.2	1.03515	1.03281	1009.2	0.896483	0.907394	1009.2	0.752675	0.71762	1009.2	0.515263	0.469262	1009.2	0.324925	0.284197
1009.4	1.03612	1.03281	1009.4	0.896405	0.907453	1009.4	0.751789	0.717792	1009.4	0.514743	0.469463	1009.4	0.324893	0.284356
1009.6	1.03676	1.03282	1009.6	0.896767	0.907511	1009.6	0.751722	0.717964	1009.6	0.514044	0.469664	1009.6	0.324739	0.284515
1009.8	1.03652	1.03282	1009.8	0.896417	0.90757	1009.8	0.750967	0.718135	1009.8	0.514258	0.469865	1009.8	0.324793	0.284674
1010	1.03497	1.03282	1010	0.895781	0.907628	1010	0.750646	0.718307	1010	0.514194	0.470065	1010	0.324191	0.284832
1010.2	1.03469	1.03283	1010.2	0.896032	0.907685	1010.2	0.75009	0.718478	1010.2	0.514528	0.470265	1010.2	0.324367	0.28499
1010.4	1.03504	1.03283	1010.4	0.895983	0.907743	1010.4	0.750537	0.718648	1010.4	0.514877	0.470465	1010.4	0.324345	0.285149
1010.6	1.03557	1.03283	1010.6	0.896645	0.9078	1010.6	0.75089	0.718819	1010.6	0.515188	0.470664	1010.6	0.3249	0.285307
1010.8	1.03519	1.03284	1010.8	0.897188	0.907858	1010.8	0.7511	0.718989	1010.8	0.515004	0.470864	1010.8	0.324782	0.285465
1011	1.03522	1.03284	1011	0.898204	0.907915	1011	0.751961	0.719158	1011	0.515411	0.471063	1011	0.325607	0.285623
1011.2	1.03558	1.03284	1011.2	0.898723	0.907972	1011.2	0.753404	0.719327	1011.2	0.51621	0.471262	1011.2	0.326793	0.285781
1011.4	1.03567	1.03285	1011.4	0.899094	0.908028	1011.4	0.753658	0.719496	1011.4	0.51641	0.471461	1011.4	0.327443	0.285938
1011.6	1.03567	1.03285	1011.6	0.899961	0.908085	1011.6	0.754291	0.719665	1011.6	0.516067	0.471659	1011.6	0.327735	0.286096
1011.8	1.03621	1.03285	1011.8	0.900278	0.908141	1011.8	0.754555	0.719833	1011.8	0.516346	0.471857	1011.8	0.328002	0.286253
1012	1.03682	1.03286	1012	0.90034	0.908197	1012	0.754385	0.720001	1012	0.516488	0.472056	1012	0.328306	0.286411
1012.2	1.03744	1.03286	1012.2	0.900287	0.908253	1012.2	0.754659	0.720169	1012.2	0.516495	0.472253	1012.2	0.328093	0.286568
1012.4	1.03774	1.03286	1012.4	0.901078	0.908308	1012.4	0.755504	0.720337	1012.4	0.51744	0.472451	1012.4	0.329066	0.286725
1012.6	1.03726	1.03286	1012.6	0.900914	0.908364	1012.6	0.755441	0.720504	1012.6	0.517725	0.472648	1012.6	0.328528	0.286882
1012.8	1.03765	1.03287	1012.8	0.900618	0.908419	1012.8	0.755732	0.72067	1012.8	0.518611	0.472846	1012.8	0.328687	0.287039
1013	1.03802	1.03287	1013	0.901263	0.908474	1013	0.755363	0.720837	1013	0.518932	0.473043	1013	0.328541	0.287196
1013.2	1.03805	1.03287	1013.2	0.901019	0.908529	1013.2	0.755209	0.721003	1013.2	0.518837	0.473239	1013.2	0.328246	0.287353
1013.4	1.0385	1.03288	1013.4	0.900921	0.908584	1013.4	0.755226	0.721169	1013.4	0.518985	0.473436	1013.4	0.328288	0.287509
1013.6	1.03823	1.03288	1013.6	0.901255	0.908638	1013.6	0.755598	0.721334	1013.6	0.51941	0.473632	1013.6	0.327964	0.287666
1013.8	1.03839	1.03288	1013.8	0.901199	0.908692	1013.8	0.755557	0.721499	1013.8	0.520588	0.473828	1013.8	0.327891	0.287822
1014	1.0376	1.03288	1014	0.900239	0.908746	1014	0.755484	0.721664	1014	0.520637	0.474024	1014	0.327505	0.287978
1014.2	1.03828	1.03289	1014.2	0.900145	0.9088	1014.2	0.755747	0.721829	1014.2	0.521143	0.47422	1014.2	0.328003	0.288134
1014.4	1.03867	1.03289	1014.4	0.899414	0.908854	1014.4	0.756196	0.721993	1014.4	0.521398	0.474415	1014.4	0.328481	0.28829
1014.6	1.03853	1.03289	1014.6	0.899136	0.908908	1014.6	0.756063	0.722157	1014.6	0.521892	0.47461	1014.6	0.32912	0.288446
1014.8	1.03793	1.0329	1014.8	0.898765	0.908961	1014.8	0.756092	0.72232	1014.8	0.521808	0.474805	1014.8	0.329188	0.288602
1015	1.03819	1.0329	1015	0.89821	0.909014	1015	0.755954	0.722484	1015	0.52207	0.475	1015	0.329795	0.288758
1015.2	1.03852	1.0329	1015.2	0.898991	0.909067	1015.2	0.755911	0.722647	1015.2	0.522144	0.475195	1015.2	0.330555	0.288913
1015.4	1.03859	1.0329	1015.4	0.899181	0.90912	1015.4	0.755454	0.722809	1015.4	0.521524	0.475389	1015.4	0.330138	0.289069
1015.6	1.03915	1.03291	1015.6	0.899779	0.909173	1015.6	0.755662	0.722972	1015.6	0.521374	0.475583	1015.6	0.329969	0.289224
1015.8	1.04021	1.03291	1015.8	0.900293	0.909225	1015.8	0.75577	0.723134	1015.8	0.522019	0.475777	1015.8	0.330645	0.289379
1016	1.041	1.03291	1016	0.900874	0.909277	1016	0.756022	0.723295	1016	0.52199	0.475971	1016	0.330861	0.289534
1016.2	1.0411	1.03291	1016.2	0.901166	0.909329	1016.2	0.75626	0.723457	1016.2	0.521498	0.476164	1016.2	0.330159	0.289689
1016.4	1.04159	1.03292	1016.4	0.901991	0.909381	1016.4	0.756507	0.723618	1016.4	0.521566	0.476357	1016.4	0.33026	0.289844
1016.6	1.04158	1.03292	1016.6	0.902217	0.909433	1016.6	0.756368	0.723779	1016.6	0.520984	0.47655	1016.6	0.32907	0.289999
1016.8	1.04201	1.03292	1016.8	0.902991	0.909484	1016.8	0.756524	0.723939	1016.8	0.521357	0.476743	1016.8	0.329078	0.290153
1017	1.04223	1.03293	1017	0.904076	0.909536	1017	0.756401	0.724099	1017	0.520841	0.476936	1017	0.32901	0.290308
1017.2	1.04228	1.03293	1017.2	0.90436	0.909587	1017.2	0.756834	0.724259	1017.2	0.520895	0.477128	1017.2	0.328806	0.290462
1017.4	1.04275	1.03293	1017.4	0.905109	0.909638	1017.4	0.757902	0.724419	1017.4	0.521068	0.47732	1017.4	0.328772	0.290617
1017.6	1.04322	1.03293	1017.6	0.905815	0.909689	1017.6	0.758063	0.724578	1017.6	0.520766	0.477512	1017.6	0.328743	0.290771
1017.8	1.04348	1.03294	1017.8	0.905593	0.909739	1017.8	0.758639	0.724737	1017.8	0.521079	0.477704	1017.8	0.3288	0.290925
1018	1.04254	1.03294	1018	0.904319	0.90979	1018	0.758289	0.724896	1018	0.52044	0.477895	1018	0.328728	0.291079
1018.2	1.04315	1.03294	1018.2	0.904248	0.90984	1018.2	0.758856	0.725054	1018.2	0.520824	0.478087	1018.2	0.329491	0.291233
1018.4	1.04283	1.03294	1018.4	0.904443	0.90989	1018.4	0.758778	0.725212	1018.4	0.52114	0.478278	1018.4	0.330071	0.291386
1018.6	1.04222	1.03295	1018.6	0.904413	0.90994	1018.6	0.758326	0.72537	1018.6	0.521344	0.478469	1018.6	0.330369	0.29154
1018.8	1.04235	1.03295	1018.8	0.904298	0.90999	1018.8	0.758367	0.725527	1018.8	0.521683	0.478659	1018.8	0.330427	0.291694
1019	1.04159	1.03295	1019	0.903884	0.910039	1019	0.758012	0.725684	1019	0.521243	0.47885	1019	0.330305	0.291847
1019.2	1.04165	1.03295	1019.2	0.904528	0.910089	1019.2	0.758117	0.725841	1019.2	0.522104	0.47904	1019.2	0.33018	0.292
1019.4	1.04148	1.03295	1019.4	0.904005	0.910138	1019.4	0.758463	0.725998	1019.4	0.522201	0.47923	1019.4	0.330336	0.292153
1019.6	1.04147	1.03296	1019.6	0.903668	0.910187	1019.6	0.758849	0.726154	1019.6	0.522808	0.47942	1019.6	0.330662	0.292307
1019.8	1.04161	1.03296	1019.8	0.903539	0.910236	1019.8	0.75903	0.72631	1019.8	0.523284	0.479609	1019.8	0.331656	0.292459
1020	1.04182	1.03296	1020	0.903308	0.910285	1020	0.758607	0.726465	1020	0.523434	0.479799	1020	0.331337	0.292612
1020.2	1.04141	1.03296	1020.2	0.903146	0.910333	1020.2	0.758636	0.726621	1020.2	0.523199	0.479988	1020.2	0.331188	0.292765
1020.4	1.0418	1.03297	1020.4	0.902782	0.910381	1020.4	0.757983	0.726776	1020.4	0.523566	0.480177	1020.4	0.331382	0.292918
1020.6	1.04179	1.03297	1020.6	0.903257	0.91043	1020.6	0.758468	0.726931	1020.6	0.523364	0.480365	1020.6	0.331608	0.29307
1020.8	1.04152	1.03297	1020.8	0.903241	0.910478	1020.8	0.758667	0.727085	1020.8	0.522819	0.480554	1020.8	0.33208	0.293223
1021	1.04156	1.03297	1021	0.903354	0.910526	1021	0.758709	0.727239	1021	0.522606	0.480742	1021	0.332128	0.293375
1021.2	1.04138	1.03298	1021.2	0.90386	0.910573	1021.2	0.759476	0.727393	1021.2	0.523555	0.48093	1021.2	0.332658	0.293527
1021.4	1.04157	1.03298	1021.4	0.9036	0.910621	1021.4	0.75972	0.727547	1021.4	0.523739	0.481118	1021.4	0.333163	0.293679
1021.6	1.04181	1.03298	1021.6	0.903599	0.910668	1021.6	0.759825	0.7277	1021.6	0.523503	0.481306	1021.6	0.33384	0.293831
1021.8	1.04228	1.03298	1021.8	0.90389	0.910715	1021.8	0.759993	0.727853	1021.8	0.524439	0.481493	1021.8	0.334281	0.293983
1022	1.04242	1.03298	1022	0.903831	0.910762	1022	0.759348	0.728006	1022	0.524089	0.481681	1022	0.334512	0.294135
1022.2	1.0429	1.03299	1022.2	0.905118	0.910809	1022.2	0.759682	0.728158	1022.2	0.524196	0.481868	1022.2	0.335209	0.294286
1022.4	1.04271	1.03299	1022.4	0.905935	0.910856	1022.4	0.759263	0.72831	1022.4	0.524477	0.482054	1022.4	0.334801	0.294438
1022.6	1.0425	1.03299	1022.6	0.906215	0.910903	1022.6	0.759076	0.728462	1022.6	0.523997	0.482241	1022.6	0.333968	0.294589
1022.8	1.04256	1.03299	1022.8	0.906666	0.910949	1022.8	0.759445	0.728613	1022.8	0.524013	0.482428	1022.8	0.333498	0.294741
1023	1.04231	1.03299	1023	0.906755	0.910995	1023	0.759841	0.728765	1023	0.523549	0.482614	1023	0.332728	0.294892
1023.2	1.0424	1.033	1023.2	0.90683	0.911041	1023.2	0.760174	0.728916	1023.2	0.523809	0.4828	1023.2	0.332723	0.295043
1023.4	1.04223	1.033	1023.4	0.906678	0.911087	1023.4	0.760682	0.729066	1023.4	0.523807	0.482986	1023.4	0.332537	0.295194
1023.6	1.04225	1.033	1023.6	0.907002	0.911133	1023.6	0.761356	0.729217	1023.6	0.524472	0.483171	1023.6	0.332196	0.295345
1023.8	1.04293	1.033	1023.8	0.907515	0.911178	1023.8	0.762257	0.729367	1023.8	0.52465	0.483356	1023.8	0.332644	0.295496
1024	1.04391	1.03301	1024	0.907387	0.911224	1024	0.762484	0.729516	1024	0.524361	0.483542	1024	0.331923	0.295646
1024.2	1.04449	1.03301	1024.2	0.907642	0.911269	1024.2	0.762791	0.729666	1024.2	0.524249	0.483727	1024.2	0.332135	0.295797
1024.4	1.04447	1.03301	1024.4	0.907029	0.911314	1024.4	0.762351	0.729815	1024.4	0.524083	0.483911	1024.4	0.331924	0.295947
1024.6	1.04494	1.03301	1024.6	0.907313	0.911359	1024.6	0.762744	0.729964	1024.6	0.523674	0.484096	1024.6	0.332203	0.296097
1024.8	1.04438	1.03301	1024.8	0.906493	0.911404	1024.8	0.762306	0.730113	1024.8	0.523073	0.48428	1024.8	0.332116	0.296248
1025	1.04414	1.03302	1025	0.906899	0.911449	1025	0.761708	0.730261	1025	0.523995	0.484464	1025	0.332691	0.296398
1025.2	1.04364	1.03302	1025.2	0.907004	0.911493	1025.2	0.761361	0.730409	1025.2	0.524318	0.484648	1025.2	0.333372	0.296548
1025.4	1.04374	1.03302	1025.4	0.906991	0.911537	1025.4	0.760895	0.730557	1025.4	0.523952	0.484832	1025.4	0.333971	0.296698
1025.6	1.04457	1.03302	1025.6	0.907552	0.911582	1025.6	0.760674	0.730705	1025.6	0.524123	0.485016	1025.6	0.334782	0.296847
1025.8	1.04517	1.03302	1025.8	0.907826	0.911626	1025.8	0.759897	0.730852	1025.8	0.524841	0.485199	1025.8	0.335066	0.296997
1026	1.04638	1.03302	1026	0.908147	0.911669	1026	0.759863	0.730999	1026	0.525566	0.485382	1026	0.335412	0.297147
1026.2	1.04657	1.03303	1026.2	0.908643	0.911713	1026.2	0.760109	0.731145	1026.2	0.525893	0.485565	1026.2	0.335791	0.297296
1026.4	1.04711	1.03303	1026.4	0.908236	0.911757	1026.4	0.759822	0.731292	1026.4	0.526952	0.485747	1026.4	0.335831	0.297445
1026.6	1.04727	1.03303	1026.6	0.908471	0.9118	1026.6	0.760445	0.731438	1026.6	0.527181	0.48593	1026.6	0.336126	0.297595
1026.8	1.0471	1.03303	1026.8	0.908109	0.911843	1026.8	0.760498	0.731584	1026.8	0.527343	0.486112	1026.8	0.336409	0.297744
1027	1.04727	1.03303	1027	0.908333	0.911887	1027	0.760736	0.731729	1027	0.528042	0.486294	1027	0.336652	0.297893
1027.2	1.04719	1.03304	1027.2	0.90858	0.911929	1027.2	0.760802	0.731875	1027.2	0.528969	0.486476	1027.2	0.336706	0.298042
1027.4	1.04742	1.03304	1027.4	0.909019	0.911972	1027.4	0.761197	0.73202	1027.4	0.529356	0.486658	1027.4	0.336302	0.29819
1027.6	1.04696	1.03304	1027.6	0.909335	0.912015	1027.6	0.761589	0.732164	1027.6	0.529259	0.486839	1027.6	0.335962	0.298339
1027.8	1.04747	1.03304	1027.8	0.909203	0.912057	1027.8	0.762241	0.732309	1027.8	0.529055	0.487021	1027.8	0.336427	0.298488
1028	1.04783	1.03304	1028	0.909251	0.9121	1028	0.762329	0.732453	1028	0.529023	0.487202	1028	0.336413	0.298636
1028.2	1.04779	1.03304	1028.2	0.908718	0.912142	1028.2	0.762185	0.732597	1028.2	0.52902	0.487382	1028.2	0.336469	0.298785
1028.4	1.04663	1.03305	1028.4	0.907237	0.912184	1028.4	0.760706	0.73274	1028.4	0.5279	0.487563	1028.4	0.335492	0.298933
1028.6	1.0463	1.03305	1028.6	0.906975	0.912226	1028.6	0.760674	0.732884	1028.6	0.527437	0.487744	1028.6	0.335845	0.299081
1028.8	1.04506	1.03305	1028.8	0.905986	0.912268	1028.8	0.760412	0.733027	1028.8	0.526692	0.487924	1028.8	0.33565	0.299229
1029	1.04469	1.03305	1029	0.906779	0.912309	1029	0.760389	0.73317	1029	0.526575	0.488104	1029	0.335807	0.299377
1029.2	1.04446	1.03305	1029.2	0.90714	0.912351	1029.2	0.76067	0.733312	1029.2	0.526631	0.488284	1029.2	0.335883	0.299525
1029.4	1.04485	1.03306	1029.4	0.9072	0.912392	1029.4	0.761143	0.733454	1029.4	0.526226	0.488463	1029.4	0.336656	0.299673
1029.6	1.04455	1.03306	1029.6	0.906937	0.912433	1029.6	0.760695	0.733596	1029.6	0.526209	0.488643	1029.6	0.336245	0.29982
1029.8	1.04471	1.03306	1029.8	0.907166	0.912474	1029.8	0.760705	0.733738	1029.8	0.52695	0.488822	1029.8	0.336126	0.299968
1030	1.04517	1.03306	1030	0.907477	0.912515	1030	0.761174	0.73388	1030	0.527778	0.489001	1030	0.336067	0.300115
1030.2	1.04451	1.03306	1030.2	0.907343	0.912556	1030.2	0.761102	0.734021	1030.2	0.527629	0.48918	1030.2	0.33595	0.300262
1030.4	1.04384	1.03306	1030.4	0.906962	0.912597	1030.4	0.760887	0.734162	1030.4	0.528002	0.489359	1030.4	0.335391	0.300409
1030.6	1.0439	1.03307	1030.6	0.907504	0.912637	1030.6	0.761183	0.734302	1030.6	0.527872	0.489537	1030.6	0.335643	0.300557
1030.8	1.04404	1.03307	1030.8	0.907767	0.912677	1030.8	0.760852	0.734443	1030.8	0.527829	0.489715	1030.8	0.335667	0.300704
1031	1.04467	1.03307	1031	0.908649	0.912718	1031	0.761012	0.734583	1031	0.528436	0.489893	1031	0.335772	0.30085
1031.2	1.04438	1.03307	1031.2	0.908765	0.912758	1031.2	0.761165	0.734722	1031.2	0.528695	0.490071	1031.2	0.335479	0.300997
1031.4	1.04465	1.03307	1031.4	0.909963	0.912798	1031.4	0.761653	0.734862	1031.4	0.529032	0.490249	1031.4	0.336218	0.301144
1031.6	1.04477	1.03307	1031.6	0.910868	0.912837	1031.6	0.762543	0.735001	1031.6	0.529644	0.490426	1031.6	0.33708	0.30129
1031.8	1.04553	1.03307	1031.8	0.911098	0.912877	1031.8	0.763429	0.73514	1031.8	0.530834	0.490603	1031.8	0.337821	0.301437
1032	1.04669	1.03308	1032	0.911254	0.912916	1032	0.76371	0.735279	1032	0.531513	0.49078	1032	0.338112	0.301583
1032.2	1.04712	1.03308	1032.2	0.910252	0.912956	1032.2	0.763594	0.735418	1032.2	0.531427	0.490957	1032.2	0.338426	0.301729
1032.4	1.04739	1.03308	1032.4	0.909899	0.912995	1032.4	0.763498	0.735556	1032.4	0.531494	0.491134	1032.4	0.338496	0.301875
1032.6	1.04763	1.03308	1032.6	0.910661	0.913034	1032.6	0.765227	0.735694	1032.6	0.532131	0.49131	1032.6	0.339461	0.302021
1032.8	1.04818	1.03308	1032.8	0.910291	0.913073	1032.8	0.76564	0.735831	1032.8	0.531956	0.491487	1032.8	0.339439	0.302167
1033	1.04865	1.03308	1033	0.911202	0.913112	1033	0.766285	0.735969	1033	0.532601	0.491663	1033	0.339587	0.302313
1033.2	1.04913	1.03309	1033.2	0.91132	0.913151	1033.2	0.766784	0.736106	1033.2	0.532951	0.491838	1033.2	0.339953	0.302459
1033.4	1.04988	1.03309	1033.4	0.911879	0.913189	1033.4	0.766975	0.736243	1033.4	0.53264	0.492014	1033.4	0.340499	0.302604
1033.6	1.04909	1.03309	1033.6	0.911643	0.913227	1033.6	0.766569	0.73638	1033.6	0.532342	0.49219	1033.6	0.339949	0.30275
1033.8	1.04911	1.03309	1033.8	0.912022	0.913266	1033.8	0.766575	0.736516	1033.8	0.532787	0.492365	1033.8	0.33942	0.302895
1034	1.04849	1.03309	1034	0.911411	0.913304	1034	0.76598	0.736652	1034	0.53176	0.49254	1034	0.338491	0.303041
1034.2	1.04827	1.03309	1034.2	0.911247	0.913342	1034.2	0.765444	0.736788	1034.2	0.531268	0.492715	1034.2	0.33817	0.303186
1034.4	1.04803	1.03309	1034.4	0.911115	0.91338	1034.4	0.764708	0.736924	1034.4	0.530567	0.492889	1034.4	0.337574	0.303331
1034.6	1.04774	1.0331	1034.6	0.911354	0.913417	1034.6	0.764165	0.737059	1034.6	0.529523	0.493064	1034.6	0.337777	0.303476
1034.8	1.04752	1.0331	1034.8	0.91086	0.913455	1034.8	0.763664	0.737194	1034.8	0.528395	0.493238	1034.8	0.336994	0.303621
1035	1.04699	1.0331	1035	0.91083	0.913493	1035	0.763559	0.737329	1035	0.528601	0.493412	1035	0.336157	0.303765
1035.2	1.04615	1.0331	1035.2	0.910535	0.91353	1035.2	0.763044	0.737463	1035.2	0.528662	0.493586	1035.2	0.336146	0.30391
1035.4	1.04611	1.0331	1035.4	0.91081	0.913567	1035.4	0.76294	0.737598	1035.4	0.528898	0.49376	1035.4	0.336154	0.304055
1035.6	1.04544	1.0331	1035.6	0.909847	0.913604	1035.6	0.762393	0.737732	1035.6	0.528799	0.493933	1035.6	0.335675	0.304199
1035.8	1.0453	1.0331	1035.8	0.90904	0.913641	1035.8	0.762324	0.737866	1035.8	0.528781	0.494107	1035.8	0.335468	0.304343
1036	1.04587	1.03311	1036	0.909113	0.913678	1036	0.762224	0.737999	1036	0.528837	0.49428	1036	0.336054	0.304488
1036.2	1.04583	1.03311	1036.2	0.909228	0.913715	1036.2	0.762378	0.738132	1036.2	0.52867	0.494453	1036.2	0.336246	0.304632
1036.4	1.04617	1.03311	1036.4	0.909651	0.913751	1036.4	0.762639	0.738265	1036.4	0.52917	0.494625	1036.4	0.336524	0.304776
1036.6	1.04624	1.03311	1036.6	0.910065	0.913788	1036.6	0.763168	0.738398	1036.6	0.529337	0.494798	1036.6	0.336864	0.30492
1036.8	1.04648	1.03311	1036.8	0.909638	0.913824	1036.8	0.763116	0.738531	1036.8	0.529279	0.49497	1036.8	0.33713	0.305063
1037	1.04642	1.03311	1037	0.909891	0.91386	1037	0.76385	0.738663	1037	0.529892	0.495142	1037	0.337838	0.305207
1037.2	1.04713	1.03311	1037.2	0.910745	0.913896	1037.2	0.764787	0.738795	1037.2	0.529864	0.495314	1037.2	0.339049	0.305351
1037.4	1.04749	1.03311	1037.4	0.911177	0.913932	1037.4	0.765865	0.738927	1037.4	0.530684	0.495486	1037.4	0.339628	0.305494
1037.6	1.0475	1.03312	1037.6	0.911107	0.913968	1037.6	0.766267	0.739058	1037.6	0.530813	0.495658	1037.6	0.339566	0.305638
1037.8	1.04788	1.03312	1037.8	0.911515	0.914004	1037.8	0.766548	0.73919	1037.8	0.53114	0.495829	1037.8	0.339272	0.305781
1038	1.04791	1.03312	1038	0.911237	0.914039	1038	0.766625	0.739321	1038	0.530666	0.496	1038	0.339433	0.305924
1038.2	1.04801	1.03312	1038.2	0.911852	0.914075	1038.2	0.767054	0.739451	1038.2	0.531263	0.496171	1038.2	0.339916	0.306067
1038.4	1.04786	1.03312	1038.4	0.911934	0.91411	1038.4	0.767295	0.739582	1038.4	0.530875	0.496342	1038.4	0.339434	0.30621
1038.6	1.04742	1.03312	1038.6	0.911782	0.914145	1038.6	0.767883	0.739712	1038.6	0.530673	0.496513	1038.6	0.339429	0.306353
1038.8	1.0478	1.03312	1038.8	0.911215	0.91418	1038.8	0.768307	0.739842	1038.8	0.531073	0.496683	1038.8	0.338601	0.306496
1039	1.04799	1.03312	1039	0.911546	0.914215	1039	0.768943	0.739972	1039	0.532381	0.496853	1039	0.338402	0.306638
1039.2	1.0487	1.03313	1039.2	0.911781	0.91425	1039.2	0.768876	0.740101	1039.2	0.532525	0.497023	1039.2	0.339163	0.306781
1039.4	1.04908	1.03313	1039.4	0.911897	0.914285	1039.4	0.769481	0.740231	1039.4	0.532874	0.497193	1039.4	0.339733	0.306923
1039.6	1.04947	1.03313	1039.6	0.912205	0.914319	1039.6	0.769747	0.74036	1039.6	0.533359	0.497363	1039.6	0.340332	0.307066
1039.8	1.0504	1.03313	1039.8	0.91265	0.914354	1039.8	0.770432	0.740488	1039.8	0.533708	0.497532	1039.8	0.340999	0.307208
1040	1.05157	1.03313	1040	0.913536	0.914388	1040	0.770802	0.740617	1040	0.53379	0.497701	1040	0.341667	0.30735
1040.2	1.05216	1.03313	1040.2	0.914285	0.914422	1040.2	0.770767	0.740745	1040.2	0.534074	0.49787	1040.2	0.341909	0.307492
1040.4	1.05293	1.03313	1040.4	0.914368	0.914456	1040.4	0.770514	0.740873	1040.4	0.534631	0.498039	1040.4	0.342352	0.307634
1040.6	1.05332	1.03313	1040.6	0.914853	0.91449	1040.6	0.770182	0.741001	1040.6	0.534968	0.498208	1040.6	0.342594	0.307776
1040.8	1.05349	1.03314	1040.8	0.91434	0.914524	1040.8	0.769636	0.741129	1040.8	0.535073	0.498377	1040.8	0.343281	0.307918
1041	1.05325	1.03314	1041	0.914004	0.914558	1041	0.769185	0.741256	1041	0.535163	0.498545	1041	0.34317	0.308059
1041.2	1.05321	1.03314	1041.2	0.913643	0.914592	1041.2	0.768421	0.741383	1041.2	0.534381	0.498713	1041.2	0.342892	0.308201
1041.4	1.05325	1.03314	1041.4	0.913159	0.914625	1041.4	0.768296	0.74151	1041.4	0.534324	0.498881	1041.4	0.34241	0.308342
1041.6	1.05327	1.03314	1041.6	0.913278	0.914659	1041.6	0.767688	0.741636	1041.6	0.533757	0.499049	1041.6	0.341793	0.308483
1041.8	1.05241	1.03314	1041.8	0.913044	0.914692	1041.8	0.76709	0.741763	1041.8	0.533699	0.499216	1041.8	0.341724	0.308625
1042	1.05239	1.03314	1042	0.913026	0.914725	1042	0.766707	0.741889	1042	0.533472	0.499384	1042	0.341773	0.308766
1042.2	1.05243	1.03314	1042.2	0.913426	0.914758	1042.2	0.766699	0.742015	1042.2	0.533581	0.499551	1042.2	0.341715	0.308907
1042.4	1.05238	1.03314	1042.4	0.913684	0.914791	1042.4	0.766814	0.74214	1042.4	0.533729	0.499718	1042.4	0.34153	0.309048
1042.6	1.05277	1.03315	1042.6	0.914491	0.914824	1042.6	0.767885	0.742266	1042.6	0.534725	0.499885	1042.6	0.342026	0.309188
1042.8	1.05307	1.03315	1042.8	0.91455	0.914856	1042.8	0.768565	0.742391	1042.8	0.534612	0.500051	1042.8	0.341959	0.309329
1043	1.05313	1.03315	1043	0.91537	0.914889	1043	0.769781	0.742516	1043	0.535026	0.500218	1043	0.342779	0.30947
1043.2	1.05281	1.03315	1043.2	0.915963	0.914921	1043.2	0.769709	0.74264	1043.2	0.534876	0.500384	1043.2	0.343515	0.30961
1043.4	1.0535	1.03315	1043.4	0.916554	0.914954	1043.4	0.771252	0.742765	1043.4	0.535186	0.50055	1043.4	0.344521	0.309751
1043.6	1.05341	1.03315	1043.6	0.91679	0.914986	1043.6	0.772637	0.742889	1043.6	0.534933	0.500716	1043.6	0.344643	0.309891
1043.8	1.0534	1.03315	1043.8	0.916369	0.915018	1043.8	0.773195	0.743013	1043.8	0.534856	0.500882	1043.8	0.344626	0.310031
1044	1.05406	1.03315	1044	0.916644	0.91505	1044	0.773553	0.743137	1044	0.535102	0.501047	1044	0.344666	0.310171
1044.2	1.05414	1.03315	1044.2	0.916725	0.915082	1044.2	0.77313	0.74326	1044.2	0.535663	0.501212	1044.2	0.344719	0.310311
1044.4	1.05361	1.03316	1044.4	0.916017	0.915114	1044.4	0.772641	0.743383	1044.4	0.536286	0.501377	1044.4	0.344686	0.310451
1044.6	1.05318	1.03316	1044.6	0.915148	0.915146	1044.6	0.771955	0.743506	1044.6	0.53631	0.501542	1044.6	0.344474	0.310591
1044.8	1.0532	1.03316	1044.8	0.914039	0.915177	1044.8	0.771394	0.743629	1044.8	0.536534	0.501707	1044.8	0.344291	0.310731
1045	1.05175	1.03316	1045	0.913223	0.915209	1045	0.770235	0.743752	1045	0.536279	0.501872	1045	0.343642	0.31087
1045.2	1.05153	1.03316	1045.2	0.913139	0.91524	1045.2	0.769681	0.743874	1045.2	0.535769	0.502036	1045.2	0.343118	0.31101
1045.4	1.05184	1.03316	1045.4	0.913662	0.915271	1045.4	0.769902	0.743996	1045.4	0.536864	0.5022	1045.4	0.343904	0.311149
1045.6	1.05148	1.03316	1045.6	0.91354	0.915302	1045.6	0.769339	0.744118	1045.6	0.536911	0.502364	1045.6	0.343743	0.311288
1045.8	1.0514	1.03316	1045.8	0.914212	0.915333	1045.8	0.769182	0.744239	1045.8	0.537592	0.502528	1045.8	0.344387	0.311427
1046	1.05187	1.03316	1046	0.914482	0.915364	1046	0.769079	0.744361	1046	0.537492	0.502692	1046	0.344167	0.311567
1046.2	1.052	1.03316	1046.2	0.915608	0.915395	1046.2	0.769774	0.744482	1046.2	0.538155	0.502855	1046.2	0.344518	0.311705
1046.4	1.0522	1.03317	1046.4	0.916154	0.915426	1046.4	0.77001	0.744603	1046.4	0.538306	0.503019	1046.4	0.344616	0.311844
1046.6	1.05289	1.03317	1046.6	0.916988	0.915456	1046.6	0.771116	0.744723	1046.6	0.538888	0.503182	1046.6	0.34506	0.311983
1046.8	1.05337	1.03317	1046.8	0.917568	0.915487	1046.8	0.771757	0.744844	1046.8	0.538557	0.503345	1046.8	0.345582	0.312122
1047	1.05337	1.03317	1047	0.918351	0.915517	1047	0.771815	0.744964	1047	0.53866	0.503507	1047	0.345465	0.31226
1047.2	1.0539	1.03317	1047.2	0.919007	0.915548	1047.2	0.7718	0.745084	1047.2	0.538888	0.50367	1047.2	0.34566	0.312399
1047.4	1.05517	1.03317	1047.4	0.91943	0.915578	1047.4	0.773409	0.745204	1047.4	0.539009	0.503832	1047.4	0.346365	0.312537
1047.6	1.05494	1.03317	1047.6	0.919698	0.915608	1047.6	0.773981	0.745323	1047.6	0.538506	0.503995	1047.6	0.346344	0.312675
1047.8	1.05588	1.03317	1047.8	0.919777	0.915638	1047.8	0.773652	0.745442	1047.8	0.539175	0.504157	1047.8	0.346834	0.312814
1048	1.05703	1.03317	1048	0.920104	0.915668	1048	0.77349	0.745561	1048	0.539175	0.504318	1048	0.347565	0.312952
1048.2	1.05609	1.03317	1048.2	0.919244	0.915697	1048.2	0.77319	0.74568	1048.2	0.538383	0.50448	1048.2	0.347316	0.31309
1048.4	1.05538	1.03317	1048.4	0.918906	0.915727	1048.4	0.77324	0.745799	1048.4	0.537924	0.504642	1048.4	0.34694	0.313228
1048.6	1.05548	1.03318	1048.6	0.918334	0.915757	1048.6	0.773192	0.745917	1048.6	0.537217	0.504803	1048.6	0.346651	0.313365
1048.8	1.05513	1.03318	1048.8	0.918029	0.915786	1048.8	0.772365	0.746035	1048.8	0.537118	0.504964	1048.8	0.34655	0.313503
1049	1.0541	1.03318	1049	0.917562	0.915815	1049	0.771862	0.746153	1049	0.53649	0.505125	1049	0.346722	0.313641
1049.2	1.05409	1.03318	1049.2	0.917251	0.915845	1049.2	0.772093	0.746271	1049.2	0.536016	0.505286	1049.2	0.346845	0.313778
1049.4	1.05336	1.03318	1049.4	0.916611	0.915874	1049.4	0.772462	0.746389	1049.4	0.535648	0.505446	1049.4	0.347028	0.313915
1049.6	1.05248	1.03318	1049.6	0.916078	0.915903	1049.6	0.772425	0.746506	1049.6	0.534605	0.505607	1049.6	0.346705	0.314053
1049.8	1.05103	1.03318	1049.8	0.915396	0.915932	1049.8	0.771566	0.746623	1049.8	0.533735	0.505767	1049.8	0.345687	0.31419
1050	1.05082	1.03318	1050	0.914706	0.91596	1050	0.772221	0.74674	1050	0.533344	0.505927	1050	0.345594	0.314327
1050.2	1.05069	1.03318	1050.2	0.915208	0.915989	1050.2	0.77295	0.746856	1050.2	0.533767	0.506087	1050.2	0.34555	0.314464
1050.4	1.05089	1.03318	1050.4	0.915289	0.916018	1050.4	0.77332	0.746972	1050.4	0.533846	0.506246	1050.4	0.34546	0.314601
1050.6	1.05131	1.03318	1050.6	0.91563	0.916046	1050.6	0.773953	0.747089	1050.6	0.534569	0.506406	1050.6	0.345475	0.314738
1050.8	1.05179	1.03318	1050.8	0.916345	0.916075	1050.8	0.774291	0.747205	1050.8	0.53506	0.506565	1050.8	0.345356	0.314874
1051	1.05206	1.03319	1051	0.916398	0.916103	1051	0.77402	0.74732	1051	0.535592	0.506724	1051	0.344865	0.315011
1051.2	1.05311	1.03319	1051.2	0.917225	0.916131	1051.2	0.774758	0.747436	1051.2	0.536661	0.506883	1051.2	0.345465	0.315147
1051.4	1.05346	1.03319	1051.4	0.917975	0.916159	1051.4	0.775526	0.747551	1051.4	0.537312	0.507042	1051.4	0.345953	0.315284
1051.6	1.05451	1.03319	1051.6	0.918797	0.916187	1051.6	0.775896	0.747666	1051.6	0.538323	0.507201	1051.6	0.346526	0.31542
1051.8	1.05539	1.03319	1051.8	0.918502	0.916215	1051.8	0.775741	0.747781	1051.8	0.539238	0.507359	1051.8	0.34692	0.315556
1052	1.05538	1.03319	1052	0.918213	0.916243	1052	0.775473	0.747895	1052	0.539273	0.507517	1052	0.346846	0.315692
1052.2	1.0542	1.03319	1052.2	0.917388	0.916271	1052.2	0.775054	0.74801	1052.2	0.538716	0.507675	1052.2	0.345908	0.315828
1052.4	1.05453	1.03319	1052.4	0.918339	0.916299	1052.4	0.774701	0.748124	1052.4	0.539001	0.507833	1052.4	0.346192	0.315964
1052.6	1.05507	1.03319	1052.6	0.918409	0.916326	1052.6	0.774587	0.748238	1052.6	0.539459	0.507991	1052.6	0.346669	0.3161
1052.8	1.05542	1.03319	1052.8	0.918756	0.916354	1052.8	0.774114	0.748351	1052.8	0.539385	0.508148	1052.8	0.346956	0.316235
1053	1.05538	1.03319	1053	0.918954	0.916381	1053	0.774794	0.748465	1053	0.539271	0.508306	1053	0.347389	0.316371
1053.2	1.05492	1.03319	1053.2	0.918739	0.916408	1053.2	0.774585	0.748578	1053.2	0.538606	0.508463	1053.2	0.347567	0.316506
1053.4	1.05518	1.0332	1053.4	0.918564	0.916435	1053.4	0.774292	0.748691	1053.4	0.538339	0.50862	1053.4	0.347372	0.316642
1053.6	1.05539	1.0332	1053.6	0.918672	0.916462	1053.6	0.773576	0.748804	1053.6	0.537873	0.508777	1053.6	0.347596	0.316777
1053.8	1.05502	1.0332	1053.8	0.918081	0.916489	1053.8	0.773014	0.748917	1053.8	0.537062	0.508933	1053.8	0.347496	0.316912
1054	1.05594	1.0332	1054	0.918752	0.916516	1054	0.774533	0.749029	1054	0.537544	0.50909	1054	0.348599	0.317047
1054.2	1.05661	1.0332	1054.2	0.919327	0.916543	1054.2	0.774382	0.749141	1054.2	0.53794	0.509246	1054.2	0.348278	0.317182
1054.4	1.05655	1.0332	1054.4	0.919413	0.91657	1054.4	0.774284	0.749253	1054.4	0.537495	0.509402	1054.4	0.348423	0.317317
1054.6	1.05635	1.0332	1054.6	0.918896	0.916596	1054.6	0.773683	0.749365	1054.6	0.536779	0.509558	1054.6	0.347639	0.317452
1054.8	1.05617	1.0332	1054.8	0.919282	0.916623	1054.8	0.773799	0.749477	1054.8	0.536486	0.509714	1054.8	0.347459	0.317587
1055	1.05621	1.0332	1055	0.919458	0.916649	1055	0.773565	0.749588	1055	0.536826	0.50987	1055	0.347383	0.317721
1055.2	1.05679	1.0332	1055.2	0.919839	0.916676	1055.2	0.773848	0.749699	1055.2	0.537395	0.510025	1055.2	0.34736	0.317856
1055.4	1.05661	1.0332	1055.4	0.919501	0.916702	1055.4	0.774364	0.74981	1055.4	0.537781	0.51018	1055.4	0.348028	0.31799
1055.6	1.05704	1.0332	1055.6	0.919361	0.916728	1055.6	0.773737	0.749921	1055.6	0.537865	0.510335	1055.6	0.347598	0.318125
1055.8	1.05701	1.0332	1055.8	0.918793	0.916754	1055.8	0.773345	0.750031	1055.8	0.53821	0.51049	1055.8	0.347727	0.318259
1056	1.05695	1.0332	1056	0.91896	0.91678	1056	0.772981	0.750142	1056	0.53804	0.510645	1056	0.347653	0.318393
1056.2	1.05639	1.03321	1056.2	0.918917	0.916806	1056.2	0.772472	0.750252	1056.2	0.537053	0.5108	1056.2	0.347153	0.318527
1056.4	1.05626	1.03321	1056.4	0.920016	0.916832	1056.4	0.772335	0.750361	1056.4	0.536996	0.510954	1056.4	0.346833	0.318661
1056.6	1.0557	1.03321	1056.6	0.920178	0.916857	1056.6	0.772563	0.750471	1056.6	0.536943	0.511108	1056.6	0.346624	0.318795
1056.8	1.05597	1.03321	1056.8	0.920918	0.916883	1056.8	0.772813	0.750581	1056.8	0.537285	0.511262	1056.8	0.346424	0.318928
1057	1.05592	1.03321	1057	0.921123	0.916908	1057	0.773266	0.75069	1057	0.53731	0.511416	1057	0.346269	0.319062
1057.2	1.05673	1.03321	1057.2	0.922358	0.916934	1057.2	0.773976	0.750799	1057.2	0.538421	0.51157	1057.2	0.347458	0.319196
1057.4	1.05762	1.03321	1057.4	0.922741	0.916959	1057.4	0.774141	0.750908	1057.4	0.539343	0.511723	1057.4	0.348638	0.319329
1057.6	1.05819	1.03321	1057.6	0.923646	0.916984	1057.6	0.774882	0.751016	1057.6	0.540359	0.511877	1057.6	0.34953	0.319462
1057.8	1.05824	1.03321	1057.8	0.923952	0.91701	1057.8	0.77549	0.751125	1057.8	0.541299	0.51203	1057.8	0.350201	0.319596
1058	1.05902	1.03321	1058	0.924094	0.917035	1058	0.775978	0.751233	1058	0.542088	0.512183	1058	0.350434	0.319729
1058.2	1.05928	1.03321	1058.2	0.923985	0.91706	1058.2	0.775509	0.751341	1058.2	0.542653	0.512336	1058.2	0.350255	0.319862
1058.4	1.05882	1.03321	1058.4	0.923816	0.917085	1058.4	0.775072	0.751449	1058.4	0.542451	0.512488	1058.4	0.350233	0.319995
1058.6	1.05892	1.03321	1058.6	0.923842	0.917109	1058.6	0.775357	0.751556	1058.6	0.542591	0.512641	1058.6	0.350136	0.320128
1058.8	1.05905	1.03321	1058.8	0.923843	0.917134	1058.8	0.775589	0.751663	1058.8	0.543183	0.512793	1058.8	0.350161	0.32026
1059	1.06005	1.03321	1059	0.924088	0.917159	1059	0.775814	0.751771	1059	0.54379	0.512945	1059	0.350053	0.320393
1059.2	1.06102	1.03322	1059.2	0.924517	0.917183	1059.2	0.776689	0.751878	1059.2	0.544106	0.513097	1059.2	0.350244	0.320526
1059.4	1.06084	1.03322	1059.4	0.924192	0.917208	1059.4	0.777212	0.751984	1059.4	0.54372	0.513249	1059.4	0.350168	0.320658
1059.6	1.06085	1.03322	1059.6	0.92419	0.917232	1059.6	0.776314	0.752091	1059.6	0.543089	0.513401	1059.6	0.348813	0.32079
1059.8	1.06107	1.03322	1059.8	0.923999	0.917256	1059.8	0.776658	0.752197	1059.8	0.543196	0.513552	1059.8	0.348789	0.320923
1060	1.06155	1.03322	1060	0.924465	0.917281	1060	0.777095	0.752303	1060	0.542543	0.513703	1060	0.348365	0.321055
1060.2	1.06175	1.03322	1060.2	0.924479	0.917305	1060.2	0.777354	0.752409	1060.2	0.542482	0.513855	1060.2	0.348289	0.321187
1060.4	1.06105	1.03322	1060.4	0.924473	0.917329	1060.4	0.777043	0.752515	1060.4	0.542196	0.514005	1060.4	0.347547	0.321319
1060.6	1.06116	1.03322	1060.6	0.9241	0.917353	1060.6	0.777774	0.752621	1060.6	0.542405	0.514156	1060.6	0.347785	0.321451
1060.8	1.06216	1.03322	1060.8	0.924269	0.917377	1060.8	0.778246	0.752726	1060.8	0.542717	0.514307	1060.8	0.348347	0.321583
1061	1.06216	1.03322	1061	0.924216	0.9174	1061	0.778824	0.752831	1061	0.541933	0.514457	1061	0.349281	0.321714
1061.2	1.06252	1.03322	1061.2	0.924656	0.917424	1061.2	0.779429	0.752936	1061.2	0.542529	0.514608	1061.2	0.350631	0.321846
1061.4	1.06243	1.03322	1061.4	0.924112	0.917448	1061.4	0.778911	0.753041	1061.4	0.542565	0.514758	1061.4	0.351241	0.321977
1061.6	1.06275	1.03322	1061.6	0.923896	0.917471	1061.6	0.77909	0.753145	1061.6	0.542537	0.514908	1061.6	0.351156	0.322109
1061.8	1.062	1.03322	1061.8	0.923708	0.917495	1061.8	0.778978	0.75325	1061.8	0.542017	0.515057	1061.8	0.351443	0.32224
1062	1.06134	1.03322	1062	0.922817	0.917518	1062	0.778486	0.753354	1062	0.541294	0.515207	1062	0.351545	0.322371
1062.2	1.06092	1.03322	1062.2	0.923246	0.917541	1062.2	0.778325	0.753458	1062.2	0.540881	0.515356	1062.2	0.352552	0.322502
1062.4	1.0607	1.03322	1062.4	0.922321	0.917565	1062.4	0.778013	0.753561	1062.4	0.540981	0.515506	1062.4	0.352805	0.322634
1062.6	1.06012	1.03323	1062.6	0.922309	0.917588	1062.6	0.77824	0.753665	1062.6	0.54075	0.515655	1062.6	0.353152	0.322764
1062.8	1.06034	1.03323	1062.8	0.922021	0.917611	1062.8	0.778245	0.753768	1062.8	0.541111	0.515804	1062.8	0.353476	0.322895
1063	1.06049	1.03323	1063	0.922416	0.917634	1063	0.778283	0.753871	1063	0.541098	0.515953	1063	0.353174	0.323026
1063.2	1.05954	1.03323	1063.2	0.921925	0.917657	1063.2	0.778371	0.753974	1063.2	0.5409	0.516101	1063.2	0.353018	0.323157
1063.4	1.05881	1.03323	1063.4	0.921298	0.917679	1063.4	0.777348	0.754077	1063.4	0.540599	0.51625	1063.4	0.352451	0.323287
1063.6	1.05859	1.03323	1063.6	0.920928	0.917702	1063.6	0.777271	0.75418	1063.6	0.541493	0.516398	1063.6	0.352197	0.323418
1063.8	1.05913	1.03323	1063.8	0.921808	0.917725	1063.8	0.777539	0.754282	1063.8	0.542441	0.516546	1063.8	0.352182	0.323548
1064	1.06014	1.03323	1064	0.922588	0.917747	1064	0.777337	0.754384	1064	0.543075	0.516694	1064	0.352023	0.323678
1064.2	1.05994	1.03323	1064.2	0.922547	0.91777	1064.2	0.777312	0.754486	1064.2	0.543666	0.516842	1064.2	0.351612	0.323809
1064.4	1.0584	1.03323	1064.4	0.921651	0.917792	1064.4	0.776297	0.754588	1064.4	0.543012	0.516989	1064.4	0.3505	0.323939
1064.6	1.05917	1.03323	1064.6	0.922032	0.917815	1064.6	0.776611	0.754689	1064.6	0.543501	0.517137	1064.6	0.350616	0.324069
1064.8	1.05958	1.03323	1064.8	0.922881	0.917837	1064.8	0.776668	0.754791	1064.8	0.543819	0.517284	1064.8	0.351094	0.324198
1065	1.05997	1.03323	1065	0.923829	0.917859	1065	0.77674	0.754892	1065	0.543627	0.517431	1065	0.350865	0.324328
1065.2	1.0605	1.03323	1065.2	0.924047	0.917881	1065.2	0.776495	0.754993	1065.2	0.544467	0.517578	1065.2	0.350433	0.324458
1065.4	1.06057	1.03323	1065.4	0.924266	0.917903	1065.4	0.776029	0.755094	1065.4	0.544251	0.517725	1065.4	0.350388	0.324588
1065.6	1.06058	1.03323	1065.6	0.924013	0.917925	1065.6	0.776382	0.755194	1065.6	0.543588	0.517871	1065.6	0.350006	0.324717
1065.8	1.05983	1.03323	1065.8	0.924068	0.917947	1065.8	0.77623	0.755295	1065.8	0.542856	0.518018	1065.8	0.349913	0.324847
1066	1.05976	1.03323	1066	0.923946	0.917969	1066	0.776192	0.755395	1066	0.542662	0.518164	1066	0.350303	0.324976
1066.2	1.06053	1.03323	1066.2	0.92417	0.91799	1066.2	0.776722	0.755495	1066.2	0.54268	0.51831	1066.2	0.350904	0.325105
1066.4	1.06055	1.03324	1066.4	0.923613	0.918012	1066.4	0.776605	0.755595	1066.4	0.542927	0.518456	1066.4	0.350354	0.325234
1066.6	1.0605	1.03324	1066.6	0.924113	0.918034	1066.6	0.776777	0.755694	1066.6	0.542779	0.518602	1066.6	0.35098	0.325363
1066.8	1.0616	1.03324	1066.8	0.924725	0.918055	1066.8	0.777187	0.755794	1066.8	0.543457	0.518748	1066.8	0.351398	0.325492
1067	1.06145	1.03324	1067	0.924718	0.918077	1067	0.777233	0.755893	1067	0.543068	0.518893	1067	0.351376	0.325621
1067.2	1.06126	1.03324	1067.2	0.924329	0.918098	1067.2	0.777746	0.755992	1067.2	0.543005	0.519038	1067.2	0.351645	0.32575
1067.4	1.06143	1.03324	1067.4	0.924453	0.918119	1067.4	0.777583	0.756091	1067.4	0.54363	0.519184	1067.4	0.351983	0.325879
1067.6	1.06156	1.03324	1067.6	0.924294	0.91814	1067.6	0.778337	0.75619	1067.6	0.544101	0.519328	1067.6	0.352251	0.326007
1067.8	1.06142	1.03324	1067.8	0.924824	0.918161	1067.8	0.778312	0.756288	1067.8	0.544102	0.519473	1067.8	0.351906	0.326136
1068	1.06108	1.03324	1068	0.925069	0.918182	1068	0.778274	0.756387	1068	0.544087	0.519618	1068	0.351579	0.326264
1068.2	1.06073	1.03324	1068.2	0.924898	0.918203	1068.2	0.7787	0.756485	1068.2	0.544459	0.519762	1068.2	0.351493	0.326392
1068.4	1.06085	1.03324	1068.4	0.925442	0.918224	1068.4	0.778793	0.756583	1068.4	0.544975	0.519907	1068.4	0.352118	0.32652
1068.6	1.06209	1.03324	1068.6	0.92661	0.918245	1068.6	0.779479	0.75668	1068.6	0.546143	0.520051	1068.6	0.352803	0.326649
1068.8	1.06247	1.03324	1068.8	0.927645	0.918266	1068.8	0.780373	0.756778	1068.8	0.546861	0.520195	1068.8	0.353487	0.326777
1069	1.06365	1.03324	1069	0.927705	0.918287	1069	0.780596	0.756875	1069	0.547741	0.520339	1069	0.353206	0.326905
1069.2	1.06376	1.03324	1069.2	0.927399	0.918307	1069.2	0.780889	0.756972	1069.2	0.548561	0.520482	1069.2	0.353847	0.327032
1069.4	1.06431	1.03324	1069.4	0.92746	0.918328	1069.4	0.781227	0.757069	1069.4	0.548257	0.520626	1069.4	0.354506	0.32716
1069.6	1.06515	1.03324	1069.6	0.927452	0.918348	1069.6	0.781783	0.757166	1069.6	0.548881	0.520769	1069.6	0.354834	0.327288
1069.8	1.06545	1.03324	1069.8	0.927422	0.918369	1069.8	0.7818	0.757263	1069.8	0.548544	0.520913	1069.8	0.355083	0.327415
1070	1.06563	1.03324	1070	0.927501	0.918389	1070	0.781946	0.757359	1070	0.548522	0.521056	1070	0.355584	0.327543
1070.2	1.06616	1.03324	1070.2	0.927408	0.918409	1070.2	0.781877	0.757456	1070.2	0.547975	0.521198	1070.2	0.355252	0.32767
1070.4	1.06603	1.03324	1070.4	0.927468	0.918429	1070.4	0.780983	0.757552	1070.4	0.547168	0.521341	1070.4	0.354906	0.327797
1070.6	1.06644	1.03325	1070.6	0.927423	0.918449	1070.6	0.781032	0.757648	1070.6	0.546802	0.521484	1070.6	0.355288	0.327925
1070.8	1.06702	1.03325	1070.8	0.927768	0.91847	1070.8	0.780985	0.757743	1070.8	0.546195	0.521626	1070.8	0.355287	0.328052
1071	1.06688	1.03325	1071	0.927274	0.918489	1071	0.78131	0.757839	1071	0.545143	0.521768	1071	0.35516	0.328179
1071.2	1.06592	1.03325	1071.2	0.92651	0.918509	1071.2	0.78085	0.757934	1071.2	0.544643	0.52191	1071.2	0.354319	0.328306
1071.4	1.06574	1.03325	1071.4	0.926265	0.918529	1071.4	0.780189	0.758029	1071.4	0.544487	0.522052	1071.4	0.354033	0.328432
1071.6	1.06559	1.03325	1071.6	0.925891	0.918549	1071.6	0.780216	0.758124	1071.6	0.544079	0.522194	1071.6	0.353666	0.328559
1071.8	1.06532	1.03325	1071.8	0.925687	0.918569	1071.8	0.77987	0.758219	1071.8	0.544152	0.522336	1071.8	0.353128	0.328686
1072	1.0652	1.03325	1072	0.925851	0.918588	1072	0.779865	0.758314	1072	0.543701	0.522477	1072	0.353123	0.328812
1072.2	1.06575	1.03325	1072.2	0.92574	0.918608	1072.2	0.779683	0.758408	1072.2	0.543977	0.522618	1072.2	0.353249	0.328939
1072.4	1.06556	1.03325	1072.4	0.925894	0.918627	1072.4	0.779305	0.758503	1072.4	0.544186	0.52276	1072.4	0.353275	0.329065
1072.6	1.06582	1.03325	1072.6	0.926391	0.918647	1072.6	0.779622	0.758597	1072.6	0.544522	0.522901	1072.6	0.35307	0.329191
1072.8	1.06581	1.03325	1072.8	0.926951	0.918666	1072.8	0.779984	0.758691	1072.8	0.545247	0.523041	1072.8	0.353037	0.329318
1073	1.06582	1.03325	1073	0.926663	0.918685	1073	0.780046	0.758784	1073	0.54597	0.523182	1073	0.352928	0.329444
1073.2	1.06561	1.03325	1073.2	0.926665	0.918705	1073.2	0.780331	0.758878	1073.2	0.546821	0.523322	1073.2	0.353527	0.32957
1073.4	1.06638	1.03325	1073.4	0.927118	0.918724	1073.4	0.780558	0.758971	1073.4	0.547131	0.523463	1073.4	0.353993	0.329696
1073.6	1.06617	1.03325	1073.6	0.927507	0.918743	1073.6	0.78023	0.759064	1073.6	0.547602	0.523603	1073.6	0.35422	0.329821
1073.8	1.06559	1.03325	1073.8	0.926866	0.918762	1073.8	0.780032	0.759157	1073.8	0.547284	0.523743	1073.8	0.35422	0.329947
1074	1.06521	1.03325	1074	0.927011	0.918781	1074	0.77982	0.75925	1074	0.547474	0.523883	1074	0.354435	0.330073
1074.2	1.06556	1.03325	1074.2	0.92719	0.9188	1074.2	0.7799	0.759343	1074.2	0.547394	0.524023	1074.2	0.354571	0.330198
1074.4	1.06544	1.03325	1074.4	0.926988	0.918818	1074.4	0.779724	0.759435	1074.4	0.546697	0.524162	1074.4	0.35387	0.330324
1074.6	1.06566	1.03325	1074.6	0.926624	0.918837	1074.6	0.780025	0.759528	1074.6	0.547084	0.524301	1074.6	0.354048	0.330449
1074.8	1.06508	1.03325	1074.8	0.926464	0.918856	1074.8	0.780688	0.75962	1074.8	0.547206	0.524441	1074.8	0.353899	0.330574
1075	1.06537	1.03325	1075	0.927049	0.918875	1075	0.78209	0.759712	1075	0.547908	0.52458	1075	0.353693	0.330699
1075.2	1.0648	1.03325	1075.2	0.926982	0.918893	1075.2	0.782135	0.759803	1075.2	0.548624	0.524719	1075.2	0.353378	0.330824
1075.4	1.06581	1.03325	1075.4	0.927406	0.918912	1075.4	0.783265	0.759895	1075.4	0.549163	0.524857	1075.4	0.35374	0.330949
1075.6	1.06598	1.03325	1075.6	0.92713	0.91893	1075.6	0.784301	0.759986	1075.6	0.549076	0.524996	1075.6	0.354075	0.331074
1075.8	1.06579	1.03326	1075.8	0.926769	0.918948	1075.8	0.783894	0.760078	1075.8	0.548823	0.525135	1075.8	0.353959	0.331199
1076	1.06545	1.03326	1076	0.92739	0.918967	1076	0.784492	0.760169	1076	0.548221	0.525273	1076	0.354024	0.331324
1076.2	1.0652	1.03326	1076.2	0.927067	0.918985	1076.2	0.783881	0.76026	1076.2	0.547899	0.525411	1076.2	0.353447	0.331449
1076.4	1.06465	1.03326	1076.4	0.927148	0.919003	1076.4	0.783375	0.76035	1076.4	0.547478	0.525549	1076.4	0.353018	0.331573
1076.6	1.06457	1.03326	1076.6	0.927832	0.919021	1076.6	0.783407	0.760441	1076.6	0.547469	0.525687	1076.6	0.3531	0.331697
1076.8	1.06414	1.03326	1076.8	0.927161	0.919039	1076.8	0.782735	0.760531	1076.8	0.547467	0.525825	1076.8	0.352902	0.331822
1077	1.06357	1.03326	1077	0.926743	0.919057	1077	0.782271	0.760621	1077	0.546869	0.525962	1077	0.352787	0.331946
1077.2	1.06398	1.03326	1077.2	0.926585	0.919075	1077.2	0.781654	0.760712	1077.2	0.546338	0.526099	1077.2	0.352345	0.33207
1077.4	1.06392	1.03326	1077.4	0.926636	0.919093	1077.4	0.781505	0.760801	1077.4	0.545341	0.526237	1077.4	0.351682	0.332194
1077.6	1.06388	1.03326	1077.6	0.927098	0.919111	1077.6	0.78159	0.760891	1077.6	0.545564	0.526374	1077.6	0.352027	0.332318
1077.8	1.06408	1.03326	1077.8	0.926484	0.919128	1077.8	0.78167	0.760981	1077.8	0.545194	0.526511	1077.8	0.352119	0.332442
1078	1.06455	1.03326	1078	0.926606	0.919146	1078	0.781603	0.76107	1078	0.545207	0.526647	1078	0.351664	0.332566
1078.2	1.06551	1.03326	1078.2	0.927177	0.919164	1078.2	0.781726	0.761159	1078.2	0.545088	0.526784	1078.2	0.352157	0.33269
1078.4	1.06517	1.03326	1078.4	0.926438	0.919181	1078.4	0.781524	0.761248	1078.4	0.544907	0.52692	1078.4	0.352114	0.332813
1078.6	1.06507	1.03326	1078.6	0.925728	0.919199	1078.6	0.781468	0.761337	1078.6	0.545474	0.527057	1078.6	0.352206	0.332937
1078.8	1.06459	1.03326	1078.8	0.926009	0.919216	1078.8	0.782184	0.761426	1078.8	0.545843	0.527193	1078.8	0.35298	0.33306
1079	1.06533	1.03326	1079	0.92687	0.919234	1079	0.783165	0.761514	1079	0.54689	0.527329	1079	0.353647	0.333184
1079.2	1.0657	1.03326	1079.2	0.927258	0.919251	1079.2	0.783408	0.761602	1079.2	0.547289	0.527465	1079.2	0.354059	0.333307
1079.4	1.06673	1.03326	1079.4	0.928254	0.919268	1079.4	0.784201	0.761691	1079.4	0.54739	0.5276	1079.4	0.355296	0.33343
1079.6	1.06665	1.03326	1079.6	0.92812	0.919285	1079.6	0.783953	0.761779	1079.6	0.547116	0.527736	1079.6	0.355637	0.333553
1079.8	1.06645	1.03326	1079.8	0.928037	0.919302	1079.8	0.783352	0.761866	1079.8	0.546639	0.527871	1079.8	0.355266	0.333676
1080	1.06654	1.03326	1080	0.928203	0.919319	1080	0.783131	0.761954	1080	0.54599	0.528007	1080	0.355574	0.333799
1080.2	1.06642	1.03326	1080.2	0.92755	0.919336	1080.2	0.782357	0.762042	1080.2	0.546068	0.528142	1080.2	0.355286	0.333922
1080.4	1.06691	1.03326	1080.4	0.927692	0.919353	1080.4	0.78206	0.762129	1080.4	0.546172	0.528277	1080.4	0.356045	0.334045
1080.6	1.06721	1.03326	1080.6	0.928027	0.91937	1080.6	0.78157	0.762216	1080.6	0.546568	0.528411	1080.6	0.356265	0.334167
1080.8	1.06738	1.03326	1080.8	0.927407	0.919387	1080.8	0.781486	0.762303	1080.8	0.546585	0.528546	1080.8	0.356103	0.33429
1081	1.06763	1.03326	1081	0.927738	0.919404	1081	0.781982	0.76239	1081	0.54655	0.52868	1081	0.356391	0.334412
1081.2	1.06826	1.03326	1081.2	0.927984	0.919421	1081.2	0.782639	0.762476	1081.2	0.546291	0.528815	1081.2	0.355441	0.334535
1081.4	1.06859	1.03326	1081.4	0.928226	0.919437	1081.4	0.783485	0.762563	1081.4	0.547177	0.528949	1081.4	0.355274	0.334657
1081.6	1.06955	1.03326	1081.6	0.92956	0.919454	1081.6	0.784247	0.762649	1081.6	0.548055	0.529083	1081.6	0.356128	0.334779
1081.8	1.0695	1.03327	1081.8	0.928927	0.91947	1081.8	0.783842	0.762735	1081.8	0.548119	0.529217	1081.8	0.355972	0.334901
1082	1.06987	1.03327	1082	0.929272	0.919487	1082	0.783948	0.762821	1082	0.549101	0.529351	1082	0.356023	0.335023
1082.2	1.07027	1.03327	1082.2	0.929756	0.919503	1082.2	0.784005	0.762907	1082.2	0.549109	0.529484	1082.2	0.35655	0.335145
1082.4	1.06889	1.03327	1082.4	0.928889	0.91952	1082.4	0.783995	0.762993	1082.4	0.549364	0.529618	1082.4	0.356679	0.335267
1082.6	1.06871	1.03327	1082.6	0.92868	0.919536	1082.6	0.784084	0.763078	1082.6	0.548984	0.529751	1082.6	0.356328	0.335389
1082.8	1.06765	1.03327	1082.8	0.928877	0.919552	1082.8	0.784499	0.763164	1082.8	0.549465	0.529884	1082.8	0.356888	0.335511
1083	1.06788	1.03327	1083	0.929758	0.919568	1083	0.785168	0.763249	1083	0.550062	0.530017	1083	0.357095	0.335632
1083.2	1.06795	1.03327	1083.2	0.93077	0.919584	1083.2	0.785262	0.763334	1083.2	0.550501	0.53015	1083.2	0.357791	0.335754
1083.4	1.06795	1.03327	1083.4	0.931023	0.919601	1083.4	0.784969	0.763419	1083.4	0.550422	0.530282	1083.4	0.358092	0.335875
1083.6	1.0677	1.03327	1083.6	0.930918	0.919617	1083.6	0.785314	0.763503	1083.6	0.55094	0.530415	1083.6	0.357691	0.335996
1083.8	1.0679	1.03327	1083.8	0.930766	0.919633	1083.8	0.785604	0.763588	1083.8	0.550942	0.530547	1083.8	0.358006	0.336118
1084	1.06797	1.03327	1084	0.930848	0.919648	1084	0.785595	0.763672	1084	0.551397	0.530679	1084	0.35845	0.336239
1084.2	1.06746	1.03327	1084.2	0.93041	0.919664	1084.2	0.785841	0.763756	1084.2	0.551358	0.530812	1084.2	0.357734	0.33636
1084.4	1.06727	1.03327	1084.4	0.930617	0.91968	1084.4	0.785573	0.76384	1084.4	0.550638	0.530944	1084.4	0.357815	0.336481
1084.6	1.06737	1.03327	1084.6	0.930564	0.919696	1084.6	0.785819	0.763924	1084.6	0.550152	0.531075	1084.6	0.357035	0.336602
1084.8	1.06768	1.03327	1084.8	0.93033	0.919712	1084.8	0.78631	0.764008	1084.8	0.550137	0.531207	1084.8	0.357301	0.336723
1085	1.06828	1.03327	1085	0.930824	0.919727	1085	0.786799	0.764092	1085	0.550112	0.531338	1085	0.357074	0.336843
1085.2	1.06829	1.03327	1085.2	0.930388	0.919743	1085.2	0.78661	0.764175	1085.2	0.549588	0.53147	1085.2	0.356149	0.336964
1085.4	1.06872	1.03327	1085.4	0.930566	0.919758	1085.4	0.7862	0.764258	1085.4	0.550224	0.531601	1085.4	0.356617	0.337084
1085.6	1.06966	1.03327	1085.6	0.931056	0.919774	1085.6	0.786235	0.764341	1085.6	0.550162	0.531732	1085.6	0.356645	0.337205
1085.8	1.07026	1.03327	1085.8	0.930647	0.919789	1085.8	0.78529	0.764424	1085.8	0.55087	0.531863	1085.8	0.357472	0.337325
1086	1.07077	1.03327	1086	0.930225	0.919804	1086	0.785017	0.764507	1086	0.550462	0.531994	1086	0.35701	0.337445
1086.2	1.0709	1.03327	1086.2	0.930092	0.91982	1086.2	0.784884	0.76459	1086.2	0.549638	0.532124	1086.2	0.356547	0.337566
1086.4	1.07048	1.03327	1086.4	0.929203	0.919835	1086.4	0.784691	0.764672	1086.4	0.549659	0.532255	1086.4	0.356742	0.337686
1086.6	1.07104	1.03327	1086.6	0.928827	0.91985	1086.6	0.784196	0.764754	1086.6	0.548738	0.532385	1086.6	0.356229	0.337806
1086.8	1.07117	1.03327	1086.8	0.92907	0.919865	1086.8	0.784514	0.764836	1086.8	0.549218	0.532515	1086.8	0.356294	0.337926
1087	1.07207	1.03327	1087	0.929646	0.91988	1087	0.784136	0.764918	1087	0.549539	0.532645	1087	0.356525	0.338045
1087.2	1.07227	1.03327	1087.2	0.9298	0.919896	1087.2	0.784224	0.765	1087.2	0.54988	0.532775	1087.2	0.356746	0.338165
1087.4	1.0729	1.03327	1087.4	0.929935	0.919911	1087.4	0.785013	0.765082	1087.4	0.550823	0.532905	1087.4	0.357215	0.338285
1087.6	1.07304	1.03327	1087.6	0.930732	0.919925	1087.6	0.786473	0.765163	1087.6	0.552017	0.533034	1087.6	0.358054	0.338404
1087.8	1.0725	1.03327	1087.8	0.930982	0.91994	1087.8	0.786204	0.765245	1087.8	0.551864	0.533164	1087.8	0.358107	0.338524
1088	1.07194	1.03327	1088	0.931158	0.919955	1088	0.786422	0.765326	1088	0.551509	0.533293	1088	0.357952	0.338643
1088.2	1.07131	1.03327	1088.2	0.931331	0.91997	1088.2	0.786562	0.765407	1088.2	0.550604	0.533422	1088.2	0.357511	0.338763
1088.4	1.07075	1.03327	1088.4	0.932136	0.919985	1088.4	0.786917	0.765488	1088.4	0.549954	0.533551	1088.4	0.358136	0.338882
1088.6	1.07028	1.03327	1088.6	0.932166	0.919999	1088.6	0.787294	0.765569	1088.6	0.549555	0.53368	1088.6	0.357378	0.339001
1088.8	1.06953	1.03327	1088.8	0.932673	0.920014	1088.8	0.786877	0.765649	1088.8	0.550077	0.533809	1088.8	0.357626	0.33912
1089	1.06887	1.03327	1089	0.932988	0.920029	1089	0.786424	0.76573	1089	0.549366	0.533937	1089	0.357158	0.339239
1089.2	1.06829	1.03327	1089.2	0.932687	0.920043	1089.2	0.786944	0.76581	1089.2	0.54952	0.534066	1089.2	0.356983	0.339358
1089.4	1.06833	1.03328	1089.4	0.933314	0.920058	1089.4	0.786843	0.76589	1089.4	0.550442	0.534194	1089.4	0.357364	0.339477
1089.6	1.06953	1.03328	1089.6	0.934111	0.920072	1089.6	0.787398	0.76597	1089.6	0.550998	0.534322	1089.6	0.358204	0.339595
1089.8	1.06976	1.03328	1089.8	0.934549	0.920086	1089.8	0.78739	0.76605	1089.8	0.551729	0.53445	1089.8	0.358748	0.339714
1090	1.07011	1.03328	1090	0.934534	0.920101	1090	0.788214	0.766129	1090	0.551448	0.534578	1090	0.357635	0.339832
1090.2	1.07047	1.03328	1090.2	0.935028	0.920115	1090.2	0.788434	0.766209	1090.2	0.551189	0.534706	1090.2	0.357207	0.339951
1090.4	1.07093	1.03328	1090.4	0.934603	0.920129	1090.4	0.788143	0.766288	1090.4	0.551497	0.534833	1090.4	0.357158	0.340069
1090.6	1.07144	1.03328	1090.6	0.934663	0.920143	1090.6	0.787901	0.766367	1090.6	0.550609	0.534961	1090.6	0.356724	0.340188
1090.8	1.07198	1.03328	1090.8	0.934344	0.920157	1090.8	0.787996	0.766446	1090.8	0.550263	0.535088	1090.8	0.356617	0.340306
1091	1.07286	1.03328	1091	0.93421	0.920172	1091	0.787818	0.766525	1091	0.550222	0.535215	1091	0.357069	0.340424
1091.2	1.07315	1.03328	1091.2	0.934165	0.920186	1091.2	0.787866	0.766604	1091.2	0.550158	0.535342	1091.2	0.357389	0.340542
1091.4	1.07346	1.03328	1091.4	0.933762	0.9202	1091.4	0.788363	0.766683	1091.4	0.551166	0.535469	1091.4	0.358243	0.34066
1091.6	1.07284	1.03328	1091.6	0.934206	0.920214	1091.6	0.788386	0.766761	1091.6	0.55075	0.535596	1091.6	0.358318	0.340778
1091.8	1.07261	1.03328	1091.8	0.934689	0.920227	1091.8	0.787906	0.766839	1091.8	0.550514	0.535722	1091.8	0.358338	0.340895
1092	1.07289	1.03328	1092	0.934997	0.920241	1092	0.788214	0.766917	1092	0.550562	0.535849	1092	0.358488	0.341013
1092.2	1.07243	1.03328	1092.2	0.935297	0.920255	1092.2	0.787963	0.766995	1092.2	0.550441	0.535975	1092.2	0.358716	0.341131
1092.4	1.07186	1.03328	1092.4	0.935617	0.920269	1092.4	0.787887	0.767073	1092.4	0.550529	0.536101	1092.4	0.359155	0.341248
1092.6	1.07185	1.03328	1092.6	0.936025	0.920282	1092.6	0.787708	0.767151	1092.6	0.551134	0.536227	1092.6	0.359192	0.341366
1092.8	1.07158	1.03328	1092.8	0.936116	0.920296	1092.8	0.787376	0.767229	1092.8	0.551042	0.536353	1092.8	0.359472	0.341483
1093	1.07174	1.03328	1093	0.936197	0.92031	1093	0.787319	0.767306	1093	0.551475	0.536479	1093	0.359564	0.3416
1093.2	1.07198	1.03328	1093.2	0.936123	0.920323	1093.2	0.788163	0.767383	1093.2	0.552738	0.536604	1093.2	0.360168	0.341717
1093.4	1.07317	1.03328	1093.4	0.936969	0.920337	1093.4	0.788123	0.76746	1093.4	0.553699	0.53673	1093.4	0.361315	0.341834
1093.6	1.07386	1.03328	1093.6	0.937737	0.92035	1093.6	0.788833	0.767537	1093.6	0.554281	0.536855	1093.6	0.36162	0.341951
1093.8	1.0734	1.03328	1093.8	0.937031	0.920364	1093.8	0.788801	0.767614	1093.8	0.554228	0.53698	1093.8	0.360212	0.342068
1094	1.07393	1.03328	1094	0.936402	0.920377	1094	0.789248	0.767691	1094	0.553908	0.537105	1094	0.359538	0.342185
1094.2	1.07308	1.03328	1094.2	0.935666	0.92039	1094.2	0.788746	0.767767	1094.2	0.553193	0.53723	1094.2	0.359306	0.342302
1094.4	1.07285	1.03328	1094.4	0.93492	0.920403	1094.4	0.78803	0.767844	1094.4	0.553094	0.537355	1094.4	0.358698	0.342418
1094.6	1.0725	1.03328	1094.6	0.933836	0.920417	1094.6	0.787908	0.76792	1094.6	0.551934	0.537479	1094.6	0.35807	0.342535
1094.8	1.07312	1.03328	1094.8	0.932889	0.92043	1094.8	0.788097	0.767996	1094.8	0.551816	0.537604	1094.8	0.357809	0.342651
1095	1.07298	1.03328	1095	0.932329	0.920443	1095	0.78775	0.768072	1095	0.551576	0.537728	1095	0.357642	0.342768
1095.2	1.07263	1.03328	1095.2	0.931809	0.920456	1095.2	0.788021	0.768148	1095.2	0.552091	0.537852	1095.2	0.357973	0.342884
1095.4	1.07262	1.03328	1095.4	0.931691	0.920469	1095.4	0.788627	0.768223	1095.4	0.551902	0.537976	1095.4	0.35797	0.343
1095.6	1.07241	1.03328	1095.6	0.932272	0.920482	1095.6	0.788593	0.768299	1095.6	0.551534	0.5381	1095.6	0.357857	0.343117
1095.8	1.07292	1.03328	1095.8	0.933058	0.920495	1095.8	0.789349	0.768374	1095.8	0.552427	0.538224	1095.8	0.358224	0.343233
1096	1.07274	1.03328	1096	0.933551	0.920508	1096	0.789667	0.768449	1096	0.552698	0.538348	1096	0.358612	0.343349
1096.2	1.07237	1.03328	1096.2	0.933326	0.920521	1096.2	0.789562	0.768524	1096.2	0.552269	0.538471	1096.2	0.359519	0.343465
1096.4	1.07278	1.03328	1096.4	0.933847	0.920534	1096.4	0.789833	0.768599	1096.4	0.552426	0.538594	1096.4	0.360365	0.34358
1096.6	1.0733	1.03328	1096.6	0.934845	0.920546	1096.6	0.790183	0.768674	1096.6	0.552983	0.538718	1096.6	0.360842	0.343696
1096.8	1.07345	1.03328	1096.8	0.935031	0.920559	1096.8	0.790148	0.768749	1096.8	0.553235	0.538841	1096.8	0.360745	0.343812
1097	1.07439	1.03328	1097	0.935601	0.920572	1097	0.790929	0.768823	1097	0.554222	0.538964	1097	0.361514	0.343927
1097.2	1.07521	1.03328	1097.2	0.936385	0.920584	1097.2	0.791716	0.768897	1097.2	0.554943	0.539086	1097.2	0.362327	0.344043
1097.4	1.07635	1.03328	1097.4	0.937499	0.920597	1097.4	0.791661	0.768972	1097.4	0.555297	0.539209	1097.4	0.362541	0.344158
1097.6	1.07632	1.03328	1097.6	0.937733	0.920609	1097.6	0.791607	0.769046	1097.6	0.555132	0.539332	1097.6	0.361993	0.344273
1097.8	1.07629	1.03328	1097.8	0.937097	0.920622	1097.8	0.791308	0.76912	1097.8	0.555177	0.539454	1097.8	0.361307	0.344389
1098	1.07656	1.03328	1098	0.937576	0.920634	1098	0.791416	0.769193	1098	0.55529	0.539576	1098	0.361845	0.344504
1098.2	1.07611	1.03328	1098.2	0.937996	0.920647	1098.2	0.791097	0.769267	1098.2	0.555476	0.539698	1098.2	0.361932	0.344619
1098.4	1.07619	1.03328	1098.4	0.93877	0.920659	1098.4	0.790901	0.769341	1098.4	0.55584	0.53982	1098.4	0.361313	0.344734
1098.6	1.07628	1.03328	1098.6	0.93882	0.920672	1098.6	0.791324	0.769414	1098.6	0.556338	0.539942	1098.6	0.361611	0.344849
1098.8	1.07667	1.03328	1098.8	0.938829	0.920684	1098.8	0.791372	0.769487	1098.8	0.55656	0.540064	1098.8	0.362032	0.344963
1099	1.07578	1.03328	1099	0.938421	0.920696	1099	0.790595	0.76956	1099	0.556072	0.540185	1099	0.361919	0.345078
1099.2	1.07569	1.03328	1099.2	0.938877	0.920708	1099.2	0.791188	0.769633	1099.2	0.556136	0.540307	1099.2	0.362123	0.345193
1099.4	1.0754	1.03328	1099.4	0.939144	0.92072	1099.4	0.791044	0.769706	1099.4	0.555314	0.540428	1099.4	0.36134	0.345307
1099.6	1.07505	1.03328	1099.6	0.939193	0.920733	1099.6	0.791072	0.769779	1099.6	0.555876	0.540549	1099.6	0.361421	0.345422
1099.8	1.0746	1.03329	1099.8	0.939829	0.920745	1099.8	0.792057	0.769851	1099.8	0.556041	0.54067	1099.8	0.362215	0.345536
1100	1.07356	1.03329	1100	0.939335	0.920757	1100	0.791158	0.769924	1100	0.555439	0.540791	1100	0.361896	0.34565
1100.2	1.07345	1.03329	1100.2	0.938453	0.920769	1100.2	0.79091	0.769996	1100.2	0.55513	0.540912	1100.2	0.361621	0.345765
1100.4	1.07336	1.03329	1100.4	0.938182	0.920781	1100.4	0.790765	0.770068	1100.4	0.555193	0.541032	1100.4	0.360825	0.345879
1100.6	1.07295	1.03329	1100.6	0.937708	0.920792	1100.6	0.790409	0.77014	1100.6	0.555071	0.541153	1100.6	0.359698	0.345993
1100.8	1.07294	1.03329	1100.8	0.9369	0.920804	1100.8	0.790223	0.770212	1100.8	0.554611	0.541273	1100.8	0.359089	0.346107
1101	1.07333	1.03329	1101	0.936542	0.920816	1101	0.790055	0.770283	1101	0.553869	0.541393	1101	0.358573	0.346221
1101.2	1.07315	1.03329	1101.2	0.936493	0.920828	1101.2	0.789508	0.770355	1101.2	0.553986	0.541513	1101.2	0.358193	0.346335
1101.4	1.07356	1.03329	1101.4	0.936352	0.92084	1101.4	0.789003	0.770426	1101.4	0.553589	0.541633	1101.4	0.358045	0.346448
1101.6	1.07455	1.03329	1101.6	0.936525	0.920851	1101.6	0.789176	0.770498	1101.6	0.554115	0.541753	1101.6	0.358119	0.346562
1101.8	1.07481	1.03329	1101.8	0.936257	0.920863	1101.8	0.789154	0.770569	1101.8	0.554197	0.541873	1101.8	0.35815	0.346675
1102	1.07557	1.03329	1102	0.93662	0.920875	1102	0.789624	0.77064	1102	0.553713	0.541992	1102	0.358388	0.346789
1102.2	1.07625	1.03329	1102.2	0.937036	0.920886	1102.2	0.789887	0.770711	1102.2	0.554265	0.542112	1102.2	0.358522	0.346902
1102.4	1.07664	1.03329	1102.4	0.937159	0.920898	1102.4	0.790218	0.770781	1102.4	0.554371	0.542231	1102.4	0.3589	0.347016
1102.6	1.07703	1.03329	1102.6	0.936411	0.920909	1102.6	0.789873	0.770852	1102.6	0.554478	0.54235	1102.6	0.359278	0.347129
1102.8	1.07782	1.03329	1102.8	0.936053	0.920921	1102.8	0.790251	0.770922	1102.8	0.554389	0.542469	1102.8	0.359921	0.347242
1103	1.0777	1.03329	1103	0.935719	0.920932	1103	0.790347	0.770993	1103	0.554239	0.542588	1103	0.359999	0.347355
1103.2	1.0777	1.03329	1103.2	0.936259	0.920943	1103.2	0.79098	0.771063	1103.2	0.55451	0.542707	1103.2	0.35968	0.347468
1103.4	1.07762	1.03329	1103.4	0.93614	0.920955	1103.4	0.790867	0.771133	1103.4	0.554674	0.542825	1103.4	0.359519	0.347581
1103.6	1.07759	1.03329	1103.6	0.935564	0.920966	1103.6	0.790995	0.771203	1103.6	0.554923	0.542944	1103.6	0.359409	0.347694
1103.8	1.07705	1.03329	1103.8	0.934784	0.920977	1103.8	0.790459	0.771273	1103.8	0.554263	0.543062	1103.8	0.359347	0.347806
1104	1.07674	1.03329	1104	0.934073	0.920989	1104	0.789839	0.771342	1104	0.553968	0.54318	1104	0.358388	0.347919
1104.2	1.07704	1.03329	1104.2	0.934465	0.921	1104.2	0.790613	0.771412	1104.2	0.553854	0.543298	1104.2	0.358897	0.348032
1104.4	1.07639	1.03329	1104.4	0.933674	0.921011	1104.4	0.79019	0.771481	1104.4	0.55339	0.543416	1104.4	0.35798	0.348144
1104.6	1.07579	1.03329	1104.6	0.933027	0.921022	1104.6	0.78981	0.771551	1104.6	0.552755	0.543534	1104.6	0.357416	0.348257
1104.8	1.07521	1.03329	1104.8	0.933432	0.921033	1104.8	0.789289	0.77162	1104.8	0.552338	0.543652	1104.8	0.357586	0.348369
1105	1.07531	1.03329	1105	0.934518	0.921044	1105	0.789818	0.771689	1105	0.552447	0.543769	1105	0.358001	0.348481
1105.2	1.07537	1.03329	1105.2	0.935712	0.921055	1105.2	0.79029	0.771758	1105.2	0.552995	0.543887	1105.2	0.359114	0.348593
1105.4	1.07593	1.03329	1105.4	0.936123	0.921066	1105.4	0.790695	0.771826	1105.4	0.553236	0.544004	1105.4	0.360033	0.348705
1105.6	1.07661	1.03329	1105.6	0.936969	0.921077	1105.6	0.79067	0.771895	1105.6	0.553534	0.544121	1105.6	0.360481	0.348817
1105.8	1.07611	1.03329	1105.8	0.937181	0.921088	1105.8	0.790889	0.771963	1105.8	0.553119	0.544238	1105.8	0.360846	0.348929
1106	1.07681	1.03329	1106	0.937687	0.921099	1106	0.791654	0.772032	1106	0.553686	0.544355	1106	0.361095	0.349041
1106.2	1.07694	1.03329	1106.2	0.938496	0.921109	1106.2	0.791945	0.7721	1106.2	0.554875	0.544472	1106.2	0.361828	0.349153
1106.4	1.07744	1.03329	1106.4	0.938543	0.92112	1106.4	0.792638	0.772168	1106.4	0.554794	0.544588	1106.4	0.362337	0.349265
1106.6	1.07753	1.03329	1106.6	0.938593	0.921131	1106.6	0.792702	0.772236	1106.6	0.555192	0.544705	1106.6	0.363105	0.349376
1106.8	1.07751	1.03329	1106.8	0.938389	0.921141	1106.8	0.792744	0.772304	1106.8	0.555406	0.544821	1106.8	0.363081	0.349488
1107	1.07731	1.03329	1107	0.938957	0.921152	1107	0.793107	0.772372	1107	0.555732	0.544937	1107	0.363885	0.349599
1107.2	1.07743	1.03329	1107.2	0.938794	0.921163	1107.2	0.793326	0.772439	1107.2	0.556205	0.545053	1107.2	0.363422	0.34971
1107.4	1.07733	1.03329	1107.4	0.938253	0.921173	1107.4	0.792596	0.772507	1107.4	0.555622	0.545169	1107.4	0.363125	0.349822
1107.6	1.07688	1.03329	1107.6	0.937339	0.921184	1107.6	0.79203	0.772574	1107.6	0.554967	0.545285	1107.6	0.36211	0.349933
1107.8	1.07686	1.03329	1107.8	0.937454	0.921194	1107.8	0.791695	0.772641	1107.8	0.554559	0.545401	1107.8	0.361941	0.350044
1108	1.07658	1.03329	1108	0.937861	0.921205	1108	0.792094	0.772708	1108	0.554055	0.545516	1108	0.361436	0.350155
1108.2	1.07655	1.03329	1108.2	0.938059	0.921215	1108.2	0.792179	0.772775	1108.2	0.553718	0.545632	1108.2	0.3614	0.350266
1108.4	1.07555	1.03329	1108.4	0.936676	0.921226	1108.4	0.790968	0.772842	1108.4	0.553067	0.545747	1108.4	0.35994	0.350377
1108.6	1.07515	1.03329	1108.6	0.937021	0.921236	1108.6	0.791007	0.772908	1108.6	0.552806	0.545862	1108.6	0.360229	0.350488
1108.8	1.07482	1.03329	1108.8	0.93746	0.921246	1108.8	0.790617	0.772975	1108.8	0.552516	0.545977	1108.8	0.360209	0.350598
1109	1.07499	1.03329	1109	0.937708	0.921256	1109	0.790934	0.773041	1109	0.552561	0.546092	1109	0.360344	0.350709
1109.2	1.07492	1.03329	1109.2	0.937163	0.921267	1109.2	0.790913	0.773108	1109.2	0.552481	0.546207	1109.2	0.360996	0.35082
1109.4	1.07502	1.03329	1109.4	0.936705	0.921277	1109.4	0.790782	0.773174	1109.4	0.552869	0.546322	1109.4	0.361483	0.35093
1109.6	1.07486	1.03329	1109.6	0.936514	0.921287	1109.6	0.791073	0.77324	1109.6	0.552619	0.546436	1109.6	0.361409	0.35104
1109.8	1.07518	1.03329	1109.8	0.936924	0.921297	1109.8	0.792142	0.773306	1109.8	0.553274	0.546551	1109.8	0.361856	0.351151
1110	1.07602	1.03329	1110	0.937573	0.921307	1110	0.793033	0.773371	1110	0.554046	0.546665	1110	0.361996	0.351261
1110.2	1.0762	1.03329	1110.2	0.937936	0.921317	1110.2	0.793273	0.773437	1110.2	0.554523	0.546779	1110.2	0.362439	0.351371
1110.4	1.07706	1.03329	1110.4	0.938442	0.921327	1110.4	0.793811	0.773503	1110.4	0.554766	0.546893	1110.4	0.363334	0.351481
1110.6	1.07715	1.03329	1110.6	0.938675	0.921337	1110.6	0.793682	0.773568	1110.6	0.555072	0.547007	1110.6	0.364373	0.351591
1110.8	1.07729	1.03329	1110.8	0.938561	0.921347	1110.8	0.793308	0.773633	1110.8	0.554833	0.547121	1110.8	0.364101	0.351701
1111	1.07792	1.03329	1111	0.93988	0.921357	1111	0.794484	0.773698	1111	0.55539	0.547234	1111	0.365133	0.351811
1111.2	1.07817	1.03329	1111.2	0.939523	0.921367	1111.2	0.794666	0.773764	1111.2	0.555666	0.547348	1111.2	0.364538	0.351921
1111.4	1.07825	1.03329	1111.4	0.940149	0.921377	1111.4	0.794716	0.773828	1111.4	0.556067	0.547461	1111.4	0.364747	0.35203
1111.6	1.0786	1.03329	1111.6	0.94032	0.921387	1111.6	0.794681	0.773893	1111.6	0.556101	0.547575	1111.6	0.36441	0.35214
1111.8	1.0791	1.03329	1111.8	0.940237	0.921397	1111.8	0.795374	0.773958	1111.8	0.555943	0.547688	1111.8	0.364736	0.352249
1112	1.07953	1.03329	1112	0.940054	0.921406	1112	0.795698	0.774022	1112	0.556238	0.547801	1112	0.364588	0.352359
1112.2	1.07937	1.03329	1112.2	0.939787	0.921416	1112.2	0.79512	0.774087	1112.2	0.555705	0.547914	1112.2	0.364239	0.352468
1112.4	1.07882	1.03329	1112.4	0.939981	0.921426	1112.4	0.795317	0.774151	1112.4	0.556134	0.548026	1112.4	0.364026	0.352577
1112.6	1.07919	1.03329	1112.6	0.940156	0.921435	1112.6	0.795796	0.774215	1112.6	0.55649	0.548139	1112.6	0.36468	0.352687
1112.8	1.07941	1.03329	1112.8	0.939302	0.921445	1112.8	0.794896	0.774279	1112.8	0.556769	0.548251	1112.8	0.363918	0.352796
1113	1.07963	1.03329	1113	0.938736	0.921455	1113	0.794582	0.774343	1113	0.55674	0.548364	1113	0.363906	0.352905
1113.2	1.08047	1.03329	1113.2	0.938491	0.921464	1113.2	0.795037	0.774407	1113.2	0.557294	0.548476	1113.2	0.364166	0.353014
1113.4	1.0811	1.03329	1113.4	0.938755	0.921474	1113.4	0.795585	0.774471	1113.4	0.558328	0.548588	1113.4	0.364633	0.353122
1113.6	1.08139	1.03329	1113.6	0.938995	0.921483	1113.6	0.796179	0.774534	1113.6	0.557844	0.5487	1113.6	0.364394	0.353231
1113.8	1.08182	1.03329	1113.8	0.940164	0.921493	1113.8	0.796401	0.774598	1113.8	0.55852	0.548812	1113.8	0.364544	0.35334
1114	1.08262	1.03329	1114	0.940847	0.921502	1114	0.795951	0.774661	1114	0.558973	0.548924	1114	0.364469	0.353449
1114.2	1.08274	1.03329	1114.2	0.941315	0.921511	1114.2	0.795377	0.774724	1114.2	0.558936	0.549035	1114.2	0.364203	0.353557
1114.4	1.08311	1.03329	1114.4	0.94227	0.921521	1114.4	0.79512	0.774787	1114.4	0.558875	0.549147	1114.4	0.364021	0.353666
1114.6	1.08274	1.03329	1114.6	0.942102	0.92153	1114.6	0.794176	0.77485	1114.6	0.558208	0.549258	1114.6	0.363422	0.353774
1114.8	1.08253	1.03329	1114.8	0.941932	0.921539	1114.8	0.793392	0.774913	1114.8	0.557473	0.54937	1114.8	0.362538	0.353882
1115	1.0819	1.03329	1115	0.942154	0.921549	1115	0.793277	0.774976	1115	0.557096	0.549481	1115	0.362264	0.353991
1115.2	1.08213	1.03329	1115.2	0.941722	0.921558	1115.2	0.793217	0.775038	1115.2	0.5574	0.549592	1115.2	0.362125	0.354099
1115.4	1.08196	1.03329	1115.4	0.942031	0.921567	1115.4	0.792803	0.775101	1115.4	0.557126	0.549702	1115.4	0.362496	0.354207
1115.6	1.08204	1.0333	1115.6	0.941903	0.921576	1115.6	0.792245	0.775163	1115.6	0.556356	0.549813	1115.6	0.362885	0.354315
1115.8	1.08163	1.0333	1115.8	0.941583	0.921585	1115.8	0.792637	0.775225	1115.8	0.556181	0.549924	1115.8	0.362892	0.354423
1116	1.08172	1.0333	1116	0.941894	0.921594	1116	0.792583	0.775287	1116	0.556755	0.550034	1116	0.362972	0.354531
1116.2	1.0813	1.0333	1116.2	0.941841	0.921603	1116.2	0.792467	0.775349	1116.2	0.556102	0.550145	1116.2	0.362811	0.354638
1116.4	1.0806	1.0333	1116.4	0.942007	0.921612	1116.4	0.792266	0.775411	1116.4	0.556438	0.550255	1116.4	0.362559	0.354746
1116.6	1.08015	1.0333	1116.6	0.941689	0.921621	1116.6	0.792417	0.775473	1116.6	0.556535	0.550365	1116.6	0.362887	0.354854
1116.8	1.07945	1.0333	1116.8	0.94095	0.92163	1116.8	0.79211	0.775535	1116.8	0.556627	0.550475	1116.8	0.362477	0.354961
1117	1.07987	1.0333	1117	0.941098	0.921639	1117	0.793129	0.775596	1117	0.556967	0.550585	1117	0.363109	0.355069
1117.2	1.07991	1.0333	1117.2	0.940949	0.921648	1117.2	0.793875	0.775657	1117.2	0.557365	0.550695	1117.2	0.363456	0.355176
1117.4	1.07971	1.0333	1117.4	0.941503	0.921657	1117.4	0.794835	0.775719	1117.4	0.55749	0.550804	1117.4	0.364457	0.355283
1117.6	1.07965	1.0333	1117.6	0.941829	0.921666	1117.6	0.795259	0.77578	1117.6	0.557105	0.550914	1117.6	0.364401	0.355391
1117.8	1.0794	1.0333	1117.8	0.942192	0.921675	1117.8	0.795869	0.775841	1117.8	0.557491	0.551023	1117.8	0.36436	0.355498
1118	1.07966	1.0333	1118	0.942189	0.921684	1118	0.795807	0.775902	1118	0.558039	0.551132	1118	0.364245	0.355605
1118.2	1.07876	1.0333	1118.2	0.941874	0.921692	1118.2	0.795532	0.775963	1118.2	0.557614	0.551242	1118.2	0.363305	0.355712
1118.4	1.07887	1.0333	1118.4	0.941948	0.921701	1118.4	0.796039	0.776023	1118.4	0.557683	0.551351	1118.4	0.363208	0.355819
1118.6	1.0788	1.0333	1118.6	0.941418	0.92171	1118.6	0.79609	0.776084	1118.6	0.557612	0.55146	1118.6	0.36279	0.355926
1118.8	1.07948	1.0333	1118.8	0.941575	0.921718	1118.8	0.796269	0.776144	1118.8	0.557697	0.551568	1118.8	0.363052	0.356032
1119	1.07937	1.0333	1119	0.941293	0.921727	1119	0.796786	0.776205	1119	0.557471	0.551677	1119	0.362462	0.356139
1119.2	1.0802	1.0333	1119.2	0.941182	0.921736	1119.2	0.797244	0.776265	1119.2	0.557782	0.551785	1119.2	0.362945	0.356246
1119.4	1.07958	1.0333	1119.4	0.941543	0.921744	1119.4	0.796864	0.776325	1119.4	0.557052	0.551894	1119.4	0.363154	0.356352
1119.6	1.08009	1.0333	1119.6	0.941822	0.921753	1119.6	0.797499	0.776385	1119.6	0.557814	0.552002	1119.6	0.363393	0.356459
1119.8	1.0806	1.0333	1119.8	0.942034	0.921761	1119.8	0.797794	0.776445	1119.8	0.558444	0.55211	1119.8	0.363262	0.356565
1120	1.08166	1.0333	1120	0.942367	0.92177	1120	0.798316	0.776505	1120	0.558504	0.552218	1120	0.363219	0.356671
1120.2	1.0825	1.0333	1120.2	0.942392	0.921778	1120.2	0.79826	0.776564	1120.2	0.558666	0.552326	1120.2	0.363031	0.356777
1120.4	1.08172	1.0333	1120.4	0.942714	0.921787	1120.4	0.797796	0.776624	1120.4	0.558689	0.552434	1120.4	0.362698	0.356884
1120.6	1.08225	1.0333	1120.6	0.943204	0.921795	1120.6	0.7986	0.776683	1120.6	0.559653	0.552542	1120.6	0.363684	0.35699
1120.8	1.08309	1.0333	1120.8	0.943615	0.921803	1120.8	0.799052	0.776743	1120.8	0.560021	0.552649	1120.8	0.364836	0.357096
1121	1.08435	1.0333	1121	0.944476	0.921812	1121	0.799874	0.776802	1121	0.560694	0.552757	1121	0.365235	0.357201
1121.2	1.08453	1.0333	1121.2	0.944907	0.92182	1121.2	0.799561	0.776861	1121.2	0.560207	0.552864	1121.2	0.366158	0.357307
1121.4	1.08472	1.0333	1121.4	0.945576	0.921828	1121.4	0.799779	0.77692	1121.4	0.560264	0.552971	1121.4	0.366764	0.357413
1121.6	1.08508	1.0333	1121.6	0.945926	0.921836	1121.6	0.799461	0.776979	1121.6	0.560108	0.553078	1121.6	0.367048	0.357519
1121.8	1.0855	1.0333	1121.8	0.946632	0.921845	1121.8	0.799187	0.777038	1121.8	0.560643	0.553185	1121.8	0.367578	0.357624
1122	1.08495	1.0333	1122	0.946699	0.921853	1122	0.798551	0.777096	1122	0.560627	0.553292	1122	0.367486	0.35773
1122.2	1.08513	1.0333	1122.2	0.946342	0.921861	1122.2	0.79833	0.777155	1122.2	0.560618	0.553399	1122.2	0.366921	0.357835
1122.4	1.08575	1.0333	1122.4	0.946891	0.921869	1122.4	0.798678	0.777213	1122.4	0.560744	0.553505	1122.4	0.367153	0.357941
1122.6	1.08578	1.0333	1122.6	0.946578	0.921877	1122.6	0.798525	0.777271	1122.6	0.560688	0.553612	1122.6	0.366554	0.358046
1122.8	1.08588	1.0333	1122.8	0.946668	0.921885	1122.8	0.798158	0.77733	1122.8	0.560998	0.553718	1122.8	0.366518	0.358151
1123	1.08551	1.0333	1123	0.946531	0.921893	1123	0.798378	0.777388	1123	0.56056	0.553824	1123	0.365734	0.358256
1123.2	1.08465	1.0333	1123.2	0.945788	0.921901	1123.2	0.797405	0.777446	1123.2	0.559909	0.553931	1123.2	0.365536	0.358361
1123.4	1.08404	1.0333	1123.4	0.945714	0.921909	1123.4	0.796985	0.777504	1123.4	0.559436	0.554037	1123.4	0.365083	0.358466
1123.6	1.08433	1.0333	1123.6	0.945053	0.921917	1123.6	0.796677	0.777561	1123.6	0.559455	0.554142	1123.6	0.364398	0.358571
1123.8	1.08465	1.0333	1123.8	0.945098	0.921925	1123.8	0.796476	0.777619	1123.8	0.559099	0.554248	1123.8	0.363972	0.358676
1124	1.08465	1.0333	1124	0.944765	0.921933	1124	0.79622	0.777676	1124	0.558605	0.554354	1124	0.363069	0.358781
1124.2	1.08452	1.0333	1124.2	0.944213	0.921941	1124.2	0.795375	0.777734	1124.2	0.558535	0.554459	1124.2	0.362319	0.358886
1124.4	1.084	1.0333	1124.4	0.944589	0.921949	1124.4	0.795288	0.777791	1124.4	0.55858	0.554565	1124.4	0.361942	0.35899
1124.6	1.08421	1.0333	1124.6	0.944954	0.921957	1124.6	0.795622	0.777848	1124.6	0.559057	0.55467	1124.6	0.362346	0.359095
1124.8	1.08476	1.0333	1124.8	0.945766	0.921964	1124.8	0.79646	0.777906	1124.8	0.559141	0.554775	1124.8	0.36295	0.359199
1125	1.08472	1.0333	1125	0.94599	0.921972	1125	0.796552	0.777962	1125	0.558819	0.55488	1125	0.362885	0.359303
1125.2	1.08423	1.0333	1125.2	0.945832	0.92198	1125.2	0.796192	0.778019	1125.2	0.55798	0.554985	1125.2	0.364044	0.359408
1125.4	1.08432	1.0333	1125.4	0.945789	0.921988	1125.4	0.796667	0.778076	1125.4	0.558548	0.55509	1125.4	0.363827	0.359512
1125.6	1.08457	1.0333	1125.6	0.94653	0.921995	1125.6	0.796722	0.778133	1125.6	0.558788	0.555195	1125.6	0.364718	0.359616
1125.8	1.08464	1.0333	1125.8	0.946258	0.922003	1125.8	0.796784	0.778189	1125.8	0.559129	0.555299	1125.8	0.364692	0.35972
1126	1.08435	1.0333	1126	0.946038	0.922011	1126	0.797207	0.778246	1126	0.5592	0.555404	1126	0.364589	0.359824
1126.2	1.08511	1.0333	1126.2	0.945667	0.922018	1126.2	0.797721	0.778302	1126.2	0.559673	0.555508	1126.2	0.364951	0.359928
1126.4	1.08526	1.0333	1126.4	0.946022	0.922026	1126.4	0.797994	0.778358	1126.4	0.560144	0.555612	1126.4	0.365665	0.360032
1126.6	1.08492	1.0333	1126.6	0.945504	0.922033	1126.6	0.79859	0.778414	1126.6	0.559867	0.555716	1126.6	0.365578	0.360136
1126.8	1.08412	1.0333	1126.8	0.945474	0.922041	1126.8	0.798372	0.77847	1126.8	0.559813	0.55582	1126.8	0.365771	0.360239
1127	1.08415	1.0333	1127	0.945455	0.922048	1127	0.798253	0.778526	1127	0.559576	0.555924	1127	0.365932	0.360343
1127.2	1.08419	1.0333	1127.2	0.945294	0.922056	1127.2	0.798213	0.778582	1127.2	0.559719	0.556028	1127.2	0.366339	0.360447
1127.4	1.08479	1.0333	1127.4	0.945599	0.922063	1127.4	0.799045	0.778638	1127.4	0.560414	0.556132	1127.4	0.367152	0.36055
1127.6	1.0849	1.0333	1127.6	0.945809	0.922071	1127.6	0.799043	0.778693	1127.6	0.560309	0.556235	1127.6	0.366613	0.360654
1127.8	1.08538	1.0333	1127.8	0.946602	0.922078	1127.8	0.799353	0.778749	1127.8	0.560853	0.556339	1127.8	0.36659	0.360757
1128	1.08516	1.0333	1128	0.947044	0.922086	1128	0.798845	0.778804	1128	0.561192	0.556442	1128	0.366573	0.36086
1128.2	1.08497	1.0333	1128.2	0.94757	0.922093	1128.2	0.79875	0.778859	1128.2	0.561071	0.556545	1128.2	0.366534	0.360963
1128.4	1.0844	1.0333	1128.4	0.948196	0.9221	1128.4	0.798473	0.778915	1128.4	0.560824	0.556648	1128.4	0.3663	0.361066
1128.6	1.08474	1.0333	1128.6	0.94864	0.922107	1128.6	0.799038	0.77897	1128.6	0.560817	0.556751	1128.6	0.366424	0.361169
1128.8	1.0848	1.0333	1128.8	0.948353	0.922115	1128.8	0.798847	0.779025	1128.8	0.560473	0.556854	1128.8	0.366745	0.361272
1129	1.08438	1.0333	1129	0.948058	0.922122	1129	0.798103	0.779079	1129	0.560222	0.556957	1129	0.366566	0.361375
1129.2	1.08417	1.0333	1129.2	0.948222	0.922129	1129.2	0.797802	0.779134	1129.2	0.559977	0.557059	1129.2	0.366163	0.361478
1129.4	1.08477	1.0333	1129.4	0.948535	0.922136	1129.4	0.798134	0.779189	1129.4	0.56042	0.557162	1129.4	0.365977	0.361581
1129.6	1.0844	1.0333	1129.6	0.948362	0.922144	1129.6	0.797956	0.779243	1129.6	0.56017	0.557264	1129.6	0.36616	0.361683
1129.8	1.08495	1.0333	1129.8	0.947921	0.922151	1129.8	0.798443	0.779298	1129.8	0.559813	0.557366	1129.8	0.365914	0.361786
1130	1.08553	1.0333	1130	0.948503	0.922158	1130	0.798744	0.779352	1130	0.559983	0.557469	1130	0.366634	0.361888
1130.2	1.08574	1.0333	1130.2	0.947739	0.922165	1130.2	0.798552	0.779406	1130.2	0.559954	0.557571	1130.2	0.366711	0.361991
1130.4	1.08573	1.0333	1130.4	0.947947	0.922172	1130.4	0.798135	0.77946	1130.4	0.559945	0.557673	1130.4	0.366342	0.362093
1130.6	1.08557	1.0333	1130.6	0.947003	0.922179	1130.6	0.797712	0.779514	1130.6	0.558577	0.557774	1130.6	0.365344	0.362195
1130.8	1.08577	1.0333	1130.8	0.946681	0.922186	1130.8	0.796952	0.779568	1130.8	0.558067	0.557876	1130.8	0.365249	0.362298
1131	1.08612	1.0333	1131	0.946843	0.922193	1131	0.797211	0.779622	1131	0.558661	0.557978	1131	0.365374	0.3624
1131.2	1.08641	1.0333	1131.2	0.9472	0.9222	1131.2	0.798173	0.779676	1131.2	0.559425	0.558079	1131.2	0.365897	0.362502
1131.4	1.08649	1.0333	1131.4	0.947244	0.922207	1131.4	0.798346	0.779729	1131.4	0.560069	0.55818	1131.4	0.36603	0.362604
1131.6	1.08614	1.0333	1131.6	0.946878	0.922214	1131.6	0.797768	0.779783	1131.6	0.559359	0.558282	1131.6	0.364657	0.362706
1131.8	1.08606	1.0333	1131.8	0.946524	0.922221	1131.8	0.797549	0.779836	1131.8	0.559878	0.558383	1131.8	0.364638	0.362808
1132	1.08572	1.0333	1132	0.945723	0.922228	1132	0.79727	0.77989	1132	0.559655	0.558484	1132	0.364357	0.362909
1132.2	1.08585	1.0333	1132.2	0.945041	0.922234	1132.2	0.797371	0.779943	1132.2	0.559411	0.558585	1132.2	0.363881	0.363011
1132.4	1.0857	1.0333	1132.4	0.945022	0.922241	1132.4	0.797668	0.779996	1132.4	0.559626	0.558685	1132.4	0.36369	0.363113
1132.6	1.08664	1.0333	1132.6	0.944964	0.922248	1132.6	0.798457	0.780049	1132.6	0.560142	0.558786	1132.6	0.364228	0.363214
1132.8	1.08625	1.0333	1132.8	0.944338	0.922255	1132.8	0.797874	0.780102	1132.8	0.560097	0.558887	1132.8	0.364904	0.363316
1133	1.08673	1.0333	1133	0.94578	0.922262	1133	0.798544	0.780154	1133	0.560969	0.558987	1133	0.365418	0.363417
1133.2	1.0872	1.0333	1133.2	0.946558	0.922268	1133.2	0.799159	0.780207	1133.2	0.560817	0.559087	1133.2	0.365673	0.363518
1133.4	1.08759	1.0333	1133.4	0.947156	0.922275	1133.4	0.800231	0.78026	1133.4	0.561129	0.559188	1133.4	0.366577	0.36362
1133.6	1.0875	1.0333	1133.6	0.947417	0.922282	1133.6	0.80082	0.780312	1133.6	0.560884	0.559288	1133.6	0.366714	0.363721
1133.8	1.08765	1.0333	1133.8	0.947579	0.922288	1133.8	0.800488	0.780365	1133.8	0.56025	0.559388	1133.8	0.366958	0.363822
1134	1.08744	1.0333	1134	0.947479	0.922295	1134	0.799748	0.780417	1134	0.559299	0.559488	1134	0.366765	0.363923
1134.2	1.08692	1.0333	1134.2	0.946958	0.922302	1134.2	0.798944	0.780469	1134.2	0.55865	0.559587	1134.2	0.36625	0.364024
1134.4	1.08719	1.0333	1134.4	0.947607	0.922308	1134.4	0.798069	0.780521	1134.4	0.557498	0.559687	1134.4	0.365559	0.364125
1134.6	1.08729	1.0333	1134.6	0.947444	0.922315	1134.6	0.798241	0.780573	1134.6	0.556289	0.559787	1134.6	0.365433	0.364225
1134.8	1.08715	1.0333	1134.8	0.947922	0.922321	1134.8	0.798199	0.780625	1134.8	0.556435	0.559886	1134.8	0.365953	0.364326
1135	1.08615	1.0333	1135	0.948021	0.922328	1135	0.797829	0.780677	1135	0.557011	0.559985	1135	0.366116	0.364427
1135.2	1.08658	1.0333	1135.2	0.948329	0.922334	1135.2	0.798003	0.780728	1135.2	0.557538	0.560085	1135.2	0.366204	0.364527
1135.4	1.08596	1.0333	1135.4	0.947977	0.922341	1135.4	0.7969	0.78078	1135.4	0.556987	0.560184	1135.4	0.365139	0.364628
1135.6	1.08548	1.0333	1135.6	0.947054	0.922347	1135.6	0.796727	0.780832	1135.6	0.556289	0.560283	1135.6	0.364492	0.364728
1135.8	1.08582	1.0333	1135.8	0.946551	0.922354	1135.8	0.796559	0.780883	1135.8	0.556674	0.560381	1135.8	0.364793	0.364829
1136	1.08633	1.0333	1136	0.946284	0.92236	1136	0.79649	0.780934	1136	0.557052	0.56048	1136	0.364699	0.364929
1136.2	1.08704	1.0333	1136.2	0.946211	0.922367	1136.2	0.79717	0.780985	1136.2	0.557758	0.560579	1136.2	0.364909	0.365029
1136.4	1.08682	1.0333	1136.4	0.946418	0.922373	1136.4	0.797756	0.781036	1136.4	0.558629	0.560677	1136.4	0.365495	0.365129
1136.6	1.08733	1.0333	1136.6	0.946059	0.922379	1136.6	0.797639	0.781087	1136.6	0.55845	0.560776	1136.6	0.365685	0.365229
1136.8	1.08763	1.0333	1136.8	0.946722	0.922386	1136.8	0.797921	0.781138	1136.8	0.558983	0.560874	1136.8	0.366328	0.365329
1137	1.08855	1.0333	1137	0.948022	0.922392	1137	0.798537	0.781189	1137	0.560205	0.560972	1137	0.366713	0.365429
1137.2	1.08915	1.0333	1137.2	0.947573	0.922398	1137.2	0.798812	0.78124	1137.2	0.560507	0.56107	1137.2	0.366886	0.365529
1137.4	1.08977	1.0333	1137.4	0.948441	0.922404	1137.4	0.800092	0.78129	1137.4	0.56165	0.561168	1137.4	0.367468	0.365629
1137.6	1.09004	1.0333	1137.6	0.948561	0.922411	1137.6	0.800295	0.781341	1137.6	0.561669	0.561266	1137.6	0.367439	0.365729
1137.8	1.08977	1.0333	1137.8	0.947986	0.922417	1137.8	0.800241	0.781391	1137.8	0.561368	0.561364	1137.8	0.367484	0.365828
1138	1.08972	1.0333	1138	0.94776	0.922423	1138	0.800751	0.781442	1138	0.560966	0.561462	1138	0.367318	0.365928
1138.2	1.08955	1.0333	1138.2	0.947742	0.922429	1138.2	0.800908	0.781492	1138.2	0.56108	0.561559	1138.2	0.367376	0.366027
1138.4	1.08957	1.0333	1138.4	0.947729	0.922435	1138.4	0.801123	0.781542	1138.4	0.560789	0.561657	1138.4	0.366842	0.366127
1138.6	1.08906	1.0333	1138.6	0.947606	0.922441	1138.6	0.801733	0.781592	1138.6	0.56078	0.561754	1138.6	0.366818	0.366226
1138.8	1.08841	1.0333	1138.8	0.94737	0.922448	1138.8	0.801242	0.781642	1138.8	0.561017	0.561851	1138.8	0.366527	0.366325
1139	1.08771	1.0333	1139	0.947039	0.922454	1139	0.800759	0.781692	1139	0.560765	0.561948	1139	0.366	0.366425
1139.2	1.08736	1.0333	1139.2	0.946927	0.92246	1139.2	0.800783	0.781742	1139.2	0.560285	0.562045	1139.2	0.365106	0.366524
1139.4	1.08626	1.0333	1139.4	0.946321	0.922466	1139.4	0.800023	0.781791	1139.4	0.559365	0.562142	1139.4	0.364189	0.366623
1139.6	1.08584	1.0333	1139.6	0.94585	0.922472	1139.6	0.799965	0.781841	1139.6	0.55906	0.562239	1139.6	0.363951	0.366722
1139.8	1.08533	1.0333	1139.8	0.94532	0.922478	1139.8	0.798955	0.78189	1139.8	0.558645	0.562336	1139.8	0.363033	0.366821
1140	1.08533	1.0333	1140	0.94532	0.922484	1140	0.798955	0.781941	1140	0.558645	0.562433	1140	0.363033	0.366919
1140.2	1.08544	1.03296	1140.2	0.945069	0.922179	1140.2	0.798322	0.781682	1140.2	0.558874	0.562247	1140.2	0.362797	0.366798
1140.4	1.08521	1.03262	1140.4	0.944797	0.921874	1140.4	0.797268	0.781424	1140.4	0.558439	0.562061	1140.4	0.362342	0.366677
1140.6	1.086	1.03228	1140.6	0.944538	0.921569	1140.6	0.796678	0.781165	1140.6	0.55834	0.561875	1140.6	0.362125	0.366556
1140.8	1.08586	1.03194	1140.8	0.943583	0.921264	1140.8	0.795658	0.780907	1140.8	0.557988	0.56169	1140.8	0.361538	0.366434
1141	1.08621	1.0316	1141	0.942751	0.920959	1141	0.794295	0.780649	1141	0.557033	0.561504	1141	0.360433	0.366313
1141.2	1.08654	1.03125	1141.2	0.942742	0.920655	1141.2	0.793402	0.78039	1141.2	0.556931	0.561318	1141.2	0.359898	0.366192
1141.4	1.08711	1.03091	1141.4	0.943022	0.92035	1141.4	0.792739	0.780132	1141.4	0.556704	0.561132	1141.4	0.359256	0.366071
1141.6	1.08723	1.03057	1141.6	0.94307	0.920046	1141.6	0.792107	0.779874	1141.6	0.55607	0.560947	1141.6	0.358485	0.36595
1141.8	1.08799	1.03023	1141.8	0.943767	0.919742	1141.8	0.791966	0.779616	1141.8	0.556565	0.560761	1141.8	0.358319	0.365829
1142	1.08811	1.02989	1142	0.944544	0.919437	1142	0.791587	0.779359	1142	0.556479	0.560576	1142	0.358048	0.365708
1142.2	1.08839	1.02955	1142.2	0.945591	0.919133	1142.2	0.791602	0.779101	1142.2	0.556617	0.560391	1142.2	0.358457	0.365587
1142.4	1.08861	1.02921	1142.4	0.946132	0.918829	1142.4	0.791736	0.778843	1142.4	0.556447	0.560205	1142.4	0.358937	0.365466
1142.6	1.08909	1.02887	1142.6	0.947082	0.918526	1142.6	0.791439	0.778586	1142.6	0.556355	0.56002	1142.6	0.359459	0.365345
1142.8	1.08829	1.02853	1142.8	0.947006	0.918222	1142.8	0.790907	0.778328	1142.8	0.555881	0.559835	1142.8	0.359581	0.365224
1143	1.0884	1.02819	1143	0.947044	0.917918	1143	0.79107	0.778071	1143	0.555569	0.55965	1143	0.359539	0.365103
1143.2	1.08823	1.02785	1143.2	0.946732	0.917614	1143.2	0.79046	0.777813	1143.2	0.555316	0.559464	1143.2	0.35966	0.364983
1143.4	1.08734	1.02751	1143.4	0.946437	0.917311	1143.4	0.790749	0.777556	1143.4	0.55512	0.559279	1143.4	0.360209	0.364862
1143.6	1.0866	1.02717	1143.6	0.945755	0.917008	1143.6	0.789826	0.777299	1143.6	0.555183	0.559095	1143.6	0.360054	0.364741
1143.8	1.08625	1.02683	1143.8	0.945075	0.916704	1143.8	0.789326	0.777042	1143.8	0.55477	0.55891	1143.8	0.359918	0.364621
1144	1.08565	1.02649	1144	0.944822	0.916401	1144	0.788519	0.776785	1144	0.554512	0.558725	1144	0.360125	0.3645
1144.2	1.08503	1.02615	1144.2	0.944102	0.916098	1144.2	0.788067	0.776528	1144.2	0.554453	0.55854	1144.2	0.359729	0.36438
1144.4	1.08424	1.02581	1144.4	0.943472	0.915795	1144.4	0.787068	0.776271	1144.4	0.554211	0.558355	1144.4	0.35953	0.364259
1144.6	1.0841	1.02547	1144.6	0.942063	0.915492	1144.6	0.786834	0.776015	1144.6	0.554345	0.558171	1144.6	0.359307	0.364139
1144.8	1.08274	1.02513	1144.8	0.940337	0.91519	1144.8	0.785656	0.775758	1144.8	0.553637	0.557986	1144.8	0.358393	0.364018
1145	1.08208	1.02479	1145	0.939878	0.914887	1145	0.785116	0.775501	1145	0.553486	0.557801	1145	0.357558	0.363898
1145.2	1.0813	1.02445	1145.2	0.939653	0.914584	1145.2	0.784874	0.775245	1145.2	0.55386	0.557617	1145.2	0.35728	0.363777
1145.4	1.08048	1.02412	1145.4	0.93938	0.914282	1145.4	0.78514	0.774988	1145.4	0.554165	0.557433	1145.4	0.357183	0.363657
1145.6	1.07931	1.02378	1145.6	0.939029	0.913979	1145.6	0.785459	0.774732	1145.6	0.554506	0.557248	1145.6	0.357572	0.363537
1145.8	1.07895	1.02344	1145.8	0.93929	0.913677	1145.8	0.785687	0.774476	1145.8	0.55566	0.557064	1145.8	0.35842	0.363417
1146	1.07774	1.0231	1146	0.939541	0.913375	1146	0.785257	0.77422	1146	0.555356	0.55688	1146	0.358752	0.363296
1146.2	1.07658	1.02276	1146.2	0.939595	0.913073	1146.2	0.784673	0.773964	1146.2	0.554921	0.556696	1146.2	0.358608	0.363176
1146.4	1.07625	1.02242	1146.4	0.93953	0.912771	1146.4	0.784259	0.773708	1146.4	0.554607	0.556511	1146.4	0.35841	0.363056
1146.6	1.07443	1.02209	1146.6	0.939215	0.912469	1146.6	0.783475	0.773452	1146.6	0.553884	0.556327	1146.6	0.358016	0.362936
1146.8	1.07325	1.02175	1146.8	0.93781	0.912167	1146.8	0.782543	0.773196	1146.8	0.553241	0.556143	1146.8	0.357599	0.362816
1147	1.07307	1.02141	1147	0.937816	0.911866	1147	0.782376	0.77294	1147	0.553177	0.555959	1147	0.357992	0.362696
1147.2	1.07214	1.02107	1147.2	0.93728	0.911564	1147.2	0.781222	0.772685	1147.2	0.552492	0.555776	1147.2	0.357803	0.362576
1147.4	1.07056	1.02073	1147.4	0.936279	0.911263	1147.4	0.780414	0.772429	1147.4	0.552041	0.555592	1147.4	0.357289	0.362456
1147.6	1.06961	1.0204	1147.6	0.935212	0.910961	1147.6	0.779121	0.772174	1147.6	0.55142	0.555408	1147.6	0.356817	0.362336
1147.8	1.06858	1.02006	1147.8	0.934313	0.91066	1147.8	0.778442	0.771918	1147.8	0.55052	0.555224	1147.8	0.356322	0.362217
1148	1.06753	1.01972	1148	0.933528	0.910359	1148	0.777034	0.771663	1148	0.549512	0.555041	1148	0.355681	0.362097
1148.2	1.06666	1.01938	1148.2	0.932258	0.910058	1148.2	0.776337	0.771408	1148.2	0.548778	0.554857	1148.2	0.354637	0.361977
1148.4	1.0657	1.01905	1148.4	0.931499	0.909757	1148.4	0.775769	0.771153	1148.4	0.549197	0.554674	1148.4	0.354193	0.361857
1148.6	1.0649	1.01871	1148.6	0.930304	0.909456	1148.6	0.775705	0.770898	1148.6	0.548911	0.55449	1148.6	0.353588	0.361738
1148.8	1.06392	1.01837	1148.8	0.929469	0.909155	1148.8	0.775451	0.770643	1148.8	0.548819	0.554307	1148.8	0.353107	0.361618
1149	1.06272	1.01804	1149	0.92852	0.908854	1149	0.775192	0.770388	1149	0.548512	0.554124	1149	0.352608	0.361498
1149.2	1.06184	1.0177	1149.2	0.927815	0.908554	1149.2	0.775619	0.770133	1149.2	0.548493	0.55394	1149.2	0.352586	0.361379
1149.4	1.06062	1.01736	1149.4	0.927294	0.908253	1149.4	0.775762	0.769879	1149.4	0.549039	0.553757	1149.4	0.353507	0.361259
1149.6	1.05927	1.01703	1149.6	0.926406	0.907953	1149.6	0.775367	0.769624	1149.6	0.548804	0.553574	1149.6	0.35359	0.36114
1149.8	1.0582	1.01669	1149.8	0.925619	0.907653	1149.8	0.774883	0.769369	1149.8	0.548212	0.553391	1149.8	0.35336	0.36102
1150	1.05647	1.01635	1150	0.924424	0.907353	1150	0.773789	0.769115	1150	0.547259	0.553208	1150	0.352195	0.360901
1150.2	1.05472	1.01602	1150.2	0.923476	0.907052	1150.2	0.772626	0.768861	1150.2	0.546156	0.553025	1150.2	0.351748	0.360782
1150.4	1.05364	1.01568	1150.4	0.92304	0.906752	1150.4	0.771766	0.768606	1150.4	0.545564	0.552842	1150.4	0.352005	0.360662
1150.6	1.05103	1.01535	1150.6	0.922335	0.906453	1150.6	0.770488	0.768352	1150.6	0.544723	0.552659	1150.6	0.351506	0.360543
1150.8	1.05034	1.01501	1150.8	0.922063	0.906153	1150.8	0.770287	0.768098	1150.8	0.544707	0.552476	1150.8	0.3519	0.360424
1151	1.04911	1.01467	1151	0.921774	0.905853	1151	0.769704	0.767844	1151	0.544345	0.552294	1151	0.352118	0.360305
1151.2	1.04742	1.01434	1151.2	0.920508	0.905554	1151.2	0.76823	0.76759	1151.2	0.54333	0.552111	1151.2	0.351711	0.360185
1151.4	1.04654	1.014	1151.4	0.920093	0.905254	1151.4	0.768119	0.767336	1151.4	0.543509	0.551928	1151.4	0.351996	0.360066
1151.6	1.04558	1.01367	1151.6	0.919664	0.904955	1151.6	0.767562	0.767082	1151.6	0.542676	0.551746	1151.6	0.352143	0.359947
1151.8	1.04519	1.01333	1151.8	0.91926	0.904655	1151.8	0.766965	0.766829	1151.8	0.54238	0.551563	1151.8	0.352171	0.359828
1152	1.0445	1.013	1152	0.919395	0.904356	1152	0.765924	0.766575	1152	0.542178	0.551381	1152	0.352244	0.359709
1152.2	1.04333	1.01266	1152.2	0.918517	0.904057	1152.2	0.765798	0.766322	1152.2	0.541871	0.551199	1152.2	0.351522	0.35959
1152.4	1.04302	1.01233	1152.4	0.918456	0.903758	1152.4	0.76585	0.766068	1152.4	0.543054	0.551016	1152.4	0.351816	0.359471
1152.6	1.04211	1.01199	1152.6	0.917358	0.903459	1152.6	0.764876	0.765815	1152.6	0.542927	0.550834	1152.6	0.351723	0.359352
1152.8	1.04183	1.01166	1152.8	0.916824	0.90316	1152.8	0.764208	0.765562	1152.8	0.543269	0.550652	1152.8	0.351676	0.359234
1153	1.04121	1.01132	1153	0.91606	0.902862	1153	0.763434	0.765308	1153	0.543349	0.55047	1153	0.351448	0.359115
1153.2	1.04089	1.01099	1153.2	0.915996	0.902563	1153.2	0.763228	0.765055	1153.2	0.543878	0.550288	1153.2	0.351559	0.358996
1153.4	1.04011	1.01066	1153.4	0.915246	0.902265	1153.4	0.761872	0.764802	1153.4	0.543396	0.550106	1153.4	0.351445	0.358877
1153.6	1.04002	1.01032	1153.6	0.91458	0.901966	1153.6	0.761173	0.764549	1153.6	0.542908	0.549924	1153.6	0.350917	0.358759
1153.8	1.03934	1.00999	1153.8	0.914004	0.901668	1153.8	0.76016	0.764296	1153.8	0.542365	0.549742	1153.8	0.350821	0.35864
1154	1.03869	1.00965	1154	0.913395	0.90137	1154	0.758702	0.764044	1154	0.542354	0.54956	1154	0.349911	0.358521
1154.2	1.03822	1.00932	1154.2	0.913335	0.901072	1154.2	0.758709	0.763791	1154.2	0.541901	0.549378	1154.2	0.350366	0.358403
1154.4	1.03677	1.00899	1154.4	0.91259	0.900774	1154.4	0.758043	0.763538	1154.4	0.541493	0.549197	1154.4	0.349321	0.358284
1154.6	1.03559	1.00865	1154.6	0.912177	0.900476	1154.6	0.758488	0.763286	1154.6	0.541301	0.549015	1154.6	0.349296	0.358166
1154.8	1.0347	1.00832	1154.8	0.912076	0.900178	1154.8	0.759296	0.763033	1154.8	0.541017	0.548834	1154.8	0.349554	0.358047
1155	1.03351	1.00798	1155	0.911258	0.89988	1155	0.758903	0.762781	1155	0.540548	0.548652	1155	0.3494	0.357929
1155.2	1.03319	1.00765	1155.2	0.910503	0.899583	1155.2	0.758368	0.762529	1155.2	0.540178	0.548471	1155.2	0.349623	0.357811
1155.4	1.03326	1.00732	1155.4	0.910611	0.899285	1155.4	0.758526	0.762277	1155.4	0.540469	0.548289	1155.4	0.349622	0.357692
1155.6	1.03207	1.00698	1155.6	0.909552	0.898988	1155.6	0.758087	0.762025	1155.6	0.539529	0.548108	1155.6	0.349011	0.357574
1155.8	1.03085	1.00665	1155.8	0.908993	0.89869	1155.8	0.75778	0.761773	1155.8	0.538611	0.547927	1155.8	0.348807	0.357456
1156	1.02927	1.00632	1156	0.908412	0.898393	1156	0.756888	0.761521	1156	0.538096	0.547745	1156	0.348404	0.357337
1156.2	1.02796	1.00599	1156.2	0.906743	0.898096	1156.2	0.75624	0.761269	1156.2	0.537802	0.547564	1156.2	0.347614	0.357219
1156.4	1.02692	1.00565	1156.4	0.905685	0.897799	1156.4	0.755442	0.761017	1156.4	0.537848	0.547383	1156.4	0.347125	0.357101
1156.6	1.02535	1.00532	1156.6	0.904764	0.897502	1156.6	0.753918	0.760765	1156.6	0.537262	0.547202	1156.6	0.346869	0.356983
1156.8	1.02418	1.00499	1156.8	0.90376	0.897205	1156.8	0.7532	0.760514	1156.8	0.536952	0.547021	1156.8	0.346911	0.356865
1157	1.02282	1.00466	1157	0.902348	0.896909	1157	0.751925	0.760262	1157	0.536306	0.54684	1157	0.346812	0.356747
1157.2	1.02125	1.00432	1157.2	0.901308	0.896612	1157.2	0.750498	0.760011	1157.2	0.535091	0.546659	1157.2	0.346314	0.356629
1157.4	1.02013	1.00399	1157.4	0.900347	0.896316	1157.4	0.749003	0.759759	1157.4	0.534295	0.546479	1157.4	0.345695	0.356511
1157.6	1.01957	1.00366	1157.6	0.899886	0.896019	1157.6	0.747923	0.759508	1157.6	0.534562	0.546298	1157.6	0.346168	0.356393
1157.8	1.01859	1.00333	1157.8	0.899547	0.895723	1157.8	0.747129	0.759257	1157.8	0.534047	0.546117	1157.8	0.34655	0.356275
1158	1.01754	1.003	1158	0.898822	0.895427	1158	0.746739	0.759006	1158	0.533594	0.545937	1158	0.346446	0.356157
1158.2	1.01614	1.00266	1158.2	0.897555	0.89513	1158.2	0.746841	0.758755	1158.2	0.532853	0.545756	1158.2	0.346456	0.35604
1158.4	1.01482	1.00233	1158.4	0.896323	0.894834	1158.4	0.746042	0.758504	1158.4	0.532416	0.545576	1158.4	0.345534	0.355922
1158.6	1.01429	1.002	1158.6	0.896494	0.894538	1158.6	0.746309	0.758253	1158.6	0.532169	0.545395	1158.6	0.346032	0.355804
1158.8	1.0132	1.00167	1158.8	0.895874	0.894243	1158.8	0.746104	0.758002	1158.8	0.531784	0.545215	1158.8	0.345876	0.355687
1159	1.0124	1.00134	1159	0.894884	0.893947	1159	0.745682	0.757752	1159	0.531659	0.545034	1159	0.345686	0.355569
1159.2	1.01219	1.00101	1159.2	0.894964	0.893651	1159.2	0.745444	0.757501	1159.2	0.531064	0.544854	1159.2	0.344744	0.355451
1159.4	1.01168	1.00068	1159.4	0.89543	0.893356	1159.4	0.745402	0.75725	1159.4	0.530769	0.544674	1159.4	0.34458	0.355334
1159.6	1.01077	1.00034	1159.6	0.89522	0.89306	1159.6	0.745505	0.757	1159.6	0.530483	0.544494	1159.6	0.344785	0.355216
1159.8	1.00959	1.00001	1159.8	0.895299	0.892765	1159.8	0.745062	0.75675	1159.8	0.529646	0.544314	1159.8	0.344397	0.355099
1160	1.00963	0.999683	1160	0.895037	0.89247	1160	0.744521	0.756499	1160	0.530426	0.544134	1160	0.344622	0.354981
1160.2	1.00899	0.999353	1160.2	0.895124	0.892174	1160.2	0.744372	0.756249	1160.2	0.531026	0.543954	1160.2	0.344616	0.354864
1160.4	1.00743	0.999022	1160.4	0.894411	0.891879	1160.4	0.743468	0.755999	1160.4	0.530325	0.543774	1160.4	0.343592	0.354747
1160.6	1.00626	0.998692	1160.6	0.89399	0.891584	1160.6	0.74299	0.755749	1160.6	0.530425	0.543594	1160.6	0.343907	0.354629
1160.8	1.00469	0.998362	1160.8	0.892326	0.89129	1160.8	0.742005	0.755499	1160.8	0.529749	0.543414	1160.8	0.343208	0.354512
1161	1.00405	0.998031	1161	0.891569	0.890995	1161	0.741187	0.755249	1161	0.529272	0.543235	1161	0.342243	0.354395
1161.2	1.00326	0.997701	1161.2	0.890599	0.8907	1161.2	0.740504	0.755	1161.2	0.529211	0.543055	1161.2	0.341756	0.354278
1161.4	1.00289	0.997371	1161.4	0.889906	0.890406	1161.4	0.739828	0.75475	1161.4	0.529771	0.542875	1161.4	0.3416	0.35416
1161.6	1.00205	0.997041	1161.6	0.889463	0.890111	1161.6	0.739566	0.7545	1161.6	0.529311	0.542696	1161.6	0.341989	0.354043
1161.8	1.0017	0.996712	1161.8	0.888507	0.889817	1161.8	0.73905	0.754251	1161.8	0.528747	0.542516	1161.8	0.341584	0.353926
1162	1.00075	0.996382	1162	0.887873	0.889522	1162	0.738545	0.754001	1162	0.528635	0.542337	1162	0.341583	0.353809
1162.2	1.00031	0.996053	1162.2	0.887384	0.889228	1162.2	0.738127	0.753752	1162.2	0.529376	0.542158	1162.2	0.341323	0.353692
1162.4	1.00012	0.995723	1162.4	0.886841	0.888934	1162.4	0.738046	0.753503	1162.4	0.5295	0.541978	1162.4	0.341324	0.353575
1162.6	0.998873	0.995394	1162.6	0.886548	0.88864	1162.6	0.737923	0.753253	1162.6	0.5286	0.541799	1162.6	0.341649	0.353458
1162.8	0.997862	0.995065	1162.8	0.885595	0.888346	1162.8	0.737845	0.753004	1162.8	0.528158	0.54162	1162.8	0.34149	0.353341
1163	0.996602	0.994736	1163	0.885187	0.888052	1163	0.736929	0.752755	1163	0.527604	0.541441	1163	0.340877	0.353224
1163.2	0.996684	0.994407	1163.2	0.885775	0.887759	1163.2	0.736975	0.752506	1163.2	0.527328	0.541262	1163.2	0.340377	0.353108
1163.4	0.996166	0.994078	1163.4	0.885555	0.887465	1163.4	0.736893	0.752257	1163.4	0.527214	0.541083	1163.4	0.341183	0.352991
1163.6	0.995502	0.993749	1163.6	0.884445	0.887172	1163.6	0.736147	0.752009	1163.6	0.52739	0.540904	1163.6	0.341196	0.352874
1163.8	0.994279	0.99342	1163.8	0.883508	0.886878	1163.8	0.735605	0.75176	1163.8	0.526907	0.540725	1163.8	0.340814	0.352757
1164	0.993999	0.993092	1164	0.882986	0.886585	1164	0.735374	0.751511	1164	0.52721	0.540546	1164	0.34068	0.352641
1164.2	0.992782	0.992763	1164.2	0.882464	0.886292	1164.2	0.734699	0.751263	1164.2	0.526487	0.540367	1164.2	0.340786	0.352524
1164.4	0.991141	0.992435	1164.4	0.881193	0.885999	1164.4	0.733341	0.751014	1164.4	0.525442	0.540188	1164.4	0.340264	0.352407
1164.6	0.989727	0.992107	1164.6	0.880598	0.885706	1164.6	0.733023	0.750766	1164.6	0.52516	0.54001	1164.6	0.340134	0.352291
1164.8	0.988902	0.991779	1164.8	0.879894	0.885413	1164.8	0.732601	0.750518	1164.8	0.524818	0.539831	1164.8	0.339264	0.352174
1165	0.988405	0.991451	1165	0.879023	0.88512	1165	0.731772	0.750269	1165	0.52465	0.539653	1165	0.338751	0.352058
1165.2	0.987687	0.991123	1165.2	0.877351	0.884827	1165.2	0.730576	0.750021	1165.2	0.524242	0.539474	1165.2	0.338428	0.351942
1165.4	0.986887	0.990795	1165.4	0.876164	0.884535	1165.4	0.730006	0.749773	1165.4	0.523812	0.539296	1165.4	0.338358	0.351825
1165.6	0.986455	0.990467	1165.6	0.875557	0.884242	1165.6	0.729392	0.749525	1165.6	0.523035	0.539117	1165.6	0.337904	0.351709
1165.8	0.986564	0.99014	1165.8	0.875053	0.88395	1165.8	0.728912	0.749277	1165.8	0.522805	0.538939	1165.8	0.337818	0.351592
1166	0.986061	0.989812	1166	0.875449	0.883657	1166	0.728667	0.74903	1166	0.522971	0.538761	1166	0.338521	0.351476
1166.2	0.985654	0.989485	1166.2	0.875226	0.883365	1166.2	0.728192	0.748782	1166.2	0.523179	0.538583	1166.2	0.339146	0.35136
1166.4	0.98397	0.989158	1166.4	0.873971	0.883073	1166.4	0.727323	0.748534	1166.4	0.521991	0.538405	1166.4	0.339001	0.351244
1166.6	0.982423	0.988831	1166.6	0.873596	0.882781	1166.6	0.726494	0.748287	1166.6	0.520965	0.538227	1166.6	0.338526	0.351128
1166.8	0.98167	0.988504	1166.8	0.87324	0.882489	1166.8	0.726145	0.748039	1166.8	0.521223	0.538049	1166.8	0.338054	0.351011
1167	0.981032	0.988177	1167	0.872468	0.882197	1167	0.725063	0.747792	1167	0.520967	0.537871	1167	0.337397	0.350895
1167.2	0.981163	0.98785	1167.2	0.872394	0.881905	1167.2	0.724942	0.747545	1167.2	0.520981	0.537693	1167.2	0.337085	0.350779
1167.4	0.980594	0.987523	1167.4	0.871949	0.881614	1167.4	0.724609	0.747297	1167.4	0.520737	0.537515	1167.4	0.33745	0.350663
1167.6	0.980487	0.987197	1167.6	0.871277	0.881322	1167.6	0.723739	0.74705	1167.6	0.520844	0.537337	1167.6	0.337375	0.350547
1167.8	0.979664	0.98687	1167.8	0.870536	0.881031	1167.8	0.72395	0.746803	1167.8	0.520154	0.537159	1167.8	0.337067	0.350431
1168	0.979438	0.986544	1168	0.870981	0.880739	1168	0.723668	0.746556	1168	0.52008	0.536982	1168	0.337315	0.350316
1168.2	0.978906	0.986217	1168.2	0.871231	0.880448	1168.2	0.723531	0.746309	1168.2	0.520061	0.536804	1168.2	0.338227	0.3502
1168.4	0.978124	0.985891	1168.4	0.87093	0.880157	1168.4	0.72304	0.746062	1168.4	0.520091	0.536627	1168.4	0.338326	0.350084
1168.6	0.977396	0.985565	1168.6	0.871027	0.879866	1168.6	0.722923	0.745816	1168.6	0.520007	0.536449	1168.6	0.338022	0.349968
1168.8	0.977048	0.985239	1168.8	0.870455	0.879575	1168.8	0.722451	0.745569	1168.8	0.519634	0.536272	1168.8	0.337214	0.349852
1169	0.975872	0.984913	1169	0.869033	0.879284	1169	0.721188	0.745322	1169	0.519309	0.536094	1169	0.336584	0.349737
1169.2	0.975227	0.984588	1169.2	0.868154	0.878993	1169.2	0.720919	0.745076	1169.2	0.518906	0.535917	1169.2	0.336431	0.349621
1169.4	0.974109	0.984262	1169.4	0.867466	0.878702	1169.4	0.720662	0.74483	1169.4	0.518239	0.53574	1169.4	0.336464	0.349505
1169.6	0.974092	0.983937	1169.6	0.867443	0.878412	1169.6	0.719972	0.744583	1169.6	0.517897	0.535563	1169.6	0.336058	0.34939
1169.8	0.973145	0.983611	1169.8	0.867056	0.878121	1169.8	0.719513	0.744337	1169.8	0.517349	0.535386	1169.8	0.336104	0.349274
1170	0.972451	0.983286	1170	0.866587	0.877831	1170	0.718808	0.744091	1170	0.517272	0.535209	1170	0.335803	0.349159
1170.2	0.971798	0.982961	1170.2	0.866254	0.87754	1170.2	0.718314	0.743845	1170.2	0.516925	0.535032	1170.2	0.335479	0.349043
1170.4	0.97026	0.982636	1170.4	0.865163	0.87725	1170.4	0.717685	0.743599	1170.4	0.516135	0.534855	1170.4	0.335045	0.348928
1170.6	0.969654	0.982311	1170.6	0.864992	0.87696	1170.6	0.717582	0.743353	1170.6	0.516088	0.534678	1170.6	0.335277	0.348812
1170.8	0.969078	0.981986	1170.8	0.864412	0.87667	1170.8	0.717211	0.743107	1170.8	0.516187	0.534501	1170.8	0.335549	0.348697
1171	0.968865	0.981661	1171	0.863722	0.87638	1171	0.716417	0.742861	1171	0.516199	0.534324	1171	0.335627	0.348582
1171.2	0.968375	0.981336	1171.2	0.863009	0.87609	1171.2	0.715543	0.742616	1171.2	0.515722	0.534147	1171.2	0.335341	0.348466
1171.4	0.967994	0.981012	1171.4	0.862412	0.875801	1171.4	0.715359	0.74237	1171.4	0.515044	0.533971	1171.4	0.335685	0.348351
1171.6	0.968164	0.980687	1171.6	0.862563	0.875511	1171.6	0.715348	0.742124	1171.6	0.515182	0.533794	1171.6	0.336076	0.348236
1171.8	0.96722	0.980363	1171.8	0.86186	0.875221	1171.8	0.715522	0.741879	1171.8	0.514802	0.533618	1171.8	0.336175	0.348121
1172	0.966956	0.980039	1172	0.862015	0.874932	1172	0.715146	0.741634	1172	0.514813	0.533441	1172	0.336136	0.348006
1172.2	0.966455	0.979715	1172.2	0.861818	0.874643	1172.2	0.714924	0.741388	1172.2	0.515063	0.533265	1172.2	0.336043	0.347891
1172.4	0.966216	0.979391	1172.4	0.861206	0.874353	1172.4	0.714046	0.741143	1172.4	0.514726	0.533088	1172.4	0.336025	0.347776
1172.6	0.965374	0.979067	1172.6	0.861212	0.874064	1172.6	0.713467	0.740898	1172.6	0.513634	0.532912	1172.6	0.335023	0.34766
1172.8	0.96441	0.978743	1172.8	0.860199	0.873775	1172.8	0.712683	0.740653	1172.8	0.512748	0.532736	1172.8	0.333864	0.347546
1173	0.963338	0.978419	1173	0.858759	0.873486	1173	0.711347	0.740408	1173	0.512132	0.53256	1173	0.333474	0.347431
1173.2	0.962839	0.978096	1173.2	0.858255	0.873197	1173.2	0.711006	0.740163	1173.2	0.511377	0.532384	1173.2	0.333312	0.347316
1173.4	0.962265	0.977772	1173.4	0.85743	0.872908	1173.4	0.710281	0.739918	1173.4	0.510378	0.532207	1173.4	0.332845	0.347201
1173.6	0.962542	0.977449	1173.6	0.856966	0.87262	1173.6	0.709499	0.739674	1173.6	0.510595	0.532031	1173.6	0.332626	0.347086
1173.8	0.960822	0.977126	1173.8	0.855743	0.872331	1173.8	0.70853	0.739429	1173.8	0.509525	0.531855	1173.8	0.331687	0.346971
1174	0.960055	0.976802	1174	0.854633	0.872043	1174	0.707374	0.739185	1174	0.50843	0.53168	1174	0.330726	0.346856
1174.2	0.959427	0.976479	1174.2	0.854757	0.871754	1174.2	0.707034	0.73894	1174.2	0.508334	0.531504	1174.2	0.330559	0.346742
1174.4	0.958149	0.976156	1174.4	0.85334	0.871466	1174.4	0.706203	0.738696	1174.4	0.507784	0.531328	1174.4	0.33027	0.346627
1174.6	0.957324	0.975834	1174.6	0.852976	0.871178	1174.6	0.705691	0.738451	1174.6	0.50781	0.531152	1174.6	0.330555	0.346512
1174.8	0.95627	0.975511	1174.8	0.852075	0.87089	1174.8	0.704798	0.738207	1174.8	0.507482	0.530977	1174.8	0.329711	0.346398
1175	0.955699	0.975188	1175	0.851694	0.870602	1175	0.705098	0.737963	1175	0.508	0.530801	1175	0.329922	0.346283
1175.2	0.954211	0.974866	1175.2	0.850896	0.870314	1175.2	0.704659	0.737719	1175.2	0.507539	0.530625	1175.2	0.329881	0.346169
1175.4	0.953047	0.974543	1175.4	0.851199	0.870026	1175.4	0.705157	0.737475	1175.4	0.508115	0.53045	1175.4	0.330337	0.346054
1175.6	0.952036	0.974221	1175.6	0.851247	0.869738	1175.6	0.705417	0.737231	1175.6	0.508266	0.530275	1175.6	0.330525	0.34594
1175.8	0.950868	0.973899	1175.8	0.850102	0.86945	1175.8	0.705243	0.736987	1175.8	0.508757	0.530099	1175.8	0.32961	0.345825
1176	0.949562	0.973577	1176	0.849961	0.869163	1176	0.704489	0.736744	1176	0.509023	0.529924	1176	0.329051	0.345711
1176.2	0.949334	0.973255	1176.2	0.850363	0.868875	1176.2	0.704623	0.7365	1176.2	0.509267	0.529749	1176.2	0.329386	0.345597
1176.4	0.948752	0.972933	1176.4	0.849573	0.868588	1176.4	0.704268	0.736256	1176.4	0.508148	0.529573	1176.4	0.328952	0.345482
1176.6	0.947515	0.972611	1176.6	0.849329	0.868301	1176.6	0.703713	0.736013	1176.6	0.506811	0.529398	1176.6	0.327926	0.345368
1176.8	0.946745	0.97229	1176.8	0.848472	0.868014	1176.8	0.703366	0.735769	1176.8	0.506283	0.529223	1176.8	0.327483	0.345254
1177	0.946894	0.971968	1177	0.847876	0.867727	1177	0.703378	0.735526	1177	0.505878	0.529048	1177	0.32777	0.34514
1177.2	0.946711	0.971647	1177.2	0.847786	0.86744	1177.2	0.703111	0.735283	1177.2	0.505879	0.528873	1177.2	0.327913	0.345026
1177.4	0.946426	0.971325	1177.4	0.847802	0.867153	1177.4	0.702462	0.73504	1177.4	0.506151	0.528698	1177.4	0.328005	0.344912
1177.6	0.946335	0.971004	1177.6	0.847482	0.866866	1177.6	0.701881	0.734797	1177.6	0.505602	0.528523	1177.6	0.328025	0.344797
1177.8	0.945823	0.970683	1177.8	0.847106	0.866579	1177.8	0.701441	0.734554	1177.8	0.504654	0.528349	1177.8	0.327711	0.344683
[truncated: 1,610 more rows]
