# Supplementary material for: Targeted protein degradation in Escherichia coli using CLIPPERs
Source: EMBO Rep. 2025 Jun 25;26(16):3994–4016. doi: 10.1038/s44319-025-00510-9 (PMC12373786; doi:10.1038/s44319-025-00510-9)
Supplement: Supplementary file 12 — Figure EV5 Source Data [file 44319_2025_510_MOESM12_ESM.zip › EV5/EV5C/Octet_GroTAC3_ZBD.xlsx]

## Sheet: Sheet 1 - Kinetic Data_2024_12_
XB-PEG-SBP
Conc1	1000 nM		Conc1	500 nM		Conc1	250 nM		Conc1	125 nM		Conc1	62.5 nM
Start1	780		Start1	780		Start1	780		Start1	780		Start1	780
Stop1	1499.81		Stop1	1499.81		Stop1	1499.8		Stop1	1499.8		Stop1	1499.8
KObs	0.0120707		KObs	0.00649143		KObs	0.00370178		KObs	0.00230696		KObs	0.00160954
Error KObs	4.64996e-05		Error KObs	2.50644e-05		Error KObs	1.43468e-05		Error KObs	8.98799e-06		Error KObs	6.30859e-06
KOff	0.00091213		KOff	0.00091213		KOff	0.00091213		KOff	0.00091213		KOff	0.00091213
Error KOff	3.62919e-06		Error KOff	3.62919e-06		Error KOff	3.62919e-06		Error KOff	3.62919e-06		Error KOff	3.62919e-06
t1A1	t1A1	t1A1	t1B1	t1B1	t1B1	t1C1	t1C1	t1C1	t1D1	t1D1	t1D1	t1E1	t1E1	t1E1
Time1	Data1	Fit1	Time2	Data2	Fit2	Time3	Data3	Fit3	Time4	Data4	Fit4	Time5	Data5	Fit5
780	0.00638066	0	780	0.00027994	0	780	-0.0008655	0	780	0.00310168	0	780	0.00402082	0
780.2	0.00625392	0.00239057	780.2	0.00026766	0.00125134	780.2	-0.00096669	0.00065328	780.2	0.00262372	0.00039028	780.2	0.00387051	0.00018593
780.4	0.00591497	0.00477538	780.4	0.0003083	0.00250106	780.4	-0.00110447	0.00130607	780.4	0.00193573	0.00078039	780.4	0.00352104	0.0003718
780.6	0.00605768	0.00715444	780.6	0.00036882	0.00374916	780.6	-0.00168659	0.00195838	780.6	0.00116794	0.00117031	780.6	0.00286409	0.00055761
780.8	0.0063036	0.00952776	780.8	0.00029895	0.00499564	780.8	-0.00194688	0.00261021	780.8	0.0007522	0.00156006	780.8	0.00192285	0.00074335
781	0.00700632	0.0118954	781	0.00069965	0.0062405	781	-0.0017745	0.00326156	781	0.00049417	0.00194962	781	0.00228554	0.00092904
781.2	0.00759063	0.0142573	781.2	0.0009255	0.00748375	781.2	-0.00190705	0.00391242	781.2	0.00030698	0.00233901	781.2	0.00196395	0.00111467
781.4	0.00869072	0.0166134	781.4	0.00145931	0.00872538	781.4	-0.00242154	0.0045628	781.4	7.591e-05	0.00272821	781.4	0.00154531	0.00130024
781.6	0.00948517	0.018964	781.6	0.00114585	0.0099654	781.6	-0.0024367	0.0052127	781.6	-0.00011765	0.00311724	781.6	0.00103959	0.00148575
781.8	0.0102366	0.0213088	781.8	0.00146708	0.0112038	781.8	-0.00224878	0.00586212	781.8	3.465e-05	0.00350609	781.8	0.00129467	0.0016712
782	0.0114135	0.023648	782	0.00199924	0.0124406	782	-0.00183864	0.00651106	782	-0.00010231	0.00389476	782	0.00124634	0.00185659
782.2	0.0120813	0.0259815	782.2	0.00229675	0.0136758	782.2	-0.00164929	0.00715952	782.2	-0.00020608	0.00428324	782.2	0.00075418	0.00204192
782.4	0.0132176	0.0283095	782.4	0.00251028	0.0149094	782.4	-0.00097171	0.0078075	782.4	-1.413e-05	0.00467155	782.4	0.00073793	0.0022272
782.6	0.0134912	0.0306318	782.6	0.0026906	0.0161414	782.6	-0.00106515	0.008455	782.6	0.00030692	0.00505968	782.6	0.00059828	0.00241241
782.8	0.0140866	0.0329485	782.8	0.00310718	0.0173718	782.8	-0.00066778	0.00910202	782.8	0.0001156	0.00544763	782.8	0.00028239	0.00259756
783	0.0157664	0.0352596	783	0.00350485	0.0186006	783	-0.00102987	0.00974856	783	0.00036631	0.0058354	783	0.00052572	0.00278265
783.2	0.016751	0.0375652	783.2	0.00382447	0.0198278	783.2	-0.00108609	0.0103946	783.2	0.00063062	0.006223	783.2	-0.00023401	0.00296768
783.4	0.0176595	0.0398652	783.4	0.00460302	0.0210535	783.4	-0.00077999	0.0110402	783.4	0.0008464	0.00661041	783.4	-0.00027339	0.00315266
783.6	0.01891	0.0421596	783.6	0.0055102	0.0222775	783.6	-0.00048676	0.0116853	783.6	0.00118184	0.00699765	783.6	-0.000144	0.00333757
783.8	0.0200504	0.0444485	783.8	0.0061592	0.0234999	783.8	0.00039555	0.0123299	783.8	0.00079771	0.0073847	783.8	-0.00026109	0.00352242
784	0.0212416	0.0467319	784	0.00738156	0.0247208	784	0.00104216	0.0129741	784	0.00125642	0.00777158	784	-0.00015135	0.00370722
784.2	0.0220515	0.0490098	784.2	0.00797658	0.02594	784.2	0.0014081	0.0136178	784.2	0.00161853	0.00815828	784.2	-0.00026159	0.00389195
784.4	0.0228344	0.0512822	784.4	0.00847267	0.0271577	784.4	0.00159694	0.014261	784.4	0.00163909	0.0085448	784.4	-0.0006277	0.00407663
784.6	0.0239745	0.0535491	784.6	0.00967075	0.0283738	784.6	0.0015828	0.0149037	784.6	0.00190409	0.00893115	784.6	-0.00081621	0.00426125
784.8	0.0254656	0.0558106	784.8	0.0105757	0.0295884	784.8	0.0018058	0.0155459	784.8	0.00254544	0.00931731	784.8	-4.266e-05	0.0044458
785	0.0271763	0.0580666	785	0.0121199	0.0308013	785	0.0018216	0.0161877	785	0.00289069	0.0097033	785	0.00076157	0.0046303
785.2	0.0288751	0.0603171	785.2	0.0128141	0.0320127	785.2	0.00179142	0.016829	785.2	0.00311996	0.0100891	785.2	0.00080559	0.00481474
785.4	0.0298306	0.0625623	785.4	0.0130059	0.0332225	785.4	0.00151724	0.0174698	785.4	0.00244683	0.0104747	785.4	0.00039076	0.00499912
785.6	0.0305717	0.064802	785.6	0.0133933	0.0344307	785.6	0.00224424	0.0181102	785.6	0.00223663	0.0108602	785.6	0.00100923	0.00518344
785.8	0.032192	0.0670363	785.8	0.0148395	0.0356374	785.8	0.00285084	0.0187501	785.8	0.00239433	0.0112455	785.8	0.00184967	0.0053677
786	0.0331512	0.0692653	786	0.0149887	0.0368425	786	0.00254868	0.0193895	786	0.00158884	0.0116306	786	0.00171413	0.0055519
786.2	0.0339056	0.0714888	786.2	0.0149811	0.0380461	786.2	0.00266265	0.0200284	786.2	0.00172698	0.0120155	786.2	0.00181768	0.00573604
786.4	0.0345519	0.073707	786.4	0.0150718	0.039248	786.4	0.00282561	0.0206668	786.4	0.00111753	0.0124002	786.4	0.00149195	0.00592012
786.6	0.0348163	0.0759198	786.6	0.0159162	0.0404485	786.6	0.0022518	0.0213048	786.6	0.0010873	0.0127848	786.6	0.00069241	0.00610414
786.8	0.0364555	0.0781274	786.8	0.0161994	0.0416473	786.8	0.00293261	0.0219423	786.8	0.00088174	0.0131692	786.8	0.00099024	0.00628811
787	0.037961	0.0803295	787	0.0166459	0.0428446	787	0.0034754	0.0225794	787	0.00145727	0.0135534	787	0.00102582	0.00647201
787.2	0.0385976	0.0825264	787.2	0.0173296	0.0440404	787.2	0.00430559	0.0232159	787.2	0.00159779	0.0139374	787.2	0.00124683	0.00665586
787.4	0.0398026	0.084718	787.4	0.0182772	0.0452346	787.4	0.00516025	0.023852	787.4	0.00288313	0.0143213	787.4	0.00204035	0.00683964
787.6	0.0409727	0.0869043	787.6	0.0191919	0.0464272	787.6	0.00629732	0.0244877	787.6	0.00389635	0.0147049	787.6	0.00214616	0.00702337
787.8	0.0424227	0.0890853	787.8	0.0198259	0.0476183	787.8	0.00705857	0.0251228	787.8	0.00430044	0.0150884	787.8	0.00184167	0.00720704
788	0.0439401	0.0912611	788	0.0207864	0.0488079	788	0.00803513	0.0257575	788	0.00565645	0.0154718	788	0.00197125	0.00739065
788.2	0.0453251	0.0934316	788.2	0.021965	0.0499959	788.2	0.00860802	0.0263917	788.2	0.00696065	0.0158549	788.2	0.00172395	0.0075742
788.4	0.0467246	0.0955969	788.4	0.0230728	0.0511824	788.4	0.00943625	0.0270255	788.4	0.00732878	0.0162379	788.4	0.00206694	0.00775769
788.6	0.0482693	0.097757	788.6	0.0250041	0.0523673	788.6	0.010034	0.0276587	788.6	0.00782056	0.0166207	788.6	0.00268615	0.00794112
788.8	0.0505669	0.0999118	788.8	0.0264651	0.0535507	788.8	0.0111377	0.0282915	788.8	0.00879816	0.0170033	788.8	0.0036374	0.00812449
789	0.052081	0.102061	789	0.0277212	0.0547326	789	0.0114435	0.0289239	789	0.00878903	0.0173857	789	0.00389333	0.00830781
789.2	0.0531903	0.104206	789.2	0.0284015	0.0559129	789.2	0.0125315	0.0295558	789.2	0.00841505	0.017768	789.2	0.00413122	0.00849106
789.4	0.0546513	0.106345	789.4	0.0294539	0.0570917	789.4	0.0131921	0.0301872	789.4	0.00813059	0.0181501	789.4	0.00406513	0.00867426
789.6	0.0568688	0.108479	789.6	0.0310928	0.058269	789.6	0.0137426	0.0308181	789.6	0.00847685	0.018532	789.6	0.0051684	0.00885739
789.8	0.0583232	0.110608	789.8	0.031919	0.0594447	789.8	0.0140853	0.0314486	789.8	0.00865119	0.0189138	789.8	0.00495431	0.00904047
790	0.0595359	0.112732	790	0.0322766	0.060619	790	0.0141793	0.0320786	790	0.00858582	0.0192953	790	0.00525166	0.00922349
790.2	0.0606193	0.114851	790.2	0.0333366	0.0617916	790.2	0.0152679	0.0327081	790.2	0.00918907	0.0196767	790.2	0.00528019	0.00940645
790.4	0.0607002	0.116965	790.4	0.0334168	0.0629628	790.4	0.0148778	0.0333372	790.4	0.00837669	0.0200579	790.4	0.00400236	0.00958935
790.6	0.0618603	0.119073	790.6	0.0345697	0.0641325	790.6	0.0153081	0.0339658	790.6	0.00852913	0.0204389	790.6	0.00388062	0.00977219
790.8	0.0628344	0.121177	790.8	0.0349106	0.0653006	790.8	0.0159559	0.0345939	790.8	0.00847766	0.0208198	790.8	0.00434761	0.00995497
791	0.0640105	0.123275	791	0.0356423	0.0664672	791	0.0160716	0.0352216	791	0.00886506	0.0212005	791	0.00406063	0.0101377
791.2	0.0647071	0.125368	791.2	0.036211	0.0676323	791.2	0.0159166	0.0358488	791.2	0.00944136	0.021581	791.2	0.00467623	0.0103204
791.4	0.0654899	0.127457	791.4	0.036826	0.0687959	791.4	0.015832	0.0364756	791.4	0.00970693	0.0219613	791.4	0.00396708	0.010503
791.6	0.0669726	0.12954	791.6	0.0374718	0.069958	791.6	0.0163153	0.0371018	791.6	0.0102115	0.0223415	791.6	0.00397401	0.0106855
791.8	0.0689241	0.131618	791.8	0.037674	0.0711186	791.8	0.0166523	0.0377277	791.8	0.0103969	0.0227214	791.8	0.00399775	0.010868
792	0.0703648	0.133691	792	0.0389151	0.0722777	792	0.0171153	0.038353	792	0.0109927	0.0231013	792	0.00399561	0.0110504
792.2	0.0718898	0.13576	792.2	0.0398008	0.0734352	792.2	0.0171865	0.0389779	792.2	0.0108664	0.0234809	792.2	0.00419849	0.0112328
792.4	0.073537	0.137823	792.4	0.0408538	0.0745913	792.4	0.0179053	0.0396023	792.4	0.0100293	0.0238603	792.4	0.00525104	0.0114151
792.6	0.075011	0.139881	792.6	0.0417008	0.0757459	792.6	0.0184345	0.0402263	792.6	0.00979082	0.0242396	792.6	0.005134	0.0115974
792.8	0.0765806	0.141934	792.8	0.0429934	0.0768989	792.8	0.0191383	0.0408498	792.8	0.0102494	0.0246187	792.8	0.00538198	0.0117796
793	0.0777544	0.143983	793	0.0434366	0.0780505	793	0.0190686	0.0414729	793	0.00960105	0.0249976	793	0.00541918	0.0119617
793.2	0.079679	0.146026	793.2	0.0443603	0.0792006	793.2	0.02013	0.0420954	793.2	0.0096544	0.0253764	793.2	0.00536774	0.0121438
793.4	0.0818249	0.148065	793.4	0.0452801	0.0803491	793.4	0.0202368	0.0427176	793.4	0.00956674	0.025755	793.4	0.00513031	0.0123258
793.6	0.083366	0.150098	793.6	0.0461882	0.0814963	793.6	0.0210104	0.0433392	793.6	0.00978795	0.0261334	793.6	0.00555922	0.0125078
793.8	0.0847382	0.152127	793.8	0.0475537	0.0826419	793.8	0.0219505	0.0439604	793.8	0.0100112	0.0265116	793.8	0.00578148	0.0126897
794	0.0866972	0.15415	794	0.0482725	0.083786	794	0.0231736	0.0445812	794	0.0103297	0.0268897	794	0.00586952	0.0128715
794.2	0.087742	0.156169	794.2	0.0485487	0.0849286	794.2	0.0235762	0.0452015	794.2	0.00978993	0.0272675	794.2	0.00533874	0.0130533
794.4	0.0894294	0.158183	794.4	0.0495441	0.0860698	794.4	0.0241981	0.0458213	794.4	0.00989158	0.0276452	794.4	0.00545428	0.013235
794.6	0.0914511	0.160193	794.6	0.0515697	0.0872094	794.6	0.0253986	0.0464406	794.6	0.0107138	0.0280228	794.6	0.00623514	0.0134167
794.8	0.0925353	0.162197	794.8	0.0522854	0.0883476	794.8	0.0254382	0.0470596	794.8	0.0113894	0.0284001	794.8	0.0058021	0.0135983
795	0.0941846	0.164196	795	0.0527698	0.0894843	795	0.0261008	0.047678	795	0.012104	0.0287773	795	0.00570686	0.0137799
795.2	0.0951297	0.166191	795.2	0.0537097	0.0906196	795.2	0.0258895	0.048296	795.2	0.0122852	0.0291543	795.2	0.00550035	0.0139614
795.4	0.0964231	0.168181	795.4	0.0537768	0.0917533	795.4	0.0257766	0.0489135	795.4	0.0127418	0.0295312	795.4	0.00502571	0.0141428
795.6	0.0988051	0.170166	795.6	0.0549845	0.0928857	795.6	0.0260414	0.0495306	795.6	0.014639	0.0299078	795.6	0.00601002	0.0143242
795.8	0.100616	0.172146	795.8	0.0554669	0.0940165	795.8	0.0260429	0.0501472	795.8	0.0156918	0.0302843	795.8	0.00613502	0.0145055
796	0.101943	0.174122	796	0.0568118	0.0951458	796	0.0259903	0.0507634	796	0.0161498	0.0306606	796	0.00631962	0.0146867
796.2	0.10357	0.176092	796.2	0.057738	0.0962737	796.2	0.0262532	0.0513791	796.2	0.0163158	0.0310368	796.2	0.00702485	0.0148679
796.4	0.105081	0.178058	796.4	0.0587543	0.0974002	796.4	0.0268174	0.0519944	796.4	0.0164287	0.0314127	796.4	0.00718225	0.0150491
796.6	0.105881	0.18002	796.6	0.0592095	0.0985251	796.6	0.0261903	0.0526092	796.6	0.0160834	0.0317885	796.6	0.00623561	0.0152302
796.8	0.106525	0.181976	796.8	0.0597866	0.0996487	796.8	0.0257034	0.0532235	796.8	0.016071	0.0321642	796.8	0.00634446	0.0154112
797	0.107707	0.183928	797	0.0600362	0.100771	797	0.0263192	0.0538374	797	0.0158204	0.0325396	797	0.0064393	0.0155922
797.2	0.109508	0.185875	797.2	0.0613704	0.101891	797.2	0.027043	0.0544508	797.2	0.0163283	0.0329149	797.2	0.00690176	0.0157731
797.4	0.111014	0.187817	797.4	0.0626402	0.10301	797.4	0.0271712	0.0550638	797.4	0.0160969	0.03329	797.4	0.00693472	0.0159539
797.6	0.113431	0.189755	797.6	0.0648361	0.104128	797.6	0.0292718	0.0556763	797.6	0.0169694	0.0336649	797.6	0.007787	0.0161347
797.8	0.114699	0.191688	797.8	0.0662955	0.105244	797.8	0.0300562	0.0562884	797.8	0.0162889	0.0340397	797.8	0.00790487	0.0163154
798	0.116522	0.193616	798	0.0674452	0.106359	798	0.0318723	0.0569	798	0.0170131	0.0344143	798	0.00818386	0.0164961
798.2	0.119145	0.19554	798.2	0.0688724	0.107473	798.2	0.0330746	0.0575112	798.2	0.0171242	0.0347887	798.2	0.00880446	0.0166768
798.4	0.121382	0.197459	798.4	0.0705718	0.108584	798.4	0.0343297	0.0581219	798.4	0.0175979	0.0351629	798.4	0.0091598	0.0168573
798.6	0.122855	0.199374	798.6	0.0716252	0.109695	798.6	0.0350676	0.0587322	798.6	0.0173449	0.035537	798.6	0.00913955	0.0170378
798.8	0.1249	0.201283	798.8	0.0726664	0.110804	798.8	0.0358393	0.059342	798.8	0.0181667	0.0359109	798.8	0.00856007	0.0172183
799	0.126808	0.203189	799	0.0738735	0.111911	799	0.0370088	0.0599513	799	0.0188764	0.0362846	799	0.00895533	0.0173987
799.2	0.128592	0.205089	799.2	0.0751548	0.113018	799.2	0.0366453	0.0605602	799.2	0.019016	0.0366581	799.2	0.00927285	0.017579
799.4	0.13132	0.206985	799.4	0.0765093	0.114122	799.4	0.0380347	0.0611687	799.4	0.0207815	0.0370315	799.4	0.0104738	0.0177592
799.6	0.134665	0.208877	799.6	0.0789323	0.115226	799.6	0.0392861	0.0617767	799.6	0.0226065	0.0374047	799.6	0.0113769	0.0179395
799.8	0.136917	0.210764	799.8	0.0806025	0.116327	799.8	0.0403443	0.0623843	799.8	0.0232134	0.0377777	799.8	0.0120162	0.0181196
800	0.138725	0.212646	800	0.0818351	0.117428	800	0.0407016	0.0629914	800	0.0230387	0.0381506	800	0.0122839	0.0182997
800.2	0.14019	0.214524	800.2	0.0826971	0.118527	800.2	0.0406303	0.063598	800.2	0.0226884	0.0385233	800.2	0.0122046	0.0184797
800.4	0.142032	0.216397	800.4	0.083344	0.119624	800.4	0.0411413	0.0642042	800.4	0.0226521	0.0388958	800.4	0.0121732	0.0186597
800.6	0.143417	0.218266	800.6	0.0838622	0.120721	800.6	0.0405997	0.06481	800.6	0.0221858	0.0392681	800.6	0.0120812	0.0188396
800.8	0.144913	0.22013	800.8	0.0841292	0.121815	800.8	0.0407493	0.0654153	800.8	0.0221593	0.0396403	800.8	0.0120023	0.0190195
801	0.146723	0.22199	801	0.0856413	0.122909	801	0.0418791	0.0660202	801	0.0228797	0.0400123	801	0.0124855	0.0191993
801.2	0.148742	0.223845	801.2	0.0863818	0.124	801.2	0.0418658	0.0666246	801.2	0.022959	0.0403841	801.2	0.0127208	0.0193791
801.4	0.150025	0.225696	801.4	0.0870971	0.125091	801.4	0.041458	0.0672286	801.4	0.0228252	0.0407558	801.4	0.0121543	0.0195588
801.6	0.151481	0.227543	801.6	0.0876659	0.12618	801.6	0.04201	0.0678321	801.6	0.0227717	0.0411273	801.6	0.0114253	0.0197384
801.8	0.152151	0.229385	801.8	0.0882323	0.127268	801.8	0.042276	0.0684352	801.8	0.0226603	0.0414986	801.8	0.0114412	0.019918
802	0.153891	0.231222	802	0.0894207	0.128354	802	0.043264	0.0690378	802	0.0231623	0.0418697	802	0.0114709	0.0200975
802.2	0.156123	0.233055	802.2	0.0902015	0.129439	802.2	0.0442352	0.06964	802.2	0.0228747	0.0422407	802.2	0.0109809	0.0202769
802.4	0.157148	0.234884	802.4	0.0908342	0.130522	802.4	0.0446194	0.0702417	802.4	0.023143	0.0426115	802.4	0.0103877	0.0204564
802.6	0.158848	0.236708	802.6	0.092243	0.131604	802.6	0.0459747	0.070843	802.6	0.024044	0.0429821	802.6	0.0105773	0.0206357
802.8	0.161164	0.238528	802.8	0.0937809	0.132685	802.8	0.0466385	0.0714439	802.8	0.0251519	0.0433526	802.8	0.0103357	0.020815
803	0.162501	0.240343	803	0.0950392	0.133764	803	0.0469996	0.0720443	803	0.0251651	0.0437229	803	0.0104901	0.0209942
803.2	0.164321	0.242154	803.2	0.0962434	0.134842	803.2	0.0476497	0.0726442	803.2	0.0249305	0.044093	803.2	0.0108994	0.0211734
803.4	0.166572	0.243961	803.4	0.0982771	0.135918	803.4	0.0493157	0.0732437	803.4	0.0259778	0.0444629	803.4	0.0116756	0.0213525
803.6	0.168982	0.245763	803.6	0.100343	0.136993	803.6	0.0502269	0.0738428	803.6	0.0267346	0.0448327	803.6	0.0122974	0.0215315
803.8	0.170846	0.247561	803.8	0.101852	0.138067	803.8	0.0507587	0.0744414	803.8	0.026507	0.0452023	803.8	0.0122572	0.0217105
804	0.17259	0.249355	804	0.102762	0.139139	804	0.0506816	0.0750396	804	0.0261759	0.0455717	804	0.0116741	0.0218895
804.2	0.174435	0.251144	804.2	0.103422	0.14021	804.2	0.050685	0.0756374	804.2	0.0260335	0.045941	804.2	0.0108675	0.0220684
804.4	0.176758	0.252929	804.4	0.104325	0.141279	804.4	0.0513509	0.0762347	804.4	0.0266934	0.0463101	804.4	0.011247	0.0222472
804.6	0.179147	0.25471	804.6	0.10505	0.142347	804.6	0.0512982	0.0768315	804.6	0.0257651	0.046679	804.6	0.0113411	0.022426
804.8	0.181228	0.256486	804.8	0.106097	0.143414	804.8	0.0513461	0.0774279	804.8	0.0260207	0.0470478	804.8	0.0117861	0.0226047
805	0.182968	0.258258	805	0.107332	0.144479	805	0.0518082	0.0780239	805	0.0261841	0.0474164	805	0.0120813	0.0227833
805.2	0.184913	0.260026	805.2	0.107595	0.145543	805.2	0.0519758	0.0786194	805.2	0.0253691	0.0477848	805.2	0.0117282	0.0229619
805.4	0.186629	0.26179	805.4	0.10887	0.146605	805.4	0.0524013	0.0792145	805.4	0.0255399	0.048153	805.4	0.0114387	0.0231405
805.6	0.188611	0.263549	805.6	0.109971	0.147667	805.6	0.0531304	0.0798092	805.6	0.025885	0.0485211	805.6	0.0117835	0.0233189
805.8	0.18989	0.265304	805.8	0.111563	0.148726	805.8	0.0542728	0.0804034	805.8	0.0262434	0.048889	805.8	0.0121572	0.0234974
806	0.191367	0.267055	806	0.112613	0.149785	806	0.0549034	0.0809972	806	0.0264801	0.0492567	806	0.0120187	0.0236757
806.2	0.193802	0.268802	806.2	0.113623	0.150842	806.2	0.0564291	0.0815905	806.2	0.027623	0.0496243	806.2	0.0125328	0.023854
806.4	0.195596	0.270544	806.4	0.115041	0.151897	806.4	0.0570352	0.0821834	806.4	0.0285518	0.0499917	806.4	0.0128241	0.0240323
806.6	0.197652	0.272282	806.6	0.116313	0.152952	806.6	0.0581645	0.0827758	806.6	0.0288639	0.0503589	806.6	0.0132519	0.0242105
806.8	0.198882	0.274016	806.8	0.117815	0.154004	806.8	0.0589156	0.0833679	806.8	0.0291058	0.0507259	806.8	0.0135187	0.0243886
807	0.200671	0.275746	807	0.119176	0.155056	807	0.0596943	0.0839595	807	0.0295601	0.0510928	807	0.0138142	0.0245667
807.2	0.202559	0.277472	807.2	0.120214	0.156106	807.2	0.0606158	0.0845506	807.2	0.0301011	0.0514595	807.2	0.0144344	0.0247447
807.4	0.204452	0.279193	807.4	0.122153	0.157155	807.4	0.0611225	0.0851413	807.4	0.0311985	0.0518261	807.4	0.0152494	0.0249227
807.6	0.207087	0.280911	807.6	0.123832	0.158202	807.6	0.0615647	0.0857316	807.6	0.032103	0.0521925	807.6	0.0158643	0.0251006
807.8	0.20954	0.282624	807.8	0.1252	0.159248	807.8	0.0618995	0.0863214	807.8	0.0324235	0.0525587	807.8	0.0156687	0.0252784
808	0.211312	0.284333	808	0.126046	0.160293	808	0.0623371	0.0869108	808	0.0324221	0.0529247	808	0.0153164	0.0254562
808.2	0.213705	0.286038	808.2	0.126704	0.161337	808.2	0.0628704	0.0874997	808.2	0.0324963	0.0532906	808.2	0.0158329	0.025634
808.4	0.215357	0.287739	808.4	0.127334	0.162379	808.4	0.0630293	0.0880883	808.4	0.0329282	0.0536563	808.4	0.0167673	0.0258116
808.6	0.217556	0.289436	808.6	0.128675	0.163419	808.6	0.0628731	0.0886763	808.6	0.0329857	0.0540218	808.6	0.0167671	0.0259893
808.8	0.219906	0.291128	808.8	0.130028	0.164459	808.8	0.0636825	0.089264	808.8	0.0338476	0.0543872	808.8	0.0171432	0.0261668
809	0.221776	0.292817	809	0.130949	0.165497	809	0.0643013	0.0898512	809	0.0337934	0.0547524	809	0.0167004	0.0263443
809.2	0.224046	0.294502	809.2	0.132453	0.166533	809.2	0.0654424	0.090438	809.2	0.0342072	0.0551174	809.2	0.0175371	0.0265218
809.4	0.226457	0.296182	809.4	0.134136	0.167568	809.4	0.0664805	0.0910243	809.4	0.0352075	0.0554823	809.4	0.0180709	0.0266992
809.6	0.228306	0.297858	809.6	0.135865	0.168602	809.6	0.0671903	0.0916102	809.6	0.0356754	0.055847	809.6	0.0181297	0.0268765
809.8	0.230012	0.299531	809.8	0.13714	0.169635	809.8	0.0680881	0.0921957	809.8	0.0356841	0.0562115	809.8	0.0175894	0.0270538
810	0.231567	0.301199	810	0.138421	0.170666	810	0.0690039	0.0927808	810	0.0356238	0.0565759	810	0.0169131	0.027231
810.2	0.233583	0.302863	810.2	0.139929	0.171696	810.2	0.0699186	0.0933654	810.2	0.0356107	0.05694	810.2	0.0169967	0.0274082
810.4	0.235157	0.304524	810.4	0.141396	0.172725	810.4	0.0702271	0.0939496	810.4	0.0354672	0.0573041	810.4	0.0162119	0.0275853
810.6	0.236737	0.30618	810.6	0.142892	0.173752	810.6	0.0713027	0.0945333	810.6	0.0360306	0.0576679	810.6	0.0166346	0.0277623
810.8	0.238949	0.307832	810.8	0.145206	0.174778	810.8	0.0723285	0.0951166	810.8	0.0367153	0.0580316	810.8	0.0166668	0.0279393
811	0.241415	0.309481	811	0.146427	0.175802	811	0.0730442	0.0956995	811	0.0370291	0.0583951	811	0.0164209	0.0281163
811.2	0.243274	0.311125	811.2	0.147498	0.176826	811.2	0.0738207	0.096282	811.2	0.0375926	0.0587585	811.2	0.0162647	0.0282931
811.4	0.246197	0.312765	811.4	0.149056	0.177848	811.4	0.0745698	0.096864	811.4	0.0387159	0.0591216	811.4	0.0168973	0.02847
811.6	0.248235	0.314402	811.6	0.150965	0.178868	811.6	0.075535	0.0974456	811.6	0.0386659	0.0594847	811.6	0.0169247	0.0286467
811.8	0.249652	0.316034	811.8	0.151424	0.179887	811.8	0.0759132	0.0980267	811.8	0.0382894	0.0598475	811.8	0.0162871	0.0288234
812	0.251342	0.317663	812	0.151955	0.180905	812	0.0763748	0.0986075	812	0.0382328	0.0602102	812	0.015974	0.0290001
812.2	0.253017	0.319287	812.2	0.152743	0.181922	812.2	0.0770207	0.0991878	812.2	0.0386128	0.0605727	812.2	0.0168843	0.0291767
812.4	0.254108	0.320908	812.4	0.153462	0.182937	812.4	0.0772014	0.0997676	812.4	0.039343	0.060935	812.4	0.0165667	0.0293532
812.6	0.255931	0.322525	812.6	0.154223	0.183951	812.6	0.0775494	0.100347	812.6	0.0399551	0.0612972	812.6	0.016131	0.0295297
812.8	0.257525	0.324138	812.8	0.155275	0.184964	812.8	0.0788075	0.100926	812.8	0.0406541	0.0616592	812.8	0.0166777	0.0297061
813	0.25935	0.325747	813	0.156662	0.185975	813	0.0792257	0.101505	813	0.0413727	0.0620211	813	0.0172831	0.0298825
813.2	0.261416	0.327352	813.2	0.158045	0.186985	813.2	0.0800792	0.102083	813.2	0.0420969	0.0623827	813.2	0.0178484	0.0300588
813.4	0.263017	0.328953	813.4	0.159267	0.187994	813.4	0.0803492	0.102661	813.4	0.0420862	0.0627442	813.4	0.0170741	0.030235
813.6	0.26473	0.330551	813.6	0.160863	0.189002	813.6	0.0804102	0.103238	813.6	0.0419028	0.0631056	813.6	0.0168783	0.0304113
813.8	0.266192	0.332144	813.8	0.162081	0.190008	813.8	0.0810385	0.103815	813.8	0.0413101	0.0634668	813.8	0.0166286	0.0305874
814	0.267252	0.333734	814	0.163032	0.191013	814	0.0810384	0.104391	814	0.0406972	0.0638278	814	0.0163872	0.0307635
814.2	0.269473	0.33532	814.2	0.164192	0.192016	814.2	0.0810126	0.104967	814.2	0.0410081	0.0641886	814.2	0.0165039	0.0309395
814.4	0.271384	0.336902	814.4	0.165382	0.193018	814.4	0.0816603	0.105543	814.4	0.0413562	0.0645493	814.4	0.016533	0.0311155
814.6	0.273662	0.33848	814.6	0.16717	0.194019	814.6	0.0824186	0.106118	814.6	0.0423428	0.0649098	814.6	0.0176738	0.0312914
814.8	0.276351	0.340054	814.8	0.168575	0.195019	814.8	0.0834154	0.106693	814.8	0.0431525	0.0652701	814.8	0.0179017	0.0314672
815	0.278496	0.341625	815	0.168998	0.196017	815	0.0841641	0.107267	815	0.0433514	0.0656303	815	0.0183034	0.031643
815.2	0.280588	0.343192	815.2	0.170101	0.197014	815.2	0.084627	0.107841	815.2	0.0440613	0.0659903	815.2	0.0188468	0.0318188
815.4	0.282787	0.344755	815.4	0.172059	0.19801	815.4	0.0849624	0.108414	815.4	0.0450456	0.0663502	815.4	0.0197447	0.0319945
815.6	0.284008	0.346314	815.6	0.173687	0.199004	815.6	0.0852684	0.108987	815.6	0.044653	0.0667099	815.6	0.0196399	0.0321701
815.8	0.28622	0.34787	815.8	0.174421	0.199997	815.8	0.0861397	0.10956	815.8	0.0456964	0.0670694	815.8	0.0204409	0.0323457
816	0.28831	0.349421	816	0.175631	0.200989	816	0.0872085	0.110132	816	0.0462663	0.0674287	816	0.0208981	0.0325212
816.2	0.290164	0.350969	816.2	0.176891	0.20198	816.2	0.0884978	0.110704	816.2	0.0466154	0.0677879	816.2	0.0211067	0.0326967
816.4	0.292022	0.352514	816.4	0.178133	0.202969	816.4	0.0898224	0.111275	816.4	0.04712	0.0681469	816.4	0.0212768	0.0328721
816.6	0.29339	0.354054	816.6	0.178968	0.203957	816.6	0.0906997	0.111846	816.6	0.0478139	0.0685058	816.6	0.0210045	0.0330474
816.8	0.294568	0.355591	816.8	0.180934	0.204944	816.8	0.0914417	0.112417	816.8	0.0481495	0.0688644	816.8	0.0212426	0.0332227
817	0.296939	0.357124	817	0.181754	0.205929	817	0.0922737	0.112987	817	0.0484719	0.069223	817	0.0213741	0.0333979
817.2	0.298318	0.358654	817.2	0.18244	0.206914	817.2	0.0922794	0.113557	817.2	0.0482293	0.0695813	817.2	0.0204805	0.0335731
817.4	0.299783	0.36018	817.4	0.183673	0.207896	817.4	0.0928112	0.114126	817.4	0.0473872	0.0699395	817.4	0.0198531	0.0337482
817.6	0.301343	0.361702	817.6	0.185009	0.208878	817.6	0.0931284	0.114695	817.6	0.047412	0.0702975	817.6	0.0196019	0.0339233
817.8	0.302401	0.36322	817.8	0.185918	0.209858	817.8	0.0937681	0.115263	817.8	0.0472376	0.0706554	817.8	0.0190788	0.0340983
818	0.304452	0.364735	818	0.187033	0.210837	818	0.0939621	0.115831	818	0.0474841	0.0710131	818	0.019154	0.0342733
818.2	0.306416	0.366246	818.2	0.188409	0.211815	818.2	0.0947457	0.116398	818.2	0.048019	0.0713706	818.2	0.0187352	0.0344482
818.4	0.308311	0.367753	818.4	0.190532	0.212792	818.4	0.0956436	0.116966	818.4	0.0486089	0.071728	818.4	0.0195395	0.034623
818.6	0.310746	0.369257	818.6	0.192348	0.213767	818.6	0.0965721	0.117532	818.6	0.0493762	0.0720852	818.6	0.0201072	0.0347978
818.8	0.313049	0.370758	818.8	0.194197	0.214741	818.8	0.0975507	0.118099	818.8	0.0504887	0.0724422	818.8	0.0207257	0.0349725
819	0.31502	0.372254	819	0.19581	0.215714	819	0.0985007	0.118664	819	0.0511428	0.0727991	819	0.021633	0.0351472
819.2	0.316315	0.373747	819.2	0.197169	0.216685	819.2	0.0989259	0.11923	819.2	0.051157	0.0731558	819.2	0.0223058	0.0353218
819.4	0.318163	0.375236	819.4	0.198493	0.217655	819.4	0.0990195	0.119795	819.4	0.0514102	0.0735123	819.4	0.02214	0.0354964
819.6	0.320639	0.376722	819.6	0.199691	0.218624	819.6	0.100034	0.12036	819.6	0.0514924	0.0738687	819.6	0.0226573	0.0356709
819.8	0.322647	0.378204	819.8	0.200727	0.219592	819.8	0.100763	0.120924	819.8	0.0520932	0.0742249	819.8	0.0235227	0.0358453
820	0.324827	0.379683	820	0.202051	0.220558	820	0.102099	0.121488	820	0.0526984	0.0745809	820	0.0239768	0.0360197
820.2	0.326923	0.381158	820.2	0.20361	0.221524	820.2	0.103863	0.122051	820.2	0.0534802	0.0749368	820.2	0.0245009	0.036194
820.4	0.328553	0.38263	820.4	0.204764	0.222488	820.4	0.104568	0.122614	820.4	0.0537048	0.0752925	820.4	0.0256223	0.0363683
820.6	0.330112	0.384098	820.6	0.205553	0.22345	820.6	0.105201	0.123176	820.6	0.0538995	0.0756481	820.6	0.0256581	0.0365426
820.8	0.33249	0.385562	820.8	0.206809	0.224412	820.8	0.106136	0.123739	820.8	0.0545803	0.0760035	820.8	0.0262223	0.0367167
821	0.334869	0.387023	821	0.208215	0.225372	821	0.107424	0.1243	821	0.0553354	0.0763587	821	0.0266563	0.0368908
821.2	0.336003	0.38848	821.2	0.209293	0.226331	821.2	0.107887	0.124862	821.2	0.0552147	0.0767138	821.2	0.0263063	0.0370649
821.4	0.337797	0.389934	821.4	0.210609	0.227288	821.4	0.108712	0.125422	821.4	0.0555519	0.0770687	821.4	0.0257198	0.0372389
821.6	0.339323	0.391385	821.6	0.211281	0.228245	821.6	0.109119	0.125983	821.6	0.0561735	0.0774234	821.6	0.0255941	0.0374128
821.8	0.341331	0.392831	821.8	0.21246	0.2292	821.8	0.109745	0.126543	821.8	0.0569142	0.077778	821.8	0.0263209	0.0375867
822	0.343609	0.394275	822	0.214325	0.230154	822	0.110757	0.127103	822	0.0579342	0.0781324	822	0.0270183	0.0377605
822.2	0.345507	0.395715	822.2	0.215955	0.231107	822.2	0.111444	0.127662	822.2	0.0585613	0.0784866	822.2	0.0271434	0.0379343
822.4	0.347602	0.397151	822.4	0.218399	0.232058	822.4	0.112217	0.128221	822.4	0.0595155	0.0788407	822.4	0.0279374	0.038108
822.6	0.349664	0.398584	822.6	0.2197	0.233009	822.6	0.113042	0.128779	822.6	0.0600188	0.0791946	822.6	0.0277953	0.0382817
822.8	0.351209	0.400013	822.8	0.221483	0.233958	822.8	0.113219	0.129337	822.8	0.0603342	0.0795484	822.8	0.0279022	0.0384553
823	0.352662	0.40144	823	0.22235	0.234905	823	0.113112	0.129894	823	0.0597893	0.0799019	823	0.0278184	0.0386289
823.2	0.3539	0.402862	823.2	0.222028	0.235852	823.2	0.112505	0.130452	823.2	0.058475	0.0802554	823.2	0.0270211	0.0388023
823.4	0.355558	0.404281	823.4	0.223147	0.236797	823.4	0.113049	0.131008	823.4	0.058622	0.0806086	823.4	0.0270325	0.0389758
823.6	0.357717	0.405697	823.6	0.225144	0.237741	823.6	0.114391	0.131565	823.6	0.0591007	0.0809617	823.6	0.0283069	0.0391492
823.8	0.359338	0.407109	823.8	0.225865	0.238684	823.8	0.114466	0.132121	823.8	0.0592037	0.0813147	823.8	0.0285165	0.0393225
824	0.36154	0.408518	824	0.227543	0.239626	824	0.115946	0.132676	824	0.0598311	0.0816675	824	0.0293369	0.0394958
824.2	0.363064	0.409924	824.2	0.22883	0.240566	824.2	0.116265	0.133231	824.2	0.0594187	0.0820201	824.2	0.0297028	0.039669
824.4	0.364768	0.411326	824.4	0.229706	0.241506	824.4	0.116854	0.133786	824.4	0.0594334	0.0823725	824.4	0.0299518	0.0398421
824.6	0.366364	0.412725	824.6	0.230771	0.242444	824.6	0.117827	0.13434	824.6	0.0603564	0.0827248	824.6	0.0294821	0.0400153
824.8	0.36854	0.41412	824.8	0.232095	0.24338	824.8	0.118562	0.134894	824.8	0.0609355	0.0830769	824.8	0.0292886	0.0401883
825	0.369673	0.415512	825	0.233435	0.244316	825	0.119092	0.135447	825	0.0611607	0.0834289	825	0.0289614	0.0403613
825.2	0.371053	0.416901	825.2	0.233791	0.24525	825.2	0.119562	0.136	825.2	0.0614279	0.0837807	825.2	0.0282715	0.0405342
825.4	0.372885	0.418286	825.4	0.234963	0.246183	825.4	0.120416	0.136553	825.4	0.0618538	0.0841323	825.4	0.0274573	0.0407071
825.6	0.373894	0.419668	825.6	0.236088	0.247115	825.6	0.121059	0.137105	825.6	0.0621115	0.0844838	825.6	0.0274554	0.0408799
825.8	0.37536	0.421047	825.8	0.237784	0.248046	825.8	0.121992	0.137657	825.8	0.0627591	0.0848351	825.8	0.0274712	0.0410527
826	0.37676	0.422422	826	0.239368	0.248976	826	0.12282	0.138208	826	0.0627486	0.0851863	826	0.0269585	0.0412254
826.2	0.378202	0.423794	826.2	0.240744	0.249904	826.2	0.123169	0.138759	826.2	0.0623813	0.0855373	826.2	0.0270268	0.0413981
826.4	0.379915	0.425163	826.4	0.242648	0.250831	826.4	0.124047	0.13931	826.4	0.0632464	0.0858881	826.4	0.0273756	0.0415707
826.6	0.382134	0.426528	826.6	0.244554	0.251757	826.6	0.125051	0.13986	826.6	0.0634734	0.0862388	826.6	0.027528	0.0417433
826.8	0.383682	0.42789	826.8	0.246012	0.252682	826.8	0.125538	0.14041	826.8	0.063582	0.0865893	826.8	0.027481	0.0419157
827	0.385335	0.429249	827	0.24629	0.253605	827	0.125768	0.140959	827	0.063492	0.0869396	827	0.0273773	0.0420882
827.2	0.386791	0.430605	827.2	0.247082	0.254527	827.2	0.126263	0.141508	827.2	0.0636984	0.0872898	827.2	0.0279433	0.0422606
827.4	0.388715	0.431957	827.4	0.249161	0.255449	827.4	0.127523	0.142057	827.4	0.0641911	0.0876398	827.4	0.0288304	0.0424329
827.6	0.391187	0.433306	827.6	0.250817	0.256368	827.6	0.128365	0.142605	827.6	0.0651715	0.0879897	827.6	0.0296844	0.0426052
827.8	0.393479	0.434652	827.8	0.251769	0.257287	827.8	0.128679	0.143153	827.8	0.0658181	0.0883394	827.8	0.030183	0.0427774
828	0.395498	0.435994	828	0.253273	0.258205	828	0.129485	0.1437	828	0.0663917	0.0886889	828	0.0310384	0.0429495
828.2	0.397709	0.437334	828.2	0.254796	0.259121	828.2	0.131059	0.144247	828.2	0.0669628	0.0890383	828.2	0.0319296	0.0431216
828.4	0.40003	0.43867	828.4	0.256093	0.260036	828.4	0.132791	0.144794	828.4	0.0683439	0.0893875	828.4	0.0321088	0.0432937
828.6	0.401705	0.440003	828.6	0.257119	0.26095	828.6	0.132955	0.14534	828.6	0.0687859	0.0897365	828.6	0.0316609	0.0434657
828.8	0.404304	0.441332	828.8	0.258412	0.261863	828.8	0.133915	0.145885	828.8	0.0690539	0.0900854	828.8	0.0316134	0.0436376
829	0.405947	0.442659	829	0.259459	0.262775	829	0.134078	0.146431	829	0.0695057	0.0904342	829	0.0318018	0.0438095
829.2	0.407345	0.443982	829.2	0.260303	0.263685	829.2	0.1351	0.146976	829.2	0.069591	0.0907827	829.2	0.0315208	0.0439813
829.4	0.408174	0.445302	829.4	0.261827	0.264594	829.4	0.135853	0.14752	829.4	0.0699446	0.0911311	829.4	0.0313574	0.0441531
829.6	0.40914	0.446619	829.6	0.262844	0.265502	829.6	0.136711	0.148064	829.6	0.0703085	0.0914794	829.6	0.0313569	0.0443248
829.8	0.410506	0.447932	829.8	0.26433	0.266409	829.8	0.138073	0.148608	829.8	0.070391	0.0918275	829.8	0.0319009	0.0444965
830	0.411997	0.449243	830	0.265325	0.267315	830	0.138743	0.149151	830	0.070105	0.0921754	830	0.0323103	0.0446681
830.2	0.413539	0.45055	830.2	0.266426	0.268219	830.2	0.138982	0.149694	830.2	0.0702153	0.0925231	830.2	0.032811	0.0448396
830.4	0.415437	0.451854	830.4	0.268043	0.269123	830.4	0.140429	0.150237	830.4	0.0718739	0.0928708	830.4	0.0332831	0.0450111
830.6	0.41715	0.453155	830.6	0.26906	0.270025	830.6	0.14148	0.150779	830.6	0.0724508	0.0932182	830.6	0.0337429	0.0451826
830.8	0.417822	0.454453	830.8	0.269269	0.270926	830.8	0.141178	0.15132	830.8	0.0727254	0.0935655	830.8	0.0335878	0.045354
831	0.418623	0.455748	831	0.26987	0.271826	831	0.140977	0.151862	831	0.072774	0.0939126	831	0.0328623	0.0455253
831.2	0.419596	0.45704	831.2	0.27169	0.272724	831.2	0.140911	0.152403	831.2	0.0736572	0.0942596	831.2	0.0335533	0.0456966
831.4	0.421616	0.458328	831.4	0.273137	0.273622	831.4	0.142158	0.152943	831.4	0.0750703	0.0946064	831.4	0.0339453	0.0458678
831.6	0.423438	0.459614	831.6	0.274368	0.274518	831.6	0.142825	0.153483	831.6	0.0758597	0.094953	831.6	0.0346608	0.046039
831.8	0.425556	0.460896	831.8	0.276194	0.275413	831.8	0.143777	0.154023	831.8	0.0767612	0.0952995	831.8	0.0348304	0.0462101
832	0.427341	0.462175	832	0.277371	0.276307	832	0.144598	0.154562	832	0.0763904	0.0956458	832	0.0344779	0.0463811
832.2	0.429145	0.463451	832.2	0.279518	0.2772	832.2	0.145914	0.155101	832.2	0.0766891	0.095992	832.2	0.0345582	0.0465521
832.4	0.431031	0.464725	832.4	0.281033	0.278092	832.4	0.146405	0.155639	832.4	0.0768716	0.096338	832.4	0.0344023	0.0467231
832.6	0.431798	0.465995	832.6	0.28177	0.278982	832.6	0.146324	0.156178	832.6	0.0764425	0.0966839	832.6	0.0339128	0.046894
832.8	0.433226	0.467262	832.8	0.282709	0.279872	832.8	0.146805	0.156715	832.8	0.0762425	0.0970295	832.8	0.0336437	0.0470648
833	0.434593	0.468525	833	0.283302	0.28076	833	0.146896	0.157253	833	0.0763239	0.0973751	833	0.0337804	0.0472356
833.2	0.435955	0.469786	833.2	0.284034	0.281647	833.2	0.147948	0.157789	833.2	0.0764494	0.0977204	833.2	0.033818	0.0474063
833.4	0.436993	0.471044	833.4	0.28499	0.282533	833.4	0.14823	0.158326	833.4	0.0765793	0.0980656	833.4	0.0338656	0.047577
833.6	0.438721	0.472299	833.6	0.285809	0.283418	833.6	0.149132	0.158862	833.6	0.0767734	0.0984107	833.6	0.0339573	0.0477476
833.8	0.440566	0.473551	833.8	0.287336	0.284301	833.8	0.149591	0.159398	833.8	0.0768639	0.0987556	833.8	0.0342622	0.0479181
834	0.442245	0.474799	834	0.288118	0.285184	834	0.149917	0.159933	834	0.0770656	0.0991003	834	0.0343778	0.0480886
834.2	0.443856	0.476045	834.2	0.288689	0.286065	834.2	0.149924	0.160468	834.2	0.0776366	0.0994449	834.2	0.0341215	0.0482591
834.4	0.445342	0.477288	834.4	0.289705	0.286945	834.4	0.151307	0.161002	834.4	0.0790038	0.0997893	834.4	0.034553	0.0484295
834.6	0.446366	0.478527	834.6	0.290376	0.287824	834.6	0.151807	0.161537	834.6	0.0794111	0.100134	834.6	0.0351203	0.0485998
834.8	0.447436	0.479764	834.8	0.291911	0.288702	834.8	0.152423	0.16207	834.8	0.0794266	0.100478	834.8	0.0352461	0.0487701
835	0.448922	0.480998	835	0.293413	0.289579	835	0.153795	0.162604	835	0.0803909	0.100822	835	0.0355232	0.0489404
835.2	0.450515	0.482229	835.2	0.294561	0.290455	835.2	0.154694	0.163137	835.2	0.0811096	0.101165	835.2	0.0365999	0.0491105
835.4	0.453204	0.483457	835.4	0.296042	0.291329	835.4	0.157085	0.163669	835.4	0.0825149	0.101509	835.4	0.0376639	0.0492807
835.6	0.4545	0.484681	835.6	0.297371	0.292203	835.6	0.157567	0.164201	835.6	0.0825297	0.101852	835.6	0.037825	0.0494507
835.8	0.456743	0.485903	835.8	0.299188	0.293075	835.8	0.159217	0.164733	835.8	0.0834027	0.102196	835.8	0.0376987	0.0496207
836	0.45799	0.487122	836	0.30004	0.293946	836	0.159954	0.165264	836	0.0831558	0.102539	836	0.0371687	0.0497907
836.2	0.459387	0.488338	836.2	0.301651	0.294816	836.2	0.160566	0.165795	836.2	0.0830619	0.102882	836.2	0.0378668	0.0499606
836.4	0.460558	0.489551	836.4	0.302218	0.295685	836.4	0.161057	0.166326	836.4	0.0829566	0.103225	836.4	0.0382099	0.0501304
836.6	0.461978	0.490761	836.6	0.303391	0.296552	836.6	0.162012	0.166856	836.6	0.0836675	0.103567	836.6	0.0383122	0.0503002
836.8	0.46403	0.491969	836.8	0.304193	0.297419	836.8	0.162816	0.167386	836.8	0.0837835	0.10391	836.8	0.0383632	0.05047
837	0.465807	0.493173	837	0.30549	0.298284	837	0.163646	0.167915	837	0.0840012	0.104252	837	0.039102	0.0506397
837.2	0.467185	0.494374	837.2	0.306194	0.299149	837.2	0.16406	0.168444	837.2	0.0839457	0.104594	837.2	0.0393745	0.0508093
837.4	0.46833	0.495573	837.4	0.307574	0.300012	837.4	0.164189	0.168973	837.4	0.0839592	0.104936	837.4	0.0390465	0.0509789
837.6	0.469789	0.496769	837.6	0.309197	0.300874	837.6	0.164748	0.169501	837.6	0.0839998	0.105278	837.6	0.0386916	0.0511484
837.8	0.470665	0.497961	837.8	0.310372	0.301735	837.8	0.165104	0.170029	837.8	0.0841717	0.10562	837.8	0.0386317	0.0513178
838	0.471483	0.499151	838	0.311495	0.302595	838	0.165604	0.170556	838	0.084818	0.105962	838	0.0388669	0.0514873
838.2	0.472684	0.500338	838.2	0.312539	0.303454	838.2	0.165806	0.171083	838.2	0.0854755	0.106303	838.2	0.0383799	0.0516566
838.4	0.473901	0.501522	838.4	0.314018	0.304311	838.4	0.166351	0.17161	838.4	0.0858015	0.106644	838.4	0.0390679	0.0518259
838.6	0.474885	0.502704	838.6	0.315619	0.305168	838.6	0.167397	0.172136	838.6	0.0860146	0.106985	838.6	0.0402261	0.0519952
838.8	0.476305	0.503882	838.8	0.317226	0.306023	838.8	0.168185	0.172662	838.8	0.0862257	0.107326	838.8	0.0403406	0.0521644
839	0.477874	0.505058	839	0.318722	0.306878	839	0.169405	0.173188	839	0.0872615	0.107667	839	0.04065	0.0523335
839.2	0.479466	0.50623	839.2	0.319838	0.307731	839.2	0.170328	0.173713	839.2	0.0874235	0.108008	839.2	0.04046	0.0525026
839.4	0.48132	0.5074	839.4	0.321667	0.308583	839.4	0.171838	0.174238	839.4	0.0886215	0.108348	839.4	0.0410042	0.0526716
839.6	0.482246	0.508567	839.6	0.322624	0.309434	839.6	0.17184	0.174762	839.6	0.0886833	0.108688	839.6	0.0404063	0.0528406
839.8	0.483941	0.509732	839.8	0.324055	0.310284	839.8	0.17302	0.175286	839.8	0.0895363	0.109029	839.8	0.0407529	0.0530095
840	0.485532	0.510893	840	0.32506	0.311132	840	0.173769	0.175809	840	0.0894017	0.109369	840	0.0406487	0.0531784
840.2	0.486561	0.512052	840.2	0.325097	0.31198	840.2	0.173241	0.176333	840.2	0.0892309	0.109708	840.2	0.0409677	0.0533472
840.4	0.487966	0.513208	840.4	0.326292	0.312827	840.4	0.173322	0.176855	840.4	0.08984	0.110048	840.4	0.0412175	0.0535159
840.6	0.490592	0.514361	840.6	0.328192	0.313672	840.6	0.174473	0.177378	840.6	0.0912374	0.110388	840.6	0.0416712	0.0536847
840.8	0.4919	0.515511	840.8	0.328809	0.314516	840.8	0.175306	0.1779	840.8	0.0911424	0.110727	840.8	0.0417102	0.0538533
841	0.49267	0.516659	841	0.329768	0.31536	841	0.174846	0.178421	841	0.0910254	0.111066	841	0.0414163	0.0540219
841.2	0.494008	0.517804	841.2	0.330718	0.316202	841.2	0.175351	0.178943	841.2	0.0916272	0.111405	841.2	0.0411641	0.0541904
841.4	0.495371	0.518946	841.4	0.332544	0.317043	841.4	0.176162	0.179463	841.4	0.09212	0.111744	841.4	0.0414038	0.0543589
841.6	0.496211	0.520085	841.6	0.333714	0.317883	841.6	0.177026	0.179984	841.6	0.09248	0.112083	841.6	0.042061	0.0545274
841.8	0.496935	0.521221	841.8	0.33418	0.318722	841.8	0.177477	0.180504	841.8	0.0931555	0.112421	841.8	0.0420849	0.0546957
842	0.498491	0.522355	842	0.335403	0.31956	842	0.178312	0.181024	842	0.0940866	0.11276	842	0.0424638	0.0548641
842.2	0.500215	0.523486	842.2	0.33741	0.320396	842.2	0.178883	0.181543	842.2	0.0948608	0.113098	842.2	0.0427093	0.0550323
842.4	0.500892	0.524615	842.4	0.338258	0.321232	842.4	0.178362	0.182062	842.4	0.0946973	0.113436	842.4	0.043159	0.0552006
842.6	0.501861	0.52574	842.6	0.339985	0.322067	842.6	0.179424	0.18258	842.6	0.0951096	0.113774	842.6	0.0434614	0.0553687
842.8	0.50343	0.526863	842.8	0.341743	0.3229	842.8	0.180463	0.183099	842.8	0.096501	0.114112	842.8	0.0434977	0.0555368
843	0.50514	0.527983	843	0.343487	0.323733	843	0.182226	0.183616	843	0.0974649	0.11445	843	0.0438631	0.0557049
843.2	0.506504	0.529101	843.2	0.344841	0.324564	843.2	0.183547	0.184134	843.2	0.0979511	0.114787	843.2	0.044546	0.0558729
843.4	0.507331	0.530215	843.4	0.34647	0.325394	843.4	0.184085	0.184651	843.4	0.0986623	0.115125	843.4	0.0449723	0.0560408
843.6	0.507967	0.531328	843.6	0.347899	0.326223	843.6	0.185043	0.185167	843.6	0.0985548	0.115462	843.6	0.04511	0.0562087
843.8	0.509012	0.532437	843.8	0.348562	0.327051	843.8	0.185797	0.185684	843.8	0.0988463	0.115799	843.8	0.0447938	0.0563765
844	0.510224	0.533544	844	0.348398	0.327878	844	0.186027	0.186199	844	0.0982947	0.116136	844	0.0440372	0.0565443
844.2	0.511142	0.534648	844.2	0.348363	0.328704	844.2	0.185113	0.186715	844.2	0.0984223	0.116472	844.2	0.0435126	0.0567121
844.4	0.51305	0.535749	844.4	0.35024	0.329529	844.4	0.18598	0.18723	844.4	0.0988064	0.116809	844.4	0.04356	0.0568797
844.6	0.514245	0.536848	844.6	0.350773	0.330353	844.6	0.186645	0.187745	844.6	0.0990237	0.117145	844.6	0.0430577	0.0570473
844.8	0.514816	0.537944	844.8	0.351775	0.331176	844.8	0.186888	0.188259	844.8	0.0986097	0.117482	844.8	0.0429016	0.0572149
845	0.516081	0.539038	845	0.353105	0.331997	845	0.186654	0.188773	845	0.098586	0.117818	845	0.0428312	0.0573824
845.2	0.518034	0.540128	845.2	0.354747	0.332818	845.2	0.187977	0.189287	845.2	0.0988267	0.118154	845.2	0.0430539	0.0575499
845.4	0.518821	0.541217	845.4	0.355399	0.333637	845.4	0.187977	0.1898	845.4	0.0989183	0.118489	845.4	0.0431382	0.0577173
845.6	0.520104	0.542302	845.6	0.356316	0.334456	845.6	0.188536	0.190313	845.6	0.098771	0.118825	845.6	0.0433924	0.0578847
845.8	0.521352	0.543385	845.8	0.356745	0.335273	845.8	0.189373	0.190825	845.8	0.0991486	0.11916	845.8	0.0430651	0.0580519
846	0.522785	0.544465	846	0.358266	0.33609	846	0.190569	0.191337	846	0.100119	0.119496	846	0.0439503	0.0582192
846.2	0.524102	0.545543	846.2	0.3601	0.336905	846.2	0.190694	0.191849	846.2	0.100671	0.119831	846.2	0.0444584	0.0583864
846.4	0.524327	0.546618	846.4	0.360025	0.337719	846.4	0.190224	0.19236	846.4	0.0998278	0.120166	846.4	0.0443023	0.0585535
846.6	0.525979	0.547691	846.6	0.361246	0.338532	846.6	0.19246	0.192871	846.6	0.100256	0.120501	846.6	0.0447797	0.0587206
846.8	0.52759	0.548761	846.8	0.362678	0.339345	846.8	0.194171	0.193382	846.8	0.101395	0.120835	846.8	0.0458452	0.0588876
847	0.528903	0.549828	847	0.364162	0.340156	847	0.19526	0.193892	847	0.101449	0.12117	847	0.0466803	0.0590546
847.2	0.530292	0.550893	847.2	0.366249	0.340966	847.2	0.196713	0.194401	847.2	0.102435	0.121504	847.2	0.0482863	0.0592215
847.4	0.531383	0.551955	847.4	0.367029	0.341775	847.4	0.197509	0.194911	847.4	0.103432	0.121839	847.4	0.0482917	0.0593884
847.6	0.532735	0.553015	847.6	0.36808	0.342582	847.6	0.19869	0.19542	847.6	0.103966	0.122173	847.6	0.0483655	0.0595552
847.8	0.534267	0.554072	847.8	0.36886	0.343389	847.8	0.199679	0.195929	847.8	0.104452	0.122507	847.8	0.0483096	0.059722
848	0.535388	0.555127	848	0.36923	0.344195	848	0.199791	0.196437	848	0.104289	0.12284	848	0.0483819	0.0598887
848.2	0.537148	0.556179	848.2	0.370629	0.345	848.2	0.200499	0.196945	848.2	0.104952	0.123174	848.2	0.0485486	0.0600553
848.4	0.538618	0.557228	848.4	0.372314	0.345804	848.4	0.201808	0.197452	848.4	0.105469	0.123508	848.4	0.0487249	0.0602219
848.6	0.539223	0.558275	848.6	0.372987	0.346606	848.6	0.202361	0.197959	848.6	0.106275	0.123841	848.6	0.0485975	0.0603885
848.8	0.541212	0.55932	848.8	0.375353	0.347408	848.8	0.203252	0.198466	848.8	0.107226	0.124174	848.8	0.0488254	0.060555
849	0.542716	0.560361	849	0.376483	0.348209	849	0.203896	0.198973	849	0.108071	0.124507	849	0.0485899	0.0607214
849.2	0.544193	0.561401	849.2	0.378181	0.349008	849.2	0.204674	0.199479	849.2	0.108637	0.12484	849.2	0.0483157	0.0608878
849.4	0.544942	0.562438	849.4	0.378487	0.349807	849.4	0.204775	0.199984	849.4	0.109031	0.125173	849.4	0.0483329	0.0610541
849.6	0.547238	0.563472	849.6	0.380191	0.350604	849.6	0.206337	0.200489	849.6	0.110067	0.125505	849.6	0.0487669	0.0612204
849.8	0.548754	0.564504	849.8	0.381879	0.351401	849.8	0.208155	0.200994	849.8	0.1119	0.125837	849.8	0.0499607	0.0613866
850	0.549578	0.565534	850	0.382334	0.352196	850	0.208537	0.201499	850	0.111775	0.12617	850	0.050363	0.0615528
850.2	0.550451	0.56656	850.2	0.383116	0.35299	850.2	0.208621	0.202003	850.2	0.111433	0.126502	850.2	0.0502985	0.0617189
850.4	0.551739	0.567585	850.4	0.383557	0.353784	850.4	0.209587	0.202507	850.4	0.111524	0.126834	850.4	0.0507178	0.061885
850.6	0.552978	0.568607	850.6	0.385139	0.354576	850.6	0.211143	0.20301	850.6	0.112923	0.127165	850.6	0.0512495	0.062051
850.8	0.553638	0.569626	850.8	0.38643	0.355367	850.8	0.211381	0.203513	850.8	0.113488	0.127497	850.8	0.0516778	0.0622169
851	0.554524	0.570644	851	0.386877	0.356158	851	0.211558	0.204016	851	0.11361	0.127829	851	0.0518101	0.0623828
851.2	0.555322	0.571658	851.2	0.387764	0.356947	851.2	0.212099	0.204518	851.2	0.114041	0.12816	851.2	0.0523552	0.0625487
851.4	0.556119	0.57267	851.4	0.387469	0.357735	851.4	0.212105	0.20502	851.4	0.114452	0.128491	851.4	0.0521847	0.0627145
851.6	0.556375	0.57368	851.6	0.388887	0.358522	851.6	0.212403	0.205522	851.6	0.114255	0.128822	851.6	0.0521259	0.0628802
851.8	0.556902	0.574687	851.8	0.390038	0.359308	851.8	0.213026	0.206023	851.8	0.113895	0.129153	851.8	0.0522532	0.0630459
852	0.556995	0.575692	852	0.390337	0.360094	852	0.213052	0.206524	852	0.113765	0.129484	852	0.0515382	0.0632116
852.2	0.558092	0.576695	852.2	0.391643	0.360878	852.2	0.213663	0.207024	852.2	0.114491	0.129814	852.2	0.0521953	0.0633771
852.4	0.558866	0.577695	852.4	0.392482	0.361661	852.4	0.214418	0.207524	852.4	0.115283	0.130145	852.4	0.0522661	0.0635427
852.6	0.558954	0.578692	852.6	0.393173	0.362443	852.6	0.214434	0.208024	852.6	0.115891	0.130475	852.6	0.0518204	0.0637082
852.8	0.56015	0.579687	852.8	0.394784	0.363224	852.8	0.215322	0.208523	852.8	0.115866	0.130805	852.8	0.0521171	0.0638736
853	0.560157	0.58068	853	0.396244	0.364004	853	0.215786	0.209022	853	0.116078	0.131135	853	0.0523899	0.0640389
853.2	0.561436	0.581671	853.2	0.398139	0.364783	853.2	0.216812	0.209521	853.2	0.116513	0.131465	853.2	0.0530944	0.0642043
853.4	0.562826	0.582659	853.4	0.399052	0.365561	853.4	0.218207	0.210019	853.4	0.116905	0.131794	853.4	0.0540053	0.0643695
853.6	0.564777	0.583644	853.6	0.401152	0.366338	853.6	0.219921	0.210517	853.6	0.118376	0.132124	853.6	0.0544178	0.0645347
853.8	0.566181	0.584628	853.8	0.402688	0.367114	853.8	0.221167	0.211014	853.8	0.118935	0.132453	853.8	0.055514	0.0646999
854	0.566993	0.585609	854	0.402785	0.367889	854	0.221803	0.211511	854	0.118385	0.132782	854	0.055061	0.064865
854.2	0.568939	0.586587	854.2	0.40492	0.368663	854.2	0.223372	0.212008	854.2	0.119312	0.133111	854.2	0.05536	0.06503
854.4	0.570874	0.587563	854.4	0.406753	0.369437	854.4	0.224695	0.212504	854.4	0.120336	0.13344	854.4	0.0562044	0.065195
854.6	0.571942	0.588537	854.6	0.407757	0.370209	854.6	0.225427	0.213	854.6	0.120486	0.133769	854.6	0.0560819	0.06536
854.8	0.573107	0.589509	854.8	0.408817	0.37098	854.8	0.225771	0.213496	854.8	0.12042	0.134098	854.8	0.0559951	0.0655249
855	0.574462	0.590478	855	0.409498	0.37175	855	0.226495	0.213991	855	0.120211	0.134426	855	0.0557612	0.0656897
855.2	0.57622	0.591444	855.2	0.410699	0.372519	855.2	0.22702	0.214486	855.2	0.120298	0.134754	855.2	0.0560101	0.0658545
855.4	0.577841	0.592409	855.4	0.411075	0.373287	855.4	0.227503	0.214981	855.4	0.121251	0.135082	855.4	0.05539	0.0660192
855.6	0.578772	0.593371	855.6	0.412582	0.374054	855.6	0.228521	0.215475	855.6	0.121086	0.13541	855.6	0.0549463	0.0661839
855.8	0.579858	0.594331	855.8	0.413507	0.37482	855.8	0.229516	0.215969	855.8	0.121389	0.135738	855.8	0.0550273	0.0663485
856	0.580935	0.595288	856	0.413708	0.375585	856	0.229935	0.216462	856	0.122111	0.136066	856	0.0551557	0.0665131
856.2	0.582445	0.596244	856.2	0.414353	0.376349	856.2	0.230115	0.216955	856.2	0.122612	0.136393	856.2	0.0554579	0.0666776
856.4	0.583422	0.597196	856.4	0.415027	0.377112	856.4	0.230011	0.217448	856.4	0.122656	0.136721	856.4	0.0552146	0.0668421
856.6	0.583297	0.598147	856.6	0.415676	0.377874	856.6	0.229431	0.21794	856.6	0.122198	0.137048	856.6	0.0544207	0.0670065
856.8	0.583792	0.599095	856.8	0.416389	0.378635	856.8	0.229831	0.218432	856.8	0.1221	0.137375	856.8	0.0551014	0.0671709
857	0.584438	0.600041	857	0.417337	0.379395	857	0.229974	0.218924	857	0.12227	0.137702	857	0.0551203	0.0673352
857.2	0.585108	0.600985	857.2	0.417879	0.380154	857.2	0.230429	0.219415	857.2	0.122891	0.138029	857.2	0.0551183	0.0674995
857.4	0.586409	0.601927	857.4	0.419002	0.380912	857.4	0.231327	0.219906	857.4	0.123731	0.138355	857.4	0.055551	0.0676637
857.6	0.58758	0.602866	857.6	0.420152	0.381669	857.6	0.231639	0.220397	857.6	0.12448	0.138682	857.6	0.0553771	0.0678278
857.8	0.588338	0.603803	857.8	0.420934	0.382425	857.8	0.232254	0.220887	857.8	0.123975	0.139008	857.8	0.0555991	0.0679919
858	0.589372	0.604737	858	0.422081	0.383181	858	0.233639	0.221377	858	0.124617	0.139334	858	0.0554843	0.0681559
858.2	0.590726	0.60567	858.2	0.424032	0.383935	858.2	0.234344	0.221866	858.2	0.125428	0.13966	858.2	0.0558385	0.0683199
858.4	0.591878	0.6066	858.4	0.425092	0.384688	858.4	0.235494	0.222355	858.4	0.12629	0.139986	858.4	0.056253	0.0684839
858.6	0.592445	0.607528	858.6	0.426416	0.38544	858.6	0.236518	0.222844	858.6	0.127213	0.140312	858.6	0.0563285	0.0686478
858.8	0.593465	0.608453	858.8	0.42816	0.386192	858.8	0.237579	0.223332	858.8	0.128146	0.140637	858.8	0.0562531	0.0688116
859	0.594487	0.609377	859	0.428703	0.386942	859	0.2385	0.22382	859	0.128165	0.140963	859	0.0560342	0.0689754
859.2	0.595938	0.610298	859.2	0.429503	0.387691	859.2	0.239833	0.224308	859.2	0.128628	0.141288	859.2	0.0563782	0.0691391
859.4	0.597113	0.611217	859.4	0.430516	0.388439	859.4	0.241363	0.224795	859.4	0.129324	0.141613	859.4	0.0563458	0.0693028
859.6	0.598376	0.612134	859.6	0.431929	0.389187	859.6	0.243035	0.225282	859.6	0.129921	0.141938	859.6	0.0576396	0.0694664
859.8	0.599791	0.613048	859.8	0.433084	0.389933	859.8	0.2445	0.225769	859.8	0.13115	0.142263	859.8	0.0585873	0.06963
860	0.601108	0.613961	860	0.433881	0.390679	860	0.245019	0.226255	860	0.131723	0.142588	860	0.0592988	0.0697935
860.2	0.602244	0.614871	860.2	0.434858	0.391423	860.2	0.245113	0.226741	860.2	0.131995	0.142912	860.2	0.059111	0.069957
860.4	0.603161	0.615779	860.4	0.435884	0.392167	860.4	0.245253	0.227226	860.4	0.131773	0.143237	860.4	0.0595685	0.0701204
860.6	0.603859	0.616685	860.6	0.436915	0.392909	860.6	0.245643	0.227711	860.6	0.132496	0.143561	860.6	0.0598385	0.0702837
860.8	0.604858	0.617588	860.8	0.437661	0.393651	860.8	0.246124	0.228196	860.8	0.133301	0.143885	860.8	0.0605951	0.070447
861	0.605285	0.61849	861	0.437969	0.394391	861	0.245936	0.22868	861	0.133116	0.144209	861	0.0605814	0.0706103
861.2	0.605347	0.619389	861.2	0.438899	0.395131	861.2	0.245589	0.229164	861.2	0.133464	0.144532	861.2	0.0609362	0.0707735
861.4	0.606376	0.620286	861.4	0.439644	0.39587	861.4	0.245548	0.229648	861.4	0.133298	0.144856	861.4	0.0613888	0.0709366
861.6	0.606943	0.621181	861.6	0.440469	0.396607	861.6	0.245694	0.230131	861.6	0.133008	0.14518	861.6	0.061363	0.0710997
861.8	0.606973	0.622074	861.8	0.440441	0.397344	861.8	0.245511	0.230614	861.8	0.132678	0.145503	861.8	0.0608911	0.0712628
862	0.607355	0.622964	862	0.441451	0.39808	862	0.2459	0.231097	862	0.13355	0.145826	862	0.0606318	0.0714258
862.2	0.607533	0.623853	862.2	0.442475	0.398815	862.2	0.245938	0.231579	862.2	0.133479	0.146149	862.2	0.0606557	0.0715887
862.4	0.607758	0.624739	862.4	0.443013	0.399549	862.4	0.246375	0.232061	862.4	0.133742	0.146472	862.4	0.0605219	0.0717516
862.6	0.60726	0.625623	862.6	0.443621	0.400282	862.6	0.246156	0.232543	862.6	0.133248	0.146795	862.6	0.0600077	0.0719144
862.8	0.6079	0.626505	862.8	0.444042	0.401014	862.8	0.247141	0.233024	862.8	0.133738	0.147117	862.8	0.059932	0.0720772
863	0.608824	0.627385	863	0.444845	0.401745	863	0.247583	0.233505	863	0.133741	0.14744	863	0.0599185	0.0722399
863.2	0.609916	0.628263	863.2	0.446026	0.402475	863.2	0.249335	0.233985	863.2	0.134037	0.147762	863.2	0.06016	0.0724026
863.4	0.611184	0.629139	863.4	0.446682	0.403204	863.4	0.250195	0.234465	863.4	0.134665	0.148084	863.4	0.060371	0.0725652
863.6	0.612353	0.630012	863.6	0.4482	0.403932	863.6	0.251905	0.234945	863.6	0.135464	0.148406	863.6	0.061431	0.0727278
863.8	0.613637	0.630884	863.8	0.449219	0.404659	863.8	0.252972	0.235424	863.8	0.136175	0.148728	863.8	0.0616011	0.0728903
864	0.614422	0.631753	864	0.449801	0.405386	864	0.253403	0.235903	864	0.136213	0.14905	864	0.0618311	0.0730528
864.2	0.615443	0.63262	864.2	0.45043	0.406111	864.2	0.254157	0.236382	864.2	0.136762	0.149371	864.2	0.0617459	0.0732152
864.4	0.616849	0.633486	864.4	0.451905	0.406836	864.4	0.254835	0.23686	864.4	0.137343	0.149692	864.4	0.0620777	0.0733776
864.6	0.617963	0.634349	864.6	0.452979	0.407559	864.6	0.255214	0.237338	864.6	0.138453	0.150014	864.6	0.0623801	0.0735399
864.8	0.618826	0.63521	864.8	0.453362	0.408282	864.8	0.255805	0.237816	864.8	0.138653	0.150335	864.8	0.0627803	0.0737022
865	0.619736	0.636069	865	0.454343	0.409003	865	0.255858	0.238293	865	0.13811	0.150656	865	0.0629457	0.0738644
865.2	0.620592	0.636926	865.2	0.455374	0.409724	865.2	0.256296	0.23877	865.2	0.138009	0.150976	865.2	0.0633448	0.0740265
865.4	0.621963	0.63778	865.4	0.455896	0.410444	865.4	0.257156	0.239247	865.4	0.138572	0.151297	865.4	0.0640642	0.0741886
865.6	0.62283	0.638633	865.6	0.457139	0.411162	865.6	0.257991	0.239723	865.6	0.139041	0.151618	865.6	0.0643984	0.0743507
865.8	0.623182	0.639484	865.8	0.457612	0.41188	865.8	0.258357	0.240199	865.8	0.139839	0.151938	865.8	0.064527	0.0745127
866	0.624397	0.640332	866	0.458896	0.412597	866	0.259587	0.240674	866	0.140913	0.152258	866	0.065336	0.0746746
866.2	0.625482	0.641179	866.2	0.459741	0.413313	866.2	0.260058	0.24115	866.2	0.141301	0.152578	866.2	0.0654989	0.0748365
866.4	0.626479	0.642023	866.4	0.461005	0.414028	866.4	0.2611	0.241624	866.4	0.142728	0.152898	866.4	0.065817	0.0749984
866.6	0.627134	0.642866	866.6	0.460981	0.414743	866.6	0.261735	0.242099	866.6	0.142947	0.153218	866.6	0.0652166	0.0751601
866.8	0.628451	0.643706	866.8	0.461934	0.415456	866.8	0.263352	0.242573	866.8	0.144461	0.153537	866.8	0.0655675	0.0753219
867	0.629434	0.644545	867	0.463043	0.416168	867	0.264012	0.243047	867	0.144678	0.153857	867	0.0657906	0.0754836
867.2	0.630075	0.645381	867.2	0.464112	0.41688	867.2	0.265232	0.24352	867.2	0.145002	0.154176	867.2	0.0659474	0.0756452
867.4	0.630898	0.646216	867.4	0.464693	0.41759	867.4	0.266169	0.243993	867.4	0.145461	0.154495	867.4	0.0661132	0.0758068
867.6	0.631357	0.647048	867.6	0.465736	0.4183	867.6	0.267066	0.244466	867.6	0.145856	0.154814	867.6	0.0667323	0.0759683
867.8	0.63164	0.647879	867.8	0.465849	0.419008	867.8	0.267359	0.244938	867.8	0.146437	0.155133	867.8	0.0665653	0.0761298
868	0.631841	0.648707	868	0.466402	0.419716	868	0.267132	0.24541	868	0.146335	0.155452	868	0.0659068	0.0762912
868.2	0.63214	0.649533	868.2	0.467562	0.420423	868.2	0.267538	0.245882	868.2	0.146605	0.155771	868.2	0.0659833	0.0764526
868.4	0.633208	0.650358	868.4	0.469138	0.421128	868.4	0.267488	0.246353	868.4	0.146891	0.156089	868.4	0.0660129	0.0766139
868.6	0.633589	0.65118	868.6	0.469672	0.421833	868.6	0.267899	0.246824	868.6	0.146417	0.156407	868.6	0.065938	0.0767752
868.8	0.633666	0.652001	868.8	0.470249	0.422537	868.8	0.268163	0.247295	868.8	0.145723	0.156725	868.8	0.065924	0.0769364
869	0.634438	0.652819	869	0.47148	0.423241	869	0.268554	0.247765	869	0.145383	0.157043	869	0.0658334	0.0770976
869.2	0.634731	0.653635	869.2	0.471703	0.423943	869.2	0.269329	0.248235	869.2	0.145533	0.157361	869.2	0.0660929	0.0772587
869.4	0.635081	0.65445	869.4	0.471519	0.424644	869.4	0.269525	0.248704	869.4	0.145122	0.157679	869.4	0.0662866	0.0774197
869.6	0.635248	0.655262	869.6	0.472344	0.425345	869.6	0.270285	0.249174	869.6	0.144856	0.157997	869.6	0.0661187	0.0775808
869.8	0.636521	0.656073	869.8	0.472939	0.426044	869.8	0.270858	0.249643	869.8	0.145786	0.158314	869.8	0.0667632	0.0777417
870	0.638133	0.656882	870	0.473805	0.426743	870	0.271387	0.250111	870	0.146064	0.158631	870	0.0669558	0.0779026
870.2	0.639164	0.657688	870.2	0.475255	0.42744	870.2	0.272264	0.250579	870.2	0.146732	0.158948	870.2	0.067376	0.0780635
870.4	0.640279	0.658493	870.4	0.476477	0.428137	870.4	0.273277	0.251047	870.4	0.147224	0.159265	870.4	0.0677107	0.0782243
870.6	0.641602	0.659296	870.6	0.476762	0.428833	870.6	0.274167	0.251515	870.6	0.147386	0.159582	870.6	0.0676735	0.078385
870.8	0.642936	0.660097	870.8	0.478198	0.429528	870.8	0.275224	0.251982	870.8	0.148052	0.159899	870.8	0.0685671	0.0785457
871	0.644015	0.660896	871	0.479467	0.430222	871	0.276101	0.252448	871	0.148649	0.160215	871	0.0694602	0.0787064
871.2	0.645416	0.661693	871.2	0.481181	0.430915	871.2	0.277187	0.252915	871.2	0.149641	0.160532	871.2	0.0696609	0.078867
871.4	0.646666	0.662488	871.4	0.481886	0.431607	871.4	0.277948	0.253381	871.4	0.150132	0.160848	871.4	0.0699084	0.0790275
871.6	0.647861	0.663281	871.6	0.483435	0.432299	871.6	0.278294	0.253847	871.6	0.151065	0.161164	871.6	0.0702972	0.079188
871.8	0.648533	0.664072	871.8	0.484007	0.432989	871.8	0.278642	0.254312	871.8	0.151768	0.16148	871.8	0.0696565	0.0793484
872	0.649596	0.664861	872	0.485355	0.433679	872	0.278992	0.254777	872	0.152641	0.161796	872	0.0696907	0.0795088
872.2	0.650178	0.665649	872.2	0.486781	0.434367	872.2	0.279662	0.255242	872.2	0.153554	0.162111	872.2	0.0702623	0.0796692
872.4	0.650833	0.666434	872.4	0.487948	0.435055	872.4	0.280312	0.255706	872.4	0.153895	0.162427	872.4	0.0700521	0.0798295
872.6	0.650997	0.667218	872.6	0.4892	0.435742	872.6	0.280557	0.25617	872.6	0.154383	0.162742	872.6	0.0701802	0.0799897
872.8	0.650693	0.668	872.8	0.489817	0.436428	872.8	0.280254	0.256634	872.8	0.154705	0.163057	872.8	0.0695175	0.0801499
873	0.65175	0.66878	873	0.490725	0.437113	873	0.280902	0.257097	873	0.155107	0.163373	873	0.0698777	0.08031
873.2	0.652241	0.669558	873.2	0.490749	0.437797	873.2	0.281369	0.25756	873.2	0.155178	0.163687	873.2	0.0696733	0.0804701
873.4	0.652574	0.670334	873.4	0.491192	0.438481	873.4	0.281449	0.258023	873.4	0.154499	0.164002	873.4	0.0698813	0.0806301
873.6	0.653525	0.671108	873.6	0.492567	0.439163	873.6	0.282832	0.258485	873.6	0.15562	0.164317	873.6	0.0703682	0.0807901
873.8	0.65407	0.67188	873.8	0.493353	0.439845	873.8	0.282777	0.258947	873.8	0.156053	0.164631	873.8	0.0705723	0.08095
874	0.654684	0.672651	874	0.494034	0.440525	874	0.283843	0.259409	874	0.156419	0.164946	874	0.0708121	0.0811099
874.2	0.654846	0.67342	874.2	0.494808	0.441205	874.2	0.284733	0.25987	874.2	0.15696	0.16526	874.2	0.0712222	0.0812697
874.4	0.655463	0.674186	874.4	0.495359	0.441884	874.4	0.285351	0.260331	874.4	0.157041	0.165574	874.4	0.0713013	0.0814295
874.6	0.656151	0.674951	874.6	0.49609	0.442562	874.6	0.285945	0.260792	874.6	0.156978	0.165888	874.6	0.0715307	0.0815892
874.8	0.656218	0.675714	874.8	0.496889	0.443239	874.8	0.28643	0.261252	874.8	0.156604	0.166202	874.8	0.0717631	0.0817489
875	0.656941	0.676476	875	0.4979	0.443915	875	0.287459	0.261712	875	0.157049	0.166515	875	0.071835	0.0819085
875.2	0.65747	0.677235	875.2	0.499043	0.444591	875.2	0.288263	0.262172	875.2	0.156954	0.166829	875.2	0.071687	0.0820681
875.4	0.658156	0.677993	875.4	0.499248	0.445265	875.4	0.288633	0.262631	875.4	0.156723	0.167142	875.4	0.071884	0.0822276
875.6	0.659411	0.678748	875.6	0.50023	0.445939	875.6	0.289562	0.26309	875.6	0.157809	0.167455	875.6	0.0726206	0.082387
875.8	0.660012	0.679502	875.8	0.500518	0.446612	875.8	0.290245	0.263548	875.8	0.158576	0.167768	875.8	0.0726178	0.0825464
876	0.661248	0.680255	876	0.502289	0.447284	876	0.291395	0.264007	876	0.159913	0.168081	876	0.0736105	0.0827058
876.2	0.661951	0.681005	876.2	0.503763	0.447955	876.2	0.292122	0.264464	876.2	0.160275	0.168394	876.2	0.0737108	0.0828651
876.4	0.662477	0.681753	876.4	0.505342	0.448625	876.4	0.292328	0.264922	876.4	0.161061	0.168707	876.4	0.0741056	0.0830244
876.6	0.663356	0.6825	876.6	0.506673	0.449294	876.6	0.292044	0.265379	876.6	0.161823	0.169019	876.6	0.0746009	0.0831836
876.8	0.664267	0.683245	876.8	0.507434	0.449962	876.8	0.292344	0.265836	876.8	0.162144	0.169331	876.8	0.0743954	0.0833427
877	0.665591	0.683988	877	0.508691	0.45063	877	0.293811	0.266293	877	0.162991	0.169643	877	0.0759817	0.0835018
877.2	0.666991	0.684729	877.2	0.510366	0.451297	877.2	0.295186	0.266749	877.2	0.164087	0.169955	877.2	0.0767245	0.0836609
877.4	0.667899	0.685469	877.4	0.511102	0.451962	877.4	0.295497	0.267205	877.4	0.164455	0.170267	877.4	0.0770668	0.0838199
877.6	0.668399	0.686207	877.6	0.511368	0.452627	877.6	0.296408	0.26766	877.6	0.16476	0.170579	877.6	0.0768828	0.0839788
877.8	0.668792	0.686943	877.8	0.5121	0.453291	877.8	0.296728	0.268115	877.8	0.165175	0.170891	877.8	0.0770064	0.0841377
878	0.669392	0.687677	878	0.512151	0.453955	878	0.297324	0.26857	878	0.165569	0.171202	878	0.0769692	0.0842966
878.2	0.669597	0.688409	878.2	0.512857	0.454617	878.2	0.297563	0.269025	878.2	0.165399	0.171513	878.2	0.0764381	0.0844554
878.4	0.670301	0.68914	878.4	0.513987	0.455279	878.4	0.29851	0.269479	878.4	0.165368	0.171825	878.4	0.0766038	0.0846141
878.6	0.67034	0.689869	878.6	0.514381	0.455939	878.6	0.298599	0.269933	878.6	0.165416	0.172136	878.6	0.0762739	0.0847728
878.8	0.670501	0.690596	878.8	0.514608	0.456599	878.8	0.299362	0.270386	878.8	0.166348	0.172447	878.8	0.076339	0.0849315
879	0.671047	0.691321	879	0.515371	0.457258	879	0.300344	0.270839	879	0.167091	0.172757	879	0.0768359	0.0850901
879.2	0.671681	0.692045	879.2	0.515762	0.457916	879.2	0.300909	0.271292	879.2	0.167279	0.173068	879.2	0.0771047	0.0852486
879.4	0.671887	0.692767	879.4	0.515467	0.458573	879.4	0.301017	0.271745	879.4	0.167678	0.173378	879.4	0.0770072	0.0854071
879.6	0.672862	0.693487	879.6	0.516259	0.45923	879.6	0.301779	0.272197	879.6	0.168482	0.173689	879.6	0.0778157	0.0855655
879.8	0.673253	0.694205	879.8	0.517006	0.459885	879.8	0.302637	0.272649	879.8	0.169422	0.173999	879.8	0.0782336	0.0857239
880	0.673608	0.694922	880	0.517515	0.46054	880	0.303128	0.2731	880	0.170232	0.174309	880	0.0786972	0.0858823
880.2	0.674551	0.695637	880.2	0.518195	0.461194	880.2	0.304037	0.273551	880.2	0.171249	0.174619	880.2	0.079238	0.0860405
880.4	0.675578	0.69635	880.4	0.518803	0.461847	880.4	0.304413	0.274002	880.4	0.171603	0.174928	880.4	0.0795029	0.0861988
880.6	0.676553	0.697062	880.6	0.518955	0.462499	880.6	0.30484	0.274453	880.6	0.171825	0.175238	880.6	0.0797721	0.086357
880.8	0.676486	0.697772	880.8	0.519204	0.46315	880.8	0.305443	0.274903	880.8	0.171766	0.175547	880.8	0.0796592	0.0865151
881	0.677488	0.69848	881	0.520329	0.4638	881	0.306488	0.275353	881	0.172417	0.175857	881	0.0809185	0.0866732
881.2	0.678549	0.699186	881.2	0.521089	0.46445	881.2	0.306873	0.275802	881.2	0.172786	0.176166	881.2	0.0807924	0.0868312
881.4	0.679319	0.699891	881.4	0.521137	0.465099	881.4	0.307288	0.276251	881.4	0.172604	0.176475	881.4	0.0801965	0.0869892
881.6	0.679454	0.700594	881.6	0.521866	0.465747	881.6	0.307812	0.2767	881.6	0.172263	0.176784	881.6	0.0796056	0.0871471
881.8	0.68037	0.701295	881.8	0.522534	0.466394	881.8	0.308142	0.277149	881.8	0.172304	0.177093	881.8	0.0791338	0.087305
882	0.680051	0.701995	882	0.52214	0.46704	882	0.307651	0.277597	882	0.171364	0.177401	882	0.0779292	0.0874628
882.2	0.681139	0.702692	882.2	0.523669	0.467685	882.2	0.308554	0.278045	882.2	0.171717	0.17771	882.2	0.0781431	0.0876206
882.4	0.682097	0.703389	882.4	0.525149	0.46833	882.4	0.309578	0.278492	882.4	0.172973	0.178018	882.4	0.0788256	0.0877783
882.6	0.682271	0.704083	882.6	0.525821	0.468974	882.6	0.30935	0.278939	882.6	0.173487	0.178326	882.6	0.0781116	0.087936
882.8	0.683374	0.704776	882.8	0.527156	0.469616	882.8	0.310286	0.279386	882.8	0.173943	0.178634	882.8	0.0785289	0.0880936
883	0.683694	0.705467	883	0.528385	0.470258	883	0.311227	0.279833	883	0.173759	0.178942	883	0.078965	0.0882512
883.2	0.684068	0.706157	883.2	0.529583	0.4709	883.2	0.311553	0.280279	883.2	0.173456	0.17925	883.2	0.0787397	0.0884087
883.4	0.684244	0.706845	883.4	0.530086	0.47154	883.4	0.311668	0.280725	883.4	0.173095	0.179557	883.4	0.0787285	0.0885662
883.6	0.684587	0.707531	883.6	0.531188	0.47218	883.6	0.312059	0.28117	883.6	0.173711	0.179865	883.6	0.0794406	0.0887236
883.8	0.685039	0.708215	883.8	0.531773	0.472818	883.8	0.312473	0.281616	883.8	0.174551	0.180172	883.8	0.0798121	0.088881
884	0.686375	0.708898	884	0.532805	0.473456	884	0.313117	0.28206	884	0.175892	0.180479	884	0.0805048	0.0890383
884.2	0.687828	0.70958	884.2	0.533805	0.474093	884.2	0.313957	0.282505	884.2	0.17611	0.180786	884.2	0.081474	0.0891956
884.4	0.688234	0.710259	884.4	0.53467	0.47473	884.4	0.314577	0.282949	884.4	0.175825	0.181093	884.4	0.0814166	0.0893528
884.6	0.688397	0.710937	884.6	0.535157	0.475365	884.6	0.314519	0.283393	884.6	0.176206	0.1814	884.6	0.0815591	0.08951
884.8	0.688135	0.711613	884.8	0.535337	0.476	884.8	0.315061	0.283837	884.8	0.175412	0.181707	884.8	0.081541	0.0896671
885	0.689745	0.712288	885	0.536978	0.476633	885	0.316478	0.28428	885	0.176519	0.182013	885	0.0826757	0.0898242
885.2	0.689777	0.712961	885.2	0.536934	0.477266	885.2	0.317225	0.284723	885.2	0.176914	0.182319	885.2	0.0821288	0.0899812
885.4	0.690484	0.713633	885.4	0.537603	0.477898	885.4	0.318579	0.285165	885.4	0.177142	0.182626	885.4	0.0821666	0.0901382
885.6	0.690733	0.714303	885.6	0.538249	0.47853	885.6	0.319146	0.285607	885.6	0.177512	0.182932	885.6	0.0821146	0.0902951
885.8	0.691045	0.714971	885.8	0.538311	0.47916	885.8	0.320036	0.286049	885.8	0.177885	0.183238	885.8	0.0820319	0.090452
886	0.691571	0.715637	886	0.538851	0.47979	886	0.32016	0.286491	886	0.178763	0.183543	886	0.0829571	0.0906088
886.2	0.693106	0.716302	886.2	0.540345	0.480419	886.2	0.321449	0.286932	886.2	0.179894	0.183849	886.2	0.0840174	0.0907655
886.4	0.694035	0.716966	886.4	0.541809	0.481047	886.4	0.322543	0.287373	886.4	0.181004	0.184154	886.4	0.0845933	0.0909222
886.6	0.694293	0.717628	886.6	0.542695	0.481674	886.6	0.322818	0.287814	886.6	0.181054	0.18446	886.6	0.0846941	0.0910789
886.8	0.694988	0.718288	886.8	0.543553	0.4823	886.8	0.323622	0.288254	886.8	0.18104	0.184765	886.8	0.085543	0.0912355
887	0.695498	0.718946	887	0.544392	0.482926	887	0.324142	0.288694	887	0.181473	0.18507	887	0.0862189	0.0913921
887.2	0.696198	0.719603	887.2	0.545501	0.483551	887.2	0.324146	0.289133	887.2	0.181442	0.185375	887.2	0.0862884	0.0915486
887.4	0.696323	0.720259	887.4	0.545489	0.484175	887.4	0.324019	0.289573	887.4	0.181982	0.18568	887.4	0.0860325	0.0917051
887.6	0.696357	0.720913	887.6	0.547019	0.484798	887.6	0.324313	0.290012	887.6	0.182729	0.185984	887.6	0.0858609	0.0918615
887.8	0.697325	0.721565	887.8	0.547851	0.48542	887.8	0.325311	0.29045	887.8	0.183326	0.186289	887.8	0.0867263	0.0920178
888	0.697916	0.722216	888	0.548528	0.486042	888	0.325887	0.290889	888	0.18388	0.186593	888	0.0871445	0.0921741
888.2	0.698261	0.722865	888.2	0.548935	0.486662	888.2	0.32624	0.291327	888.2	0.183246	0.186897	888.2	0.0867389	0.0923304
888.4	0.698733	0.723512	888.4	0.549588	0.487282	888.4	0.326949	0.291764	888.4	0.183334	0.187201	888.4	0.0864868	0.0924866
888.6	0.698974	0.724158	888.6	0.549229	0.487901	888.6	0.327029	0.292202	888.6	0.182355	0.187505	888.6	0.0858458	0.0926428
888.8	0.699633	0.724803	888.8	0.549169	0.48852	888.8	0.327993	0.292639	888.8	0.181965	0.187809	888.8	0.0854709	0.0927989
889	0.700662	0.725446	889	0.549704	0.489137	889	0.32896	0.293075	889	0.182794	0.188113	889	0.0856395	0.0929549
889.2	0.701032	0.726087	889.2	0.549899	0.489754	889.2	0.329844	0.293512	889.2	0.183313	0.188416	889.2	0.085199	0.093111
889.4	0.702343	0.726727	889.4	0.550644	0.49037	889.4	0.330804	0.293948	889.4	0.183657	0.18872	889.4	0.0855652	0.0932669
889.6	0.703022	0.727365	889.6	0.551017	0.490985	889.6	0.331051	0.294384	889.6	0.184488	0.189023	889.6	0.0858915	0.0934228
889.8	0.703493	0.728002	889.8	0.551222	0.491599	889.8	0.3311	0.294819	889.8	0.18462	0.189326	889.8	0.0861432	0.0935787
890	0.703941	0.728637	890	0.551319	0.492213	890	0.330867	0.295254	890	0.184476	0.189629	890	0.0863851	0.0937345
890.2	0.703809	0.729271	890.2	0.551813	0.492826	890.2	0.331047	0.295689	890.2	0.184446	0.189932	890.2	0.0858851	0.0938903
890.4	0.70446	0.729903	890.4	0.55273	0.493437	890.4	0.331697	0.296123	890.4	0.185331	0.190234	890.4	0.0862583	0.094046
890.6	0.704683	0.730533	890.6	0.553331	0.494049	890.6	0.33176	0.296557	890.6	0.185796	0.190537	890.6	0.086542	0.0942016
890.8	0.70495	0.731163	890.8	0.554005	0.494659	890.8	0.331594	0.296991	890.8	0.186505	0.190839	890.8	0.0872897	0.0943572
891	0.705853	0.73179	891	0.555265	0.495268	891	0.33238	0.297425	891	0.188054	0.191142	891	0.088343	0.0945128
891.2	0.705725	0.732416	891.2	0.556028	0.495877	891.2	0.332942	0.297858	891.2	0.189127	0.191444	891.2	0.0885205	0.0946683
891.4	0.706277	0.733041	891.4	0.557417	0.496485	891.4	0.334428	0.298291	891.4	0.190289	0.191746	891.4	0.0892635	0.0948238
891.6	0.707197	0.733664	891.6	0.558956	0.497092	891.6	0.335287	0.298723	891.6	0.191316	0.192048	891.6	0.0901305	0.0949792
891.8	0.707696	0.734285	891.8	0.559431	0.497699	891.8	0.33626	0.299155	891.8	0.192075	0.192349	891.8	0.0909887	0.0951345
892	0.708066	0.734905	892	0.559756	0.498304	892	0.336787	0.299587	892	0.192462	0.192651	892	0.091304	0.0952898
892.2	0.709079	0.735524	892.2	0.560849	0.498909	892.2	0.33749	0.300019	892.2	0.19258	0.192952	892.2	0.0913349	0.0954451
892.4	0.709682	0.736141	892.4	0.561554	0.499513	892.4	0.337621	0.30045	892.4	0.19247	0.193253	892.4	0.0917728	0.0956003
892.6	0.710208	0.736757	892.6	0.561824	0.500116	892.6	0.338122	0.300881	892.6	0.192545	0.193555	892.6	0.091572	0.0957555
892.8	0.711404	0.737371	892.8	0.562837	0.500719	892.8	0.338786	0.301312	892.8	0.193123	0.193856	892.8	0.0918015	0.0959106
893	0.711847	0.737983	893	0.563036	0.501321	893	0.339066	0.301742	893	0.192888	0.194156	893	0.0917761	0.0960656
893.2	0.713013	0.738594	893.2	0.564293	0.501922	893.2	0.339827	0.302172	893.2	0.193608	0.194457	893.2	0.0916075	0.0962206
893.4	0.712946	0.739204	893.4	0.564649	0.502522	893.4	0.339018	0.302602	893.4	0.192136	0.194758	893.4	0.0908238	0.0963756
893.6	0.712929	0.739812	893.6	0.565022	0.503121	893.6	0.338758	0.303031	893.6	0.191992	0.195058	893.6	0.090329	0.0965305
893.8	0.713128	0.740419	893.8	0.565968	0.50372	893.8	0.339212	0.30346	893.8	0.1914	0.195359	893.8	0.0897849	0.0966854
894	0.712753	0.741024	894	0.565901	0.504317	894	0.339127	0.303889	894	0.191118	0.195659	894	0.0881716	0.0968402
894.2	0.713188	0.741628	894.2	0.56708	0.504914	894.2	0.339917	0.304317	894.2	0.191548	0.195959	894.2	0.0881117	0.0969949
894.4	0.714298	0.74223	894.4	0.567881	0.505511	894.4	0.340645	0.304745	894.4	0.191973	0.196259	894.4	0.0878431	0.0971497
894.6	0.714422	0.742831	894.6	0.56856	0.506106	894.6	0.341168	0.305173	894.6	0.192736	0.196558	894.6	0.0879484	0.0973043
894.8	0.714847	0.743431	894.8	0.568928	0.506701	894.8	0.342232	0.3056	894.8	0.193833	0.196858	894.8	0.0889911	0.0974589
895	0.7149	0.744028	895	0.568843	0.507295	895	0.3433	0.306027	895	0.194191	0.197157	895	0.0887116	0.0976135
895.2	0.715868	0.744625	895.2	0.569432	0.507888	895.2	0.344724	0.306454	895.2	0.195605	0.197457	895.2	0.0889048	0.097768
895.4	0.716823	0.74522	895.4	0.569952	0.50848	895.4	0.346074	0.306881	895.4	0.196276	0.197756	895.4	0.089712	0.0979224
895.6	0.717097	0.745814	895.6	0.569968	0.509072	895.6	0.346669	0.307307	895.6	0.196962	0.198055	895.6	0.0897064	0.0980769
895.8	0.71698	0.746406	895.8	0.569982	0.509663	895.8	0.347383	0.307733	895.8	0.196773	0.198354	895.8	0.0896996	0.0982312
896	0.71776	0.746997	896	0.570472	0.510253	896	0.348179	0.308158	896	0.196881	0.198653	896	0.0904052	0.0983855
896.2	0.718235	0.747586	896.2	0.571276	0.510842	896.2	0.348497	0.308583	896.2	0.197474	0.198951	896.2	0.0907726	0.0985398
896.4	0.718125	0.748174	896.4	0.571738	0.511431	896.4	0.348707	0.309008	896.4	0.197825	0.19925	896.4	0.0910033	0.098694
896.6	0.71877	0.748761	896.6	0.5724	0.512019	896.6	0.349814	0.309433	896.6	0.198793	0.199548	896.6	0.0915996	0.0988482
896.8	0.719338	0.749346	896.8	0.5736	0.512606	896.8	0.350826	0.309857	896.8	0.199207	0.199847	896.8	0.0923118	0.0990023
897	0.719068	0.74993	897	0.574244	0.513192	897	0.350963	0.310281	897	0.199329	0.200145	897	0.0922791	0.0991564
897.2	0.719771	0.750512	897.2	0.575511	0.513777	897.2	0.35134	0.310705	897.2	0.199719	0.200443	897.2	0.0927149	0.0993104
897.4	0.719649	0.751093	897.4	0.576033	0.514362	897.4	0.350976	0.311128	897.4	0.198518	0.20074	897.4	0.0924299	0.0994643
897.6	0.72038	0.751672	897.6	0.57643	0.514946	897.6	0.351376	0.311551	897.6	0.199615	0.201038	897.6	0.0926035	0.0996183
897.8	0.721312	0.75225	897.8	0.577579	0.515529	897.8	0.352086	0.311974	897.8	0.200204	0.201336	897.8	0.0932081	0.0997721
898	0.721411	0.752827	898	0.577685	0.516112	898	0.351814	0.312396	898	0.201043	0.201633	898	0.0926741	0.0999259
898.2	0.722569	0.753403	898.2	0.578692	0.516693	898.2	0.352294	0.312818	898.2	0.201533	0.20193	898.2	0.0932919	0.10008
898.4	0.724082	0.753976	898.4	0.579119	0.517274	898.4	0.353335	0.31324	898.4	0.202547	0.202228	898.4	0.093398	0.100233
898.6	0.724767	0.754549	898.6	0.57931	0.517855	898.6	0.354193	0.313661	898.6	0.20342	0.202525	898.6	0.0940631	0.100387
898.8	0.725329	0.75512	898.8	0.579327	0.518434	898.8	0.354605	0.314083	898.8	0.204009	0.202821	898.8	0.0952185	0.100541
899	0.725627	0.75569	899	0.579053	0.519013	899	0.354911	0.314503	899	0.204078	0.203118	899	0.0947673	0.100694
899.2	0.727132	0.756258	899.2	0.579821	0.519591	899.2	0.355452	0.314924	899.2	0.204755	0.203415	899.2	0.0952055	0.100848
899.4	0.727317	0.756825	899.4	0.580828	0.520168	899.4	0.356056	0.315344	899.4	0.204393	0.203711	899.4	0.0957825	0.101001
899.6	0.727527	0.757391	899.6	0.581089	0.520744	899.6	0.355688	0.315764	899.6	0.203309	0.204007	899.6	0.0951792	0.101155
899.8	0.727365	0.757955	899.8	0.581371	0.52132	899.8	0.355797	0.316184	899.8	0.203467	0.204304	899.8	0.0956876	0.101308
900	0.727986	0.758518	900	0.582404	0.521895	900	0.35637	0.316603	900	0.203659	0.2046	900	0.0963969	0.101461
900.2	0.728505	0.75908	900.2	0.583244	0.522469	900.2	0.357365	0.317022	900.2	0.204445	0.204896	900.2	0.0972931	0.101615
900.4	0.728982	0.75964	900.4	0.584286	0.523043	900.4	0.358798	0.31744	900.4	0.205138	0.205191	900.4	0.0980762	0.101768
900.6	0.729539	0.760199	900.6	0.58589	0.523615	900.6	0.360489	0.317859	900.6	0.206283	0.205487	900.6	0.0991365	0.101921
900.8	0.730084	0.760757	900.8	0.586803	0.524187	900.8	0.361098	0.318277	900.8	0.206369	0.205782	900.8	0.0990882	0.102074
901	0.729606	0.761313	901	0.587339	0.524759	901	0.361252	0.318695	901	0.206374	0.206078	901	0.0987915	0.102227
901.2	0.730017	0.761868	901.2	0.587726	0.525329	901.2	0.362228	0.319112	901.2	0.206241	0.206373	901.2	0.0988351	0.10238
901.4	0.730045	0.762421	901.4	0.588365	0.525899	901.4	0.36275	0.319529	901.4	0.206879	0.206668	901.4	0.0985925	0.102533
901.6	0.730124	0.762974	901.6	0.588514	0.526468	901.6	0.363178	0.319946	901.6	0.207993	0.206963	901.6	0.0989551	0.102686
901.8	0.730881	0.763524	901.8	0.589136	0.527036	901.8	0.363978	0.320362	901.8	0.208268	0.207258	901.8	0.0990858	0.102839
902	0.731255	0.764074	902	0.589673	0.527604	902	0.364304	0.320779	902	0.20938	0.207553	902	0.0986374	0.102992
902.2	0.732133	0.764622	902.2	0.590238	0.528171	902.2	0.365405	0.321194	902.2	0.209819	0.207847	902.2	0.098487	0.103145
902.4	0.732684	0.765169	902.4	0.591066	0.528737	902.4	0.366487	0.32161	902.4	0.210769	0.208142	902.4	0.0989532	0.103297
902.6	0.732958	0.765715	902.6	0.591418	0.529302	902.6	0.367136	0.322025	902.6	0.211142	0.208436	902.6	0.0998174	0.10345
902.8	0.733621	0.766259	902.8	0.59242	0.529867	902.8	0.367523	0.32244	902.8	0.211592	0.20873	902.8	0.0998062	0.103603
903	0.735279	0.766802	903	0.59427	0.53043	903	0.368441	0.322855	903	0.211997	0.209024	903	0.0998403	0.103755
903.2	0.73626	0.767343	903.2	0.595893	0.530994	903.2	0.368431	0.323269	903.2	0.211576	0.209318	903.2	0.099972	0.103908
903.4	0.737263	0.767884	903.4	0.597595	0.531556	903.4	0.369217	0.323683	903.4	0.211994	0.209612	903.4	0.100534	0.10406
903.6	0.737151	0.768423	903.6	0.597407	0.532118	903.6	0.369093	0.324097	903.6	0.212131	0.209905	903.6	0.100396	0.104213
903.8	0.738489	0.768961	903.8	0.59838	0.532679	903.8	0.369779	0.32451	903.8	0.212822	0.210199	903.8	0.100946	0.104365
904	0.739765	0.769497	904	0.599123	0.533239	904	0.370305	0.324924	904	0.212832	0.210492	904	0.101015	0.104517
904.2	0.74149	0.770032	904.2	0.600245	0.533798	904.2	0.371498	0.325336	904.2	0.214186	0.210785	904.2	0.101964	0.10467
904.4	0.741727	0.770566	904.4	0.600844	0.534357	904.4	0.372112	0.325749	904.4	0.214918	0.211078	904.4	0.101794	0.104822
904.6	0.741582	0.771098	904.6	0.600647	0.534915	904.6	0.371701	0.326161	904.6	0.214365	0.211371	904.6	0.101284	0.104974
904.8	0.742641	0.77163	904.8	0.601057	0.535472	904.8	0.371815	0.326573	904.8	0.214654	0.211664	904.8	0.100639	0.105126
905	0.74225	0.77216	905	0.601173	0.536029	905	0.372401	0.326984	905	0.215184	0.211957	905	0.10064	0.105278
905.2	0.742172	0.772688	905.2	0.601046	0.536585	905.2	0.37266	0.327396	905.2	0.215272	0.212249	905.2	0.100238	0.10543
905.4	0.742002	0.773216	905.4	0.601452	0.53714	905.4	0.372833	0.327807	905.4	0.215363	0.212541	905.4	0.10064	0.105582
905.6	0.741529	0.773742	905.6	0.600755	0.537695	905.6	0.372685	0.328217	905.6	0.214949	0.212834	905.6	0.100331	0.105734
905.8	0.74188	0.774267	905.8	0.601142	0.538248	905.8	0.372793	0.328628	905.8	0.215143	0.213126	905.8	0.100074	0.105886
906	0.741839	0.774791	906	0.601274	0.538801	906	0.373471	0.329038	906	0.216084	0.213418	906	0.100361	0.106038
906.2	0.741905	0.775313	906.2	0.601173	0.539354	906.2	0.373991	0.329448	906.2	0.215813	0.21371	906.2	0.100829	0.10619
906.4	0.742482	0.775834	906.4	0.60184	0.539905	906.4	0.374154	0.329857	906.4	0.216921	0.214001	906.4	0.101567	0.106342
906.6	0.74318	0.776354	906.6	0.602425	0.540456	906.6	0.375197	0.330266	906.6	0.217612	0.214293	906.6	0.102303	0.106493
906.8	0.744255	0.776873	906.8	0.6038	0.541006	906.8	0.375695	0.330675	906.8	0.218344	0.214584	906.8	0.102838	0.106645
907	0.745845	0.77739	907	0.605099	0.541555	907	0.377056	0.331084	907	0.218973	0.214876	907	0.104348	0.106797
907.2	0.745964	0.777906	907.2	0.605179	0.542104	907.2	0.377607	0.331492	907.2	0.219367	0.215167	907.2	0.10487	0.106948
907.4	0.746735	0.778421	907.4	0.605869	0.542652	907.4	0.379012	0.3319	907.4	0.220096	0.215458	907.4	0.105528	0.1071
907.6	0.747082	0.778934	907.6	0.605833	0.543199	907.6	0.380041	0.332307	907.6	0.220396	0.215749	907.6	0.105829	0.107251
907.8	0.748896	0.779447	907.8	0.606914	0.543746	907.8	0.380453	0.332715	907.8	0.221315	0.216039	907.8	0.106411	0.107403
908	0.749407	0.779958	908	0.607482	0.544292	908	0.381349	0.333122	908	0.222233	0.21633	908	0.106941	0.107554
908.2	0.750492	0.780468	908.2	0.608832	0.544837	908.2	0.3824	0.333529	908.2	0.22329	0.216621	908.2	0.107328	0.107705
908.4	0.750541	0.780977	908.4	0.609298	0.545382	908.4	0.382734	0.333935	908.4	0.223439	0.216911	908.4	0.107031	0.107857
908.6	0.750963	0.781484	908.6	0.61004	0.545925	908.6	0.383282	0.334341	908.6	0.223566	0.217201	908.6	0.10729	0.108008
908.8	0.750886	0.78199	908.8	0.611131	0.546468	908.8	0.383589	0.334747	908.8	0.224165	0.217491	908.8	0.106836	0.108159
909	0.750576	0.782495	909	0.611355	0.547011	909	0.383266	0.335153	909	0.224385	0.217781	909	0.106841	0.10831
909.2	0.75042	0.782999	909.2	0.611989	0.547552	909.2	0.383561	0.335558	909.2	0.224448	0.218071	909.2	0.10621	0.108461
909.4	0.750071	0.783502	909.4	0.612562	0.548093	909.4	0.383401	0.335963	909.4	0.224218	0.218361	909.4	0.105973	0.108612
909.6	0.750088	0.784003	909.6	0.612686	0.548633	909.6	0.383237	0.336367	909.6	0.224327	0.21865	909.6	0.105756	0.108763
909.8	0.750525	0.784503	909.8	0.613251	0.549173	909.8	0.382698	0.336772	909.8	0.224372	0.21894	909.8	0.105695	0.108914
910	0.750656	0.785002	910	0.613208	0.549712	910	0.382787	0.337176	910	0.224393	0.219229	910	0.105955	0.109065
910.2	0.751061	0.7855	910.2	0.61426	0.55025	910.2	0.383007	0.337579	910.2	0.224055	0.219518	910.2	0.106378	0.109216
910.4	0.751523	0.785996	910.4	0.615437	0.550787	910.4	0.383423	0.337983	910.4	0.22455	0.219807	910.4	0.106817	0.109366
910.6	0.751916	0.786492	910.6	0.616256	0.551324	910.6	0.384347	0.338386	910.6	0.224679	0.220096	910.6	0.107279	0.109517
910.8	0.751824	0.786986	910.8	0.616578	0.55186	910.8	0.384906	0.338789	910.8	0.224745	0.220385	910.8	0.107898	0.109668
911	0.752054	0.787479	911	0.617048	0.552395	911	0.385266	0.339191	911	0.22457	0.220673	911	0.108025	0.109818
911.2	0.752059	0.787971	911.2	0.617359	0.55293	911.2	0.38607	0.339594	911.2	0.225068	0.220962	911.2	0.108197	0.109969
911.4	0.753149	0.788461	911.4	0.617682	0.553464	911.4	0.387148	0.339996	911.4	0.224776	0.22125	911.4	0.108414	0.11012
911.6	0.754342	0.788951	911.6	0.618537	0.553997	911.6	0.388085	0.340397	911.6	0.225668	0.221539	911.6	0.108975	0.11027
911.8	0.755594	0.789439	911.8	0.619979	0.55453	911.8	0.389021	0.340799	911.8	0.227171	0.221827	911.8	0.10977	0.110421
912	0.756631	0.789926	912	0.621058	0.555062	912	0.390501	0.3412	912	0.227915	0.222115	912	0.110386	0.110571
912.2	0.757592	0.790412	912.2	0.622325	0.555593	912.2	0.391088	0.3416	912.2	0.22884	0.222402	912.2	0.110697	0.110721
912.4	0.757519	0.790897	912.4	0.622201	0.556123	912.4	0.391296	0.342001	912.4	0.22892	0.22269	912.4	0.110711	0.110872
912.6	0.757963	0.79138	912.6	0.622837	0.556653	912.6	0.392264	0.342401	912.6	0.229637	0.222978	912.6	0.110724	0.111022
912.8	0.757789	0.791862	912.8	0.622603	0.557182	912.8	0.391635	0.342801	912.8	0.230009	0.223265	912.8	0.110038	0.111172
913	0.75918	0.792344	913	0.62304	0.557711	913	0.392548	0.343201	913	0.230786	0.223552	913	0.110209	0.111322
913.2	0.759304	0.792824	913.2	0.622788	0.558238	913.2	0.392768	0.3436	913.2	0.230467	0.22384	913.2	0.109606	0.111472
913.4	0.758743	0.793303	913.4	0.622838	0.558765	913.4	0.39295	0.343999	913.4	0.230444	0.224127	913.4	0.10971	0.111622
913.6	0.759008	0.79378	913.6	0.622926	0.559292	913.6	0.393489	0.344398	913.6	0.230775	0.224413	913.6	0.109808	0.111772
913.8	0.759787	0.794257	913.8	0.62363	0.559818	913.8	0.39387	0.344796	913.8	0.231234	0.2247	913.8	0.109782	0.111922
914	0.759938	0.794732	914	0.624238	0.560343	914	0.395005	0.345194	914	0.232123	0.224987	914	0.110535	0.112072
914.2	0.760664	0.795207	914.2	0.625575	0.560867	914.2	0.395848	0.345592	914.2	0.231934	0.225273	914.2	0.111157	0.112222
914.4	0.761159	0.79568	914.4	0.626256	0.561391	914.4	0.396524	0.345989	914.4	0.232393	0.22556	914.4	0.11184	0.112372
914.6	0.76068	0.796152	914.6	0.626228	0.561913	914.6	0.396569	0.346387	914.6	0.232517	0.225846	914.6	0.111716	0.112522
914.8	0.760277	0.796623	914.8	0.626247	0.562436	914.8	0.396794	0.346783	914.8	0.232723	0.226132	914.8	0.111564	0.112671
915	0.760582	0.797092	915	0.626442	0.562957	915	0.396839	0.34718	915	0.233167	0.226418	915	0.111693	0.112821
915.2	0.761071	0.797561	915.2	0.626934	0.563478	915.2	0.397254	0.347576	915.2	0.233123	0.226704	915.2	0.111442	0.112971
915.4	0.761223	0.798028	915.4	0.627203	0.563999	915.4	0.397454	0.347972	915.4	0.23245	0.22699	915.4	0.110864	0.11312
915.6	0.761782	0.798495	915.6	0.627568	0.564518	915.6	0.397423	0.348368	915.6	0.232907	0.227275	915.6	0.110536	0.11327
915.8	0.762454	0.79896	915.8	0.627986	0.565037	915.8	0.397806	0.348764	915.8	0.233334	0.227561	915.8	0.110683	0.113419
916	0.762983	0.799424	916	0.628097	0.565555	916	0.397726	0.349159	916	0.233866	0.227846	916	0.110782	0.113569
916.2	0.762957	0.799887	916.2	0.628216	0.566073	916.2	0.39761	0.349554	916.2	0.233551	0.228131	916.2	0.10963	0.113718
916.4	0.762955	0.800349	916.4	0.628319	0.56659	916.4	0.397864	0.349948	916.4	0.23348	0.228416	916.4	0.109165	0.113867
916.6	0.764256	0.80081	916.6	0.629306	0.567106	916.6	0.399108	0.350343	916.6	0.234327	0.228701	916.6	0.109438	0.114017
916.8	0.764604	0.801269	916.8	0.629723	0.567622	916.8	0.398777	0.350737	916.8	0.234696	0.228986	916.8	0.108957	0.114166
917	0.76546	0.801728	917	0.629939	0.568136	917	0.399252	0.35113	917	0.234541	0.229271	917	0.109011	0.114315
917.2	0.765352	0.802185	917.2	0.630002	0.568651	917.2	0.398898	0.351524	917.2	0.23428	0.229555	917.2	0.108917	0.114464
917.4	0.765649	0.802641	917.4	0.630566	0.569164	917.4	0.399797	0.351917	917.4	0.23495	0.229839	917.4	0.109477	0.114613
917.6	0.766629	0.803097	917.6	0.631678	0.569677	917.6	0.40097	0.35231	917.6	0.235701	0.230124	917.6	0.109783	0.114762
917.8	0.76679	0.803551	917.8	0.632674	0.570189	917.8	0.401569	0.352702	917.8	0.236128	0.230408	917.8	0.110379	0.114911
918	0.766718	0.804004	918	0.632666	0.570701	918	0.401933	0.353094	918	0.236491	0.230692	918	0.111025	0.11506
918.2	0.76714	0.804456	918.2	0.633658	0.571212	918.2	0.402498	0.353486	918.2	0.236109	0.230976	918.2	0.112036	0.115209
918.4	0.767062	0.804907	918.4	0.63401	0.571722	918.4	0.403214	0.353878	918.4	0.236442	0.231259	918.4	0.112735	0.115358
918.6	0.766349	0.805356	918.6	0.634519	0.572232	918.6	0.403709	0.354269	918.6	0.236711	0.231543	918.6	0.113247	0.115507
918.8	0.766762	0.805805	918.8	0.635023	0.57274	918.8	0.40423	0.354661	918.8	0.237566	0.231827	918.8	0.113231	0.115655
919	0.766913	0.806253	919	0.635585	0.573249	919	0.404609	0.355051	919	0.238219	0.23211	919	0.113721	0.115804
919.2	0.767251	0.806699	919.2	0.636423	0.573756	919.2	0.404894	0.355442	919.2	0.238709	0.232393	919.2	0.113886	0.115953
919.4	0.76765	0.807145	919.4	0.636887	0.574263	919.4	0.405658	0.355832	919.4	0.23917	0.232676	919.4	0.114294	0.116101
919.6	0.768732	0.807589	919.6	0.637037	0.57477	919.6	0.4058	0.356222	919.6	0.239973	0.232959	919.6	0.11473	0.11625
919.8	0.769244	0.808032	919.8	0.638229	0.575275	919.8	0.406447	0.356612	919.8	0.240496	0.233242	919.8	0.115078	0.116398
920	0.769864	0.808474	920	0.638713	0.57578	920	0.407214	0.357001	920	0.241676	0.233525	920	0.11571	0.116547
920.2	0.769081	0.808916	920.2	0.638658	0.576284	920.2	0.407534	0.35739	920.2	0.241568	0.233807	920.2	0.114487	0.116695
920.4	0.770249	0.809356	920.4	0.639827	0.576788	920.4	0.408865	0.357779	920.4	0.243233	0.23409	920.4	0.11595	0.116844
920.6	0.771584	0.809795	920.6	0.639933	0.577291	920.6	0.409861	0.358167	920.6	0.243941	0.234372	920.6	0.116033	0.116992
920.8	0.772814	0.810233	920.8	0.639917	0.577793	920.8	0.410112	0.358556	920.8	0.244167	0.234654	920.8	0.116171	0.11714
921	0.773651	0.81067	921	0.639792	0.578295	921	0.41074	0.358943	921	0.243982	0.234936	921	0.116633	0.117289
921.2	0.773867	0.811105	921.2	0.640377	0.578796	921.2	0.411441	0.359331	921.2	0.243805	0.235218	921.2	0.117	0.117437
921.4	0.77465	0.81154	921.4	0.641101	0.579296	921.4	0.41237	0.359718	921.4	0.24444	0.2355	921.4	0.117455	0.117585
921.6	0.775345	0.811974	921.6	0.641823	0.579796	921.6	0.413379	0.360105	921.6	0.245275	0.235782	921.6	0.117719	0.117733
921.8	0.775103	0.812407	921.8	0.641447	0.580295	921.8	0.413197	0.360492	921.8	0.245121	0.236063	921.8	0.117948	0.117881
922	0.775362	0.812838	922	0.641479	0.580794	922	0.413496	0.360879	922	0.244948	0.236344	922	0.118436	0.118029
922.2	0.774957	0.813269	922.2	0.641845	0.581292	922.2	0.413236	0.361265	922.2	0.244441	0.236626	922.2	0.117972	0.118177
922.4	0.775246	0.813699	922.4	0.642614	0.581789	922.4	0.413892	0.361651	922.4	0.244843	0.236907	922.4	0.117898	0.118325
922.6	0.775207	0.814127	922.6	0.643163	0.582285	922.6	0.414117	0.362036	922.6	0.245272	0.237188	922.6	0.117775	0.118473
922.8	0.775385	0.814555	922.8	0.643641	0.582781	922.8	0.413969	0.362422	922.8	0.246133	0.237469	922.8	0.117449	0.11862
923	0.775735	0.814981	923	0.64433	0.583276	923	0.414387	0.362807	923	0.246899	0.237749	923	0.118191	0.118768
923.2	0.775773	0.815407	923.2	0.645036	0.583771	923.2	0.414176	0.363192	923.2	0.247112	0.23803	923.2	0.118634	0.118916
923.4	0.77588	0.815831	923.4	0.645771	0.584265	923.4	0.414501	0.363576	923.4	0.246819	0.238311	923.4	0.118205	0.119064
923.6	0.775963	0.816254	923.6	0.646321	0.584758	923.6	0.414928	0.36396	923.6	0.24659	0.238591	923.6	0.117932	0.119211
923.8	0.775513	0.816677	923.8	0.647068	0.585251	923.8	0.415201	0.364344	923.8	0.246289	0.238871	923.8	0.117349	0.119359
924	0.775893	0.817098	924	0.647272	0.585743	924	0.415946	0.364728	924	0.246816	0.239151	924	0.117459	0.119506
924.2	0.775789	0.817519	924.2	0.647885	0.586234	924.2	0.41647	0.365111	924.2	0.246685	0.239431	924.2	0.116996	0.119654
924.4	0.777192	0.817938	924.4	0.648867	0.586725	924.4	0.417703	0.365494	924.4	0.246951	0.239711	924.4	0.118204	0.119801
924.6	0.777363	0.818356	924.6	0.648924	0.587215	924.6	0.417821	0.365877	924.6	0.246383	0.239991	924.6	0.11786	0.119948
924.8	0.778091	0.818774	924.8	0.649961	0.587704	924.8	0.419307	0.36626	924.8	0.246879	0.24027	924.8	0.119043	0.120096
925	0.778092	0.81919	925	0.65061	0.588193	925	0.420169	0.366642	925	0.247982	0.24055	925	0.119488	0.120243
925.2	0.77857	0.819605	925.2	0.651094	0.588681	925.2	0.420747	0.367024	925.2	0.249316	0.240829	925.2	0.119881	0.12039
925.4	0.779478	0.820019	925.4	0.65145	0.589169	925.4	0.421195	0.367405	925.4	0.250295	0.241108	925.4	0.120533	0.120537
925.6	0.779941	0.820433	925.6	0.651217	0.589656	925.6	0.421529	0.367787	925.6	0.25079	0.241387	925.6	0.120842	0.120685
925.8	0.779317	0.820845	925.8	0.65058	0.590142	925.8	0.420418	0.368168	925.8	0.250115	0.241666	925.8	0.120151	0.120832
926	0.779155	0.821256	926	0.650533	0.590628	926	0.420451	0.368549	926	0.250498	0.241945	926	0.120169	0.120979
926.2	0.779543	0.821667	926.2	0.650798	0.591113	926.2	0.420527	0.368929	926.2	0.251194	0.242224	926.2	0.12008	0.121126
926.4	0.780063	0.822076	926.4	0.651215	0.591597	926.4	0.421205	0.369309	926.4	0.252348	0.242502	926.4	0.120359	0.121273
926.6	0.780175	0.822484	926.6	0.651244	0.592081	926.6	0.421386	0.369689	926.6	0.25274	0.242781	926.6	0.12092	0.12142
926.8	0.779672	0.822892	926.8	0.651604	0.592564	926.8	0.421434	0.370069	926.8	0.25324	0.243059	926.8	0.121222	0.121566
927	0.780318	0.823298	927	0.651844	0.593047	927	0.421722	0.370448	927	0.253373	0.243337	927	0.121759	0.121713
927.2	0.780455	0.823704	927.2	0.652083	0.593529	927.2	0.422123	0.370828	927.2	0.253473	0.243615	927.2	0.121744	0.12186
927.4	0.781104	0.824108	927.4	0.652626	0.59401	927.4	0.422703	0.371206	927.4	0.253608	0.243893	927.4	0.121076	0.122007
927.6	0.781706	0.824511	927.6	0.653556	0.594491	927.6	0.423469	0.371585	927.6	0.253685	0.244171	927.6	0.121204	0.122153
927.8	0.782729	0.824914	927.8	0.654366	0.594971	927.8	0.424478	0.371963	927.8	0.254097	0.244449	927.8	0.120835	0.1223
928	0.784003	0.825315	928	0.655119	0.59545	928	0.425421	0.372341	928	0.254738	0.244726	928	0.121419	0.122447
928.2	0.784522	0.825716	928.2	0.656495	0.595929	928.2	0.425862	0.372719	928.2	0.25502	0.245004	928.2	0.122291	0.122593
928.4	0.784682	0.826116	928.4	0.65738	0.596407	928.4	0.427036	0.373096	928.4	0.255389	0.245281	928.4	0.122561	0.12274
928.6	0.784818	0.826514	928.6	0.657889	0.596884	928.6	0.427959	0.373474	928.6	0.256016	0.245558	928.6	0.122412	0.122886
928.8	0.786653	0.826912	928.8	0.659142	0.597361	928.8	0.429673	0.37385	928.8	0.257989	0.245835	928.8	0.123992	0.123032
929	0.787271	0.827309	929	0.65948	0.597838	929	0.430057	0.374227	929	0.258458	0.246112	929	0.123775	0.123179
929.2	0.788148	0.827704	929.2	0.659729	0.598313	929.2	0.430518	0.374603	929.2	0.258609	0.246389	929.2	0.124268	0.123325
929.4	0.788688	0.828099	929.4	0.660706	0.598788	929.4	0.431164	0.374979	929.4	0.258246	0.246665	929.4	0.125228	0.123471
929.6	0.788927	0.828493	929.6	0.6609	0.599263	929.6	0.431099	0.375355	929.6	0.257759	0.246942	929.6	0.124955	0.123617
929.8	0.789534	0.828886	929.8	0.661122	0.599737	929.8	0.43107	0.375731	929.8	0.258305	0.247218	929.8	0.125465	0.123763
930	0.790365	0.829278	930	0.662143	0.60021	930	0.432367	0.376106	930	0.258967	0.247494	930	0.126561	0.12391
930.2	0.791218	0.829669	930.2	0.662518	0.600683	930.2	0.433071	0.376481	930.2	0.259276	0.24777	930.2	0.127087	0.124056
930.4	0.791355	0.830059	930.4	0.663003	0.601155	930.4	0.433688	0.376855	930.4	0.259515	0.248046	930.4	0.127216	0.124202
930.6	0.791468	0.830448	930.6	0.663907	0.601626	930.6	0.433844	0.37723	930.6	0.259747	0.248322	930.6	0.128118	0.124348
930.8	0.79094	0.830836	930.8	0.663901	0.602097	930.8	0.433283	0.377604	930.8	0.25892	0.248598	930.8	0.12734	0.124493
931	0.79095	0.831223	931	0.663794	0.602567	931	0.432832	0.377978	931	0.258336	0.248874	931	0.127146	0.124639
931.2	0.790592	0.83161	931.2	0.663285	0.603036	931.2	0.432789	0.378351	931.2	0.258196	0.249149	931.2	0.126525	0.124785
931.4	0.790506	0.831995	931.4	0.6635	0.603505	931.4	0.432513	0.378724	931.4	0.257646	0.249425	931.4	0.125784	0.124931
931.6	0.790504	0.832379	931.6	0.663569	0.603974	931.6	0.432433	0.379097	931.6	0.257601	0.2497	931.6	0.125069	0.125077
931.8	0.790722	0.832763	931.8	0.663841	0.604441	931.8	0.432839	0.37947	931.8	0.257758	0.249975	931.8	0.124707	0.125222
932	0.790701	0.833145	932	0.663264	0.604908	932	0.432464	0.379843	932	0.258102	0.25025	932	0.124893	0.125368
932.2	0.790434	0.833527	932.2	0.663678	0.605375	932.2	0.432921	0.380215	932.2	0.258511	0.250525	932.2	0.124501	0.125514
932.4	0.79069	0.833908	932.4	0.663836	0.605841	932.4	0.433706	0.380587	932.4	0.259067	0.250799	932.4	0.123943	0.125659
932.6	0.790815	0.834288	932.6	0.664482	0.606306	932.6	0.433521	0.380958	932.6	0.25968	0.251074	932.6	0.123911	0.125805
932.8	0.791453	0.834667	932.8	0.665427	0.606771	932.8	0.433714	0.38133	932.8	0.260263	0.251348	932.8	0.124228	0.12595
933	0.791607	0.835045	933	0.665817	0.607235	933	0.433922	0.381701	933	0.260058	0.251623	933	0.124343	0.126095
933.2	0.792574	0.835422	933.2	0.666046	0.607698	933.2	0.434302	0.382071	933.2	0.260492	0.251897	933.2	0.125405	0.126241
933.4	0.792643	0.835798	933.4	0.666491	0.608161	933.4	0.43453	0.382442	933.4	0.26051	0.252171	933.4	0.12542	0.126386
933.6	0.793095	0.836173	933.6	0.667061	0.608624	933.6	0.435203	0.382812	933.6	0.26111	0.252445	933.6	0.12573	0.126531
933.8	0.794088	0.836547	933.8	0.667384	0.609085	933.8	0.436182	0.383182	933.8	0.262336	0.252719	933.8	0.126208	0.126676
934	0.795535	0.836921	934	0.668717	0.609546	934	0.437804	0.383552	934	0.263068	0.252993	934	0.127482	0.126822
934.2	0.796014	0.837293	934.2	0.669186	0.610007	934.2	0.438517	0.383921	934.2	0.263751	0.253266	934.2	0.12799	0.126967
934.4	0.796227	0.837665	934.4	0.670726	0.610467	934.4	0.439394	0.38429	934.4	0.264615	0.25354	934.4	0.1287	0.127112
934.6	0.796361	0.838036	934.6	0.671725	0.610926	934.6	0.439718	0.384659	934.6	0.264775	0.253813	934.6	0.129273	0.127257
934.8	0.795991	0.838406	934.8	0.671529	0.611385	934.8	0.439927	0.385028	934.8	0.264204	0.254086	934.8	0.128885	0.127402
935	0.795688	0.838775	935	0.671491	0.611843	935	0.440541	0.385396	935	0.264633	0.254359	935	0.129109	0.127547
935.2	0.795803	0.839143	935.2	0.671887	0.6123	935.2	0.441222	0.385764	935.2	0.265103	0.254632	935.2	0.129401	0.127692
935.4	0.795942	0.83951	935.4	0.672747	0.612757	935.4	0.44193	0.386132	935.4	0.26566	0.254905	935.4	0.129843	0.127836
935.6	0.796438	0.839876	935.6	0.673175	0.613214	935.6	0.442322	0.3865	935.6	0.265917	0.255178	935.6	0.129749	0.127981
935.8	0.796083	0.840242	935.8	0.673623	0.613669	935.8	0.442952	0.386867	935.8	0.266713	0.25545	935.8	0.129956	0.128126
936	0.796454	0.840606	936	0.673233	0.614125	936	0.443216	0.387234	936	0.267598	0.255723	936	0.1298	0.128271
936.2	0.796297	0.84097	936.2	0.674093	0.614579	936.2	0.443674	0.3876	936.2	0.267952	0.255995	936.2	0.129303	0.128415
936.4	0.797403	0.841333	936.4	0.675179	0.615033	936.4	0.444048	0.387967	936.4	0.269245	0.256267	936.4	0.12988	0.12856
936.6	0.797694	0.841695	936.6	0.675909	0.615486	936.6	0.444355	0.388333	936.6	0.27005	0.256539	936.6	0.129833	0.128704
936.8	0.798249	0.842056	936.8	0.675707	0.615939	936.8	0.444737	0.388699	936.8	0.270356	0.256811	936.8	0.12944	0.128849
937	0.799794	0.842416	937	0.676481	0.616391	937	0.445994	0.389065	937	0.271016	0.257083	937	0.13052	0.128993
937.2	0.800036	0.842775	937.2	0.676425	0.616843	937.2	0.445251	0.38943	937.2	0.270572	0.257355	937.2	0.129741	0.129138
937.4	0.800081	0.843134	937.4	0.676937	0.617294	937.4	0.445258	0.389795	937.4	0.27045	0.257626	937.4	0.129234	0.129282
937.6	0.800633	0.843491	937.6	0.677384	0.617744	937.6	0.446206	0.39016	937.6	0.270789	0.257898	937.6	0.129548	0.129426
937.8	0.801752	0.843848	937.8	0.677613	0.618194	937.8	0.446571	0.390524	937.8	0.270986	0.258169	937.8	0.129573	0.129571
938	0.802807	0.844204	938	0.678793	0.618644	938	0.447423	0.390889	938	0.271831	0.25844	938	0.130826	0.129715
938.2	0.802075	0.844559	938.2	0.679092	0.619092	938.2	0.447471	0.391252	938.2	0.271746	0.258711	938.2	0.130977	0.129859
938.4	0.802011	0.844913	938.4	0.679518	0.61954	938.4	0.447899	0.391616	938.4	0.27166	0.258982	938.4	0.131376	0.130003
938.6	0.802026	0.845266	938.6	0.679967	0.619988	938.6	0.448546	0.39198	938.6	0.271743	0.259253	938.6	0.131977	0.130147
938.8	0.801786	0.845619	938.8	0.679646	0.620435	938.8	0.448766	0.392343	938.8	0.272524	0.259524	938.8	0.131947	0.130291
939	0.801601	0.84597	939	0.679607	0.620881	939	0.449459	0.392706	939	0.272847	0.259794	939	0.132476	0.130435
939.2	0.801823	0.846321	939.2	0.680144	0.621327	939.2	0.449754	0.393068	939.2	0.273391	0.260065	939.2	0.133321	0.130579
939.4	0.801801	0.846671	939.4	0.68043	0.621772	939.4	0.449916	0.393431	939.4	0.273691	0.260335	939.4	0.133516	0.130723
939.6	0.802145	0.84702	939.6	0.680776	0.622217	939.6	0.449737	0.393793	939.6	0.273752	0.260605	939.6	0.134073	0.130867
939.8	0.801659	0.847368	939.8	0.680242	0.622661	939.8	0.449661	0.394155	939.8	0.274524	0.260875	939.8	0.134102	0.131011
940	0.802229	0.847716	940	0.680563	0.623104	940	0.449627	0.394516	940	0.275177	0.261145	940	0.134649	0.131155
940.2	0.802599	0.848062	940.2	0.680776	0.623547	940.2	0.450507	0.394878	940.2	0.275506	0.261415	940.2	0.135008	0.131298
940.4	0.803922	0.848408	940.4	0.681283	0.62399	940.4	0.450926	0.395239	940.4	0.276606	0.261685	940.4	0.135312	0.131442
940.6	0.804306	0.848753	940.6	0.681575	0.624431	940.6	0.451325	0.395599	940.6	0.276722	0.261955	940.6	0.135428	0.131586
940.8	0.804573	0.849097	940.8	0.681618	0.624873	940.8	0.451508	0.39596	940.8	0.276111	0.262224	940.8	0.135357	0.131729
941	0.806041	0.84944	941	0.682511	0.625313	941	0.452159	0.39632	941	0.276145	0.262493	941	0.135717	0.131873
941.2	0.806335	0.849782	941.2	0.683078	0.625753	941.2	0.451899	0.39668	941.2	0.276652	0.262763	941.2	0.135652	0.132016
941.4	0.807002	0.850124	941.4	0.683946	0.626193	941.4	0.452421	0.39704	941.4	0.27704	0.263032	941.4	0.135711	0.13216
941.6	0.807481	0.850465	941.6	0.683985	0.626632	941.6	0.452755	0.397399	941.6	0.277047	0.263301	941.6	0.135511	0.132303
941.8	0.808131	0.850804	941.8	0.68504	0.62707	941.8	0.452865	0.397758	941.8	0.277729	0.263569	941.8	0.135838	0.132446
942	0.807979	0.851144	942	0.685768	0.627508	942	0.453092	0.398117	942	0.278279	0.263838	942	0.135936	0.13259
942.2	0.808561	0.851482	942.2	0.686133	0.627945	942.2	0.453822	0.398476	942.2	0.277985	0.264107	942.2	0.135974	0.132733
942.4	0.808935	0.851819	942.4	0.686297	0.628381	942.4	0.454221	0.398834	942.4	0.278202	0.264375	942.4	0.135567	0.132876
942.6	0.809447	0.852156	942.6	0.686829	0.628817	942.6	0.454995	0.399192	942.6	0.278606	0.264643	942.6	0.135755	0.133019
942.8	0.809288	0.852492	942.8	0.686535	0.629253	942.8	0.45546	0.39955	942.8	0.278605	0.264912	942.8	0.13558	0.133162
943	0.809849	0.852827	943	0.686979	0.629688	943	0.456174	0.399908	943	0.278834	0.26518	943	0.136648	0.133306
943.2	0.810514	0.853161	943.2	0.687998	0.630122	943.2	0.45687	0.400265	943.2	0.279625	0.265448	943.2	0.13709	0.133449
943.4	0.810518	0.853494	943.4	0.68796	0.630556	943.4	0.456623	0.400622	943.4	0.279539	0.265716	943.4	0.136717	0.133592
943.6	0.811281	0.853827	943.6	0.688796	0.630989	943.6	0.457667	0.400979	943.6	0.280505	0.265983	943.6	0.137714	0.133734
943.8	0.811053	0.854159	943.8	0.688626	0.631422	943.8	0.458204	0.401336	943.8	0.280686	0.266251	943.8	0.137232	0.133877
944	0.811034	0.85449	944	0.689069	0.631854	944	0.458592	0.401692	944	0.281025	0.266518	944	0.137633	0.13402
944.2	0.811751	0.85482	944.2	0.689022	0.632286	944.2	0.459069	0.402048	944.2	0.281304	0.266786	944.2	0.137907	0.134163
944.4	0.812205	0.855149	944.4	0.689225	0.632717	944.4	0.459055	0.402403	944.4	0.281174	0.267053	944.4	0.137355	0.134306
944.6	0.811806	0.855478	944.6	0.689158	0.633147	944.6	0.459206	0.402759	944.6	0.280483	0.26732	944.6	0.137513	0.134448
944.8	0.811434	0.855806	944.8	0.688766	0.633577	944.8	0.459295	0.403114	944.8	0.280166	0.267587	944.8	0.136989	0.134591
945	0.812308	0.856133	945	0.68989	0.634006	945	0.460147	0.403469	945	0.281826	0.267854	945	0.137571	0.134734
945.2	0.811479	0.856459	945.2	0.689812	0.634435	945.2	0.460102	0.403824	945.2	0.282119	0.268121	945.2	0.137449	0.134876
945.4	0.811368	0.856784	945.4	0.689327	0.634863	945.4	0.459156	0.404178	945.4	0.281657	0.268387	945.4	0.136774	0.135019
945.6	0.811265	0.857109	945.6	0.688899	0.635291	945.6	0.458904	0.404532	945.6	0.281638	0.268654	945.6	0.136515	0.135161
945.8	0.810797	0.857433	945.8	0.688824	0.635718	945.8	0.458424	0.404886	945.8	0.281458	0.26892	945.8	0.135931	0.135304
946	0.81083	0.857756	946	0.688243	0.636144	946	0.458456	0.40524	946	0.281365	0.269186	946	0.135298	0.135446
946.2	0.811365	0.858078	946.2	0.687902	0.63657	946.2	0.459098	0.405593	946.2	0.280697	0.269452	946.2	0.135322	0.135588
946.4	0.810485	0.8584	946.4	0.68759	0.636996	946.4	0.458735	0.405946	946.4	0.280137	0.269718	946.4	0.134552	0.135731
946.6	0.810192	0.858721	946.6	0.687619	0.637421	946.6	0.458729	0.406299	946.6	0.279501	0.269984	946.6	0.134375	0.135873
946.8	0.810576	0.859041	946.8	0.687879	0.637845	946.8	0.459604	0.406652	946.8	0.279902	0.27025	946.8	0.134209	0.136015
947	0.81107	0.85936	947	0.688734	0.638269	947	0.460112	0.407004	947	0.280776	0.270516	947	0.134739	0.136157
947.2	0.811735	0.859678	947.2	0.689184	0.638692	947.2	0.460526	0.407356	947.2	0.281275	0.270781	947.2	0.134867	0.136299
947.4	0.812006	0.859996	947.4	0.689403	0.639115	947.4	0.46082	0.407708	947.4	0.281568	0.271046	947.4	0.134772	0.136441
947.6	0.812835	0.860313	947.6	0.690844	0.639537	947.6	0.461677	0.408059	947.6	0.282206	0.271312	947.6	0.135546	0.136583
947.8	0.812569	0.860629	947.8	0.691622	0.639958	947.8	0.461879	0.408411	947.8	0.282413	0.271577	947.8	0.135262	0.136725
948	0.812214	0.860945	948	0.692103	0.640379	948	0.46217	0.408762	948	0.282342	0.271842	948	0.135651	0.136867
948.2	0.813364	0.861259	948.2	0.693368	0.6408	948.2	0.462828	0.409113	948.2	0.283203	0.272107	948.2	0.136511	0.137009
948.4	0.813547	0.861573	948.4	0.694344	0.64122	948.4	0.464085	0.409463	948.4	0.283369	0.272371	948.4	0.136437	0.137151
948.6	0.8137	0.861886	948.6	0.694779	0.641639	948.6	0.464377	0.409813	948.6	0.283983	0.272636	948.6	0.137049	0.137293
948.8	0.814438	0.862198	948.8	0.695747	0.642058	948.8	0.465771	0.410163	948.8	0.285129	0.272901	948.8	0.137656	0.137435
949	0.815204	0.86251	949	0.696453	0.642476	949	0.466395	0.410513	949	0.286079	0.273165	949	0.138445	0.137576
949.2	0.815205	0.862821	949.2	0.696148	0.642894	949.2	0.466497	0.410862	949.2	0.286334	0.273429	949.2	0.138407	0.137718
949.4	0.816248	0.863131	949.4	0.696288	0.643311	949.4	0.467185	0.411212	949.4	0.286856	0.273693	949.4	0.139051	0.13786
949.6	0.817137	0.86344	949.6	0.697014	0.643728	949.6	0.468082	0.411561	949.6	0.287762	0.273957	949.6	0.139772	0.138001
949.8	0.817124	0.863749	949.8	0.697319	0.644144	949.8	0.468264	0.411909	949.8	0.288224	0.274221	949.8	0.14001	0.138143
950	0.817714	0.864057	950	0.697791	0.64456	950	0.468742	0.412258	950	0.288979	0.274485	950	0.140093	0.138284
950.2	0.817672	0.864364	950.2	0.69809	0.644975	950.2	0.468838	0.412606	950.2	0.288875	0.274749	950.2	0.140468	0.138425
950.4	0.817649	0.86467	950.4	0.698561	0.645389	950.4	0.468868	0.412954	950.4	0.289529	0.275012	950.4	0.140216	0.138567
950.6	0.81839	0.864976	950.6	0.699182	0.645803	950.6	0.469502	0.413301	950.6	0.290038	0.275276	950.6	0.141142	0.138708
950.8	0.819339	0.865281	950.8	0.699893	0.646217	950.8	0.46981	0.413649	950.8	0.290882	0.275539	950.8	0.141591	0.138849
951	0.81936	0.865585	951	0.700728	0.64663	951	0.469499	0.413996	951	0.291544	0.275802	951	0.142121	0.138991
951.2	0.820077	0.865889	951.2	0.701803	0.647042	951.2	0.469366	0.414343	951.2	0.292512	0.276065	951.2	0.143159	0.139132
951.4	0.820045	0.866191	951.4	0.701998	0.647454	951.4	0.46941	0.41469	951.4	0.292869	0.276328	951.4	0.143097	0.139273
951.6	0.82009	0.866493	951.6	0.702555	0.647865	951.6	0.469332	0.415036	951.6	0.292752	0.276591	951.6	0.143153	0.139414
951.8	0.81912	0.866795	951.8	0.702428	0.648276	951.8	0.469362	0.415382	951.8	0.292538	0.276854	951.8	0.14266	0.139555
952	0.819378	0.867095	952	0.702876	0.648686	952	0.470219	0.415728	952	0.29281	0.277116	952	0.143025	0.139696
952.2	0.819817	0.867395	952.2	0.703762	0.649096	952.2	0.470539	0.416073	952.2	0.293271	0.277379	952.2	0.143569	0.139837
952.4	0.819752	0.867694	952.4	0.703865	0.649505	952.4	0.471234	0.416419	952.4	0.292666	0.277641	952.4	0.143327	0.139978
952.6	0.819558	0.867992	952.6	0.703595	0.649914	952.6	0.471222	0.416764	952.6	0.292491	0.277903	952.6	0.143128	0.140119
952.8	0.819952	0.86829	952.8	0.703911	0.650322	952.8	0.472219	0.417109	952.8	0.293016	0.278166	952.8	0.14356	0.14026
953	0.820164	0.868587	953	0.703457	0.65073	953	0.472038	0.417453	953	0.292769	0.278427	953	0.143478	0.140401
953.2	0.820498	0.868883	953.2	0.702891	0.651137	953.2	0.473047	0.417798	953.2	0.292704	0.278689	953.2	0.143394	0.140541
953.4	0.82121	0.869179	953.4	0.702931	0.651543	953.4	0.474027	0.418142	953.4	0.293092	0.278951	953.4	0.143753	0.140682
953.6	0.821263	0.869473	953.6	0.703488	0.651949	953.6	0.474298	0.418486	953.6	0.293834	0.279213	953.6	0.14405	0.140823
953.8	0.821447	0.869767	953.8	0.703282	0.652355	953.8	0.474086	0.418829	953.8	0.293813	0.279474	953.8	0.143538	0.140963
954	0.821684	0.870061	954	0.702943	0.65276	954	0.474451	0.419172	954	0.293685	0.279736	954	0.143264	0.141104
954.2	0.821929	0.870353	954.2	0.702858	0.653164	954.2	0.474963	0.419515	954.2	0.294199	0.279997	954.2	0.144022	0.141244
954.4	0.823255	0.870645	954.4	0.703969	0.653568	954.4	0.475593	0.419858	954.4	0.295694	0.280258	954.4	0.144375	0.141385
954.6	0.823669	0.870937	954.6	0.704735	0.653971	954.6	0.476167	0.420201	954.6	0.295931	0.280519	954.6	0.144871	0.141525
954.8	0.82409	0.871227	954.8	0.705801	0.654374	954.8	0.475938	0.420543	954.8	0.296542	0.28078	954.8	0.14475	0.141666
955	0.82436	0.871517	955	0.706729	0.654776	955	0.476503	0.420885	955	0.297566	0.281041	955	0.145161	0.141806
955.2	0.823656	0.871806	955.2	0.706865	0.655178	955.2	0.476126	0.421227	955.2	0.297579	0.281301	955.2	0.145236	0.141946
955.4	0.823791	0.872095	955.4	0.706538	0.655579	955.4	0.476502	0.421568	955.4	0.29758	0.281562	955.4	0.145271	0.142086
955.6	0.823777	0.872382	955.6	0.707376	0.65598	955.6	0.477039	0.42191	955.6	0.298068	0.281822	955.6	0.145691	0.142227
955.8	0.823511	0.872669	955.8	0.707879	0.656381	955.8	0.477364	0.422251	955.8	0.298267	0.282082	955.8	0.145843	0.142367
956	0.824113	0.872956	956	0.708885	0.65678	956	0.478291	0.422592	956	0.298902	0.282343	956	0.146466	0.142507
956.2	0.823967	0.873241	956.2	0.709224	0.657179	956.2	0.478511	0.422932	956.2	0.298988	0.282603	956.2	0.146469	0.142647
956.4	0.823963	0.873526	956.4	0.709641	0.657578	956.4	0.478929	0.423272	956.4	0.298938	0.282863	956.4	0.146619	0.142787
956.6	0.824149	0.873811	956.6	0.709835	0.657976	956.6	0.479111	0.423612	956.6	0.299323	0.283122	956.6	0.146699	0.142927
956.8	0.824842	0.874094	956.8	0.709995	0.658374	956.8	0.47965	0.423952	956.8	0.299761	0.283382	956.8	0.147024	0.143067
957	0.824929	0.874377	957	0.710169	0.658771	957	0.48018	0.424292	957	0.299367	0.283642	957	0.146875	0.143207
957.2	0.824963	0.874659	957.2	0.709947	0.659168	957.2	0.48067	0.424631	957.2	0.298968	0.283901	957.2	0.146264	0.143347
957.4	0.825095	0.874941	957.4	0.710377	0.659564	957.4	0.481305	0.42497	957.4	0.29999	0.28416	957.4	0.146938	0.143486
957.6	0.825425	0.875222	957.6	0.710755	0.659959	957.6	0.48144	0.425309	957.6	0.299815	0.28442	957.6	0.147319	0.143626
957.8	0.8263	0.875502	957.8	0.709947	0.660354	957.8	0.481523	0.425647	957.8	0.299185	0.284679	957.8	0.147236	0.143766
958	0.826584	0.875782	958	0.709768	0.660749	958	0.483058	0.425986	958	0.29986	0.284938	958	0.148349	0.143906
958.2	0.826848	0.87606	958.2	0.710442	0.661143	958.2	0.483407	0.426324	958.2	0.300191	0.285196	958.2	0.148048	0.144045
958.4	0.827561	0.876339	958.4	0.711059	0.661537	958.4	0.483446	0.426661	958.4	0.30033	0.285455	958.4	0.14808	0.144185
958.6	0.827457	0.876616	958.6	0.711289	0.66193	958.6	0.484461	0.426999	958.6	0.29962	0.285714	958.6	0.14849	0.144324
958.8	0.82748	0.876893	958.8	0.711094	0.662322	958.8	0.484398	0.427336	958.8	0.299176	0.285972	958.8	0.148569	0.144464
959	0.827258	0.877169	959	0.710884	0.662714	959	0.484551	0.427673	959	0.299379	0.286231	959	0.148727	0.144603
959.2	0.826716	0.877445	959.2	0.710634	0.663106	959.2	0.483892	0.42801	959.2	0.299084	0.286489	959.2	0.148673	0.144743
959.4	0.827572	0.87772	959.4	0.710317	0.663497	959.4	0.484074	0.428346	959.4	0.299761	0.286747	959.4	0.148831	0.144882
959.6	0.828255	0.877994	959.6	0.710943	0.663887	959.6	0.485092	0.428683	959.6	0.300451	0.287005	959.6	0.149505	0.145021
959.8	0.829042	0.878267	959.8	0.711058	0.664277	959.8	0.485978	0.429019	959.8	0.30093	0.287263	959.8	0.149498	0.14516
960	0.830059	0.87854	960	0.71079	0.664667	960	0.48635	0.429354	960	0.301509	0.287521	960	0.149488	0.1453
960.2	0.830476	0.878812	960.2	0.711263	0.665056	960.2	0.48724	0.42969	960.2	0.302382	0.287778	960.2	0.149339	0.145439
960.4	0.830305	0.879084	960.4	0.71171	0.665444	960.4	0.487221	0.430025	960.4	0.301959	0.288036	960.4	0.149019	0.145578
960.6	0.83097	0.879355	960.6	0.71204	0.665832	960.6	0.487624	0.43036	960.6	0.302601	0.288293	960.6	0.148921	0.145717
960.8	0.831518	0.879625	960.8	0.712962	0.66622	960.8	0.488103	0.430695	960.8	0.303179	0.288551	960.8	0.148748	0.145856
961	0.831359	0.879895	961	0.713814	0.666607	961	0.488127	0.43103	961	0.303105	0.288808	961	0.14851	0.145995
961.2	0.831947	0.880164	961.2	0.714626	0.666993	961.2	0.488127	0.431364	961.2	0.303353	0.289065	961.2	0.148397	0.146134
961.4	0.832112	0.880432	961.4	0.715334	0.667379	961.4	0.488754	0.431698	961.4	0.304336	0.289322	961.4	0.148789	0.146273
961.6	0.832219	0.880699	961.6	0.716052	0.667764	961.6	0.488309	0.432032	961.6	0.304258	0.289579	961.6	0.148969	0.146412
961.8	0.832966	0.880966	961.8	0.716608	0.668149	961.8	0.488868	0.432365	961.8	0.304875	0.289835	961.8	0.149192	0.14655
962	0.833384	0.881233	962	0.717523	0.668534	962	0.489192	0.432698	962	0.305974	0.290092	962	0.149772	0.146689
962.2	0.833696	0.881499	962.2	0.718342	0.668918	962.2	0.488411	0.433032	962.2	0.30571	0.290348	962.2	0.149374	0.146828
962.4	0.834029	0.881764	962.4	0.71884	0.669301	962.4	0.48869	0.433364	962.4	0.30612	0.290605	962.4	0.150271	0.146967
962.6	0.834511	0.882028	962.6	0.719164	0.669684	962.6	0.489288	0.433697	962.6	0.306034	0.290861	962.6	0.150824	0.147105
962.8	0.834596	0.882292	962.8	0.718716	0.670067	962.8	0.488587	0.434029	962.8	0.305908	0.291117	962.8	0.150647	0.147244
963	0.835021	0.882555	963	0.719398	0.670449	963	0.488654	0.434361	963	0.30632	0.291373	963	0.151211	0.147382
963.2	0.83533	0.882818	963.2	0.71965	0.67083	963.2	0.489012	0.434693	963.2	0.306635	0.291629	963.2	0.151449	0.147521
963.4	0.835489	0.883079	963.4	0.719245	0.671211	963.4	0.489454	0.435025	963.4	0.306668	0.291885	963.4	0.151018	0.147659
963.6	0.836678	0.883341	963.6	0.720005	0.671592	963.6	0.490786	0.435356	963.6	0.30726	0.29214	963.6	0.152283	0.147798
963.8	0.837605	0.883601	963.8	0.719959	0.671972	963.8	0.491576	0.435687	963.8	0.308017	0.292396	963.8	0.152943	0.147936
964	0.838045	0.883861	964	0.720325	0.672351	964	0.491858	0.436018	964	0.308097	0.292651	964	0.153324	0.148074
964.2	0.837662	0.884121	964.2	0.719841	0.67273	964.2	0.492732	0.436348	964.2	0.30794	0.292907	964.2	0.153377	0.148213
964.4	0.837478	0.884379	964.4	0.719737	0.673109	964.4	0.492938	0.436679	964.4	0.307541	0.293162	964.4	0.153291	0.148351
964.6	0.837766	0.884638	964.6	0.719995	0.673487	964.6	0.493576	0.437009	964.6	0.308491	0.293417	964.6	0.153787	0.148489
964.8	0.837823	0.884895	964.8	0.720401	0.673864	964.8	0.494146	0.437339	964.8	0.309203	0.293672	964.8	0.154528	0.148627
965	0.837098	0.885152	965	0.720125	0.674241	965	0.493808	0.437668	965	0.309001	0.293927	965	0.15448	0.148765
965.2	0.837302	0.885408	965.2	0.720968	0.674618	965.2	0.494427	0.437998	965.2	0.309739	0.294181	965.2	0.154699	0.148903
965.4	0.837165	0.885664	965.4	0.720724	0.674994	965.4	0.494815	0.438327	965.4	0.310027	0.294436	965.4	0.154386	0.149041
965.6	0.83754	0.885919	965.6	0.720754	0.675369	965.6	0.494966	0.438656	965.6	0.310364	0.29469	965.6	0.155154	0.149179
965.8	0.838215	0.886173	965.8	0.721205	0.675744	965.8	0.495797	0.438984	965.8	0.311151	0.294945	965.8	0.155241	0.149317
966	0.838021	0.886427	966	0.72114	0.676119	966	0.495784	0.439313	966	0.311237	0.295199	966	0.155011	0.149455
966.2	0.837692	0.88668	966.2	0.72139	0.676493	966.2	0.496075	0.439641	966.2	0.310825	0.295453	966.2	0.154822	0.149593
966.4	0.837795	0.886933	966.4	0.721482	0.676867	966.4	0.496857	0.439969	966.4	0.310603	0.295707	966.4	0.154802	0.149731
966.6	0.837854	0.887185	966.6	0.721376	0.67724	966.6	0.496874	0.440296	966.6	0.309864	0.295961	966.6	0.154572	0.149868
966.8	0.83823	0.887436	966.8	0.721714	0.677613	966.8	0.497217	0.440624	966.8	0.309848	0.296215	966.8	0.154075	0.150006
967	0.837999	0.887687	967	0.722604	0.677985	967	0.497778	0.440951	967	0.310046	0.296468	967	0.154493	0.150144
967.2	0.837031	0.887937	967.2	0.722376	0.678357	967.2	0.497479	0.441278	967.2	0.309542	0.296722	967.2	0.153609	0.150281
967.4	0.837154	0.888187	967.4	0.722257	0.678728	967.4	0.497405	0.441605	967.4	0.309815	0.296975	967.4	0.153419	0.150419
967.6	0.838536	0.888436	967.6	0.723486	0.679098	967.6	0.497784	0.441931	967.6	0.310793	0.297229	967.6	0.154304	0.150556
967.8	0.839252	0.888684	967.8	0.723891	0.679469	967.8	0.498061	0.442257	967.8	0.311305	0.297482	967.8	0.154718	0.150694
968	0.839275	0.888932	968	0.724554	0.679838	968	0.498314	0.442583	968	0.311929	0.297735	968	0.154934	0.150831
968.2	0.839115	0.889179	968.2	0.724093	0.680208	968.2	0.498479	0.442909	968.2	0.312017	0.297988	968.2	0.154793	0.150969
968.4	0.839546	0.889425	968.4	0.724908	0.680577	968.4	0.499126	0.443235	968.4	0.313067	0.298241	968.4	0.15558	0.151106
968.6	0.840096	0.889671	968.6	0.724887	0.680945	968.6	0.499546	0.44356	968.6	0.314385	0.298493	968.6	0.156457	0.151243
968.8	0.840321	0.889917	968.8	0.72508	0.681313	968.8	0.500074	0.443885	968.8	0.315317	0.298746	968.8	0.156645	0.151381
969	0.840658	0.890161	969	0.725299	0.68168	969	0.500482	0.44421	969	0.315265	0.298998	969	0.156572	0.151518
969.2	0.840946	0.890406	969.2	0.725916	0.682047	969.2	0.501049	0.444534	969.2	0.316206	0.299251	969.2	0.15694	0.151655
969.4	0.841426	0.890649	969.4	0.725238	0.682413	969.4	0.501624	0.444858	969.4	0.317002	0.299503	969.4	0.156754	0.151792
969.6	0.841451	0.890892	969.6	0.725484	0.682779	969.6	0.501627	0.445182	969.6	0.317223	0.299755	969.6	0.157207	0.151929
969.8	0.841146	0.891135	969.8	0.726437	0.683145	969.8	0.501877	0.445506	969.8	0.317342	0.300007	969.8	0.156619	0.152066
970	0.841082	0.891377	970	0.726925	0.68351	970	0.502389	0.44583	970	0.317565	0.300259	970	0.156435	0.152203
970.2	0.840861	0.891618	970.2	0.727527	0.683874	970.2	0.502651	0.446153	970.2	0.317695	0.300511	970.2	0.156547	0.15234
970.4	0.841402	0.891858	970.4	0.727792	0.684238	970.4	0.503717	0.446476	970.4	0.317795	0.300762	970.4	0.157125	0.152477
970.6	0.840821	0.892099	970.6	0.728566	0.684602	970.6	0.504277	0.446799	970.6	0.317864	0.301014	970.6	0.157189	0.152614
970.8	0.839674	0.892338	970.8	0.728319	0.684965	970.8	0.503641	0.447122	970.8	0.317113	0.301265	970.8	0.156472	0.152751
971	0.839422	0.892577	971	0.728703	0.685328	971	0.503591	0.447444	971	0.317247	0.301517	971	0.156986	0.152887
971.2	0.839584	0.892815	971.2	0.729297	0.68569	971.2	0.5035	0.447766	971.2	0.316837	0.301768	971.2	0.156967	0.153024
971.4	0.840779	0.893053	971.4	0.730663	0.686052	971.4	0.504049	0.448088	971.4	0.317674	0.302019	971.4	0.157152	0.153161
971.6	0.841633	0.89329	971.6	0.731718	0.686413	971.6	0.50444	0.44841	971.6	0.317681	0.30227	971.6	0.15786	0.153297
971.8	0.842296	0.893527	971.8	0.732016	0.686774	971.8	0.504484	0.448731	971.8	0.317633	0.302521	971.8	0.157452	0.153434
972	0.842915	0.893763	972	0.732929	0.687134	972	0.505207	0.449052	972	0.318111	0.302772	972	0.157684	0.153571
972.2	0.843083	0.893999	972.2	0.7324	0.687494	972.2	0.504897	0.449373	972.2	0.317224	0.303022	972.2	0.156765	0.153707
972.4	0.843573	0.894233	972.4	0.732454	0.687853	972.4	0.505139	0.449694	972.4	0.317687	0.303273	972.4	0.156713	0.153844
972.6	0.844253	0.894468	972.6	0.732891	0.688212	972.6	0.505525	0.450014	972.6	0.318252	0.303523	972.6	0.156741	0.15398
972.8	0.844757	0.894702	972.8	0.73357	0.68857	972.8	0.506443	0.450335	972.8	0.319149	0.303773	972.8	0.157001	0.154116
973	0.84504	0.894935	973	0.733156	0.688928	973	0.505885	0.450655	973	0.319447	0.304024	973	0.15757	0.154253
973.2	0.845745	0.895168	973.2	0.733464	0.689286	973.2	0.50598	0.450974	973.2	0.321362	0.304274	973.2	0.158431	0.154389
973.4	0.846445	0.8954	973.4	0.733438	0.689643	973.4	0.506266	0.451294	973.4	0.322359	0.304523	973.4	0.158962	0.154525
973.6	0.846432	0.895631	973.6	0.734155	0.689999	973.6	0.506199	0.451613	973.6	0.323195	0.304773	973.6	0.159397	0.154661
973.8	0.846743	0.895862	973.8	0.734854	0.690356	973.8	0.507432	0.451932	973.8	0.324292	0.305023	973.8	0.159607	0.154798
974	0.846835	0.896093	974	0.734738	0.690711	974	0.50798	0.452251	974	0.325504	0.305273	974	0.160135	0.154934
974.2	0.846445	0.896323	974.2	0.734695	0.691066	974.2	0.508462	0.45257	974.2	0.325647	0.305522	974.2	0.160395	0.15507
974.4	0.846668	0.896552	974.4	0.734983	0.691421	974.4	0.509173	0.452888	974.4	0.325964	0.305771	974.4	0.160963	0.155206
974.6	0.84679	0.896781	974.6	0.735365	0.691775	974.6	0.509444	0.453206	974.6	0.326079	0.306021	974.6	0.161248	0.155342
974.8	0.846601	0.897009	974.8	0.735202	0.692129	974.8	0.509543	0.453524	974.8	0.326186	0.30627	974.8	0.161633	0.155478
975	0.847718	0.897237	975	0.736222	0.692483	975	0.51108	0.453842	975	0.327168	0.306519	975	0.162729	0.155613
975.2	0.848478	0.897464	975.2	0.736749	0.692835	975.2	0.511358	0.454159	975.2	0.32701	0.306768	975.2	0.162887	0.155749
975.4	0.848279	0.89769	975.4	0.736968	0.693188	975.4	0.511384	0.454476	975.4	0.326731	0.307016	975.4	0.162608	0.155885
975.6	0.848959	0.897916	975.6	0.73722	0.69354	975.6	0.512041	0.454793	975.6	0.326707	0.307265	975.6	0.163035	0.156021
975.8	0.849382	0.898142	975.8	0.73746	0.693891	975.8	0.512052	0.45511	975.8	0.326714	0.307514	975.8	0.161864	0.156157
976	0.849293	0.898367	976	0.737838	0.694242	976	0.51251	0.455426	976	0.326632	0.307762	976	0.161766	0.156292
976.2	0.848938	0.898591	976.2	0.737287	0.694593	976.2	0.512136	0.455742	976.2	0.325835	0.30801	976.2	0.161109	0.156428
976.4	0.84939	0.898815	976.4	0.737914	0.694943	976.4	0.512128	0.456058	976.4	0.326329	0.308259	976.4	0.161425	0.156563
976.6	0.850889	0.899038	976.6	0.738944	0.695293	976.6	0.512964	0.456374	976.6	0.326958	0.308507	976.6	0.162721	0.156699
976.8	0.85163	0.899261	976.8	0.739159	0.695642	976.8	0.513075	0.45669	976.8	0.327289	0.308755	976.8	0.163195	0.156835
977	0.851998	0.899483	977	0.73922	0.695991	977	0.512679	0.457005	977	0.327569	0.309003	977	0.163127	0.15697
977.2	0.852868	0.899705	977.2	0.740012	0.696339	977.2	0.513118	0.45732	977.2	0.328135	0.30925	977.2	0.163939	0.157105
977.4	0.853005	0.899926	977.4	0.739873	0.696687	977.4	0.513216	0.457635	977.4	0.328377	0.309498	977.4	0.163727	0.157241
977.6	0.852572	0.900147	977.6	0.739571	0.697035	977.6	0.513264	0.457949	977.6	0.328501	0.309745	977.6	0.163725	0.157376
977.8	0.852246	0.900367	977.8	0.739562	0.697382	977.8	0.513447	0.458264	977.8	0.328091	0.309993	977.8	0.1637	0.157511
978	0.852452	0.900586	978	0.739815	0.697728	978	0.513596	0.458578	978	0.328258	0.31024	978	0.163874	0.157647
978.2	0.851903	0.900806	978.2	0.739476	0.698074	978.2	0.513376	0.458892	978.2	0.327753	0.310487	978.2	0.163994	0.157782
978.4	0.852524	0.901024	978.4	0.739871	0.69842	978.4	0.514026	0.459206	978.4	0.32792	0.310734	978.4	0.164515	0.157917
978.6	0.853214	0.901242	978.6	0.739556	0.698765	978.6	0.515028	0.459519	978.6	0.327867	0.310981	978.6	0.165255	0.158052
978.8	0.853068	0.901459	978.8	0.739662	0.69911	978.8	0.515774	0.459832	978.8	0.328347	0.311228	978.8	0.165401	0.158187
979	0.852986	0.901676	979	0.739514	0.699454	979	0.516376	0.460145	979	0.329016	0.311475	979	0.165417	0.158322
979.2	0.853637	0.901893	979.2	0.740023	0.699798	979.2	0.516859	0.460458	979.2	0.32965	0.311721	979.2	0.165776	0.158457
979.4	0.85359	0.902109	979.4	0.740569	0.700141	979.4	0.517766	0.46077	979.4	0.330087	0.311968	979.4	0.165903	0.158592
979.6	0.854405	0.902324	979.6	0.741712	0.700484	979.6	0.518846	0.461083	979.6	0.330513	0.312214	979.6	0.16623	0.158727
979.8	0.854186	0.902539	979.8	0.741628	0.700827	979.8	0.518885	0.461395	979.8	0.330409	0.312461	979.8	0.165556	0.158862
980	0.854304	0.902753	980	0.742385	0.701169	980	0.519653	0.461706	980	0.330757	0.312707	980	0.166334	0.158996
980.2	0.854596	0.902967	980.2	0.742587	0.70151	980.2	0.51931	0.462018	980.2	0.331042	0.312953	980.2	0.166712	0.159131
980.4	0.855745	0.90318	980.4	0.74321	0.701851	980.4	0.519655	0.462329	980.4	0.331086	0.313199	980.4	0.167208	0.159266
980.6	0.856633	0.903393	980.6	0.743992	0.702192	980.6	0.520008	0.46264	980.6	0.331217	0.313445	980.6	0.167501	0.159401
980.8	0.855946	0.903605	980.8	0.744396	0.702533	980.8	0.519861	0.462951	980.8	0.331547	0.31369	980.8	0.167291	0.159535
981	0.856052	0.903817	981	0.744854	0.702872	981	0.519906	0.463262	981	0.331924	0.313936	981	0.167573	0.15967
981.2	0.856226	0.904029	981.2	0.745146	0.703212	981.2	0.519796	0.463572	981.2	0.331883	0.314181	981.2	0.167616	0.159804
981.4	0.856227	0.904239	981.4	0.745222	0.703551	981.4	0.519713	0.463883	981.4	0.332474	0.314427	981.4	0.167378	0.159939
981.6	0.855504	0.90445	981.6	0.745284	0.703889	981.6	0.519515	0.464193	981.6	0.33262	0.314672	981.6	0.167758	0.160073
981.8	0.85488	0.904659	981.8	0.744947	0.704227	981.8	0.519263	0.464502	981.8	0.332269	0.314917	981.8	0.167196	0.160208
982	0.854636	0.904868	982	0.745561	0.704565	982	0.519403	0.464812	982	0.332238	0.315162	982	0.167066	0.160342
982.2	0.853794	0.905077	982.2	0.74519	0.704902	982.2	0.518349	0.465121	982.2	0.331323	0.315407	982.2	0.166442	0.160476
982.4	0.85417	0.905285	982.4	0.745064	0.705239	982.4	0.519303	0.46543	982.4	0.331333	0.315652	982.4	0.166695	0.160611
982.6	0.854767	0.905493	982.6	0.744954	0.705575	982.6	0.518968	0.465739	982.6	0.331614	0.315896	982.6	0.166728	0.160745
982.8	0.85489	0.9057	982.8	0.745584	0.705911	982.8	0.518897	0.466048	982.8	0.332501	0.316141	982.8	0.166738	0.160879
983	0.855161	0.905907	983	0.746012	0.706247	983	0.519844	0.466356	983	0.333891	0.316385	983	0.167299	0.161013
983.2	0.855012	0.906113	983.2	0.746373	0.706582	983.2	0.520018	0.466664	983.2	0.334111	0.31663	983.2	0.16716	0.161147
983.4	0.855193	0.906319	983.4	0.746349	0.706916	983.4	0.520127	0.466972	983.4	0.333844	0.316874	983.4	0.166671	0.161281
983.6	0.855189	0.906524	983.6	0.746341	0.70725	983.6	0.520164	0.46728	983.6	0.334081	0.317118	983.6	0.167318	0.161415
983.8	0.855506	0.906729	983.8	0.746062	0.707584	983.8	0.520716	0.467587	983.8	0.334548	0.317362	983.8	0.167792	0.161549
984	0.85609	0.906933	984	0.746986	0.707917	984	0.521837	0.467894	984	0.335812	0.317606	984	0.168664	0.161683
984.2	0.857425	0.907137	984.2	0.747244	0.70825	984.2	0.522205	0.468201	984.2	0.336374	0.31785	984.2	0.169244	0.161817
984.4	0.858245	0.90734	984.4	0.747234	0.708583	984.4	0.522767	0.468508	984.4	0.336998	0.318093	984.4	0.169478	0.161951
984.6	0.858014	0.907543	984.6	0.747193	0.708915	984.6	0.522557	0.468815	984.6	0.337803	0.318337	984.6	0.169451	0.162085
984.8	0.858163	0.907745	984.8	0.747529	0.709246	984.8	0.523491	0.469121	984.8	0.338823	0.31858	984.8	0.16999	0.162219
985	0.858664	0.907947	985	0.747645	0.709577	985	0.523641	0.469427	985	0.339119	0.318824	985	0.170049	0.162352
985.2	0.859052	0.908148	985.2	0.747398	0.709908	985.2	0.523959	0.469733	985.2	0.339501	0.319067	985.2	0.169533	0.162486
985.4	0.859453	0.908349	985.4	0.748187	0.710238	985.4	0.524751	0.470039	985.4	0.340574	0.31931	985.4	0.170027	0.16262
985.6	0.859179	0.908549	985.6	0.748792	0.710568	985.6	0.525201	0.470344	985.6	0.341104	0.319553	985.6	0.170447	0.162753
985.8	0.859418	0.908749	985.8	0.749548	0.710898	985.8	0.525722	0.470649	985.8	0.341488	0.319796	985.8	0.170392	0.162887
986	0.860016	0.908949	986	0.751053	0.711227	986	0.526054	0.470954	986	0.34159	0.320039	986	0.170711	0.16302
986.2	0.860179	0.909148	986.2	0.751139	0.711555	986.2	0.525625	0.471259	986.2	0.341166	0.320281	986.2	0.170551	0.163154
986.4	0.860449	0.909346	986.4	0.751216	0.711883	986.4	0.525901	0.471563	986.4	0.341181	0.320524	986.4	0.170576	0.163287
986.6	0.860836	0.909544	986.6	0.751591	0.712211	986.6	0.525285	0.471868	986.6	0.341018	0.320766	986.6	0.170223	0.163421
986.8	0.860692	0.909741	986.8	0.75208	0.712538	986.8	0.525555	0.472172	986.8	0.341204	0.321009	986.8	0.170562	0.163554
987	0.860155	0.909938	987	0.75158	0.712865	987	0.525289	0.472476	987	0.341028	0.321251	987	0.170128	0.163687
987.2	0.859303	0.910135	987.2	0.750729	0.713192	987.2	0.524384	0.472779	987.2	0.339823	0.321493	987.2	0.169508	0.16382
987.4	0.860135	0.910331	987.4	0.75073	0.713518	987.4	0.525323	0.473083	987.4	0.339911	0.321735	987.4	0.169708	0.163954
987.6	0.860499	0.910526	987.6	0.750791	0.713843	987.6	0.525919	0.473386	987.6	0.340829	0.321977	987.6	0.170469	0.164087
987.8	0.861331	0.910721	987.8	0.751524	0.714168	987.8	0.52745	0.473689	987.8	0.340966	0.322219	987.8	0.170916	0.16422
988	0.862591	0.910916	988	0.752451	0.714493	988	0.528526	0.473991	988	0.341917	0.32246	988	0.171434	0.164353
988.2	0.863823	0.91111	988.2	0.75289	0.714818	988.2	0.528665	0.474294	988.2	0.341648	0.322702	988.2	0.171809	0.164486
988.4	0.863641	0.911304	988.4	0.752931	0.715141	988.4	0.528685	0.474596	988.4	0.341943	0.322943	988.4	0.171467	0.164619
988.6	0.864121	0.911497	988.6	0.75361	0.715465	988.6	0.5298	0.474898	988.6	0.342016	0.323185	988.6	0.171966	0.164752
988.8	0.865594	0.91169	988.8	0.754565	0.715788	988.8	0.531427	0.4752	988.8	0.342663	0.323426	988.8	0.172977	0.164885
989	0.86579	0.911882	989	0.754204	0.716111	989	0.531253	0.475502	989	0.342909	0.323667	989	0.172789	0.165018
989.2	0.866707	0.912074	989.2	0.755071	0.716433	989.2	0.531678	0.475803	989.2	0.344096	0.323908	989.2	0.172992	0.165151
989.4	0.866947	0.912265	989.4	0.756493	0.716755	989.4	0.532769	0.476104	989.4	0.344888	0.324149	989.4	0.173594	0.165283
989.6	0.867351	0.912456	989.6	0.757599	0.717076	989.6	0.53312	0.476405	989.6	0.345722	0.324389	989.6	0.174182	0.165416
989.8	0.867822	0.912647	989.8	0.758377	0.717397	989.8	0.533505	0.476706	989.8	0.346382	0.32463	989.8	0.174464	0.165549
990	0.867615	0.912836	990	0.758565	0.717718	990	0.533478	0.477006	990	0.345945	0.324871	990	0.174486	0.165681
990.2	0.866987	0.913026	990.2	0.758523	0.718038	990.2	0.533106	0.477306	990.2	0.346194	0.325111	990.2	0.174312	0.165814
990.4	0.866712	0.913215	990.4	0.758407	0.718357	990.4	0.532889	0.477606	990.4	0.346378	0.325351	990.4	0.174015	0.165946
990.6	0.866525	0.913404	990.6	0.758285	0.718677	990.6	0.532713	0.477906	990.6	0.346947	0.325592	990.6	0.174588	0.166079
990.8	0.866165	0.913592	990.8	0.757657	0.718996	990.8	0.532107	0.478206	990.8	0.347201	0.325832	990.8	0.17438	0.166212
991	0.865983	0.913779	991	0.757335	0.719314	991	0.532127	0.478505	991	0.347632	0.326072	991	0.174035	0.166344
991.2	0.86595	0.913967	991.2	0.757051	0.719632	991.2	0.53243	0.478804	991.2	0.347916	0.326312	991.2	0.174214	0.166476
991.4	0.866365	0.914153	991.4	0.757837	0.71995	991.4	0.533458	0.479103	991.4	0.349677	0.326551	991.4	0.175007	0.166609
991.6	0.866701	0.91434	991.6	0.758166	0.720267	991.6	0.533611	0.479402	991.6	0.350346	0.326791	991.6	0.175564	0.166741
991.8	0.866457	0.914526	991.8	0.758278	0.720584	991.8	0.53394	0.4797	991.8	0.35018	0.32703	991.8	0.175617	0.166873
992	0.866149	0.914711	992	0.75855	0.7209	992	0.533468	0.479999	992	0.350105	0.32727	992	0.175636	0.167005
992.2	0.865733	0.914896	992.2	0.758674	0.721216	992.2	0.533508	0.480297	992.2	0.349236	0.327509	992.2	0.175545	0.167138
992.4	0.866014	0.915081	992.4	0.758791	0.721532	992.4	0.534067	0.480595	992.4	0.349656	0.327748	992.4	0.17561	0.16727
992.6	0.865658	0.915265	992.6	0.758837	0.721847	992.6	0.534137	0.480892	992.6	0.349349	0.327988	992.6	0.17599	0.167402
992.8	0.866032	0.915448	992.8	0.758639	0.722162	992.8	0.533901	0.48119	992.8	0.34963	0.328227	992.8	0.17582	0.167534
993	0.865048	0.915632	993	0.757837	0.722476	993	0.532593	0.481487	993	0.349271	0.328465	993	0.174731	0.167666
993.2	0.865163	0.915814	993.2	0.758592	0.72279	993.2	0.532631	0.481784	993.2	0.349818	0.328704	993.2	0.174796	0.167798
993.4	0.864973	0.915997	993.4	0.75886	0.723104	993.4	0.533258	0.48208	993.4	0.349715	0.328943	993.4	0.174727	0.16793
993.6	0.865886	0.916179	993.6	0.759335	0.723417	993.6	0.533441	0.482377	993.6	0.350094	0.329181	993.6	0.174833	0.168062
993.8	0.865908	0.91636	993.8	0.759665	0.72373	993.8	0.533606	0.482673	993.8	0.349859	0.32942	993.8	0.175306	0.168194
994	0.866613	0.916541	994	0.76003	0.724042	994	0.5343	0.482969	994	0.349874	0.329658	994	0.175382	0.168325
994.2	0.867103	0.916722	994.2	0.760144	0.724354	994.2	0.534515	0.483265	994.2	0.350228	0.329896	994.2	0.175654	0.168457
994.4	0.8676	0.916902	994.4	0.760207	0.724666	994.4	0.534798	0.483561	994.4	0.350637	0.330134	994.4	0.175825	0.168589
994.6	0.867836	0.917081	994.6	0.760444	0.724977	994.6	0.534987	0.483856	994.6	0.350841	0.330372	994.6	0.175843	0.16872
994.8	0.868602	0.917261	994.8	0.760374	0.725288	994.8	0.535067	0.484151	994.8	0.350846	0.33061	994.8	0.174967	0.168852
995	0.869408	0.91744	995	0.760833	0.725598	995	0.535899	0.484446	995	0.351736	0.330848	995	0.175345	0.168984
995.2	0.870108	0.917618	995.2	0.760616	0.725908	995.2	0.53597	0.484741	995.2	0.351918	0.331086	995.2	0.175701	0.169115
995.4	0.870535	0.917796	995.4	0.760955	0.726217	995.4	0.536121	0.485035	995.4	0.35234	0.331323	995.4	0.176817	0.169247
995.6	0.871058	0.917974	995.6	0.761185	0.726526	995.6	0.536356	0.48533	995.6	0.351896	0.331561	995.6	0.176828	0.169378
995.8	0.870602	0.918151	995.8	0.760739	0.726835	995.8	0.535941	0.485624	995.8	0.351224	0.331798	995.8	0.176649	0.16951
996	0.870648	0.918327	996	0.760661	0.727143	996	0.536017	0.485918	996	0.350867	0.332035	996	0.176954	0.169641
996.2	0.871328	0.918504	996.2	0.760316	0.727451	996.2	0.536481	0.486211	996.2	0.350538	0.332273	996.2	0.177613	0.169772
996.4	0.87153	0.918679	996.4	0.760369	0.727759	996.4	0.536544	0.486505	996.4	0.350793	0.33251	996.4	0.17766	0.169904
996.6	0.87076	0.918855	996.6	0.759911	0.728066	996.6	0.536026	0.486798	996.6	0.350249	0.332746	996.6	0.177647	0.170035
996.8	0.871175	0.91903	996.8	0.760099	0.728373	996.8	0.536544	0.487091	996.8	0.350466	0.332983	996.8	0.177548	0.170166
997	0.87149	0.919204	997	0.760285	0.728679	997	0.536944	0.487384	997	0.350737	0.33322	997	0.177928	0.170297
997.2	0.872108	0.919379	997.2	0.761123	0.728985	997.2	0.538004	0.487676	997.2	0.351206	0.333456	997.2	0.178676	0.170428
997.4	0.872106	0.919552	997.4	0.761636	0.72929	997.4	0.538562	0.487969	997.4	0.350892	0.333693	997.4	0.178382	0.170559
997.6	0.872919	0.919726	997.6	0.762123	0.729596	997.6	0.53943	0.488261	997.6	0.351028	0.333929	997.6	0.178683	0.17069
997.8	0.873162	0.919899	997.8	0.763501	0.7299	997.8	0.540373	0.488553	997.8	0.3516	0.334166	997.8	0.179596	0.170821
998	0.872732	0.920071	998	0.763677	0.730205	998	0.540782	0.488845	998	0.351793	0.334402	998	0.178953	0.170952
998.2	0.872944	0.920243	998.2	0.765067	0.730509	998.2	0.541555	0.489136	998.2	0.352541	0.334638	998.2	0.179755	0.171083
998.4	0.873361	0.920415	998.4	0.765915	0.730812	998.4	0.542419	0.489427	998.4	0.35356	0.334874	998.4	0.179854	0.171214
998.6	0.873714	0.920586	998.6	0.766949	0.731115	998.6	0.54305	0.489718	998.6	0.353955	0.335109	998.6	0.179835	0.171345
998.8	0.87476	0.920757	998.8	0.767945	0.731418	998.8	0.544139	0.490009	998.8	0.355037	0.335345	998.8	0.180064	0.171476
999	0.874708	0.920927	999	0.768604	0.73172	999	0.544619	0.4903	999	0.355846	0.335581	999	0.180847	0.171606
999.2	0.874697	0.921097	999.2	0.768749	0.732022	999.2	0.544768	0.49059	999.2	0.355484	0.335816	999.2	0.180892	0.171737
999.4	0.874483	0.921267	999.4	0.768907	0.732324	999.4	0.544877	0.49088	999.4	0.355564	0.336052	999.4	0.181244	0.171868
999.6	0.874934	0.921436	999.6	0.76927	0.732625	999.6	0.545297	0.49117	999.6	0.356163	0.336287	999.6	0.1812	0.171998
999.8	0.874683	0.921605	999.8	0.769325	0.732926	999.8	0.545211	0.49146	999.8	0.356003	0.336522	999.8	0.180944	0.172129
1000	0.87473	0.921773	1000	0.76919	0.733226	1000	0.545459	0.49175	1000	0.356233	0.336757	1000	0.181277	0.172259
1000.2	0.874716	0.921941	1000.2	0.769141	0.733526	1000.2	0.54532	0.492039	1000.2	0.356501	0.336992	1000.2	0.181541	0.17239
1000.4	0.874454	0.922109	1000.4	0.769424	0.733826	1000.4	0.545296	0.492328	1000.4	0.356507	0.337227	1000.4	0.181215	0.17252
1000.6	0.87437	0.922276	1000.6	0.769253	0.734125	1000.6	0.545411	0.492617	1000.6	0.356692	0.337462	1000.6	0.181331	0.172651
1000.8	0.873843	0.922443	1000.8	0.76891	0.734424	1000.8	0.54529	0.492906	1000.8	0.356244	0.337696	1000.8	0.180883	0.172781
1001	0.873793	0.922609	1001	0.768794	0.734723	1001	0.545046	0.493194	1001	0.356325	0.337931	1001	0.180842	0.172911
1001.2	0.873085	0.922775	1001.2	0.768638	0.735021	1001.2	0.544412	0.493483	1001.2	0.356136	0.338165	1001.2	0.180488	0.173042
1001.4	0.873215	0.92294	1001.4	0.768505	0.735318	1001.4	0.54397	0.493771	1001.4	0.35622	0.338399	1001.4	0.180655	0.173172
1001.6	0.873765	0.923106	1001.6	0.767983	0.735616	1001.6	0.544005	0.494059	1001.6	0.356385	0.338634	1001.6	0.180877	0.173302
1001.8	0.873573	0.92327	1001.8	0.767736	0.735913	1001.8	0.543086	0.494346	1001.8	0.356661	0.338868	1001.8	0.18095	0.173432
1002	0.873673	0.923435	1002	0.767417	0.736209	1002	0.542563	0.494634	1002	0.356673	0.339102	1002	0.18106	0.173562
1002.2	0.874497	0.923599	1002.2	0.768162	0.736505	1002.2	0.542722	0.494921	1002.2	0.357079	0.339336	1002.2	0.181732	0.173692
1002.4	0.875248	0.923762	1002.4	0.768263	0.736801	1002.4	0.543056	0.495208	1002.4	0.357049	0.339569	1002.4	0.182211	0.173823
1002.6	0.875309	0.923925	1002.6	0.767886	0.737096	1002.6	0.542637	0.495495	1002.6	0.356578	0.339803	1002.6	0.182209	0.173953
1002.8	0.875517	0.924088	1002.8	0.767808	0.737391	1002.8	0.543065	0.495781	1002.8	0.3569	0.340036	1002.8	0.182413	0.174082
1003	0.874372	0.92425	1003	0.766948	0.737686	1003	0.542508	0.496068	1003	0.355964	0.34027	1003	0.181704	0.174212
1003.2	0.874842	0.924412	1003.2	0.766899	0.73798	1003.2	0.542698	0.496354	1003.2	0.355649	0.340503	1003.2	0.181689	0.174342
1003.4	0.874912	0.924574	1003.4	0.766704	0.738274	1003.4	0.542922	0.49664	1003.4	0.356282	0.340736	1003.4	0.181623	0.174472
1003.6	0.87536	0.924735	1003.6	0.767414	0.738568	1003.6	0.543674	0.496925	1003.6	0.356899	0.34097	1003.6	0.181704	0.174602
1003.8	0.876207	0.924896	1003.8	0.769003	0.738861	1003.8	0.544404	0.497211	1003.8	0.357794	0.341203	1003.8	0.181837	0.174732
1004	0.876833	0.925056	1004	0.7692	0.739153	1004	0.545218	0.497496	1004	0.358638	0.341435	1004	0.182015	0.174861
1004.2	0.876887	0.925217	1004.2	0.769798	0.739446	1004.2	0.545877	0.497781	1004.2	0.359244	0.341668	1004.2	0.181331	0.174991
1004.4	0.877529	0.925376	1004.4	0.770591	0.739738	1004.4	0.546733	0.498066	1004.4	0.359453	0.341901	1004.4	0.1816	0.17512
1004.6	0.877945	0.925535	1004.6	0.771232	0.740029	1004.6	0.547409	0.498351	1004.6	0.359849	0.342133	1004.6	0.181691	0.17525
1004.8	0.877946	0.925694	1004.8	0.771368	0.740321	1004.8	0.547557	0.498635	1004.8	0.359025	0.342366	1004.8	0.18104	0.17538
1005	0.878863	0.925853	1005	0.772506	0.740611	1005	0.547896	0.498919	1005	0.359605	0.342598	1005	0.181672	0.175509
1005.2	0.879581	0.926011	1005.2	0.772833	0.740902	1005.2	0.548716	0.499204	1005.2	0.360096	0.342831	1005.2	0.182087	0.175638
1005.4	0.88003	0.926169	1005.4	0.773033	0.741192	1005.4	0.549542	0.499487	1005.4	0.360838	0.343063	1005.4	0.182866	0.175768
1005.6	0.880309	0.926326	1005.6	0.77305	0.741482	1005.6	0.549727	0.499771	1005.6	0.360863	0.343295	1005.6	0.182633	0.175897
1005.8	0.880231	0.926483	1005.8	0.773243	0.741771	1005.8	0.549739	0.500054	1005.8	0.361563	0.343527	1005.8	0.183092	0.176027
1006	0.880808	0.92664	1006	0.773396	0.74206	1006	0.550039	0.500338	1006	0.362185	0.343758	1006	0.183558	0.176156
1006.2	0.880666	0.926796	1006.2	0.773656	0.742348	1006.2	0.550494	0.500621	1006.2	0.362629	0.34399	1006.2	0.183799	0.176285
1006.4	0.880864	0.926952	1006.4	0.773823	0.742637	1006.4	0.551103	0.500903	1006.4	0.362894	0.344222	1006.4	0.184047	0.176414
1006.6	0.880438	0.927107	1006.6	0.772796	0.742924	1006.6	0.55082	0.501186	1006.6	0.363083	0.344453	1006.6	0.183717	0.176543
1006.8	0.880939	0.927262	1006.8	0.773454	0.743212	1006.8	0.551364	0.501468	1006.8	0.364233	0.344685	1006.8	0.184494	0.176672
1007	0.880858	0.927417	1007	0.773985	0.743499	1007	0.551552	0.50175	1007	0.364452	0.344916	1007	0.184551	0.176802
1007.2	0.88096	0.927571	1007.2	0.774356	0.743786	1007.2	0.551712	0.502032	1007.2	0.365218	0.345147	1007.2	0.185108	0.176931
1007.4	0.880931	0.927725	1007.4	0.77472	0.744072	1007.4	0.552183	0.502314	1007.4	0.365957	0.345378	1007.4	0.185251	0.17706
1007.6	0.881956	0.927879	1007.6	0.775535	0.744358	1007.6	0.553037	0.502596	1007.6	0.366972	0.345609	1007.6	0.186092	0.177188
1007.8	0.8826	0.928032	1007.8	0.775921	0.744643	1007.8	0.553361	0.502877	1007.8	0.368009	0.34584	1007.8	0.186505	0.177317
1008	0.881774	0.928185	1008	0.77535	0.744929	1008	0.553483	0.503158	1008	0.367694	0.346071	1008	0.185916	0.177446
1008.2	0.881715	0.928338	1008.2	0.775856	0.745213	1008.2	0.553454	0.503439	1008.2	0.367561	0.346301	1008.2	0.185843	0.177575
1008.4	0.882708	0.92849	1008.4	0.776598	0.745498	1008.4	0.553935	0.50372	1008.4	0.367558	0.346532	1008.4	0.18685	0.177704
1008.6	0.883014	0.928641	1008.6	0.776841	0.745782	1008.6	0.553755	0.504	1008.6	0.366759	0.346762	1008.6	0.187031	0.177833
1008.8	0.882893	0.928793	1008.8	0.776895	0.746066	1008.8	0.553686	0.50428	1008.8	0.365938	0.346993	1008.8	0.186991	0.177961
1009	0.882428	0.928944	1009	0.777329	0.746349	1009	0.553424	0.50456	1009	0.365794	0.347223	1009	0.187039	0.17809
1009.2	0.882875	0.929095	1009.2	0.777915	0.746632	1009.2	0.554755	0.50484	1009.2	0.365943	0.347453	1009.2	0.187067	0.178219
1009.4	0.882422	0.929245	1009.4	0.777946	0.746915	1009.4	0.554781	0.50512	1009.4	0.366143	0.347683	1009.4	0.187168	0.178347
1009.6	0.882333	0.929395	1009.6	0.777421	0.747197	1009.6	0.554873	0.505399	1009.6	0.365589	0.347913	1009.6	0.186595	0.178476
1009.8	0.882465	0.929544	1009.8	0.777194	0.747479	1009.8	0.555718	0.505679	1009.8	0.366406	0.348143	1009.8	0.186913	0.178604
1010	0.883161	0.929694	1010	0.77723	0.74776	1010	0.555241	0.505958	1010	0.366354	0.348373	1010	0.186618	0.178733
1010.2	0.883574	0.929843	1010.2	0.777483	0.748042	1010.2	0.555736	0.506236	1010.2	0.366638	0.348602	1010.2	0.186418	0.178861
1010.4	0.884291	0.929991	1010.4	0.778077	0.748322	1010.4	0.555894	0.506515	1010.4	0.366577	0.348832	1010.4	0.186697	0.178989
1010.6	0.884594	0.930139	1010.6	0.77813	0.748603	1010.6	0.556267	0.506794	1010.6	0.366577	0.349061	1010.6	0.187179	0.179118
1010.8	0.884738	0.930287	1010.8	0.778325	0.748883	1010.8	0.556885	0.507072	1010.8	0.36705	0.34929	1010.8	0.187162	0.179246
1011	0.8848	0.930434	1011	0.778729	0.749163	1011	0.557586	0.50735	1011	0.366774	0.349519	1011	0.187079	0.179374
1011.2	0.885365	0.930581	1011.2	0.779097	0.749442	1011.2	0.557911	0.507628	1011.2	0.367225	0.349748	1011.2	0.18778	0.179502
1011.4	0.886671	0.930728	1011.4	0.780173	0.749721	1011.4	0.559239	0.507905	1011.4	0.368222	0.349977	1011.4	0.188579	0.17963
1011.6	0.886938	0.930875	1011.6	0.779443	0.75	1011.6	0.559161	0.508183	1011.6	0.369028	0.350206	1011.6	0.189159	0.179759
1011.8	0.886502	0.931021	1011.8	0.779494	0.750278	1011.8	0.559092	0.50846	1011.8	0.369163	0.350435	1011.8	0.189435	0.179887
1012	0.886306	0.931166	1012	0.780191	0.750556	1012	0.5592	0.508737	1012	0.369434	0.350664	1012	0.18963	0.180015
1012.2	0.886147	0.931312	1012.2	0.779961	0.750833	1012.2	0.558826	0.509013	1012.2	0.369802	0.350892	1012.2	0.189999	0.180143
1012.4	0.88603	0.931456	1012.4	0.77962	0.75111	1012.4	0.558379	0.50929	1012.4	0.369887	0.351121	1012.4	0.190301	0.180271
1012.6	0.885518	0.931601	1012.6	0.779361	0.751387	1012.6	0.557592	0.509566	1012.6	0.369227	0.351349	1012.6	0.190646	0.180399
1012.8	0.885275	0.931745	1012.8	0.779915	0.751664	1012.8	0.55734	0.509843	1012.8	0.369662	0.351577	1012.8	0.190717	0.180526
1013	0.884868	0.931889	1013	0.779675	0.75194	1013	0.556937	0.510118	1013	0.369731	0.351805	1013	0.190506	0.180654
1013.2	0.885595	0.932033	1013.2	0.780124	0.752216	1013.2	0.557903	0.510394	1013.2	0.370336	0.352033	1013.2	0.191238	0.180782
1013.4	0.884841	0.932176	1013.4	0.779108	0.752491	1013.4	0.55731	0.51067	1013.4	0.369649	0.352261	1013.4	0.190929	0.18091
1013.6	0.885257	0.932319	1013.6	0.778815	0.752766	1013.6	0.55729	0.510945	1013.6	0.370186	0.352489	1013.6	0.191252	0.181037
1013.8	0.886296	0.932461	1013.8	0.780129	0.753041	1013.8	0.55797	0.51122	1013.8	0.371719	0.352717	1013.8	0.192219	0.181165
1014	0.887062	0.932604	1014	0.780908	0.753315	1014	0.557434	0.511495	1014	0.371436	0.352944	1014	0.191984	0.181293
1014.2	0.887026	0.932746	1014.2	0.781018	0.753589	1014.2	0.558062	0.51177	1014.2	0.371201	0.353172	1014.2	0.191804	0.18142
1014.4	0.887965	0.932887	1014.4	0.781865	0.753863	1014.4	0.558361	0.512044	1014.4	0.371447	0.353399	1014.4	0.191913	0.181548
1014.6	0.887922	0.933028	1014.6	0.781867	0.754136	1014.6	0.559175	0.512319	1014.6	0.371646	0.353626	1014.6	0.191779	0.181675
1014.8	0.888357	0.933169	1014.8	0.782538	0.754409	1014.8	0.560068	0.512593	1014.8	0.372252	0.353853	1014.8	0.19177	0.181803
1015	0.889419	0.933309	1015	0.78382	0.754681	1015	0.560874	0.512867	1015	0.37279	0.354081	1015	0.192282	0.18193
1015.2	0.890359	0.93345	1015.2	0.784138	0.754953	1015.2	0.560922	0.513141	1015.2	0.373486	0.354307	1015.2	0.192578	0.182058
1015.4	0.890605	0.933589	1015.4	0.78387	0.755225	1015.4	0.56118	0.513414	1015.4	0.373497	0.354534	1015.4	0.192214	0.182185
1015.6	0.890552	0.933729	1015.6	0.783704	0.755497	1015.6	0.561156	0.513687	1015.6	0.373769	0.354761	1015.6	0.193345	0.182312
1015.8	0.890928	0.933868	1015.8	0.784467	0.755768	1015.8	0.562017	0.51396	1015.8	0.374105	0.354988	1015.8	0.193783	0.182439
1016	0.890498	0.934007	1016	0.783934	0.756039	1016	0.561881	0.514233	1016	0.374325	0.355214	1016	0.193526	0.182567
1016.2	0.889567	0.934145	1016.2	0.783142	0.756309	1016.2	0.561549	0.514506	1016.2	0.374154	0.355441	1016.2	0.193335	0.182694
1016.4	0.889117	0.934283	1016.4	0.783296	0.756579	1016.4	0.561216	0.514779	1016.4	0.374365	0.355667	1016.4	0.193117	0.182821
1016.6	0.889096	0.934421	1016.6	0.783291	0.756849	1016.6	0.560882	0.515051	1016.6	0.374002	0.355893	1016.6	0.192965	0.182948
1016.8	0.889222	0.934559	1016.8	0.783653	0.757118	1016.8	0.560934	0.515323	1016.8	0.374341	0.356119	1016.8	0.193151	0.183075
1017	0.88917	0.934696	1017	0.782879	0.757387	1017	0.560983	0.515595	1017	0.374344	0.356345	1017	0.192584	0.183202
1017.2	0.88911	0.934833	1017.2	0.782599	0.757656	1017.2	0.561475	0.515867	1017.2	0.374291	0.356571	1017.2	0.192283	0.183329
1017.4	0.889362	0.934969	1017.4	0.782522	0.757924	1017.4	0.561681	0.516138	1017.4	0.373867	0.356797	1017.4	0.192386	0.183456
1017.6	0.889466	0.935105	1017.6	0.782745	0.758192	1017.6	0.561551	0.516409	1017.6	0.374356	0.357023	1017.6	0.192213	0.183583
1017.8	0.889145	0.935241	1017.8	0.783815	0.75846	1017.8	0.56204	0.51668	1017.8	0.374432	0.357248	1017.8	0.191725	0.18371
1018	0.889254	0.935377	1018	0.784043	0.758727	1018	0.562237	0.516951	1018	0.373929	0.357474	1018	0.190733	0.183837
1018.2	0.889224	0.935512	1018.2	0.784142	0.758994	1018.2	0.5623	0.517222	1018.2	0.374034	0.357699	1018.2	0.190685	0.183963
1018.4	0.890161	0.935647	1018.4	0.785189	0.759261	1018.4	0.56291	0.517492	1018.4	0.374921	0.357924	1018.4	0.191041	0.18409
1018.6	0.890287	0.935781	1018.6	0.785758	0.759527	1018.6	0.56354	0.517763	1018.6	0.374791	0.35815	1018.6	0.19137	0.184217
1018.8	0.890522	0.935915	1018.8	0.786534	0.759793	1018.8	0.564	0.518033	1018.8	0.37549	0.358375	1018.8	0.191629	0.184343
1019	0.890902	0.936049	1019	0.786689	0.760058	1019	0.563709	0.518303	1019	0.375529	0.3586	1019	0.191715	0.18447
1019.2	0.891362	0.936183	1019.2	0.786646	0.760324	1019.2	0.563296	0.518572	1019.2	0.374958	0.358825	1019.2	0.19159	0.184596
1019.4	0.892326	0.936316	1019.4	0.787342	0.760588	1019.4	0.564118	0.518842	1019.4	0.376035	0.359049	1019.4	0.192563	0.184723
1019.6	0.892402	0.936449	1019.6	0.788419	0.760853	1019.6	0.564591	0.519111	1019.6	0.376734	0.359274	1019.6	0.19331	0.184849
1019.8	0.892314	0.936581	1019.8	0.788556	0.761117	1019.8	0.564921	0.51938	1019.8	0.377333	0.359499	1019.8	0.192779	0.184976
1020	0.891917	0.936714	1020	0.788337	0.761381	1020	0.564659	0.519649	1020	0.377231	0.359723	1020	0.192596	0.185102
1020.2	0.892665	0.936845	1020.2	0.789125	0.761644	1020.2	0.56516	0.519918	1020.2	0.378305	0.359947	1020.2	0.193208	0.185229
1020.4	0.892802	0.936977	1020.4	0.788935	0.761908	1020.4	0.564944	0.520186	1020.4	0.378708	0.360172	1020.4	0.192986	0.185355
1020.6	0.893226	0.937108	1020.6	0.788445	0.76217	1020.6	0.564527	0.520455	1020.6	0.378536	0.360396	1020.6	0.192934	0.185481
1020.8	0.893315	0.937239	1020.8	0.788302	0.762433	1020.8	0.564635	0.520723	1020.8	0.378528	0.36062	1020.8	0.193137	0.185607
1021	0.893692	0.93737	1021	0.787575	0.762695	1021	0.565243	0.520991	1021	0.378743	0.360844	1021	0.192208	0.185734
1021.2	0.893488	0.9375	1021.2	0.787095	0.762957	1021.2	0.564973	0.521258	1021.2	0.377873	0.361068	1021.2	0.19177	0.18586
1021.4	0.893596	0.93763	1021.4	0.787748	0.763218	1021.4	0.565715	0.521526	1021.4	0.377995	0.361291	1021.4	0.192645	0.185986
1021.6	0.893792	0.93776	1021.6	0.787867	0.763479	1021.6	0.566384	0.521793	1021.6	0.378374	0.361515	1021.6	0.193042	0.186112
1021.8	0.89348	0.93789	1021.8	0.787806	0.76374	1021.8	0.566863	0.52206	1021.8	0.378637	0.361738	1021.8	0.193183	0.186238
1022	0.893965	0.938019	1022	0.787823	0.764001	1022	0.567574	0.522327	1022	0.37918	0.361962	1022	0.193482	0.186364
1022.2	0.893993	0.938147	1022.2	0.788012	0.764261	1022.2	0.567312	0.522594	1022.2	0.379406	0.362185	1022.2	0.194342	0.18649
1022.4	0.894595	0.938276	1022.4	0.788496	0.76452	1022.4	0.568066	0.52286	1022.4	0.37939	0.362408	1022.4	0.194822	0.186616
1022.6	0.894837	0.938404	1022.6	0.788801	0.76478	1022.6	0.567995	0.523127	1022.6	0.379382	0.362632	1022.6	0.195084	0.186742
1022.8	0.895073	0.938532	1022.8	0.789098	0.765039	1022.8	0.567935	0.523393	1022.8	0.379181	0.362855	1022.8	0.195714	0.186868
1023	0.894983	0.938659	1023	0.78928	0.765298	1023	0.567841	0.523659	1023	0.379111	0.363077	1023	0.196298	0.186993
1023.2	0.895221	0.938787	1023.2	0.789635	0.765556	1023.2	0.567674	0.523925	1023.2	0.379317	0.3633	1023.2	0.196257	0.187119
1023.4	0.895501	0.938914	1023.4	0.789895	0.765814	1023.4	0.567554	0.52419	1023.4	0.380309	0.363523	1023.4	0.196515	0.187245
1023.6	0.895251	0.93904	1023.6	0.790407	0.766072	1023.6	0.567611	0.524455	1023.6	0.380282	0.363746	1023.6	0.196282	0.18737
1023.8	0.895617	0.939167	1023.8	0.791045	0.766329	1023.8	0.568176	0.524721	1023.8	0.381535	0.363968	1023.8	0.196969	0.187496
1024	0.895926	0.939293	1024	0.791341	0.766586	1024	0.56809	0.524985	1024	0.381801	0.36419	1024	0.197356	0.187622
1024.2	0.895885	0.939418	1024.2	0.791397	0.766843	1024.2	0.567991	0.52525	1024.2	0.38246	0.364413	1024.2	0.197536	0.187747
1024.4	0.895501	0.939544	1024.4	0.790839	0.7671	1024.4	0.567404	0.525515	1024.4	0.382209	0.364635	1024.4	0.197303	0.187873
1024.6	0.895855	0.939669	1024.6	0.790896	0.767356	1024.6	0.566744	0.525779	1024.6	0.381862	0.364857	1024.6	0.197605	0.187998
1024.8	0.896532	0.939794	1024.8	0.791151	0.767611	1024.8	0.566796	0.526043	1024.8	0.381647	0.365079	1024.8	0.197569	0.188124
1025	0.897094	0.939918	1025	0.791653	0.767867	1025	0.56772	0.526307	1025	0.381962	0.365301	1025	0.197326	0.188249
1025.2	0.897161	0.940042	1025.2	0.791848	0.768122	1025.2	0.567702	0.526571	1025.2	0.381837	0.365523	1025.2	0.197629	0.188374
1025.4	0.897671	0.940166	1025.4	0.792135	0.768377	1025.4	0.568688	0.526835	1025.4	0.382414	0.365744	1025.4	0.198737	0.1885
1025.6	0.898348	0.94029	1025.6	0.791928	0.768631	1025.6	0.569281	0.527098	1025.6	0.382962	0.365966	1025.6	0.199026	0.188625
1025.8	0.897791	0.940413	1025.8	0.791341	0.768885	1025.8	0.569047	0.527361	1025.8	0.383317	0.366187	1025.8	0.198339	0.18875
1026	0.898054	0.940536	1026	0.792068	0.769139	1026	0.569823	0.527624	1026	0.383877	0.366409	1026	0.198262	0.188875
1026.2	0.898325	0.940659	1026.2	0.792132	0.769392	1026.2	0.570229	0.527887	1026.2	0.383985	0.36663	1026.2	0.198142	0.189
1026.4	0.898388	0.940781	1026.4	0.792804	0.769645	1026.4	0.571133	0.52815	1026.4	0.383953	0.366851	1026.4	0.197913	0.189125
1026.6	0.898082	0.940904	1026.6	0.793422	0.769898	1026.6	0.571342	0.528412	1026.6	0.38431	0.367072	1026.6	0.198068	0.18925
1026.8	0.898166	0.941025	1026.8	0.794096	0.770151	1026.8	0.571739	0.528674	1026.8	0.384756	0.367293	1026.8	0.198053	0.189376
1027	0.898617	0.941147	1027	0.794944	0.770403	1027	0.571887	0.528936	1027	0.385485	0.367514	1027	0.198339	0.1895
1027.2	0.899434	0.941268	1027.2	0.795781	0.770654	1027.2	0.572287	0.529198	1027.2	0.385715	0.367735	1027.2	0.197977	0.189625
1027.4	0.899943	0.941389	1027.4	0.796188	0.770906	1027.4	0.573057	0.52946	1027.4	0.386681	0.367955	1027.4	0.198564	0.18975
1027.6	0.900516	0.94151	1027.6	0.797013	0.771157	1027.6	0.574215	0.529721	1027.6	0.387279	0.368176	1027.6	0.198947	0.189875
1027.8	0.900649	0.94163	1027.8	0.797643	0.771408	1027.8	0.574652	0.529982	1027.8	0.388427	0.368396	1027.8	0.199279	0.19
1028	0.900715	0.94175	1028	0.796943	0.771658	1028	0.5749	0.530243	1028	0.38787	0.368617	1028	0.199168	0.190125
1028.2	0.900784	0.94187	1028.2	0.797439	0.771909	1028.2	0.575561	0.530504	1028.2	0.388379	0.368837	1028.2	0.199859	0.19025
1028.4	0.901504	0.94199	1028.4	0.797515	0.772158	1028.4	0.575586	0.530765	1028.4	0.388213	0.369057	1028.4	0.19997	0.190374
1028.6	0.902184	0.942109	1028.6	0.797487	0.772408	1028.6	0.576021	0.531025	1028.6	0.38767	0.369277	1028.6	0.200406	0.190499
1028.8	0.902653	0.942228	1028.8	0.797268	0.772657	1028.8	0.575933	0.531286	1028.8	0.387415	0.369497	1028.8	0.200382	0.190623
1029	0.90246	0.942346	1029	0.797433	0.772906	1029	0.576483	0.531546	1029	0.387336	0.369717	1029	0.200531	0.190748
1029.2	0.901587	0.942465	1029.2	0.796121	0.773154	1029.2	0.575467	0.531806	1029.2	0.386543	0.369937	1029.2	0.200116	0.190873
1029.4	0.901699	0.942583	1029.4	0.795687	0.773403	1029.4	0.57528	0.532065	1029.4	0.386172	0.370156	1029.4	0.200174	0.190997
1029.6	0.90099	0.9427	1029.6	0.795168	0.773651	1029.6	0.575081	0.532325	1029.6	0.386462	0.370376	1029.6	0.199616	0.191122
1029.8	0.899977	0.942818	1029.8	0.794825	0.773898	1029.8	0.574912	0.532584	1029.8	0.386533	0.370595	1029.8	0.199435	0.191246
1030	0.899875	0.942935	1030	0.794603	0.774145	1030	0.575107	0.532843	1030	0.386173	0.370815	1030	0.198839	0.19137
1030.2	0.899565	0.943052	1030.2	0.7943	0.774392	1030.2	0.574778	0.533102	1030.2	0.385861	0.371034	1030.2	0.198829	0.191495
1030.4	0.898937	0.943169	1030.4	0.794453	0.774639	1030.4	0.574359	0.533361	1030.4	0.386106	0.371253	1030.4	0.19853	0.191619
1030.6	0.898603	0.943285	1030.6	0.794542	0.774885	1030.6	0.573926	0.533619	1030.6	0.386801	0.371472	1030.6	0.1982	0.191743
1030.8	0.898616	0.943401	1030.8	0.794924	0.775131	1030.8	0.573709	0.533878	1030.8	0.386786	0.371691	1030.8	0.197989	0.191867
1031	0.898696	0.943517	1031	0.7955	0.775377	1031	0.573609	0.534136	1031	0.386443	0.37191	1031	0.198594	0.191992
1031.2	0.899411	0.943633	1031.2	0.795674	0.775622	1031.2	0.573975	0.534394	1031.2	0.387141	0.372129	1031.2	0.19864	0.192116
1031.4	0.899738	0.943748	1031.4	0.795552	0.775867	1031.4	0.57411	0.534652	1031.4	0.387776	0.372347	1031.4	0.198878	0.19224
1031.6	0.900539	0.943863	1031.6	0.795984	0.776112	1031.6	0.574516	0.534909	1031.6	0.387914	0.372566	1031.6	0.198835	0.192364
1031.8	0.900643	0.943978	1031.8	0.796315	0.776356	1031.8	0.574536	0.535167	1031.8	0.388641	0.372784	1031.8	0.19883	0.192488
1032	0.900654	0.944092	1032	0.796488	0.7766	1032	0.575294	0.535424	1032	0.388629	0.373002	1032	0.199577	0.192612
1032.2	0.900432	0.944206	1032.2	0.796601	0.776844	1032.2	0.574589	0.535681	1032.2	0.389009	0.373221	1032.2	0.199143	0.192736
1032.4	0.900781	0.94432	1032.4	0.796576	0.777088	1032.4	0.574331	0.535938	1032.4	0.389146	0.373439	1032.4	0.1989	0.19286
1032.6	0.901405	0.944434	1032.6	0.796632	0.777331	1032.6	0.575225	0.536194	1032.6	0.389509	0.373657	1032.6	0.199743	0.192984
1032.8	0.901507	0.944547	1032.8	0.796593	0.777573	1032.8	0.57503	0.536451	1032.8	0.389191	0.373875	1032.8	0.199421	0.193107
1033	0.901629	0.94466	1033	0.797111	0.777816	1033	0.575739	0.536707	1033	0.389527	0.374093	1033	0.199354	0.193231
1033.2	0.901354	0.944773	1033.2	0.797405	0.778058	1033.2	0.575702	0.536963	1033.2	0.389308	0.37431	1033.2	0.199052	0.193355
1033.4	0.901778	0.944885	1033.4	0.798155	0.7783	1033.4	0.576743	0.537219	1033.4	0.389578	0.374528	1033.4	0.199549	0.193479
1033.6	0.902277	0.944997	1033.6	0.798342	0.778542	1033.6	0.577214	0.537475	1033.6	0.389721	0.374745	1033.6	0.199763	0.193602
1033.8	0.902486	0.945109	1033.8	0.79858	0.778783	1033.8	0.577924	0.53773	1033.8	0.38997	0.374963	1033.8	0.200322	0.193726
1034	0.902622	0.945221	1034	0.798331	0.779024	1034	0.578498	0.537986	1034	0.389824	0.37518	1034	0.199939	0.193849
1034.2	0.903082	0.945332	1034.2	0.798814	0.779264	1034.2	0.578492	0.538241	1034.2	0.38996	0.375397	1034.2	0.200265	0.193973
1034.4	0.903606	0.945444	1034.4	0.79881	0.779505	1034.4	0.578674	0.538496	1034.4	0.390462	0.375615	1034.4	0.199963	0.194096
1034.6	0.904048	0.945555	1034.6	0.799516	0.779745	1034.6	0.578997	0.53875	1034.6	0.390415	0.375832	1034.6	0.200425	0.19422
1034.8	0.904634	0.945665	1034.8	0.7998	0.779984	1034.8	0.579335	0.539005	1034.8	0.390368	0.376048	1034.8	0.201428	0.194343
1035	0.905722	0.945775	1035	0.801001	0.780224	1035	0.579652	0.539259	1035	0.390795	0.376265	1035	0.202037	0.194467
1035.2	0.906792	0.945886	1035.2	0.801413	0.780463	1035.2	0.579702	0.539513	1035.2	0.391261	0.376482	1035.2	0.202487	0.19459
1035.4	0.907368	0.945995	1035.4	0.802003	0.780701	1035.4	0.579822	0.539767	1035.4	0.391741	0.376699	1035.4	0.203134	0.194713
1035.6	0.908014	0.946105	1035.6	0.802526	0.78094	1035.6	0.580132	0.540021	1035.6	0.392226	0.376915	1035.6	0.203851	0.194837
1035.8	0.907698	0.946214	1035.8	0.80294	0.781178	1035.8	0.579758	0.540275	1035.8	0.392688	0.377132	1035.8	0.203921	0.19496
1036	0.907833	0.946323	1036	0.802575	0.781416	1036	0.580293	0.540528	1036	0.392966	0.377348	1036	0.20478	0.195083
1036.2	0.907433	0.946432	1036.2	0.802264	0.781653	1036.2	0.579234	0.540782	1036.2	0.392719	0.377564	1036.2	0.204002	0.195206
1036.4	0.90766	0.946541	1036.4	0.802342	0.78189	1036.4	0.579587	0.541035	1036.4	0.393133	0.37778	1036.4	0.204849	0.195329
1036.6	0.908217	0.946649	1036.6	0.802654	0.782127	1036.6	0.580781	0.541287	1036.6	0.393751	0.377996	1036.6	0.205512	0.195452
1036.8	0.907799	0.946757	1036.8	0.802899	0.782364	1036.8	0.580872	0.54154	1036.8	0.394142	0.378212	1036.8	0.205389	0.195575
1037	0.90704	0.946864	1037	0.803493	0.7826	1037	0.581373	0.541793	1037	0.394577	0.378428	1037	0.206416	0.195698
1037.2	0.905831	0.946972	1037.2	0.803619	0.782836	1037.2	0.581387	0.542045	1037.2	0.394434	0.378644	1037.2	0.206576	0.195821
1037.4	0.905612	0.947079	1037.4	0.803995	0.783072	1037.4	0.582227	0.542297	1037.4	0.39506	0.378859	1037.4	0.206754	0.195944
1037.6	0.905333	0.947186	1037.6	0.803725	0.783307	1037.6	0.582188	0.542549	1037.6	0.395202	0.379075	1037.6	0.206689	0.196067
1037.8	0.904453	0.947293	1037.8	0.803212	0.783542	1037.8	0.582115	0.542801	1037.8	0.394667	0.37929	1037.8	0.205783	0.19619
1038	0.904634	0.947399	1038	0.803315	0.783777	1038	0.582587	0.543052	1038	0.394755	0.379506	1038	0.204986	0.196313
1038.2	0.90611	0.947505	1038.2	0.803656	0.784011	1038.2	0.5832	0.543304	1038.2	0.395355	0.379721	1038.2	0.205351	0.196435
1038.4	0.906622	0.947611	1038.4	0.803704	0.784245	1038.4	0.58336	0.543555	1038.4	0.395517	0.379936	1038.4	0.205142	0.196558
1038.6	0.907354	0.947717	1038.6	0.804215	0.784479	1038.6	0.583701	0.543806	1038.6	0.395789	0.380151	1038.6	0.20569	0.196681
1038.8	0.908389	0.947822	1038.8	0.804656	0.784713	1038.8	0.5846	0.544057	1038.8	0.396409	0.380366	1038.8	0.206263	0.196803
1039	0.909053	0.947927	1039	0.805642	0.784946	1039	0.585035	0.544307	1039	0.396703	0.380581	1039	0.206316	0.196926
1039.2	0.909797	0.948032	1039.2	0.805513	0.785179	1039.2	0.58518	0.544558	1039.2	0.397066	0.380795	1039.2	0.206127	0.197048
1039.4	0.910749	0.948137	1039.4	0.805984	0.785412	1039.4	0.585735	0.544808	1039.4	0.397949	0.38101	1039.4	0.206561	0.197171
1039.6	0.911084	0.948241	1039.6	0.806003	0.785644	1039.6	0.586076	0.545058	1039.6	0.397791	0.381225	1039.6	0.206229	0.197293
1039.8	0.910959	0.948346	1039.8	0.805718	0.785876	1039.8	0.585986	0.545308	1039.8	0.39789	0.381439	1039.8	0.20612	0.197416
1040	0.91085	0.948449	1040	0.805326	0.786108	1040	0.586291	0.545558	1040	0.397878	0.381653	1040	0.205983	0.197538
1040.2	0.910514	0.948553	1040.2	0.805093	0.786339	1040.2	0.585503	0.545807	1040.2	0.397537	0.381868	1040.2	0.205332	0.197661
1040.4	0.910673	0.948656	1040.4	0.804155	0.78657	1040.4	0.585424	0.546057	1040.4	0.397967	0.382082	1040.4	0.205475	0.197783
1040.6	0.910892	0.94876	1040.6	0.804709	0.786801	1040.6	0.586375	0.546306	1040.6	0.398883	0.382296	1040.6	0.206202	0.197905
1040.8	0.910357	0.948862	1040.8	0.804862	0.787031	1040.8	0.58663	0.546555	1040.8	0.399364	0.38251	1040.8	0.20693	0.198027
1041	0.909759	0.948965	1041	0.804955	0.787262	1041	0.58665	0.546803	1041	0.399309	0.382724	1041	0.207207	0.19815
1041.2	0.90966	0.949068	1041.2	0.80522	0.787492	1041.2	0.586307	0.547052	1041.2	0.399299	0.382937	1041.2	0.206688	0.198272
1041.4	0.910439	0.94917	1041.4	0.8061	0.787721	1041.4	0.587145	0.5473	1041.4	0.399752	0.383151	1041.4	0.206911	0.198394
1041.6	0.910035	0.949272	1041.6	0.805135	0.78795	1041.6	0.58694	0.547549	1041.6	0.398981	0.383364	1041.6	0.206697	0.198516
1041.8	0.91031	0.949373	1041.8	0.804958	0.78818	1041.8	0.587024	0.547797	1041.8	0.399004	0.383578	1041.8	0.2061	0.198638
1042	0.911085	0.949475	1042	0.805444	0.788408	1042	0.587381	0.548045	1042	0.399843	0.383791	1042	0.206321	0.19876
1042.2	0.911708	0.949576	1042.2	0.805861	0.788637	1042.2	0.587552	0.548292	1042.2	0.400602	0.384005	1042.2	0.207217	0.198882
1042.4	0.911985	0.949677	1042.4	0.806688	0.788865	1042.4	0.587431	0.54854	1042.4	0.400706	0.384218	1042.4	0.207275	0.199004
1042.6	0.912613	0.949777	1042.6	0.807173	0.789093	1042.6	0.587475	0.548787	1042.6	0.401044	0.384431	1042.6	0.20841	0.199126
1042.8	0.91346	0.949878	1042.8	0.808249	0.78932	1042.8	0.588276	0.549034	1042.8	0.40157	0.384644	1042.8	0.208869	0.199248
1043	0.913784	0.949978	1043	0.808726	0.789547	1043	0.588078	0.549281	1043	0.401901	0.384857	1043	0.209345	0.199369
1043.2	0.91464	0.950078	1043.2	0.809395	0.789774	1043.2	0.588324	0.549528	1043.2	0.401943	0.385069	1043.2	0.209728	0.199491
1043.4	0.914543	0.950178	1043.4	0.809788	0.790001	1043.4	0.588197	0.549775	1043.4	0.401996	0.385282	1043.4	0.21035	0.199613
1043.6	0.914632	0.950277	1043.6	0.809976	0.790227	1043.6	0.588118	0.550021	1043.6	0.401861	0.385495	1043.6	0.210235	0.199735
1043.8	0.914531	0.950376	1043.8	0.810746	0.790453	1043.8	0.588518	0.550267	1043.8	0.402155	0.385707	1043.8	0.210454	0.199856
1044	0.914472	0.950475	1044	0.811314	0.790679	1044	0.589379	0.550513	1044	0.402309	0.385919	1044	0.210649	0.199978
1044.2	0.914542	0.950574	1044.2	0.811035	0.790905	1044.2	0.589483	0.550759	1044.2	0.4018	0.386132	1044.2	0.210739	0.200099
1044.4	0.914368	0.950673	1044.4	0.810912	0.79113	1044.4	0.590201	0.551005	1044.4	0.401563	0.386344	1044.4	0.210843	0.200221
1044.6	0.914349	0.950771	1044.6	0.811977	0.791355	1044.6	0.591366	0.55125	1044.6	0.401325	0.386556	1044.6	0.211437	0.200342
1044.8	0.914334	0.950869	1044.8	0.812264	0.791579	1044.8	0.592022	0.551495	1044.8	0.401573	0.386768	1044.8	0.211865	0.200464
1045	0.9141	0.950967	1045	0.812604	0.791804	1045	0.59197	0.551741	1045	0.401252	0.38698	1045	0.211485	0.200585
1045.2	0.91427	0.951064	1045.2	0.812693	0.792028	1045.2	0.592045	0.551986	1045.2	0.401187	0.387191	1045.2	0.211288	0.200707
1045.4	0.914763	0.951162	1045.4	0.813543	0.792251	1045.4	0.592711	0.55223	1045.4	0.40135	0.387403	1045.4	0.211792	0.200828
1045.6	0.913554	0.951259	1045.6	0.811876	0.792475	1045.6	0.591984	0.552475	1045.6	0.400843	0.387615	1045.6	0.210538	0.200949
1045.8	0.912923	0.951356	1045.8	0.811407	0.792698	1045.8	0.591642	0.552719	1045.8	0.400812	0.387826	1045.8	0.209659	0.20107
1046	0.912931	0.951452	1046	0.810894	0.792921	1046	0.590918	0.552964	1046	0.400824	0.388038	1046	0.209597	0.201192
1046.2	0.913319	0.951549	1046.2	0.810976	0.793143	1046.2	0.591014	0.553208	1046.2	0.401385	0.388249	1046.2	0.209913	0.201313
1046.4	0.913714	0.951645	1046.4	0.810781	0.793366	1046.4	0.590918	0.553451	1046.4	0.401647	0.38846	1046.4	0.209699	0.201434
1046.6	0.91419	0.951741	1046.6	0.811053	0.793588	1046.6	0.590723	0.553695	1046.6	0.402631	0.388671	1046.6	0.210518	0.201555
1046.8	0.914151	0.951836	1046.8	0.811077	0.793809	1046.8	0.590532	0.553939	1046.8	0.403226	0.388882	1046.8	0.210263	0.201676
1047	0.914682	0.951932	1047	0.810684	0.794031	1047	0.590462	0.554182	1047	0.40367	0.389093	1047	0.210578	0.201797
1047.2	0.914643	0.952027	1047.2	0.811251	0.794252	1047.2	0.590249	0.554425	1047.2	0.40336	0.389304	1047.2	0.210499	0.201918
1047.4	0.914852	0.952122	1047.4	0.811429	0.794473	1047.4	0.589884	0.554668	1047.4	0.403742	0.389515	1047.4	0.210191	0.202039
1047.6	0.914212	0.952217	1047.6	0.810885	0.794693	1047.6	0.589692	0.554911	1047.6	0.403545	0.389725	1047.6	0.209606	0.20216
1047.8	0.91419	0.952311	1047.8	0.811139	0.794914	1047.8	0.589849	0.555153	1047.8	0.403839	0.389936	1047.8	0.209416	0.202281
1048	0.914258	0.952406	1048	0.810559	0.795134	1048	0.590283	0.555396	1048	0.404216	0.390146	1048	0.209333	0.202402
1048.2	0.913721	0.9525	1048.2	0.810228	0.795353	1048.2	0.589073	0.555638	1048.2	0.403618	0.390356	1048.2	0.209084	0.202522
1048.4	0.913625	0.952594	1048.4	0.810627	0.795573	1048.4	0.589266	0.55588	1048.4	0.403443	0.390567	1048.4	0.209135	0.202643
1048.6	0.914005	0.952687	1048.6	0.811507	0.795792	1048.6	0.589369	0.556122	1048.6	0.403468	0.390777	1048.6	0.209641	0.202764
1048.8	0.914652	0.952781	1048.8	0.81199	0.796011	1048.8	0.589866	0.556364	1048.8	0.404213	0.390987	1048.8	0.209798	0.202885
1049	0.915108	0.952874	1049	0.812721	0.796229	1049	0.590421	0.556605	1049	0.404182	0.391197	1049	0.210307	0.203005
1049.2	0.915556	0.952967	1049.2	0.812601	0.796448	1049.2	0.590935	0.556847	1049.2	0.404105	0.391407	1049.2	0.210253	0.203126
1049.4	0.915928	0.95306	1049.4	0.813122	0.796666	1049.4	0.591168	0.557088	1049.4	0.404168	0.391616	1049.4	0.21081	0.203246
1049.6	0.915148	0.953152	1049.6	0.812051	0.796883	1049.6	0.591155	0.557329	1049.6	0.403788	0.391826	1049.6	0.21037	0.203367
1049.8	0.915772	0.953245	1049.8	0.812448	0.797101	1049.8	0.592049	0.557569	1049.8	0.404238	0.392035	1049.8	0.211081	0.203487
1050	0.916232	0.953337	1050	0.812503	0.797318	1050	0.591753	0.55781	1050	0.404836	0.392245	1050	0.212149	0.203608
1050.2	0.917124	0.953429	1050.2	0.813142	0.797535	1050.2	0.592796	0.558051	1050.2	0.405524	0.392454	1050.2	0.213279	0.203728
1050.4	0.917358	0.95352	1050.4	0.813561	0.797751	1050.4	0.593229	0.558291	1050.4	0.405846	0.392663	1050.4	0.213701	0.203849
1050.6	0.918398	0.953612	1050.6	0.814533	0.797968	1050.6	0.5945	0.558531	1050.6	0.407119	0.392873	1050.6	0.214888	0.203969
1050.8	0.91913	0.953703	1050.8	0.814394	0.798184	1050.8	0.595454	0.558771	1050.8	0.4072	0.393082	1050.8	0.2152	0.204089
1051	0.91938	0.953794	1051	0.815155	0.798399	1051	0.596064	0.559011	1051	0.407369	0.393291	1051	0.215708	0.204209
1051.2	0.919454	0.953884	1051.2	0.815863	0.798615	1051.2	0.595976	0.55925	1051.2	0.407898	0.3935	1051.2	0.215643	0.20433
1051.4	0.920158	0.953975	1051.4	0.816221	0.79883	1051.4	0.59634	0.55949	1051.4	0.40876	0.393708	1051.4	0.21543	0.20445
1051.6	0.919426	0.954065	1051.6	0.815812	0.799045	1051.6	0.595975	0.559729	1051.6	0.409133	0.393917	1051.6	0.215345	0.20457
1051.8	0.920415	0.954155	1051.8	0.816793	0.79926	1051.8	0.596204	0.559968	1051.8	0.410647	0.394126	1051.8	0.215879	0.20469
1052	0.920715	0.954245	1052	0.817274	0.799474	1052	0.596397	0.560207	1052	0.411271	0.394334	1052	0.215867	0.20481
1052.2	0.920844	0.954335	1052.2	0.817974	0.799688	1052.2	0.596029	0.560445	1052.2	0.411133	0.394542	1052.2	0.215907	0.20493
1052.4	0.921307	0.954424	1052.4	0.818201	0.799902	1052.4	0.595951	0.560684	1052.4	0.410525	0.394751	1052.4	0.215029	0.20505
1052.6	0.921494	0.954514	1052.6	0.818539	0.800115	1052.6	0.595956	0.560922	1052.6	0.410404	0.394959	1052.6	0.214303	0.20517
1052.8	0.921112	0.954603	1052.8	0.818579	0.800329	1052.8	0.596253	0.56116	1052.8	0.41031	0.395167	1052.8	0.213996	0.20529
1053	0.920874	0.954691	1053	0.818247	0.800542	1053	0.596388	0.561398	1053	0.41011	0.395375	1053	0.213628	0.20541
1053.2	0.920494	0.95478	1053.2	0.817933	0.800754	1053.2	0.596495	0.561636	1053.2	0.409885	0.395583	1053.2	0.21359	0.205529
1053.4	0.92048	0.954868	1053.4	0.818117	0.800967	1053.4	0.596586	0.561874	1053.4	0.409915	0.395791	1053.4	0.214097	0.205649
1053.6	0.919927	0.954957	1053.6	0.817826	0.801179	1053.6	0.59638	0.562111	1053.6	0.409715	0.395998	1053.6	0.214008	0.205769
1053.8	0.919783	0.955044	1053.8	0.817166	0.801391	1053.8	0.595963	0.562348	1053.8	0.409646	0.396206	1053.8	0.213808	0.205889
1054	0.919298	0.955132	1054	0.816812	0.801602	1054	0.595392	0.562586	1054	0.409135	0.396414	1054	0.213856	0.206008
1054.2	0.919784	0.95522	1054.2	0.816664	0.801814	1054.2	0.596435	0.562822	1054.2	0.409043	0.396621	1054.2	0.214213	0.206128
1054.4	0.919826	0.955307	1054.4	0.816	0.802025	1054.4	0.597061	0.563059	1054.4	0.409442	0.396828	1054.4	0.214004	0.206248
1054.6	0.920891	0.955394	1054.6	0.816246	0.802235	1054.6	0.598166	0.563296	1054.6	0.410527	0.397036	1054.6	0.214129	0.206367
1054.8	0.92091	0.955481	1054.8	0.816058	0.802446	1054.8	0.598333	0.563532	1054.8	0.410767	0.397243	1054.8	0.214426	0.206487
1055	0.920584	0.955568	1055	0.816272	0.802656	1055	0.597717	0.563768	1055	0.411461	0.39745	1055	0.214378	0.206606
1055.2	0.921687	0.955654	1055.2	0.816624	0.802866	1055.2	0.597968	0.564004	1055.2	0.412646	0.397657	1055.2	0.214424	0.206725
1055.4	0.922403	0.95574	1055.4	0.817364	0.803076	1055.4	0.598877	0.56424	1055.4	0.413798	0.397864	1055.4	0.215593	0.206845
1055.6	0.922988	0.955827	1055.6	0.817207	0.803285	1055.6	0.599481	0.564476	1055.6	0.415135	0.39807	1055.6	0.216585	0.206964
1055.8	0.923952	0.955912	1055.8	0.817783	0.803494	1055.8	0.599973	0.564711	1055.8	0.41555	0.398277	1055.8	0.216658	0.207084
1056	0.924037	0.955998	1056	0.818284	0.803703	1056	0.599722	0.564947	1056	0.41533	0.398483	1056	0.216266	0.207203
1056.2	0.924336	0.956083	1056.2	0.818294	0.803912	1056.2	0.59928	0.565182	1056.2	0.414862	0.39869	1056.2	0.215834	0.207322
1056.4	0.924029	0.956169	1056.4	0.81774	0.80412	1056.4	0.598099	0.565417	1056.4	0.413931	0.398896	1056.4	0.214692	0.207441
1056.6	0.923586	0.956254	1056.6	0.817684	0.804328	1056.6	0.598151	0.565652	1056.6	0.413996	0.399103	1056.6	0.21469	0.20756
1056.8	0.923357	0.956339	1056.8	0.817635	0.804536	1056.8	0.597949	0.565886	1056.8	0.413995	0.399309	1056.8	0.215209	0.20768
1057	0.922653	0.956423	1057	0.816891	0.804743	1057	0.597593	0.566121	1057	0.413583	0.399515	1057	0.214473	0.207799
1057.2	0.922485	0.956508	1057.2	0.816881	0.80495	1057.2	0.59739	0.566355	1057.2	0.413031	0.399721	1057.2	0.21501	0.207918
1057.4	0.922178	0.956592	1057.4	0.816718	0.805157	1057.4	0.596962	0.566589	1057.4	0.413071	0.399927	1057.4	0.21486	0.208037
1057.6	0.921966	0.956676	1057.6	0.816482	0.805364	1057.6	0.596472	0.566823	1057.6	0.412615	0.400133	1057.6	0.214704	0.208156
1057.8	0.922444	0.95676	1057.8	0.816695	0.805571	1057.8	0.596647	0.567057	1057.8	0.412411	0.400338	1057.8	0.21453	0.208275
1058	0.922192	0.956843	1058	0.817144	0.805777	1058	0.596932	0.567291	1058	0.411954	0.400544	1058	0.214561	0.208393
1058.2	0.922556	0.956927	1058.2	0.817321	0.805983	1058.2	0.597859	0.567524	1058.2	0.412612	0.400749	1058.2	0.215386	0.208512
1058.4	0.922816	0.95701	1058.4	0.817195	0.806188	1058.4	0.598482	0.567757	1058.4	0.412563	0.400955	1058.4	0.21546	0.208631
1058.6	0.923162	0.957093	1058.6	0.817882	0.806394	1058.6	0.59835	0.56799	1058.6	0.412525	0.40116	1058.6	0.215539	0.20875
1058.8	0.923935	0.957176	1058.8	0.818714	0.806599	1058.8	0.598846	0.568223	1058.8	0.41297	0.401365	1058.8	0.216674	0.208869
1059	0.924657	0.957258	1059	0.818892	0.806803	1059	0.599241	0.568456	1059	0.413255	0.401571	1059	0.217035	0.208987
1059.2	0.925753	0.957341	1059.2	0.819754	0.807008	1059.2	0.600242	0.568689	1059.2	0.414034	0.401776	1059.2	0.217917	0.209106
1059.4	0.926978	0.957423	1059.4	0.820524	0.807212	1059.4	0.601402	0.568921	1059.4	0.414819	0.401981	1059.4	0.219239	0.209225
1059.6	0.927344	0.957505	1059.6	0.820729	0.807416	1059.6	0.601689	0.569153	1059.6	0.414874	0.402185	1059.6	0.219098	0.209343
1059.8	0.92723	0.957587	1059.8	0.821244	0.80762	1059.8	0.601578	0.569385	1059.8	0.41382	0.40239	1059.8	0.21864	0.209462
1060	0.927367	0.957668	1060	0.822085	0.807824	1060	0.601515	0.569617	1060	0.414477	0.402595	1060	0.218376	0.20958
1060.2	0.927362	0.95775	1060.2	0.822289	0.808027	1060.2	0.602066	0.569849	1060.2	0.413888	0.402799	1060.2	0.218194	0.209699
1060.4	0.927513	0.957831	1060.4	0.822679	0.80823	1060.4	0.602615	0.570081	1060.4	0.414082	0.403004	1060.4	0.21801	0.209817
1060.6	0.927386	0.957912	1060.6	0.823167	0.808433	1060.6	0.603194	0.570312	1060.6	0.414432	0.403208	1060.6	0.218781	0.209936
1060.8	0.926763	0.957993	1060.8	0.822933	0.808635	1060.8	0.602919	0.570543	1060.8	0.414103	0.403413	1060.8	0.218078	0.210054
1061	0.926227	0.958073	1061	0.822635	0.808837	1061	0.602227	0.570774	1061	0.414154	0.403617	1061	0.217573	0.210172
1061.2	0.926572	0.958154	1061.2	0.823071	0.809039	1061.2	0.602303	0.571005	1061.2	0.414844	0.403821	1061.2	0.21696	0.210291
1061.4	0.926408	0.958234	1061.4	0.82295	0.809241	1061.4	0.602203	0.571236	1061.4	0.415188	0.404025	1061.4	0.217077	0.210409
1061.6	0.926119	0.958314	1061.6	0.822875	0.809442	1061.6	0.601962	0.571466	1061.6	0.415122	0.404229	1061.6	0.216504	0.210527
1061.8	0.925586	0.958394	1061.8	0.822737	0.809643	1061.8	0.601947	0.571697	1061.8	0.415203	0.404433	1061.8	0.215975	0.210645
1062	0.925373	0.958473	1062	0.822955	0.809844	1062	0.601865	0.571927	1062	0.415665	0.404636	1062	0.216091	0.210763
1062.2	0.925668	0.958553	1062.2	0.822995	0.810045	1062.2	0.602378	0.572157	1062.2	0.41625	0.40484	1062.2	0.216112	0.210881
1062.4	0.925853	0.958632	1062.4	0.822703	0.810245	1062.4	0.602425	0.572387	1062.4	0.416266	0.405044	1062.4	0.215981	0.210999
1062.6	0.925849	0.958711	1062.6	0.822889	0.810445	1062.6	0.601859	0.572616	1062.6	0.416895	0.405247	1062.6	0.216225	0.211118
1062.8	0.926377	0.95879	1062.8	0.823085	0.810645	1062.8	0.602268	0.572846	1062.8	0.417453	0.40545	1062.8	0.216545	0.211235
1063	0.92677	0.958869	1063	0.822421	0.810845	1063	0.60227	0.573075	1063	0.418032	0.405654	1063	0.217034	0.211353
1063.2	0.927248	0.958947	1063.2	0.822845	0.811044	1063.2	0.602322	0.573304	1063.2	0.418316	0.405857	1063.2	0.217225	0.211471
1063.4	0.927937	0.959026	1063.4	0.823281	0.811243	1063.4	0.602626	0.573533	1063.4	0.418404	0.40606	1063.4	0.217937	0.211589
1063.6	0.927989	0.959104	1063.6	0.823689	0.811442	1063.6	0.602937	0.573762	1063.6	0.418737	0.406263	1063.6	0.218396	0.211707
1063.8	0.928956	0.959182	1063.8	0.82427	0.81164	1063.8	0.603996	0.573991	1063.8	0.419175	0.406466	1063.8	0.219495	0.211825
1064	0.929534	0.95926	1064	0.825121	0.811839	1064	0.604908	0.574219	1064	0.419765	0.406668	1064	0.220214	0.211943
1064.2	0.929389	0.959337	1064.2	0.825461	0.812037	1064.2	0.605583	0.574447	1064.2	0.419259	0.406871	1064.2	0.221207	0.21206
1064.4	0.930177	0.959415	1064.4	0.825883	0.812234	1064.4	0.606367	0.574676	1064.4	0.419598	0.407074	1064.4	0.222152	0.212178
1064.6	0.930918	0.959492	1064.6	0.826586	0.812432	1064.6	0.60697	0.574904	1064.6	0.420087	0.407276	1064.6	0.223062	0.212296
1064.8	0.930895	0.959569	1064.8	0.826183	0.812629	1064.8	0.606923	0.575131	1064.8	0.41983	0.407479	1064.8	0.222607	0.212413
1065	0.931418	0.959646	1065	0.826353	0.812826	1065	0.60699	0.575359	1065	0.420596	0.407681	1065	0.223135	0.212531
1065.2	0.93095	0.959722	1065.2	0.826277	0.813023	1065.2	0.606778	0.575586	1065.2	0.420283	0.407883	1065.2	0.222504	0.212648
1065.4	0.930597	0.959799	1065.4	0.82582	0.813219	1065.4	0.606385	0.575814	1065.4	0.419502	0.408085	1065.4	0.22244	0.212766
1065.6	0.929711	0.959875	1065.6	0.825804	0.813416	1065.6	0.6059	0.576041	1065.6	0.418971	0.408287	1065.6	0.221535	0.212883
1065.8	0.929742	0.959951	1065.8	0.826056	0.813612	1065.8	0.606715	0.576268	1065.8	0.419187	0.408489	1065.8	0.221508	0.213001
1066	0.930435	0.960027	1066	0.826518	0.813807	1066	0.607313	0.576495	1066	0.420069	0.408691	1066	0.221999	0.213118
1066.2	0.930427	0.960103	1066.2	0.826569	0.814003	1066.2	0.60768	0.576721	1066.2	0.420218	0.408893	1066.2	0.222264	0.213235
1066.4	0.930806	0.960178	1066.4	0.826684	0.814198	1066.4	0.607877	0.576948	1066.4	0.420703	0.409095	1066.4	0.223236	0.213353
1066.6	0.930581	0.960254	1066.6	0.826652	0.814393	1066.6	0.607771	0.577174	1066.6	0.420095	0.409296	1066.6	0.22277	0.21347
1066.8	0.930386	0.960329	1066.8	0.826252	0.814588	1066.8	0.607517	0.5774	1066.8	0.420476	0.409498	1066.8	0.222519	0.213587
1067	0.931364	0.960404	1067	0.826167	0.814782	1067	0.607962	0.577626	1067	0.421345	0.409699	1067	0.222841	0.213704
1067.2	0.931384	0.960479	1067.2	0.826275	0.814976	1067.2	0.60867	0.577852	1067.2	0.421563	0.4099	1067.2	0.222847	0.213821
1067.4	0.932221	0.960553	1067.4	0.826885	0.81517	1067.4	0.609094	0.578077	1067.4	0.4226	0.410102	1067.4	0.223721	0.213939
1067.6	0.932912	0.960628	1067.6	0.827311	0.815364	1067.6	0.609283	0.578303	1067.6	0.423263	0.410303	1067.6	0.223883	0.214056
1067.8	0.932776	0.960702	1067.8	0.827557	0.815558	1067.8	0.609717	0.578528	1067.8	0.423892	0.410504	1067.8	0.224151	0.214173
1068	0.93261	0.960776	1068	0.828005	0.815751	1068	0.609526	0.578753	1068	0.423729	0.410705	1068	0.223674	0.21429
1068.2	0.932594	0.96085	1068.2	0.828348	0.815944	1068.2	0.609511	0.578978	1068.2	0.423577	0.410905	1068.2	0.223005	0.214407
1068.4	0.932593	0.960924	1068.4	0.828475	0.816136	1068.4	0.609304	0.579203	1068.4	0.42349	0.411106	1068.4	0.22246	0.214524
1068.6	0.933226	0.960997	1068.6	0.829255	0.816329	1068.6	0.60896	0.579428	1068.6	0.424074	0.411307	1068.6	0.222156	0.21464
1068.8	0.932493	0.961071	1068.8	0.829281	0.816521	1068.8	0.608473	0.579652	1068.8	0.423929	0.411507	1068.8	0.221799	0.214757
1069	0.932443	0.961144	1069	0.829496	0.816713	1069	0.608178	0.579876	1069	0.423905	0.411708	1069	0.22163	0.214874
1069.2	0.931365	0.961217	1069.2	0.829393	0.816905	1069.2	0.606829	0.580101	1069.2	0.423088	0.411908	1069.2	0.220969	0.214991
1069.4	0.931009	0.96129	1069.4	0.828636	0.817096	1069.4	0.606375	0.580325	1069.4	0.422153	0.412109	1069.4	0.220213	0.215108
1069.6	0.930409	0.961362	1069.6	0.828856	0.817287	1069.6	0.606423	0.580548	1069.6	0.421761	0.412309	1069.6	0.220358	0.215224
1069.8	0.930168	0.961435	1069.8	0.828409	0.817478	1069.8	0.606967	0.580772	1069.8	0.421995	0.412509	1069.8	0.220583	0.215341
1070	0.930148	0.961507	1070	0.828096	0.817669	1070	0.606996	0.580995	1070	0.42154	0.412709	1070	0.220753	0.215458
1070.2	0.930176	0.961579	1070.2	0.827759	0.81786	1070.2	0.60728	0.581219	1070.2	0.421419	0.412909	1070.2	0.221145	0.215574
1070.4	0.930348	0.961651	1070.4	0.827503	0.81805	1070.4	0.60769	0.581442	1070.4	0.421675	0.413109	1070.4	0.22131	0.215691
1070.6	0.929804	0.961723	1070.6	0.827017	0.81824	1070.6	0.607954	0.581665	1070.6	0.421568	0.413308	1070.6	0.220818	0.215807
1070.8	0.930486	0.961795	1070.8	0.826441	0.818429	1070.8	0.608336	0.581888	1070.8	0.422493	0.413508	1070.8	0.220991	0.215924
1071	0.931095	0.961866	1071	0.826095	0.818619	1071	0.608971	0.58211	1071	0.422195	0.413707	1071	0.22103	0.21604
1071.2	0.93151	0.961937	1071.2	0.826606	0.818808	1071.2	0.610238	0.582333	1071.2	0.423021	0.413907	1071.2	0.221955	0.216156
1071.4	0.93221	0.962009	1071.4	0.827114	0.818997	1071.4	0.610207	0.582555	1071.4	0.423657	0.414106	1071.4	0.222017	0.216273
1071.6	0.933222	0.96208	1071.6	0.827792	0.819186	1071.6	0.610563	0.582777	1071.6	0.424159	0.414305	1071.6	0.222319	0.216389
1071.8	0.933527	0.96215	1071.8	0.828675	0.819374	1071.8	0.611441	0.582999	1071.8	0.424805	0.414505	1071.8	0.22259	0.216505
1072	0.934957	0.962221	1072	0.82983	0.819563	1072	0.612286	0.583221	1072	0.425408	0.414704	1072	0.222888	0.216622
1072.2	0.935339	0.962291	1072.2	0.830227	0.819751	1072.2	0.611995	0.583443	1072.2	0.42504	0.414903	1072.2	0.222524	0.216738
1072.4	0.935902	0.962362	1072.4	0.831586	0.819938	1072.4	0.611998	0.583664	1072.4	0.42609	0.415102	1072.4	0.223564	0.216854
1072.6	0.937298	0.962432	1072.6	0.832444	0.820126	1072.6	0.612634	0.583885	1072.6	0.427153	0.4153	1072.6	0.224439	0.21697
1072.8	0.937564	0.962502	1072.8	0.833055	0.820313	1072.8	0.612901	0.584106	1072.8	0.427495	0.415499	1072.8	0.225134	0.217086
1073	0.937374	0.962571	1073	0.832894	0.8205	1073	0.612614	0.584327	1073	0.427375	0.415698	1073	0.224871	0.217202
1073.2	0.936807	0.962641	1073.2	0.833184	0.820687	1073.2	0.612177	0.584548	1073.2	0.427321	0.415896	1073.2	0.22513	0.217318
1073.4	0.937352	0.96271	1073.4	0.833042	0.820874	1073.4	0.61284	0.584769	1073.4	0.427154	0.416095	1073.4	0.225391	0.217434
1073.6	0.937236	0.96278	1073.6	0.833229	0.82106	1073.6	0.612476	0.584989	1073.6	0.4265	0.416293	1073.6	0.225459	0.21755
1073.8	0.93753	0.962849	1073.8	0.833564	0.821246	1073.8	0.612484	0.58521	1073.8	0.42648	0.416491	1073.8	0.225946	0.217666
1074	0.938062	0.962918	1074	0.833742	0.821432	1074	0.613008	0.58543	1074	0.426317	0.416689	1074	0.226409	0.217782
1074.2	0.938589	0.962986	1074.2	0.833573	0.821617	1074.2	0.613423	0.58565	1074.2	0.426925	0.416888	1074.2	0.227251	0.217898
1074.4	0.93867	0.963055	1074.4	0.833731	0.821803	1074.4	0.613598	0.58587	1074.4	0.427189	0.417086	1074.4	0.227511	0.218014
1074.6	0.938067	0.963123	1074.6	0.83341	0.821988	1074.6	0.613231	0.58609	1074.6	0.426705	0.417283	1074.6	0.227344	0.218129
1074.8	0.938741	0.963192	1074.8	0.833787	0.822173	1074.8	0.613639	0.586309	1074.8	0.426635	0.417481	1074.8	0.227787	0.218245
1075	0.938231	0.96326	1075	0.83332	0.822357	1075	0.612995	0.586528	1075	0.426253	0.417679	1075	0.227717	0.218361
1075.2	0.938277	0.963328	1075.2	0.833377	0.822542	1075.2	0.613409	0.586748	1075.2	0.426874	0.417877	1075.2	0.228179	0.218476
1075.4	0.938646	0.963395	1075.4	0.833286	0.822726	1075.4	0.613129	0.586967	1075.4	0.426968	0.418074	1075.4	0.227461	0.218592
1075.6	0.939391	0.963463	1075.6	0.833725	0.82291	1075.6	0.613899	0.587186	1075.6	0.427889	0.418272	1075.6	0.227627	0.218708
1075.8	0.939183	0.96353	1075.8	0.833618	0.823093	1075.8	0.614204	0.587404	1075.8	0.428213	0.418469	1075.8	0.22716	0.218823
1076	0.93927	0.963598	1076	0.833759	0.823277	1076	0.614276	0.587623	1076	0.428743	0.418666	1076	0.226976	0.218939
1076.2	0.93942	0.963665	1076.2	0.833552	0.82346	1076.2	0.613993	0.587841	1076.2	0.429379	0.418863	1076.2	0.22653	0.219054
1076.4	0.939895	0.963732	1076.4	0.833678	0.823643	1076.4	0.614507	0.588059	1076.4	0.430898	0.41906	1076.4	0.22702	0.21917
1076.6	0.940251	0.963799	1076.6	0.833207	0.823826	1076.6	0.615253	0.588277	1076.6	0.431569	0.419257	1076.6	0.226523	0.219285
1076.8	0.939976	0.963865	1076.8	0.833285	0.824008	1076.8	0.615192	0.588495	1076.8	0.431889	0.419454	1076.8	0.226406	0.2194
1077	0.938883	0.963932	1077	0.832581	0.82419	1077	0.61561	0.588713	1077	0.432143	0.419651	1077	0.226119	0.219516
1077.2	0.938918	0.963998	1077.2	0.832908	0.824372	1077.2	0.615935	0.588931	1077.2	0.432373	0.419848	1077.2	0.226345	0.219631
1077.4	0.938878	0.964064	1077.4	0.832698	0.824554	1077.4	0.615986	0.589148	1077.4	0.431812	0.420044	1077.4	0.226146	0.219746
1077.6	0.938824	0.96413	1077.6	0.832667	0.824736	1077.6	0.615525	0.589365	1077.6	0.431249	0.420241	1077.6	0.225908	0.219861
1077.8	0.939163	0.964196	1077.8	0.833235	0.824917	1077.8	0.616005	0.589582	1077.8	0.431883	0.420437	1077.8	0.226473	0.219977
1078	0.939198	0.964262	1078	0.833085	0.825098	1078	0.616457	0.589799	1078	0.432115	0.420634	1078	0.226947	0.220092
1078.2	0.939345	0.964327	1078.2	0.833661	0.825279	1078.2	0.616447	0.590016	1078.2	0.432659	0.42083	1078.2	0.227238	0.220207
1078.4	0.938546	0.964392	1078.4	0.833526	0.825459	1078.4	0.615899	0.590233	1078.4	0.431752	0.421026	1078.4	0.227404	0.220322
1078.6	0.937926	0.964458	1078.6	0.833871	0.82564	1078.6	0.615709	0.590449	1078.6	0.431233	0.421222	1078.6	0.227126	0.220437
1078.8	0.938255	0.964523	1078.8	0.834408	0.82582	1078.8	0.616197	0.590666	1078.8	0.43138	0.421418	1078.8	0.22744	0.220552
1079	0.938138	0.964588	1079	0.834696	0.826	1079	0.615705	0.590882	1079	0.431353	0.421614	1079	0.226697	0.220667
1079.2	0.938175	0.964652	1079.2	0.834672	0.826179	1079.2	0.616021	0.591098	1079.2	0.431031	0.42181	1079.2	0.226369	0.220782
1079.4	0.938795	0.964717	1079.4	0.834471	0.826359	1079.4	0.616557	0.591313	1079.4	0.431331	0.422005	1079.4	0.226368	0.220897
1079.6	0.939272	0.964781	1079.6	0.834703	0.826538	1079.6	0.617053	0.591529	1079.6	0.431237	0.422201	1079.6	0.226885	0.221011
1079.8	0.940308	0.964846	1079.8	0.835014	0.826717	1079.8	0.617564	0.591745	1079.8	0.431054	0.422397	1079.8	0.227079	0.221126
1080	0.941293	0.96491	1080	0.835489	0.826896	1080	0.617821	0.59196	1080	0.431768	0.422592	1080	0.227537	0.221241
1080.2	0.941951	0.964974	1080.2	0.835252	0.827074	1080.2	0.618055	0.592175	1080.2	0.432083	0.422787	1080.2	0.228199	0.221356
1080.4	0.942252	0.965037	1080.4	0.835627	0.827252	1080.4	0.618466	0.59239	1080.4	0.431736	0.422983	1080.4	0.228268	0.22147
1080.6	0.942552	0.965101	1080.6	0.836002	0.82743	1080.6	0.619137	0.592605	1080.6	0.431833	0.423178	1080.6	0.228704	0.221585
1080.8	0.942597	0.965164	1080.8	0.836464	0.827608	1080.8	0.619418	0.59282	1080.8	0.432036	0.423373	1080.8	0.229727	0.2217
1081	0.942545	0.965228	1081	0.836004	0.827786	1081	0.619817	0.593034	1081	0.432016	0.423568	1081	0.230067	0.221814
1081.2	0.943393	0.965291	1081.2	0.837011	0.827963	1081.2	0.619834	0.593249	1081.2	0.432179	0.423763	1081.2	0.230552	0.221929
1081.4	0.943266	0.965354	1081.4	0.836783	0.82814	1081.4	0.618852	0.593463	1081.4	0.431691	0.423958	1081.4	0.230409	0.222043
1081.6	0.944276	0.965417	1081.6	0.837417	0.828317	1081.6	0.619157	0.593677	1081.6	0.432203	0.424152	1081.6	0.231181	0.222158
1081.8	0.944986	0.96548	1081.8	0.837759	0.828494	1081.8	0.619334	0.593891	1081.8	0.433397	0.424347	1081.8	0.232165	0.222272
1082	0.944488	0.965542	1082	0.838101	0.82867	1082	0.619122	0.594105	1082	0.433453	0.424542	1082	0.232062	0.222386
1082.2	0.944743	0.965605	1082.2	0.838985	0.828846	1082.2	0.618861	0.594318	1082.2	0.433817	0.424736	1082.2	0.232286	0.222501
1082.4	0.94394	0.965667	1082.4	0.839007	0.829022	1082.4	0.618235	0.594532	1082.4	0.433405	0.42493	1082.4	0.231917	0.222615
1082.6	0.943946	0.965729	1082.6	0.839726	0.829198	1082.6	0.61863	0.594745	1082.6	0.434245	0.425125	1082.6	0.231309	0.222729
1082.8	0.943964	0.965791	1082.8	0.839881	0.829374	1082.8	0.618528	0.594958	1082.8	0.434934	0.425319	1082.8	0.230703	0.222844
1083	0.944454	0.965853	1083	0.840415	0.829549	1083	0.61886	0.595171	1083	0.435842	0.425513	1083	0.23067	0.222958
1083.2	0.943667	0.965915	1083.2	0.839267	0.829724	1083.2	0.618533	0.595384	1083.2	0.435849	0.425707	1083.2	0.230014	0.223072
1083.4	0.944114	0.965976	1083.4	0.839172	0.829899	1083.4	0.618928	0.595596	1083.4	0.436233	0.425901	1083.4	0.230354	0.223186
1083.6	0.944435	0.966037	1083.6	0.839979	0.830073	1083.6	0.619314	0.595809	1083.6	0.435711	0.426095	1083.6	0.230468	0.2233
1083.8	0.94458	0.966099	1083.8	0.839958	0.830248	1083.8	0.619377	0.596021	1083.8	0.436106	0.426288	1083.8	0.230244	0.223414
1084	0.944271	0.96616	1084	0.839137	0.830422	1084	0.618497	0.596233	1084	0.435996	0.426482	1084	0.230415	0.223528
1084.2	0.943744	0.966221	1084.2	0.839211	0.830596	1084.2	0.619052	0.596445	1084.2	0.435204	0.426676	1084.2	0.229845	0.223642
1084.4	0.943228	0.966281	1084.4	0.839366	0.830769	1084.4	0.619524	0.596657	1084.4	0.435109	0.426869	1084.4	0.229637	0.223756
1084.6	0.943027	0.966342	1084.6	0.83937	0.830943	1084.6	0.619539	0.596869	1084.6	0.435536	0.427062	1084.6	0.230491	0.22387
1084.8	0.943209	0.966403	1084.8	0.839272	0.831116	1084.8	0.620023	0.597081	1084.8	0.435444	0.427256	1084.8	0.230781	0.223984
1085	0.942979	0.966463	1085	0.838612	0.831289	1085	0.619789	0.597292	1085	0.4347	0.427449	1085	0.230451	0.224098
1085.2	0.942769	0.966523	1085.2	0.839465	0.831462	1085.2	0.620175	0.597503	1085.2	0.434154	0.427642	1085.2	0.230451	0.224212
1085.4	0.942789	0.966583	1085.4	0.839216	0.831635	1085.4	0.620007	0.597714	1085.4	0.433832	0.427835	1085.4	0.229817	0.224325
1085.6	0.943367	0.966643	1085.6	0.840044	0.831807	1085.6	0.620669	0.597925	1085.6	0.434211	0.428028	1085.6	0.23056	0.224439
1085.8	0.943181	0.966703	1085.8	0.840169	0.831979	1085.8	0.620769	0.598136	1085.8	0.434148	0.428221	1085.8	0.230059	0.224553
1086	0.942436	0.966762	1086	0.839989	0.832151	1086	0.620334	0.598347	1086	0.433159	0.428414	1086	0.228948	0.224666
1086.2	0.9428	0.966822	1086.2	0.840095	0.832323	1086.2	0.620232	0.598557	1086.2	0.432928	0.428606	1086.2	0.228897	0.22478
1086.4	0.942173	0.966881	1086.4	0.840191	0.832494	1086.4	0.620124	0.598767	1086.4	0.432798	0.428799	1086.4	0.228437	0.224894
1086.6	0.942934	0.96694	1086.6	0.840697	0.832665	1086.6	0.620561	0.598977	1086.6	0.433387	0.428991	1086.6	0.228805	0.225007
1086.8	0.943465	0.967	1086.8	0.840789	0.832836	1086.8	0.621329	0.599187	1086.8	0.434377	0.429184	1086.8	0.228911	0.225121
1087	0.944057	0.967058	1087	0.840488	0.833007	1087	0.621271	0.599397	1087	0.434678	0.429376	1087	0.228914	0.225234
1087.2	0.94394	0.967117	1087.2	0.840002	0.833178	1087.2	0.62128	0.599607	1087.2	0.434702	0.429568	1087.2	0.22876	0.225348
1087.4	0.94486	0.967176	1087.4	0.839838	0.833348	1087.4	0.621507	0.599816	1087.4	0.434796	0.42976	1087.4	0.229338	0.225461
1087.6	0.94485	0.967234	1087.6	0.839748	0.833518	1087.6	0.621465	0.600026	1087.6	0.435082	0.429952	1087.6	0.229901	0.225574
1087.8	0.944988	0.967293	1087.8	0.839684	0.833688	1087.8	0.621628	0.600235	1087.8	0.43617	0.430144	1087.8	0.230089	0.225688
1088	0.945418	0.967351	1088	0.839571	0.833858	1088	0.621648	0.600444	1088	0.436494	0.430336	1088	0.230154	0.225801
1088.2	0.945566	0.967409	1088.2	0.840279	0.834027	1088.2	0.622544	0.600653	1088.2	0.437319	0.430528	1088.2	0.230268	0.225914
1088.4	0.944762	0.967467	1088.4	0.84002	0.834196	1088.4	0.621844	0.600862	1088.4	0.4375	0.43072	1088.4	0.230822	0.226027
1088.6	0.944836	0.967525	1088.6	0.840104	0.834365	1088.6	0.622377	0.60107	1088.6	0.438244	0.430911	1088.6	0.231437	0.226141
1088.8	0.945016	0.967582	1088.8	0.840056	0.834534	1088.8	0.622629	0.601279	1088.8	0.438082	0.431103	1088.8	0.231148	0.226254
1089	0.944283	0.96764	1089	0.840806	0.834703	1089	0.622321	0.601487	1089	0.438218	0.431294	1089	0.230941	0.226367
1089.2	0.944283	0.967697	1089.2	0.841702	0.834871	1089.2	0.622864	0.601695	1089.2	0.43887	0.431486	1089.2	0.231154	0.22648
1089.4	0.94454	0.967754	1089.4	0.842146	0.835039	1089.4	0.622649	0.601903	1089.4	0.43979	0.431677	1089.4	0.231842	0.226593
1089.6	0.944457	0.967811	1089.6	0.842711	0.835207	1089.6	0.622466	0.602111	1089.6	0.440022	0.431868	1089.6	0.232475	0.226706
1089.8	0.944558	0.967868	1089.8	0.842894	0.835375	1089.8	0.621885	0.602319	1089.8	0.439256	0.432059	1089.8	0.231802	0.226819
1090	0.944507	0.967925	1090	0.842533	0.835542	1090	0.62167	0.602526	1090	0.439367	0.43225	1090	0.231543	0.226932
1090.2	0.945108	0.967982	1090.2	0.842958	0.83571	1090.2	0.621576	0.602733	1090.2	0.439412	0.432441	1090.2	0.231795	0.227045
1090.4	0.945751	0.968038	1090.4	0.843581	0.835877	1090.4	0.622217	0.602941	1090.4	0.440088	0.432632	1090.4	0.232644	0.227158
1090.6	0.947264	0.968095	1090.6	0.844333	0.836044	1090.6	0.622961	0.603148	1090.6	0.440953	0.432822	1090.6	0.233827	0.22727
1090.8	0.947236	0.968151	1090.8	0.843704	0.83621	1090.8	0.623197	0.603355	1090.8	0.440654	0.433013	1090.8	0.23373	0.227383
1091	0.948078	0.968207	1091	0.843952	0.836377	1091	0.623077	0.603561	1091	0.440341	0.433204	1091	0.23403	0.227496
1091.2	0.949247	0.968263	1091.2	0.844779	0.836543	1091.2	0.623764	0.603768	1091.2	0.440713	0.433394	1091.2	0.235316	0.227609
1091.4	0.949356	0.968319	1091.4	0.845006	0.836709	1091.4	0.623946	0.603974	1091.4	0.440456	0.433584	1091.4	0.235255	0.227721
1091.6	0.949549	0.968375	1091.6	0.845774	0.836874	1091.6	0.624652	0.604181	1091.6	0.440591	0.433775	1091.6	0.235465	0.227834
1091.8	0.950484	0.96843	1091.8	0.846196	0.83704	1091.8	0.624778	0.604387	1091.8	0.440616	0.433965	1091.8	0.234937	0.227947
1092	0.950706	0.968486	1092	0.846374	0.837205	1092	0.624829	0.604593	1092	0.440729	0.434155	1092	0.235192	0.228059
1092.2	0.95093	0.968541	1092.2	0.846582	0.83737	1092.2	0.624794	0.604799	1092.2	0.440843	0.434345	1092.2	0.235378	0.228172
1092.4	0.950208	0.968596	1092.4	0.846236	0.837535	1092.4	0.624668	0.605004	1092.4	0.440395	0.434535	1092.4	0.235707	0.228284
1092.6	0.950172	0.968651	1092.6	0.846168	0.8377	1092.6	0.625172	0.60521	1092.6	0.440706	0.434725	1092.6	0.235305	0.228397
1092.8	0.950135	0.968706	1092.8	0.846937	0.837865	1092.8	0.625272	0.605415	1092.8	0.440735	0.434914	1092.8	0.235278	0.228509
1093	0.94923	0.968761	1093	0.84746	0.838029	1093	0.624785	0.60562	1093	0.440856	0.435104	1093	0.235226	0.228621
1093.2	0.94881	0.968816	1093.2	0.84701	0.838193	1093.2	0.62492	0.605825	1093.2	0.441079	0.435294	1093.2	0.235161	0.228734
1093.4	0.948184	0.96887	1093.4	0.846574	0.838357	1093.4	0.624796	0.60603	1093.4	0.441329	0.435483	1093.4	0.235223	0.228846
1093.6	0.948855	0.968925	1093.6	0.846966	0.83852	1093.6	0.625327	0.606235	1093.6	0.44168	0.435673	1093.6	0.23506	0.228958
1093.8	0.949231	0.968979	1093.8	0.846754	0.838684	1093.8	0.624986	0.60644	1093.8	0.441147	0.435862	1093.8	0.234161	0.229071
1094	0.949623	0.969033	1094	0.846474	0.838847	1094	0.625903	0.606644	1094	0.442015	0.436051	1094	0.234886	0.229183
1094.2	0.949906	0.969087	1094.2	0.846519	0.83901	1094.2	0.625874	0.606849	1094.2	0.442457	0.43624	1094.2	0.235244	0.229295
1094.4	0.949586	0.969141	1094.4	0.845909	0.839173	1094.4	0.626093	0.607053	1094.4	0.442294	0.436429	1094.4	0.23472	0.229407
1094.6	0.949673	0.969195	1094.6	0.846434	0.839335	1094.6	0.626448	0.607257	1094.6	0.442186	0.436618	1094.6	0.234771	0.229519
1094.8	0.949437	0.969248	1094.8	0.846594	0.839498	1094.8	0.627283	0.607461	1094.8	0.44184	0.436807	1094.8	0.234844	0.229631
1095	0.950432	0.969302	1095	0.847379	0.83966	1095	0.627809	0.607664	1095	0.442071	0.436996	1095	0.23533	0.229743
1095.2	0.951205	0.969355	1095.2	0.8476	0.839822	1095.2	0.628047	0.607868	1095.2	0.44194	0.437185	1095.2	0.235442	0.229855
1095.4	0.950904	0.969408	1095.4	0.847465	0.839983	1095.4	0.627983	0.608071	1095.4	0.441633	0.437373	1095.4	0.234633	0.229967
1095.6	0.951289	0.969462	1095.6	0.847819	0.840145	1095.6	0.628191	0.608275	1095.6	0.442113	0.437562	1095.6	0.234351	0.230079
1095.8	0.951744	0.969515	1095.8	0.847501	0.840306	1095.8	0.627666	0.608478	1095.8	0.442625	0.43775	1095.8	0.234289	0.230191
1096	0.951394	0.969567	1096	0.847265	0.840467	1096	0.627916	0.608681	1096	0.442867	0.437939	1096	0.234605	0.230303
1096.2	0.95166	0.96962	1096.2	0.847016	0.840628	1096.2	0.627275	0.608883	1096.2	0.443242	0.438127	1096.2	0.234512	0.230415
1096.4	0.951282	0.969673	1096.4	0.846621	0.840789	1096.4	0.626762	0.609086	1096.4	0.443327	0.438315	1096.4	0.234842	0.230526
1096.6	0.950848	0.969725	1096.6	0.846271	0.840949	1096.6	0.626069	0.609289	1096.6	0.443246	0.438503	1096.6	0.233838	0.230638
1096.8	0.950884	0.969777	1096.8	0.846539	0.84111	1096.8	0.626369	0.609491	1096.8	0.443525	0.438691	1096.8	0.234515	0.23075
1097	0.950527	0.96983	1097	0.845708	0.84127	1097	0.625496	0.609693	1097	0.443848	0.438879	1097	0.234051	0.230861
1097.2	0.9504	0.969882	1097.2	0.845503	0.841429	1097.2	0.625897	0.609895	1097.2	0.444418	0.439067	1097.2	0.234309	0.230973
1097.4	0.950267	0.969934	1097.4	0.845951	0.841589	1097.4	0.626231	0.610097	1097.4	0.444479	0.439255	1097.4	0.234529	0.231085
1097.6	0.95123	0.969986	1097.6	0.846923	0.841749	1097.6	0.6268	0.610299	1097.6	0.44505	0.439442	1097.6	0.235278	0.231196
1097.8	0.951832	0.970037	1097.8	0.847087	0.841908	1097.8	0.627121	0.6105	1097.8	0.444883	0.43963	1097.8	0.23594	0.231308
1098	0.951638	0.970089	1098	0.847379	0.842067	1098	0.627486	0.610702	1098	0.445013	0.439817	1098	0.236996	0.231419
1098.2	0.951163	0.97014	1098.2	0.847671	0.842226	1098.2	0.62767	0.610903	1098.2	0.445098	0.440005	1098.2	0.237024	0.231531
1098.4	0.951424	0.970192	1098.4	0.847696	0.842384	1098.4	0.628186	0.611104	1098.4	0.445219	0.440192	1098.4	0.236923	0.231642
1098.6	0.952218	0.970243	1098.6	0.848859	0.842543	1098.6	0.629387	0.611305	1098.6	0.445999	0.440379	1098.6	0.238647	0.231753
1098.8	0.953071	0.970294	1098.8	0.849792	0.842701	1098.8	0.630605	0.611506	1098.8	0.446455	0.440567	1098.8	0.239693	0.231865
1099	0.953921	0.970345	1099	0.850301	0.842859	1099	0.63053	0.611707	1099	0.446737	0.440754	1099	0.239547	0.231976
1099.2	0.95465	0.970396	1099.2	0.850817	0.843017	1099.2	0.630849	0.611907	1099.2	0.447195	0.440941	1099.2	0.239479	0.232087
1099.4	0.954501	0.970446	1099.4	0.850637	0.843174	1099.4	0.630883	0.612108	1099.4	0.447654	0.441127	1099.4	0.239242	0.232199
1099.6	0.954585	0.970497	1099.6	0.850501	0.843331	1099.6	0.630827	0.612308	1099.6	0.447703	0.441314	1099.6	0.239134	0.23231
1099.8	0.955292	0.970548	1099.8	0.850002	0.843489	1099.8	0.630624	0.612508	1099.8	0.447728	0.441501	1099.8	0.239277	0.232421
1100	0.955546	0.970598	1100	0.849115	0.843646	1100	0.630494	0.612708	1100	0.447288	0.441688	1100	0.238988	0.232532
1100.2	0.95555	0.970648	1100.2	0.849283	0.843802	1100.2	0.62956	0.612908	1100.2	0.447215	0.441874	1100.2	0.238426	0.232643
1100.4	0.955961	0.970698	1100.4	0.849366	0.843959	1100.4	0.629164	0.613108	1100.4	0.447213	0.442061	1100.4	0.238266	0.232754
1100.6	0.956328	0.970748	1100.6	0.849	0.844115	1100.6	0.629515	0.613307	1100.6	0.446722	0.442247	1100.6	0.238338	0.232865
1100.8	0.956427	0.970798	1100.8	0.849697	0.844271	1100.8	0.629519	0.613507	1100.8	0.446706	0.442433	1100.8	0.23821	0.232976
1101	0.955983	0.970848	1101	0.849596	0.844427	1101	0.628729	0.613706	1101	0.446492	0.442619	1101	0.237321	0.233087
1101.2	0.955851	0.970897	1101.2	0.84966	0.844583	1101.2	0.62905	0.613905	1101.2	0.446273	0.442806	1101.2	0.236763	0.233198
1101.4	0.955828	0.970947	1101.4	0.849737	0.844739	1101.4	0.629481	0.614104	1101.4	0.445562	0.442992	1101.4	0.236555	0.233309
1101.6	0.956239	0.970996	1101.6	0.849997	0.844894	1101.6	0.629797	0.614303	1101.6	0.445634	0.443178	1101.6	0.23678	0.23342
1101.8	0.956682	0.971046	1101.8	0.850427	0.845049	1101.8	0.629786	0.614501	1101.8	0.445769	0.443363	1101.8	0.23739	0.233531
1102	0.955698	0.971095	1102	0.850284	0.845204	1102	0.629383	0.6147	1102	0.445345	0.443549	1102	0.237381	0.233641
1102.2	0.955782	0.971144	1102.2	0.850172	0.845359	1102.2	0.629929	0.614898	1102.2	0.446246	0.443735	1102.2	0.237964	0.233752
1102.4	0.956577	0.971193	1102.4	0.850483	0.845513	1102.4	0.629956	0.615096	1102.4	0.446719	0.44392	1102.4	0.238406	0.233863
1102.6	0.956591	0.971242	1102.6	0.850483	0.845668	1102.6	0.630718	0.615294	1102.6	0.446682	0.444106	1102.6	0.239208	0.233973
1102.8	0.957004	0.97129	1102.8	0.850885	0.845822	1102.8	0.63172	0.615492	1102.8	0.446846	0.444291	1102.8	0.239033	0.234084
1103	0.957139	0.971339	1103	0.851023	0.845976	1103	0.631973	0.61569	1103	0.44717	0.444477	1103	0.23891	0.234195
1103.2	0.95661	0.971387	1103.2	0.850659	0.846129	1103.2	0.632469	0.615888	1103.2	0.446925	0.444662	1103.2	0.238852	0.234305
1103.4	0.955952	0.971436	1103.4	0.850046	0.846283	1103.4	0.632237	0.616085	1103.4	0.446715	0.444847	1103.4	0.238823	0.234416
1103.6	0.956067	0.971484	1103.6	0.850401	0.846436	1103.6	0.632709	0.616283	1103.6	0.446414	0.445032	1103.6	0.238821	0.234526
1103.8	0.955939	0.971532	1103.8	0.850178	0.84659	1103.8	0.632685	0.61648	1103.8	0.446181	0.445217	1103.8	0.238368	0.234637
1104	0.955539	0.97158	1104	0.850045	0.846742	1104	0.632274	0.616677	1104	0.445802	0.445402	1104	0.2379	0.234747
1104.2	0.95598	0.971628	1104.2	0.851413	0.846895	1104.2	0.632968	0.616874	1104.2	0.446608	0.445587	1104.2	0.238255	0.234857
1104.4	0.956496	0.971675	1104.4	0.851912	0.847048	1104.4	0.63335	0.61707	1104.4	0.447142	0.445772	1104.4	0.238965	0.234968
1104.6	0.957089	0.971723	1104.6	0.852426	0.8472	1104.6	0.633892	0.617267	1104.6	0.44716	0.445956	1104.6	0.239026	0.235078
1104.8	0.956717	0.971771	1104.8	0.85298	0.847352	1104.8	0.633103	0.617463	1104.8	0.447526	0.446141	1104.8	0.238192	0.235188
1105	0.956996	0.971818	1105	0.853003	0.847504	1105	0.633261	0.61766	1105	0.447961	0.446325	1105	0.23829	0.235299
1105.2	0.957755	0.971865	1105.2	0.853367	0.847656	1105.2	0.634001	0.617856	1105.2	0.4481	0.44651	1105.2	0.238609	0.235409
1105.4	0.958803	0.971913	1105.4	0.854576	0.847807	1105.4	0.634532	0.618052	1105.4	0.448479	0.446694	1105.4	0.239916	0.235519
1105.6	0.959269	0.97196	1105.6	0.855357	0.847959	1105.6	0.634284	0.618248	1105.6	0.448702	0.446878	1105.6	0.240184	0.235629
1105.8	0.959895	0.972007	1105.8	0.85543	0.84811	1105.8	0.633712	0.618443	1105.8	0.448811	0.447063	1105.8	0.240562	0.235739
1106	0.959966	0.972053	1106	0.855004	0.848261	1106	0.633234	0.618639	1106	0.448666	0.447247	1106	0.239972	0.235849
1106.2	0.960956	0.9721	1106.2	0.855086	0.848412	1106.2	0.633421	0.618834	1106.2	0.449178	0.447431	1106.2	0.240385	0.235959
1106.4	0.961996	0.972147	1106.4	0.85535	0.848562	1106.4	0.633666	0.61903	1106.4	0.44935	0.447614	1106.4	0.240988	0.236069
1106.6	0.962074	0.972193	1106.6	0.854855	0.848713	1106.6	0.634316	0.619225	1106.6	0.449663	0.447798	1106.6	0.241504	0.236179
1106.8	0.962777	0.97224	1106.8	0.854534	0.848863	1106.8	0.634633	0.61942	1106.8	0.449613	0.447982	1106.8	0.241819	0.236289
1107	0.96202	0.972286	1107	0.853684	0.849013	1107	0.633689	0.619615	1107	0.448912	0.448166	1107	0.241299	0.236399
1107.2	0.961347	0.972332	1107.2	0.853181	0.849163	1107.2	0.63386	0.619809	1107.2	0.448902	0.448349	1107.2	0.241086	0.236509
1107.4	0.961381	0.972378	1107.4	0.852882	0.849312	1107.4	0.633558	0.620004	1107.4	0.448867	0.448533	1107.4	0.241267	0.236619
1107.6	0.961228	0.972424	1107.6	0.853112	0.849462	1107.6	0.634245	0.620198	1107.6	0.448898	0.448716	1107.6	0.241364	0.236728
1107.8	0.959975	0.97247	1107.8	0.852588	0.849611	1107.8	0.633888	0.620393	1107.8	0.448572	0.448899	1107.8	0.240445	0.236838
1108	0.959323	0.972516	1108	0.852772	0.84976	1108	0.634047	0.620587	1108	0.448583	0.449083	1108	0.240442	0.236948
1108.2	0.959717	0.972561	1108.2	0.853748	0.849909	1108.2	0.635071	0.620781	1108.2	0.449643	0.449266	1108.2	0.241199	0.237057
1108.4	0.959568	0.972607	1108.4	0.854339	0.850057	1108.4	0.635216	0.620975	1108.4	0.450118	0.449449	1108.4	0.241768	0.237167
1108.6	0.959917	0.972652	1108.6	0.855231	0.850206	1108.6	0.635894	0.621168	1108.6	0.45056	0.449632	1108.6	0.24242	0.237277
1108.8	0.95968	0.972697	1108.8	0.855597	0.850354	1108.8	0.636245	0.621362	1108.8	0.451231	0.449815	1108.8	0.243273	0.237386
1109	0.959914	0.972742	1109	0.856449	0.850502	1109	0.636673	0.621555	1109	0.451363	0.449997	1109	0.243632	0.237496
1109.2	0.960299	0.972788	1109.2	0.857457	0.85065	1109.2	0.637086	0.621749	1109.2	0.451083	0.45018	1109.2	0.24454	0.237605
1109.4	0.960697	0.972832	1109.4	0.858394	0.850798	1109.4	0.637029	0.621942	1109.4	0.451756	0.450363	1109.4	0.244767	0.237715
1109.6	0.959881	0.972877	1109.6	0.857975	0.850945	1109.6	0.636515	0.622135	1109.6	0.451099	0.450545	1109.6	0.244029	0.237824
1109.8	0.959949	0.972922	1109.8	0.857558	0.851092	1109.8	0.636111	0.622328	1109.8	0.451166	0.450728	1109.8	0.243128	0.237933
1110	0.960386	0.972967	1110	0.858108	0.85124	1110	0.635932	0.62252	1110	0.452109	0.45091	1110	0.242806	0.238043
1110.2	0.960662	0.973011	1110.2	0.85805	0.851386	1110.2	0.635769	0.622713	1110.2	0.451976	0.451092	1110.2	0.243099	0.238152
1110.4	0.961075	0.973056	1110.4	0.857312	0.851533	1110.4	0.635737	0.622905	1110.4	0.452158	0.451275	1110.4	0.243361	0.238261
1110.6	0.960916	0.9731	1110.6	0.856854	0.85168	1110.6	0.634609	0.623098	1110.6	0.452447	0.451457	1110.6	0.242465	0.238371
1110.8	0.960525	0.973144	1110.8	0.855287	0.851826	1110.8	0.633912	0.62329	1110.8	0.452252	0.451639	1110.8	0.241776	0.23848
1111	0.95996	0.973188	1111	0.854486	0.851972	1111	0.633618	0.623482	1111	0.452783	0.451821	1111	0.240994	0.238589
1111.2	0.959962	0.973232	1111.2	0.85425	0.852118	1111.2	0.633501	0.623674	1111.2	0.453588	0.452002	1111.2	0.240664	0.238698
1111.4	0.959594	0.973276	1111.4	0.854067	0.852264	1111.4	0.633433	0.623865	1111.4	0.452921	0.452184	1111.4	0.240053	0.238807
1111.6	0.958474	0.97332	1111.6	0.853343	0.852409	1111.6	0.633115	0.624057	1111.6	0.451977	0.452366	1111.6	0.23893	0.238916
1111.8	0.956992	0.973364	1111.8	0.852646	0.852555	1111.8	0.632388	0.624248	1111.8	0.451234	0.452548	1111.8	0.23751	0.239025
1112	0.957623	0.973407	1112	0.852662	0.8527	1112	0.632962	0.62444	1112	0.451569	0.452729	1112	0.237756	0.239134
1112.2	0.958381	0.973451	1112.2	0.853218	0.852845	1112.2	0.633439	0.624631	1112.2	0.452286	0.452911	1112.2	0.238473	0.239243
1112.4	0.959348	0.973494	1112.4	0.853975	0.85299	1112.4	0.63422	0.624822	1112.4	0.453187	0.453092	1112.4	0.239625	0.239352
1112.6	0.959841	0.973537	1112.6	0.854209	0.853135	1112.6	0.635086	0.625013	1112.6	0.453173	0.453273	1112.6	0.240265	0.239461
1112.8	0.960663	0.97358	1112.8	0.854604	0.853279	1112.8	0.635769	0.625203	1112.8	0.453745	0.453454	1112.8	0.240769	0.23957
1113	0.961074	0.973623	1113	0.855408	0.853423	1113	0.635407	0.625394	1113	0.45301	0.453636	1113	0.241178	0.239679
1113.2	0.961766	0.973666	1113.2	0.856147	0.853567	1113.2	0.635742	0.625584	1113.2	0.453349	0.453817	1113.2	0.241652	0.239788
1113.4	0.961804	0.973709	1113.4	0.856449	0.853711	1113.4	0.63558	0.625775	1113.4	0.453738	0.453997	1113.4	0.241891	0.239896
1113.6	0.96132	0.973752	1113.6	0.856386	0.853855	1113.6	0.635551	0.625965	1113.6	0.453084	0.454178	1113.6	0.24197	0.240005
1113.8	0.962281	0.973794	1113.8	0.857275	0.853998	1113.8	0.636417	0.626155	1113.8	0.453888	0.454359	1113.8	0.242983	0.240114
1114	0.962537	0.973837	1114	0.858536	0.854142	1114	0.63668	0.626345	1114	0.454409	0.45454	1114	0.243953	0.240222
1114.2	0.962863	0.973879	1114.2	0.858947	0.854285	1114.2	0.637014	0.626534	1114.2	0.454363	0.45472	1114.2	0.244366	0.240331
1114.4	0.963149	0.973922	1114.4	0.859404	0.854428	1114.4	0.637489	0.626724	1114.4	0.454825	0.454901	1114.4	0.24473	0.24044
1114.6	0.963299	0.973964	1114.6	0.860084	0.854571	1114.6	0.637626	0.626913	1114.6	0.455341	0.455081	1114.6	0.244453	0.240548
1114.8	0.963266	0.974006	1114.8	0.859858	0.854713	1114.8	0.638367	0.627103	1114.8	0.455538	0.455262	1114.8	0.24439	0.240657
1115	0.962962	0.974048	1115	0.860001	0.854856	1115	0.638794	0.627292	1115	0.455484	0.455442	1115	0.243454	0.240765
1115.2	0.962746	0.97409	1115.2	0.859652	0.854998	1115.2	0.638935	0.627481	1115.2	0.454843	0.455622	1115.2	0.243294	0.240874
1115.4	0.961931	0.974132	1115.4	0.859146	0.85514	1115.4	0.639338	0.62767	1115.4	0.453795	0.455802	1115.4	0.242907	0.240982
1115.6	0.96227	0.974174	1115.6	0.858746	0.855282	1115.6	0.639612	0.627859	1115.6	0.453626	0.455982	1115.6	0.242912	0.24109
1115.8	0.962713	0.974215	1115.8	0.858913	0.855423	1115.8	0.640098	0.628047	1115.8	0.454143	0.456162	1115.8	0.243068	0.241199
1116	0.964141	0.974257	1116	0.858671	0.855565	1116	0.641103	0.628236	1116	0.454547	0.456342	1116	0.243838	0.241307
1116.2	0.965297	0.974298	1116.2	0.859393	0.855706	1116.2	0.641725	0.628424	1116.2	0.455578	0.456522	1116.2	0.245128	0.241415
1116.4	0.966162	0.974339	1116.4	0.859242	0.855847	1116.4	0.641888	0.628612	1116.4	0.45611	0.456702	1116.4	0.245895	0.241523
1116.6	0.966721	0.974381	1116.6	0.858644	0.855988	1116.6	0.6422	0.6288	1116.6	0.455846	0.456881	1116.6	0.24603	0.241632
1116.8	0.96693	0.974422	1116.8	0.858345	0.856129	1116.8	0.641542	0.628988	1116.8	0.456043	0.457061	1116.8	0.246189	0.24174
1117	0.967367	0.974463	1117	0.858714	0.856269	1117	0.641053	0.629176	1117	0.456655	0.45724	1117	0.246769	0.241848
1117.2	0.967252	0.974504	1117.2	0.858509	0.85641	1117.2	0.640712	0.629364	1117.2	0.456475	0.45742	1117.2	0.246362	0.241956
1117.4	0.966924	0.974544	1117.4	0.858806	0.85655	1117.4	0.640361	0.629551	1117.4	0.456463	0.457599	1117.4	0.246696	0.242064
1117.6	0.966568	0.974585	1117.6	0.858968	0.85669	1117.6	0.640372	0.629738	1117.6	0.456642	0.457778	1117.6	0.247045	0.242172
1117.8	0.967061	0.974626	1117.8	0.859637	0.85683	1117.8	0.641247	0.629926	1117.8	0.457965	0.457957	1117.8	0.248709	0.24228
1118	0.966778	0.974666	1118	0.860394	0.85697	1118	0.641176	0.630113	1118	0.458003	0.458136	1118	0.248234	0.242388
1118.2	0.967199	0.974707	1118.2	0.860944	0.857109	1118.2	0.641322	0.6303	1118.2	0.458568	0.458315	1118.2	0.248051	0.242496
1118.4	0.967053	0.974747	1118.4	0.860864	0.857248	1118.4	0.640788	0.630486	1118.4	0.458166	0.458494	1118.4	0.247759	0.242604
1118.6	0.96672	0.974787	1118.6	0.860658	0.857387	1118.6	0.639707	0.630673	1118.6	0.4576	0.458673	1118.6	0.246813	0.242712
1118.8	0.966524	0.974827	1118.8	0.860536	0.857526	1118.8	0.639459	0.63086	1118.8	0.457238	0.458852	1118.8	0.246166	0.242819
1119	0.966531	0.974867	1119	0.860226	0.857665	1119	0.639306	0.631046	1119	0.456907	0.45903	1119	0.245954	0.242927
1119.2	0.967173	0.974907	1119.2	0.860732	0.857804	1119.2	0.63904	0.631232	1119.2	0.457049	0.459209	1119.2	0.246961	0.243035
1119.4	0.967297	0.974947	1119.4	0.861125	0.857942	1119.4	0.63867	0.631418	1119.4	0.457185	0.459387	1119.4	0.246565	0.243143
1119.6	0.967634	0.974987	1119.6	0.861531	0.85808	1119.6	0.638785	0.631604	1119.6	0.457062	0.459566	1119.6	0.246621	0.24325
1119.8	0.967329	0.975027	1119.8	0.861082	0.858218	1119.8	0.638957	0.63179	1119.8	0.457469	0.459744	1119.8	0.246505	0.243358
1120	0.96784	0.975066	1120	0.861184	0.858356	1120	0.639054	0.631976	1120	0.457692	0.459922	1120	0.246932	0.243466
1120.2	0.968283	0.975106	1120.2	0.862043	0.858494	1120.2	0.639331	0.632161	1120.2	0.458433	0.4601	1120.2	0.247448	0.243573
1120.4	0.967726	0.975145	1120.4	0.86151	0.858631	1120.4	0.63894	0.632347	1120.4	0.457641	0.460278	1120.4	0.24722	0.243681
1120.6	0.967835	0.975184	1120.6	0.862053	0.858769	1120.6	0.63949	0.632532	1120.6	0.457704	0.460456	1120.6	0.247442	0.243788
1120.8	0.968146	0.975223	1120.8	0.862785	0.858906	1120.8	0.639717	0.632717	1120.8	0.458541	0.460634	1120.8	0.247919	0.243896
1121	0.968944	0.975263	1121	0.86405	0.859043	1121	0.640809	0.632902	1121	0.459344	0.460812	1121	0.248866	0.244003
1121.2	0.968726	0.975301	1121.2	0.864393	0.85918	1121.2	0.642033	0.633087	1121.2	0.459252	0.46099	1121.2	0.248625	0.24411
1121.4	0.969485	0.97534	1121.4	0.865439	0.859316	1121.4	0.643047	0.633272	1121.4	0.460259	0.461167	1121.4	0.249063	0.244218
1121.6	0.969986	0.975379	1121.6	0.865946	0.859453	1121.6	0.644096	0.633457	1121.6	0.461398	0.461345	1121.6	0.25065	0.244325
1121.8	0.97054	0.975418	1121.8	0.866115	0.859589	1121.8	0.644759	0.633641	1121.8	0.461768	0.461522	1121.8	0.250487	0.244432
1122	0.970683	0.975456	1122	0.866933	0.859725	1122	0.645371	0.633825	1122	0.461745	0.4617	1122	0.250111	0.24454
1122.2	0.971099	0.975495	1122.2	0.867193	0.859861	1122.2	0.64569	0.63401	1122.2	0.46196	0.461877	1122.2	0.250462	0.244647
1122.4	0.97152	0.975533	1122.4	0.867042	0.859997	1122.4	0.645688	0.634194	1122.4	0.461389	0.462054	1122.4	0.250527	0.244754
1122.6	0.971283	0.975572	1122.6	0.867054	0.860132	1122.6	0.645541	0.634378	1122.6	0.461264	0.462231	1122.6	0.2506	0.244861
1122.8	0.971829	0.97561	1122.8	0.866974	0.860267	1122.8	0.646547	0.634561	1122.8	0.460907	0.462408	1122.8	0.250448	0.244968
1123	0.972193	0.975648	1123	0.867032	0.860403	1123	0.646354	0.634745	1123	0.461297	0.462585	1123	0.250494	0.245075
1123.2	0.972023	0.975686	1123.2	0.867479	0.860538	1123.2	0.646424	0.634928	1123.2	0.461564	0.462762	1123.2	0.250389	0.245182
1123.4	0.971612	0.975724	1123.4	0.866842	0.860672	1123.4	0.646815	0.635112	1123.4	0.461142	0.462939	1123.4	0.249552	0.24529
1123.6	0.971302	0.975762	1123.6	0.866265	0.860807	1123.6	0.646524	0.635295	1123.6	0.460767	0.463116	1123.6	0.249279	0.245396
1123.8	0.97106	0.9758	1123.8	0.865247	0.860942	1123.8	0.646374	0.635478	1123.8	0.460261	0.463293	1123.8	0.248524	0.245503
1124	0.970838	0.975838	1124	0.864771	0.861076	1124	0.645695	0.635661	1124	0.459745	0.463469	1124	0.248166	0.24561
1124.2	0.97033	0.975875	1124.2	0.864131	0.86121	1124.2	0.645347	0.635844	1124.2	0.458925	0.463646	1124.2	0.247234	0.245717
1124.4	0.970575	0.975913	1124.4	0.864001	0.861344	1124.4	0.645293	0.636027	1124.4	0.458864	0.463822	1124.4	0.2474	0.245824
1124.6	0.970616	0.97595	1124.6	0.86405	0.861478	1124.6	0.644887	0.636209	1124.6	0.459148	0.463998	1124.6	0.247507	0.245931
1124.8	0.971268	0.975987	1124.8	0.86408	0.861611	1124.8	0.64442	0.636392	1124.8	0.459564	0.464175	1124.8	0.247426	0.246038
1125	0.971023	0.976025	1125	0.864108	0.861745	1125	0.644553	0.636574	1125	0.459083	0.464351	1125	0.247798	0.246144
1125.2	0.971173	0.976062	1125.2	0.864221	0.861878	1125.2	0.644403	0.636756	1125.2	0.459331	0.464527	1125.2	0.24775	0.246251
1125.4	0.972067	0.976099	1125.4	0.864544	0.862011	1125.4	0.643963	0.636938	1125.4	0.459605	0.464703	1125.4	0.248673	0.246358
1125.6	0.971545	0.976136	1125.6	0.8643	0.862144	1125.6	0.643082	0.63712	1125.6	0.459668	0.464879	1125.6	0.248646	0.246464
1125.8	0.9716	0.976173	1125.8	0.864642	0.862277	1125.8	0.643283	0.637302	1125.8	0.459798	0.465055	1125.8	0.248395	0.246571
1126	0.97154	0.976209	1126	0.865644	0.86241	1126	0.643575	0.637483	1126	0.460527	0.46523	1126	0.249544	0.246678
1126.2	0.97164	0.976246	1126.2	0.866539	0.862542	1126.2	0.643786	0.637665	1126.2	0.46136	0.465406	1126.2	0.250125	0.246784
1126.4	0.972125	0.976283	1126.4	0.866827	0.862674	1126.4	0.644122	0.637846	1126.4	0.461764	0.465582	1126.4	0.250849	0.246891
1126.6	0.971803	0.976319	1126.6	0.866865	0.862806	1126.6	0.644477	0.638028	1126.6	0.462015	0.465757	1126.6	0.251208	0.246997
1126.8	0.972462	0.976356	1126.8	0.867801	0.862938	1126.8	0.64516	0.638209	1126.8	0.46331	0.465933	1126.8	0.2517	0.247104
1127	0.972988	0.976392	1127	0.868536	0.86307	1127	0.645368	0.63839	1127	0.464539	0.466108	1127	0.252348	0.24721
1127.2	0.972533	0.976428	1127.2	0.868398	0.863202	1127.2	0.645339	0.63857	1127.2	0.464549	0.466283	1127.2	0.252139	0.247316
1127.4	0.973113	0.976464	1127.4	0.868136	0.863333	1127.4	0.645863	0.638751	1127.4	0.464395	0.466458	1127.4	0.251776	0.247423
1127.6	0.974208	0.976501	1127.6	0.868436	0.863464	1127.6	0.645791	0.638932	1127.6	0.465046	0.466634	1127.6	0.251829	0.247529
1127.8	0.974126	0.976537	1127.8	0.868412	0.863595	1127.8	0.645941	0.639112	1127.8	0.464851	0.466809	1127.8	0.251056	0.247635
1128	0.974305	0.976572	1128	0.868385	0.863726	1128	0.646364	0.639292	1128	0.465339	0.466984	1128	0.251107	0.247741
1128.2	0.974707	0.976608	1128.2	0.868199	0.863857	1128.2	0.646567	0.639472	1128.2	0.464651	0.467158	1128.2	0.250755	0.247848
1128.4	0.9756	0.976644	1128.4	0.868394	0.863987	1128.4	0.646373	0.639652	1128.4	0.464687	0.467333	1128.4	0.250957	0.247954
1128.6	0.97524	0.97668	1128.6	0.867336	0.864118	1128.6	0.64628	0.639832	1128.6	0.463987	0.467508	1128.6	0.250368	0.24806
1128.8	0.975423	0.976715	1128.8	0.866867	0.864248	1128.8	0.646299	0.640012	1128.8	0.462881	0.467683	1128.8	0.249386	0.248166
1129	0.97536	0.976751	1129	0.866878	0.864378	1129	0.646762	0.640192	1129	0.46266	0.467857	1129	0.249837	0.248272
1129.2	0.975787	0.976786	1129.2	0.866408	0.864508	1129.2	0.646494	0.640371	1129.2	0.463117	0.468032	1129.2	0.250253	0.248378
1129.4	0.975788	0.976821	1129.4	0.866194	0.864637	1129.4	0.646998	0.640551	1129.4	0.463276	0.468206	1129.4	0.250358	0.248484
1129.6	0.974511	0.976857	1129.6	0.865652	0.864767	1129.6	0.64704	0.64073	1129.6	0.462994	0.46838	1129.6	0.249714	0.24859
1129.8	0.974657	0.976892	1129.8	0.865955	0.864896	1129.8	0.647139	0.640909	1129.8	0.463486	0.468555	1129.8	0.250032	0.248696
1130	0.974573	0.976927	1130	0.866308	0.865026	1130	0.646724	0.641088	1130	0.464175	0.468729	1130	0.250024	0.248802
1130.2	0.975227	0.976962	1130.2	0.867605	0.865155	1130.2	0.647377	0.641267	1130.2	0.464325	0.468903	1130.2	0.250924	0.248908
1130.4	0.975697	0.976997	1130.4	0.86795	0.865283	1130.4	0.647507	0.641445	1130.4	0.464152	0.469077	1130.4	0.251175	0.249013
1130.6	0.975058	0.977032	1130.6	0.868048	0.865412	1130.6	0.647644	0.641624	1130.6	0.464516	0.469251	1130.6	0.250997	0.249119
1130.8	0.974838	0.977066	1130.8	0.868417	0.865541	1130.8	0.647909	0.641802	1130.8	0.465853	0.469424	1130.8	0.251363	0.249225
1131	0.974815	0.977101	1131	0.8681	0.865669	1131	0.648057	0.641981	1131	0.465614	0.469598	1131	0.251188	0.249331
1131.2	0.974298	0.977135	1131.2	0.867821	0.865797	1131.2	0.647782	0.642159	1131.2	0.465492	0.469772	1131.2	0.250724	0.249436
1131.4	0.974758	0.97717	1131.4	0.868971	0.865925	1131.4	0.648242	0.642337	1131.4	0.465861	0.469945	1131.4	0.250779	0.249542
1131.6	0.974946	0.977204	1131.6	0.868925	0.866053	1131.6	0.647238	0.642515	1131.6	0.465675	0.470119	1131.6	0.250566	0.249648
1131.8	0.974807	0.977239	1131.8	0.869149	0.866181	1131.8	0.647258	0.642692	1131.8	0.465894	0.470292	1131.8	0.250606	0.249753
1132	0.974396	0.977273	1132	0.868653	0.866308	1132	0.647267	0.64287	1132	0.465075	0.470466	1132	0.250605	0.249859
1132.2	0.974236	0.977307	1132.2	0.868324	0.866436	1132.2	0.647079	0.643048	1132.2	0.464374	0.470639	1132.2	0.250493	0.249964
1132.4	0.974433	0.977341	1132.4	0.867316	0.866563	1132.4	0.646528	0.643225	1132.4	0.463887	0.470812	1132.4	0.25007	0.25007
1132.6	0.973948	0.977375	1132.6	0.867201	0.86669	1132.6	0.64685	0.643402	1132.6	0.463518	0.470985	1132.6	0.249747	0.250175
1132.8	0.974574	0.977409	1132.8	0.867556	0.866817	1132.8	0.646957	0.643579	1132.8	0.46324	0.471158	1132.8	0.249625	0.250281
1133	0.974859	0.977443	1133	0.867414	0.866943	1133	0.647077	0.643756	1133	0.464153	0.471331	1133	0.250027	0.250386
1133.2	0.975221	0.977476	1133.2	0.8677	0.86707	1133.2	0.647455	0.643933	1133.2	0.464339	0.471504	1133.2	0.250642	0.250491
1133.4	0.975031	0.97751	1133.4	0.867869	0.867196	1133.4	0.648101	0.64411	1133.4	0.464405	0.471677	1133.4	0.250752	0.250597
1133.6	0.974648	0.977544	1133.6	0.867945	0.867322	1133.6	0.647947	0.644286	1133.6	0.464365	0.47185	1133.6	0.250533	0.250702
1133.8	0.975376	0.977577	1133.8	0.868824	0.867448	1133.8	0.64755	0.644463	1133.8	0.464728	0.472022	1133.8	0.250754	0.250807
1134	0.975668	0.977611	1134	0.869726	0.867574	1134	0.647894	0.644639	1134	0.464635	0.472195	1134	0.250638	0.250912
1134.2	0.976253	0.977644	1134.2	0.870553	0.8677	1134.2	0.648876	0.644815	1134.2	0.464358	0.472367	1134.2	0.250948	0.251017
1134.4	0.97553	0.977677	1134.4	0.869848	0.867826	1134.4	0.649292	0.644991	1134.4	0.463988	0.47254	1134.4	0.250481	0.251123
1134.6	0.975073	0.97771	1134.6	0.869403	0.867951	1134.6	0.649732	0.645167	1134.6	0.464091	0.472712	1134.6	0.250456	0.251228
1134.8	0.975218	0.977743	1134.8	0.869906	0.868076	1134.8	0.650281	0.645343	1134.8	0.464807	0.472884	1134.8	0.251099	0.251333
1135	0.975706	0.977776	1135	0.870812	0.868201	1135	0.650688	0.645519	1135	0.464618	0.473056	1135	0.251602	0.251438
1135.2	0.975617	0.977809	1135.2	0.870701	0.868326	1135.2	0.650218	0.645694	1135.2	0.46433	0.473228	1135.2	0.251558	0.251543
1135.4	0.975526	0.977842	1135.4	0.870558	0.868451	1135.4	0.649692	0.64587	1135.4	0.464034	0.4734	1135.4	0.251602	0.251648
1135.6	0.975601	0.977875	1135.6	0.869795	0.868575	1135.6	0.649104	0.646045	1135.6	0.463417	0.473572	1135.6	0.251083	0.251753
1135.8	0.975966	0.977908	1135.8	0.87016	0.8687	1135.8	0.649242	0.64622	1135.8	0.464127	0.473744	1135.8	0.251663	0.251858
1136	0.9759	0.97794	1136	0.870061	0.868824	1136	0.649298	0.646395	1136	0.463732	0.473916	1136	0.251442	0.251962
1136.2	0.976128	0.977973	1136.2	0.870226	0.868948	1136.2	0.648898	0.64657	1136.2	0.464399	0.474088	1136.2	0.252085	0.252067
1136.4	0.976227	0.978005	1136.4	0.868957	0.869072	1136.4	0.647691	0.646745	1136.4	0.463466	0.474259	1136.4	0.251063	0.252172
1136.6	0.976893	0.978038	1136.6	0.869765	0.869196	1136.6	0.647829	0.64692	1136.6	0.464217	0.474431	1136.6	0.251209	0.252277
1136.8	0.977473	0.97807	1136.8	0.869694	0.86932	1136.8	0.648014	0.647094	1136.8	0.464595	0.474602	1136.8	0.250744	0.252382
1137	0.97801	0.978102	1137	0.869787	0.869443	1137	0.648423	0.647268	1137	0.465685	0.474773	1137	0.251141	0.252486
1137.2	0.97844	0.978134	1137.2	0.870505	0.869566	1137.2	0.649164	0.647443	1137.2	0.46594	0.474945	1137.2	0.252066	0.252591
1137.4	0.978422	0.978166	1137.4	0.870489	0.869689	1137.4	0.649206	0.647617	1137.4	0.466534	0.475116	1137.4	0.252105	0.252696
1137.6	0.978478	0.978198	1137.6	0.870594	0.869812	1137.6	0.649275	0.647791	1137.6	0.467046	0.475287	1137.6	0.252032	0.2528
1137.8	0.979273	0.97823	1137.8	0.871109	0.869935	1137.8	0.649648	0.647965	1137.8	0.46784	0.475458	1137.8	0.252177	0.252905
1138	0.979498	0.978262	1138	0.87123	0.870058	1138	0.650122	0.648138	1138	0.468175	0.475629	1138	0.251888	0.253009
1138.2	0.979832	0.978294	1138.2	0.871414	0.87018	1138.2	0.651031	0.648312	1138.2	0.468812	0.4758	1138.2	0.252439	0.253114
1138.4	0.979514	0.978325	1138.4	0.871372	0.870303	1138.4	0.651516	0.648485	1138.4	0.46902	0.475971	1138.4	0.252907	0.253218
1138.6	0.979782	0.978357	1138.6	0.872162	0.870425	1138.6	0.651996	0.648659	1138.6	0.469814	0.476142	1138.6	0.253558	0.253323
1138.8	0.979733	0.978388	1138.8	0.87267	0.870547	1138.8	0.652624	0.648832	1138.8	0.470391	0.476312	1138.8	0.254422	0.253427
1139	0.979523	0.97842	1139	0.872505	0.870669	1139	0.652955	0.649005	1139	0.470184	0.476483	1139	0.254763	0.253531
1139.2	0.979043	0.978451	1139.2	0.871738	0.87079	1139.2	0.65282	0.649178	1139.2	0.470108	0.476653	1139.2	0.254905	0.253636
1139.4	0.978405	0.978483	1139.4	0.871447	0.870912	1139.4	0.652953	0.649351	1139.4	0.469879	0.476824	1139.4	0.254958	0.25374
1139.6	0.977779	0.978514	1139.6	0.871347	0.871033	1139.6	0.653111	0.649524	1139.6	0.46965	0.476994	1139.6	0.254927	0.253844
1139.8	0.977316	0.978545	1139.8	0.871146	0.871155	1139.8	0.653172	0.649696	1139.8	0.469823	0.477164	1139.8	0.255376	0.253949
1140.01	0.977316	0.978398	1140.01	0.871146	0.871117	1140	0.653172	0.649751	1140	0.469823	0.477249	1140	0.255376	0.254053
1140.21	0.977572	0.978219	1140.21	0.871835	0.870958	1140.2	0.654031	0.649633	1140.2	0.47024	0.477161	1140.2	0.255463	0.254007
1140.41	0.977578	0.978041	1140.41	0.873171	0.870799	1140.4	0.655071	0.649514	1140.4	0.470838	0.477074	1140.4	0.255678	0.253961
1140.61	0.977935	0.977862	1140.61	0.874395	0.870641	1140.6	0.655831	0.649396	1140.6	0.471417	0.476987	1140.6	0.256014	0.253914
1140.81	0.978107	0.977684	1140.81	0.875009	0.870482	1140.8	0.656815	0.649277	1140.8	0.471793	0.4769	1140.8	0.256256	0.253868
1141.01	0.978595	0.977506	1141.01	0.875898	0.870323	1141	0.65803	0.649159	1141	0.472455	0.476813	1141	0.256568	0.253822
1141.21	0.978866	0.977327	1141.21	0.87621	0.870164	1141.2	0.658493	0.649041	1141.2	0.472427	0.476726	1141.2	0.256451	0.253775
1141.41	0.978899	0.977149	1141.41	0.876619	0.870006	1141.4	0.658784	0.648922	1141.4	0.472376	0.476639	1141.4	0.256552	0.253729
1141.61	0.978612	0.976971	1141.61	0.87704	0.869847	1141.6	0.658742	0.648804	1141.6	0.472618	0.476553	1141.6	0.256181	0.253683
1141.81	0.978172	0.976793	1141.81	0.876743	0.869688	1141.8	0.658875	0.648685	1141.8	0.472605	0.476466	1141.8	0.255937	0.253637
1142.01	0.978063	0.976614	1142.01	0.876285	0.86953	1142	0.65873	0.648567	1142	0.472517	0.476379	1142	0.255936	0.25359
1142.21	0.977552	0.976436	1142.21	0.875186	0.869371	1142.2	0.657664	0.648449	1142.2	0.472002	0.476292	1142.2	0.255768	0.253544
1142.41	0.977371	0.976258	1142.41	0.875137	0.869212	1142.4	0.6579	0.648331	1142.4	0.471761	0.476205	1142.4	0.256259	0.253498
1142.61	0.976514	0.97608	1142.61	0.874367	0.869054	1142.6	0.657047	0.648212	1142.6	0.470743	0.476118	1142.6	0.2553	0.253452
1142.81	0.976225	0.975902	1142.81	0.874086	0.868895	1142.8	0.65641	0.648094	1142.8	0.470648	0.476031	1142.8	0.25539	0.253405
1143.01	0.976189	0.975724	1143.01	0.874153	0.868737	1143	0.656633	0.647976	1143	0.470477	0.475944	1143	0.254647	0.253359
1143.21	0.976446	0.975546	1143.21	0.874581	0.868578	1143.2	0.657161	0.647858	1143.2	0.470737	0.475858	1143.2	0.254875	0.253313
1143.41	0.977545	0.975368	1143.41	0.874776	0.86842	1143.4	0.657593	0.647739	1143.4	0.471411	0.475771	1143.4	0.255094	0.253267
1143.61	0.977847	0.97519	1143.61	0.874676	0.868262	1143.6	0.657266	0.647621	1143.6	0.471667	0.475684	1143.6	0.255594	0.253221
1143.81	0.978257	0.975012	1143.81	0.874481	0.868103	1143.8	0.657325	0.647503	1143.8	0.470867	0.475597	1143.8	0.255843	0.253174
1144.01	0.978134	0.974834	1144.01	0.873463	0.867945	1144	0.657382	0.647385	1144	0.471077	0.47551	1144	0.256519	0.253128
1144.21	0.977822	0.974657	1144.21	0.872781	0.867786	1144.2	0.657283	0.647267	1144.2	0.470734	0.475424	1144.2	0.256221	0.253082
1144.41	0.977777	0.974479	1144.41	0.872794	0.867628	1144.4	0.657726	0.647149	1144.4	0.470645	0.475337	1144.4	0.256202	0.253036
1144.61	0.977963	0.974301	1144.61	0.87278	0.86747	1144.6	0.658036	0.647031	1144.6	0.470481	0.47525	1144.6	0.256571	0.25299
1144.81	0.97768	0.974123	1144.81	0.872014	0.867312	1144.8	0.658689	0.646913	1144.8	0.47014	0.475164	1144.8	0.25668	0.252944
1145.01	0.977283	0.973946	1145.01	0.871776	0.867153	1145	0.658447	0.646795	1145	0.469529	0.475077	1145	0.256276	0.252897
1145.21	0.9768	0.973768	1145.21	0.870933	0.866995	1145.2	0.657613	0.646677	1145.2	0.468862	0.47499	1145.2	0.255942	0.252851
1145.41	0.976424	0.97359	1145.41	0.871162	0.866837	1145.4	0.656915	0.646559	1145.4	0.468928	0.474904	1145.4	0.255859	0.252805
1145.61	0.975594	0.973413	1145.61	0.870784	0.866679	1145.6	0.656755	0.646441	1145.6	0.468892	0.474817	1145.6	0.255549	0.252759
1145.81	0.975588	0.973235	1145.81	0.870007	0.866521	1145.8	0.656692	0.646323	1145.8	0.468909	0.47473	1145.8	0.255611	0.252713
1146.01	0.975457	0.973058	1146.01	0.869978	0.866363	1146	0.6564	0.646205	1146	0.468729	0.474644	1146	0.255985	0.252667
1146.21	0.975036	0.97288	1146.21	0.869183	0.866205	1146.2	0.6555	0.646087	1146.2	0.468597	0.474557	1146.2	0.256054	0.252621
1146.41	0.974794	0.972703	1146.41	0.868588	0.866047	1146.4	0.655296	0.645969	1146.4	0.468231	0.474471	1146.4	0.25593	0.252575
1146.61	0.974892	0.972525	1146.61	0.868114	0.865889	1146.6	0.654563	0.645852	1146.6	0.468515	0.474384	1146.6	0.255833	0.252529
1146.81	0.975122	0.972348	1146.81	0.868613	0.865731	1146.8	0.654677	0.645734	1146.8	0.468887	0.474298	1146.8	0.256377	0.252483
1147.01	0.976074	0.972171	1147.01	0.868792	0.865573	1147	0.655016	0.645616	1147	0.469374	0.474211	1147	0.256357	0.252436
1147.21	0.976587	0.971993	1147.21	0.868588	0.865415	1147.2	0.654546	0.645498	1147.2	0.469685	0.474125	1147.2	0.256662	0.25239
1147.41	0.977262	0.971816	1147.41	0.868588	0.865257	1147.4	0.654593	0.64538	1147.4	0.470554	0.474038	1147.4	0.257356	0.252344
1147.61	0.97784	0.971639	1147.61	0.869494	0.865099	1147.6	0.65475	0.645263	1147.6	0.471166	0.473952	1147.6	0.258616	0.252298
1147.81	0.978081	0.971461	1147.81	0.870046	0.864942	1147.8	0.655198	0.645145	1147.8	0.471929	0.473865	1147.8	0.259309	0.252252
1148.01	0.977025	0.971284	1148.01	0.869588	0.864784	1148	0.655025	0.645027	1148	0.472082	0.473779	1148	0.25964	0.252206
1148.21	0.976456	0.971107	1148.21	0.868897	0.864626	1148.2	0.654168	0.64491	1148.2	0.471889	0.473692	1148.2	0.259287	0.25216
1148.41	0.976326	0.97093	1148.41	0.868724	0.864468	1148.4	0.654322	0.644792	1148.4	0.471939	0.473606	1148.4	0.25883	0.252114
1148.61	0.976189	0.970753	1148.61	0.86877	0.864311	1148.6	0.653995	0.644674	1148.6	0.471735	0.473519	1148.6	0.258946	0.252068
1148.81	0.975615	0.970576	1148.81	0.868106	0.864153	1148.8	0.654323	0.644557	1148.8	0.471269	0.473433	1148.8	0.258434	0.252022
1149.01	0.97508	0.970399	1149.01	0.867875	0.863995	1149	0.653479	0.644439	1149	0.470829	0.473347	1149	0.25804	0.251976
1149.21	0.975535	0.970222	1149.21	0.867801	0.863838	1149.2	0.653576	0.644322	1149.2	0.471095	0.47326	1149.2	0.258113	0.25193
1149.41	0.975042	0.970045	1149.41	0.866966	0.86368	1149.4	0.653283	0.644204	1149.4	0.470466	0.473174	1149.4	0.256996	0.251884
1149.61	0.9746	0.969868	1149.61	0.866712	0.863523	1149.6	0.654005	0.644087	1149.6	0.470177	0.473088	1149.6	0.256919	0.251839
1149.81	0.974393	0.969691	1149.81	0.866846	0.863365	1149.8	0.654188	0.643969	1149.8	0.469876	0.473001	1149.8	0.256688	0.251793
1150.01	0.973736	0.969514	1150.01	0.866616	0.863208	1150	0.654079	0.643852	1150	0.469135	0.472915	1150	0.256388	0.251747
1150.21	0.973108	0.969337	1150.21	0.865855	0.86305	1150.2	0.653458	0.643734	1150.2	0.468817	0.472829	1150.2	0.256014	0.251701
1150.41	0.972875	0.96916	1150.41	0.865971	0.862893	1150.4	0.653298	0.643617	1150.4	0.468594	0.472743	1150.4	0.255661	0.251655
1150.61	0.97324	0.968984	1150.61	0.866346	0.862735	1150.6	0.653517	0.643499	1150.6	0.46863	0.472656	1150.6	0.255527	0.251609
1150.81	0.973268	0.968807	1150.81	0.866451	0.862578	1150.8	0.653848	0.643382	1150.8	0.468597	0.47257	1150.8	0.255107	0.251563
1151.01	0.973351	0.96863	1151.01	0.866408	0.862421	1151	0.653958	0.643265	1151	0.469049	0.472484	1151	0.254817	0.251517
1151.21	0.973581	0.968453	1151.21	0.866194	0.862263	1151.2	0.653624	0.643147	1151.2	0.469559	0.472398	1151.2	0.255012	0.251471
1151.41	0.973136	0.968277	1151.41	0.866487	0.862106	1151.4	0.653537	0.64303	1151.4	0.470113	0.472312	1151.4	0.255406	0.251425
1151.61	0.972118	0.9681	1151.61	0.866278	0.861949	1151.6	0.652838	0.642913	1151.6	0.470298	0.472225	1151.6	0.255261	0.25138
1151.81	0.97154	0.967924	1151.81	0.866084	0.861792	1151.8	0.652624	0.642796	1151.8	0.470847	0.472139	1151.8	0.255296	0.251334
1152.01	0.970616	0.967747	1152.01	0.865104	0.861634	1152	0.651702	0.642678	1152	0.470008	0.472053	1152	0.254393	0.251288
1152.21	0.969816	0.96757	1152.21	0.863501	0.861477	1152.2	0.650562	0.642561	1152.2	0.469254	0.471967	1152.2	0.253705	0.251242
1152.41	0.96955	0.967394	1152.41	0.862737	0.86132	1152.4	0.650695	0.642444	1152.4	0.469264	0.471881	1152.4	0.253091	0.251196
1152.61	0.969558	0.967217	1152.61	0.862298	0.861163	1152.6	0.649872	0.642327	1152.6	0.469495	0.471795	1152.6	0.253792	0.25115
1152.81	0.968825	0.967041	1152.81	0.861816	0.861006	1152.8	0.650178	0.642209	1152.8	0.469926	0.471709	1152.8	0.254017	0.251105
1153.01	0.968418	0.966865	1153.01	0.860987	0.860849	1153	0.649463	0.642092	1153	0.470257	0.471623	1153	0.254274	0.251059
1153.21	0.968441	0.966688	1153.21	0.860224	0.860692	1153.2	0.649627	0.641975	1153.2	0.470527	0.471537	1153.2	0.254323	0.251013
1153.41	0.967146	0.966512	1153.41	0.85823	0.860535	1153.4	0.648827	0.641858	1153.4	0.46928	0.471451	1153.4	0.253063	0.250967
1153.61	0.965903	0.966336	1153.61	0.857655	0.860378	1153.6	0.64803	0.641741	1153.6	0.468298	0.471365	1153.6	0.253282	0.250921
1153.81	0.965912	0.966159	1153.81	0.857338	0.860221	1153.8	0.648017	0.641624	1153.8	0.467745	0.471279	1153.8	0.253732	0.250876
1154.01	0.965515	0.965983	1154.01	0.856746	0.860064	1154	0.647077	0.641507	1154	0.466876	0.471193	1154	0.253258	0.25083
1154.21	0.965337	0.965807	1154.21	0.856388	0.859907	1154.2	0.646213	0.64139	1154.2	0.466992	0.471107	1154.2	0.253278	0.250784
1154.41	0.966113	0.965631	1154.41	0.856326	0.85975	1154.4	0.646112	0.641273	1154.4	0.467302	0.471021	1154.4	0.253269	0.250738
1154.61	0.966583	0.965455	1154.61	0.856355	0.859593	1154.6	0.646104	0.641156	1154.6	0.467182	0.470935	1154.6	0.253333	0.250693
1154.81	0.96683	0.965279	1154.81	0.856672	0.859437	1154.8	0.645799	0.641039	1154.8	0.467592	0.470849	1154.8	0.253284	0.250647
1155.01	0.966817	0.965102	1155.01	0.856697	0.85928	1155	0.645569	0.640922	1155	0.467792	0.470763	1155	0.253713	0.250601
1155.21	0.96736	0.964926	1155.21	0.856799	0.859123	1155.2	0.64561	0.640805	1155.2	0.468381	0.470677	1155.2	0.254215	0.250555
1155.41	0.966747	0.96475	1155.41	0.857192	0.858966	1155.4	0.645436	0.640688	1155.4	0.46866	0.470592	1155.4	0.254357	0.25051
1155.61	0.966107	0.964574	1155.61	0.857119	0.85881	1155.6	0.64452	0.640571	1155.6	0.468181	0.470506	1155.6	0.253826	0.250464
1155.81	0.966986	0.964398	1155.81	0.857935	0.858653	1155.8	0.644947	0.640455	1155.8	0.468502	0.47042	1155.8	0.254361	0.250418
1156.01	0.966621	0.964223	1156.01	0.857535	0.858496	1156	0.645217	0.640338	1156	0.467776	0.470334	1156	0.254188	0.250373
1156.21	0.965812	0.964047	1156.21	0.856258	0.85834	1156.2	0.644526	0.640221	1156.2	0.46683	0.470248	1156.2	0.2539	0.250327
1156.41	0.965362	0.963871	1156.41	0.856182	0.858183	1156.4	0.644455	0.640104	1156.4	0.467135	0.470162	1156.4	0.253998	0.250281
1156.61	0.965386	0.963695	1156.61	0.85611	0.858027	1156.6	0.643895	0.639987	1156.6	0.467578	0.470077	1156.6	0.254847	0.250236
1156.81	0.964299	0.963519	1156.81	0.85548	0.85787	1156.8	0.644487	0.639871	1156.8	0.467221	0.469991	1156.8	0.254233	0.25019
1157.01	0.964013	0.963343	1157.01	0.854527	0.857714	1157	0.644083	0.639754	1157	0.466881	0.469905	1157	0.253805	0.250144
1157.21	0.963823	0.963168	1157.21	0.853455	0.857557	1157.2	0.643786	0.639637	1157.2	0.466686	0.46982	1157.2	0.253531	0.250099
1157.41	0.963043	0.962992	1157.41	0.852	0.857401	1157.4	0.643251	0.639521	1157.4	0.465065	0.469734	1157.4	0.253124	0.250053
1157.61	0.96296	0.962816	1157.61	0.851246	0.857244	1157.6	0.642665	0.639404	1157.6	0.464491	0.469648	1157.6	0.252816	0.250008
1157.81	0.963909	0.962641	1157.81	0.851656	0.857088	1157.8	0.643492	0.639287	1157.8	0.464531	0.469562	1157.8	0.253173	0.249962
1158.01	0.963041	0.962465	1158.01	0.851264	0.856932	1158	0.642421	0.639171	1158	0.463919	0.469477	1158	0.252382	0.249916
1158.21	0.962879	0.96229	1158.21	0.850721	0.856775	1158.2	0.642348	0.639054	1158.2	0.46419	0.469391	1158.2	0.252141	0.249871
1158.41	0.963031	0.962114	1158.41	0.850631	0.856619	1158.4	0.643098	0.638937	1158.4	0.46394	0.469306	1158.4	0.252647	0.249825
1158.61	0.963259	0.961939	1158.61	0.850452	0.856463	1158.6	0.643515	0.638821	1158.6	0.464048	0.46922	1158.6	0.252948	0.24978
1158.81	0.963607	0.961763	1158.81	0.850818	0.856307	1158.8	0.644275	0.638704	1158.8	0.464495	0.469134	1158.8	0.253573	0.249734
1159.01	0.963361	0.961588	1159.01	0.850767	0.85615	1159	0.644368	0.638588	1159	0.464409	0.469049	1159	0.254157	0.249688
1159.21	0.963114	0.961412	1159.21	0.850185	0.855994	1159.2	0.643757	0.638471	1159.2	0.464523	0.468963	1159.2	0.254127	0.249643
1159.41	0.962905	0.961237	1159.41	0.850454	0.855838	1159.4	0.643454	0.638355	1159.4	0.464613	0.468878	1159.4	0.25409	0.249597
1159.61	0.96252	0.961062	1159.61	0.84971	0.855682	1159.6	0.642949	0.638238	1159.6	0.46413	0.468792	1159.6	0.253207	0.249552
1159.81	0.961977	0.960886	1159.81	0.849576	0.855526	1159.8	0.643838	0.638122	1159.8	0.464497	0.468707	1159.8	0.253778	0.249506
1160.01	0.961334	0.960711	1160.01	0.848556	0.85537	1160	0.64427	0.638006	1160	0.46374	0.468621	1160	0.253654	0.249461
1160.21	0.960807	0.960536	1160.21	0.848158	0.855214	1160.2	0.643671	0.637889	1160.2	0.46351	0.468536	1160.2	0.253314	0.249415
1160.41	0.960684	0.96036	1160.41	0.84797	0.855058	1160.4	0.643562	0.637773	1160.4	0.463826	0.46845	1160.4	0.25333	0.24937
1160.61	0.960854	0.960185	1160.61	0.848331	0.854902	1160.6	0.643677	0.637657	1160.6	0.464091	0.468365	1160.6	0.253952	0.249324
1160.81	0.960163	0.96001	1160.81	0.847735	0.854746	1160.8	0.643545	0.63754	1160.8	0.464102	0.468279	1160.8	0.253175	0.249279
1161.01	0.960586	0.959835	1161.01	0.847412	0.85459	1161	0.643415	0.637424	1161	0.464794	0.468194	1161	0.253188	0.249233
1161.21	0.960498	0.95966	1161.21	0.847373	0.854434	1161.2	0.642986	0.637308	1161.2	0.465632	0.468109	1161.2	0.253616	0.249188
1161.41	0.960495	0.959485	1161.41	0.847592	0.854278	1161.4	0.6428	0.637191	1161.4	0.465324	0.468023	1161.4	0.253542	0.249142
1161.61	0.960572	0.95931	1161.61	0.847782	0.854122	1161.6	0.642094	0.637075	1161.6	0.465426	0.467938	1161.6	0.252933	0.249097
1161.81	0.959869	0.959135	1161.81	0.847804	0.853967	1161.8	0.641555	0.636959	1161.8	0.465529	0.467852	1161.8	0.253342	0.249052
1162.01	0.959706	0.95896	1162.01	0.848187	0.853811	1162	0.641216	0.636843	1162	0.465745	0.467767	1162	0.253483	0.249006
1162.21	0.959625	0.958785	1162.21	0.847868	0.853655	1162.2	0.641283	0.636727	1162.2	0.465578	0.467682	1162.2	0.253527	0.248961
1162.41	0.960126	0.95861	1162.41	0.848044	0.853499	1162.4	0.64161	0.636611	1162.4	0.465495	0.467596	1162.4	0.254588	0.248915
1162.61	0.960461	0.958435	1162.61	0.848267	0.853344	1162.6	0.641696	0.636494	1162.6	0.465423	0.467511	1162.6	0.255154	0.24887
1162.81	0.959785	0.95826	1162.81	0.847867	0.853188	1162.8	0.640824	0.636378	1162.8	0.464656	0.467426	1162.8	0.254783	0.248825
1163.01	0.958975	0.958086	1163.01	0.846363	0.853032	1163	0.639589	0.636262	1163	0.463773	0.467341	1163	0.253789	0.248779
1163.21	0.957861	0.957911	1163.21	0.845027	0.852877	1163.2	0.638564	0.636146	1163.2	0.463367	0.467255	1163.2	0.253042	0.248734
1163.41	0.95732	0.957736	1163.41	0.845185	0.852721	1163.4	0.638704	0.63603	1163.4	0.46366	0.46717	1163.4	0.253288	0.248688
1163.61	0.956396	0.957561	1163.61	0.844182	0.852566	1163.6	0.638247	0.635914	1163.6	0.463174	0.467085	1163.6	0.253093	0.248643
1163.81	0.955507	0.957387	1163.81	0.84351	0.85241	1163.8	0.638159	0.635798	1163.8	0.462355	0.467	1163.8	0.252982	0.248598
1164.01	0.955536	0.957212	1164.01	0.843134	0.852255	1164	0.637777	0.635682	1164	0.461588	0.466915	1164	0.252601	0.248552
1164.21	0.955077	0.957038	1164.21	0.843005	0.852099	1164.2	0.637073	0.635566	1164.2	0.461328	0.466829	1164.2	0.252403	0.248507
1164.41	0.954677	0.956863	1164.41	0.842403	0.851944	1164.4	0.636985	0.63545	1164.4	0.461394	0.466744	1164.4	0.25243	0.248462
1164.61	0.954628	0.956688	1164.61	0.842611	0.851788	1164.6	0.636823	0.635334	1164.6	0.46123	0.466659	1164.6	0.25277	0.248416
1164.81	0.954194	0.956514	1164.81	0.841485	0.851633	1164.8	0.636556	0.635218	1164.8	0.461546	0.466574	1164.8	0.251976	0.248371
1165.01	0.954143	0.956339	1165.01	0.841398	0.851478	1165	0.636298	0.635103	1165	0.461921	0.466489	1165	0.251748	0.248326
1165.21	0.953628	0.956165	1165.21	0.841092	0.851322	1165.2	0.63539	0.634987	1165.2	0.461688	0.466404	1165.2	0.25176	0.24828
1165.41	0.953432	0.955991	1165.41	0.840706	0.851167	1165.4	0.634268	0.634871	1165.4	0.461603	0.466319	1165.4	0.251424	0.248235
1165.61	0.95332	0.955816	1165.61	0.840391	0.851012	1165.6	0.633704	0.634755	1165.6	0.46169	0.466234	1165.6	0.251409	0.24819
1165.81	0.953423	0.955642	1165.81	0.840188	0.850857	1165.8	0.633907	0.634639	1165.8	0.46238	0.466149	1165.8	0.251583	0.248145
1166.01	0.953646	0.955468	1166.01	0.840447	0.850701	1166	0.634547	0.634524	1166	0.462526	0.466064	1166	0.251289	0.248099
1166.21	0.95357	0.955293	1166.21	0.840048	0.850546	1166.2	0.634495	0.634408	1166.2	0.462164	0.465979	1166.2	0.251006	0.248054
1166.41	0.953262	0.955119	1166.41	0.839314	0.850391	1166.4	0.634157	0.634292	1166.4	0.461937	0.465894	1166.4	0.250472	0.248009
1166.61	0.953211	0.954945	1166.61	0.839402	0.850236	1166.6	0.633989	0.634176	1166.6	0.462714	0.465809	1166.6	0.250263	0.247964
1166.81	0.952718	0.954771	1166.81	0.838266	0.850081	1166.8	0.632934	0.634061	1166.8	0.462343	0.465724	1166.8	0.249107	0.247918
1167.01	0.952691	0.954596	1167.01	0.837274	0.849926	1167	0.632473	0.633945	1167	0.462043	0.465639	1167	0.248075	0.247873
1167.21	0.952848	0.954422	1167.21	0.837285	0.849771	1167.2	0.632303	0.633829	1167.2	0.462506	0.465554	1167.2	0.248985	0.247828
1167.41	0.952709	0.954248	1167.41	0.837586	0.849616	1167.4	0.632482	0.633714	1167.4	0.463083	0.465469	1167.4	0.249704	0.247783
1167.61	0.952043	0.954074	1167.61	0.83757	0.849461	1167.6	0.632157	0.633598	1167.6	0.462266	0.465384	1167.6	0.249417	0.247737
1167.81	0.952077	0.9539	1167.81	0.837844	0.849306	1167.8	0.632397	0.633483	1167.8	0.46205	0.465299	1167.8	0.249152	0.247692
1168.01	0.952331	0.953726	1168.01	0.838394	0.849151	1168	0.632772	0.633367	1168	0.462225	0.465214	1168	0.249899	0.247647
1168.21	0.952155	0.953552	1168.21	0.838355	0.848996	1168.2	0.632442	0.633252	1168.2	0.462152	0.465129	1168.2	0.250263	0.247602
1168.41	0.952477	0.953378	1168.41	0.837733	0.848841	1168.4	0.633054	0.633136	1168.4	0.462264	0.465044	1168.4	0.250853	0.247557
1168.61	0.952914	0.953204	1168.61	0.838271	0.848686	1168.6	0.633288	0.633021	1168.6	0.46238	0.46496	1168.6	0.251739	0.247512
1168.81	0.953047	0.95303	1168.81	0.838249	0.848532	1168.8	0.634013	0.632905	1168.8	0.462489	0.464875	1168.8	0.251979	0.247466
1169.01	0.953066	0.952857	1169.01	0.837913	0.848377	1169	0.633787	0.63279	1169	0.462596	0.46479	1169	0.252319	0.247421
1169.21	0.95308	0.952683	1169.21	0.837488	0.848222	1169.2	0.633912	0.632674	1169.2	0.46279	0.464705	1169.2	0.253078	0.247376
1169.41	0.953276	0.952509	1169.41	0.837993	0.848067	1169.4	0.633782	0.632559	1169.4	0.464172	0.46462	1169.4	0.253965	0.247331
1169.61	0.953436	0.952335	1169.61	0.837984	0.847913	1169.6	0.634836	0.632443	1169.6	0.464639	0.464536	1169.6	0.254475	0.247286
1169.81	0.952846	0.952162	1169.81	0.837759	0.847758	1169.8	0.634725	0.632328	1169.8	0.464785	0.464451	1169.8	0.254561	0.247241
1170.01	0.951706	0.951988	1170.01	0.836793	0.847603	1170	0.634443	0.632213	1170	0.464312	0.464366	1170	0.254248	0.247196
1170.21	0.951017	0.951814	1170.21	0.835667	0.847449	1170.2	0.633333	0.632097	1170.2	0.463434	0.464281	1170.2	0.253747	0.247151
1170.41	0.950263	0.951641	1170.41	0.834581	0.847294	1170.4	0.632699	0.631982	1170.4	0.463603	0.464197	1170.4	0.253289	0.247106
1170.61	0.950157	0.951467	1170.61	0.833953	0.84714	1170.6	0.632071	0.631867	1170.6	0.463644	0.464112	1170.6	0.252807	0.247061
1170.81	0.949213	0.951293	1170.81	0.832853	0.846985	1170.8	0.631306	0.631752	1170.8	0.46246	0.464027	1170.8	0.25183	0.247015
1171.01	0.948643	0.95112	1171.01	0.831785	0.846831	1171	0.630819	0.631636	1171	0.462205	0.463943	1171	0.25094	0.24697
1171.21	0.947841	0.950946	1171.21	0.831622	0.846676	1171.2	0.63061	0.631521	1171.2	0.461759	0.463858	1171.2	0.251852	0.246925
1171.41	0.946334	0.950773	1171.41	0.83102	0.846522	1171.4	0.62999	0.631406	1171.4	0.461312	0.463774	1171.4	0.251072	0.24688
1171.61	0.946391	0.9506	1171.61	0.831061	0.846367	1171.6	0.629575	0.631291	1171.6	0.460614	0.463689	1171.6	0.250374	0.246835
1171.81	0.946809	0.950426	1171.81	0.830909	0.846213	1171.8	0.629643	0.631176	1171.8	0.460577	0.463604	1171.8	0.249862	0.24679
1172.01	0.946487	0.950253	1172.01	0.830128	0.846058	1172	0.62935	0.63106	1172	0.46005	0.46352	1172	0.250113	0.246745
1172.21	0.946343	0.950079	1172.21	0.829389	0.845904	1172.2	0.628621	0.630945	1172.2	0.459212	0.463435	1172.2	0.249407	0.2467
1172.41	0.946395	0.949906	1172.41	0.829054	0.84575	1172.4	0.629226	0.63083	1172.4	0.458826	0.463351	1172.4	0.249822	0.246655
1172.61	0.94695	0.949733	1172.61	0.829503	0.845596	1172.6	0.629203	0.630715	1172.6	0.459193	0.463266	1172.6	0.250078	0.24661
1172.81	0.947678	0.94956	1172.81	0.828867	0.845441	1172.8	0.629482	0.6306	1172.8	0.458941	0.463182	1172.8	0.24933	0.246565
1173.01	0.947634	0.949386	1173.01	0.827857	0.845287	1173	0.628912	0.630485	1173	0.458699	0.463097	1173	0.249129	0.24652
1173.21	0.948242	0.949213	1173.21	0.828054	0.845133	1173.2	0.628834	0.63037	1173.2	0.458714	0.463013	1173.2	0.249326	0.246475
1173.41	0.947539	0.94904	1173.41	0.827833	0.844979	1173.4	0.628618	0.630255	1173.4	0.458536	0.462928	1173.4	0.249576	0.24643
1173.61	0.947176	0.948867	1173.61	0.827491	0.844825	1173.6	0.628381	0.63014	1173.6	0.458041	0.462844	1173.6	0.249321	0.246385
1173.81	0.946974	0.948694	1173.81	0.827314	0.84467	1173.8	0.627749	0.630025	1173.8	0.457887	0.462759	1173.8	0.24911	0.24634
1174.01	0.94646	0.948521	1174.01	0.827108	0.844516	1174	0.627807	0.62991	1174	0.457023	0.462675	1174	0.249527	0.246296
1174.21	0.946242	0.948348	1174.21	0.82673	0.844362	1174.2	0.627248	0.629795	1174.2	0.456709	0.462591	1174.2	0.249242	0.246251
1174.41	0.946203	0.948175	1174.41	0.827099	0.844208	1174.4	0.626887	0.62968	1174.4	0.456789	0.462506	1174.4	0.249278	0.246206
1174.61	0.945303	0.948002	1174.61	0.826773	0.844054	1174.6	0.626632	0.629566	1174.6	0.456467	0.462422	1174.6	0.249247	0.246161
1174.81	0.944483	0.947829	1174.81	0.827239	0.8439	1174.8	0.626787	0.629451	1174.8	0.457135	0.462338	1174.8	0.249552	0.246116
1175.01	0.944603	0.947656	1175.01	0.827409	0.843746	1175	0.627236	0.629336	1175	0.457951	0.462253	1175	0.249617	0.246071
1175.21	0.944688	0.947483	1175.21	0.828264	0.843593	1175.2	0.627112	0.629221	1175.2	0.457991	0.462169	1175.2	0.25035	0.246026
1175.41	0.944691	0.94731	1175.41	0.828481	0.843439	1175.4	0.627103	0.629106	1175.4	0.458447	0.462085	1175.4	0.250852	0.245981
1175.61	0.945226	0.947138	1175.61	0.828837	0.843285	1175.6	0.62762	0.628992	1175.6	0.459025	0.462	1175.6	0.251111	0.245936
1175.81	0.944859	0.946965	1175.81	0.828887	0.843131	1175.8	0.627559	0.628877	1175.8	0.459341	0.461916	1175.8	0.251192	0.245891
1176.01	0.94408	0.946792	1176.01	0.8283	0.842977	1176	0.627508	0.628762	1176	0.459262	0.461832	1176	0.251135	0.245847
1176.21	0.943656	0.946619	1176.21	0.827532	0.842823	1176.2	0.626898	0.628647	1176.2	0.4591	0.461747	1176.2	0.250927	0.245802
1176.41	0.943345	0.946447	1176.41	0.826969	0.84267	1176.4	0.626515	0.628533	1176.4	0.459185	0.461663	1176.4	0.250803	0.245757
1176.61	0.943553	0.946274	1176.61	0.826201	0.842516	1176.6	0.626006	0.628418	1176.6	0.459218	0.461579	1176.6	0.250224	0.245712
1176.81	0.943627	0.946101	1176.81	0.825636	0.842362	1176.8	0.62611	0.628304	1176.8	0.458408	0.461495	1176.8	0.24989	0.245667
1177.01	0.942898	0.945929	1177.01	0.825045	0.842209	1177	0.625724	0.628189	1177	0.457921	0.461411	1177	0.250708	0.245622
1177.21	0.942776	0.945756	1177.21	0.824905	0.842055	1177.2	0.625219	0.628074	1177.2	0.457406	0.461327	1177.2	0.250843	0.245578
1177.41	0.942139	0.945584	1177.41	0.824486	0.841901	1177.4	0.625288	0.62796	1177.4	0.457414	0.461242	1177.4	0.251122	0.245533
1177.61	0.942241	0.945411	1177.61	0.824424	0.841748	1177.6	0.62468	0.627845	1177.6	0.457171	0.461158	1177.6	0.251089	0.245488
1177.81	0.942241	0.945239	1177.81	0.824272	0.841594	1177.8	0.62416	0.627731	1177.8	0.456864	0.461074	1177.8	0.25083	0.245443
[truncated: 1,610 more rows]
