# Supplementary material for: Targeted protein degradation in Escherichia coli using CLIPPERs
Source: EMBO Rep. 2025 Jun 25;26(16):3994–4016. doi: 10.1038/s44319-025-00510-9 (PMC12373786; doi:10.1038/s44319-025-00510-9)
Supplement: Supplementary file 12 — Figure EV5 Source Data [file 44319_2025_510_MOESM12_ESM.zip › EV5/EV5D/Octet_ternary_complex_peptides.xlsx]

## Sheet: Sheet 1 - Kinetic Data_2024_12_
Ternary complex peptides test
Conc1	XB-3-SBP [1 uM] + GroEL [1 uM]		Conc1	XB-3-SBP [1 uM]		Conc1	XB-SBP [1 uM] + GroEL [1 uM]		Conc1	XB-3-SBP [1 uM]		Conc1	SBP [1 uM] + GroEL [1 uM]		Conc1	GroEL [1 uM]
Start1	720		Start1	720		Start1	720		Start1	720		Start1	720		Start1	720
Stop1	1439.8		Stop1	1439.8		Stop1	1439.8		Stop1	1439.8		Stop1	1439.8		Stop1	1439.8
KObs	NaN		KObs	NaN		KObs	NaN		KObs	NaN		KObs	NaN		KObs	NaN
Error KObs	NaN		Error KObs	NaN		Error KObs	NaN		Error KObs	NaN		Error KObs	NaN		Error KObs	NaN
KOff	NaN		KOff	NaN		KOff	NaN		KOff	NaN		KOff	NaN		KOff	NaN
Error KOff	NaN		Error KOff	NaN		Error KOff	NaN		Error KOff	NaN		Error KOff	NaN		Error KOff	NaN
t1E6	t1E6	t1E6	t1F6	t1F6	t1F6	t1G6	t1G6	t1G6	t1H6	t1H6	t1H6	t1A7	t1A7	t1A7	t1B7	t1B7	t1B7
Time1	Data1	Fit1	Time2	Data2	Fit2	Time3	Data3	Fit3	Time4	Data4	Fit4	Time5	Data5	Fit5	Time6	Data6	Fit6
720	-0.00133473	0	720	-9.568e-05	0	720	-0.00060465	0	720	0.0024868	0	720	-0.00013512	0	720	-0.00182375	0
720.2	0.00196207	0	720.2	0.00566109	0	720.2	0.00486405	0	720.2	0.00895138	0	720.2	-7.172e-05	0	720.2	-0.00133213	0
720.4	0.00530517	0	720.4	0.0119985	0	720.4	0.010921	0	720.4	0.016889	0	720.4	3.35e-05	0	720.4	-0.00095819	0
720.6	0.00932374	0	720.6	0.0190123	0	720.6	0.0178713	0	720.6	0.0260765	0	720.6	0.00024573	0	720.6	-0.00034812	0
720.8	0.0136035	0	720.8	0.0265468	0	720.8	0.0253384	0	720.8	0.0360239	0	720.8	6.947e-05	0	720.8	3.94e-05	0
721	0.0179677	0	721	0.0346212	0	721	0.0333053	0	721	0.0467534	0	721	0.00051935	0	721	0.00047948	0
721.2	0.0219392	0	721.2	0.0436262	0	721.2	0.0411781	0	721.2	0.0580038	0	721.2	0.00062713	0	721.2	0.00049093	0
721.4	0.0267377	0	721.4	0.0528276	0	721.4	0.0496823	0	721.4	0.0704696	0	721.4	0.00099634	0	721.4	0.00090686	0
721.6	0.0316714	0	721.6	0.0622808	0	721.6	0.0589078	0	721.6	0.0836795	0	721.6	0.00166543	0	721.6	0.00128359	0
721.8	0.0362849	0	721.8	0.0715077	0	721.8	0.0673105	0	721.8	0.0965928	0	721.8	0.00205569	0	721.8	0.0014288	0
722	0.0404619	0	722	0.0800682	0	722	0.0755564	0	722	0.109303	0	722	0.00232606	0	722	0.00110919	0
722.2	0.0439059	0	722.2	0.0877838	0	722.2	0.0825883	0	722.2	0.120572	0	722.2	0.00201541	0	722.2	0.00092599	0
722.4	0.047945	0	722.4	0.0957502	0	722.4	0.0903699	0	722.4	0.132198	0	722.4	0.00235181	0	722.4	0.0017608	0
722.6	0.0511337	0	722.6	0.103593	0	722.6	0.0970897	0	722.6	0.143405	0	722.6	0.00195565	0	722.6	0.00149473	0
722.8	0.0549574	0	722.8	0.111458	0	722.8	0.103728	0	722.8	0.154988	0	722.8	0.00232631	0	722.8	0.00148799	0
723	0.0584472	0	723	0.119703	0	723	0.110894	0	723	0.166171	0	723	0.00250176	0	723	0.00196112	0
723.2	0.0615464	0	723.2	0.127182	0	723.2	0.116798	0	723.2	0.177072	0	723.2	0.00255888	0	723.2	0.00166626	0
723.4	0.0651836	0	723.4	0.134776	0	723.4	0.123216	0	723.4	0.188083	0	723.4	0.00229907	0	723.4	0.00121267	0
723.6	0.0686452	0	723.6	0.142311	0	723.6	0.129565	0	723.6	0.199208	0	723.6	0.00153726	0	723.6	0.00099966	0
723.8	0.0712963	0	723.8	0.150317	0	723.8	0.135586	0	723.8	0.209906	0	723.8	0.00099926	0	723.8	0.00069197	0
724	0.0752991	0	724	0.159109	0	724	0.142078	0	724	0.22161	0	724	0.00119251	0	724	0.0008568	0
724.2	0.0791858	0	724.2	0.16779	0	724.2	0.14892	0	724.2	0.233211	0	724.2	0.00118357	0	724.2	0.00134538	0
724.4	0.0833678	0	724.4	0.176065	0	724.4	0.155558	0	724.4	0.2451	0	724.4	0.00186966	0	724.4	0.0016915	0
724.6	0.0873965	0	724.6	0.184183	0	724.6	0.162062	0	724.6	0.256528	0	724.6	0.00193767	0	724.6	0.00221696	0
724.8	0.0911986	0	724.8	0.192629	0	724.8	0.168028	0	724.8	0.267626	0	724.8	0.00242694	0	724.8	0.00253861	0
725	0.0946215	0	725	0.201142	0	725	0.17423	0	725	0.278748	0	725	0.00328719	0	725	0.00251212	0
725.2	0.0983156	0	725.2	0.210132	0	725.2	0.180594	0	725.2	0.290449	0	725.2	0.0037118	0	725.2	0.00253731	0
725.4	0.102582	0	725.4	0.218382	0	725.4	0.18699	0	725.4	0.302584	0	725.4	0.00424387	0	725.4	0.0026412	0
725.6	0.106367	0	725.6	0.226748	0	725.6	0.193401	0	725.6	0.314236	0	725.6	0.00447949	0	725.6	0.0022754	0
725.8	0.109879	0	725.8	0.234849	0	725.8	0.199129	0	725.8	0.325336	0	725.8	0.00436212	0	725.8	0.00219182	0
726	0.11353	0	726	0.242662	0	726	0.205731	0	726	0.336494	0	726	0.00475082	0	726	0.00194736	0
726.2	0.117105	0	726.2	0.250637	0	726.2	0.211925	0	726.2	0.347211	0	726.2	0.00477633	0	726.2	0.00237417	0
726.4	0.12132	0	726.4	0.259225	0	726.4	0.218923	0	726.4	0.358633	0	726.4	0.00590101	0	726.4	0.00320896	0
726.6	0.124982	0	726.6	0.266809	0	726.6	0.225392	0	726.6	0.369379	0	726.6	0.00586727	0	726.6	0.00288014	0
726.8	0.128647	0	726.8	0.274227	0	726.8	0.231711	0	726.8	0.380374	0	726.8	0.00579979	0	726.8	0.00326019	0
727	0.13206	0	727	0.282318	0	727	0.237714	0	727	0.390752	0	727	0.00568161	0	727	0.0036142	0
727.2	0.135729	0	727.2	0.289591	0	727.2	0.243619	0	727.2	0.401599	0	727.2	0.00593912	0	727.2	0.0038614	0
727.4	0.139392	0	727.4	0.297459	0	727.4	0.249865	0	727.4	0.412184	0	727.4	0.00565406	0	727.4	0.00388235	0
727.6	0.142422	0	727.6	0.305273	0	727.6	0.256005	0	727.6	0.423258	0	727.6	0.00529304	0	727.6	0.00437955	0
727.8	0.146097	0	727.8	0.313869	0	727.8	0.262454	0	727.8	0.433881	0	727.8	0.00562612	0	727.8	0.00536164	0
728	0.150536	0	728	0.322085	0	728	0.268623	0	728	0.445504	0	728	0.00593337	0	728	0.00602466	0
728.2	0.154463	0	728.2	0.329814	0	728.2	0.275018	0	728.2	0.456117	0	728.2	0.00604765	0	728.2	0.0067094	0
728.4	0.15888	0	728.4	0.338019	0	728.4	0.281822	0	728.4	0.467467	0	728.4	0.00674831	0	728.4	0.00745899	0
728.6	0.162315	0	728.6	0.346215	0	728.6	0.288008	0	728.6	0.478463	0	728.6	0.00684146	0	728.6	0.00795734	0
728.8	0.166088	0	728.8	0.354397	0	728.8	0.293879	0	728.8	0.489241	0	728.8	0.00757836	0	728.8	0.00821968	0
729	0.169317	0	729	0.361667	0	729	0.299735	0	729	0.499435	0	729	0.0072068	0	729	0.00777262	0
729.2	0.173056	0	729.2	0.369469	0	729.2	0.30589	0	729.2	0.510434	0	729.2	0.00765397	0	729.2	0.00751674	0
729.4	0.176294	0	729.4	0.376585	0	729.4	0.31122	0	729.4	0.521141	0	729.4	0.00768362	0	729.4	0.00666942	0
729.6	0.180107	0	729.6	0.384401	0	729.6	0.317764	0	729.6	0.531835	0	729.6	0.00821699	0	729.6	0.0067053	0
729.8	0.183492	0	729.8	0.391687	0	729.8	0.324013	0	729.8	0.54245	0	729.8	0.00833661	0	729.8	0.00677453	0
730	0.186862	0	730	0.399139	0	730	0.330266	0	730	0.552962	0	730	0.00884913	0	730	0.00642717	0
730.2	0.190201	0	730.2	0.406716	0	730.2	0.336155	0	730.2	0.563255	0	730.2	0.00892338	0	730.2	0.00654511	0
730.4	0.193598	0	730.4	0.413965	0	730.4	0.342098	0	730.4	0.573439	0	730.4	0.00896711	0	730.4	0.00611526	0
730.6	0.197201	0	730.6	0.42083	0	730.6	0.34852	0	730.6	0.583307	0	730.6	0.00855032	0	730.6	0.00565909	0
730.8	0.200774	0	730.8	0.427912	0	730.8	0.354065	0	730.8	0.593217	0	730.8	0.00833802	0	730.8	0.00572394	0
731	0.204764	0	731	0.43533	0	731	0.360664	0	731	0.603069	0	731	0.00862074	0	731	0.00603967	0
731.2	0.207734	0	731.2	0.442312	0	731.2	0.366981	0	731.2	0.612838	0	731.2	0.00857292	0	731.2	0.00602238	0
731.4	0.211328	0	731.4	0.449535	0	731.4	0.373406	0	731.4	0.62276	0	731.4	0.00832743	0	731.4	0.0063346	0
731.6	0.215052	0	731.6	0.457303	0	731.6	0.380272	0	731.6	0.633209	0	731.6	0.00850342	0	731.6	0.00700343	0
731.8	0.218972	0	731.8	0.46484	0	731.8	0.386947	0	731.8	0.642942	0	731.8	0.00866404	0	731.8	0.00799156	0
732	0.222874	0	732	0.471611	0	732	0.393183	0	732	0.652815	0	732	0.00841502	0	732	0.00817061	0
732.2	0.226876	0	732.2	0.479333	0	732.2	0.400392	0	732.2	0.662607	0	732.2	0.00865258	0	732.2	0.00872662	0
732.4	0.230729	0	732.4	0.486966	0	732.4	0.406922	0	732.4	0.672579	0	732.4	0.00865384	0	732.4	0.00919021	0
732.6	0.234597	0	732.6	0.494681	0	732.6	0.413663	0	732.6	0.682574	0	732.6	0.00875658	0	732.6	0.0097603	0
732.8	0.23832	0	732.8	0.501628	0	732.8	0.420246	0	732.8	0.692108	0	732.8	0.00900235	0	732.8	0.010251	0
733	0.241809	0	733	0.508563	0	733	0.426538	0	733	0.701529	0	733	0.00891122	0	733	0.0101067	0
733.2	0.24581	0	733.2	0.516242	0	733.2	0.433355	0	733.2	0.711887	0	733.2	0.00982996	0	733.2	0.0100231	0
733.4	0.249744	0	733.4	0.523142	0	733.4	0.440034	0	733.4	0.722098	0	733.4	0.0103419	0	733.4	0.0104647	0
733.6	0.253534	0	733.6	0.530357	0	733.6	0.446643	0	733.6	0.731655	0	733.6	0.0107144	0	733.6	0.0109618	0
733.8	0.25675	0	733.8	0.53728	0	733.8	0.452217	0	733.8	0.740914	0	733.8	0.0104184	0	733.8	0.0107539	0
734	0.260454	0	734	0.544893	0	734	0.458609	0	734	0.75038	0	734	0.0107548	0	734	0.010739	0
734.2	0.263991	0	734.2	0.55181	0	734.2	0.464846	0	734.2	0.759536	0	734.2	0.0108424	0	734.2	0.010555	0
734.4	0.267529	0	734.4	0.55868	0	734.4	0.471626	0	734.4	0.768671	0	734.4	0.0110476	0	734.4	0.0103642	0
734.6	0.270939	0	734.6	0.565632	0	734.6	0.477802	0	734.6	0.777374	0	734.6	0.0109368	0	734.6	0.0104563	0
734.8	0.274178	0	734.8	0.572344	0	734.8	0.484577	0	734.8	0.785923	0	734.8	0.0112364	0	734.8	0.0102439	0
735	0.27766	0	735	0.578997	0	735	0.491814	0	735	0.794649	0	735	0.0112705	0	735	0.0100711	0
735.2	0.281063	0	735.2	0.586147	0	735.2	0.498347	0	735.2	0.803634	0	735.2	0.0119388	0	735.2	0.00997264	0
735.4	0.285563	0	735.4	0.593001	0	735.4	0.505538	0	735.4	0.813123	0	735.4	0.0124945	0	735.4	0.0105047	0
735.6	0.289096	0	735.6	0.60004	0	735.6	0.512833	0	735.6	0.82195	0	735.6	0.0130104	0	735.6	0.0105192	0
735.8	0.292457	0	735.8	0.606521	0	735.8	0.519574	0	735.8	0.830618	0	735.8	0.0129298	0	735.8	0.0107873	0
736	0.295915	0	736	0.612861	0	736	0.525723	0	736	0.838997	0	736	0.0126941	0	736	0.0107537	0
736.2	0.29949	0	736.2	0.619608	0	736.2	0.532885	0	736.2	0.848016	0	736.2	0.0128599	0	736.2	0.0105296	0
736.4	0.303057	0	736.4	0.626061	0	736.4	0.540008	0	736.4	0.857251	0	736.4	0.0128881	0	736.4	0.0108436	0
736.6	0.307236	0	736.6	0.632662	0	736.6	0.547007	0	736.6	0.866706	0	736.6	0.0131462	0	736.6	0.0114623	0
736.8	0.310478	0	736.8	0.638909	0	736.8	0.553693	0	736.8	0.875455	0	736.8	0.0135545	0	736.8	0.0112402	0
737	0.31415	0	737	0.645219	0	737	0.560346	0	737	0.88422	0	737	0.013799	0	737	0.0111332	0
737.2	0.317692	0	737.2	0.651353	0	737.2	0.566952	0	737.2	0.893167	0	737.2	0.0138787	0	737.2	0.0114962	0
737.4	0.320484	0	737.4	0.657027	0	737.4	0.573575	0	737.4	0.901528	0	737.4	0.0134002	0	737.4	0.0116399	0
737.6	0.32369	0	737.6	0.663313	0	737.6	0.579691	0	737.6	0.91006	0	737.6	0.0129958	0	737.6	0.0117751	0
737.8	0.327076	0	737.8	0.669589	0	737.8	0.586182	0	737.8	0.918248	0	737.8	0.0123701	0	737.8	0.0118616	0
738	0.331109	0	738	0.676495	0	738	0.593738	0	738	0.927274	0	738	0.012427	0	738	0.0122599	0
738.2	0.334975	0	738.2	0.682662	0	738.2	0.600885	0	738.2	0.935864	0	738.2	0.0125011	0	738.2	0.0126425	0
738.4	0.338569	0	738.4	0.689283	0	738.4	0.607751	0	738.4	0.944314	0	738.4	0.0121766	0	738.4	0.0131592	0
738.6	0.342236	0	738.6	0.695471	0	738.6	0.614331	0	738.6	0.952709	0	738.6	0.0122261	0	738.6	0.0134051	0
738.8	0.346036	0	738.8	0.70199	0	738.8	0.622593	0	738.8	0.96145	0	738.8	0.0129648	0	738.8	0.0140466	0
739	0.350266	0	739	0.708653	0	739	0.629848	0	739	0.970361	0	739	0.0135086	0	739	0.0149955	0
739.2	0.354466	0	739.2	0.715422	0	739.2	0.637167	0	739.2	0.978713	0	739.2	0.0142579	0	739.2	0.0153341	0
739.4	0.358346	0	739.4	0.722238	0	739.4	0.644178	0	739.4	0.986775	0	739.4	0.0150404	0	739.4	0.0156459	0
739.6	0.362419	0	739.6	0.728573	0	739.6	0.651436	0	739.6	0.994662	0	739.6	0.0155431	0	739.6	0.0155932	0
739.8	0.366109	0	739.8	0.734809	0	739.8	0.658383	0	739.8	1.00266	0	739.8	0.015911	0	739.8	0.0161614	0
740	0.369749	0	740	0.740616	0	740	0.665176	0	740	1.01062	0	740	0.0162672	0	740	0.0157099	0
740.2	0.37423	0	740.2	0.746684	0	740.2	0.672659	0	740.2	1.01883	0	740.2	0.016937	0	740.2	0.0152797	0
740.4	0.378548	0	740.4	0.752832	0	740.4	0.680024	0	740.4	1.02714	0	740.4	0.0174658	0	740.4	0.0156435	0
740.6	0.382003	0	740.6	0.758195	0	740.6	0.685984	0	740.6	1.0342	0	740.6	0.0171561	0	740.6	0.0147252	0
740.8	0.385109	0	740.8	0.763593	0	740.8	0.69265	0	740.8	1.04115	0	740.8	0.0172204	0	740.8	0.0138083	0
741	0.389054	0	741	0.769482	0	741	0.69997	0	741	1.04884	0	741	0.017912	0	741	0.0144741	0
741.2	0.392205	0	741.2	0.774761	0	741.2	0.70672	0	741.2	1.05612	0	741.2	0.0176807	0	741.2	0.0143723	0
741.4	0.395261	0	741.4	0.779917	0	741.4	0.713903	0	741.4	1.06285	0	741.4	0.0173334	0	741.4	0.0140016	0
741.6	0.399446	0	741.6	0.785398	0	741.6	0.720685	0	741.6	1.06997	0	741.6	0.0173652	0	741.6	0.0141106	0
741.8	0.403119	0	741.8	0.790364	0	741.8	0.72731	0	741.8	1.07637	0	741.8	0.017082	0	741.8	0.0137143	0
742	0.407337	0	742	0.796286	0	742	0.735016	0	742	1.0842	0	742	0.0176593	0	742	0.0145593	0
742.2	0.411059	0	742.2	0.801574	0	742.2	0.742362	0	742.2	1.09088	0	742.2	0.0175502	0	742.2	0.0146818	0
742.4	0.414912	0	742.4	0.807111	0	742.4	0.749488	0	742.4	1.09788	0	742.4	0.0173471	0	742.4	0.0151831	0
742.6	0.418999	0	742.6	0.812255	0	742.6	0.757196	0	742.6	1.10508	0	742.6	0.0179416	0	742.6	0.0157816	0
742.8	0.422913	0	742.8	0.817677	0	742.8	0.765204	0	742.8	1.11216	0	742.8	0.0180999	0	742.8	0.0162893	0
743	0.42702	0	743	0.82277	0	743	0.772112	0	743	1.11888	0	743	0.0180926	0	743	0.0165041	0
743.2	0.431399	0	743.2	0.828112	0	743.2	0.779804	0	743.2	1.12548	0	743.2	0.0183886	0	743.2	0.0161716	0
743.4	0.435602	0	743.4	0.833026	0	743.4	0.786806	0	743.4	1.13242	0	743.4	0.0187334	0	743.4	0.016538	0
743.6	0.439645	0	743.6	0.837973	0	743.6	0.794263	0	743.6	1.13953	0	743.6	0.0187983	0	743.6	0.0167311	0
743.8	0.443277	0	743.8	0.842973	0	743.8	0.801438	0	743.8	1.14646	0	743.8	0.0188467	0	743.8	0.0169681	0
744	0.447353	0	744	0.847557	0	744	0.808376	0	744	1.1534	0	744	0.0186392	0	744	0.016387	0
744.2	0.451647	0	744.2	0.852299	0	744.2	0.815517	0	744.2	1.16018	0	744.2	0.0185037	0	744.2	0.0165404	0
744.4	0.455577	0	744.4	0.85687	0	744.4	0.822246	0	744.4	1.16692	0	744.4	0.0182927	0	744.4	0.0166666	0
744.6	0.458712	0	744.6	0.861156	0	744.6	0.828698	0	744.6	1.1731	0	744.6	0.0181033	0	744.6	0.0160342	0
744.8	0.462749	0	744.8	0.866464	0	744.8	0.836413	0	744.8	1.18033	0	744.8	0.0187405	0	744.8	0.016938	0
745	0.467105	0	745	0.872423	0	745	0.8445	0	745	1.18789	0	745	0.0198121	0	745	0.0180634	0
745.2	0.470632	0	745.2	0.87728	0	745.2	0.852063	0	745.2	1.19467	0	745.2	0.0199627	0	745.2	0.0183034	0
745.4	0.474019	0	745.4	0.882554	0	745.4	0.859266	0	745.4	1.20069	0	745.4	0.0199764	0	745.4	0.018106	0
745.6	0.477499	0	745.6	0.887781	0	745.6	0.866186	0	745.6	1.20687	0	745.6	0.0199134	0	745.6	0.01811	0
745.8	0.481628	0	745.8	0.893384	0	745.8	0.873667	0	745.8	1.21344	0	745.8	0.0202868	0	745.8	0.0188921	0
746	0.485763	0	746	0.899135	0	746	0.881301	0	746	1.22013	0	746	0.0208336	0	746	0.0194681	0
746.2	0.489878	0	746.2	0.904139	0	746.2	0.888649	0	746.2	1.22595	0	746.2	0.0207299	0	746.2	0.019113	0
746.4	0.49432	0	746.4	0.909151	0	746.4	0.896436	0	746.4	1.23216	0	746.4	0.0208711	0	746.4	0.0197247	0
746.6	0.498049	0	746.6	0.914355	0	746.6	0.903847	0	746.6	1.23811	0	746.6	0.0208233	0	746.6	0.0198906	0
746.8	0.50212	0	746.8	0.919345	0	746.8	0.911194	0	746.8	1.24422	0	746.8	0.0211177	0	746.8	0.0199845	0
747	0.506036	0	747	0.92421	0	747	0.918011	0	747	1.25027	0	747	0.0210505	0	747	0.0200816	0
747.2	0.509771	0	747.2	0.928584	0	747.2	0.925305	0	747.2	1.25618	0	747.2	0.0208825	0	747.2	0.0200661	0
747.4	0.513514	0	747.4	0.932919	0	747.4	0.932021	0	747.4	1.26239	0	747.4	0.0209218	0	747.4	0.0200835	0
747.6	0.517357	0	747.6	0.937598	0	747.6	0.939156	0	747.6	1.26823	0	747.6	0.0213022	0	747.6	0.0202575	0
747.8	0.521682	0	747.8	0.941901	0	747.8	0.946307	0	747.8	1.27386	0	747.8	0.0210504	0	747.8	0.0199058	0
748	0.525517	0	748	0.945936	0	748	0.953151	0	748	1.27943	0	748	0.0212131	0	748	0.0199367	0
748.2	0.529862	0	748.2	0.950009	0	748.2	0.960402	0	748.2	1.28561	0	748.2	0.0213284	0	748.2	0.0205143	0
748.4	0.533769	0	748.4	0.954309	0	748.4	0.967508	0	748.4	1.29148	0	748.4	0.021722	0	748.4	0.0207405	0
748.6	0.537256	0	748.6	0.958542	0	748.6	0.975207	0	748.6	1.29728	0	748.6	0.021737	0	748.6	0.0208968	0
748.8	0.541462	0	748.8	0.963312	0	748.8	0.98306	0	748.8	1.30352	0	748.8	0.0219612	0	748.8	0.0213915	0
749	0.545638	0	749	0.967962	0	749	0.99096	0	749	1.30975	0	749	0.0228164	0	749	0.0214724	0
749.2	0.548943	0	749.2	0.972161	0	749.2	0.998711	0	749.2	1.31538	0	749.2	0.0231896	0	749.2	0.021654	0
749.4	0.55282	0	749.4	0.976448	0	749.4	1.00637	0	749.4	1.32052	0	749.4	0.0232466	0	749.4	0.0215414	0
749.6	0.557072	0	749.6	0.980678	0	749.6	1.0146	0	749.6	1.32614	0	749.6	0.0237118	0	749.6	0.0222948	0
749.8	0.561778	0	749.8	0.985231	0	749.8	1.02269	0	749.8	1.33191	0	749.8	0.0242855	0	749.8	0.0225223	0
750	0.565517	0	750	0.989421	0	750	1.03001	0	750	1.33706	0	750	0.0246779	0	750	0.0221966	0
750.2	0.569218	0	750.2	0.993108	0	750.2	1.03723	0	750.2	1.3423	0	750.2	0.024471	0	750.2	0.0221148	0
750.4	0.573415	0	750.4	0.99761	0	750.4	1.04497	0	750.4	1.34742	0	750.4	0.0245901	0	750.4	0.0227557	0
750.6	0.577414	0	750.6	1.00218	0	750.6	1.0521	0	750.6	1.35268	0	750.6	0.0250111	0	750.6	0.0227303	0
750.8	0.581478	0	750.8	1.006	0	750.8	1.05911	0	750.8	1.35779	0	750.8	0.0251831	0	750.8	0.0225562	0
751	0.585577	0	751	1.00935	0	751	1.06637	0	751	1.36287	0	751	0.0248634	0	751	0.0223183	0
751.2	0.590028	0	751.2	1.01304	0	751.2	1.07357	0	751.2	1.36819	0	751.2	0.0249747	0	751.2	0.0221492	0
751.4	0.59432	0	751.4	1.017	0	751.4	1.08051	0	751.4	1.3732	0	751.4	0.0253867	0	751.4	0.0217068	0
751.6	0.59893	0	751.6	1.02105	0	751.6	1.08771	0	751.6	1.37787	0	751.6	0.0253347	0	751.6	0.0219636	0
751.8	0.602914	0	751.8	1.02495	0	751.8	1.09486	0	751.8	1.38271	0	751.8	0.0248991	0	751.8	0.0218118	0
752	0.607114	0	752	1.02804	0	752	1.10155	0	752	1.38791	0	752	0.0248594	0	752	0.0223594	0
752.2	0.611652	0	752.2	1.03171	0	752.2	1.1094	0	752.2	1.39318	0	752.2	0.0246187	0	752.2	0.0229881	0
752.4	0.615637	0	752.4	1.03555	0	752.4	1.11714	0	752.4	1.3983	0	752.4	0.0248433	0	752.4	0.0230897	0
752.6	0.619705	0	752.6	1.03879	0	752.6	1.1243	0	752.6	1.40321	0	752.6	0.0246978	0	752.6	0.0232556	0
752.8	0.624375	0	752.8	1.04231	0	752.8	1.13166	0	752.8	1.40831	0	752.8	0.0253143	0	752.8	0.0234437	0
753	0.628356	0	753	1.04565	0	753	1.13907	0	753	1.41323	0	753	0.0258433	0	753	0.0238326	0
753.2	0.632146	0	753.2	1.04913	0	753.2	1.14642	0	753.2	1.418	0	753.2	0.0259965	0	753.2	0.0241496	0
753.4	0.636356	0	753.4	1.05175	0	753.4	1.15354	0	753.4	1.42238	0	753.4	0.0263557	0	753.4	0.0240069	0
753.6	0.640101	0	753.6	1.05459	0	753.6	1.16092	0	753.6	1.42729	0	753.6	0.0264021	0	753.6	0.0235553	0
753.8	0.6436	0	753.8	1.05787	0	753.8	1.16816	0	753.8	1.43197	0	753.8	0.0263868	0	753.8	0.0228571	0
754	0.647433	0	754	1.0616	0	754	1.17547	0	754	1.43659	0	754	0.0269825	0	754	0.023402	0
754.2	0.651449	0	754.2	1.06454	0	754.2	1.18274	0	754.2	1.44121	0	754.2	0.0267205	0	754.2	0.0237726	0
754.4	0.655768	0	754.4	1.06799	0	754.4	1.19023	0	754.4	1.44535	0	754.4	0.0268333	0	754.4	0.0241622	0
754.6	0.660455	0	754.6	1.07147	0	754.6	1.19775	0	754.6	1.44996	0	754.6	0.0271485	0	754.6	0.0240977	0
754.8	0.664821	0	754.8	1.07447	0	754.8	1.20484	0	754.8	1.4541	0	754.8	0.0269704	0	754.8	0.0236438	0
755	0.669103	0	755	1.07747	0	755	1.21192	0	755	1.45819	0	755	0.0270415	0	755	0.023524	0
755.2	0.673792	0	755.2	1.08116	0	755.2	1.21855	0	755.2	1.46263	0	755.2	0.0273682	0	755.2	0.0235508	0
755.4	0.677987	0	755.4	1.08457	0	755.4	1.22531	0	755.4	1.46684	0	755.4	0.0272143	0	755.4	0.0232351	0
755.6	0.682544	0	755.6	1.0881	0	755.6	1.23254	0	755.6	1.47088	0	755.6	0.0270691	0	755.6	0.0235733	0
755.8	0.686992	0	755.8	1.09131	0	755.8	1.24007	0	755.8	1.47566	0	755.8	0.027169	0	755.8	0.0239275	0
756	0.691554	0	756	1.09465	0	756	1.24697	0	756	1.48022	0	756	0.0272474	0	756	0.0244806	0
756.2	0.696484	0	756.2	1.09866	0	756.2	1.25458	0	756.2	1.48503	0	756.2	0.028095	0	756.2	0.0253475	0
756.4	0.701043	0	756.4	1.10209	0	756.4	1.26155	0	756.4	1.48978	0	756.4	0.0289185	0	756.4	0.025722	0
756.6	0.705261	0	756.6	1.10486	0	756.6	1.26784	0	756.6	1.49378	0	756.6	0.0286765	0	756.6	0.0260496	0
756.8	0.709643	0	756.8	1.10796	0	756.8	1.27471	0	756.8	1.49788	0	756.8	0.0288876	0	756.8	0.026218	0
757	0.713597	0	757	1.11089	0	757	1.28139	0	757	1.50215	0	757	0.0290794	0	757	0.0263963	0
757.2	0.718264	0	757.2	1.11391	0	757.2	1.28807	0	757.2	1.50655	0	757.2	0.029581	0	757.2	0.0259945	0
757.4	0.722626	0	757.4	1.11645	0	757.4	1.29519	0	757.4	1.51062	0	757.4	0.029663	0	757.4	0.0259876	0
757.6	0.726468	0	757.6	1.11923	0	757.6	1.3026	0	757.6	1.51459	0	757.6	0.0296582	0	757.6	0.0256646	0
757.8	0.730173	0	757.8	1.12255	0	757.8	1.30984	0	757.8	1.51829	0	757.8	0.0296575	0	757.8	0.0258371	0
758	0.734649	0	758	1.12615	0	758	1.31707	0	758	1.52214	0	758	0.0298502	0	758	0.0265081	0
758.2	0.738589	0	758.2	1.12858	0	758.2	1.32387	0	758.2	1.52564	0	758.2	0.0291632	0	758.2	0.026696	0
758.4	0.742269	0	758.4	1.13065	0	758.4	1.33001	0	758.4	1.52905	0	758.4	0.0289295	0	758.4	0.0259461	0
758.6	0.746792	0	758.6	1.13357	0	758.6	1.33736	0	758.6	1.53284	0	758.6	0.0292568	0	758.6	0.0261391	0
758.8	0.750435	0	758.8	1.13612	0	758.8	1.34395	0	758.8	1.53595	0	758.8	0.0290979	0	758.8	0.0260437	0
759	0.754638	0	759	1.13917	0	759	1.3507	0	759	1.53933	0	759	0.0291069	0	759	0.0262105	0
759.2	0.758743	0	759.2	1.14186	0	759.2	1.35707	0	759.2	1.54293	0	759.2	0.0289882	0	759.2	0.0259276	0
759.4	0.763115	0	759.4	1.14474	0	759.4	1.3643	0	759.4	1.54672	0	759.4	0.0292182	0	759.4	0.0262979	0
759.6	0.767696	0	759.6	1.14798	0	759.6	1.37163	0	759.6	1.55052	0	759.6	0.0298502	0	759.6	0.0271969	0
759.8	0.772321	0	759.8	1.15024	0	759.8	1.37886	0	759.8	1.5543	0	759.8	0.0300157	0	759.8	0.0274199	0
760	0.776528	0	760	1.15293	0	760	1.38537	0	760	1.55769	0	760	0.0303222	0	760	0.028029	0
760.2	0.781524	0	760.2	1.15582	0	760.2	1.39293	0	760.2	1.56205	0	760.2	0.0314482	0	760.2	0.0291952	0
760.4	0.785318	0	760.4	1.15766	0	760.4	1.3996	0	760.4	1.56539	0	760.4	0.0310434	0	760.4	0.0290356	0
760.6	0.789756	0	760.6	1.16007	0	760.6	1.40676	0	760.6	1.56897	0	760.6	0.0309437	0	760.6	0.0292799	0
760.8	0.794649	0	760.8	1.16269	0	760.8	1.41408	0	760.8	1.57277	0	760.8	0.0316979	0	760.8	0.0297869	0
761	0.799876	0	761	1.1659	0	761	1.42112	0	761	1.57689	0	761	0.0324649	0	761	0.0299915	0
761.2	0.804541	0	761.2	1.16851	0	761.2	1.4276	0	761.2	1.58039	0	761.2	0.0326335	0	761.2	0.0296745	0
761.4	0.809132	0	761.4	1.17113	0	761.4	1.43483	0	761.4	1.58396	0	761.4	0.0326992	0	761.4	0.0298505	0
761.6	0.813361	0	761.6	1.17326	0	761.6	1.44122	0	761.6	1.58751	0	761.6	0.0330905	0	761.6	0.0293888	0
761.8	0.81813	0	761.8	1.17611	0	761.8	1.44758	0	761.8	1.59138	0	761.8	0.0330673	0	761.8	0.0294945	0
762	0.822604	0	762	1.17835	0	762	1.45325	0	762	1.59495	0	762	0.0329736	0	762	0.0290618	0
762.2	0.82641	0	762.2	1.17946	0	762.2	1.45918	0	762.2	1.59823	0	762.2	0.0326451	0	762.2	0.0287914	0
762.4	0.830335	0	762.4	1.18096	0	762.4	1.46526	0	762.4	1.60131	0	762.4	0.0325107	0	762.4	0.0277655	0
762.6	0.834693	0	762.6	1.18368	0	762.6	1.47193	0	762.6	1.60455	0	762.6	0.0326965	0	762.6	0.0280592	0
762.8	0.838974	0	762.8	1.18612	0	762.8	1.47793	0	762.8	1.60731	0	762.8	0.0324897	0	762.8	0.0280987	0
763	0.843438	0	763	1.1882	0	763	1.48417	0	763	1.61058	0	763	0.0324156	0	763	0.0278102	0
763.2	0.847699	0	763.2	1.19022	0	763.2	1.48985	0	763.2	1.6135	0	763.2	0.032462	0	763.2	0.0278811	0
763.4	0.85211	0	763.4	1.19219	0	763.4	1.496	0	763.4	1.61679	0	763.4	0.0325059	0	763.4	0.0283012	0
763.6	0.856397	0	763.6	1.1943	0	763.6	1.50219	0	763.6	1.61987	0	763.6	0.0327339	0	763.6	0.0281873	0
763.8	0.860136	0	763.8	1.19538	0	763.8	1.508	0	763.8	1.62236	0	763.8	0.0320701	0	763.8	0.0276841	0
764	0.863828	0	764	1.19743	0	764	1.51432	0	764	1.6253	0	764	0.031849	0	764	0.0280431	0
764.2	0.868036	0	764.2	1.19985	0	764.2	1.52102	0	764.2	1.62872	0	764.2	0.0318378	0	764.2	0.0285619	0
764.4	0.872087	0	764.4	1.20176	0	764.4	1.52753	0	764.4	1.63158	0	764.4	0.0317768	0	764.4	0.0287177	0
764.6	0.876475	0	764.6	1.20444	0	764.6	1.53412	0	764.6	1.63505	0	764.6	0.0326511	0	764.6	0.0294171	0
764.8	0.880428	0	764.8	1.20658	0	764.8	1.54063	0	764.8	1.63825	0	764.8	0.0328687	0	764.8	0.0301149	0
765	0.884213	0	765	1.20907	0	765	1.54654	0	765	1.6416	0	765	0.0329167	0	765	0.0304389	0
765.2	0.887739	0	765.2	1.21085	0	765.2	1.55251	0	765.2	1.64438	0	765.2	0.0327785	0	765.2	0.0303024	0
765.4	0.892179	0	765.4	1.21345	0	765.4	1.55941	0	765.4	1.64782	0	765.4	0.0333926	0	765.4	0.0307951	0
765.6	0.895949	0	765.6	1.2155	0	765.6	1.56519	0	765.6	1.65083	0	765.6	0.0338056	0	765.6	0.0307738	0
765.8	0.900112	0	765.8	1.21785	0	765.8	1.57171	0	765.8	1.65373	0	765.8	0.0341115	0	765.8	0.0310792	0
766	0.903342	0	766	1.21884	0	766	1.57726	0	766	1.65613	0	766	0.0337614	0	766	0.0299532	0
766.2	0.907231	0	766.2	1.22069	0	766.2	1.58356	0	766.2	1.65881	0	766.2	0.0338709	0	766.2	0.0300734	0
766.4	0.911256	0	766.4	1.22271	0	766.4	1.58998	0	766.4	1.66128	0	766.4	0.0338892	0	766.4	0.0294624	0
766.6	0.915446	0	766.6	1.22507	0	766.6	1.59624	0	766.6	1.664	0	766.6	0.0340874	0	766.6	0.0297417	0
766.8	0.91986	0	766.8	1.22667	0	766.8	1.60206	0	766.8	1.66645	0	766.8	0.0338681	0	766.8	0.029583	0
767	0.924304	0	767	1.22843	0	767	1.60802	0	767	1.66949	0	767	0.0340423	0	767	0.0294212	0
767.2	0.929049	0	767.2	1.23051	0	767.2	1.61398	0	767.2	1.67237	0	767.2	0.0346718	0	767.2	0.0295182	0
767.4	0.933053	0	767.4	1.23213	0	767.4	1.61963	0	767.4	1.6749	0	767.4	0.0347033	0	767.4	0.028836	0
767.6	0.938166	0	767.6	1.23443	0	767.6	1.62616	0	767.6	1.67793	0	767.6	0.0354783	0	767.6	0.0293187	0
767.8	0.942049	0	767.8	1.23584	0	767.8	1.63168	0	767.8	1.68045	0	767.8	0.034931	0	767.8	0.0291863	0
768	0.947029	0	768	1.23827	0	768	1.63842	0	768	1.68335	0	768	0.0356741	0	768	0.0296538	0
768.2	0.951932	0	768.2	1.24036	0	768.2	1.64471	0	768.2	1.68686	0	768.2	0.0365463	0	768.2	0.0303581	0
768.4	0.956034	0	768.4	1.24182	0	768.4	1.65047	0	768.4	1.68924	0	768.4	0.0369012	0	768.4	0.0307518	0
768.6	0.960661	0	768.6	1.24363	0	768.6	1.65635	0	768.6	1.69255	0	768.6	0.0376234	0	768.6	0.0312527	0
768.8	0.965014	0	768.8	1.24551	0	768.8	1.66292	0	768.8	1.69555	0	768.8	0.0377085	0	768.8	0.0321952	0
769	0.969404	0	769	1.24707	0	769	1.66875	0	769	1.698	0	769	0.0381422	0	769	0.0325492	0
769.2	0.973655	0	769.2	1.24842	0	769.2	1.67497	0	769.2	1.70045	0	769.2	0.0384552	0	769.2	0.0327339	0
769.4	0.977979	0	769.4	1.25007	0	769.4	1.68158	0	769.4	1.70273	0	769.4	0.0388312	0	769.4	0.033166	0
769.6	0.98207	0	769.6	1.25192	0	769.6	1.68749	0	769.6	1.70486	0	769.6	0.0390172	0	769.6	0.0332252	0
769.8	0.986344	0	769.8	1.25361	0	769.8	1.69341	0	769.8	1.70714	0	769.8	0.0388413	0	769.8	0.0335826	0
770	0.989716	0	770	1.25438	0	770	1.69854	0	770	1.709	0	770	0.0384066	0	770	0.0326868	0
770.2	0.993668	0	770.2	1.25602	0	770.2	1.70399	0	770.2	1.71154	0	770.2	0.0381025	0	770.2	0.0332582	0
770.4	0.997358	0	770.4	1.25722	0	770.4	1.70992	0	770.4	1.71381	0	770.4	0.0376285	0	770.4	0.0327848	0
770.6	1.00158	0	770.6	1.25904	0	770.6	1.71555	0	770.6	1.71656	0	770.6	0.0375173	0	770.6	0.0330105	0
770.8	1.00571	0	770.8	1.26002	0	770.8	1.72028	0	770.8	1.71861	0	770.8	0.0368099	0	770.8	0.032565	0
771	1.00983	0	771	1.26177	0	771	1.72551	0	771	1.72121	0	771	0.0365589	0	771	0.0326792	0
771.2	1.01396	0	771.2	1.26367	0	771.2	1.73073	0	771.2	1.72409	0	771.2	0.0367751	0	771.2	0.0330032	0
771.4	1.01763	0	771.4	1.26494	0	771.4	1.73542	0	771.4	1.72599	0	771.4	0.0364411	0	771.4	0.0330776	0
771.6	1.02207	0	771.6	1.26668	0	771.6	1.74089	0	771.6	1.72856	0	771.6	0.0366038	0	771.6	0.0340008	0
771.8	1.02575	0	771.8	1.26801	0	771.8	1.74568	0	771.8	1.73067	0	771.8	0.0362722	0	771.8	0.0338334	0
772	1.03018	0	772	1.27022	0	772	1.75152	0	772	1.73352	0	772	0.0370928	0	772	0.0343877	0
772.2	1.03429	0	772.2	1.27188	0	772.2	1.75647	0	772.2	1.73617	0	772.2	0.0371009	0	772.2	0.0346484	0
772.4	1.0385	0	772.4	1.27316	0	772.4	1.76161	0	772.4	1.73774	0	772.4	0.0370949	0	772.4	0.0346962	0
772.6	1.04353	0	772.6	1.27533	0	772.6	1.76754	0	772.6	1.74081	0	772.6	0.0381979	0	772.6	0.0352705	0
772.8	1.04773	0	772.8	1.27725	0	772.8	1.77324	0	772.8	1.74335	0	772.8	0.0385473	0	772.8	0.0355234	0
773	1.05166	0	773	1.27803	0	773	1.77824	0	773	1.74495	0	773	0.038992	0	773	0.0355731	0
773.2	1.05588	0	773.2	1.27954	0	773.2	1.784	0	773.2	1.74757	0	773.2	0.0392822	0	773.2	0.035436	0
773.4	1.06005	0	773.4	1.28105	0	773.4	1.78946	0	773.4	1.74912	0	773.4	0.0396724	0	773.4	0.0351172	0
773.6	1.06431	0	773.6	1.28338	0	773.6	1.79473	0	773.6	1.75147	0	773.6	0.0402383	0	773.6	0.03531	0
773.8	1.06805	0	773.8	1.28477	0	773.8	1.80008	0	773.8	1.75311	0	773.8	0.0403851	0	773.8	0.034996	0
774	1.07138	0	774	1.28528	0	774	1.80482	0	774	1.75488	0	774	0.0405284	0	774	0.0341767	0
774.2	1.07572	0	774.2	1.28705	0	774.2	1.81023	0	774.2	1.75747	0	774.2	0.0410332	0	774.2	0.0343428	0
774.4	1.07992	0	774.4	1.28864	0	774.4	1.81585	0	774.4	1.76018	0	774.4	0.0412941	0	774.4	0.0342067	0
774.6	1.08447	0	774.6	1.29016	0	774.6	1.82106	0	774.6	1.76234	0	774.6	0.0412834	0	774.6	0.0345339	0
774.8	1.08842	0	774.8	1.29093	0	774.8	1.82597	0	774.8	1.76384	0	774.8	0.0408144	0	774.8	0.0345241	0
775	1.0926	0	775	1.2923	0	775	1.83105	0	775	1.76667	0	775	0.0405951	0	775	0.0352899	0
775.2	1.09669	0	775.2	1.29383	0	775.2	1.83622	0	775.2	1.76887	0	775.2	0.040772	0	775.2	0.0357745	0
775.4	1.10039	0	775.4	1.2947	0	775.4	1.84117	0	775.4	1.77042	0	775.4	0.0405064	0	775.4	0.0358502	0
775.6	1.10436	0	775.6	1.29584	0	775.6	1.84608	0	775.6	1.77174	0	775.6	0.0402576	0	775.6	0.0358374	0
775.8	1.10856	0	775.8	1.2972	0	775.8	1.85148	0	775.8	1.77388	0	775.8	0.0402491	0	775.8	0.0361868	0
776	1.11269	0	776	1.29902	0	776	1.85716	0	776	1.7767	0	776	0.0410823	0	776	0.0369966	0
776.2	1.11662	0	776.2	1.3002	0	776.2	1.86194	0	776.2	1.77829	0	776.2	0.0405373	0	776.2	0.0371003	0
776.4	1.12016	0	776.4	1.30089	0	776.4	1.86677	0	776.4	1.77984	0	776.4	0.0401688	0	776.4	0.0369703	0
776.6	1.12385	0	776.6	1.30197	0	776.6	1.87154	0	776.6	1.7822	0	776.6	0.0406278	0	776.6	0.0369826	0
776.8	1.12737	0	776.8	1.30214	0	776.8	1.87584	0	776.8	1.78379	0	776.8	0.0406342	0	776.8	0.0365008	0
777	1.13114	0	777	1.30237	0	777	1.88055	0	777	1.78488	0	777	0.0405449	0	777	0.0365495	0
777.2	1.13526	0	777.2	1.30347	0	777.2	1.88563	0	777.2	1.78721	0	777.2	0.0410712	0	777.2	0.0361535	0
777.4	1.1389	0	777.4	1.30412	0	777.4	1.89011	0	777.4	1.78818	0	777.4	0.0410512	0	777.4	0.0357244	0
777.6	1.14205	0	777.6	1.30522	0	777.6	1.89458	0	777.6	1.78991	0	777.6	0.040886	0	777.6	0.0355511	0
777.8	1.14564	0	777.8	1.30605	0	777.8	1.89888	0	777.8	1.7916	0	777.8	0.0412342	0	777.8	0.0349974	0
778	1.14936	0	778	1.30674	0	778	1.90294	0	778	1.79371	0	778	0.041351	0	778	0.0347466	0
778.2	1.15353	0	778.2	1.30834	0	778.2	1.90804	0	778.2	1.79622	0	778.2	0.0416154	0	778.2	0.035064	0
778.4	1.15689	0	778.4	1.30901	0	778.4	1.9123	0	778.4	1.79776	0	778.4	0.0414128	0	778.4	0.0350406	0
778.6	1.16086	0	778.6	1.31053	0	778.6	1.91653	0	778.6	1.79959	0	778.6	0.041207	0	778.6	0.035255	0
778.8	1.16504	0	778.8	1.31182	0	778.8	1.92132	0	778.8	1.80187	0	778.8	0.0410769	0	778.8	0.0358809	0
779	1.16887	0	779	1.31327	0	779	1.92573	0	779	1.80399	0	779	0.0407655	0	779	0.0359545	0
779.2	1.17262	0	779.2	1.31499	0	779.2	1.93056	0	779.2	1.80577	0	779.2	0.0410098	0	779.2	0.0359406	0
779.4	1.17602	0	779.4	1.31605	0	779.4	1.93515	0	779.4	1.80746	0	779.4	0.0409426	0	779.4	0.0359885	0
779.6	1.17936	0	779.6	1.31717	0	779.6	1.93995	0	779.6	1.80924	0	779.6	0.0407176	0	779.6	0.0362514	0
779.8	1.1834	0	779.8	1.31889	0	779.8	1.94493	0	779.8	1.81164	0	779.8	0.0408854	0	779.8	0.0369666	0
780	1.18729	0	780	1.32053	0	780	1.94988	0	780	1.81386	0	780	0.0411943	0	780	0.0378163	0
780.2	1.1912	0	780.2	1.32166	0	780.2	1.95421	0	780.2	1.81532	0	780.2	0.040754	0	780.2	0.0380482	0
780.4	1.19495	0	780.4	1.32283	0	780.4	1.95871	0	780.4	1.81704	0	780.4	0.0411019	0	780.4	0.0381967	0
780.6	1.19856	0	780.6	1.3236	0	780.6	1.96307	0	780.6	1.81871	0	780.6	0.0415524	0	780.6	0.0381176	0
780.8	1.2026	0	780.8	1.32476	0	780.8	1.9679	0	780.8	1.82024	0	780.8	0.0420107	0	780.8	0.0384866	0
781	1.20665	0	781	1.32597	0	781	1.9726	0	781	1.82178	0	781	0.0420029	0	781	0.0389717	0
781.2	1.21004	0	781.2	1.3272	0	781.2	1.97709	0	781.2	1.82385	0	781.2	0.0420734	0	781.2	0.0386878	0
781.4	1.21344	0	781.4	1.32794	0	781.4	1.98124	0	781.4	1.82514	0	781.4	0.0418137	0	781.4	0.0385602	0
781.6	1.21689	0	781.6	1.32904	0	781.6	1.98586	0	781.6	1.82697	0	781.6	0.042099	0	781.6	0.0384138	0
781.8	1.22117	0	781.8	1.33028	0	781.8	1.99044	0	781.8	1.82851	0	781.8	0.0428046	0	781.8	0.0385564	0
782	1.22473	0	782	1.33096	0	782	1.9946	0	782	1.82965	0	782	0.0424496	0	782	0.0387223	0
782.2	1.22777	0	782.2	1.33159	0	782.2	1.99846	0	782.2	1.8308	0	782.2	0.0422554	0	782.2	0.0385881	0
782.4	1.23086	0	782.4	1.3322	0	782.4	2.0019	0	782.4	1.83148	0	782.4	0.0421259	0	782.4	0.0384417	0
782.6	1.23485	0	782.6	1.33323	0	782.6	2.00614	0	782.6	1.83307	0	782.6	0.0419664	0	782.6	0.0387885	0
782.8	1.23826	0	782.8	1.33374	0	782.8	2.01068	0	782.8	1.83453	0	782.8	0.0419673	0	782.8	0.0390258	0
783	1.24122	0	783	1.33452	0	783	2.01496	0	783	1.83604	0	783	0.0423078	0	783	0.0389931	0
783.2	1.2454	0	783.2	1.33559	0	783.2	2.0197	0	783.2	1.8385	0	783.2	0.0431875	0	783.2	0.0395143	0
783.4	1.24859	0	783.4	1.33572	0	783.4	2.02356	0	783.4	1.83977	0	783.4	0.0432826	0	783.4	0.0391321	0
783.6	1.2521	0	783.6	1.33657	0	783.6	2.02724	0	783.6	1.84147	0	783.6	0.0433672	0	783.6	0.0390583	0
783.8	1.25596	0	783.8	1.33732	0	783.8	2.03118	0	783.8	1.84271	0	783.8	0.0435021	0	783.8	0.0391218	0
784	1.2597	0	784	1.33772	0	784	2.03545	0	784	1.84396	0	784	0.0435517	0	784	0.0387569	0
784.2	1.26317	0	784.2	1.33851	0	784.2	2.03905	0	784.2	1.8453	0	784.2	0.0441967	0	784.2	0.0383929	0
784.4	1.26624	0	784.4	1.33948	0	784.4	2.04275	0	784.4	1.84683	0	784.4	0.044613	0	784.4	0.0382357	0
784.6	1.26971	0	784.6	1.34053	0	784.6	2.04704	0	784.6	1.84898	0	784.6	0.0450284	0	784.6	0.0384263	0
784.8	1.2735	0	784.8	1.34189	0	784.8	2.0515	0	784.8	1.85063	0	784.8	0.0453048	0	784.8	0.03857	0
785	1.2772	0	785	1.34298	0	785	2.05556	0	785	1.85238	0	785	0.0452552	0	785	0.0387637	0
785.2	1.28106	0	785.2	1.34447	0	785.2	2.06067	0	785.2	1.85454	0	785.2	0.045518	0	785.2	0.0391534	0
785.4	1.2849	0	785.4	1.34592	0	785.4	2.06484	0	785.4	1.85606	0	785.4	0.0459929	0	785.4	0.0393617	0
785.6	1.28851	0	785.6	1.34724	0	785.6	2.06874	0	785.6	1.85726	0	785.6	0.0463919	0	785.6	0.0395105	0
785.8	1.29177	0	785.8	1.34837	0	785.8	2.07227	0	785.8	1.85887	0	785.8	0.0461624	0	785.8	0.0399282	0
786	1.29452	0	786	1.349	0	786	2.07551	0	786	1.85991	0	786	0.0458648	0	786	0.0399861	0
786.2	1.29721	0	786.2	1.3496	0	786.2	2.07858	0	786.2	1.86106	0	786.2	0.0458563	0	786.2	0.0402553	0
786.4	1.30054	0	786.4	1.35048	0	786.4	2.08159	0	786.4	1.86227	0	786.4	0.0455057	0	786.4	0.0402234	0
786.6	1.30421	0	786.6	1.35143	0	786.6	2.08541	0	786.6	1.86423	0	786.6	0.0458311	0	786.6	0.0406213	0
786.8	1.30787	0	786.8	1.35269	0	786.8	2.08963	0	786.8	1.86639	0	786.8	0.0463899	0	786.8	0.0413246	0
787	1.31217	0	787	1.35414	0	787	2.09377	0	787	1.86881	0	787	0.0471794	0	787	0.0418383	0
787.2	1.31635	0	787.2	1.35507	0	787.2	2.09788	0	787.2	1.87052	0	787.2	0.0475906	0	787.2	0.0418	0
787.4	1.31996	0	787.4	1.35571	0	787.4	2.10147	0	787.4	1.87158	0	787.4	0.0475553	0	787.4	0.042019	0
787.6	1.32353	0	787.6	1.35671	0	787.6	2.10499	0	787.6	1.87289	0	787.6	0.0474898	0	787.6	0.0421036	0
787.8	1.32684	0	787.8	1.35714	0	787.8	2.10884	0	787.8	1.87389	0	787.8	0.0473148	0	787.8	0.0415818	0
788	1.33016	0	788	1.35771	0	788	2.11256	0	788	1.8751	0	788	0.0474242	0	788	0.0410181	0
788.2	1.33379	0	788.2	1.35876	0	788.2	2.11627	0	788.2	1.87669	0	788.2	0.0480631	0	788.2	0.0413386	0
788.4	1.33741	0	788.4	1.35995	0	788.4	2.12031	0	788.4	1.87828	0	788.4	0.0481238	0	788.4	0.0415277	0
788.6	1.34063	0	788.6	1.36067	0	788.6	2.12449	0	788.6	1.87965	0	788.6	0.0478125	0	788.6	0.0411977	0
788.8	1.34407	0	788.8	1.36171	0	788.8	2.12801	0	788.8	1.8809	0	788.8	0.0475845	0	788.8	0.0406637	0
789	1.34762	0	789	1.36226	0	789	2.13197	0	789	1.88227	0	789	0.0473808	0	789	0.0407024	0
789.2	1.35089	0	789.2	1.36305	0	789.2	2.13566	0	789.2	1.88346	0	789.2	0.0476407	0	789.2	0.0405015	0
789.4	1.35369	0	789.4	1.36423	0	789.4	2.13856	0	789.4	1.88469	0	789.4	0.0479608	0	789.4	0.0403616	0
789.6	1.35653	0	789.6	1.36453	0	789.6	2.14139	0	789.6	1.88604	0	789.6	0.0480474	0	789.6	0.0402951	0
789.8	1.35917	0	789.8	1.36532	0	789.8	2.14502	0	789.8	1.88787	0	789.8	0.0481507	0	789.8	0.0405572	0
790	1.36193	0	790	1.366	0	790	2.1484	0	790	1.88863	0	790	0.0483776	0	790	0.0405683	0
790.2	1.36458	0	790.2	1.36635	0	790.2	2.1513	0	790.2	1.89007	0	790.2	0.0479801	0	790.2	0.0404402	0
790.4	1.3675	0	790.4	1.36682	0	790.4	2.15467	0	790.4	1.89101	0	790.4	0.0478479	0	790.4	0.0401553	0
790.6	1.37043	0	790.6	1.36744	0	790.6	2.15832	0	790.6	1.89206	0	790.6	0.0480232	0	790.6	0.0406419	0
790.8	1.37396	0	790.8	1.36857	0	790.8	2.16267	0	790.8	1.89378	0	790.8	0.0487264	0	790.8	0.0414305	0
791	1.37753	0	791	1.36921	0	791	2.16633	0	791	1.89509	0	791	0.0486751	0	791	0.0413638	0
791.2	1.38073	0	791.2	1.37002	0	791.2	2.17024	0	791.2	1.89627	0	791.2	0.0484009	0	791.2	0.0416407	0
791.4	1.38411	0	791.4	1.37066	0	791.4	2.17357	0	791.4	1.89748	0	791.4	0.0478065	0	791.4	0.0419528	0
791.6	1.38686	0	791.6	1.37107	0	791.6	2.17672	0	791.6	1.8985	0	791.6	0.0474025	0	791.6	0.0415208	0
791.8	1.39011	0	791.8	1.37182	0	791.8	2.18095	0	791.8	1.89961	0	791.8	0.0477495	0	791.8	0.0413277	0
792	1.39347	0	792	1.37236	0	792	2.18476	0	792	1.90056	0	792	0.0474936	0	792	0.0413841	0
792.2	1.39697	0	792.2	1.37313	0	792.2	2.18841	0	792.2	1.90176	0	792.2	0.0474433	0	792.2	0.0413205	0
792.4	1.40004	0	792.4	1.37386	0	792.4	2.19181	0	792.4	1.90294	0	792.4	0.0476619	0	792.4	0.041226	0
792.6	1.40308	0	792.6	1.3748	0	792.6	2.1954	0	792.6	1.90436	0	792.6	0.0473611	0	792.6	0.0410687	0
792.8	1.40647	0	792.8	1.37549	0	792.8	2.19889	0	792.8	1.90595	0	792.8	0.0476518	0	792.8	0.0412078	0
793	1.40942	0	793	1.37556	0	793	2.20203	0	793	1.90705	0	793	0.047624	0	793	0.0411271	0
793.2	1.41267	0	793.2	1.3765	0	793.2	2.20515	0	793.2	1.90848	0	793.2	0.0485657	0	793.2	0.0416159	0
793.4	1.4165	0	793.4	1.37799	0	793.4	2.20842	0	793.4	1.91036	0	793.4	0.0495602	0	793.4	0.042551	0
793.6	1.42022	0	793.6	1.37853	0	793.6	2.21177	0	793.6	1.91184	0	793.6	0.0500713	0	793.6	0.0428445	0
793.8	1.42351	0	793.8	1.38	0	793.8	2.21529	0	793.8	1.9137	0	793.8	0.0508238	0	793.8	0.0439894	0
794	1.42694	0	794	1.38101	0	794	2.21847	0	794	1.91479	0	794	0.0509375	0	794	0.043981	0
794.2	1.43003	0	794.2	1.38117	0	794.2	2.22103	0	794.2	1.91573	0	794.2	0.0506538	0	794.2	0.0436936	0
794.4	1.43298	0	794.4	1.38194	0	794.4	2.22382	0	794.4	1.91654	0	794.4	0.0508988	0	794.4	0.0438016	0
794.6	1.43602	0	794.6	1.38265	0	794.6	2.22687	0	794.6	1.91765	0	794.6	0.0508508	0	794.6	0.0439555	0
794.8	1.43932	0	794.8	1.38383	0	794.8	2.23048	0	794.8	1.91948	0	794.8	0.0511365	0	794.8	0.0441976	0
795	1.44232	0	795	1.38444	0	795	2.23303	0	795	1.9202	0	795	0.0502396	0	795	0.0440245	0
795.2	1.44494	0	795.2	1.38531	0	795.2	2.23576	0	795.2	1.9213	0	795.2	0.0498893	0	795.2	0.0440352	0
795.4	1.44762	0	795.4	1.38548	0	795.4	2.23857	0	795.4	1.92226	0	795.4	0.0494972	0	795.4	0.0438368	0
795.6	1.4501	0	795.6	1.38613	0	795.6	2.24201	0	795.6	1.923	0	795.6	0.0498621	0	795.6	0.0437996	0
795.8	1.45303	0	795.8	1.38714	0	795.8	2.24586	0	795.8	1.9241	0	795.8	0.0502555	0	795.8	0.0436675	0
796	1.45591	0	796	1.38797	0	796	2.24887	0	796	1.92498	0	796	0.0499786	0	796	0.042933	0
796.2	1.45836	0	796.2	1.38888	0	796.2	2.25167	0	796.2	1.92642	0	796.2	0.0504618	0	796.2	0.0428415	0
796.4	1.46073	0	796.4	1.38928	0	796.4	2.25425	0	796.4	1.92685	0	796.4	0.0501651	0	796.4	0.0425302	0
796.6	1.46354	0	796.6	1.38974	0	796.6	2.25769	0	796.6	1.92773	0	796.6	0.0500336	0	796.6	0.0424995	0
796.8	1.46601	0	796.8	1.38994	0	796.8	2.26054	0	796.8	1.92877	0	796.8	0.0506245	0	796.8	0.0424248	0
797	1.46878	0	797	1.39045	0	797	2.26336	0	797	1.92994	0	797	0.0511382	0	797	0.0423287	0
797.2	1.47198	0	797.2	1.3913	0	797.2	2.26669	0	797.2	1.93127	0	797.2	0.0519841	0	797.2	0.0426627	0
797.4	1.47559	0	797.4	1.39254	0	797.4	2.26997	0	797.4	1.93291	0	797.4	0.0523328	0	797.4	0.043221	0
797.6	1.47853	0	797.6	1.39242	0	797.6	2.27271	0	797.6	1.93394	0	797.6	0.0523455	0	797.6	0.0432414	0
797.8	1.48156	0	797.8	1.39274	0	797.8	2.27538	0	797.8	1.93494	0	797.8	0.0524536	0	797.8	0.043662	0
798	1.48479	0	798	1.3933	0	798	2.27829	0	798	1.93547	0	798	0.0522873	0	798	0.0436593	0
798.2	1.48776	0	798.2	1.39347	0	798.2	2.281	0	798.2	1.93607	0	798.2	0.052207	0	798.2	0.0436784	0
798.4	1.49041	0	798.4	1.39394	0	798.4	2.28344	0	798.4	1.93712	0	798.4	0.051935	0	798.4	0.0437859	0
798.6	1.49276	0	798.6	1.39402	0	798.6	2.28607	0	798.6	1.93771	0	798.6	0.0512787	0	798.6	0.0438062	0
798.8	1.49564	0	798.8	1.39478	0	798.8	2.28881	0	798.8	1.93906	0	798.8	0.0508762	0	798.8	0.0442532	0
799	1.49854	0	799	1.39508	0	799	2.29139	0	799	1.94007	0	799	0.0504628	0	799	0.0447945	0
799.2	1.50073	0	799.2	1.3954	0	799.2	2.29427	0	799.2	1.94107	0	799.2	0.0500536	0	799.2	0.0448758	0
799.4	1.50376	0	799.4	1.39601	0	799.4	2.29761	0	799.4	1.94238	0	799.4	0.0501832	0	799.4	0.0453619	0
799.6	1.5067	0	799.6	1.39723	0	799.6	2.30092	0	799.6	1.9438	0	799.6	0.0503243	0	799.6	0.0456282	0
799.8	1.50977	0	799.8	1.39803	0	799.8	2.30401	0	799.8	1.94559	0	799.8	0.0503003	0	799.8	0.0455574	0
800	1.51289	0	800	1.39894	0	800	2.30649	0	800	1.94683	0	800	0.0506551	0	800	0.0453917	0
800.2	1.51517	0	800.2	1.39917	0	800.2	2.30858	0	800.2	1.94804	0	800.2	0.0506503	0	800.2	0.0456326	0
800.4	1.5182	0	800.4	1.39997	0	800.4	2.31174	0	800.4	1.94921	0	800.4	0.0508548	0	800.4	0.0456538	0
800.6	1.52072	0	800.6	1.4007	0	800.6	2.31466	0	800.6	1.95067	0	800.6	0.0516365	0	800.6	0.0454942	0
800.8	1.52283	0	800.8	1.40155	0	800.8	2.31738	0	800.8	1.95202	0	800.8	0.0521352	0	800.8	0.0453955	0
801	1.52573	0	801	1.40286	0	801	2.32072	0	801	1.95375	0	801	0.0530558	0	801	0.045902	0
801.2	1.52824	0	801.2	1.40353	0	801.2	2.32366	0	801.2	1.9552	0	801.2	0.0534101	0	801.2	0.0458897	0
801.4	1.53077	0	801.4	1.404	0	801.4	2.32601	0	801.4	1.95621	0	801.4	0.053472	0	801.4	0.0459626	0
801.6	1.53343	0	801.6	1.40386	0	801.6	2.32817	0	801.6	1.95679	0	801.6	0.0539669	0	801.6	0.0459493	0
801.8	1.53608	0	801.8	1.40433	0	801.8	2.33076	0	801.8	1.95741	0	801.8	0.0542072	0	801.8	0.0460057	0
802	1.53825	0	802	1.40521	0	802	2.33348	0	802	1.95809	0	802	0.0542236	0	802	0.0457057	0
802.2	1.54067	0	802.2	1.40509	0	802.2	2.33578	0	802.2	1.95865	0	802.2	0.0540549	0	802.2	0.0452207	0
802.4	1.54245	0	802.4	1.40529	0	802.4	2.33774	0	802.4	1.95939	0	802.4	0.053232	0	802.4	0.0446154	0
802.6	1.54475	0	802.6	1.40594	0	802.6	2.34051	0	802.6	1.96031	0	802.6	0.053255	0	802.6	0.0444575	0
802.8	1.54741	0	802.8	1.40687	0	802.8	2.34369	0	802.8	1.96163	0	802.8	0.053669	0	802.8	0.0447024	0
803	1.55006	0	803	1.40744	0	803	2.34682	0	803	1.9625	0	803	0.0537949	0	803	0.0447138	0
803.2	1.55236	0	803.2	1.40817	0	803.2	2.34972	0	803.2	1.96345	0	803.2	0.0536393	0	803.2	0.0448181	0
803.4	1.55563	0	803.4	1.40881	0	803.4	2.35272	0	803.4	1.96473	0	803.4	0.0539423	0	803.4	0.044862	0
803.6	1.5578	0	803.6	1.40936	0	803.6	2.35494	0	803.6	1.96527	0	803.6	0.0533609	0	803.6	0.0444422	0
803.8	1.56061	0	803.8	1.40985	0	803.8	2.35737	0	803.8	1.96611	0	803.8	0.0534546	0	803.8	0.0448605	0
804	1.56367	0	804	1.41066	0	804	2.35949	0	804	1.96682	0	804	0.0534032	0	804	0.045236	0
804.2	1.56569	0	804.2	1.41129	0	804.2	2.36172	0	804.2	1.96747	0	804.2	0.0535747	0	804.2	0.0453764	0
804.4	1.56843	0	804.4	1.4121	0	804.4	2.36437	0	804.4	1.96844	0	804.4	0.0540869	0	804.4	0.0459518	0
804.6	1.57046	0	804.6	1.4125	0	804.6	2.36628	0	804.6	1.96895	0	804.6	0.0539396	0	804.6	0.0460035	0
804.8	1.57258	0	804.8	1.413	0	804.8	2.36856	0	804.8	1.96968	0	804.8	0.0539521	0	804.8	0.0467443	0
805	1.57538	0	805	1.414	0	805	2.3709	0	805	1.97081	0	805	0.0543098	0	805	0.0470606	0
805.2	1.57793	0	805.2	1.41415	0	805.2	2.37305	0	805.2	1.97164	0	805.2	0.0538993	0	805.2	0.0464327	0
805.4	1.58018	0	805.4	1.41459	0	805.4	2.37489	0	805.4	1.97236	0	805.4	0.0540695	0	805.4	0.0463799	0
805.6	1.58299	0	805.6	1.41541	0	805.6	2.37726	0	805.6	1.97371	0	805.6	0.0543113	0	805.6	0.0462323	0
805.8	1.58448	0	805.8	1.41545	0	805.8	2.37935	0	805.8	1.97418	0	805.8	0.0539104	0	805.8	0.0453826	0
806	1.58668	0	806	1.41595	0	806	2.38199	0	806	1.97517	0	806	0.0537708	0	806	0.0451857	0
806.2	1.58911	0	806.2	1.41674	0	806.2	2.38446	0	806.2	1.97628	0	806.2	0.0538374	0	806.2	0.0455027	0
806.4	1.59152	0	806.4	1.41792	0	806.4	2.3875	0	806.4	1.97784	0	806.4	0.0541368	0	806.4	0.0460484	0
806.6	1.59399	0	806.6	1.41893	0	806.6	2.3904	0	806.6	1.97911	0	806.6	0.0545252	0	806.6	0.0462834	0
806.8	1.59619	0	806.8	1.41955	0	806.8	2.3929	0	806.8	1.9802	0	806.8	0.054835	0	806.8	0.0462347	0
807	1.59878	0	807	1.41988	0	807	2.39519	0	807	1.98089	0	807	0.0542236	0	807	0.0457836	0
807.2	1.60066	0	807.2	1.42028	0	807.2	2.39745	0	807.2	1.98182	0	807.2	0.0540152	0	807.2	0.0455584	0
807.4	1.60298	0	807.4	1.4204	0	807.4	2.39966	0	807.4	1.98249	0	807.4	0.0536054	0	807.4	0.0452006	0
807.6	1.60508	0	807.6	1.4212	0	807.6	2.40188	0	807.6	1.98293	0	807.6	0.05356	0	807.6	0.0455292	0
807.8	1.60808	0	807.8	1.42232	0	807.8	2.40427	0	807.8	1.9846	0	807.8	0.0539596	0	807.8	0.0468918	0
808	1.61034	0	808	1.4226	0	808	2.40633	0	808	1.98544	0	808	0.0539476	0	808	0.0471419	0
808.2	1.61244	0	808.2	1.4231	0	808.2	2.40852	0	808.2	1.98642	0	808.2	0.0546229	0	808.2	0.0475488	0
808.4	1.61494	0	808.4	1.4231	0	808.4	2.41075	0	808.4	1.98717	0	808.4	0.0544992	0	808.4	0.0478161	0
808.6	1.61714	0	808.6	1.42326	0	808.6	2.41286	0	808.6	1.98768	0	808.6	0.0542974	0	808.6	0.0478958	0
808.8	1.61953	0	808.8	1.42326	0	808.8	2.41465	0	808.8	1.98824	0	808.8	0.05413	0	808.8	0.0475599	0
809	1.62233	0	809	1.4234	0	809	2.41688	0	809	1.98912	0	809	0.0539464	0	809	0.0469832	0
809.2	1.62507	0	809.2	1.42376	0	809.2	2.41954	0	809.2	1.99059	0	809.2	0.0540781	0	809.2	0.0469277	0
809.4	1.62696	0	809.4	1.42426	0	809.4	2.42143	0	809.4	1.99161	0	809.4	0.0546911	0	809.4	0.0466859	0
809.6	1.62943	0	809.6	1.42443	0	809.6	2.42353	0	809.6	1.99265	0	809.6	0.054718	0	809.6	0.0461148	0
809.8	1.63171	0	809.8	1.42448	0	809.8	2.4261	0	809.8	1.99359	0	809.8	0.0549781	0	809.8	0.046566	0
810	1.63495	0	810	1.42557	0	810	2.42917	0	810	1.99498	0	810	0.0557196	0	810	0.0472872	0
810.2	1.63747	0	810.2	1.42634	0	810.2	2.43171	0	810.2	1.99594	0	810.2	0.055889	0	810.2	0.04775	0
810.4	1.63986	0	810.4	1.42713	0	810.4	2.43439	0	810.4	1.99688	0	810.4	0.0561442	0	810.4	0.0477115	0
810.6	1.64185	0	810.6	1.42793	0	810.6	2.43673	0	810.6	1.99786	0	810.6	0.0564189	0	810.6	0.0475467	0
810.8	1.64407	0	810.8	1.42842	0	810.8	2.43881	0	810.8	1.99868	0	810.8	0.0567042	0	810.8	0.0473374	0
811	1.64644	0	811	1.42948	0	811	2.44102	0	811	1.99907	0	811	0.0565674	0	811	0.0469359	0
811.2	1.64871	0	811.2	1.43031	0	811.2	2.44377	0	811.2	2.00025	0	811.2	0.0570323	0	811.2	0.0470685	0
811.4	1.65111	0	811.4	1.43126	0	811.4	2.44624	0	811.4	2.0017	0	811.4	0.0571362	0	811.4	0.0474793	0
811.6	1.65285	0	811.6	1.43189	0	811.6	2.44814	0	811.6	2.00249	0	811.6	0.0574686	0	811.6	0.0475623	0
811.8	1.65464	0	811.8	1.43267	0	811.8	2.45004	0	811.8	2.00338	0	811.8	0.0577706	0	811.8	0.0480906	0
812	1.65647	0	812	1.43292	0	812	2.45222	0	812	2.00384	0	812	0.0580489	0	812	0.047641	0
812.2	1.65822	0	812.2	1.43334	0	812.2	2.45414	0	812.2	2.00408	0	812.2	0.0583661	0	812.2	0.0474217	0
812.4	1.66035	0	812.4	1.43352	0	812.4	2.45611	0	812.4	2.00433	0	812.4	0.0581568	0	812.4	0.0470668	0
812.6	1.66265	0	812.6	1.43415	0	812.6	2.45807	0	812.6	2.00464	0	812.6	0.0580311	0	812.6	0.0471166	0
812.8	1.66468	0	812.8	1.434	0	812.8	2.45937	0	812.8	2.00483	0	812.8	0.0575333	0	812.8	0.0464516	0
813	1.66653	0	813	1.43414	0	813	2.46117	0	813	2.00541	0	813	0.0573621	0	813	0.0463816	0
813.2	1.66868	0	813.2	1.43476	0	813.2	2.46328	0	813.2	2.00643	0	813.2	0.0573962	0	813.2	0.046949	0
813.4	1.67042	0	813.4	1.43558	0	813.4	2.46509	0	813.4	2.00725	0	813.4	0.0578219	0	813.4	0.0472013	0
813.6	1.67323	0	813.6	1.4357	0	813.6	2.46737	0	813.6	2.00825	0	813.6	0.0579857	0	813.6	0.0479151	0
813.8	1.67532	0	813.8	1.43602	0	813.8	2.46957	0	813.8	2.00941	0	813.8	0.058363	0	813.8	0.0484511	0
814	1.67764	0	814	1.43719	0	814	2.47173	0	814	2.01031	0	814	0.0588508	0	814	0.0486773	0
814.2	1.67983	0	814.2	1.43795	0	814.2	2.47383	0	814.2	2.01152	0	814.2	0.0592091	0	814.2	0.0493258	0
814.4	1.68189	0	814.4	1.43861	0	814.4	2.47602	0	814.4	2.01257	0	814.4	0.060014	0	814.4	0.0493122	0
814.6	1.68426	0	814.6	1.43919	0	814.6	2.47814	0	814.6	2.01365	0	814.6	0.0600793	0	814.6	0.0493903	0
814.8	1.68684	0	814.8	1.43988	0	814.8	2.48017	0	814.8	2.01457	0	814.8	0.0601321	0	814.8	0.0492544	0
815	1.68877	0	815	1.44021	0	815	2.48215	0	815	2.0154	0	815	0.0600016	0	815	0.0489082	0
815.2	1.69122	0	815.2	1.44072	0	815.2	2.48461	0	815.2	2.01674	0	815.2	0.0600182	0	815.2	0.0491706	0
815.4	1.69346	0	815.4	1.44145	0	815.4	2.48674	0	815.4	2.01797	0	815.4	0.0605634	0	815.4	0.0492608	0
815.6	1.69584	0	815.6	1.44149	0	815.6	2.48836	0	815.6	2.01836	0	815.6	0.060638	0	815.6	0.0489217	0
815.8	1.69818	0	815.8	1.44245	0	815.8	2.4905	0	815.8	2.01944	0	815.8	0.0612412	0	815.8	0.0492097	0
816	1.70011	0	816	1.44281	0	816	2.49224	0	816	2.01998	0	816	0.0612085	0	816	0.0486042	0
816.2	1.70183	0	816.2	1.44309	0	816.2	2.49371	0	816.2	2.02017	0	816.2	0.0611035	0	816.2	0.0484318	0
816.4	1.70416	0	816.4	1.44328	0	816.4	2.49524	0	816.4	2.0205	0	816.4	0.060546	0	816.4	0.047867	0
816.6	1.70614	0	816.6	1.44376	0	816.6	2.49696	0	816.6	2.02065	0	816.6	0.0599854	0	816.6	0.0474655	0
816.8	1.70737	0	816.8	1.44374	0	816.8	2.49818	0	816.8	2.0207	0	816.8	0.0596443	0	816.8	0.0472069	0
817	1.70863	0	817	1.44398	0	817	2.50009	0	817	2.02161	0	817	0.0592779	0	817	0.0470297	0
817.2	1.71047	0	817.2	1.44447	0	817.2	2.50212	0	817.2	2.02265	0	817.2	0.0589798	0	817.2	0.0477176	0
817.4	1.71207	0	817.4	1.44496	0	817.4	2.50388	0	817.4	2.02326	0	817.4	0.059258	0	817.4	0.0479456	0
817.6	1.71399	0	817.6	1.44471	0	817.6	2.50556	0	817.6	2.02368	0	817.6	0.058847	0	817.6	0.0479111	0
817.8	1.71533	0	817.8	1.44499	0	817.8	2.50715	0	817.8	2.02404	0	817.8	0.0589587	0	817.8	0.0477539	0
818	1.71729	0	818	1.44542	0	818	2.50909	0	818	2.02468	0	818	0.0590827	0	818	0.0479201	0
818.2	1.71934	0	818.2	1.44552	0	818.2	2.51112	0	818.2	2.02574	0	818.2	0.0596315	0	818.2	0.0483884	0
818.4	1.72085	0	818.4	1.44552	0	818.4	2.51285	0	818.4	2.02658	0	818.4	0.0597603	0	818.4	0.0484041	0
818.6	1.72267	0	818.6	1.44603	0	818.6	2.51515	0	818.6	2.02718	0	818.6	0.0594096	0	818.6	0.0482396	0
818.8	1.72424	0	818.8	1.44661	0	818.8	2.51742	0	818.8	2.02805	0	818.8	0.0598929	0	818.8	0.0486825	0
819	1.72605	0	819	1.44622	0	819	2.51913	0	819	2.02854	0	819	0.060102	0	819	0.0486267	0
819.2	1.72892	0	819.2	1.44711	0	819.2	2.52144	0	819.2	2.02965	0	819.2	0.0603805	0	819.2	0.0489839	0
819.4	1.73153	0	819.4	1.44804	0	819.4	2.52393	0	819.4	2.03108	0	819.4	0.0609773	0	819.4	0.0491319	0
819.6	1.73387	0	819.6	1.44864	0	819.6	2.52586	0	819.6	2.03229	0	819.6	0.0611246	0	819.6	0.0492693	0
819.8	1.73562	0	819.8	1.44912	0	819.8	2.5277	0	819.8	2.03332	0	819.8	0.0614116	0	819.8	0.0494392	0
820	1.73783	0	820	1.44978	0	820	2.52968	0	820	2.03427	0	820	0.0615341	0	820	0.0492844	0
820.2	1.73999	0	820.2	1.45029	0	820.2	2.53182	0	820.2	2.03505	0	820.2	0.0613913	0	820.2	0.0494615	0
820.4	1.74184	0	820.4	1.45016	0	820.4	2.53328	0	820.4	2.03552	0	820.4	0.0607631	0	820.4	0.0488103	0
820.6	1.74274	0	820.6	1.45045	0	820.6	2.53467	0	820.6	2.03583	0	820.6	0.060207	0	820.6	0.0484675	0
820.8	1.74351	0	820.8	1.45049	0	820.8	2.53581	0	820.8	2.0364	0	820.8	0.0597984	0	820.8	0.0483694	0
821	1.74489	0	821	1.45064	0	821	2.53724	0	821	2.03748	0	821	0.05959	0	821	0.0480023	0
821.2	1.74692	0	821.2	1.45077	0	821.2	2.53879	0	821.2	2.03816	0	821.2	0.0596629	0	821.2	0.0485141	0
821.4	1.7487	0	821.4	1.45126	0	821.4	2.54003	0	821.4	2.03825	0	821.4	0.0595334	0	821.4	0.0482187	0
821.6	1.75037	0	821.6	1.45153	0	821.6	2.54163	0	821.6	2.03888	0	821.6	0.0594507	0	821.6	0.0482195	0
821.8	1.75165	0	821.8	1.45163	0	821.8	2.54268	0	821.8	2.03936	0	821.8	0.0597271	0	821.8	0.048066	0
822	1.75305	0	822	1.45192	0	822	2.54445	0	822	2.04016	0	822	0.0597791	0	822	0.0483539	0
822.2	1.75485	0	822.2	1.45263	0	822.2	2.54634	0	822.2	2.0411	0	822.2	0.0603453	0	822.2	0.0489415	0
822.4	1.75609	0	822.4	1.45298	0	822.4	2.54808	0	822.4	2.04152	0	822.4	0.0603254	0	822.4	0.0493674	0
822.6	1.75793	0	822.6	1.45388	0	822.6	2.55013	0	822.6	2.04172	0	822.6	0.060635	0	822.6	0.049395	0
822.8	1.76014	0	822.8	1.45451	0	822.8	2.55174	0	822.8	2.04254	0	822.8	0.0609208	0	822.8	0.0501088	0
823	1.76262	0	823	1.45504	0	823	2.55364	0	823	2.04366	0	823	0.0610141	0	823	0.0500282	0
823.2	1.76496	0	823.2	1.45646	0	823.2	2.55613	0	823.2	2.04501	0	823.2	0.0613824	0	823.2	0.0503251	0
823.4	1.76718	0	823.4	1.45729	0	823.4	2.55832	0	823.4	2.04604	0	823.4	0.0614357	0	823.4	0.0505007	0
823.6	1.76881	0	823.6	1.45742	0	823.6	2.55962	0	823.6	2.04645	0	823.6	0.0615192	0	823.6	0.0507548	0
823.8	1.77089	0	823.8	1.45774	0	823.8	2.56155	0	823.8	2.04723	0	823.8	0.0616876	0	823.8	0.0509942	0
824	1.77276	0	824	1.45842	0	824	2.56326	0	824	2.04767	0	824	0.0619095	0	824	0.0510112	0
824.2	1.77418	0	824.2	1.45829	0	824.2	2.56448	0	824.2	2.0476	0	824.2	0.0615078	0	824.2	0.050858	0
824.4	1.77574	0	824.4	1.45827	0	824.4	2.56578	0	824.4	2.04796	0	824.4	0.0615354	0	824.4	0.0508672	0
824.6	1.77669	0	824.6	1.45852	0	824.6	2.56682	0	824.6	2.04807	0	824.6	0.0612187	0	824.6	0.0506045	0
824.8	1.77856	0	824.8	1.45909	0	824.8	2.56855	0	824.8	2.04923	0	824.8	0.0617285	0	824.8	0.0508116	0
825	1.78012	0	825	1.45888	0	825	2.56934	0	825	2.04973	0	825	0.0616618	0	825	0.0507572	0
825.2	1.78225	0	825.2	1.45945	0	825.2	2.57084	0	825.2	2.05007	0	825.2	0.0618541	0	825.2	0.0504853	0
825.4	1.78407	0	825.4	1.46054	0	825.4	2.57231	0	825.4	2.05075	0	825.4	0.0620913	0	825.4	0.050177	0
825.6	1.78559	0	825.6	1.46097	0	825.6	2.57399	0	825.6	2.05149	0	825.6	0.0625856	0	825.6	0.0503364	0
825.8	1.78689	0	825.8	1.46098	0	825.8	2.57506	0	825.8	2.05185	0	825.8	0.062825	0	825.8	0.0501178	0
826	1.78849	0	826	1.46148	0	826	2.57703	0	826	2.05243	0	826	0.0628284	0	826	0.0502711	0
826.2	1.79045	0	826.2	1.46196	0	826.2	2.57866	0	826.2	2.05343	0	826.2	0.0629054	0	826.2	0.0501485	0
826.4	1.79207	0	826.4	1.4626	0	826.4	2.58013	0	826.4	2.05386	0	826.4	0.0629458	0	826.4	0.0503067	0
826.6	1.79433	0	826.6	1.46396	0	826.6	2.58211	0	826.6	2.05521	0	826.6	0.063581	0	826.6	0.0504539	0
826.8	1.79621	0	826.8	1.46453	0	826.8	2.58395	0	826.8	2.05674	0	826.8	0.0638536	0	826.8	0.0508216	0
827	1.79811	0	827	1.46518	0	827	2.5862	0	827	2.0579	0	827	0.064141	0	827	0.0508246	0
827.2	1.80003	0	827.2	1.46587	0	827.2	2.58814	0	827.2	2.05897	0	827.2	0.064468	0	827.2	0.0512885	0
827.4	1.80122	0	827.4	1.46581	0	827.4	2.58914	0	827.4	2.05894	0	827.4	0.0639908	0	827.4	0.0512471	0
827.6	1.80235	0	827.6	1.46564	0	827.6	2.59009	0	827.6	2.05916	0	827.6	0.0641214	0	827.6	0.0512403	0
827.8	1.80416	0	827.8	1.46633	0	827.8	2.59181	0	827.8	2.0599	0	827.8	0.0642243	0	827.8	0.051139	0
828	1.80515	0	828	1.46619	0	828	2.59275	0	828	2.05973	0	828	0.0644555	0	828	0.050733	0
828.2	1.80699	0	828.2	1.46634	0	828.2	2.59464	0	828.2	2.06088	0	828.2	0.0646515	0	828.2	0.0512295	0
828.4	1.80804	0	828.4	1.46652	0	828.4	2.59619	0	828.4	2.06108	0	828.4	0.0647738	0	828.4	0.0511816	0
828.6	1.8089	0	828.6	1.46621	0	828.6	2.59678	0	828.6	2.06124	0	828.6	0.0640398	0	828.6	0.050716	0
828.8	1.80997	0	828.8	1.46666	0	828.8	2.59802	0	828.8	2.06214	0	828.8	0.0645689	0	828.8	0.0510709	0
829	1.81104	0	829	1.46651	0	829	2.59841	0	829	2.0621	0	829	0.0638615	0	829	0.05079	0
829.2	1.81317	0	829.2	1.46786	0	829.2	2.60047	0	829.2	2.06325	0	829.2	0.064363	0	829.2	0.0507654	0
829.4	1.81416	0	829.4	1.4681	0	829.4	2.60154	0	829.4	2.06366	0	829.4	0.0639549	0	829.4	0.0507607	0
829.6	1.81545	0	829.6	1.4684	0	829.6	2.60267	0	829.6	2.06413	0	829.6	0.0636723	0	829.6	0.0507807	0
829.8	1.81663	0	829.8	1.46832	0	829.8	2.60358	0	829.8	2.06435	0	829.8	0.0628162	0	829.8	0.0501549	0
830	1.81824	0	830	1.46879	0	830	2.60484	0	830	2.06519	0	830	0.0621435	0	830	0.0497833	0
830.2	1.82003	0	830.2	1.46964	0	830.2	2.60646	0	830.2	2.06627	0	830.2	0.062296	0	830.2	0.0500176	0
830.4	1.82112	0	830.4	1.46978	0	830.4	2.60786	0	830.4	2.06686	0	830.4	0.0624235	0	830.4	0.04994	0
830.6	1.82306	0	830.6	1.47087	0	830.6	2.60981	0	830.6	2.06822	0	830.6	0.0628022	0	830.6	0.0499425	0
830.8	1.82458	0	830.8	1.47116	0	830.8	2.61098	0	830.8	2.06885	0	830.8	0.0627801	0	830.8	0.049678	0
831	1.8262	0	831	1.47177	0	831	2.61254	0	831	2.06923	0	831	0.0631029	0	831	0.050229	0
831.2	1.82724	0	831.2	1.47248	0	831.2	2.61374	0	831.2	2.06945	0	831.2	0.0629585	0	831.2	0.0501428	0
831.4	1.82814	0	831.4	1.4725	0	831.4	2.61474	0	831.4	2.0692	0	831.4	0.0627318	0	831.4	0.049809	0
831.6	1.82988	0	831.6	1.47272	0	831.6	2.61637	0	831.6	2.06979	0	831.6	0.0634745	0	831.6	0.0498256	0
831.8	1.83162	0	831.8	1.47347	0	831.8	2.61839	0	831.8	2.07031	0	831.8	0.0638067	0	831.8	0.0498823	0
832	1.83294	0	832	1.47329	0	832	2.61991	0	832	2.07049	0	832	0.0640426	0	832	0.0496809	0
832.2	1.8346	0	832.2	1.47337	0	832.2	2.62187	0	832.2	2.0715	0	832.2	0.0640595	0	832.2	0.0501776	0
832.4	1.8359	0	832.4	1.47374	0	832.4	2.62315	0	832.4	2.07177	0	832.4	0.0643307	0	832.4	0.0500524	0
832.6	1.83762	0	832.6	1.4741	0	832.6	2.62448	0	832.6	2.07292	0	832.6	0.0646833	0	832.6	0.0503127	0
832.8	1.83886	0	832.8	1.47445	0	832.8	2.62565	0	832.8	2.07368	0	832.8	0.0649398	0	832.8	0.0507629	0
833	1.84052	0	833	1.47491	0	833	2.62682	0	833	2.0743	0	833	0.064522	0	833	0.0507133	0
833.2	1.84212	0	833.2	1.47527	0	833.2	2.62885	0	833.2	2.07567	0	833.2	0.0651541	0	833.2	0.0512685	0
833.4	1.84327	0	833.4	1.47514	0	833.4	2.63012	0	833.4	2.07586	0	833.4	0.0646556	0	833.4	0.0512849	0
833.6	1.84481	0	833.6	1.47523	0	833.6	2.63153	0	833.6	2.07691	0	833.6	0.0647884	0	833.6	0.0508567	0
833.8	1.84656	0	833.8	1.47538	0	833.8	2.63294	0	833.8	2.07751	0	833.8	0.0646003	0	833.8	0.0508832	0
834	1.84797	0	834	1.47533	0	834	2.63422	0	834	2.07809	0	834	0.0648557	0	834	0.0508082	0
834.2	1.84979	0	834.2	1.47551	0	834.2	2.63578	0	834.2	2.07897	0	834.2	0.0651656	0	834.2	0.0512027	0
834.4	1.85114	0	834.4	1.47572	0	834.4	2.63682	0	834.4	2.07963	0	834.4	0.0649693	0	834.4	0.0510133	0
834.6	1.85272	0	834.6	1.4766	0	834.6	2.63794	0	834.6	2.08011	0	834.6	0.064988	0	834.6	0.0509689	0
834.8	1.85391	0	834.8	1.47669	0	834.8	2.63848	0	834.8	2.08027	0	834.8	0.0648149	0	834.8	0.0506223	0
835	1.85495	0	835	1.47692	0	835	2.63957	0	835	2.08061	0	835	0.0648289	0	835	0.0507502	0
835.2	1.85608	0	835.2	1.47764	0	835.2	2.64047	0	835.2	2.081	0	835.2	0.0647831	0	835.2	0.0500436	0
835.4	1.85758	0	835.4	1.47812	0	835.4	2.64184	0	835.4	2.08156	0	835.4	0.0647373	0	835.4	0.0496508	0
835.6	1.85906	0	835.6	1.47876	0	835.6	2.64314	0	835.6	2.08199	0	835.6	0.0648301	0	835.6	0.0495326	0
835.8	1.86044	0	835.8	1.47921	0	835.8	2.64434	0	835.8	2.0823	0	835.8	0.0643352	0	835.8	0.0490669	0
836	1.86187	0	836	1.47977	0	836	2.64543	0	836	2.08281	0	836	0.0642548	0	836	0.0491148	0
836.2	1.86279	0	836.2	1.48013	0	836.2	2.6467	0	836.2	2.08357	0	836.2	0.0644631	0	836.2	0.0491506	0
836.4	1.86402	0	836.4	1.48081	0	836.4	2.64822	0	836.4	2.08474	0	836.4	0.0647722	0	836.4	0.0491555	0
836.6	1.86513	0	836.6	1.48103	0	836.6	2.64914	0	836.6	2.08499	0	836.6	0.0646915	0	836.6	0.0491157	0
836.8	1.86608	0	836.8	1.48101	0	836.8	2.65035	0	836.8	2.08539	0	836.8	0.0645893	0	836.8	0.04973	0
837	1.86741	0	837	1.48179	0	837	2.65213	0	837	2.08614	0	837	0.0649782	0	837	0.0500327	0
837.2	1.86863	0	837.2	1.48189	0	837.2	2.65425	0	837.2	2.08749	0	837.2	0.0656327	0	837.2	0.0507341	0
837.4	1.8702	0	837.4	1.48235	0	837.4	2.65592	0	837.4	2.08793	0	837.4	0.0657514	0	837.4	0.0511078	0
837.6	1.87129	0	837.6	1.48258	0	837.6	2.65735	0	837.6	2.08873	0	837.6	0.0662553	0	837.6	0.0512852	0
837.8	1.87266	0	837.8	1.4829	0	837.8	2.65873	0	837.8	2.08907	0	837.8	0.066572	0	837.8	0.0521911	0
838	1.87396	0	838	1.48291	0	838	2.66004	0	838	2.0896	0	838	0.066854	0	838	0.0527645	0
838.2	1.87559	0	838.2	1.48306	0	838.2	2.66093	0	838.2	2.09036	0	838.2	0.0663698	0	838.2	0.0533384	0
838.4	1.87703	0	838.4	1.48374	0	838.4	2.66232	0	838.4	2.09124	0	838.4	0.0662864	0	838.4	0.0544456	0
838.6	1.87807	0	838.6	1.48378	0	838.6	2.66314	0	838.6	2.09171	0	838.6	0.0660368	0	838.6	0.0544894	0
838.8	1.87959	0	838.8	1.48388	0	838.8	2.66387	0	838.8	2.09223	0	838.8	0.0657052	0	838.8	0.0542832	0
839	1.88084	0	839	1.48419	0	839	2.66497	0	839	2.09297	0	839	0.0654434	0	839	0.0541215	0
839.2	1.88224	0	839.2	1.48488	0	839.2	2.66592	0	839.2	2.09371	0	839.2	0.0655208	0	839.2	0.0537564	0
839.4	1.88353	0	839.4	1.48493	0	839.4	2.6669	0	839.4	2.0942	0	839.4	0.0649055	0	839.4	0.0532038	0
839.6	1.88449	0	839.6	1.48521	0	839.6	2.66743	0	839.6	2.09436	0	839.6	0.0647322	0	839.6	0.0527823	0
839.8	1.88636	0	839.8	1.48565	0	839.8	2.66865	0	839.8	2.09494	0	839.8	0.0650001	0	839.8	0.0527202	0
840	1.88766	0	840	1.48653	0	840	2.66986	0	840	2.09559	0	840	0.0651488	0	840	0.0528453	0
840.2	1.88863	0	840.2	1.48664	0	840.2	2.67104	0	840.2	2.09565	0	840.2	0.0651795	0	840.2	0.0523859	0
840.4	1.88985	0	840.4	1.48712	0	840.4	2.67208	0	840.4	2.09615	0	840.4	0.0650506	0	840.4	0.0523841	0
840.6	1.89142	0	840.6	1.4877	0	840.6	2.67319	0	840.6	2.09627	0	840.6	0.0647631	0	840.6	0.0523177	0
840.8	1.89256	0	840.8	1.48802	0	840.8	2.67454	0	840.8	2.09676	0	840.8	0.064807	0	840.8	0.0523411	0
841	1.89415	0	841	1.48864	0	841	2.67621	0	841	2.09776	0	841	0.0648132	0	841	0.0524598	0
841.2	1.89555	0	841.2	1.48888	0	841.2	2.67779	0	841.2	2.09863	0	841.2	0.0649346	0	841.2	0.0525152	0
841.4	1.89684	0	841.4	1.48946	0	841.4	2.67941	0	841.4	2.09915	0	841.4	0.0652396	0	841.4	0.0526222	0
841.6	1.89756	0	841.6	1.48941	0	841.6	2.68047	0	841.6	2.10004	0	841.6	0.0648937	0	841.6	0.0524167	0
841.8	1.89879	0	841.8	1.48963	0	841.8	2.68161	0	841.8	2.10089	0	841.8	0.065043	0	841.8	0.0522928	0
842	1.9006	0	842	1.49034	0	842	2.68359	0	842	2.10209	0	842	0.065429	0	842	0.0528009	0
842.2	1.90221	0	842.2	1.49064	0	842.2	2.68505	0	842.2	2.10276	0	842.2	0.0655074	0	842.2	0.0530153	0
842.4	1.90401	0	842.4	1.49114	0	842.4	2.68688	0	842.4	2.10433	0	842.4	0.0659539	0	842.4	0.0538025	0
842.6	1.90461	0	842.6	1.49074	0	842.6	2.68736	0	842.6	2.10432	0	842.6	0.0652861	0	842.6	0.0527878	0
842.8	1.90578	0	842.8	1.49084	0	842.8	2.68837	0	842.8	2.10473	0	842.8	0.0654677	0	842.8	0.0523974	0
843	1.90673	0	843	1.49128	0	843	2.68921	0	843	2.10525	0	843	0.0657211	0	843	0.0521499	0
843.2	1.90778	0	843.2	1.49155	0	843.2	2.68985	0	843.2	2.10552	0	843.2	0.0659443	0	843.2	0.0516501	0
843.4	1.9089	0	843.4	1.49186	0	843.4	2.69075	0	843.4	2.10599	0	843.4	0.0664039	0	843.4	0.051356	0
843.6	1.91004	0	843.6	1.49249	0	843.6	2.69142	0	843.6	2.10602	0	843.6	0.0665171	0	843.6	0.0509309	0
843.8	1.91152	0	843.8	1.49303	0	843.8	2.69252	0	843.8	2.10636	0	843.8	0.0669161	0	843.8	0.0511714	0
844	1.91259	0	844	1.49387	0	844	2.69331	0	844	2.1067	0	844	0.0672744	0	844	0.0514498	0
844.2	1.91435	0	844.2	1.49487	0	844.2	2.69454	0	844.2	2.10707	0	844.2	0.0679368	0	844.2	0.0523834	0
844.4	1.91532	0	844.4	1.49531	0	844.4	2.69514	0	844.4	2.10759	0	844.4	0.0679734	0	844.4	0.052406	0
844.6	1.91639	0	844.6	1.49559	0	844.6	2.69605	0	844.6	2.10785	0	844.6	0.0676926	0	844.6	0.0521064	0
844.8	1.91782	0	844.8	1.49597	0	844.8	2.6972	0	844.8	2.10867	0	844.8	0.0681723	0	844.8	0.0527608	0
845	1.91917	0	845	1.4962	0	845	2.69865	0	845	2.10919	0	845	0.068103	0	845	0.0528876	0
845.2	1.92007	0	845.2	1.49632	0	845.2	2.69952	0	845.2	2.10951	0	845.2	0.0675657	0	845.2	0.0527172	0
845.4	1.92098	0	845.4	1.49687	0	845.4	2.70077	0	845.4	2.11023	0	845.4	0.0672022	0	845.4	0.0528723	0
845.6	1.92198	0	845.6	1.49678	0	845.6	2.70187	0	845.6	2.11062	0	845.6	0.0667793	0	845.6	0.052426	0
845.8	1.92335	0	845.8	1.49702	0	845.8	2.70304	0	845.8	2.11097	0	845.8	0.06686	0	845.8	0.0524178	0
846	1.9249	0	846	1.4972	0	846	2.70477	0	846	2.11172	0	846	0.0666067	0	846	0.0527104	0
846.2	1.92572	0	846.2	1.49712	0	846.2	2.70593	0	846.2	2.11218	0	846.2	0.0663312	0	846.2	0.0524563	0
846.4	1.92642	0	846.4	1.49656	0	846.4	2.70676	0	846.4	2.11267	0	846.4	0.0657812	0	846.4	0.0522511	0
846.6	1.92694	0	846.6	1.4961	0	846.6	2.70748	0	846.6	2.11247	0	846.6	0.0650567	0	846.6	0.0516313	0
846.8	1.92778	0	846.8	1.4962	0	846.8	2.70863	0	846.8	2.11293	0	846.8	0.0653638	0	846.8	0.0517345	0
847	1.92875	0	847	1.49642	0	847	2.70969	0	847	2.11325	0	847	0.065471	0	847	0.0515265	0
847.2	1.92962	0	847.2	1.49641	0	847.2	2.71058	0	847.2	2.11347	0	847.2	0.065358	0	847.2	0.0510615	0
847.4	1.93087	0	847.4	1.4969	0	847.4	2.71176	0	847.4	2.11399	0	847.4	0.0658164	0	847.4	0.0509583	0
847.6	1.93223	0	847.6	1.49737	0	847.6	2.71287	0	847.6	2.11433	0	847.6	0.0661204	0	847.6	0.0505733	0
847.8	1.93329	0	847.8	1.49783	0	847.8	2.71369	0	847.8	2.11485	0	847.8	0.0668833	0	847.8	0.0504439	0
848	1.93494	0	848	1.49886	0	848	2.7153	0	848	2.11592	0	848	0.0678372	0	848	0.0510372	0
848.2	1.93675	0	848.2	1.49995	0	848.2	2.7169	0	848.2	2.11675	0	848.2	0.0689772	0	848.2	0.0516413	0
848.4	1.93746	0	848.4	1.50028	0	848.4	2.71742	0	848.4	2.11692	0	848.4	0.0689849	0	848.4	0.0510022	0
848.6	1.93854	0	848.6	1.50082	0	848.6	2.71835	0	848.6	2.1176	0	848.6	0.069016	0	848.6	0.0510899	0
848.8	1.9394	0	848.8	1.50125	0	848.8	2.71979	0	848.8	2.11818	0	848.8	0.06899	0	848.8	0.0514839	0
849	1.94022	0	849	1.50192	0	849	2.72103	0	849	2.11836	0	849	0.0688694	0	849	0.0513855	0
849.2	1.94102	0	849.2	1.50248	0	849.2	2.7221	0	849.2	2.11898	0	849.2	0.0684813	0	849.2	0.0517629	0
849.4	1.94228	0	849.4	1.50289	0	849.4	2.7235	0	849.4	2.11937	0	849.4	0.0685594	0	849.4	0.0519376	0
849.6	1.94333	0	849.6	1.5031	0	849.6	2.72437	0	849.6	2.11976	0	849.6	0.0685139	0	849.6	0.0519999	0
849.8	1.9443	0	849.8	1.50319	0	849.8	2.72513	0	849.8	2.12055	0	849.8	0.0678992	0	849.8	0.0522829	0
850	1.94526	0	850	1.50336	0	850	2.72666	0	850	2.12152	0	850	0.067701	0	850	0.052706	0
850.2	1.94594	0	850.2	1.50384	0	850.2	2.72737	0	850.2	2.12189	0	850.2	0.0677741	0	850.2	0.0527954	0
850.4	1.94656	0	850.4	1.50357	0	850.4	2.72806	0	850.4	2.12213	0	850.4	0.0670644	0	850.4	0.0529562	0
850.6	1.94796	0	850.6	1.50386	0	850.6	2.72945	0	850.6	2.12334	0	850.6	0.0676001	0	850.6	0.0537796	0
850.8	1.94913	0	850.8	1.50437	0	850.8	2.7306	0	850.8	2.12389	0	850.8	0.0683186	0	850.8	0.0539929	0
851	1.95024	0	851	1.50502	0	851	2.73146	0	851	2.12454	0	851	0.0687821	0	851	0.0539997	0
851.2	1.95108	0	851.2	1.50514	0	851.2	2.73204	0	851.2	2.12488	0	851.2	0.0684464	0	851.2	0.0534259	0
851.4	1.95244	0	851.4	1.50572	0	851.4	2.73307	0	851.4	2.12548	0	851.4	0.0690683	0	851.4	0.0534567	0
851.6	1.95329	0	851.6	1.50569	0	851.6	2.73368	0	851.6	2.12618	0	851.6	0.0695311	0	851.6	0.0527938	0
851.8	1.95396	0	851.8	1.50585	0	851.8	2.73409	0	851.8	2.12669	0	851.8	0.0696648	0	851.8	0.0524239	0
852	1.9549	0	852	1.50598	0	852	2.73509	0	852	2.12701	0	852	0.0695837	0	852	0.0525686	0
852.2	1.95533	0	852.2	1.50578	0	852.2	2.73504	0	852.2	2.12665	0	852.2	0.0691512	0	852.2	0.0520044	0
852.4	1.95604	0	852.4	1.50562	0	852.4	2.73552	0	852.4	2.12672	0	852.4	0.0685468	0	852.4	0.0517289	0
852.6	1.95709	0	852.6	1.50578	0	852.6	2.73667	0	852.6	2.1269	0	852.6	0.0683054	0	852.6	0.0518319	0
852.8	1.95759	0	852.8	1.50592	0	852.8	2.73751	0	852.8	2.127	0	852.8	0.0677915	0	852.8	0.0515602	0
853	1.95885	0	853	1.50666	0	853	2.73847	0	853	2.12788	0	853	0.0678302	0	853	0.0517596	0
853.2	1.95984	0	853.2	1.50672	0	853.2	2.73955	0	853.2	2.1278	0	853.2	0.0673687	0	853.2	0.0516335	0
853.4	1.96149	0	853.4	1.50683	0	853.4	2.74047	0	853.4	2.1279	0	853.4	0.0675369	0	853.4	0.0519749	0
853.6	1.96253	0	853.6	1.50705	0	853.6	2.74165	0	853.6	2.12863	0	853.6	0.0676358	0	853.6	0.052544	0
853.8	1.9638	0	853.8	1.50754	0	853.8	2.74297	0	853.8	2.12915	0	853.8	0.0674574	0	853.8	0.0526604	0
854	1.96548	0	854	1.50844	0	854	2.74458	0	854	2.12955	0	854	0.0678512	0	854	0.0530304	0
854.2	1.96688	0	854.2	1.50914	0	854.2	2.7458	0	854.2	2.13005	0	854.2	0.0678602	0	854.2	0.0531635	0
854.4	1.96824	0	854.4	1.50946	0	854.4	2.74795	0	854.4	2.13095	0	854.4	0.0685081	0	854.4	0.0537174	0
854.6	1.97	0	854.6	1.51024	0	854.6	2.74945	0	854.6	2.1323	0	854.6	0.0693098	0	854.6	0.0543663	0
854.8	1.97099	0	854.8	1.5112	0	854.8	2.75084	0	854.8	2.13334	0	854.8	0.0691549	0	854.8	0.0542312	0
855	1.97181	0	855	1.51155	0	855	2.75212	0	855	2.134	0	855	0.0689212	0	855	0.0541063	0
855.2	1.97296	0	855.2	1.512	0	855.2	2.7536	0	855.2	2.13488	0	855.2	0.0691937	0	855.2	0.0540926	0
855.4	1.97398	0	855.4	1.51281	0	855.4	2.75538	0	855.4	2.13635	0	855.4	0.0700349	0	855.4	0.0544756	0
855.6	1.97433	0	855.6	1.5133	0	855.6	2.75612	0	855.6	2.13737	0	855.6	0.06991	0	855.6	0.0539237	0
855.8	1.97504	0	855.8	1.51318	0	855.8	2.75686	0	855.8	2.13783	0	855.8	0.0696685	0	855.8	0.0538009	0
856	1.9752	0	856	1.5128	0	856	2.75714	0	856	2.13795	0	856	0.0692337	0	856	0.0532642	0
856.2	1.97579	0	856.2	1.51293	0	856.2	2.75757	0	856.2	2.13835	0	856.2	0.0691421	0	856.2	0.0533431	0
856.4	1.97677	0	856.4	1.51308	0	856.4	2.75835	0	856.4	2.13901	0	856.4	0.0696108	0	856.4	0.0538753	0
856.6	1.97734	0	856.6	1.5138	0	856.6	2.75872	0	856.6	2.13976	0	856.6	0.0694556	0	856.6	0.0537452	0
856.8	1.97784	0	856.8	1.51414	0	856.8	2.75889	0	856.8	2.14012	0	856.8	0.0690593	0	856.8	0.0537127	0
857	1.97866	0	857	1.51431	0	857	2.75939	0	857	2.14087	0	857	0.0690915	0	857	0.0539657	0
857.2	1.98006	0	857.2	1.51417	0	857.2	2.76056	0	857.2	2.14085	0	857.2	0.0691881	0	857.2	0.0540516	0
857.4	1.98131	0	857.4	1.51394	0	857.4	2.76136	0	857.4	2.14116	0	857.4	0.0697953	0	857.4	0.0547812	0
857.6	1.98227	0	857.6	1.51395	0	857.6	2.76233	0	857.6	2.14174	0	857.6	0.069937	0	857.6	0.054529	0
857.8	1.9837	0	857.8	1.51439	0	857.8	2.76287	0	857.8	2.14196	0	857.8	0.0700804	0	857.8	0.0539979	0
858	1.98509	0	858	1.51456	0	858	2.76423	0	858	2.14261	0	858	0.0704615	0	858	0.0541758	0
858.2	1.98629	0	858.2	1.51463	0	858.2	2.76557	0	858.2	2.14323	0	858.2	0.070756	0	858.2	0.0540911	0
858.4	1.98741	0	858.4	1.5152	0	858.4	2.76651	0	858.4	2.14361	0	858.4	0.0707579	0	858.4	0.0539813	0
858.6	1.98822	0	858.6	1.5156	0	858.6	2.76676	0	858.6	2.14368	0	858.6	0.0699752	0	858.6	0.0533534	0
858.8	1.98917	0	858.8	1.51597	0	858.8	2.76792	0	858.8	2.14418	0	858.8	0.0699977	0	858.8	0.0532795	0
859	1.99043	0	859	1.51637	0	859	2.76914	0	859	2.1445	0	859	0.070178	0	859	0.0532607	0
859.2	1.99147	0	859.2	1.51714	0	859.2	2.76987	0	859.2	2.14471	0	859.2	0.0702047	0	859.2	0.0531189	0
859.4	1.992	0	859.4	1.51714	0	859.4	2.77076	0	859.4	2.14525	0	859.4	0.0700259	0	859.4	0.0526508	0
859.6	1.99285	0	859.6	1.51768	0	859.6	2.77125	0	859.6	2.14539	0	859.6	0.0695802	0	859.6	0.0524595	0
859.8	1.99347	0	859.8	1.51726	0	859.8	2.77192	0	859.8	2.14518	0	859.8	0.069449	0	859.8	0.0520186	0
860	1.99383	0	860	1.51728	0	860	2.77233	0	860	2.14562	0	860	0.0691516	0	860	0.0518629	0
860.2	1.99461	0	860.2	1.51799	0	860.2	2.773	0	860.2	2.14619	0	860.2	0.0691397	0	860.2	0.0522695	0
860.4	1.9954	0	860.4	1.51838	0	860.4	2.77385	0	860.4	2.14672	0	860.4	0.0693313	0	860.4	0.0523291	0
860.6	1.99629	0	860.6	1.51907	0	860.6	2.77524	0	860.6	2.14718	0	860.6	0.0691086	0	860.6	0.0524961	0
860.8	1.99751	0	860.8	1.51913	0	860.8	2.77635	0	860.8	2.14727	0	860.8	0.0688566	0	860.8	0.0524012	0
861	1.99858	0	861	1.51938	0	861	2.77762	0	861	2.14849	0	861	0.0691296	0	861	0.0528276	0
861.2	1.9994	0	861.2	1.51904	0	861.2	2.77859	0	861.2	2.14841	0	861.2	0.0687696	0	861.2	0.0525025	0
861.4	1.99999	0	861.4	1.51859	0	861.4	2.77924	0	861.4	2.14877	0	861.4	0.0690407	0	861.4	0.0524253	0
861.6	2.00056	0	861.6	1.51806	0	861.6	2.77989	0	861.6	2.1494	0	861.6	0.0692525	0	861.6	0.0519266	0
861.8	2.00144	0	861.8	1.51815	0	861.8	2.78096	0	861.8	2.15023	0	861.8	0.069341	0	861.8	0.0522265	0
862	2.00173	0	862	1.51809	0	862	2.78205	0	862	2.15076	0	862	0.0692328	0	862	0.0519014	0
862.2	2.00249	0	862.2	1.5184	0	862.2	2.78284	0	862.2	2.15087	0	862.2	0.0691287	0	862.2	0.0516421	0
862.4	2.00322	0	862.4	1.51855	0	862.4	2.78298	0	862.4	2.15094	0	862.4	0.0687255	0	862.4	0.0513772	0
862.6	2.00338	0	862.6	1.51815	0	862.6	2.78314	0	862.6	2.15106	0	862.6	0.0680866	0	862.6	0.0507691	0
862.8	2.00442	0	862.8	1.51848	0	862.8	2.78375	0	862.8	2.15161	0	862.8	0.0680718	0	862.8	0.0510019	0
863	2.00573	0	863	1.51919	0	863	2.78479	0	863	2.15205	0	863	0.0682644	0	863	0.0514554	0
863.2	2.00706	0	863.2	1.51982	0	863.2	2.78556	0	863.2	2.1526	0	863.2	0.0688176	0	863.2	0.05192	0
863.4	2.0079	0	863.4	1.52008	0	863.4	2.78657	0	863.4	2.15302	0	863.4	0.0690336	0	863.4	0.0522762	0
863.6	2.00916	0	863.6	1.52046	0	863.6	2.78728	0	863.6	2.15331	0	863.6	0.0692206	0	863.6	0.05246	0
863.8	2.00997	0	863.8	1.5207	0	863.8	2.78818	0	863.8	2.15343	0	863.8	0.0696613	0	863.8	0.0523011	0
864	2.0112	0	864	1.52147	0	864	2.78905	0	864	2.1542	0	864	0.0696271	0	864	0.052574	0
864.2	2.01211	0	864.2	1.52223	0	864.2	2.78989	0	864.2	2.15464	0	864.2	0.0699356	0	864.2	0.0528036	0
864.4	2.01284	0	864.4	1.52283	0	864.4	2.79141	0	864.4	2.15481	0	864.4	0.0697654	0	864.4	0.052828	0
864.6	2.01367	0	864.6	1.52354	0	864.6	2.79266	0	864.6	2.15485	0	864.6	0.0696567	0	864.6	0.0527885	0
864.8	2.01505	0	864.8	1.5243	0	864.8	2.79339	0	864.8	2.15523	0	864.8	0.0696601	0	864.8	0.0526213	0
865	2.0157	0	865	1.52449	0	865	2.79446	0	865	2.15611	0	865	0.0698352	0	865	0.0532133	0
865.2	2.01643	0	865.2	1.52439	0	865.2	2.7948	0	865.2	2.15597	0	865.2	0.0698349	0	865.2	0.0527306	0
865.4	2.01761	0	865.4	1.52486	0	865.4	2.79635	0	865.4	2.15699	0	865.4	0.0705705	0	865.4	0.0530819	0
865.6	2.01811	0	865.6	1.5246	0	865.6	2.79713	0	865.6	2.15771	0	865.6	0.0704703	0	865.6	0.0529426	0
865.8	2.01867	0	865.8	1.5248	0	865.8	2.79794	0	865.8	2.15849	0	865.8	0.0702105	0	865.8	0.0527367	0
866	2.01912	0	866	1.52484	0	866	2.79846	0	866	2.15864	0	866	0.0701076	0	866	0.0520617	0
866.2	2.01968	0	866.2	1.525	0	866.2	2.79941	0	866.2	2.15891	0	866.2	0.0698604	0	866.2	0.0522046	0
866.4	2.0207	0	866.4	1.52486	0	866.4	2.79976	0	866.4	2.15954	0	866.4	0.069792	0	866.4	0.0520933	0
866.6	2.02144	0	866.6	1.52521	0	866.6	2.80033	0	866.6	2.1602	0	866.6	0.0692371	0	866.6	0.0523977	0
866.8	2.02281	0	866.8	1.52575	0	866.8	2.80142	0	866.8	2.16095	0	866.8	0.0698645	0	866.8	0.0529007	0
867	2.02393	0	867	1.52604	0	867	2.80253	0	867	2.16201	0	867	0.0703749	0	867	0.0533173	0
867.2	2.02493	0	867.2	1.52624	0	867.2	2.80333	0	867.2	2.16291	0	867.2	0.0707963	0	867.2	0.0533216	0
867.4	2.02528	0	867.4	1.52574	0	867.4	2.80382	0	867.4	2.16266	0	867.4	0.0702635	0	867.4	0.0529866	0
867.6	2.02583	0	867.6	1.5253	0	867.6	2.80386	0	867.6	2.16301	0	867.6	0.070243	0	867.6	0.0528706	0
867.8	2.02658	0	867.8	1.52571	0	867.8	2.80471	0	867.8	2.16281	0	867.8	0.0701134	0	867.8	0.0524969	0
868	2.02731	0	868	1.52626	0	868	2.80549	0	868	2.16357	0	868	0.0698754	0	868	0.0522802	0
868.2	2.02771	0	868.2	1.52671	0	868.2	2.80617	0	868.2	2.16398	0	868.2	0.0701788	0	868.2	0.0519872	0
868.4	2.02823	0	868.4	1.5275	0	868.4	2.80751	0	868.4	2.16443	0	868.4	0.0702191	0	868.4	0.0522198	0
868.6	2.02938	0	868.6	1.52842	0	868.6	2.80843	0	868.6	2.16513	0	868.6	0.0708792	0	868.6	0.0523152	0
868.8	2.03093	0	868.8	1.52925	0	868.8	2.80935	0	868.8	2.1662	0	868.8	0.0716319	0	868.8	0.0528985	0
869	2.03184	0	869	1.52959	0	869	2.80993	0	869	2.16722	0	869	0.0720754	0	869	0.0526508	0
869.2	2.03329	0	869.2	1.53067	0	869.2	2.81116	0	869.2	2.16814	0	869.2	0.0729457	0	869.2	0.0526625	0
869.4	2.03453	0	869.4	1.53147	0	869.4	2.81275	0	869.4	2.16946	0	869.4	0.0732901	0	869.4	0.0527991	0
869.6	2.03513	0	869.6	1.53154	0	869.6	2.81324	0	869.6	2.17024	0	869.6	0.0730543	0	869.6	0.0525341	0
869.8	2.036	0	869.8	1.53204	0	869.8	2.8137	0	869.8	2.17061	0	869.8	0.0732816	0	869.8	0.0525908	0
870	2.03692	0	870	1.53249	0	870	2.81452	0	870	2.1706	0	870	0.0731342	0	870	0.0527447	0
870.2	2.03779	0	870.2	1.53264	0	870.2	2.81552	0	870.2	2.17119	0	870.2	0.072974	0	870.2	0.0531728	0
870.4	2.03882	0	870.4	1.53268	0	870.4	2.81549	0	870.4	2.17142	0	870.4	0.0729824	0	870.4	0.0537387	0
870.6	2.03941	0	870.6	1.533	0	870.6	2.81619	0	870.6	2.17149	0	870.6	0.0728916	0	870.6	0.0538906	0
870.8	2.03994	0	870.8	1.53287	0	870.8	2.81709	0	870.8	2.1716	0	870.8	0.0732428	0	870.8	0.0535042	0
871	2.0409	0	871	1.53292	0	871	2.81804	0	871	2.17202	0	871	0.0730869	0	871	0.053451	0
871.2	2.04172	0	871.2	1.53289	0	871.2	2.81855	0	871.2	2.17207	0	871.2	0.0728768	0	871.2	0.0532284	0
871.4	2.0423	0	871.4	1.53264	0	871.4	2.81906	0	871.4	2.17222	0	871.4	0.0725033	0	871.4	0.0531583	0
871.6	2.04288	0	871.6	1.53282	0	871.6	2.81946	0	871.6	2.17251	0	871.6	0.0721596	0	871.6	0.0528898	0
871.8	2.04362	0	871.8	1.533	0	871.8	2.82045	0	871.8	2.17252	0	871.8	0.0718252	0	871.8	0.0523468	0
872	2.04418	0	872	1.53362	0	872	2.8216	0	872	2.17331	0	872	0.0717619	0	872	0.0524959	0
872.2	2.04494	0	872.2	1.53381	0	872.2	2.82236	0	872.2	2.17342	0	872.2	0.0717399	0	872.2	0.0524698	0
872.4	2.04536	0	872.4	1.53389	0	872.4	2.82347	0	872.4	2.17388	0	872.4	0.0717404	0	872.4	0.0527743	0
872.6	2.04604	0	872.6	1.53395	0	872.6	2.82417	0	872.6	2.17415	0	872.6	0.0714005	0	872.6	0.0525372	0
872.8	2.04685	0	872.8	1.53428	0	872.8	2.82476	0	872.8	2.17511	0	872.8	0.0715955	0	872.8	0.0527547	0
873	2.04745	0	873	1.53449	0	873	2.82518	0	873	2.17557	0	873	0.0718052	0	873	0.0523692	0
873.2	2.04799	0	873.2	1.53496	0	873.2	2.82625	0	873.2	2.17634	0	873.2	0.071751	0	873.2	0.0524084	0
873.4	2.04874	0	873.4	1.53585	0	873.4	2.82671	0	873.4	2.17685	0	873.4	0.0714962	0	873.4	0.052365	0
873.6	2.04946	0	873.6	1.53615	0	873.6	2.82724	0	873.6	2.17715	0	873.6	0.0714378	0	873.6	0.0523559	0
873.8	2.04998	0	873.8	1.53612	0	873.8	2.82759	0	873.8	2.17716	0	873.8	0.0712887	0	873.8	0.0523114	0
874	2.05065	0	874	1.53614	0	874	2.82839	0	874	2.1777	0	874	0.0714032	0	874	0.0526604	0
874.2	2.05157	0	874.2	1.53657	0	874.2	2.82922	0	874.2	2.17839	0	874.2	0.0721583	0	874.2	0.0530817	0
874.4	2.05194	0	874.4	1.53681	0	874.4	2.82987	0	874.4	2.17849	0	874.4	0.0725627	0	874.4	0.0533118	0
874.6	2.05263	0	874.6	1.53688	0	874.6	2.83084	0	874.6	2.17914	0	874.6	0.0726984	0	874.6	0.0529354	0
874.8	2.05351	0	874.8	1.53735	0	874.8	2.83193	0	874.8	2.17996	0	874.8	0.0730316	0	874.8	0.0529862	0
875	2.05445	0	875	1.53752	0	875	2.83294	0	875	2.18055	0	875	0.0730825	0	875	0.0530399	0
875.2	2.05555	0	875.2	1.53826	0	875.2	2.83435	0	875.2	2.18111	0	875.2	0.0736297	0	875.2	0.0532926	0
875.4	2.05641	0	875.4	1.53851	0	875.4	2.83563	0	875.4	2.18188	0	875.4	0.0739034	0	875.4	0.0533953	0
875.6	2.05723	0	875.6	1.53866	0	875.6	2.83661	0	875.6	2.1819	0	875.6	0.0736411	0	875.6	0.0530658	0
875.8	2.05816	0	875.8	1.53896	0	875.8	2.83785	0	875.8	2.18211	0	875.8	0.0738002	0	875.8	0.0530027	0
876	2.05835	0	876	1.53916	0	876	2.83846	0	876	2.18186	0	876	0.0734668	0	876	0.0527723	0
876.2	2.05893	0	876.2	1.53909	0	876.2	2.8391	0	876.2	2.18214	0	876.2	0.0736289	0	876.2	0.05268	0
876.4	2.05942	0	876.4	1.53917	0	876.4	2.84013	0	876.4	2.18239	0	876.4	0.0737433	0	876.4	0.0527274	0
876.6	2.05979	0	876.6	1.53895	0	876.6	2.8406	0	876.6	2.18246	0	876.6	0.0734113	0	876.6	0.0526168	0
876.8	2.06038	0	876.8	1.53884	0	876.8	2.84106	0	876.8	2.18305	0	876.8	0.0734103	0	876.8	0.0527932	0
877	2.06116	0	877	1.53914	0	877	2.84179	0	877	2.1832	0	877	0.0735112	0	877	0.0528256	0
877.2	2.06164	0	877.2	1.53962	0	877.2	2.84228	0	877.2	2.18359	0	877.2	0.0728245	0	877.2	0.052325	0
877.4	2.06244	0	877.4	1.53995	0	877.4	2.84251	0	877.4	2.18339	0	877.4	0.0725057	0	877.4	0.0522019	0
877.6	2.06308	0	877.6	1.53989	0	877.6	2.84303	0	877.6	2.18347	0	877.6	0.0721858	0	877.6	0.0520088	0
877.8	2.06359	0	877.8	1.53987	0	877.8	2.84336	0	877.8	2.18368	0	877.8	0.0722233	0	877.8	0.0520997	0
878	2.06394	0	878	1.5398	0	878	2.8435	0	878	2.18394	0	878	0.0721621	0	878	0.0520785	0
878.2	2.06476	0	878.2	1.54017	0	878.2	2.84413	0	878.2	2.18431	0	878.2	0.0720461	0	878.2	0.0524339	0
878.4	2.06568	0	878.4	1.54032	0	878.4	2.84485	0	878.4	2.18481	0	878.4	0.0717616	0	878.4	0.052755	0
878.6	2.06657	0	878.6	1.54044	0	878.6	2.84546	0	878.6	2.18506	0	878.6	0.071452	0	878.6	0.0526721	0
878.8	2.06747	0	878.8	1.54111	0	878.8	2.84638	0	878.8	2.1852	0	878.8	0.071954	0	878.8	0.0530283	0
879	2.068	0	879	1.54071	0	879	2.84687	0	879	2.1853	0	879	0.0717696	0	879	0.0524973	0
879.2	2.06906	0	879.2	1.5412	0	879.2	2.84791	0	879.2	2.186	0	879.2	0.0722655	0	879.2	0.0530566	0
879.4	2.06951	0	879.4	1.54131	0	879.4	2.84828	0	879.4	2.18651	0	879.4	0.072458	0	879.4	0.0526078	0
879.6	2.06999	0	879.6	1.54185	0	879.6	2.84863	0	879.6	2.18688	0	879.6	0.0725113	0	879.6	0.0520943	0
879.8	2.07075	0	879.8	1.54265	0	879.8	2.84945	0	879.8	2.1874	0	879.8	0.0731235	0	879.8	0.0521002	0
880	2.07054	0	880	1.54262	0	880	2.84939	0	880	2.18757	0	880	0.072849	0	880	0.0518186	0
880.2	2.07111	0	880.2	1.54273	0	880.2	2.8501	0	880.2	2.1884	0	880.2	0.0730277	0	880.2	0.0523165	0
880.4	2.07214	0	880.4	1.54321	0	880.4	2.85097	0	880.4	2.18892	0	880.4	0.0732333	0	880.4	0.0524532	0
880.6	2.07256	0	880.6	1.54291	0	880.6	2.85131	0	880.6	2.18903	0	880.6	0.0728712	0	880.6	0.0525285	0
880.8	2.07364	0	880.8	1.54336	0	880.8	2.85225	0	880.8	2.18975	0	880.8	0.0730037	0	880.8	0.0530293	0
881	2.07455	0	881	1.54399	0	881	2.8533	0	881	2.19032	0	881	0.0730489	0	881	0.0526678	0
881.2	2.07582	0	881.2	1.54494	0	881.2	2.85417	0	881.2	2.19114	0	881.2	0.0732001	0	881.2	0.0527703	0
881.4	2.07724	0	881.4	1.54557	0	881.4	2.85497	0	881.4	2.19122	0	881.4	0.0735758	0	881.4	0.0531409	0
881.6	2.07797	0	881.6	1.54559	0	881.6	2.85565	0	881.6	2.19129	0	881.6	0.0740296	0	881.6	0.0530088	0
881.8	2.07881	0	881.8	1.5456	0	881.8	2.85636	0	881.8	2.19163	0	881.8	0.0744415	0	881.8	0.0532066	0
882	2.07945	0	882	1.54544	0	882	2.85723	0	882	2.19162	0	882	0.0742969	0	882	0.0533722	0
882.2	2.08078	0	882.2	1.54644	0	882.2	2.85823	0	882.2	2.19203	0	882.2	0.0744222	0	882.2	0.0540088	0
882.4	2.08144	0	882.4	1.54665	0	882.4	2.85899	0	882.4	2.19232	0	882.4	0.0743918	0	882.4	0.0539116	0
882.6	2.08167	0	882.6	1.54659	0	882.6	2.85994	0	882.6	2.19244	0	882.6	0.0741028	0	882.6	0.053374	0
882.8	2.08224	0	882.8	1.54673	0	882.8	2.8605	0	882.8	2.19328	0	882.8	0.0745037	0	882.8	0.0535174	0
883	2.08218	0	883	1.54639	0	883	2.8606	0	883	2.1936	0	883	0.0735596	0	883	0.0526719	0
883.2	2.08242	0	883.2	1.54707	0	883.2	2.86142	0	883.2	2.19426	0	883.2	0.074012	0	883.2	0.0530551	0
883.4	2.08246	0	883.4	1.54733	0	883.4	2.86183	0	883.4	2.19433	0	883.4	0.0735905	0	883.4	0.052303	0
883.6	2.08283	0	883.6	1.54747	0	883.6	2.86216	0	883.6	2.19451	0	883.6	0.0733855	0	883.6	0.0520051	0
883.8	2.08286	0	883.8	1.54702	0	883.8	2.86282	0	883.8	2.19428	0	883.8	0.0730003	0	883.8	0.0517767	0
884	2.08241	0	884	1.54644	0	884	2.86182	0	884	2.19422	0	884	0.0722205	0	884	0.0515214	0
884.2	2.08248	0	884.2	1.54607	0	884.2	2.86214	0	884.2	2.19433	0	884.2	0.0718395	0	884.2	0.0511115	0
884.4	2.08352	0	884.4	1.54632	0	884.4	2.86269	0	884.4	2.19473	0	884.4	0.0720748	0	884.4	0.0509211	0
884.6	2.08427	0	884.6	1.546	0	884.6	2.86339	0	884.6	2.19523	0	884.6	0.0720569	0	884.6	0.0510189	0
884.8	2.08548	0	884.8	1.54637	0	884.8	2.86462	0	884.8	2.19652	0	884.8	0.0726437	0	884.8	0.0514103	0
885	2.0863	0	885	1.54611	0	885	2.86537	0	885	2.19704	0	885	0.0727917	0	885	0.0510402	0
885.2	2.08768	0	885.2	1.54649	0	885.2	2.86626	0	885.2	2.19799	0	885.2	0.0734904	0	885.2	0.0516354	0
885.4	2.08834	0	885.4	1.54667	0	885.4	2.86673	0	885.4	2.19808	0	885.4	0.0738777	0	885.4	0.051626	0
885.6	2.08922	0	885.6	1.54722	0	885.6	2.86784	0	885.6	2.19846	0	885.6	0.0746196	0	885.6	0.0517492	0
885.8	2.09027	0	885.8	1.54774	0	885.8	2.86907	0	885.8	2.19946	0	885.8	0.0751456	0	885.8	0.0520713	0
886	2.09114	0	886	1.54853	0	886	2.8701	0	886	2.20002	0	886	0.075518	0	886	0.0524975	0
886.2	2.09174	0	886.2	1.54933	0	886.2	2.87068	0	886.2	2.20057	0	886.2	0.0755858	0	886.2	0.0522461	0
886.4	2.09223	0	886.4	1.54943	0	886.4	2.87159	0	886.4	2.20148	0	886.4	0.0757098	0	886.4	0.0521631	0
886.6	2.09335	0	886.6	1.5501	0	886.6	2.87289	0	886.6	2.20203	0	886.6	0.0760349	0	886.6	0.051986	0
886.8	2.0943	0	886.8	1.55081	0	886.8	2.87366	0	886.8	2.20263	0	886.8	0.0760969	0	886.8	0.0524007	0
887	2.09483	0	887	1.55158	0	887	2.87451	0	887	2.20295	0	887	0.0760239	0	887	0.0524338	0
887.2	2.09551	0	887.2	1.55244	0	887.2	2.87539	0	887.2	2.20347	0	887.2	0.0762005	0	887.2	0.0524607	0
887.4	2.09622	0	887.4	1.5526	0	887.4	2.87583	0	887.4	2.20332	0	887.4	0.075813	0	887.4	0.0520527	0
887.6	2.09672	0	887.6	1.5529	0	887.6	2.87626	0	887.6	2.2033	0	887.6	0.0755389	0	887.6	0.0517797	0
887.8	2.09698	0	887.8	1.55284	0	887.8	2.87648	0	887.8	2.20323	0	887.8	0.0748077	0	887.8	0.0516949	0
888	2.09706	0	888	1.55285	0	888	2.8762	0	888	2.20329	0	888	0.0748047	0	888	0.0513629	0
888.2	2.09779	0	888.2	1.55347	0	888.2	2.87731	0	888.2	2.20387	0	888.2	0.0750723	0	888.2	0.0513147	0
888.4	2.09904	0	888.4	1.55388	0	888.4	2.87808	0	888.4	2.20427	0	888.4	0.0751662	0	888.4	0.0515423	0
888.6	2.09957	0	888.6	1.55368	0	888.6	2.87864	0	888.6	2.205	0	888.6	0.0749075	0	888.6	0.051933	0
888.8	2.10024	0	888.8	1.5538	0	888.8	2.87953	0	888.8	2.20526	0	888.8	0.0747602	0	888.8	0.0521724	0
889	2.10064	0	889	1.55364	0	889	2.88002	0	889	2.20516	0	889	0.0744748	0	889	0.0517884	0
889.2	2.10156	0	889.2	1.55422	0	889.2	2.88088	0	889.2	2.20577	0	889.2	0.0748328	0	889.2	0.0517885	0
889.4	2.10204	0	889.4	1.55465	0	889.4	2.88132	0	889.4	2.20594	0	889.4	0.0748329	0	889.4	0.0520233	0
889.6	2.10329	0	889.6	1.55542	0	889.6	2.88251	0	889.6	2.20702	0	889.6	0.0752463	0	889.6	0.0520865	0
889.8	2.10329	0	889.8	1.55506	0	889.8	2.88237	0	889.8	2.2073	0	889.8	0.0752238	0	889.8	0.0515985	0
890	2.10391	0	890	1.55536	0	890	2.88289	0	890	2.2079	0	890	0.0754753	0	890	0.0516946	0
890.2	2.10444	0	890.2	1.55555	0	890.2	2.88366	0	890.2	2.20833	0	890.2	0.0754443	0	890.2	0.0517145	0
890.4	2.10551	0	890.4	1.5559	0	890.4	2.88444	0	890.4	2.20882	0	890.4	0.0756539	0	890.4	0.0514832	0
890.6	2.10681	0	890.6	1.5566	0	890.6	2.88545	0	890.6	2.20894	0	890.6	0.0760713	0	890.6	0.0514996	0
890.8	2.10736	0	890.8	1.55714	0	890.8	2.88597	0	890.8	2.20945	0	890.8	0.0757798	0	890.8	0.0514647	0
891	2.10822	0	891	1.55814	0	891	2.88671	0	891	2.21021	0	891	0.0760821	0	891	0.0518306	0
891.2	2.10904	0	891.2	1.55844	0	891.2	2.88687	0	891.2	2.21023	0	891.2	0.0755092	0	891.2	0.0515017	0
891.4	2.10948	0	891.4	1.55884	0	891.4	2.88761	0	891.4	2.21082	0	891.4	0.0755662	0	891.4	0.0519598	0
891.6	2.11004	0	891.6	1.55934	0	891.6	2.88789	0	891.6	2.2112	0	891.6	0.075226	0	891.6	0.0519193	0
891.8	2.11078	0	891.8	1.55984	0	891.8	2.88873	0	891.8	2.2119	0	891.8	0.0754772	0	891.8	0.0526346	0
892	2.11075	0	892	1.55963	0	892	2.88904	0	892	2.2119	0	892	0.0752581	0	892	0.0522541	0
892.2	2.11164	0	892.2	1.56037	0	892.2	2.88975	0	892.2	2.21269	0	892.2	0.0754186	0	892.2	0.0525555	0
892.4	2.11243	0	892.4	1.56048	0	892.4	2.89054	0	892.4	2.2129	0	892.4	0.0752306	0	892.4	0.0525533	0
892.6	2.11301	0	892.6	1.56081	0	892.6	2.89132	0	892.6	2.21386	0	892.6	0.0752138	0	892.6	0.0525996	0
892.8	2.11355	0	892.8	1.56101	0	892.8	2.89245	0	892.8	2.2141	0	892.8	0.0751189	0	892.8	0.0522691	0
893	2.1143	0	893	1.56103	0	893	2.89292	0	893	2.21478	0	893	0.0754672	0	893	0.0522659	0
893.2	2.11544	0	893.2	1.56161	0	893.2	2.89414	0	893.2	2.21534	0	893.2	0.0761578	0	893.2	0.0526931	0
893.4	2.11567	0	893.4	1.56156	0	893.4	2.89433	0	893.4	2.21587	0	893.4	0.0760388	0	893.4	0.0528781	0
893.6	2.11635	0	893.6	1.56214	0	893.6	2.89519	0	893.6	2.21692	0	893.6	0.0766457	0	893.6	0.0527777	0
893.8	2.11642	0	893.8	1.56214	0	893.8	2.89561	0	893.8	2.21735	0	893.8	0.0770011	0	893.8	0.05287	0
894	2.11766	0	894	1.56238	0	894	2.89639	0	894	2.21795	0	894	0.0772635	0	894	0.0528391	0
894.2	2.11845	0	894.2	1.56262	0	894.2	2.8973	0	894.2	2.21816	0	894.2	0.077157	0	894.2	0.0527061	0
894.4	2.11915	0	894.4	1.56306	0	894.4	2.89767	0	894.4	2.21838	0	894.4	0.0774709	0	894.4	0.0524964	0
894.6	2.11947	0	894.6	1.56319	0	894.6	2.89812	0	894.6	2.21821	0	894.6	0.0775966	0	894.6	0.0526525	0
894.8	2.11987	0	894.8	1.56346	0	894.8	2.89839	0	894.8	2.21838	0	894.8	0.0772709	0	894.8	0.052618	0
895	2.1204	0	895	1.56338	0	895	2.89874	0	895	2.21842	0	895	0.0773416	0	895	0.0527751	0
895.2	2.12091	0	895.2	1.56311	0	895.2	2.89929	0	895.2	2.21843	0	895.2	0.0772676	0	895.2	0.0529461	0
895.4	2.12098	0	895.4	1.56305	0	895.4	2.89964	0	895.4	2.21898	0	895.4	0.0772444	0	895.4	0.0533622	0
895.6	2.12222	0	895.6	1.56333	0	895.6	2.90029	0	895.6	2.21927	0	895.6	0.0776604	0	895.6	0.0534492	0
895.8	2.12264	0	895.8	1.56342	0	895.8	2.90117	0	895.8	2.21977	0	895.8	0.0777785	0	895.8	0.0538337	0
896	2.12279	0	896	1.56307	0	896	2.90185	0	896	2.21977	0	896	0.077465	0	896	0.0533354	0
896.2	2.1236	0	896.2	1.56344	0	896.2	2.90261	0	896.2	2.22048	0	896.2	0.0778127	0	896.2	0.0530501	0
896.4	2.12411	0	896.4	1.56365	0	896.4	2.90304	0	896.4	2.22064	0	896.4	0.0775825	0	896.4	0.052695	0
896.6	2.12475	0	896.6	1.56376	0	896.6	2.90309	0	896.6	2.22088	0	896.6	0.0772131	0	896.6	0.0521445	0
896.8	2.12508	0	896.8	1.56373	0	896.8	2.90383	0	896.8	2.22069	0	896.8	0.076837	0	896.8	0.0521361	0
897	2.12591	0	897	1.564	0	897	2.90478	0	897	2.22125	0	897	0.077195	0	897	0.0523743	0
897.2	2.12593	0	897.2	1.56414	0	897.2	2.9054	0	897.2	2.22106	0	897.2	0.076833	0	897.2	0.0522548	0
897.4	2.12592	0	897.4	1.56393	0	897.4	2.90553	0	897.4	2.22161	0	897.4	0.0762995	0	897.4	0.0518199	0
897.6	2.12611	0	897.6	1.56411	0	897.6	2.90614	0	897.6	2.22202	0	897.6	0.076151	0	897.6	0.0516298	0
897.8	2.12631	0	897.8	1.56406	0	897.8	2.90635	0	897.8	2.22239	0	897.8	0.0755945	0	897.8	0.0514517	0
898	2.12724	0	898	1.5644	0	898	2.90679	0	898	2.22289	0	898	0.0752025	0	898	0.0511004	0
898.2	2.12786	0	898.2	1.5651	0	898.2	2.90764	0	898.2	2.22345	0	898.2	0.0751214	0	898.2	0.0513482	0
898.4	2.12851	0	898.4	1.56544	0	898.4	2.90793	0	898.4	2.22384	0	898.4	0.0750685	0	898.4	0.0517844	0
898.6	2.12897	0	898.6	1.56517	0	898.6	2.90836	0	898.6	2.22373	0	898.6	0.0745015	0	898.6	0.0513106	0
898.8	2.1296	0	898.8	1.56561	0	898.8	2.90912	0	898.8	2.22417	0	898.8	0.074468	0	898.8	0.0512765	0
899	2.12975	0	899	1.56548	0	899	2.90948	0	899	2.2244	0	899	0.0743256	0	899	0.050995	0
899.2	2.1304	0	899.2	1.56596	0	899.2	2.91038	0	899.2	2.225	0	899.2	0.0744492	0	899.2	0.0510728	0
899.4	2.13085	0	899.4	1.5663	0	899.4	2.91086	0	899.4	2.22572	0	899.4	0.0745408	0	899.4	0.0509003	0
899.6	2.13135	0	899.6	1.56682	0	899.6	2.91163	0	899.6	2.22635	0	899.6	0.0748198	0	899.6	0.0506328	0
899.8	2.13145	0	899.8	1.56693	0	899.8	2.91226	0	899.8	2.2267	0	899.8	0.0747774	0	899.8	0.0503127	0
900	2.13221	0	900	1.5672	0	900	2.9128	0	900	2.2272	0	900	0.0751215	0	900	0.0498763	0
900.2	2.13279	0	900.2	1.56753	0	900.2	2.91327	0	900.2	2.22761	0	900.2	0.075069	0	900.2	0.0497365	0
900.4	2.13279	0	900.4	1.5674	0	900.4	2.91325	0	900.4	2.22746	0	900.4	0.0750309	0	900.4	0.0494976	0
900.6	2.13316	0	900.6	1.56735	0	900.6	2.91361	0	900.6	2.22734	0	900.6	0.0750555	0	900.6	0.0489145	0
900.8	2.13377	0	900.8	1.56787	0	900.8	2.91498	0	900.8	2.22775	0	900.8	0.0755046	0	900.8	0.0496654	0
901	2.13442	0	901	1.56838	0	901	2.91569	0	901	2.22806	0	901	0.0756674	0	901	0.0497699	0
901.2	2.13437	0	901.2	1.56832	0	901.2	2.91604	0	901.2	2.22788	0	901.2	0.0753606	0	901.2	0.0499455	0
901.4	2.13546	0	901.4	1.56885	0	901.4	2.9169	0	901.4	2.22866	0	901.4	0.0756853	0	901.4	0.0502156	0
901.6	2.13633	0	901.6	1.5694	0	901.6	2.91731	0	901.6	2.22885	0	901.6	0.0761652	0	901.6	0.0506146	0
901.8	2.13725	0	901.8	1.56992	0	901.8	2.91807	0	901.8	2.22951	0	901.8	0.0764126	0	901.8	0.0509428	0
902	2.13843	0	902	1.57051	0	902	2.91903	0	902	2.22984	0	902	0.0765258	0	902	0.0514893	0
902.2	2.13944	0	902.2	1.57102	0	902.2	2.92003	0	902.2	2.23042	0	902.2	0.076849	0	902.2	0.0521563	0
902.4	2.14005	0	902.4	1.57114	0	902.4	2.92094	0	902.4	2.23054	0	902.4	0.0768275	0	902.4	0.0521935	0
902.6	2.14048	0	902.6	1.57115	0	902.6	2.92125	0	902.6	2.23056	0	902.6	0.0762844	0	902.6	0.0517316	0
902.8	2.14089	0	902.8	1.57135	0	902.8	2.92201	0	902.8	2.23064	0	902.8	0.0763033	0	902.8	0.0516284	0
903	2.14148	0	903	1.57148	0	903	2.92231	0	903	2.23113	0	903	0.0761146	0	903	0.051687	0
903.2	2.14187	0	903.2	1.57145	0	903.2	2.92299	0	903.2	2.23182	0	903.2	0.075837	0	903.2	0.0514293	0
903.4	2.14197	0	903.4	1.57148	0	903.4	2.92294	0	903.4	2.23228	0	903.4	0.074993	0	903.4	0.0510624	0
903.6	2.14247	0	903.6	1.57159	0	903.6	2.92281	0	903.6	2.23237	0	903.6	0.0747329	0	903.6	0.0505777	0
903.8	2.14306	0	903.8	1.57167	0	903.8	2.9232	0	903.8	2.23247	0	903.8	0.0745879	0	903.8	0.0503314	0
904	2.14315	0	904	1.57139	0	904	2.92348	0	904	2.23271	0	904	0.0745089	0	904	0.0496982	0
904.2	2.14294	0	904.2	1.57102	0	904.2	2.92384	0	904.2	2.2333	0	904.2	0.0741018	0	904.2	0.0492024	0
904.4	2.14265	0	904.4	1.57022	0	904.4	2.92405	0	904.4	2.23342	0	904.4	0.0736761	0	904.4	0.0488515	0
904.6	2.14388	0	904.6	1.57122	0	904.6	2.92542	0	904.6	2.23407	0	904.6	0.0743867	0	904.6	0.0492836	0
904.8	2.14476	0	904.8	1.57188	0	904.8	2.92598	0	904.8	2.23476	0	904.8	0.0743171	0	904.8	0.0496538	0
905	2.14526	0	905	1.57225	0	905	2.92661	0	905	2.235	0	905	0.0746696	0	905	0.0490908	0
905.2	2.14562	0	905.2	1.57228	0	905.2	2.92704	0	905.2	2.23549	0	905.2	0.0744407	0	905.2	0.049116	0
905.4	2.14654	0	905.4	1.57268	0	905.4	2.92753	0	905.4	2.23605	0	905.4	0.0749726	0	905.4	0.0490351	0
905.6	2.14695	0	905.6	1.57276	0	905.6	2.9279	0	905.6	2.23629	0	905.6	0.0754717	0	905.6	0.0490745	0
905.8	2.14706	0	905.8	1.57282	0	905.8	2.92889	0	905.8	2.23661	0	905.8	0.0754745	0	905.8	0.0488925	0
906	2.14743	0	906	1.57258	0	906	2.92966	0	906	2.2368	0	906	0.0754143	0	906	0.049463	0
906.2	2.14809	0	906.2	1.57302	0	906.2	2.93129	0	906.2	2.23738	0	906.2	0.0762419	0	906.2	0.0499982	0
906.4	2.14815	0	906.4	1.57335	0	906.4	2.9318	0	906.4	2.23696	0	906.4	0.0759866	0	906.4	0.0499709	0
906.6	2.14875	0	906.6	1.57324	0	906.6	2.93212	0	906.6	2.23705	0	906.6	0.0759033	0	906.6	0.0501564	0
906.8	2.14918	0	906.8	1.57358	0	906.8	2.93285	0	906.8	2.23718	0	906.8	0.07591	0	906.8	0.0508006	0
907	2.15	0	907	1.57403	0	907	2.93335	0	907	2.23799	0	907	0.0760059	0	907	0.0515226	0
907.2	2.15027	0	907.2	1.5742	0	907.2	2.93323	0	907.2	2.23794	0	907.2	0.0759458	0	907.2	0.0512036	0
907.4	2.15114	0	907.4	1.57448	0	907.4	2.93329	0	907.4	2.23798	0	907.4	0.075656	0	907.4	0.0511344	0
907.6	2.15204	0	907.6	1.57486	0	907.6	2.93394	0	907.6	2.23801	0	907.6	0.0761073	0	907.6	0.0510407	0
907.8	2.15263	0	907.8	1.57482	0	907.8	2.93451	0	907.8	2.23822	0	907.8	0.0761881	0	907.8	0.0509865	0
908	2.15296	0	908	1.57437	0	908	2.93487	0	908	2.23852	0	908	0.076	0	908	0.0506049	0
908.2	2.15378	0	908.2	1.57449	0	908.2	2.93533	0	908.2	2.23949	0	908.2	0.0761672	0	908.2	0.0506145	0
908.4	2.15509	0	908.4	1.57489	0	908.4	2.93618	0	908.4	2.2403	0	908.4	0.076646	0	908.4	0.0512342	0
908.6	2.15615	0	908.6	1.57584	0	908.6	2.93703	0	908.6	2.24072	0	908.6	0.0774029	0	908.6	0.0510129	0
908.8	2.15641	0	908.8	1.57536	0	908.8	2.93679	0	908.8	2.24109	0	908.8	0.0769376	0	908.8	0.04968	0
909	2.15711	0	909	1.57517	0	909	2.9373	0	909	2.24149	0	909	0.0776438	0	909	0.0491522	0
909.2	2.15799	0	909.2	1.57554	0	909.2	2.93791	0	909.2	2.24222	0	909.2	0.0777315	0	909.2	0.049005	0
909.4	2.15891	0	909.4	1.57603	0	909.4	2.93867	0	909.4	2.24335	0	909.4	0.0783262	0	909.4	0.0487918	0
909.6	2.15955	0	909.6	1.57632	0	909.6	2.94001	0	909.6	2.24404	0	909.6	0.078565	0	909.6	0.0490001	0
909.8	2.15974	0	909.8	1.57647	0	909.8	2.94079	0	909.8	2.24434	0	909.8	0.0784527	0	909.8	0.0487453	0
910	2.16023	0	910	1.57708	0	910	2.9415	0	910	2.2448	0	910	0.0784718	0	910	0.0497039	0
910.2	2.1606	0	910.2	1.57806	0	910.2	2.94247	0	910.2	2.24501	0	910.2	0.0787406	0	910.2	0.0497831	0
910.4	2.16089	0	910.4	1.57889	0	910.4	2.943	0	910.4	2.24556	0	910.4	0.0783615	0	910.4	0.0500665	0
910.6	2.16172	0	910.6	1.57963	0	910.6	2.94374	0	910.6	2.2459	0	910.6	0.0784937	0	910.6	0.0503834	0
910.8	2.16267	0	910.8	1.58059	0	910.8	2.94421	0	910.8	2.24662	0	910.8	0.0783275	0	910.8	0.0506778	0
911	2.1632	0	911	1.58089	0	911	2.94431	0	911	2.24685	0	911	0.0783847	0	911	0.0507713	0
911.2	2.1635	0	911.2	1.58095	0	911.2	2.9443	0	911.2	2.24663	0	911.2	0.0780101	0	911.2	0.0502295	0
911.4	2.16422	0	911.4	1.58118	0	911.4	2.94526	0	911.4	2.2475	0	911.4	0.0782011	0	911.4	0.0505761	0
911.6	2.1644	0	911.6	1.58163	0	911.6	2.94601	0	911.6	2.24788	0	911.6	0.0779415	0	911.6	0.0507434	0
911.8	2.165	0	911.8	1.58159	0	911.8	2.94635	0	911.8	2.24797	0	911.8	0.0774073	0	911.8	0.0504325	0
912	2.16496	0	912	1.58159	0	912	2.94643	0	912	2.2482	0	912	0.0769728	0	912	0.0505336	0
912.2	2.16557	0	912.2	1.58194	0	912.2	2.94717	0	912.2	2.24891	0	912.2	0.0773907	0	912.2	0.0507701	0
912.4	2.16582	0	912.4	1.58193	0	912.4	2.94757	0	912.4	2.24917	0	912.4	0.0775119	0	912.4	0.0506589	0
912.6	2.16552	0	912.6	1.58179	0	912.6	2.9477	0	912.6	2.24899	0	912.6	0.0772339	0	912.6	0.0500407	0
912.8	2.16598	0	912.8	1.58137	0	912.8	2.94799	0	912.8	2.2492	0	912.8	0.0770974	0	912.8	0.049626	0
913	2.16631	0	913	1.58103	0	913	2.94841	0	913	2.24922	0	913	0.0776219	0	913	0.0500435	0
913.2	2.1668	0	913.2	1.58148	0	913.2	2.94899	0	913.2	2.24934	0	913.2	0.0775696	0	913.2	0.0500589	0
913.4	2.16725	0	913.4	1.58153	0	913.4	2.94957	0	913.4	2.24964	0	913.4	0.07741	0	913.4	0.0503912	0
913.6	2.16736	0	913.6	1.58136	0	913.6	2.95034	0	913.6	2.24926	0	913.6	0.0771244	0	913.6	0.0504548	0
913.8	2.16703	0	913.8	1.58103	0	913.8	2.94951	0	913.8	2.24878	0	913.8	0.0768253	0	913.8	0.0499127	0
914	2.16742	0	914	1.58135	0	914	2.95005	0	914	2.24854	0	914	0.0770034	0	914	0.0502307	0
914.2	2.16821	0	914.2	1.58165	0	914.2	2.95102	0	914.2	2.24925	0	914.2	0.0774432	0	914.2	0.0500435	0
914.4	2.16885	0	914.4	1.58177	0	914.4	2.95182	0	914.4	2.24989	0	914.4	0.0772858	0	914.4	0.0495518	0
914.6	2.16948	0	914.6	1.58224	0	914.6	2.95242	0	914.6	2.2498	0	914.6	0.0770546	0	914.6	0.0492515	0
914.8	2.16999	0	914.8	1.58185	0	914.8	2.95229	0	914.8	2.25028	0	914.8	0.0768478	0	914.8	0.0487786	0
915	2.17011	0	915	1.58165	0	915	2.95258	0	915	2.25047	0	915	0.076869	0	915	0.0487798	0
915.2	2.17089	0	915.2	1.58218	0	915.2	2.95335	0	915.2	2.25123	0	915.2	0.0773479	0	915.2	0.0487921	0
915.4	2.17186	0	915.4	1.58264	0	915.4	2.95438	0	915.4	2.25225	0	915.4	0.0780532	0	915.4	0.0491381	0
915.6	2.17257	0	915.6	1.58291	0	915.6	2.95481	0	915.6	2.25248	0	915.6	0.0780436	0	915.6	0.0491279	0
915.8	2.17295	0	915.8	1.58292	0	915.8	2.95501	0	915.8	2.25249	0	915.8	0.0779196	0	915.8	0.0485775	0
916	2.17349	0	916	1.58334	0	916	2.9554	0	916	2.25329	0	916	0.0779831	0	916	0.0487687	0
916.2	2.17424	0	916.2	1.58386	0	916.2	2.95586	0	916.2	2.25405	0	916.2	0.0780686	0	916.2	0.0485439	0
916.4	2.17446	0	916.4	1.5843	0	916.4	2.95608	0	916.4	2.25456	0	916.4	0.0780261	0	916.4	0.0483314	0
916.6	2.1748	0	916.6	1.58448	0	916.6	2.95656	0	916.6	2.25522	0	916.6	0.0777946	0	916.6	0.0479982	0
916.8	2.17522	0	916.8	1.5845	0	916.8	2.95715	0	916.8	2.2555	0	916.8	0.0774572	0	916.8	0.0482344	0
917	2.17504	0	917	1.58441	0	917	2.95725	0	917	2.25565	0	917	0.0774894	0	917	0.0483974	0
917.2	2.17532	0	917.2	1.58483	0	917.2	2.95757	0	917.2	2.25593	0	917.2	0.0772729	0	917.2	0.0479747	0
917.4	2.17555	0	917.4	1.58521	0	917.4	2.9583	0	917.4	2.25615	0	917.4	0.0769138	0	917.4	0.0476995	0
917.6	2.17649	0	917.6	1.58575	0	917.6	2.95921	0	917.6	2.25679	0	917.6	0.0772118	0	917.6	0.0478091	0
917.8	2.17646	0	917.8	1.58594	0	917.8	2.95977	0	917.8	2.25721	0	917.8	0.0773636	0	917.8	0.0477805	0
918	2.17727	0	918	1.58656	0	918	2.96136	0	918	2.25789	0	918	0.0777957	0	918	0.0481923	0
918.2	2.17814	0	918.2	1.58688	0	918.2	2.96253	0	918.2	2.25887	0	918.2	0.0779338	0	918.2	0.0480853	0
918.4	2.17817	0	918.4	1.58704	0	918.4	2.96314	0	918.4	2.25872	0	918.4	0.0775496	0	918.4	0.0476915	0
918.6	2.17891	0	918.6	1.58769	0	918.6	2.96418	0	918.6	2.25905	0	918.6	0.0779664	0	918.6	0.0482825	0
918.8	2.17941	0	918.8	1.58726	0	918.8	2.96455	0	918.8	2.25964	0	918.8	0.0780767	0	918.8	0.0487717	0
919	2.18033	0	919	1.58775	0	919	2.96564	0	919	2.26005	0	919	0.0784494	0	919	0.0493393	0
919.2	2.18152	0	919.2	1.58825	0	919.2	2.96662	0	919.2	2.26042	0	919.2	0.0790168	0	919.2	0.0496364	0
919.4	2.18234	0	919.4	1.58807	0	919.4	2.96692	0	919.4	2.26085	0	919.4	0.0792657	0	919.4	0.0498241	0
919.6	2.18256	0	919.6	1.58802	0	919.6	2.96716	0	919.6	2.26107	0	919.6	0.0789794	0	919.6	0.0496095	0
919.8	2.18243	0	919.8	1.58772	0	919.8	2.96711	0	919.8	2.26117	0	919.8	0.0780389	0	919.8	0.049269	0
920	2.18309	0	920	1.5877	0	920	2.96717	0	920	2.26178	0	920	0.0773187	0	920	0.0487284	0
920.2	2.18282	0	920.2	1.58713	0	920.2	2.96695	0	920.2	2.26152	0	920.2	0.0767185	0	920.2	0.0482392	0
920.4	2.18253	0	920.4	1.5872	0	920.4	2.9672	0	920.4	2.26131	0	920.4	0.0764231	0	920.4	0.0478214	0
920.6	2.18253	0	920.6	1.58722	0	920.6	2.96764	0	920.6	2.26175	0	920.6	0.0763502	0	920.6	0.0478739	0
920.8	2.18196	0	920.8	1.58709	0	920.8	2.96705	0	920.8	2.26154	0	920.8	0.0757826	0	920.8	0.0479832	0
921	2.18217	0	921	1.58734	0	921	2.96705	0	921	2.26181	0	921	0.0759345	0	921	0.0478179	0
921.2	2.18241	0	921.2	1.58762	0	921.2	2.96694	0	921.2	2.26156	0	921.2	0.0758117	0	921.2	0.0474796	0
921.4	2.18354	0	921.4	1.58866	0	921.4	2.96821	0	921.4	2.26191	0	921.4	0.0763073	0	921.4	0.0476917	0
921.6	2.18496	0	921.6	1.58939	0	921.6	2.96932	0	921.6	2.26256	0	921.6	0.0770766	0	921.6	0.0480922	0
921.8	2.18513	0	921.8	1.59002	0	921.8	2.96972	0	921.8	2.263	0	921.8	0.0771217	0	921.8	0.0481865	0
922	2.18595	0	922	1.59063	0	922	2.97045	0	922	2.26316	0	922	0.0776655	0	922	0.0486748	0
922.2	2.18651	0	922.2	1.59087	0	922.2	2.97087	0	922.2	2.26367	0	922.2	0.0779477	0	922.2	0.0485331	0
922.4	2.18717	0	922.4	1.59104	0	922.4	2.97143	0	922.4	2.26414	0	922.4	0.0782251	0	922.4	0.0487462	0
922.6	2.18823	0	922.6	1.59146	0	922.6	2.97271	0	922.6	2.26504	0	922.6	0.0790682	0	922.6	0.049316	0
922.8	2.18934	0	922.8	1.59146	0	922.8	2.97348	0	922.8	2.26585	0	922.8	0.0797131	0	922.8	0.0496567	0
923	2.19048	0	923	1.59164	0	923	2.97423	0	923	2.26613	0	923	0.0799579	0	923	0.0491378	0
923.2	2.19093	0	923.2	1.59191	0	923.2	2.97491	0	923.2	2.26689	0	923.2	0.0801409	0	923.2	0.0489623	0
923.4	2.19137	0	923.4	1.59162	0	923.4	2.97527	0	923.4	2.26734	0	923.4	0.0798635	0	923.4	0.0489369	0
923.6	2.19171	0	923.6	1.59118	0	923.6	2.97581	0	923.6	2.2675	0	923.6	0.0792266	0	923.6	0.0484028	0
923.8	2.19229	0	923.8	1.59067	0	923.8	2.97594	0	923.8	2.26763	0	923.8	0.0787133	0	923.8	0.0481888	0
924	2.19223	0	924	1.59024	0	924	2.97602	0	924	2.26775	0	924	0.0785798	0	924	0.0477171	0
924.2	2.19263	0	924.2	1.59044	0	924.2	2.97658	0	924.2	2.26718	0	924.2	0.0787713	0	924.2	0.0478859	0
924.4	2.19283	0	924.4	1.59106	0	924.4	2.9772	0	924.4	2.26752	0	924.4	0.0787222	0	924.4	0.048122	0
924.6	2.19314	0	924.6	1.59133	0	924.6	2.97783	0	924.6	2.26799	0	924.6	0.0787339	0	924.6	0.0483513	0
924.8	2.19363	0	924.8	1.59184	0	924.8	2.97825	0	924.8	2.26834	0	924.8	0.0785969	0	924.8	0.0483709	0
925	2.19492	0	925	1.59257	0	925	2.97944	0	925	2.26865	0	925	0.0789369	0	925	0.0483348	0
925.2	2.19487	0	925.2	1.59297	0	925.2	2.9797	0	925.2	2.2686	0	925.2	0.0786503	0	925.2	0.0482167	0
925.4	2.19598	0	925.4	1.59383	0	925.4	2.98104	0	925.4	2.26921	0	925.4	0.079389	0	925.4	0.0486064	0
925.6	2.1961	0	925.6	1.59437	0	925.6	2.98149	0	925.6	2.26977	0	925.6	0.0793761	0	925.6	0.0483438	0
925.8	2.196	0	925.8	1.59473	0	925.8	2.98138	0	925.8	2.2701	0	925.8	0.0789966	0	925.8	0.0483046	0
926	2.19573	0	926	1.59474	0	926	2.98134	0	926	2.27015	0	926	0.0787464	0	926	0.048316	0
926.2	2.19603	0	926.2	1.59497	0	926.2	2.98173	0	926.2	2.2712	0	926.2	0.0786678	0	926.2	0.0483904	0
926.4	2.19619	0	926.4	1.59512	0	926.4	2.98241	0	926.4	2.2716	0	926.4	0.0788376	0	926.4	0.0484504	0
926.6	2.19674	0	926.6	1.59564	0	926.6	2.98335	0	926.6	2.27213	0	926.6	0.0793948	0	926.6	0.048824	0
926.8	2.19639	0	926.8	1.59516	0	926.8	2.98309	0	926.8	2.27219	0	926.8	0.0789682	0	926.8	0.0479684	0
927	2.19595	0	927	1.59444	0	927	2.98298	0	927	2.27157	0	927	0.0777806	0	927	0.0471898	0
927.2	2.19568	0	927.2	1.59438	0	927.2	2.98325	0	927.2	2.27181	0	927.2	0.0774002	0	927.2	0.0469336	0
927.4	2.1959	0	927.4	1.59387	0	927.4	2.98388	0	927.4	2.27202	0	927.4	0.0770859	0	927.4	0.0473961	0
927.6	2.19675	0	927.6	1.59408	0	927.6	2.98448	0	927.6	2.27257	0	927.6	0.077577	0	927.6	0.0475441	0
927.8	2.19727	0	927.8	1.59434	0	927.8	2.98514	0	927.8	2.27263	0	927.8	0.0774091	0	927.8	0.0477724	0
928	2.19767	0	928	1.59467	0	928	2.98555	0	928	2.27308	0	928	0.0776988	0	928	0.0478212	0
928.2	2.19879	0	928.2	1.5952	0	928.2	2.9866	0	928.2	2.27323	0	928.2	0.0782509	0	928.2	0.0483883	0
928.4	2.19953	0	928.4	1.59547	0	928.4	2.98766	0	928.4	2.27437	0	928.4	0.0783721	0	928.4	0.0486195	0
928.6	2.20046	0	928.6	1.59599	0	928.6	2.98874	0	928.6	2.27504	0	928.6	0.0787493	0	928.6	0.048817	0
928.8	2.20161	0	928.8	1.59673	0	928.8	2.98949	0	928.8	2.27617	0	928.8	0.0794809	0	928.8	0.0487452	0
929	2.20229	0	929	1.59642	0	929	2.98989	0	929	2.27633	0	929	0.079557	0	929	0.0483881	0
929.2	2.20208	0	929.2	1.5962	0	929.2	2.98993	0	929.2	2.27673	0	929.2	0.0795743	0	929.2	0.0487889	0
929.4	2.20241	0	929.4	1.5962	0	929.4	2.99052	0	929.4	2.27705	0	929.4	0.0798505	0	929.4	0.0486905	0
929.6	2.2024	0	929.6	1.59661	0	929.6	2.99076	0	929.6	2.27699	0	929.6	0.0796661	0	929.6	0.0484754	0
929.8	2.20249	0	929.8	1.59692	0	929.8	2.99063	0	929.8	2.2767	0	929.8	0.0794507	0	929.8	0.0484677	0
930	2.20328	0	930	1.59778	0	930	2.99142	0	930	2.27706	0	930	0.0798066	0	930	0.0488414	0
930.2	2.20399	0	930.2	1.59825	0	930.2	2.99231	0	930.2	2.2774	0	930.2	0.0798412	0	930.2	0.0491111	0
930.4	2.20428	0	930.4	1.59836	0	930.4	2.9927	0	930.4	2.27742	0	930.4	0.0798506	0	930.4	0.0490153	0
930.6	2.20477	0	930.6	1.59836	0	930.6	2.99285	0	930.6	2.27691	0	930.6	0.0797266	0	930.6	0.0488958	0
930.8	2.20453	0	930.8	1.59793	0	930.8	2.99286	0	930.8	2.27645	0	930.8	0.0788845	0	930.8	0.0483491	0
931	2.20524	0	931	1.59819	0	931	2.9935	0	931	2.27656	0	931	0.0788656	0	931	0.0484753	0
931.2	2.20587	0	931.2	1.59858	0	931.2	2.99403	0	931.2	2.27696	0	931.2	0.0790895	0	931.2	0.0483683	0
931.4	2.20663	0	931.4	1.59879	0	931.4	2.99463	0	931.4	2.27735	0	931.4	0.07904	0	931.4	0.0487975	0
931.6	2.20774	0	931.6	1.59942	0	931.6	2.99508	0	931.6	2.2778	0	931.6	0.0791216	0	931.6	0.048766	0
931.8	2.20835	0	931.8	1.59973	0	931.8	2.99533	0	931.8	2.27792	0	931.8	0.0787097	0	931.8	0.0485018	0
932	2.20944	0	932	1.60008	0	932	2.99558	0	932	2.27891	0	932	0.0790474	0	932	0.0480933	0
932.2	2.21042	0	932.2	1.60028	0	932.2	2.99622	0	932.2	2.27955	0	932.2	0.079014	0	932.2	0.0482834	0
932.4	2.21069	0	932.4	1.60046	0	932.4	2.99677	0	932.4	2.28014	0	932.4	0.0786786	0	932.4	0.0476885	0
932.6	2.21077	0	932.6	1.6006	0	932.6	2.99685	0	932.6	2.28075	0	932.6	0.0785826	0	932.6	0.0474293	0
932.8	2.21154	0	932.8	1.60095	0	932.8	2.99715	0	932.8	2.2816	0	932.8	0.0789793	0	932.8	0.0470235	0
933	2.21177	0	933	1.60103	0	933	2.9976	0	933	2.28168	0	933	0.0786633	0	933	0.0469495	0
933.2	2.21156	0	933.2	1.60116	0	933.2	2.99792	0	933.2	2.28193	0	933.2	0.0787103	0	933.2	0.0470541	0
933.4	2.21141	0	933.4	1.60135	0	933.4	2.99852	0	933.4	2.28175	0	933.4	0.078138	0	933.4	0.0464588	0
933.6	2.21218	0	933.6	1.60191	0	933.6	2.99934	0	933.6	2.28168	0	933.6	0.0784246	0	933.6	0.0467044	0
933.8	2.21174	0	933.8	1.60186	0	933.8	2.99943	0	933.8	2.28161	0	933.8	0.0783574	0	933.8	0.0462019	0
934	2.21277	0	934	1.60254	0	934	3.00078	0	934	2.28238	0	934	0.0785805	0	934	0.0462763	0
934.2	2.21245	0	934.2	1.60189	0	934.2	3.00087	0	934.2	2.28221	0	934.2	0.0782408	0	934.2	0.0457597	0
934.4	2.21244	0	934.4	1.60168	0	934.4	3.00111	0	934.4	2.28264	0	934.4	0.0778958	0	934.4	0.0457164	0
934.6	2.2125	0	934.6	1.60143	0	934.6	3.00176	0	934.6	2.28232	0	934.6	0.0775027	0	934.6	0.0457753	0
934.8	2.2128	0	934.8	1.60144	0	934.8	3.00243	0	934.8	2.28261	0	934.8	0.0772905	0	934.8	0.045813	0
935	2.21346	0	935	1.60168	0	935	3.00291	0	935	2.28304	0	935	0.0774849	0	935	0.0459472	0
935.2	2.21391	0	935.2	1.6016	0	935.2	3.0029	0	935.2	2.28309	0	935.2	0.0775864	0	935.2	0.0461649	0
935.4	2.21439	0	935.4	1.60153	0	935.4	3.00303	0	935.4	2.28326	0	935.4	0.0773867	0	935.4	0.0463002	0
935.6	2.21512	0	935.6	1.60152	0	935.6	3.00343	0	935.6	2.28409	0	935.6	0.077634	0	935.6	0.0464569	0
935.8	2.21618	0	935.8	1.60168	0	935.8	3.00387	0	935.8	2.28463	0	935.8	0.0778227	0	935.8	0.0464055	0
936	2.21615	0	936	1.60149	0	936	3.00372	0	936	2.28491	0	936	0.0776983	0	936	0.0458287	0
936.2	2.21622	0	936.2	1.60151	0	936.2	3.00389	0	936.2	2.28479	0	936.2	0.0775489	0	936.2	0.0461841	0
936.4	2.21655	0	936.4	1.60185	0	936.4	3.00464	0	936.4	2.28542	0	936.4	0.0782122	0	936.4	0.0463755	0
936.6	2.21719	0	936.6	1.60268	0	936.6	3.00521	0	936.6	2.28618	0	936.6	0.0786498	0	936.6	0.0472074	0
936.8	2.21792	0	936.8	1.60321	0	936.8	3.00599	0	936.8	2.28631	0	936.8	0.0791663	0	936.8	0.0473471	0
937	2.2184	0	937	1.6037	0	937	3.00676	0	937	2.2865	0	937	0.0790579	0	937	0.0474868	0
937.2	2.21821	0	937.2	1.6037	0	937.2	3.00699	0	937.2	2.28644	0	937.2	0.0790404	0	937.2	0.047671	0
937.4	2.21837	0	937.4	1.6041	0	937.4	3.00776	0	937.4	2.28669	0	937.4	0.0788449	0	937.4	0.0476133	0
937.6	2.21831	0	937.6	1.60425	0	937.6	3.00763	0	937.6	2.28688	0	937.6	0.0788645	0	937.6	0.0473952	0
937.8	2.21808	0	937.8	1.60474	0	937.8	3.00769	0	937.8	2.28727	0	937.8	0.0788061	0	937.8	0.0469948	0
938	2.21913	0	938	1.60558	0	938	3.00884	0	938	2.28802	0	938	0.0791454	0	938	0.0472505	0
938.2	2.21922	0	938.2	1.60528	0	938.2	3.00899	0	938.2	2.28794	0	938.2	0.0786313	0	938.2	0.0469287	0
938.4	2.21927	0	938.4	1.60545	0	938.4	3.00935	0	938.4	2.28831	0	938.4	0.0781009	0	938.4	0.046917	0
938.6	2.2196	0	938.6	1.60569	0	938.6	3.01012	0	938.6	2.28825	0	938.6	0.0781861	0	938.6	0.047134	0
938.8	2.22023	0	938.8	1.60633	0	938.8	3.01068	0	938.8	2.28894	0	938.8	0.0789864	0	938.8	0.0475301	0
939	2.22078	0	939	1.60678	0	939	3.01094	0	939	2.28912	0	939	0.079063	0	939	0.0479873	0
939.2	2.2215	0	939.2	1.60672	0	939.2	3.01108	0	939.2	2.2894	0	939.2	0.0794529	0	939.2	0.0482213	0
939.4	2.22232	0	939.4	1.60714	0	939.4	3.01192	0	939.4	2.29005	0	939.4	0.0798416	0	939.4	0.04843	0
939.6	2.22318	0	939.6	1.60754	0	939.6	3.0124	0	939.6	2.29081	0	939.6	0.0801599	0	939.6	0.0484053	0
939.8	2.22328	0	939.8	1.60722	0	939.8	3.01249	0	939.8	2.29004	0	939.8	0.0796289	0	939.8	0.0481446	0
940	2.22332	0	940	1.60715	0	940	3.01246	0	940	2.29011	0	940	0.079698	0	940	0.0480389	0
940.2	2.22398	0	940.2	1.60718	0	940.2	3.01309	0	940.2	2.29066	0	940.2	0.0800634	0	940.2	0.0485343	0
940.4	2.22453	0	940.4	1.60707	0	940.4	3.01371	0	940.4	2.29133	0	940.4	0.0804058	0	940.4	0.0485293	0
940.6	2.22462	0	940.6	1.60723	0	940.6	3.01398	0	940.6	2.29122	0	940.6	0.0802418	0	940.6	0.0483958	0
940.8	2.22482	0	940.8	1.60712	0	940.8	3.01419	0	940.8	2.291	0	940.8	0.0802435	0	940.8	0.0478877	0
941	2.22524	0	941	1.60708	0	941	3.01455	0	941	2.29156	0	941	0.0801818	0	941	0.0480459	0
941.2	2.22513	0	941.2	1.60723	0	941.2	3.01447	0	941.2	2.29158	0	941.2	0.0801675	0	941.2	0.0477495	0
941.4	2.22518	0	941.4	1.60721	0	941.4	3.01469	0	941.4	2.29191	0	941.4	0.0793547	0	941.4	0.0467631	0
941.6	2.22548	0	941.6	1.60744	0	941.6	3.0146	0	941.6	2.29197	0	941.6	0.0794108	0	941.6	0.0462232	0
941.8	2.22672	0	941.8	1.60816	0	941.8	3.01509	0	941.8	2.29252	0	941.8	0.0796344	0	941.8	0.046239	0
942	2.22714	0	942	1.60832	0	942	3.01564	0	942	2.29245	0	942	0.0797571	0	942	0.0462366	0
942.2	2.22793	0	942.2	1.60875	0	942.2	3.01645	0	942.2	2.29318	0	942.2	0.0797813	0	942.2	0.0462221	0
942.4	2.22863	0	942.4	1.60896	0	942.4	3.01707	0	942.4	2.29413	0	942.4	0.0802278	0	942.4	0.0462072	0
942.6	2.22948	0	942.6	1.60928	0	942.6	3.01792	0	942.6	2.29503	0	942.6	0.0806403	0	942.6	0.046663	0
942.8	2.23036	0	942.8	1.61012	0	942.8	3.01886	0	942.8	2.29572	0	942.8	0.081122	0	942.8	0.0470037	0
943	2.23075	0	943	1.60964	0	943	3.01893	0	943	2.29541	0	943	0.0803861	0	943	0.0468601	0
943.2	2.2313	0	943.2	1.60959	0	943.2	3.01959	0	943.2	2.29596	0	943.2	0.0802758	0	943.2	0.0467185	0
943.4	2.23159	0	943.4	1.61002	0	943.4	3.02057	0	943.4	2.29625	0	943.4	0.0802527	0	943.4	0.0467197	0
943.6	2.23182	0	943.6	1.60971	0	943.6	3.02075	0	943.6	2.29602	0	943.6	0.0795916	0	943.6	0.0460883	0
943.8	2.23191	0	943.8	1.60919	0	943.8	3.0214	0	943.8	2.29567	0	943.8	0.0792829	0	943.8	0.0460552	0
944	2.23253	0	944	1.60948	0	944	3.02225	0	944	2.29678	0	944	0.0800514	0	944	0.0462641	0
944.2	2.23273	0	944.2	1.60973	0	944.2	3.02314	0	944.2	2.29753	0	944.2	0.0801917	0	944.2	0.0465451	0
944.4	2.23326	0	944.4	1.60982	0	944.4	3.02391	0	944.4	2.29822	0	944.4	0.0800268	0	944.4	0.0467376	0
944.6	2.23371	0	944.6	1.61025	0	944.6	3.02445	0	944.6	2.29886	0	944.6	0.0803466	0	944.6	0.047033	0
944.8	2.23357	0	944.8	1.61029	0	944.8	3.02517	0	944.8	2.29944	0	944.8	0.080115	0	944.8	0.0465925	0
945	2.2336	0	945	1.61034	0	945	3.02577	0	945	2.30009	0	945	0.0800001	0	945	0.0462981	0
945.2	2.23384	0	945.2	1.61043	0	945.2	3.02602	0	945.2	2.29998	0	945.2	0.0797878	0	945.2	0.0460159	0
945.4	2.23381	0	945.4	1.61074	0	945.4	3.02663	0	945.4	2.30043	0	945.4	0.0793244	0	945.4	0.0456722	0
945.6	2.23434	0	945.6	1.61148	0	945.6	3.02735	0	945.6	2.30116	0	945.6	0.080325	0	945.6	0.0462268	0
945.8	2.2344	0	945.8	1.61148	0	945.8	3.02773	0	945.8	2.30121	0	945.8	0.0800981	0	945.8	0.0466191	0
946	2.23468	0	946	1.61208	0	946	3.02823	0	946	2.30122	0	946	0.0804105	0	946	0.0469271	0
946.2	2.23521	0	946.2	1.61222	0	946.2	3.02864	0	946.2	2.30184	0	946.2	0.0804552	0	946.2	0.0468512	0
946.4	2.2359	0	946.4	1.61227	0	946.4	3.02892	0	946.4	2.3024	0	946.4	0.0806028	0	946.4	0.0469337	0
946.6	2.23637	0	946.6	1.61231	0	946.6	3.02911	0	946.6	2.3023	0	946.6	0.0803555	0	946.6	0.0472302	0
946.8	2.23627	0	946.8	1.61254	0	946.8	3.02917	0	946.8	2.30188	0	946.8	0.0802411	0	946.8	0.0468169	0
947	2.23632	0	947	1.61197	0	947	3.02901	0	947	2.30177	0	947	0.0797213	0	947	0.0465516	0
947.2	2.23661	0	947.2	1.61215	0	947.2	3.02932	0	947.2	2.30159	0	947.2	0.0792115	0	947.2	0.046245	0
947.4	2.23758	0	947.4	1.61266	0	947.4	3.02995	0	947.4	2.30158	0	947.4	0.0794995	0	947.4	0.046499	0
947.6	2.23815	0	947.6	1.61257	0	947.6	3.03021	0	947.6	2.30164	0	947.6	0.0792383	0	947.6	0.0464402	0
947.8	2.23866	0	947.8	1.61287	0	947.8	3.03082	0	947.8	2.30181	0	947.8	0.0795109	0	947.8	0.0466955	0
948	2.23957	0	948	1.6135	0	948	3.03163	0	948	2.30286	0	948	0.0801039	0	948	0.0472301	0
948.2	2.24001	0	948.2	1.61329	0	948.2	3.03167	0	948.2	2.30299	0	948.2	0.079558	0	948.2	0.0472614	0
948.4	2.24045	0	948.4	1.61353	0	948.4	3.0317	0	948.4	2.3036	0	948.4	0.0794559	0	948.4	0.0470925	0
948.6	2.24072	0	948.6	1.61423	0	948.6	3.03234	0	948.6	2.30447	0	948.6	0.0799827	0	948.6	0.0471163	0
948.8	2.24108	0	948.8	1.61454	0	948.8	3.03316	0	948.8	2.3046	0	948.8	0.0797674	0	948.8	0.0465126	0
949	2.24158	0	949	1.61482	0	949	3.03327	0	949	2.30503	0	949	0.0797771	0	949	0.0465122	0
949.2	2.24222	0	949.2	1.61544	0	949.2	3.0338	0	949.2	2.30545	0	949.2	0.0801585	0	949.2	0.0466733	0
949.4	2.24265	0	949.4	1.61575	0	949.4	3.03426	0	949.4	2.30628	0	949.4	0.0799917	0	949.4	0.0462461	0
949.6	2.24277	0	949.6	1.6155	0	949.6	3.03428	0	949.6	2.30611	0	949.6	0.0799639	0	949.6	0.0459625	0
949.8	2.24291	0	949.8	1.61522	0	949.8	3.03423	0	949.8	2.30585	0	949.8	0.0794603	0	949.8	0.0457383	0
950	2.24342	0	950	1.61583	0	950	3.03406	0	950	2.30592	0	950	0.0793575	0	950	0.0453712	0
950.2	2.24347	0	950.2	1.61565	0	950.2	3.03437	0	950.2	2.30617	0	950.2	0.0791099	0	950.2	0.0447216	0
950.4	2.24371	0	950.4	1.61612	0	950.4	3.03534	0	950.4	2.30655	0	950.4	0.0794318	0	950.4	0.0446304	0
950.6	2.24412	0	950.6	1.61635	0	950.6	3.03592	0	950.6	2.30667	0	950.6	0.0793709	0	950.6	0.0443636	0
950.8	2.24386	0	950.8	1.61656	0	950.8	3.03633	0	950.8	2.30702	0	950.8	0.0789523	0	950.8	0.0435212	0
951	2.24436	0	951	1.61666	0	951	3.03673	0	951	2.30735	0	951	0.0785622	0	951	0.0433879	0
951.2	2.24435	0	951.2	1.61625	0	951.2	3.0371	0	951.2	2.30702	0	951.2	0.0779829	0	951.2	0.0431427	0
951.4	2.24457	0	951.4	1.61693	0	951.4	3.03783	0	951.4	2.30741	0	951.4	0.0784543	0	951.4	0.0434737	0
951.6	2.24445	0	951.6	1.61677	0	951.6	3.0383	0	951.6	2.30766	0	951.6	0.0783878	0	951.6	0.0429819	0
951.8	2.24488	0	951.8	1.61699	0	951.8	3.03864	0	951.8	2.30794	0	951.8	0.0786819	0	951.8	0.043123	0
952	2.24497	0	952	1.61711	0	952	3.03906	0	952	2.30842	0	952	0.0785787	0	952	0.0432053	0
952.2	2.24508	0	952.2	1.61683	0	952.2	3.03889	0	952.2	2.30813	0	952.2	0.0782389	0	952.2	0.0428708	0
952.4	2.24563	0	952.4	1.61746	0	952.4	3.03961	0	952.4	2.30861	0	952.4	0.0785335	0	952.4	0.0428155	0
952.6	2.24636	0	952.6	1.61819	0	952.6	3.04041	0	952.6	2.30916	0	952.6	0.0791199	0	952.6	0.0434366	0
952.8	2.24691	0	952.8	1.61795	0	952.8	3.04066	0	952.8	2.3084	0	952.8	0.0789848	0	952.8	0.0430394	0
953	2.2478	0	953	1.61815	0	953	3.04099	0	953	2.30873	0	953	0.0790857	0	953	0.04321	0
953.2	2.24898	0	953.2	1.61845	0	953.2	3.04152	0	953.2	2.30887	0	953.2	0.0793881	0	953.2	0.0434448	0
953.4	2.25006	0	953.4	1.61812	0	953.4	3.04173	0	953.4	2.30921	0	953.4	0.0791323	0	953.4	0.0437259	0
953.6	2.2503	0	953.6	1.61789	0	953.6	3.04193	0	953.6	2.30908	0	953.6	0.078747	0	953.6	0.0439787	0
953.8	2.25079	0	953.8	1.61813	0	953.8	3.04194	0	953.8	2.30929	0	953.8	0.0784788	0	953.8	0.0442246	0
954	2.25094	0	954	1.61817	0	954	3.04198	0	954	2.3092	0	954	0.0781729	0	954	0.0442136	0
954.2	2.25116	0	954.2	1.61799	0	954.2	3.04267	0	954.2	2.30969	0	954.2	0.0784427	0	954.2	0.0438794	0
954.4	2.25126	0	954.4	1.61844	0	954.4	3.04326	0	954.4	2.30992	0	954.4	0.0788593	0	954.4	0.0441959	0
954.6	2.25186	0	954.6	1.61882	0	954.6	3.04355	0	954.6	2.31081	0	954.6	0.0787933	0	954.6	0.0445368	0
954.8	2.2521	0	954.8	1.61912	0	954.8	3.04395	0	954.8	2.31165	0	954.8	0.0786014	0	954.8	0.0445883	0
955	2.25215	0	955	1.61913	0	955	3.0444	0	955	2.31212	0	955	0.0788948	0	955	0.0447058	0
955.2	2.2518	0	955.2	1.61892	0	955.2	3.04486	0	955.2	2.31212	0	955.2	0.0787507	0	955.2	0.0449189	0
955.4	2.25175	0	955.4	1.61981	0	955.4	3.04536	0	955.4	2.3129	0	955.4	0.0792473	0	955.4	0.0453373	0
955.6	2.25237	0	955.6	1.62007	0	955.6	3.04585	0	955.6	2.31326	0	955.6	0.0793621	0	955.6	0.0453399	0
955.8	2.25235	0	955.8	1.62003	0	955.8	3.04609	0	955.8	2.31353	0	955.8	0.07917	0	955.8	0.0454719	0
956	2.25228	0	956	1.62026	0	956	3.0468	0	956	2.31349	0	956	0.0790323	0	956	0.0453114	0
956.2	2.25278	0	956.2	1.62016	0	956.2	3.04697	0	956.2	2.31357	0	956.2	0.0795497	0	956.2	0.0448602	0
956.4	2.25315	0	956.4	1.62038	0	956.4	3.04745	0	956.4	2.31354	0	956.4	0.0798054	0	956.4	0.0442452	0
956.6	2.2531	0	956.6	1.62055	0	956.6	3.04762	0	956.6	2.31314	0	956.6	0.0792334	0	956.6	0.0439402	0
956.8	2.25342	0	956.8	1.62049	0	956.8	3.0484	0	956.8	2.31296	0	956.8	0.0791444	0	956.8	0.0433702	0
957	2.2538	0	957	1.62063	0	957	3.04871	0	957	2.31309	0	957	0.0785755	0	957	0.043209	0
957.2	2.25443	0	957.2	1.62077	0	957.2	3.04921	0	957.2	2.31361	0	957.2	0.0782131	0	957.2	0.0426788	0
957.4	2.2546	0	957.4	1.62067	0	957.4	3.04961	0	957.4	2.3141	0	957.4	0.0779356	0	957.4	0.0425612	0
957.6	2.25462	0	957.6	1.62021	0	957.6	3.04997	0	957.6	2.31374	0	957.6	0.0775179	0	957.6	0.0420787	0
957.8	2.25499	0	957.8	1.62055	0	957.8	3.05	0	957.8	2.31418	0	957.8	0.0774708	0	957.8	0.0420821	0
958	2.25526	0	958	1.62063	0	958	3.05054	0	958	2.31506	0	958	0.0778331	0	958	0.0417381	0
958.2	2.25605	0	958.2	1.62084	0	958.2	3.05128	0	958.2	2.31602	0	958.2	0.0781992	0	958.2	0.0416388	0
958.4	2.25695	0	958.4	1.62153	0	958.4	3.05189	0	958.4	2.31677	0	958.4	0.0789144	0	958.4	0.0424367	0
958.6	2.25725	0	958.6	1.62153	0	958.6	3.05203	0	958.6	2.3176	0	958.6	0.079043	0	958.6	0.0425131	0
958.8	2.25777	0	958.8	1.62143	0	958.8	3.05234	0	958.8	2.31805	0	958.8	0.0791849	0	958.8	0.0426175	0
959	2.25763	0	959	1.62119	0	959	3.05259	0	959	2.31803	0	959	0.0789934	0	959	0.0429697	0
959.2	2.25807	0	959.2	1.62152	0	959.2	3.053	0	959.2	2.31799	0	959.2	0.0789596	0	959.2	0.0436308	0
959.4	2.25849	0	959.4	1.62204	0	959.4	3.0539	0	959.4	2.31815	0	959.4	0.0789061	0	959.4	0.0439626	0
959.6	2.25922	0	959.6	1.62234	0	959.6	3.05424	0	959.6	2.31819	0	959.6	0.0787936	0	959.6	0.0443367	0
959.8	2.25922	0	959.8	1.62191	0	959.8	3.05427	0	959.8	2.31785	0	959.8	0.078427	0	959.8	0.0443357	0
960	2.25998	0	960	1.62217	0	960	3.05498	0	960	2.31811	0	960	0.0788342	0	960	0.0446502	0
960.2	2.26057	0	960.2	1.62223	0	960.2	3.05532	0	960.2	2.31865	0	960.2	0.079156	0	960.2	0.0441051	0
960.4	2.26134	0	960.4	1.62298	0	960.4	3.05618	0	960.4	2.31935	0	960.4	0.0793205	0	960.4	0.0439128	0
960.6	2.26128	0	960.6	1.62365	0	960.6	3.05686	0	960.6	2.31943	0	960.6	0.0789944	0	960.6	0.0438485	0
960.8	2.26201	0	960.8	1.62438	0	960.8	3.05788	0	960.8	2.31965	0	960.8	0.0794043	0	960.8	0.0436407	0
961	2.26205	0	961	1.62462	0	961	3.05851	0	961	2.31991	0	961	0.07901	0	961	0.043468	0
961.2	2.26226	0	961.2	1.62475	0	961.2	3.05902	0	961.2	2.32041	0	961.2	0.0787318	0	961.2	0.0430159	0
961.4	2.2622	0	961.4	1.62448	0	961.4	3.05929	0	961.4	2.32057	0	961.4	0.0783256	0	961.4	0.0427838	0
961.6	2.26235	0	961.6	1.62445	0	961.6	3.05989	0	961.6	2.32045	0	961.6	0.0778319	0	961.6	0.0426099	0
961.8	2.26263	0	961.8	1.62516	0	961.8	3.05979	0	961.8	2.32158	0	961.8	0.0781076	0	961.8	0.0427988	0
962	2.2629	0	962	1.62537	0	962	3.05984	0	962	2.32247	0	962	0.078167	0	962	0.0425832	0
962.2	2.26353	0	962.2	1.62552	0	962.2	3.06025	0	962.2	2.32288	0	962.2	0.078282	0	962.2	0.0428236	0
962.4	2.26373	0	962.4	1.62576	0	962.4	3.06024	0	962.4	2.32336	0	962.4	0.0785267	0	962.4	0.042974	0
962.6	2.26362	0	962.6	1.62554	0	962.6	3.05995	0	962.6	2.32354	0	962.6	0.0783122	0	962.6	0.0431236	0
962.8	2.26387	0	962.8	1.62528	0	962.8	3.05986	0	962.8	2.32361	0	962.8	0.0781168	0	962.8	0.0431564	0
963	2.26345	0	963	1.62536	0	963	3.06033	0	963	2.32331	0	963	0.0779766	0	963	0.0429362	0
963.2	2.26402	0	963.2	1.62523	0	963.2	3.06081	0	963.2	2.32345	0	963.2	0.0784054	0	963.2	0.0431562	0
963.4	2.26403	0	963.4	1.62477	0	963.4	3.06063	0	963.4	2.32326	0	963.4	0.0780605	0	963.4	0.0425717	0
963.6	2.26506	0	963.6	1.62445	0	963.6	3.06047	0	963.6	2.32357	0	963.6	0.0787635	0	963.6	0.0428361	0
963.8	2.26582	0	963.8	1.6243	0	963.8	3.06066	0	963.8	2.32398	0	963.8	0.0788799	0	963.8	0.0427058	0
964	2.26678	0	964	1.62489	0	964	3.06176	0	964	2.32479	0	964	0.079666	0	964	0.0426663	0
964.2	2.26778	0	964.2	1.62535	0	964.2	3.06248	0	964.2	2.32538	0	964.2	0.0806619	0	964.2	0.0425813	0
964.4	2.26918	0	964.4	1.62626	0	964.4	3.06345	0	964.4	2.32668	0	964.4	0.0818727	0	964.4	0.0433129	0
964.6	2.26972	0	964.6	1.62688	0	964.6	3.06449	0	964.6	2.32664	0	964.6	0.0817371	0	964.6	0.0432887	0
964.8	2.27028	0	964.8	1.62676	0	964.8	3.06519	0	964.8	2.32666	0	964.8	0.081659	0	964.8	0.0432269	0
965	2.27046	0	965	1.62686	0	965	3.06581	0	965	2.32731	0	965	0.081139	0	965	0.0434592	0
965.2	2.27077	0	965.2	1.62691	0	965.2	3.06582	0	965.2	2.32725	0	965.2	0.0804643	0	965.2	0.0430788	0
965.4	2.27112	0	965.4	1.62707	0	965.4	3.06599	0	965.4	2.32768	0	965.4	0.0804425	0	965.4	0.0430023	0
965.6	2.27114	0	965.6	1.62744	0	965.6	3.06607	0	965.6	2.32767	0	965.6	0.0800924	0	965.6	0.0433597	0
965.8	2.2716	0	965.8	1.62793	0	965.8	3.06589	0	965.8	2.32846	0	965.8	0.0801609	0	965.8	0.0434373	0
966	2.27218	0	966	1.62857	0	966	3.06674	0	966	2.32941	0	966	0.0802045	0	966	0.0435665	0
966.2	2.27257	0	966.2	1.6291	0	966.2	3.06731	0	966.2	2.3297	0	966.2	0.0802684	0	966.2	0.0439317	0
966.4	2.2724	0	966.4	1.62962	0	966.4	3.06779	0	966.4	2.33	0	966.4	0.0799157	0	966.4	0.0442877	0
966.6	2.27248	0	966.6	1.62973	0	966.6	3.06795	0	966.6	2.33001	0	966.6	0.0798109	0	966.6	0.0443747	0
966.8	2.27206	0	966.8	1.62971	0	966.8	3.06815	0	966.8	2.33	0	966.8	0.0793067	0	966.8	0.0435091	0
967	2.27182	0	967	1.62994	0	967	3.06914	0	967	2.32996	0	967	0.0793053	0	967	0.0435125	0
967.2	2.27247	0	967.2	1.62974	0	967.2	3.06916	0	967.2	2.32991	0	967.2	0.0793813	0	967.2	0.0431304	0
967.4	2.27245	0	967.4	1.62966	0	967.4	3.06901	0	967.4	2.32956	0	967.4	0.0791811	0	967.4	0.0422905	0
967.6	2.27287	0	967.6	1.62998	0	967.6	3.0697	0	967.6	2.32952	0	967.6	0.0793182	0	967.6	0.0420883	0
967.8	2.27271	0	967.8	1.63	0	967.8	3.06986	0	967.8	2.32931	0	967.8	0.0787436	0	967.8	0.0416223	0
968	2.2729	0	968	1.62995	0	968	3.07075	0	968	2.32912	0	968	0.0790178	0	968	0.041584	0
968.2	2.27318	0	968.2	1.63002	0	968.2	3.07103	0	968.2	2.32936	0	968.2	0.0791302	0	968.2	0.0415468	0
968.4	2.27379	0	968.4	1.63009	0	968.4	3.07169	0	968.4	2.32954	0	968.4	0.0786698	0	968.4	0.0416923	0
968.6	2.27412	0	968.6	1.6303	0	968.6	3.0725	0	968.6	2.32927	0	968.6	0.0784019	0	968.6	0.0416913	0
968.8	2.27406	0	968.8	1.63008	0	968.8	3.07215	0	968.8	2.32909	0	968.8	0.0781527	0	968.8	0.0415402	0
969	2.2743	0	969	1.63014	0	969	3.07188	0	969	2.32899	0	969	0.0776558	0	969	0.0410802	0
969.2	2.27462	0	969.2	1.63019	0	969.2	3.07165	0	969.2	2.32882	0	969.2	0.078245	0	969.2	0.0416042	0
969.4	2.27489	0	969.4	1.62998	0	969.4	3.07189	0	969.4	2.32923	0	969.4	0.0783899	0	969.4	0.0419273	0
969.6	2.27534	0	969.6	1.62991	0	969.6	3.0717	0	969.6	2.32915	0	969.6	0.0784027	0	969.6	0.0420277	0
969.8	2.27584	0	969.8	1.63013	0	969.8	3.07223	0	969.8	2.32987	0	969.8	0.0788196	0	969.8	0.0421251	0
970	2.27671	0	970	1.63081	0	970	3.07305	0	970	2.33079	0	970	0.079443	0	970	0.0425345	0
970.2	2.27685	0	970.2	1.63078	0	970.2	3.07311	0	970.2	2.3308	0	970.2	0.0792125	0	970.2	0.0422644	0
970.4	2.27663	0	970.4	1.63124	0	970.4	3.07343	0	970.4	2.33084	0	970.4	0.079091	0	970.4	0.0416089	0
970.6	2.27726	0	970.6	1.63126	0	970.6	3.07354	0	970.6	2.3313	0	970.6	0.0790374	0	970.6	0.0411789	0
970.8	2.27794	0	970.8	1.63151	0	970.8	3.07418	0	970.8	2.33142	0	970.8	0.0786704	0	970.8	0.0406987	0
971	2.27848	0	971	1.632	0	971	3.07519	0	971	2.33195	0	971	0.0789968	0	971	0.0408103	0
971.2	2.27887	0	971.2	1.63221	0	971.2	3.07549	0	971.2	2.33211	0	971.2	0.0791562	0	971.2	0.0402888	0
971.4	2.27921	0	971.4	1.63239	0	971.4	3.07619	0	971.4	2.33248	0	971.4	0.07951	0	971.4	0.0400983	0
971.6	2.27914	0	971.6	1.63267	0	971.6	3.07678	0	971.6	2.33277	0	971.6	0.0796121	0	971.6	0.0398551	0
971.8	2.27966	0	971.8	1.63261	0	971.8	3.07713	0	971.8	2.3332	0	971.8	0.0798861	0	971.8	0.0400575	0
972	2.28015	0	972	1.63271	0	972	3.07786	0	972	2.33405	0	972	0.0801164	0	972	0.0401937	0
972.2	2.28051	0	972.2	1.63305	0	972.2	3.07847	0	972.2	2.33473	0	972.2	0.0804025	0	972.2	0.0404991	0
972.4	2.28103	0	972.4	1.63303	0	972.4	3.07866	0	972.4	2.33472	0	972.4	0.0803981	0	972.4	0.0409466	0
972.6	2.28124	0	972.6	1.63324	0	972.6	3.07886	0	972.6	2.33519	0	972.6	0.080816	0	972.6	0.0415335	0
972.8	2.28113	0	972.8	1.63318	0	972.8	3.07848	0	972.8	2.33471	0	972.8	0.0804584	0	972.8	0.0413176	0
973	2.28161	0	973	1.63312	0	973	3.07891	0	973	2.33515	0	973	0.0806931	0	973	0.0419202	0
973.2	2.28237	0	973.2	1.63336	0	973.2	3.07968	0	973.2	2.33532	0	973.2	0.0812999	0	973.2	0.042779	0
973.4	2.2829	0	973.4	1.63297	0	973.4	3.07966	0	973.4	2.33587	0	973.4	0.0810015	0	973.4	0.0423856	0
973.6	2.28334	0	973.6	1.63301	0	973.6	3.07957	0	973.6	2.33617	0	973.6	0.0811526	0	973.6	0.0423655	0
973.8	2.28364	0	973.8	1.63321	0	973.8	3.08003	0	973.8	2.33667	0	973.8	0.0813319	0	973.8	0.0421714	0
974	2.28442	0	974	1.63362	0	974	3.08063	0	974	2.3369	0	974	0.0811973	0	974	0.0417695	0
974.2	2.28444	0	974.2	1.63409	0	974.2	3.08105	0	974.2	2.33706	0	974.2	0.0810138	0	974.2	0.0414415	0
974.4	2.28474	0	974.4	1.63467	0	974.4	3.08171	0	974.4	2.33694	0	974.4	0.0809743	0	974.4	0.0410444	0
974.6	2.28581	0	974.6	1.63503	0	974.6	3.0825	0	974.6	2.33722	0	974.6	0.0807852	0	974.6	0.0412792	0
974.8	2.28635	0	974.8	1.63559	0	974.8	3.08307	0	974.8	2.33729	0	974.8	0.08048	0	974.8	0.0411151	0
975	2.28655	0	975	1.63631	0	975	3.0839	0	975	2.33829	0	975	0.0807118	0	975	0.0413324	0
975.2	2.28695	0	975.2	1.63656	0	975.2	3.08485	0	975.2	2.33922	0	975.2	0.081055	0	975.2	0.0417678	0
975.4	2.28703	0	975.4	1.63688	0	975.4	3.08538	0	975.4	2.33961	0	975.4	0.0811952	0	975.4	0.0417232	0
975.6	2.28657	0	975.6	1.63692	0	975.6	3.08552	0	975.6	2.34025	0	975.6	0.0810109	0	975.6	0.0414792	0
975.8	2.28675	0	975.8	1.63663	0	975.8	3.08562	0	975.8	2.34046	0	975.8	0.0810829	0	975.8	0.0417374	0
976	2.28674	0	976	1.63617	0	976	3.08643	0	976	2.34088	0	976	0.0810451	0	976	0.0416887	0
976.2	2.28654	0	976.2	1.63581	0	976.2	3.08644	0	976.2	2.3407	0	976.2	0.0806739	0	976.2	0.041648	0
976.4	2.28644	0	976.4	1.63564	0	976.4	3.08618	0	976.4	2.34032	0	976.4	0.0801679	0	976.4	0.041606	0
976.6	2.2865	0	976.6	1.63533	0	976.6	3.08651	0	976.6	2.34051	0	976.6	0.0798293	0	976.6	0.0419548	0
976.8	2.28659	0	976.8	1.63565	0	976.8	3.08705	0	976.8	2.34018	0	976.8	0.0800064	0	976.8	0.0417097	0
977	2.2871	0	977	1.63588	0	977	3.08782	0	977	2.3409	0	977	0.0804214	0	977	0.0417891	0
977.2	2.28739	0	977.2	1.63588	0	977.2	3.08769	0	977.2	2.34092	0	977.2	0.0803631	0	977.2	0.0414447	0
977.4	2.28767	0	977.4	1.63512	0	977.4	3.0876	0	977.4	2.34119	0	977.4	0.0801456	0	977.4	0.0411957	0
977.6	2.28798	0	977.6	1.63526	0	977.6	3.08824	0	977.6	2.34157	0	977.6	0.080475	0	977.6	0.0416577	0
977.8	2.28848	0	977.8	1.63566	0	977.8	3.08881	0	977.8	2.34176	0	977.8	0.0807873	0	977.8	0.0413308	0
978	2.2891	0	978	1.63647	0	978	3.09006	0	978	2.34216	0	978	0.0809527	0	978	0.0417952	0
978.2	2.28981	0	978.2	1.63713	0	978.2	3.09085	0	978.2	2.34259	0	978.2	0.0814358	0	978.2	0.0423366	0
978.4	2.2903	0	978.4	1.6376	0	978.4	3.09146	0	978.4	2.34297	0	978.4	0.081821	0	978.4	0.0422504	0
978.6	2.29146	0	978.6	1.6383	0	978.6	3.09206	0	978.6	2.34379	0	978.6	0.0820787	0	978.6	0.0428682	0
978.8	2.29195	0	978.8	1.63897	0	978.8	3.09264	0	978.8	2.34446	0	978.8	0.0822538	0	978.8	0.04305	0
979	2.29212	0	979	1.63944	0	979	3.0935	0	979	2.34528	0	979	0.0826576	0	979	0.0430086	0
979.2	2.29238	0	979.2	1.63964	0	979.2	3.09407	0	979.2	2.34567	0	979.2	0.0824421	0	979.2	0.0434014	0
979.4	2.29237	0	979.4	1.64005	0	979.4	3.09438	0	979.4	2.34537	0	979.4	0.082074	0	979.4	0.0428724	0
979.6	2.29233	0	979.6	1.63948	0	979.6	3.09394	0	979.6	2.34526	0	979.6	0.0815907	0	979.6	0.0423001	0
979.8	2.2926	0	979.8	1.63948	0	979.8	3.09389	0	979.8	2.34503	0	979.8	0.0815922	0	979.8	0.042244	0
980	2.29322	0	980	1.63934	0	980	3.09397	0	980	2.3451	0	980	0.0812683	0	980	0.0413911	0
980.2	2.29373	0	980.2	1.63972	0	980.2	3.09421	0	980.2	2.3453	0	980.2	0.081233	0	980.2	0.0411977	0
980.4	2.29383	0	980.4	1.63997	0	980.4	3.09432	0	980.4	2.34511	0	980.4	0.080756	0	980.4	0.0407637	0
980.6	2.29415	0	980.6	1.64011	0	980.6	3.09484	0	980.6	2.34516	0	980.6	0.0807754	0	980.6	0.0405259	0
980.8	2.29418	0	980.8	1.64072	0	980.8	3.09499	0	980.8	2.3451	0	980.8	0.0810866	0	980.8	0.0401541	0
981	2.29446	0	981	1.64054	0	981	3.09505	0	981	2.34568	0	981	0.0809887	0	981	0.0401703	0
981.2	2.2946	0	981.2	1.64015	0	981.2	3.09451	0	981.2	2.34562	0	981.2	0.0806604	0	981.2	0.0399123	0
981.4	2.29476	0	981.4	1.64006	0	981.4	3.09508	0	981.4	2.34581	0	981.4	0.0805566	0	981.4	0.0396632	0
981.6	2.29445	0	981.6	1.64025	0	981.6	3.09521	0	981.6	2.346	0	981.6	0.0805595	0	981.6	0.039603	0
981.8	2.29514	0	981.8	1.64035	0	981.8	3.09548	0	981.8	2.34599	0	981.8	0.0807459	0	981.8	0.0393899	0
982	2.29567	0	982	1.64083	0	982	3.09633	0	982	2.34637	0	982	0.0811347	0	982	0.0397837	0
982.2	2.29585	0	982.2	1.64085	0	982.2	3.09645	0	982.2	2.34655	0	982.2	0.0812547	0	982.2	0.0396128	0
982.4	2.29622	0	982.4	1.64108	0	982.4	3.09691	0	982.4	2.34751	0	982.4	0.0814531	0	982.4	0.0399631	0
982.6	2.29668	0	982.6	1.64134	0	982.6	3.09754	0	982.6	2.34781	0	982.6	0.0813731	0	982.6	0.0401842	0
982.8	2.29637	0	982.8	1.6417	0	982.8	3.09789	0	982.8	2.34802	0	982.8	0.0811011	0	982.8	0.0401813	0
983	2.29651	0	983	1.64192	0	983	3.09804	0	983	2.3484	0	983	0.0811309	0	983	0.0402329	0
983.2	2.29683	0	983.2	1.64261	0	983.2	3.0986	0	983.2	2.34835	0	983.2	0.0808903	0	983.2	0.0406755	0
983.4	2.29736	0	983.4	1.64275	0	983.4	3.09932	0	983.4	2.34868	0	983.4	0.0809985	0	983.4	0.0404149	0
983.6	2.29785	0	983.6	1.64301	0	983.6	3.09937	0	983.6	2.34915	0	983.6	0.0809242	0	983.6	0.0409202	0
983.8	2.29854	0	983.8	1.64382	0	983.8	3.09999	0	983.8	2.3497	0	983.8	0.0811925	0	983.8	0.0410509	0
984	2.29959	0	984	1.64385	0	984	3.1006	0	984	2.35013	0	984	0.0808913	0	984	0.0412588	0
984.2	2.30023	0	984.2	1.64436	0	984.2	3.10126	0	984.2	2.35042	0	984.2	0.0808317	0	984.2	0.0415014	0
984.4	2.30066	0	984.4	1.64445	0	984.4	3.10138	0	984.4	2.35019	0	984.4	0.0802416	0	984.4	0.041397	0
984.6	2.30057	0	984.6	1.64452	0	984.6	3.10165	0	984.6	2.35071	0	984.6	0.0802098	0	984.6	0.0417995	0
984.8	2.3008	0	984.8	1.64455	0	984.8	3.10143	0	984.8	2.35082	0	984.8	0.0803311	0	984.8	0.0416872	0
985	2.30128	0	985	1.64441	0	985	3.10219	0	985	2.35157	0	985	0.0805488	0	985	0.0422587	0
985.2	2.30126	0	985.2	1.6445	0	985.2	3.10218	0	985.2	2.35143	0	985.2	0.0803627	0	985.2	0.041863	0
985.4	2.30125	0	985.4	1.64446	0	985.4	3.1026	0	985.4	2.35165	0	985.4	0.0803145	0	985.4	0.041637	0
985.6	2.30151	0	985.6	1.64437	0	985.6	3.10272	0	985.6	2.35163	0	985.6	0.080714	0	985.6	0.0415085	0
985.8	2.30227	0	985.8	1.64421	0	985.8	3.103	0	985.8	2.35147	0	985.8	0.0806105	0	985.8	0.04093	0
986	2.30222	0	986	1.64423	0	986	3.10373	0	986	2.35138	0	986	0.0808381	0	986	0.0404822	0
986.2	2.30219	0	986.2	1.64387	0	986.2	3.10409	0	986.2	2.35148	0	986.2	0.0808691	0	986.2	0.0397152	0
986.4	2.3027	0	986.4	1.64352	0	986.4	3.1042	0	986.4	2.35161	0	986.4	0.0807021	0	986.4	0.0396121	0
986.6	2.30304	0	986.6	1.6438	0	986.6	3.10459	0	986.6	2.35152	0	986.6	0.0803368	0	986.6	0.0390207	0
986.8	2.30336	0	986.8	1.64387	0	986.8	3.10513	0	986.8	2.35166	0	986.8	0.0801713	0	986.8	0.03893	0
987	2.30366	0	987	1.64413	0	987	3.10569	0	987	2.35175	0	987	0.0803582	0	987	0.0387303	0
987.2	2.30408	0	987.2	1.6445	0	987.2	3.1064	0	987.2	2.35184	0	987.2	0.0807635	0	987.2	0.0387951	0
987.4	2.30446	0	987.4	1.64409	0	987.4	3.10722	0	987.4	2.35224	0	987.4	0.0806314	0	987.4	0.0384724	0
987.6	2.30508	0	987.6	1.64459	0	987.6	3.10777	0	987.6	2.35242	0	987.6	0.0809018	0	987.6	0.0385101	0
987.8	2.30528	0	987.8	1.64455	0	987.8	3.10853	0	987.8	2.35228	0	987.8	0.0808596	0	987.8	0.0384112	0
988	2.30616	0	988	1.64518	0	988	3.10923	0	988	2.35283	0	988	0.0811286	0	988	0.0388407	0
988.2	2.30664	0	988.2	1.64562	0	988.2	3.10949	0	988.2	2.35271	0	988.2	0.0811733	0	988.2	0.038334	0
988.4	2.30673	0	988.4	1.64561	0	988.4	3.11017	0	988.4	2.35301	0	988.4	0.0813196	0	988.4	0.0385848	0
988.6	2.30658	0	988.6	1.64572	0	988.6	3.11025	0	988.6	2.35333	0	988.6	0.0811971	0	988.6	0.0385378	0
988.8	2.30715	0	988.8	1.64633	0	988.8	3.11098	0	988.8	2.35372	0	988.8	0.08163	0	988.8	0.038716	0
989	2.30755	0	989	1.64667	0	989	3.11141	0	989	2.35459	0	989	0.0818539	0	989	0.0393266	0
989.2	2.3076	0	989.2	1.64709	0	989.2	3.11164	0	989.2	2.35504	0	989.2	0.0816409	0	989.2	0.0390498	0
989.4	2.30847	0	989.4	1.6479	0	989.4	3.11224	0	989.4	2.35578	0	989.4	0.0822008	0	989.4	0.0394762	0
989.6	2.30898	0	989.6	1.64838	0	989.6	3.11275	0	989.6	2.35628	0	989.6	0.0827026	0	989.6	0.0392033	0
989.8	2.30906	0	989.8	1.64838	0	989.8	3.11315	0	989.8	2.35652	0	989.8	0.0825693	0	989.8	0.0390655	0
990	2.30901	0	990	1.64861	0	990	3.11314	0	990	2.35712	0	990	0.0826651	0	990	0.0391854	0
990.2	2.30923	0	990.2	1.64874	0	990.2	3.11333	0	990.2	2.35784	0	990.2	0.0828123	0	990.2	0.0390936	0
990.4	2.30961	0	990.4	1.64874	0	990.4	3.11304	0	990.4	2.35804	0	990.4	0.0823052	0	990.4	0.0388063	0
990.6	2.30974	0	990.6	1.64886	0	990.6	3.11319	0	990.6	2.35851	0	990.6	0.0818598	0	990.6	0.0384987	0
990.8	2.30996	0	990.8	1.64853	0	990.8	3.11346	0	990.8	2.35879	0	990.8	0.0818009	0	990.8	0.038932	0
991	2.30954	0	991	1.64857	0	991	3.11346	0	991	2.35912	0	991	0.0816144	0	991	0.0388299	0
991.2	2.30954	0	991.2	1.6481	0	991.2	3.11329	0	991.2	2.35926	0	991.2	0.0812042	0	991.2	0.0385055	0
991.4	2.30954	0	991.4	1.64741	0	991.4	3.11361	0	991.4	2.35957	0	991.4	0.0807161	0	991.4	0.0382822	0
991.6	2.3107	0	991.6	1.64765	0	991.6	3.11435	0	991.6	2.36007	0	991.6	0.0809677	0	991.6	0.0389736	0
991.8	2.31082	0	991.8	1.64739	0	991.8	3.1146	0	991.8	2.35992	0	991.8	0.0808526	0	991.8	0.0392275	0
992	2.31145	0	992	1.64792	0	992	3.11474	0	992	2.36023	0	992	0.0810451	0	992	0.0390834	0
992.2	2.312	0	992.2	1.64734	0	992.2	3.11485	0	992.2	2.36002	0	992.2	0.080831	0	992.2	0.0389807	0
992.4	2.31211	0	992.4	1.64737	0	992.4	3.11556	0	992.4	2.36035	0	992.4	0.0810496	0	992.4	0.038997	0
992.6	2.31253	0	992.6	1.64777	0	992.6	3.11578	0	992.6	2.36051	0	992.6	0.080924	0	992.6	0.0390253	0
992.8	2.31268	0	992.8	1.64781	0	992.8	3.11627	0	992.8	2.3607	0	992.8	0.0809928	0	992.8	0.0390698	0
993	2.31332	0	993	1.64797	0	993	3.11675	0	993	2.36121	0	993	0.0810644	0	993	0.0389972	0
993.2	2.31353	0	993.2	1.64798	0	993.2	3.11736	0	993.2	2.36147	0	993.2	0.0810329	0	993.2	0.0388878	0
993.4	2.3139	0	993.4	1.6486	0	993.4	3.11779	0	993.4	2.3614	0	993.4	0.0811866	0	993.4	0.0387868	0
993.6	2.31401	0	993.6	1.6489	0	993.6	3.11812	0	993.6	2.36161	0	993.6	0.0814795	0	993.6	0.0390096	0
993.8	2.31352	0	993.8	1.64865	0	993.8	3.11792	0	993.8	2.36138	0	993.8	0.0811103	0	993.8	0.0391261	0
994	2.31355	0	994	1.64913	0	994	3.11778	0	994	2.36209	0	994	0.0811222	0	994	0.0387892	0
994.2	2.31386	0	994.2	1.64925	0	994.2	3.11808	0	994.2	2.36193	0	994.2	0.0813902	0	994.2	0.0385043	0
994.4	2.31421	0	994.4	1.64915	0	994.4	3.11814	0	994.4	2.36178	0	994.4	0.0810882	0	994.4	0.0376925	0
994.6	2.31472	0	994.6	1.64938	0	994.6	3.11906	0	994.6	2.36183	0	994.6	0.080826	0	994.6	0.0377706	0
994.8	2.31509	0	994.8	1.64954	0	994.8	3.11953	0	994.8	2.36194	0	994.8	0.0808002	0	994.8	0.0382343	0
995	2.31459	0	995	1.64974	0	995	3.11943	0	995	2.3616	0	995	0.0800181	0	995	0.0378472	0
995.2	2.31463	0	995.2	1.64952	0	995.2	3.11955	0	995.2	2.36135	0	995.2	0.0797133	0	995.2	0.0377962	0
995.4	2.31538	0	995.4	1.64984	0	995.4	3.11999	0	995.4	2.36213	0	995.4	0.0801484	0	995.4	0.0385126	0
995.6	2.31621	0	995.6	1.6499	0	995.6	3.12048	0	995.6	2.36204	0	995.6	0.0800368	0	995.6	0.0384883	0
995.8	2.31636	0	995.8	1.65041	0	995.8	3.12095	0	995.8	2.36208	0	995.8	0.0802575	0	995.8	0.0381422	0
996	2.31689	0	996	1.65088	0	996	3.12133	0	996	2.36263	0	996	0.0807091	0	996	0.0380697	0
996.2	2.31757	0	996.2	1.65098	0	996.2	3.12192	0	996.2	2.3632	0	996.2	0.0806315	0	996.2	0.0383662	0
996.4	2.31731	0	996.4	1.65108	0	996.4	3.12252	0	996.4	2.36314	0	996.4	0.0804968	0	996.4	0.0379749	0
996.6	2.3173	0	996.6	1.6509	0	996.6	3.1224	0	996.6	2.36371	0	996.6	0.080113	0	996.6	0.0380359	0
996.8	2.31764	0	996.8	1.65122	0	996.8	3.12318	0	996.8	2.36421	0	996.8	0.0801884	0	996.8	0.0377442	0
997	2.31827	0	997	1.65156	0	997	3.12381	0	997	2.36512	0	997	0.080377	0	997	0.0378638	0
997.2	2.31813	0	997.2	1.65138	0	997.2	3.12353	0	997.2	2.36496	0	997.2	0.0801803	0	997.2	0.0376954	0
997.4	2.3186	0	997.4	1.65198	0	997.4	3.12374	0	997.4	2.36522	0	997.4	0.0801995	0	997.4	0.0380082	0
997.6	2.31875	0	997.6	1.65202	0	997.6	3.124	0	997.6	2.3654	0	997.6	0.0801605	0	997.6	0.0383358	0
997.8	2.31877	0	997.8	1.65162	0	997.8	3.12387	0	997.8	2.36543	0	997.8	0.0801071	0	997.8	0.037982	0
998	2.32001	0	998	1.6524	0	998	3.12436	0	998	2.36624	0	998	0.0808287	0	998	0.0383809	0
998.2	2.32091	0	998.2	1.65237	0	998.2	3.12517	0	998.2	2.36645	0	998.2	0.08132	0	998.2	0.0386322	0
998.4	2.32133	0	998.4	1.65235	0	998.4	3.12564	0	998.4	2.36697	0	998.4	0.0812721	0	998.4	0.0385243	0
998.6	2.32142	0	998.6	1.65286	0	998.6	3.12601	0	998.6	2.36735	0	998.6	0.0813421	0	998.6	0.0387706	0
998.8	2.32099	0	998.8	1.65262	0	998.8	3.12555	0	998.8	2.36724	0	998.8	0.080864	0	998.8	0.0385687	0
999	2.32111	0	999	1.65291	0	999	3.12539	0	999	2.36735	0	999	0.0807836	0	999	0.0381333	0
999.2	2.32157	0	999.2	1.65299	0	999.2	3.12583	0	999.2	2.36791	0	999.2	0.0813144	0	999.2	0.0377246	0
999.4	2.322	0	999.4	1.65354	0	999.4	3.1261	0	999.4	2.36825	0	999.4	0.0808895	0	999.4	0.0372845	0
999.6	2.32227	0	999.6	1.65338	0	999.6	3.12687	0	999.6	2.36839	0	999.6	0.0807665	0	999.6	0.036791	0
999.8	2.32207	0	999.8	1.65346	0	999.8	3.12731	0	999.8	2.36853	0	999.8	0.0808591	0	999.8	0.0368588	0
1000	2.32225	0	1000	1.65302	0	1000	3.12715	0	1000	2.36878	0	1000	0.0806131	0	1000	0.03666	0
1000.2	2.3226	0	1000.2	1.65269	0	1000.2	3.12742	0	1000.2	2.36876	0	1000.2	0.0801635	0	1000.2	0.0364519	0
1000.4	2.3227	0	1000.4	1.65265	0	1000.4	3.12788	0	1000.4	2.36868	0	1000.4	0.0802459	0	1000.4	0.0365004	0
1000.6	2.32321	0	1000.6	1.65288	0	1000.6	3.12805	0	1000.6	2.36902	0	1000.6	0.0803108	0	1000.6	0.036151	0
1000.8	2.32357	0	1000.8	1.65353	0	1000.8	3.12892	0	1000.8	2.36938	0	1000.8	0.0804141	0	1000.8	0.0359334	0
1001	2.32415	0	1001	1.65382	0	1001	3.12906	0	1001	2.3695	0	1001	0.0803218	0	1001	0.0360086	0
1001.2	2.32386	0	1001.2	1.65409	0	1001.2	3.12903	0	1001.2	2.36919	0	1001.2	0.0797087	0	1001.2	0.0358172	0
1001.4	2.32436	0	1001.4	1.65445	0	1001.4	3.12979	0	1001.4	2.36949	0	1001.4	0.0800634	0	1001.4	0.0363084	0
1001.6	2.32464	0	1001.6	1.6547	0	1001.6	3.13021	0	1001.6	2.36898	0	1001.6	0.0797608	0	1001.6	0.0364821	0
1001.8	2.32528	0	1001.8	1.655	0	1001.8	3.13051	0	1001.8	2.3695	0	1001.8	0.0798897	0	1001.8	0.0365685	0
1002	2.32604	0	1002	1.65569	0	1002	3.1311	0	1002	2.37004	0	1002	0.0802065	0	1002	0.0371312	0
1002.2	2.32636	0	1002.2	1.65561	0	1002.2	3.13178	0	1002.2	2.37076	0	1002.2	0.0801973	0	1002.2	0.0371823	0
1002.4	2.32617	0	1002.4	1.65544	0	1002.4	3.13141	0	1002.4	2.37079	0	1002.4	0.0795317	0	1002.4	0.0370323	0
1002.6	2.32593	0	1002.6	1.65565	0	1002.6	3.13153	0	1002.6	2.37084	0	1002.6	0.0792902	0	1002.6	0.0368878	0
1002.8	2.32607	0	1002.8	1.65546	0	1002.8	3.13205	0	1002.8	2.37082	0	1002.8	0.0792747	0	1002.8	0.0367164	0
1003	2.32695	0	1003	1.65601	0	1003	3.13247	0	1003	2.37115	0	1003	0.0798935	0	1003	0.0369534	0
1003.2	2.32721	0	1003.2	1.65602	0	1003.2	3.13298	0	1003.2	2.37111	0	1003.2	0.0798352	0	1003.2	0.0369384	0
1003.4	2.3274	0	1003.4	1.65668	0	1003.4	3.13333	0	1003.4	2.37135	0	1003.4	0.0797828	0	1003.4	0.0372986	0
1003.6	2.32782	0	1003.6	1.6565	0	1003.6	3.13389	0	1003.6	2.37183	0	1003.6	0.0804339	0	1003.6	0.0378537	0
1003.8	2.32781	0	1003.8	1.65578	0	1003.8	3.13374	0	1003.8	2.37121	0	1003.8	0.0803102	0	1003.8	0.0378098	0
1004	2.32857	0	1004	1.65619	0	1004	3.13454	0	1004	2.37166	0	1004	0.0807807	0	1004	0.0376759	0
1004.2	2.32899	0	1004.2	1.65622	0	1004.2	3.13495	0	1004.2	2.37162	0	1004.2	0.0812991	0	1004.2	0.0375696	0
1004.4	2.3292	0	1004.4	1.6568	0	1004.4	3.1354	0	1004.4	2.37215	0	1004.4	0.0819532	0	1004.4	0.0377781	0
1004.6	2.32901	0	1004.6	1.65682	0	1004.6	3.13547	0	1004.6	2.37235	0	1004.6	0.0817807	0	1004.6	0.0371713	0
1004.8	2.3293	0	1004.8	1.65765	0	1004.8	3.13617	0	1004.8	2.37337	0	1004.8	0.082013	0	1004.8	0.0374302	0
1005	2.32974	0	1005	1.65806	0	1005	3.13653	0	1005	2.37359	0	1005	0.0822691	0	1005	0.0373282	0
1005.2	2.32974	0	1005.2	1.65774	0	1005.2	3.13656	0	1005.2	2.37389	0	1005.2	0.0821997	0	1005.2	0.0368951	0
1005.4	2.32986	0	1005.4	1.65764	0	1005.4	3.13687	0	1005.4	2.37419	0	1005.4	0.0821984	0	1005.4	0.0368719	0
1005.6	2.3301	0	1005.6	1.65811	0	1005.6	3.13756	0	1005.6	2.37436	0	1005.6	0.0822839	0	1005.6	0.0369401	0
1005.8	2.33053	0	1005.8	1.65822	0	1005.8	3.13821	0	1005.8	2.37514	0	1005.8	0.0822146	0	1005.8	0.036949	0
1006	2.33049	0	1006	1.65851	0	1006	3.13873	0	1006	2.37557	0	1006	0.0822124	0	1006	0.0372334	0
1006.2	2.33047	0	1006.2	1.65812	0	1006.2	3.13883	0	1006.2	2.37554	0	1006.2	0.0813887	0	1006.2	0.0365458	0
1006.4	2.33045	0	1006.4	1.65783	0	1006.4	3.13905	0	1006.4	2.3753	0	1006.4	0.0807355	0	1006.4	0.0362042	0
1006.6	2.33075	0	1006.6	1.65767	0	1006.6	3.1396	0	1006.6	2.37554	0	1006.6	0.0807146	0	1006.6	0.036219	0
1006.8	2.33136	0	1006.8	1.65765	0	1006.8	3.14028	0	1006.8	2.3756	0	1006.8	0.0809624	0	1006.8	0.036085	0
1007	2.3321	0	1007	1.65837	0	1007	3.14083	0	1007	2.37595	0	1007	0.0806913	0	1007	0.0363132	0
1007.2	2.33221	0	1007.2	1.65819	0	1007.2	3.1408	0	1007.2	2.37584	0	1007.2	0.0802718	0	1007.2	0.0361953	0
1007.4	2.3324	0	1007.4	1.6585	0	1007.4	3.14104	0	1007.4	2.37621	0	1007.4	0.08016	0	1007.4	0.0361948	0
1007.6	2.33207	0	1007.6	1.65795	0	1007.6	3.14118	0	1007.6	2.37584	0	1007.6	0.0795564	0	1007.6	0.0357498	0
1007.8	2.33213	0	1007.8	1.65799	0	1007.8	3.1415	0	1007.8	2.37588	0	1007.8	0.0796837	0	1007.8	0.0355184	0
1008	2.3325	0	1008	1.65889	0	1008	3.14224	0	1008	2.37637	0	1008	0.080111	0	1008	0.0353735	0
1008.2	2.33254	0	1008.2	1.65885	0	1008.2	3.14221	0	1008.2	2.37641	0	1008.2	0.0799172	0	1008.2	0.034934	0
1008.4	2.33246	0	1008.4	1.65915	0	1008.4	3.14258	0	1008.4	2.37695	0	1008.4	0.0799087	0	1008.4	0.0348411	0
1008.6	2.33283	0	1008.6	1.65907	0	1008.6	3.1428	0	1008.6	2.37735	0	1008.6	0.0797769	0	1008.6	0.0346978	0
1008.8	2.33342	0	1008.8	1.6594	0	1008.8	3.14318	0	1008.8	2.37794	0	1008.8	0.0803001	0	1008.8	0.0347768	0
1009	2.33376	0	1009	1.65909	0	1009	3.14322	0	1009	2.37799	0	1009	0.0807182	0	1009	0.0341235	0
1009.2	2.33386	0	1009.2	1.65894	0	1009.2	3.14328	0	1009.2	2.37835	0	1009.2	0.0806289	0	1009.2	0.0336394	0
1009.4	2.33396	0	1009.4	1.65949	0	1009.4	3.14358	0	1009.4	2.37875	0	1009.4	0.0809669	0	1009.4	0.03374	0
1009.6	2.33443	0	1009.6	1.66002	0	1009.6	3.14393	0	1009.6	2.37895	0	1009.6	0.0817262	0	1009.6	0.0339586	0
1009.8	2.33456	0	1009.8	1.65984	0	1009.8	3.14388	0	1009.8	2.37897	0	1009.8	0.0813243	0	1009.8	0.0340991	0
1010	2.33476	0	1010	1.66015	0	1010	3.14406	0	1010	2.37953	0	1010	0.0814081	0	1010	0.0339285	0
1010.2	2.33574	0	1010.2	1.66031	0	1010.2	3.14463	0	1010.2	2.3798	0	1010.2	0.0815692	0	1010.2	0.034005	0
1010.4	2.3373	0	1010.4	1.66098	0	1010.4	3.1456	0	1010.4	2.3807	0	1010.4	0.0821805	0	1010.4	0.0345427	0
1010.6	2.33806	0	1010.6	1.66113	0	1010.6	3.14616	0	1010.6	2.381	0	1010.6	0.0824811	0	1010.6	0.0347031	0
1010.8	2.3382	0	1010.8	1.66134	0	1010.8	3.14655	0	1010.8	2.3811	0	1010.8	0.0823288	0	1010.8	0.0345953	0
1011	2.33873	0	1011	1.662	0	1011	3.14748	0	1011	2.38183	0	1011	0.0822255	0	1011	0.0356756	0
1011.2	2.33842	0	1011.2	1.66152	0	1011.2	3.14724	0	1011.2	2.3817	0	1011.2	0.081924	0	1011.2	0.0361137	0
1011.4	2.33834	0	1011.4	1.66207	0	1011.4	3.1476	0	1011.4	2.38219	0	1011.4	0.0818054	0	1011.4	0.0359318	0
1011.6	2.33863	0	1011.6	1.66233	0	1011.6	3.14795	0	1011.6	2.38251	0	1011.6	0.0818444	0	1011.6	0.0358755	0
1011.8	2.3389	0	1011.8	1.66249	0	1011.8	3.14849	0	1011.8	2.38254	0	1011.8	0.0817055	0	1011.8	0.0357962	0
1012	2.33908	0	1012	1.66269	0	1012	3.14877	0	1012	2.38246	0	1012	0.0809576	0	1012	0.0355613	0
1012.2	2.33896	0	1012.2	1.66243	0	1012.2	3.1492	0	1012.2	2.38254	0	1012.2	0.0804992	0	1012.2	0.0349161	0
1012.4	2.33891	0	1012.4	1.66282	0	1012.4	3.14978	0	1012.4	2.38306	0	1012.4	0.0806578	0	1012.4	0.0353081	0
1012.6	2.3391	0	1012.6	1.66302	0	1012.6	3.14994	0	1012.6	2.38353	0	1012.6	0.080562	0	1012.6	0.0350027	0
1012.8	2.33943	0	1012.8	1.66342	0	1012.8	3.15064	0	1012.8	2.38385	0	1012.8	0.0805405	0	1012.8	0.034656	0
1013	2.33949	0	1013	1.66333	0	1013	3.15069	0	1013	2.38384	0	1013	0.080463	0	1013	0.034	0
1013.2	2.33926	0	1013.2	1.66376	0	1013.2	3.15093	0	1013.2	2.38388	0	1013.2	0.0800465	0	1013.2	0.0334035	0
1013.4	2.33941	0	1013.4	1.66401	0	1013.4	3.15064	0	1013.4	2.38395	0	1013.4	0.0799334	0	1013.4	0.0332235	0
1013.6	2.33978	0	1013.6	1.664	0	1013.6	3.15063	0	1013.6	2.38398	0	1013.6	0.0799478	0	1013.6	0.0331559	0
1013.8	2.34043	0	1013.8	1.66417	0	1013.8	3.15106	0	1013.8	2.38411	0	1013.8	0.0800285	0	1013.8	0.0334602	0
1014	2.34129	0	1014	1.66444	0	1014	3.15142	0	1014	2.38456	0	1014	0.0801729	0	1014	0.0335136	0
1014.2	2.34216	0	1014.2	1.66457	0	1014.2	3.15142	0	1014.2	2.38441	0	1014.2	0.0804147	0	1014.2	0.0337303	0
1014.4	2.34303	0	1014.4	1.66465	0	1014.4	3.15171	0	1014.4	2.38467	0	1014.4	0.0803587	0	1014.4	0.0336341	0
1014.6	2.34296	0	1014.6	1.66415	0	1014.6	3.15195	0	1014.6	2.38482	0	1014.6	0.0802313	0	1014.6	0.0339636	0
1014.8	2.34265	0	1014.8	1.66381	0	1014.8	3.15209	0	1014.8	2.38484	0	1014.8	0.0800105	0	1014.8	0.0341798	0
1015	2.34287	0	1015	1.66433	0	1015	3.15318	0	1015	2.38559	0	1015	0.0807507	0	1015	0.035289	0
1015.2	2.34251	0	1015.2	1.6637	0	1015.2	3.15351	0	1015.2	2.38546	0	1015.2	0.0809722	0	1015.2	0.0349404	0
1015.4	2.34294	0	1015.4	1.66363	0	1015.4	3.15429	0	1015.4	2.3857	0	1015.4	0.0811286	0	1015.4	0.0350524	0
1015.6	2.34309	0	1015.6	1.66286	0	1015.6	3.15436	0	1015.6	2.38579	0	1015.6	0.0810451	0	1015.6	0.0353009	0
1015.8	2.34328	0	1015.8	1.66268	0	1015.8	3.15506	0	1015.8	2.3858	0	1015.8	0.0809234	0	1015.8	0.0354779	0
1016	2.34357	0	1016	1.66295	0	1016	3.15545	0	1016	2.38637	0	1016	0.0809458	0	1016	0.0355821	0
1016.2	2.34372	0	1016.2	1.66288	0	1016.2	3.15629	0	1016.2	2.38663	0	1016.2	0.081413	0	1016.2	0.0352548	0
1016.4	2.34391	0	1016.4	1.66362	0	1016.4	3.15699	0	1016.4	2.38703	0	1016.4	0.0817782	0	1016.4	0.0357003	0
1016.6	2.34432	0	1016.6	1.66413	0	1016.6	3.15774	0	1016.6	2.38738	0	1016.6	0.0820871	0	1016.6	0.0356163	0
1016.8	2.34465	0	1016.8	1.66399	0	1016.8	3.15794	0	1016.8	2.38694	0	1016.8	0.0817605	0	1016.8	0.0353612	0
1017	2.34463	0	1017	1.66368	0	1017	3.15752	0	1017	2.38668	0	1017	0.0810381	0	1017	0.0346181	0
1017.2	2.34517	0	1017.2	1.66435	0	1017.2	3.15819	0	1017.2	2.38683	0	1017.2	0.0810985	0	1017.2	0.0346458	0
1017.4	2.34567	0	1017.4	1.66445	0	1017.4	3.15769	0	1017.4	2.38722	0	1017.4	0.0808826	0	1017.4	0.0344245	0
1017.6	2.34684	0	1017.6	1.66541	0	1017.6	3.1578	0	1017.6	2.38773	0	1017.6	0.0814424	0	1017.6	0.0349817	0
1017.8	2.34724	0	1017.8	1.66578	0	1017.8	3.15795	0	1017.8	2.38788	0	1017.8	0.0813559	0	1017.8	0.0349081	0
1018	2.34751	0	1018	1.66595	0	1018	3.158	0	1018	2.38835	0	1018	0.0809479	0	1018	0.0348883	0
1018.2	2.34799	0	1018.2	1.66669	0	1018.2	3.15805	0	1018.2	2.38898	0	1018.2	0.0809974	0	1018.2	0.0346683	0
1018.4	2.34866	0	1018.4	1.6673	0	1018.4	3.15866	0	1018.4	2.38958	0	1018.4	0.0807267	0	1018.4	0.0348024	0
1018.6	2.34888	0	1018.6	1.66791	0	1018.6	3.15899	0	1018.6	2.3903	0	1018.6	0.0807782	0	1018.6	0.034745	0
1018.8	2.34853	0	1018.8	1.66809	0	1018.8	3.15928	0	1018.8	2.39052	0	1018.8	0.0806554	0	1018.8	0.0346165	0
1019	2.34898	0	1019	1.6685	0	1019	3.16004	0	1019	2.39133	0	1019	0.0811275	0	1019	0.0343174	0
1019.2	2.34972	0	1019.2	1.66842	0	1019.2	3.16065	0	1019.2	2.39194	0	1019.2	0.0811617	0	1019.2	0.0349895	0
1019.4	2.34982	0	1019.4	1.66836	0	1019.4	3.16052	0	1019.4	2.39234	0	1019.4	0.0809186	0	1019.4	0.035019	0
1019.6	2.35008	0	1019.6	1.66855	0	1019.6	3.16024	0	1019.6	2.39283	0	1019.6	0.0812035	0	1019.6	0.0348836	0
1019.8	2.3506	0	1019.8	1.66901	0	1019.8	3.1609	0	1019.8	2.39351	0	1019.8	0.0815015	0	1019.8	0.0349504	0
1020	2.34988	0	1020	1.66886	0	1020	3.16077	0	1020	2.39353	0	1020	0.0810811	0	1020	0.0346881	0
1020.2	2.3496	0	1020.2	1.6687	0	1020.2	3.16094	0	1020.2	2.3933	0	1020.2	0.0815547	0	1020.2	0.0343667	0
1020.4	2.34948	0	1020.4	1.66881	0	1020.4	3.16121	0	1020.4	2.39325	0	1020.4	0.0814312	0	1020.4	0.0348139	0
1020.6	2.34941	0	1020.6	1.66831	0	1020.6	3.1611	0	1020.6	2.39269	0	1020.6	0.081523	0	1020.6	0.0347567	0
1020.8	2.34924	0	1020.8	1.6672	0	1020.8	3.16026	0	1020.8	2.39164	0	1020.8	0.080659	0	1020.8	0.0342357	0
1021	2.34942	0	1021	1.66689	0	1021	3.16025	0	1021	2.39166	0	1021	0.0807051	0	1021	0.0339805	0
1021.2	2.34925	0	1021.2	1.66665	0	1021.2	3.16041	0	1021.2	2.39152	0	1021.2	0.0812431	0	1021.2	0.0341427	0
1021.4	2.34962	0	1021.4	1.66642	0	1021.4	3.16025	0	1021.4	2.39145	0	1021.4	0.0816133	0	1021.4	0.034101	0
1021.6	2.34991	0	1021.6	1.66683	0	1021.6	3.1608	0	1021.6	2.3915	0	1021.6	0.0817422	0	1021.6	0.0346023	0
1021.8	2.3501	0	1021.8	1.66675	0	1021.8	3.16146	0	1021.8	2.39165	0	1021.8	0.0816156	0	1021.8	0.0345647	0
1022	2.35048	0	1022	1.66709	0	1022	3.16188	0	1022	2.39196	0	1022	0.0816634	0	1022	0.03476	0
1022.2	2.3509	0	1022.2	1.66781	0	1022.2	3.16248	0	1022.2	2.39225	0	1022.2	0.0819948	0	1022.2	0.0342816	0
1022.4	2.35182	0	1022.4	1.6681	0	1022.4	3.16306	0	1022.4	2.39226	0	1022.4	0.0815862	0	1022.4	0.0344079	0
1022.6	2.35203	0	1022.6	1.66857	0	1022.6	3.16385	0	1022.6	2.39286	0	1022.6	0.0818072	0	1022.6	0.0344815	0
1022.8	2.35237	0	1022.8	1.66904	0	1022.8	3.16468	0	1022.8	2.3935	0	1022.8	0.0818616	0	1022.8	0.0345839	0
1023	2.35312	0	1023	1.66929	0	1023	3.16509	0	1023	2.39401	0	1023	0.0816781	0	1023	0.0339889	0
1023.2	2.35363	0	1023.2	1.66958	0	1023.2	3.16563	0	1023.2	2.39431	0	1023.2	0.0815653	0	1023.2	0.0344285	0
1023.4	2.35436	0	1023.4	1.6704	0	1023.4	3.16654	0	1023.4	2.3949	0	1023.4	0.0817683	0	1023.4	0.0340832	0
1023.6	2.3546	0	1023.6	1.67109	0	1023.6	3.16723	0	1023.6	2.39554	0	1023.6	0.081874	0	1023.6	0.0340503	0
1023.8	2.3552	0	1023.8	1.67138	0	1023.8	3.16807	0	1023.8	2.39656	0	1023.8	0.0817956	0	1023.8	0.0340765	0
1024	2.35523	0	1024	1.67193	0	1024	3.16846	0	1024	2.39723	0	1024	0.0813424	0	1024	0.0341477	0
1024.2	2.35555	0	1024.2	1.67188	0	1024.2	3.16864	0	1024.2	2.39749	0	1024.2	0.0814114	0	1024.2	0.0337234	0
1024.4	2.35572	0	1024.4	1.67168	0	1024.4	3.16866	0	1024.4	2.39756	0	1024.4	0.0813537	0	1024.4	0.0336381	0
1024.6	2.35637	0	1024.6	1.67174	0	1024.6	3.16887	0	1024.6	2.39792	0	1024.6	0.0818999	0	1024.6	0.0334701	0
1024.8	2.35629	0	1024.8	1.67125	0	1024.8	3.16876	0	1024.8	2.39743	0	1024.8	0.0816788	0	1024.8	0.0326379	0
1025	2.35633	0	1025	1.67121	0	1025	3.1691	0	1025	2.39756	0	1025	0.0816772	0	1025	0.0321553	0
1025.2	2.35633	0	1025.2	1.67115	0	1025.2	3.16952	0	1025.2	2.39768	0	1025.2	0.0816986	0	1025.2	0.0318248	0
1025.4	2.35673	0	1025.4	1.67092	0	1025.4	3.17009	0	1025.4	2.39778	0	1025.4	0.0817126	0	1025.4	0.031855	0
1025.6	2.35668	0	1025.6	1.67114	0	1025.6	3.17043	0	1025.6	2.3979	0	1025.6	0.0816312	0	1025.6	0.0317106	0
1025.8	2.35708	0	1025.8	1.67159	0	1025.8	3.17062	0	1025.8	2.39837	0	1025.8	0.0819018	0	1025.8	0.0318226	0
1026	2.3569	0	1026	1.67168	0	1026	3.17079	0	1026	2.39839	0	1026	0.082005	0	1026	0.0314767	0
1026.2	2.35636	0	1026.2	1.67164	0	1026.2	3.17134	0	1026.2	2.39851	0	1026.2	0.0816962	0	1026.2	0.0308517	0
1026.4	2.3565	0	1026.4	1.67173	0	1026.4	3.17188	0	1026.4	2.39889	0	1026.4	0.0811073	0	1026.4	0.031245	0
1026.6	2.3562	0	1026.6	1.67189	0	1026.6	3.17207	0	1026.6	2.39897	0	1026.6	0.081472	0	1026.6	0.0311585	0
1026.8	2.35614	0	1026.8	1.67191	0	1026.8	3.17236	0	1026.8	2.39902	0	1026.8	0.0811269	0	1026.8	0.0307793	0
1027	2.35618	0	1027	1.67198	0	1027	3.17217	0	1027	2.39957	0	1027	0.0812466	0	1027	0.0309397	0
1027.2	2.35635	0	1027.2	1.67233	0	1027.2	3.17263	0	1027.2	2.39941	0	1027.2	0.0812607	0	1027.2	0.0312901	0
1027.4	2.35645	0	1027.4	1.67306	0	1027.4	3.1733	0	1027.4	2.39982	0	1027.4	0.0815867	0	1027.4	0.0313389	0
1027.6	2.35616	0	1027.6	1.67287	0	1027.6	3.17286	0	1027.6	2.39972	0	1027.6	0.0813094	0	1027.6	0.0310308	0
1027.8	2.35716	0	1027.8	1.67313	0	1027.8	3.17313	0	1027.8	2.40016	0	1027.8	0.0814929	0	1027.8	0.0316279	0
1028	2.35716	0	1028	1.67327	0	1028	3.17298	0	1028	2.40058	0	1028	0.0812728	0	1028	0.0315911	0
1028.2	2.35711	0	1028.2	1.67281	0	1028.2	3.1729	0	1028.2	2.40025	0	1028.2	0.0811936	0	1028.2	0.0310813	0
1028.4	2.35768	0	1028.4	1.6728	0	1028.4	3.17341	0	1028.4	2.40052	0	1028.4	0.0813255	0	1028.4	0.0312224	0
1028.6	2.35856	0	1028.6	1.67337	0	1028.6	3.17414	0	1028.6	2.40105	0	1028.6	0.0814075	0	1028.6	0.0317361	0
1028.8	2.35861	0	1028.8	1.67353	0	1028.8	3.17449	0	1028.8	2.40086	0	1028.8	0.0812744	0	1028.8	0.0312505	0
1029	2.35928	0	1029	1.67384	0	1029	3.17526	0	1029	2.40125	0	1029	0.0812053	0	1029	0.0318673	0
1029.2	2.35982	0	1029.2	1.67399	0	1029.2	3.17559	0	1029.2	2.40142	0	1029.2	0.0810572	0	1029.2	0.0318705	0
1029.4	2.36049	0	1029.4	1.67428	0	1029.4	3.17592	0	1029.4	2.40132	0	1029.4	0.0811101	0	1029.4	0.0319931	0
1029.6	2.36133	0	1029.6	1.67498	0	1029.6	3.17599	0	1029.6	2.40137	0	1029.6	0.0812451	0	1029.6	0.0321777	0
1029.8	2.36181	0	1029.8	1.67544	0	1029.8	3.17652	0	1029.8	2.40191	0	1029.8	0.0810337	0	1029.8	0.0320783	0
1030	2.36228	0	1030	1.67573	0	1030	3.17743	0	1030	2.40245	0	1030	0.0815048	0	1030	0.0322901	0
1030.2	2.36215	0	1030.2	1.67528	0	1030.2	3.17774	0	1030.2	2.40292	0	1030.2	0.0811343	0	1030.2	0.0319816	0
1030.4	2.36302	0	1030.4	1.67584	0	1030.4	3.1781	0	1030.4	2.40355	0	1030.4	0.0818252	0	1030.4	0.032442	0
1030.6	2.36301	0	1030.6	1.67559	0	1030.6	3.17827	0	1030.6	2.40357	0	1030.6	0.0819431	0	1030.6	0.0320076	0
1030.8	2.36273	0	1030.8	1.67547	0	1030.8	3.17885	0	1030.8	2.40402	0	1030.8	0.0819987	0	1030.8	0.0318745	0
1031	2.3626	0	1031	1.67533	0	1031	3.17884	0	1031	2.40423	0	1031	0.0819519	0	1031	0.0320758	0
1031.2	2.36242	0	1031.2	1.67512	0	1031.2	3.17906	0	1031.2	2.40395	0	1031.2	0.081752	0	1031.2	0.0313799	0
1031.4	2.36231	0	1031.4	1.67483	0	1031.4	3.1792	0	1031.4	2.40372	0	1031.4	0.0819219	0	1031.4	0.0307467	0
1031.6	2.36256	0	1031.6	1.67441	0	1031.6	3.17935	0	1031.6	2.40366	0	1031.6	0.0818629	0	1031.6	0.0306949	0
1031.8	2.36241	0	1031.8	1.67424	0	1031.8	3.1796	0	1031.8	2.40385	0	1031.8	0.0819644	0	1031.8	0.0303912	0
1032	2.36264	0	1032	1.67392	0	1032	3.18013	0	1032	2.40421	0	1032	0.0819716	0	1032	0.0297012	0
1032.2	2.36291	0	1032.2	1.67397	0	1032.2	3.18061	0	1032.2	2.4042	0	1032.2	0.0818981	0	1032.2	0.0295037	0
1032.4	2.36315	0	1032.4	1.67388	0	1032.4	3.18109	0	1032.4	2.4047	0	1032.4	0.0818268	0	1032.4	0.0297321	0
1032.6	2.36366	0	1032.6	1.67447	0	1032.6	3.18121	0	1032.6	2.40508	0	1032.6	0.0823376	0	1032.6	0.0303812	0
1032.8	2.36398	0	1032.8	1.67475	0	1032.8	3.18146	0	1032.8	2.40517	0	1032.8	0.0823689	0	1032.8	0.0301177	0
1033	2.36477	0	1033	1.67506	0	1033	3.18188	0	1033	2.40527	0	1033	0.0820767	0	1033	0.0309366	0
1033.2	2.36515	0	1033.2	1.67545	0	1033.2	3.18155	0	1033.2	2.40531	0	1033.2	0.0818102	0	1033.2	0.0308592	0
1033.4	2.36594	0	1033.4	1.67647	0	1033.4	3.18201	0	1033.4	2.40556	0	1033.4	0.0820737	0	1033.4	0.031277	0
1033.6	2.36618	0	1033.6	1.67647	0	1033.6	3.18221	0	1033.6	2.406	0	1033.6	0.0819722	0	1033.6	0.0314036	0
1033.8	2.3667	0	1033.8	1.67669	0	1033.8	3.18301	0	1033.8	2.40655	0	1033.8	0.0819798	0	1033.8	0.0314447	0
1034	2.36732	0	1034	1.6771	0	1034	3.18366	0	1034	2.40708	0	1034	0.0822956	0	1034	0.0316546	0
1034.2	2.36713	0	1034.2	1.67692	0	1034.2	3.1834	0	1034.2	2.40724	0	1034.2	0.0816124	0	1034.2	0.0312335	0
1034.4	2.3675	0	1034.4	1.67702	0	1034.4	3.18363	0	1034.4	2.40709	0	1034.4	0.0816874	0	1034.4	0.0311668	0
1034.6	2.3671	0	1034.6	1.67676	0	1034.6	3.18417	0	1034.6	2.40721	0	1034.6	0.0812659	0	1034.6	0.0307737	0
1034.8	2.36695	0	1034.8	1.6767	0	1034.8	3.18453	0	1034.8	2.40741	0	1034.8	0.0806371	0	1034.8	0.0305977	0
1035	2.36747	0	1035	1.67703	0	1035	3.18465	0	1035	2.408	0	1035	0.0802797	0	1035	0.0308011	0
1035.2	2.3676	0	1035.2	1.67704	0	1035.2	3.18492	0	1035.2	2.40856	0	1035.2	0.0805065	0	1035.2	0.0304439	0
1035.4	2.36781	0	1035.4	1.6769	0	1035.4	3.18527	0	1035.4	2.40894	0	1035.4	0.0804093	0	1035.4	0.0299801	0
1035.6	2.36805	0	1035.6	1.67673	0	1035.6	3.18522	0	1035.6	2.40933	0	1035.6	0.0804949	0	1035.6	0.0298327	0
1035.8	2.36789	0	1035.8	1.67692	0	1035.8	3.18524	0	1035.8	2.40964	0	1035.8	0.0808382	0	1035.8	0.0295372	0
1036	2.36869	0	1036	1.67746	0	1036	3.18589	0	1036	2.40987	0	1036	0.0814455	0	1036	0.0296665	0
1036.2	2.36938	0	1036.2	1.67771	0	1036.2	3.1863	0	1036.2	2.41033	0	1036.2	0.08163	0	1036.2	0.0299429	0
1036.4	2.36974	0	1036.4	1.67794	0	1036.4	3.18676	0	1036.4	2.41066	0	1036.4	0.0820636	0	1036.4	0.0303096	0
1036.6	2.37078	0	1036.6	1.67876	0	1036.6	3.18712	0	1036.6	2.41094	0	1036.6	0.0823884	0	1036.6	0.0309536	0
1036.8	2.37112	0	1036.8	1.67862	0	1036.8	3.18766	0	1036.8	2.41154	0	1036.8	0.0822486	0	1036.8	0.0310179	0
1037	2.37139	0	1037	1.67903	0	1037	3.18819	0	1037	2.41184	0	1037	0.082112	0	1037	0.0314849	0
1037.2	2.37155	0	1037.2	1.6789	0	1037.2	3.18848	0	1037.2	2.4119	0	1037.2	0.0823107	0	1037.2	0.0309021	0
1037.4	2.37202	0	1037.4	1.67907	0	1037.4	3.18926	0	1037.4	2.41171	0	1037.4	0.082383	0	1037.4	0.030584	0
1037.6	2.37194	0	1037.6	1.67849	0	1037.6	3.18921	0	1037.6	2.4112	0	1037.6	0.082004	0	1037.6	0.0297723	0
1037.8	2.372	0	1037.8	1.67842	0	1037.8	3.18928	0	1037.8	2.41077	0	1037.8	0.081571	0	1037.8	0.029248	0
1038	2.3718	0	1038	1.6779	0	1038	3.18938	0	1038	2.41023	0	1038	0.0811218	0	1038	0.0289912	0
1038.2	2.3716	0	1038.2	1.67764	0	1038.2	3.18906	0	1038.2	2.40971	0	1038.2	0.080805	0	1038.2	0.0289168	0
1038.4	2.37149	0	1038.4	1.67729	0	1038.4	3.18925	0	1038.4	2.4092	0	1038.4	0.0804074	0	1038.4	0.0290921	0
1038.6	2.37163	0	1038.6	1.6777	0	1038.6	3.18987	0	1038.6	2.40969	0	1038.6	0.0801858	0	1038.6	0.0292813	0
1038.8	2.37175	0	1038.8	1.67784	0	1038.8	3.18998	0	1038.8	2.41037	0	1038.8	0.079661	0	1038.8	0.0294992	0
1039	2.37174	0	1039	1.67753	0	1039	3.18992	0	1039	2.41027	0	1039	0.0797263	0	1039	0.0294752	0
1039.2	2.3714	0	1039.2	1.67736	0	1039.2	3.19	0	1039.2	2.41006	0	1039.2	0.0797417	0	1039.2	0.0290047	0
1039.4	2.37172	0	1039.4	1.67778	0	1039.4	3.19034	0	1039.4	2.41051	0	1039.4	0.0799477	0	1039.4	0.0288269	0
1039.6	2.37172	0	1039.6	1.67821	0	1039.6	3.19007	0	1039.6	2.41007	0	1039.6	0.0800966	0	1039.6	0.0286313	0
1039.8	2.37186	0	1039.8	1.67891	0	1039.8	3.19032	0	1039.8	2.40988	0	1039.8	0.0801607	0	1039.8	0.028554	0
1040	2.37258	0	1040	1.67925	0	1040	3.19083	0	1040	2.41024	0	1040	0.080799	0	1040	0.0288453	0
1040.2	2.37298	0	1040.2	1.67925	0	1040.2	3.19153	0	1040.2	2.41061	0	1040.2	0.0806983	0	1040.2	0.0287842	0
1040.4	2.37318	0	1040.4	1.67962	0	1040.4	3.19205	0	1040.4	2.41097	0	1040.4	0.0809195	0	1040.4	0.0290165	0
1040.6	2.37366	0	1040.6	1.68003	0	1040.6	3.19251	0	1040.6	2.41157	0	1040.6	0.0809172	0	1040.6	0.0290888	0
1040.8	2.37364	0	1040.8	1.67991	0	1040.8	3.19309	0	1040.8	2.41229	0	1040.8	0.0813713	0	1040.8	0.029091	0
1041	2.37394	0	1041	1.68019	0	1041	3.19353	0	1041	2.41237	0	1041	0.0811968	0	1041	0.0288212	0
1041.2	2.37442	0	1041.2	1.68032	0	1041.2	3.19414	0	1041.2	2.41274	0	1041.2	0.0813639	0	1041.2	0.0282491	0
1041.4	2.37491	0	1041.4	1.68083	0	1041.4	3.19446	0	1041.4	2.413	0	1041.4	0.081489	0	1041.4	0.0280589	0
1041.6	2.37511	0	1041.6	1.6809	0	1041.6	3.19452	0	1041.6	2.41345	0	1041.6	0.0814846	0	1041.6	0.0278485	0
1041.8	2.37515	0	1041.8	1.68122	0	1041.8	3.19463	0	1041.8	2.41425	0	1041.8	0.0813948	0	1041.8	0.0280935	0
1042	2.37583	0	1042	1.68133	0	1042	3.19551	0	1042	2.415	0	1042	0.0817363	0	1042	0.0289905	0
1042.2	2.37577	0	1042.2	1.68169	0	1042.2	3.19549	0	1042.2	2.41529	0	1042.2	0.0814952	0	1042.2	0.0289687	0
1042.4	2.37553	0	1042.4	1.68174	0	1042.4	3.1958	0	1042.4	2.41554	0	1042.4	0.0807958	0	1042.4	0.0289091	0
1042.6	2.37596	0	1042.6	1.68193	0	1042.6	3.19592	0	1042.6	2.41636	0	1042.6	0.0807886	0	1042.6	0.0290677	0
1042.8	2.37587	0	1042.8	1.68184	0	1042.8	3.19601	0	1042.8	2.41649	0	1042.8	0.0805321	0	1042.8	0.0290945	0
1043	2.3757	0	1043	1.68171	0	1043	3.19586	0	1043	2.41591	0	1043	0.0806051	0	1043	0.0287235	0
1043.2	2.37603	0	1043.2	1.68209	0	1043.2	3.19606	0	1043.2	2.41647	0	1043.2	0.0807085	0	1043.2	0.0288375	0
1043.4	2.37599	0	1043.4	1.68199	0	1043.4	3.19592	0	1043.4	2.41633	0	1043.4	0.0803678	0	1043.4	0.0286327	0
1043.6	2.3759	0	1043.6	1.68205	0	1043.6	3.19601	0	1043.6	2.41615	0	1043.6	0.0800101	0	1043.6	0.0282659	0
1043.8	2.37643	0	1043.8	1.68169	0	1043.8	3.19619	0	1043.8	2.41611	0	1043.8	0.079469	0	1043.8	0.0284684	0
1044	2.37666	0	1044	1.68128	0	1044	3.19658	0	1044	2.41624	0	1044	0.079817	0	1044	0.0282278	0
1044.2	2.37688	0	1044.2	1.68152	0	1044.2	3.19783	0	1044.2	2.41678	0	1044.2	0.0801272	0	1044.2	0.028245	0
1044.4	2.37709	0	1044.4	1.68144	0	1044.4	3.1983	0	1044.4	2.41705	0	1044.4	0.0800321	0	1044.4	0.0282784	0
1044.6	2.37743	0	1044.6	1.68146	0	1044.6	3.19851	0	1044.6	2.41704	0	1044.6	0.0801351	0	1044.6	0.0281993	0
1044.8	2.37795	0	1044.8	1.68131	0	1044.8	3.19893	0	1044.8	2.41721	0	1044.8	0.0801914	0	1044.8	0.0285144	0
1045	2.37844	0	1045	1.68163	0	1045	3.19939	0	1045	2.4171	0	1045	0.0800426	0	1045	0.0285069	0
1045.2	2.37884	0	1045.2	1.68166	0	1045.2	3.19961	0	1045.2	2.4176	0	1045.2	0.0805304	0	1045.2	0.0283369	0
1045.4	2.37946	0	1045.4	1.68219	0	1045.4	3.20044	0	1045.4	2.41809	0	1045.4	0.0812168	0	1045.4	0.0286546	0
1045.6	2.38012	0	1045.6	1.68255	0	1045.6	3.20115	0	1045.6	2.41871	0	1045.6	0.0814506	0	1045.6	0.0286255	0
1045.8	2.38055	0	1045.8	1.68361	0	1045.8	3.20148	0	1045.8	2.41919	0	1045.8	0.0816154	0	1045.8	0.028861	0
1046	2.38087	0	1046	1.68342	0	1046	3.20196	0	1046	2.41935	0	1046	0.0817349	0	1046	0.0293577	0
1046.2	2.38059	0	1046.2	1.68336	0	1046.2	3.2017	0	1046.2	2.41909	0	1046.2	0.0811947	0	1046.2	0.0288424	0
1046.4	2.38145	0	1046.4	1.68359	0	1046.4	3.20239	0	1046.4	2.41953	0	1046.4	0.0811366	0	1046.4	0.0290511	0
1046.6	2.38167	0	1046.6	1.6836	0	1046.6	3.20231	0	1046.6	2.42002	0	1046.6	0.081244	0	1046.6	0.029579	0
1046.8	2.38208	0	1046.8	1.6839	0	1046.8	3.20241	0	1046.8	2.42047	0	1046.8	0.0813376	0	1046.8	0.0299727	0
1047	2.38221	0	1047	1.68396	0	1047	3.20222	0	1047	2.42071	0	1047	0.0814961	0	1047	0.0298835	0
1047.2	2.3825	0	1047.2	1.6837	0	1047.2	3.20267	0	1047.2	2.42111	0	1047.2	0.0812105	0	1047.2	0.0300401	0
1047.4	2.38269	0	1047.4	1.68369	0	1047.4	3.20301	0	1047.4	2.4209	0	1047.4	0.081229	0	1047.4	0.0301985	0
1047.6	2.38316	0	1047.6	1.68403	0	1047.6	3.20363	0	1047.6	2.42099	0	1047.6	0.0812748	0	1047.6	0.0302469	0
1047.8	2.38391	0	1047.8	1.68415	0	1047.8	3.20375	0	1047.8	2.42085	0	1047.8	0.0813867	0	1047.8	0.0303243	0
1048	2.38419	0	1048	1.68456	0	1048	3.2042	0	1048	2.4208	0	1048	0.0817844	0	1048	0.0301843	0
1048.2	2.38445	0	1048.2	1.68495	0	1048.2	3.20488	0	1048.2	2.42131	0	1048.2	0.0819954	0	1048.2	0.0305058	0
1048.4	2.38438	0	1048.4	1.68456	0	1048.4	3.2042	0	1048.4	2.42065	0	1048.4	0.0810473	0	1048.4	0.029976	0
1048.6	2.38473	0	1048.6	1.68474	0	1048.6	3.20378	0	1048.6	2.42045	0	1048.6	0.0811691	0	1048.6	0.0297653	0
1048.8	2.38476	0	1048.8	1.6844	0	1048.8	3.20341	0	1048.8	2.42005	0	1048.8	0.0809722	0	1048.8	0.0294303	0
1049	2.38466	0	1049	1.68443	0	1049	3.2033	0	1049	2.41996	0	1049	0.0809196	0	1049	0.0289387	0
1049.2	2.38485	0	1049.2	1.68445	0	1049.2	3.2035	0	1049.2	2.42051	0	1049.2	0.0812714	0	1049.2	0.0284939	0
1049.4	2.38507	0	1049.4	1.68468	0	1049.4	3.20366	0	1049.4	2.42059	0	1049.4	0.0812878	0	1049.4	0.0282881	0
1049.6	2.38537	0	1049.6	1.685	0	1049.6	3.20335	0	1049.6	2.42076	0	1049.6	0.0811332	0	1049.6	0.028135	0
1049.8	2.38546	0	1049.8	1.68546	0	1049.8	3.20337	0	1049.8	2.42123	0	1049.8	0.0813458	0	1049.8	0.0282637	0
1050	2.38538	0	1050	1.6848	0	1050	3.20348	0	1050	2.4217	0	1050	0.0807691	0	1050	0.0283759	0
1050.2	2.3857	0	1050.2	1.6851	0	1050.2	3.20384	0	1050.2	2.42217	0	1050.2	0.0805582	0	1050.2	0.0284373	0
1050.4	2.3862	0	1050.4	1.68537	0	1050.4	3.20429	0	1050.4	2.42267	0	1050.4	0.0805387	0	1050.4	0.0284638	0
1050.6	2.38603	0	1050.6	1.68562	0	1050.6	3.2045	0	1050.6	2.4231	0	1050.6	0.0803081	0	1050.6	0.0283531	0
1050.8	2.38676	0	1050.8	1.68608	0	1050.8	3.20516	0	1050.8	2.42396	0	1050.8	0.0807853	0	1050.8	0.0283429	0
1051	2.38696	0	1051	1.68616	0	1051	3.20599	0	1051	2.42402	0	1051	0.0808055	0	1051	0.0275972	0
1051.2	2.38774	0	1051.2	1.68664	0	1051.2	3.20747	0	1051.2	2.42452	0	1051.2	0.0817573	0	1051.2	0.0279719	0
1051.4	2.38808	0	1051.4	1.68711	0	1051.4	3.20813	0	1051.4	2.42456	0	1051.4	0.0819405	0	1051.4	0.0281973	0
1051.6	2.38845	0	1051.6	1.68742	0	1051.6	3.2085	0	1051.6	2.42462	0	1051.6	0.0818373	0	1051.6	0.0280075	0
1051.8	2.38859	0	1051.8	1.68777	0	1051.8	3.20896	0	1051.8	2.42517	0	1051.8	0.0816131	0	1051.8	0.0281435	0
1052	2.38888	0	1052	1.68787	0	1052	3.20961	0	1052	2.42522	0	1052	0.0814273	0	1052	0.0280192	0
1052.2	2.38934	0	1052.2	1.68805	0	1052.2	3.2101	0	1052.2	2.42583	0	1052.2	0.081517	0	1052.2	0.0282004	0
1052.4	2.38943	0	1052.4	1.68792	0	1052.4	3.21063	0	1052.4	2.42572	0	1052.4	0.0814505	0	1052.4	0.027703	0
1052.6	2.38972	0	1052.6	1.68813	0	1052.6	3.21118	0	1052.6	2.42597	0	1052.6	0.0816855	0	1052.6	0.0272101	0
1052.8	2.38964	0	1052.8	1.68775	0	1052.8	3.21168	0	1052.8	2.42583	0	1052.8	0.0813542	0	1052.8	0.0268523	0
1053	2.38982	0	1053	1.68787	0	1053	3.212	0	1053	2.42616	0	1053	0.0809912	0	1053	0.0262519	0
1053.2	2.38985	0	1053.2	1.68827	0	1053.2	3.21228	0	1053.2	2.42638	0	1053.2	0.0812305	0	1053.2	0.0261218	0
1053.4	2.38987	0	1053.4	1.68814	0	1053.4	3.21192	0	1053.4	2.42679	0	1053.4	0.0811682	0	1053.4	0.0262199	0
1053.6	2.39038	0	1053.6	1.68876	0	1053.6	3.21229	0	1053.6	2.4275	0	1053.6	0.0815691	0	1053.6	0.0267796	0
1053.8	2.39041	0	1053.8	1.6887	0	1053.8	3.21271	0	1053.8	2.42775	0	1053.8	0.081475	0	1053.8	0.0269332	0
1054	2.3903	0	1054	1.68865	0	1054	3.21262	0	1054	2.42826	0	1054	0.0809861	0	1054	0.0271748	0
1054.2	2.39044	0	1054.2	1.68864	0	1054.2	3.21257	0	1054.2	2.42837	0	1054.2	0.0808464	0	1054.2	0.027474	0
1054.4	2.39056	0	1054.4	1.68871	0	1054.4	3.2126	0	1054.4	2.42873	0	1054.4	0.080665	0	1054.4	0.0271616	0
1054.6	2.39086	0	1054.6	1.68872	0	1054.6	3.21257	0	1054.6	2.42885	0	1054.6	0.0805292	0	1054.6	0.0269755	0
1054.8	2.39102	0	1054.8	1.68876	0	1054.8	3.21271	0	1054.8	2.42909	0	1054.8	0.0805938	0	1054.8	0.0268499	0
1055	2.39129	0	1055	1.689	0	1055	3.21264	0	1055	2.42923	0	1055	0.0805962	0	1055	0.0268084	0
1055.2	2.39243	0	1055.2	1.69032	0	1055.2	3.21365	0	1055.2	2.43012	0	1055.2	0.0815933	0	1055.2	0.0280728	0
1055.4	2.39265	0	1055.4	1.69042	0	1055.4	3.21351	0	1055.4	2.43027	0	1055.4	0.0811901	0	1055.4	0.0283374	0
1055.6	2.39291	0	1055.6	1.68998	0	1055.6	3.21298	0	1055.6	2.4303	0	1055.6	0.0807513	0	1055.6	0.0282497	0
1055.8	2.39317	0	1055.8	1.69015	0	1055.8	3.21336	0	1055.8	2.43072	0	1055.8	0.0807236	0	1055.8	0.0285945	0
1056	2.39385	0	1056	1.6905	0	1056	3.21372	0	1056	2.43071	0	1056	0.0810597	0	1056	0.0286147	0
1056.2	2.39425	0	1056.2	1.691	0	1056.2	3.21443	0	1056.2	2.43118	0	1056.2	0.0811024	0	1056.2	0.0291649	0
1056.4	2.39405	0	1056.4	1.69112	0	1056.4	3.21517	0	1056.4	2.43067	0	1056.4	0.0813999	0	1056.4	0.0289573	0
1056.6	2.39403	0	1056.6	1.69107	0	1056.6	3.21545	0	1056.6	2.43045	0	1056.6	0.0811146	0	1056.6	0.0285046	0
1056.8	2.39392	0	1056.8	1.6909	0	1056.8	3.21579	0	1056.8	2.43041	0	1056.8	0.0805812	0	1056.8	0.0284619	0
1057	2.39437	0	1057	1.69108	0	1057	3.21589	0	1057	2.43054	0	1057	0.0808008	0	1057	0.0280583	0
1057.2	2.39477	0	1057.2	1.69206	0	1057.2	3.21682	0	1057.2	2.43105	0	1057.2	0.0817092	0	1057.2	0.0285004	0
1057.4	2.3951	0	1057.4	1.69257	0	1057.4	3.21736	0	1057.4	2.43132	0	1057.4	0.0823327	0	1057.4	0.0286486	0
1057.6	2.39516	0	1057.6	1.69261	0	1057.6	3.2174	0	1057.6	2.43138	0	1057.6	0.0824601	0	1057.6	0.0283645	0
1057.8	2.3944	0	1057.8	1.69223	0	1057.8	3.21743	0	1057.8	2.43086	0	1057.8	0.0820648	0	1057.8	0.0275355	0
1058	2.3943	0	1058	1.69181	0	1058	3.21703	0	1058	2.43109	0	1058	0.0818229	0	1058	0.0273127	0
1058.2	2.39444	0	1058.2	1.69135	0	1058.2	3.21736	0	1058.2	2.43107	0	1058.2	0.0815217	0	1058.2	0.0271468	0
1058.4	2.39416	0	1058.4	1.69099	0	1058.4	3.21715	0	1058.4	2.43113	0	1058.4	0.0812353	0	1058.4	0.02649	0
1058.6	2.39476	0	1058.6	1.69096	0	1058.6	3.21742	0	1058.6	2.43095	0	1058.6	0.081329	0	1058.6	0.0263477	0
1058.8	2.39484	0	1058.8	1.69111	0	1058.8	3.21792	0	1058.8	2.43145	0	1058.8	0.0812938	0	1058.8	0.0265422	0
1059	2.39555	0	1059	1.69113	0	1059	3.21799	0	1059	2.43151	0	1059	0.0818932	0	1059	0.0265466	0
1059.2	2.39617	0	1059.2	1.69157	0	1059.2	3.21903	0	1059.2	2.43142	0	1059.2	0.0823246	0	1059.2	0.0268156	0
1059.4	2.39629	0	1059.4	1.69102	0	1059.4	3.2189	0	1059.4	2.43115	0	1059.4	0.0819544	0	1059.4	0.0265226	0
1059.6	2.39635	0	1059.6	1.69045	0	1059.6	3.21877	0	1059.6	2.43108	0	1059.6	0.0815122	0	1059.6	0.0264449	0
1059.8	2.39645	0	1059.8	1.69085	0	1059.8	3.21973	0	1059.8	2.43163	0	1059.8	0.0820849	0	1059.8	0.0269153	0
1060	2.3967	0	1060	1.6914	0	1060	3.22046	0	1060	2.43215	0	1060	0.082219	0	1060	0.0269487	0
1060.2	2.39668	0	1060.2	1.69113	0	1060.2	3.22111	0	1060.2	2.43222	0	1060.2	0.0819712	0	1060.2	0.0270208	0
1060.4	2.39661	0	1060.4	1.69104	0	1060.4	3.22173	0	1060.4	2.4321	0	1060.4	0.0818235	0	1060.4	0.0266859	0
1060.6	2.39676	0	1060.6	1.69062	0	1060.6	3.22204	0	1060.6	2.43213	0	1060.6	0.0813704	0	1060.6	0.0261991	0
1060.8	2.39689	0	1060.8	1.69047	0	1060.8	3.22221	0	1060.8	2.43227	0	1060.8	0.0813709	0	1060.8	0.0262728	0
1061	2.39724	0	1061	1.69101	0	1061	3.22251	0	1061	2.43275	0	1061	0.0818604	0	1061	0.0262052	0
1061.2	2.39717	0	1061.2	1.69167	0	1061.2	3.22309	0	1061.2	2.43285	0	1061.2	0.081964	0	1061.2	0.0264292	0
1061.4	2.39657	0	1061.4	1.69146	0	1061.4	3.22279	0	1061.4	2.43224	0	1061.4	0.0815286	0	1061.4	0.0252902	0
1061.6	2.39682	0	1061.6	1.69143	0	1061.6	3.22285	0	1061.6	2.4327	0	1061.6	0.0814507	0	1061.6	0.0251057	0
1061.8	2.39711	0	1061.8	1.69182	0	1061.8	3.22308	0	1061.8	2.43297	0	1061.8	0.0813933	0	1061.8	0.0247724	0
1062	2.39759	0	1062	1.69167	0	1062	3.22334	0	1062	2.43359	0	1062	0.0813865	0	1062	0.0248835	0
1062.2	2.39789	0	1062.2	1.69168	0	1062.2	3.22367	0	1062.2	2.43378	0	1062.2	0.0811822	0	1062.2	0.024202	0
1062.4	2.39802	0	1062.4	1.69182	0	1062.4	3.22381	0	1062.4	2.43407	0	1062.4	0.0808653	0	1062.4	0.0240074	0
1062.6	2.39928	0	1062.6	1.69226	0	1062.6	3.22447	0	1062.6	2.43416	0	1062.6	0.0811546	0	1062.6	0.0240347	0
1062.8	2.39959	0	1062.8	1.69225	0	1062.8	3.22446	0	1062.8	2.43481	0	1062.8	0.0813036	0	1062.8	0.0243419	0
1063	2.40039	0	1063	1.69257	0	1063	3.22452	0	1063	2.43474	0	1063	0.0818234	0	1063	0.0239933	0
1063.2	2.40095	0	1063.2	1.69329	0	1063.2	3.22528	0	1063.2	2.43509	0	1063.2	0.0819203	0	1063.2	0.0245693	0
1063.4	2.40141	0	1063.4	1.6934	0	1063.4	3.22525	0	1063.4	2.43586	0	1063.4	0.0819429	0	1063.4	0.0252592	0
1063.6	2.40201	0	1063.6	1.69378	0	1063.6	3.22606	0	1063.6	2.43643	0	1063.6	0.0825427	0	1063.6	0.0264103	0
1063.8	2.40242	0	1063.8	1.69461	0	1063.8	3.22706	0	1063.8	2.4371	0	1063.8	0.0828765	0	1063.8	0.026586	0
1064	2.40326	0	1064	1.69517	0	1064	3.22787	0	1064	2.43774	0	1064	0.0827826	0	1064	0.0267414	0
1064.2	2.40335	0	1064.2	1.69494	0	1064.2	3.22828	0	1064.2	2.43726	0	1064.2	0.0827204	0	1064.2	0.0272683	0
1064.4	2.40331	0	1064.4	1.6951	0	1064.4	3.22873	0	1064.4	2.43781	0	1064.4	0.082692	0	1064.4	0.027835	0
1064.6	2.40302	0	1064.6	1.69484	0	1064.6	3.22855	0	1064.6	2.43754	0	1064.6	0.0825083	0	1064.6	0.0279716	0
1064.8	2.40301	0	1064.8	1.69487	0	1064.8	3.22843	0	1064.8	2.43768	0	1064.8	0.0822717	0	1064.8	0.0281309	0
1065	2.40308	0	1065	1.69523	0	1065	3.22879	0	1065	2.43815	0	1065	0.0819223	0	1065	0.0280325	0
1065.2	2.40259	0	1065.2	1.69465	0	1065.2	3.22881	0	1065.2	2.43764	0	1065.2	0.0815131	0	1065.2	0.027794	0
1065.4	2.40225	0	1065.4	1.69492	0	1065.4	3.22865	0	1065.4	2.43776	0	1065.4	0.0812257	0	1065.4	0.0271036	0
1065.6	2.40263	0	1065.6	1.6956	0	1065.6	3.229	0	1065.6	2.43851	0	1065.6	0.0815145	0	1065.6	0.0273044	0
1065.8	2.40258	0	1065.8	1.69592	0	1065.8	3.2289	0	1065.8	2.43888	0	1065.8	0.0813972	0	1065.8	0.0268787	0
1066	2.40263	0	1066	1.69599	0	1066	3.22918	0	1066	2.43931	0	1066	0.0815035	0	1066	0.0267567	0
1066.2	2.4026	0	1066.2	1.6962	0	1066.2	3.22932	0	1066.2	2.43973	0	1066.2	0.0814727	0	1066.2	0.0262134	0
1066.4	2.40258	0	1066.4	1.69636	0	1066.4	3.22966	0	1066.4	2.44021	0	1066.4	0.081413	0	1066.4	0.0262056	0
1066.6	2.4033	0	1066.6	1.69668	0	1066.6	3.22979	0	1066.6	2.44047	0	1066.6	0.0815406	0	1066.6	0.0259354	0
1066.8	2.40328	0	1066.8	1.69721	0	1066.8	3.22936	0	1066.8	2.44095	0	1066.8	0.0816225	0	1066.8	0.0257558	0
1067	2.40351	0	1067	1.69779	0	1067	3.2295	0	1067	2.44108	0	1067	0.0817553	0	1067	0.0256883	0
1067.2	2.40409	0	1067.2	1.69825	0	1067.2	3.23022	0	1067.2	2.44182	0	1067.2	0.0817944	0	1067.2	0.0261207	0
1067.4	2.40462	0	1067.4	1.69846	0	1067.4	3.23072	0	1067.4	2.44207	0	1067.4	0.0820147	0	1067.4	0.0263472	0
1067.6	2.40532	0	1067.6	1.69866	0	1067.6	3.2317	0	1067.6	2.44231	0	1067.6	0.0820638	0	1067.6	0.026745	0
1067.8	2.40559	0	1067.8	1.69851	0	1067.8	3.23232	0	1067.8	2.4421	0	1067.8	0.0814498	0	1067.8	0.0262231	0
1068	2.40611	0	1068	1.69865	0	1068	3.2329	0	1068	2.44213	0	1068	0.0816402	0	1068	0.0266484	0
1068.2	2.40614	0	1068.2	1.69855	0	1068.2	3.23317	0	1068.2	2.44167	0	1068.2	0.0815233	0	1068.2	0.0268457	0
1068.4	2.40657	0	1068.4	1.69842	0	1068.4	3.23356	0	1068.4	2.44206	0	1068.4	0.0816941	0	1068.4	0.0266715	0
1068.6	2.40658	0	1068.6	1.69821	0	1068.6	3.23339	0	1068.6	2.4415	0	1068.6	0.0812379	0	1068.6	0.0256282	0
1068.8	2.40651	0	1068.8	1.69756	0	1068.8	3.23307	0	1068.8	2.44121	0	1068.8	0.0809535	0	1068.8	0.0253668	0
1069	2.40675	0	1069	1.69773	0	1069	3.23349	0	1069	2.4416	0	1069	0.0810144	0	1069	0.0253964	0
1069.2	2.40672	0	1069.2	1.69735	0	1069.2	3.23339	0	1069.2	2.44149	0	1069.2	0.0809841	0	1069.2	0.0251861	0
1069.4	2.40725	0	1069.4	1.69795	0	1069.4	3.23364	0	1069.4	2.44181	0	1069.4	0.0814158	0	1069.4	0.0256271	0
1069.6	2.40716	0	1069.6	1.69793	0	1069.6	3.23408	0	1069.6	2.4422	0	1069.6	0.0816217	0	1069.6	0.0256355	0
1069.8	2.40684	0	1069.8	1.69792	0	1069.8	3.23448	0	1069.8	2.44252	0	1069.8	0.0816684	0	1069.8	0.0258603	0
1070	2.40694	0	1070	1.69824	0	1070	3.23489	0	1070	2.44286	0	1070	0.0820938	0	1070	0.0255672	0
1070.2	2.40664	0	1070.2	1.69802	0	1070.2	3.23481	0	1070.2	2.44303	0	1070.2	0.082153	0	1070.2	0.0255904	0
1070.4	2.40676	0	1070.4	1.69801	0	1070.4	3.23463	0	1070.4	2.44295	0	1070.4	0.0822004	0	1070.4	0.0255142	0
1070.6	2.40702	0	1070.6	1.69848	0	1070.6	3.23485	0	1070.6	2.44302	0	1070.6	0.0821543	0	1070.6	0.0254935	0
1070.8	2.40696	0	1070.8	1.69893	0	1070.8	3.23463	0	1070.8	2.44307	0	1070.8	0.0821182	0	1070.8	0.0255177	0
1071	2.40746	0	1071	1.69926	0	1071	3.23535	0	1071	2.44344	0	1071	0.0824997	0	1071	0.0257179	0
1071.2	2.40864	0	1071.2	1.69986	0	1071.2	3.23612	0	1071.2	2.44422	0	1071.2	0.0825674	0	1071.2	0.0258005	0
1071.4	2.40929	0	1071.4	1.69962	0	1071.4	3.23625	0	1071.4	2.44367	0	1071.4	0.0822957	0	1071.4	0.0252997	0
1071.6	2.40928	0	1071.6	1.69904	0	1071.6	3.23601	0	1071.6	2.44336	0	1071.6	0.0814748	0	1071.6	0.0244258	0
1071.8	2.40958	0	1071.8	1.6994	0	1071.8	3.23627	0	1071.8	2.44294	0	1071.8	0.0813655	0	1071.8	0.0240689	0
1072	2.40983	0	1072	1.69974	0	1072	3.23635	0	1072	2.44285	0	1072	0.0810724	0	1072	0.0235675	0
1072.2	2.41015	0	1072.2	1.69973	0	1072.2	3.23659	0	1072.2	2.443	0	1072.2	0.0808014	0	1072.2	0.0232617	0
1072.4	2.4103	0	1072.4	1.69983	0	1072.4	3.2366	0	1072.4	2.44292	0	1072.4	0.080625	0	1072.4	0.0226772	0
1072.6	2.41012	0	1072.6	1.69985	0	1072.6	3.23642	0	1072.6	2.44305	0	1072.6	0.0804018	0	1072.6	0.0222684	0
1072.8	2.41058	0	1072.8	1.70014	0	1072.8	3.23681	0	1072.8	2.44376	0	1072.8	0.0806093	0	1072.8	0.0229239	0
1073	2.41103	0	1073	1.70077	0	1073	3.23757	0	1073	2.44412	0	1073	0.0806168	0	1073	0.0228975	0
1073.2	2.41103	0	1073.2	1.70011	0	1073.2	3.23765	0	1073.2	2.44401	0	1073.2	0.0803257	0	1073.2	0.0227013	0
1073.4	2.41138	0	1073.4	1.70049	0	1073.4	3.23844	0	1073.4	2.4444	0	1073.4	0.0804353	0	1073.4	0.0228864	0
1073.6	2.41105	0	1073.6	1.7005	0	1073.6	3.23921	0	1073.6	2.44502	0	1073.6	0.0804055	0	1073.6	0.0227035	0
1073.8	2.41101	0	1073.8	1.70033	0	1073.8	3.23966	0	1073.8	2.44482	0	1073.8	0.0800324	0	1073.8	0.0227348	0
1074	2.41119	0	1074	1.70031	0	1074	3.2396	0	1074	2.44497	0	1074	0.080008	0	1074	0.0224521	0
1074.2	2.4116	0	1074.2	1.70001	0	1074.2	3.23968	0	1074.2	2.44539	0	1074.2	0.0803284	0	1074.2	0.023051	0
1074.4	2.41215	0	1074.4	1.7001	0	1074.4	3.23993	0	1074.4	2.44541	0	1074.4	0.080458	0	1074.4	0.0232945	0
1074.6	2.41253	0	1074.6	1.70032	0	1074.6	3.24045	0	1074.6	2.44548	0	1074.6	0.0806208	0	1074.6	0.0235792	0
1074.8	2.41293	0	1074.8	1.70056	0	1074.8	3.24019	0	1074.8	2.44551	0	1074.8	0.0805159	0	1074.8	0.0235343	0
1075	2.41314	0	1075	1.70015	0	1075	3.24046	0	1075	2.4455	0	1075	0.0803092	0	1075	0.0226785	0
1075.2	2.41384	0	1075.2	1.70017	0	1075.2	3.24055	0	1075.2	2.44567	0	1075.2	0.0799134	0	1075.2	0.0227242	0
1075.4	2.41389	0	1075.4	1.6994	0	1075.4	3.24057	0	1075.4	2.44507	0	1075.4	0.0795728	0	1075.4	0.0218947	0
1075.6	2.41398	0	1075.6	1.69964	0	1075.6	3.24109	0	1075.6	2.44537	0	1075.6	0.0795869	0	1075.6	0.0217564	0
1075.8	2.41451	0	1075.8	1.69996	0	1075.8	3.24151	0	1075.8	2.44555	0	1075.8	0.0799011	0	1075.8	0.0220732	0
1076	2.41447	0	1076	1.70012	0	1076	3.2417	0	1076	2.44607	0	1076	0.0794356	0	1076	0.0221766	0
1076.2	2.41431	0	1076.2	1.70027	0	1076.2	3.24213	0	1076.2	2.44644	0	1076.2	0.0796164	0	1076.2	0.0223104	0
1076.4	2.41367	0	1076.4	1.70065	0	1076.4	3.2422	0	1076.4	2.44634	0	1076.4	0.0794589	0	1076.4	0.0220023	0
1076.6	2.4138	0	1076.6	1.70074	0	1076.6	3.24311	0	1076.6	2.44706	0	1076.6	0.0800512	0	1076.6	0.022372	0
1076.8	2.41394	0	1076.8	1.7011	0	1076.8	3.24347	0	1076.8	2.4476	0	1076.8	0.0805443	0	1076.8	0.0225124	0
1077	2.41377	0	1077	1.7013	0	1077	3.24381	0	1077	2.44756	0	1077	0.0808718	0	1077	0.0225466	0
1077.2	2.41396	0	1077.2	1.70109	0	1077.2	3.2445	0	1077.2	2.44833	0	1077.2	0.0811252	0	1077.2	0.0225808	0
1077.4	2.41442	0	1077.4	1.70177	0	1077.4	3.24531	0	1077.4	2.44889	0	1077.4	0.0815817	0	1077.4	0.0227844	0
1077.6	2.41488	0	1077.6	1.70207	0	1077.6	3.24569	0	1077.6	2.449	0	1077.6	0.0821499	0	1077.6	0.0233851	0
1077.8	2.41505	0	1077.8	1.70211	0	1077.8	3.24553	0	1077.8	2.44889	0	1077.8	0.0820459	0	1077.8	0.0232354	0
1078	2.41547	0	1078	1.70244	0	1078	3.24537	0	1078	2.44924	0	1078	0.0823261	0	1078	0.0231162	0
1078.2	2.41629	0	1078.2	1.70273	0	1078.2	3.24555	0	1078.2	2.44959	0	1078.2	0.0827498	0	1078.2	0.0235777	0
1078.4	2.41665	0	1078.4	1.70297	0	1078.4	3.24537	0	1078.4	2.44951	0	1078.4	0.0825434	0	1078.4	0.0237967	0
1078.6	2.41701	0	1078.6	1.70312	0	1078.6	3.24534	0	1078.6	2.44979	0	1078.6	0.0823685	0	1078.6	0.0237901	0
1078.8	2.41718	0	1078.8	1.70306	0	1078.8	3.24502	0	1078.8	2.44991	0	1078.8	0.0816148	0	1078.8	0.0235766	0
1079	2.41745	0	1079	1.70268	0	1079	3.24521	0	1079	2.45007	0	1079	0.0810825	0	1079	0.0234655	0
1079.2	2.4182	0	1079.2	1.70299	0	1079.2	3.24548	0	1079.2	2.45052	0	1079.2	0.0809232	0	1079.2	0.0242484	0
1079.4	2.41854	0	1079.4	1.70287	0	1079.4	3.2458	0	1079.4	2.45085	0	1079.4	0.0806306	0	1079.4	0.0244031	0
1079.6	2.41898	0	1079.6	1.70332	0	1079.6	3.24609	0	1079.6	2.45146	0	1079.6	0.0804545	0	1079.6	0.0250072	0
1079.8	2.41903	0	1079.8	1.70312	0	1079.8	3.24584	0	1079.8	2.45165	0	1079.8	0.0798644	0	1079.8	0.0252515	0
1080	2.41903	0	1080	1.70312	0	1080	3.24584	0	1080	2.45165	0	1080	0.0798644	0	1080	0.0252515	0
1080.2	2.40897	0	1080.2	1.69951	0	1080.2	3.23941	0	1080.2	2.44637	0	1080.2	0.079351	0	1080.2	0.0253139	0
1080.4	2.39748	0	1080.4	1.69535	0	1080.4	3.23165	0	1080.4	2.44049	0	1080.4	0.0791961	0	1080.4	0.0253161	0
1080.6	2.38417	0	1080.6	1.69052	0	1080.6	3.22265	0	1080.6	2.43332	0	1080.6	0.0787793	0	1080.6	0.0250796	0
1080.8	2.36932	0	1080.8	1.68489	0	1080.8	3.21258	0	1080.8	2.42483	0	1080.8	0.0780805	0	1080.8	0.0248038	0
1081	2.35383	0	1081	1.67861	0	1081	3.20154	0	1081	2.41596	0	1081	0.0771389	0	1081	0.0244949	0
1081.2	2.33805	0	1081.2	1.67248	0	1081.2	3.19031	0	1081.2	2.40647	0	1081.2	0.0765301	0	1081.2	0.0242092	0
1081.4	2.32175	0	1081.4	1.66619	0	1081.4	3.17868	0	1081.4	2.39715	0	1081.4	0.0767133	0	1081.4	0.0241755	0
1081.6	2.30611	0	1081.6	1.65958	0	1081.6	3.167	0	1081.6	2.38717	0	1081.6	0.0765856	0	1081.6	0.0241193	0
1081.8	2.29077	0	1081.8	1.65321	0	1081.8	3.15517	0	1081.8	2.37755	0	1081.8	0.0763753	0	1081.8	0.0236492	0
1082	2.27655	0	1082	1.64749	0	1082	3.14399	0	1082	2.36852	0	1082	0.0763405	0	1082	0.0235177	0
1082.2	2.26445	0	1082.2	1.64198	0	1082.2	3.13354	0	1082.2	2.35985	0	1082.2	0.0765958	0	1082.2	0.0234639	0
1082.4	2.25301	0	1082.4	1.63612	0	1082.4	3.12378	0	1082.4	2.35145	0	1082.4	0.0768168	0	1082.4	0.0235713	0
1082.6	2.24158	0	1082.6	1.62994	0	1082.6	3.11389	0	1082.6	2.34329	0	1082.6	0.0767652	0	1082.6	0.0237638	0
1082.8	2.23089	0	1082.8	1.62416	0	1082.8	3.10431	0	1082.8	2.33542	0	1082.8	0.0766676	0	1082.8	0.0236983	0
1083	2.22052	0	1083	1.61873	0	1083	3.09492	0	1083	2.32721	0	1083	0.0763819	0	1083	0.0236752	0
1083.2	2.20979	0	1083.2	1.61311	0	1083.2	3.08507	0	1083.2	2.31826	0	1083.2	0.0750651	0	1083.2	0.0231207	0
1083.4	2.19971	0	1083.4	1.60805	0	1083.4	3.07638	0	1083.4	2.31007	0	1083.4	0.0747991	0	1083.4	0.0228634	0
1083.6	2.19053	0	1083.6	1.60356	0	1083.6	3.06803	0	1083.6	2.30255	0	1083.6	0.0746762	0	1083.6	0.023219	0
1083.8	2.1815	0	1083.8	1.59866	0	1083.8	3.05987	0	1083.8	2.29538	0	1083.8	0.0748041	0	1083.8	0.0232821	0
1084	2.17287	0	1084	1.59443	0	1084	3.05201	0	1084	2.2885	0	1084	0.0749777	0	1084	0.0239413	0
1084.2	2.16463	0	1084.2	1.58908	0	1084.2	3.04373	0	1084.2	2.28098	0	1084.2	0.0750266	0	1084.2	0.0236134	0
1084.4	2.15668	0	1084.4	1.5843	0	1084.4	3.0357	0	1084.4	2.27378	0	1084.4	0.0754682	0	1084.4	0.0237248	0
1084.6	2.14857	0	1084.6	1.57969	0	1084.6	3.02759	0	1084.6	2.26636	0	1084.6	0.0752009	0	1084.6	0.0233566	0
1084.8	2.14089	0	1084.8	1.57486	0	1084.8	3.02006	0	1084.8	2.25896	0	1084.8	0.0750411	0	1084.8	0.0233902	0
1085	2.1333	0	1085	1.57001	0	1085	3.01218	0	1085	2.25164	0	1085	0.0746012	0	1085	0.0233051	0
1085.2	2.12619	0	1085.2	1.56594	0	1085.2	3.00473	0	1085.2	2.24438	0	1085.2	0.074814	0	1085.2	0.0230926	0
1085.4	2.11904	0	1085.4	1.5614	0	1085.4	2.99739	0	1085.4	2.23766	0	1085.4	0.0752946	0	1085.4	0.023359	0
1085.6	2.1124	0	1085.6	1.55723	0	1085.6	2.99017	0	1085.6	2.23058	0	1085.6	0.075254	0	1085.6	0.0232767	0
1085.8	2.105	0	1085.8	1.55328	0	1085.8	2.98277	0	1085.8	2.22415	0	1085.8	0.0749206	0	1085.8	0.0229347	0
1086	2.09802	0	1086	1.54928	0	1086	2.97565	0	1086	2.21761	0	1086	0.0751073	0	1086	0.0226966	0
1086.2	2.09162	0	1086.2	1.54467	0	1086.2	2.96888	0	1086.2	2.21125	0	1086.2	0.0749318	0	1086.2	0.0226846	0
1086.4	2.08452	0	1086.4	1.54042	0	1086.4	2.96172	0	1086.4	2.20484	0	1086.4	0.0745581	0	1086.4	0.0222204	0
1086.6	2.07784	0	1086.6	1.53617	0	1086.6	2.95509	0	1086.6	2.19853	0	1086.6	0.0743429	0	1086.6	0.0218078	0
1086.8	2.07139	0	1086.8	1.53277	0	1086.8	2.94862	0	1086.8	2.19246	0	1086.8	0.0741339	0	1086.8	0.021016	0
1087	2.06479	0	1087	1.52878	0	1087	2.94225	0	1087	2.1861	0	1087	0.073816	0	1087	0.0205067	0
1087.2	2.05768	0	1087.2	1.52486	0	1087.2	2.93558	0	1087.2	2.17955	0	1087.2	0.0731597	0	1087.2	0.0199588	0
1087.4	2.0518	0	1087.4	1.52193	0	1087.4	2.93037	0	1087.4	2.17398	0	1087.4	0.0735519	0	1087.4	0.0199451	0
1087.6	2.04596	0	1087.6	1.51865	0	1087.6	2.92479	0	1087.6	2.16854	0	1087.6	0.0735451	0	1087.6	0.0203876	0
1087.8	2.04049	0	1087.8	1.51446	0	1087.8	2.91924	0	1087.8	2.16294	0	1087.8	0.0738132	0	1087.8	0.0197731	0
1088	2.03507	0	1088	1.5109	0	1088	2.91333	0	1088	2.15723	0	1088	0.0737826	0	1088	0.0202128	0
1088.2	2.03005	0	1088.2	1.50708	0	1088.2	2.90752	0	1088.2	2.15143	0	1088.2	0.0744059	0	1088.2	0.0201355	0
1088.4	2.02469	0	1088.4	1.50383	0	1088.4	2.9019	0	1088.4	2.14634	0	1088.4	0.0748577	0	1088.4	0.0205287	0
1088.6	2.01924	0	1088.6	1.50067	0	1088.6	2.89633	0	1088.6	2.14074	0	1088.6	0.0747941	0	1088.6	0.0201291	0
1088.8	2.01423	0	1088.8	1.49709	0	1088.8	2.89075	0	1088.8	2.13514	0	1088.8	0.0746431	0	1088.8	0.0201884	0
1089	2.00891	0	1089	1.49336	0	1089	2.88462	0	1089	2.12918	0	1089	0.0742068	0	1089	0.0198878	0
1089.2	2.0043	0	1089.2	1.48983	0	1089.2	2.87914	0	1089.2	2.12385	0	1089.2	0.0741613	0	1089.2	0.019769	0
1089.4	1.99979	0	1089.4	1.48675	0	1089.4	2.87414	0	1089.4	2.11906	0	1089.4	0.074248	0	1089.4	0.020162	0
1089.6	1.99573	0	1089.6	1.48436	0	1089.6	2.86876	0	1089.6	2.11417	0	1089.6	0.0745084	0	1089.6	0.0205017	0
1089.8	1.99058	0	1089.8	1.48124	0	1089.8	2.86307	0	1089.8	2.10905	0	1089.8	0.0737325	0	1089.8	0.0200559	0
1090	1.98585	0	1090	1.4777	0	1090	2.85766	0	1090	2.10367	0	1090	0.0732829	0	1090	0.0195457	0
1090.2	1.98168	0	1090.2	1.47474	0	1090.2	2.85271	0	1090.2	2.09896	0	1090.2	0.0726577	0	1090.2	0.0195761	0
1090.4	1.97714	0	1090.4	1.47255	0	1090.4	2.84735	0	1090.4	2.09367	0	1090.4	0.0723395	0	1090.4	0.0193755	0
1090.6	1.97293	0	1090.6	1.47017	0	1090.6	2.8427	0	1090.6	2.08897	0	1090.6	0.0720915	0	1090.6	0.0191656	0
1090.8	1.96833	0	1090.8	1.46752	0	1090.8	2.8372	0	1090.8	2.08441	0	1090.8	0.0722265	0	1090.8	0.0190172	0
1091	1.96382	0	1091	1.46424	0	1091	2.83225	0	1091	2.07956	0	1091	0.0723613	0	1091	0.0193719	0
1091.2	1.95932	0	1091.2	1.46162	0	1091.2	2.8273	0	1091.2	2.07473	0	1091.2	0.0720275	0	1091.2	0.0192492	0
1091.4	1.95553	0	1091.4	1.45931	0	1091.4	2.82313	0	1091.4	2.07031	0	1091.4	0.0718332	0	1091.4	0.0196758	0
1091.6	1.95113	0	1091.6	1.45595	0	1091.6	2.81796	0	1091.6	2.0653	0	1091.6	0.0716414	0	1091.6	0.0192541	0
1091.8	1.94704	0	1091.8	1.45277	0	1091.8	2.81295	0	1091.8	2.0605	0	1091.8	0.0716488	0	1091.8	0.0190343	0
1092	1.94255	0	1092	1.44987	0	1092	2.80779	0	1092	2.05572	0	1092	0.0714926	0	1092	0.0194539	0
1092.2	1.93798	0	1092.2	1.44665	0	1092.2	2.80274	0	1092.2	2.05075	0	1092.2	0.0714005	0	1092.2	0.0186758	0
1092.4	1.9335	0	1092.4	1.44382	0	1092.4	2.79816	0	1092.4	2.04617	0	1092.4	0.0709018	0	1092.4	0.0185111	0
1092.6	1.9293	0	1092.6	1.44105	0	1092.6	2.79371	0	1092.6	2.04138	0	1092.6	0.0705509	0	1092.6	0.0179084	0
1092.8	1.9256	0	1092.8	1.43787	0	1092.8	2.78899	0	1092.8	2.03721	0	1092.8	0.070376	0	1092.8	0.0177483	0
1093	1.9215	0	1093	1.43505	0	1093	2.7845	0	1093	2.03265	0	1093	0.0706183	0	1093	0.0176893	0
1093.2	1.91778	0	1093.2	1.43221	0	1093.2	2.7803	0	1093.2	2.02825	0	1093.2	0.0707451	0	1093.2	0.0175685	0
1093.4	1.91362	0	1093.4	1.4296	0	1093.4	2.77548	0	1093.4	2.02386	0	1093.4	0.0705846	0	1093.4	0.0173032	0
1093.6	1.90986	0	1093.6	1.42684	0	1093.6	2.77083	0	1093.6	2.01962	0	1093.6	0.0706466	0	1093.6	0.0171434	0
1093.8	1.90576	0	1093.8	1.42402	0	1093.8	2.76604	0	1093.8	2.01498	0	1093.8	0.0700085	0	1093.8	0.0164777	0
1094	1.90238	0	1094	1.42175	0	1094	2.76224	0	1094	2.01099	0	1094	0.0702984	0	1094	0.0167761	0
1094.2	1.89925	0	1094.2	1.42012	0	1094.2	2.75868	0	1094.2	2.0076	0	1094.2	0.0709968	0	1094.2	0.0171542	0
1094.4	1.89577	0	1094.4	1.41849	0	1094.4	2.75468	0	1094.4	2.00356	0	1094.4	0.0713853	0	1094.4	0.0174896	0
1094.6	1.8921	0	1094.6	1.416	0	1094.6	2.7507	0	1094.6	2.00005	0	1094.6	0.0718092	0	1094.6	0.0177961	0
1094.8	1.88907	0	1094.8	1.41432	0	1094.8	2.7471	0	1094.8	1.99653	0	1094.8	0.0728338	0	1094.8	0.0185296	0
1095	1.88571	0	1095	1.41195	0	1095	2.74335	0	1095	1.99232	0	1095	0.0730374	0	1095	0.0184139	0
1095.2	1.88257	0	1095.2	1.40992	0	1095.2	2.73981	0	1095.2	1.98805	0	1095.2	0.0728135	0	1095.2	0.0180194	0
1095.4	1.87952	0	1095.4	1.40835	0	1095.4	2.73628	0	1095.4	1.98411	0	1095.4	0.072604	0	1095.4	0.0186096	0
1095.6	1.87584	0	1095.6	1.40561	0	1095.6	2.73175	0	1095.6	1.97963	0	1095.6	0.0724082	0	1095.6	0.0178942	0
1095.8	1.87273	0	1095.8	1.40316	0	1095.8	2.72758	0	1095.8	1.9756	0	1095.8	0.0722896	0	1095.8	0.0179789	0
1096	1.86928	0	1096	1.40063	0	1096	2.72345	0	1096	1.9713	0	1096	0.0715295	0	1096	0.0176918	0
1096.2	1.86592	0	1096.2	1.39828	0	1096.2	2.71949	0	1096.2	1.9671	0	1096.2	0.0706031	0	1096.2	0.016646	0
1096.4	1.8636	0	1096.4	1.39651	0	1096.4	2.71605	0	1096.4	1.96388	0	1096.4	0.0703776	0	1096.4	0.0170721	0
1096.6	1.86036	0	1096.6	1.39396	0	1096.6	2.71226	0	1096.6	1.95999	0	1096.6	0.0703666	0	1096.6	0.0166571	0
1096.8	1.85799	0	1096.8	1.3915	0	1096.8	2.70866	0	1096.8	1.9563	0	1096.8	0.070421	0	1096.8	0.0163864	0
1097	1.85467	0	1097	1.38897	0	1097	2.7049	0	1097	1.9521	0	1097	0.0703606	0	1097	0.0157653	0
1097.2	1.85169	0	1097.2	1.38631	0	1097.2	2.70119	0	1097.2	1.94797	0	1097.2	0.0699613	0	1097.2	0.0149102	0
1097.4	1.84868	0	1097.4	1.38412	0	1097.4	2.69722	0	1097.4	1.94439	0	1097.4	0.0696909	0	1097.4	0.0147472	0
1097.6	1.84599	0	1097.6	1.38195	0	1097.6	2.69352	0	1097.6	1.94064	0	1097.6	0.0695274	0	1097.6	0.0144537	0
1097.8	1.84281	0	1097.8	1.37949	0	1097.8	2.68922	0	1097.8	1.9365	0	1097.8	0.069139	0	1097.8	0.0140417	0
1098	1.83905	0	1098	1.37734	0	1098	2.68573	0	1098	1.93291	0	1098	0.0689465	0	1098	0.0135831	0
1098.2	1.83579	0	1098.2	1.37512	0	1098.2	2.68191	0	1098.2	1.92915	0	1098.2	0.0688593	0	1098.2	0.0132351	0
1098.4	1.8325	0	1098.4	1.37344	0	1098.4	2.67848	0	1098.4	1.92555	0	1098.4	0.0688808	0	1098.4	0.0129167	0
1098.6	1.82956	0	1098.6	1.37138	0	1098.6	2.6752	0	1098.6	1.92206	0	1098.6	0.0689121	0	1098.6	0.012782	0
1098.8	1.82718	0	1098.8	1.36986	0	1098.8	2.6718	0	1098.8	1.91865	0	1098.8	0.0688614	0	1098.8	0.012657	0
1099	1.82427	0	1099	1.36784	0	1099	2.66829	0	1099	1.91506	0	1099	0.0687757	0	1099	0.0125002	0
1099.2	1.82147	0	1099.2	1.36651	0	1099.2	2.66507	0	1099.2	1.91124	0	1099.2	0.0686401	0	1099.2	0.0126414	0
1099.4	1.81821	0	1099.4	1.36476	0	1099.4	2.66107	0	1099.4	1.9079	0	1099.4	0.0681529	0	1099.4	0.01321	0
1099.6	1.81549	0	1099.6	1.36286	0	1099.6	2.65755	0	1099.6	1.90516	0	1099.6	0.0681707	0	1099.6	0.0128347	0
1099.8	1.81298	0	1099.8	1.36089	0	1099.8	2.65437	0	1099.8	1.90183	0	1099.8	0.0679887	0	1099.8	0.0130307	0
1100	1.80995	0	1100	1.35916	0	1100	2.65143	0	1100	1.89878	0	1100	0.0673537	0	1100	0.0131801	0
1100.2	1.80772	0	1100.2	1.35763	0	1100.2	2.64826	0	1100.2	1.8963	0	1100.2	0.0672118	0	1100.2	0.0129981	0
1100.4	1.80572	0	1100.4	1.35566	0	1100.4	2.64523	0	1100.4	1.89359	0	1100.4	0.06717	0	1100.4	0.0134746	0
1100.6	1.80323	0	1100.6	1.35389	0	1100.6	2.64217	0	1100.6	1.89031	0	1100.6	0.0673655	0	1100.6	0.0132677	0
1100.8	1.80132	0	1100.8	1.35225	0	1100.8	2.63946	0	1100.8	1.8874	0	1100.8	0.0675215	0	1100.8	0.0129432	0
1101	1.79875	0	1101	1.35058	0	1101	2.63626	0	1101	1.88443	0	1101	0.0678455	0	1101	0.0128153	0
1101.2	1.79716	0	1101.2	1.34959	0	1101.2	2.63392	0	1101.2	1.8824	0	1101.2	0.0687055	0	1101.2	0.0134516	0
1101.4	1.7946	0	1101.4	1.34767	0	1101.4	2.6309	0	1101.4	1.87959	0	1101.4	0.0690295	0	1101.4	0.0139931	0
1101.6	1.79206	0	1101.6	1.34523	0	1101.6	2.62752	0	1101.6	1.87632	0	1101.6	0.0687705	0	1101.6	0.0139533	0
1101.8	1.78939	0	1101.8	1.34299	0	1101.8	2.62433	0	1101.8	1.87346	0	1101.8	0.0686895	0	1101.8	0.0138199	0
1102	1.78687	0	1102	1.3416	0	1102	2.62181	0	1102	1.87059	0	1102	0.0685118	0	1102	0.013682	0
1102.2	1.78487	0	1102.2	1.33964	0	1102.2	2.61871	0	1102.2	1.86784	0	1102.2	0.0686799	0	1102.2	0.0139599	0
1102.4	1.78274	0	1102.4	1.3379	0	1102.4	2.61595	0	1102.4	1.86477	0	1102.4	0.0689793	0	1102.4	0.0136863	0
1102.6	1.78085	0	1102.6	1.33593	0	1102.6	2.61291	0	1102.6	1.86187	0	1102.6	0.0688312	0	1102.6	0.0139111	0
1102.8	1.77915	0	1102.8	1.33435	0	1102.8	2.61017	0	1102.8	1.85953	0	1102.8	0.0692639	0	1102.8	0.0140534	0
1103	1.77697	0	1103	1.33308	0	1103	2.60762	0	1103	1.85646	0	1103	0.069923	0	1103	0.0142212	0
1103.2	1.77498	0	1103.2	1.33177	0	1103.2	2.60482	0	1103.2	1.85343	0	1103.2	0.0701327	0	1103.2	0.0141809	0
1103.4	1.77289	0	1103.4	1.32985	0	1103.4	2.60168	0	1103.4	1.85076	0	1103.4	0.0702117	0	1103.4	0.0140569	0
1103.6	1.77105	0	1103.6	1.3283	0	1103.6	2.59948	0	1103.6	1.8483	0	1103.6	0.0703247	0	1103.6	0.013986	0
1103.8	1.76889	0	1103.8	1.32661	0	1103.8	2.59708	0	1103.8	1.845	0	1103.8	0.0705449	0	1103.8	0.0138008	0
1104	1.7665	0	1104	1.3254	0	1104	2.59469	0	1104	1.84256	0	1104	0.0702033	0	1104	0.0137994	0
1104.2	1.76422	0	1104.2	1.32409	0	1104.2	2.59179	0	1104.2	1.83946	0	1104.2	0.0699926	0	1104.2	0.0134245	0
1104.4	1.76133	0	1104.4	1.32258	0	1104.4	2.58907	0	1104.4	1.8365	0	1104.4	0.0691718	0	1104.4	0.0131706	0
1104.6	1.75903	0	1104.6	1.32204	0	1104.6	2.58687	0	1104.6	1.83414	0	1104.6	0.0697196	0	1104.6	0.0128828	0
1104.8	1.75649	0	1104.8	1.32027	0	1104.8	2.58434	0	1104.8	1.83137	0	1104.8	0.070051	0	1104.8	0.0130327	0
1105	1.7542	0	1105	1.31898	0	1105	2.5818	0	1105	1.82932	0	1105	0.0701061	0	1105	0.0133533	0
1105.2	1.75215	0	1105.2	1.31813	0	1105.2	2.57986	0	1105.2	1.82731	0	1105.2	0.0703756	0	1105.2	0.0137456	0
1105.4	1.7492	0	1105.4	1.31672	0	1105.4	2.5771	0	1105.4	1.8244	0	1105.4	0.0702335	0	1105.4	0.0135715	0
1105.6	1.74719	0	1105.6	1.31554	0	1105.6	2.57424	0	1105.6	1.82147	0	1105.6	0.0697033	0	1105.6	0.013527	0
1105.8	1.74485	0	1105.8	1.31459	0	1105.8	2.57171	0	1105.8	1.81897	0	1105.8	0.0696402	0	1105.8	0.0139435	0
1106	1.74276	0	1106	1.31312	0	1106	2.56892	0	1106	1.81606	0	1106	0.0695629	0	1106	0.0139027	0
1106.2	1.74021	0	1106.2	1.31101	0	1106.2	2.56534	0	1106.2	1.81297	0	1106.2	0.0691951	0	1106.2	0.0134555	0
1106.4	1.73801	0	1106.4	1.30936	0	1106.4	2.56238	0	1106.4	1.80984	0	1106.4	0.0688962	0	1106.4	0.0128332	0
1106.6	1.73598	0	1106.6	1.30813	0	1106.6	2.55981	0	1106.6	1.80785	0	1106.6	0.0686136	0	1106.6	0.0126495	0
1106.8	1.73465	0	1106.8	1.30691	0	1106.8	2.5577	0	1106.8	1.80558	0	1106.8	0.0691663	0	1106.8	0.0124137	0
1107	1.73329	0	1107	1.30563	0	1107	2.55537	0	1107	1.80318	0	1107	0.0696353	0	1107	0.0128673	0
1107.2	1.73146	0	1107.2	1.3039	0	1107.2	2.55253	0	1107.2	1.80063	0	1107.2	0.0696966	0	1107.2	0.0123639	0
1107.4	1.72944	0	1107.4	1.30165	0	1107.4	2.54962	0	1107.4	1.79803	0	1107.4	0.0694075	0	1107.4	0.0121051	0
1107.6	1.72746	0	1107.6	1.30003	0	1107.6	2.54683	0	1107.6	1.79523	0	1107.6	0.069135	0	1107.6	0.0118814	0
1107.8	1.72572	0	1107.8	1.29898	0	1107.8	2.54469	0	1107.8	1.79263	0	1107.8	0.0693884	0	1107.8	0.0116905	0
1108	1.72345	0	1108	1.29746	0	1108	2.54246	0	1108	1.79014	0	1108	0.0686867	0	1108	0.0118286	0
1108.2	1.72152	0	1108.2	1.29609	0	1108.2	2.54019	0	1108.2	1.78766	0	1108.2	0.0689228	0	1108.2	0.011921	0
1108.4	1.71929	0	1108.4	1.29441	0	1108.4	2.53808	0	1108.4	1.78557	0	1108.4	0.0689461	0	1108.4	0.0118879	0
1108.6	1.71733	0	1108.6	1.29229	0	1108.6	2.5357	0	1108.6	1.78284	0	1108.6	0.0690616	0	1108.6	0.0114727	0
1108.8	1.71508	0	1108.8	1.2901	0	1108.8	2.53319	0	1108.8	1.77986	0	1108.8	0.0684236	0	1108.8	0.0115392	0
1109	1.71335	0	1109	1.2889	0	1109	2.5312	0	1109	1.77793	0	1109	0.0677721	0	1109	0.0113231	0
1109.2	1.71176	0	1109.2	1.2882	0	1109.2	2.52916	0	1109.2	1.77559	0	1109.2	0.0681642	0	1109.2	0.0115151	0
1109.4	1.70977	0	1109.4	1.2869	0	1109.4	2.52704	0	1109.4	1.77304	0	1109.4	0.0682267	0	1109.4	0.0116374	0
1109.6	1.70814	0	1109.6	1.28543	0	1109.6	2.52475	0	1109.6	1.77038	0	1109.6	0.0677887	0	1109.6	0.012127	0
1109.8	1.70635	0	1109.8	1.28414	0	1109.8	2.52275	0	1109.8	1.76874	0	1109.8	0.068045	0	1109.8	0.0124762	0
1110	1.70447	0	1110	1.28259	0	1110	2.52005	0	1110	1.76596	0	1110	0.0679583	0	1110	0.0120329	0
1110.2	1.70253	0	1110.2	1.28146	0	1110.2	2.51793	0	1110.2	1.76372	0	1110.2	0.0675677	0	1110.2	0.0114476	0
1110.4	1.70077	0	1110.4	1.28052	0	1110.4	2.51599	0	1110.4	1.76215	0	1110.4	0.0677174	0	1110.4	0.0114202	0
1110.6	1.6992	0	1110.6	1.27976	0	1110.6	2.5142	0	1110.6	1.76087	0	1110.6	0.0679312	0	1110.6	0.0116513	0
1110.8	1.69806	0	1110.8	1.2791	0	1110.8	2.51277	0	1110.8	1.75892	0	1110.8	0.0685761	0	1110.8	0.0121345	0
1111	1.69647	0	1111	1.27837	0	1111	2.51043	0	1111	1.75737	0	1111	0.0691707	0	1111	0.012728	0
1111.2	1.69397	0	1111.2	1.27702	0	1111.2	2.50753	0	1111.2	1.75451	0	1111.2	0.0687595	0	1111.2	0.0123814	0
1111.4	1.69185	0	1111.4	1.27596	0	1111.4	2.50486	0	1111.4	1.75235	0	1111.4	0.0688774	0	1111.4	0.0124089	0
1111.6	1.69031	0	1111.6	1.27543	0	1111.6	2.50281	0	1111.6	1.75063	0	1111.6	0.0689845	0	1111.6	0.0124834	0
1111.8	1.68832	0	1111.8	1.27427	0	1111.8	2.50081	0	1111.8	1.74829	0	1111.8	0.0690999	0	1111.8	0.012841	0
1112	1.68598	0	1112	1.2726	0	1112	2.49807	0	1112	1.74565	0	1112	0.0687489	0	1112	0.012352	0
1112.2	1.6843	0	1112.2	1.27173	0	1112.2	2.49577	0	1112.2	1.74374	0	1112.2	0.0692783	0	1112.2	0.0122487	0
1112.4	1.68238	0	1112.4	1.27019	0	1112.4	2.49322	0	1112.4	1.74131	0	1112.4	0.0690436	0	1112.4	0.0114939	0
1112.6	1.68059	0	1112.6	1.26847	0	1112.6	2.49099	0	1112.6	1.73886	0	1112.6	0.0685913	0	1112.6	0.0110177	0
1112.8	1.67876	0	1112.8	1.26719	0	1112.8	2.48882	0	1112.8	1.73696	0	1112.8	0.0683755	0	1112.8	0.0111438	0
1113	1.67698	0	1113	1.26562	0	1113	2.48662	0	1113	1.73507	0	1113	0.068502	0	1113	0.0108024	0
1113.2	1.67556	0	1113.2	1.26447	0	1113.2	2.48452	0	1113.2	1.73303	0	1113.2	0.0691368	0	1113.2	0.0107546	0
1113.4	1.67368	0	1113.4	1.26285	0	1113.4	2.48231	0	1113.4	1.73091	0	1113.4	0.0688581	0	1113.4	0.0105792	0
1113.6	1.67173	0	1113.6	1.26168	0	1113.6	2.47994	0	1113.6	1.72887	0	1113.6	0.0684435	0	1113.6	0.0104882	0
1113.8	1.67008	0	1113.8	1.26061	0	1113.8	2.47797	0	1113.8	1.72711	0	1113.8	0.0687069	0	1113.8	0.0101473	0
1114	1.66857	0	1114	1.25943	0	1114	2.47535	0	1114	1.72429	0	1114	0.068366	0	1114	0.00989781	0
1114.2	1.66733	0	1114.2	1.25873	0	1114.2	2.4741	0	1114.2	1.72301	0	1114.2	0.068517	0	1114.2	0.00977816	0
1114.4	1.66583	0	1114.4	1.25768	0	1114.4	2.47247	0	1114.4	1.72128	0	1114.4	0.068609	0	1114.4	0.010312	0
1114.6	1.66478	0	1114.6	1.25688	0	1114.6	2.47088	0	1114.6	1.71914	0	1114.6	0.0685726	0	1114.6	0.0107309	0
1114.8	1.66316	0	1114.8	1.25605	0	1114.8	2.4692	0	1114.8	1.71666	0	1114.8	0.0684185	0	1114.8	0.0108813	0
1115	1.66171	0	1115	1.25501	0	1115	2.46705	0	1115	1.7145	0	1115	0.0685977	0	1115	0.0111765	0
1115.2	1.6595	0	1115.2	1.25397	0	1115.2	2.46516	0	1115.2	1.71195	0	1115.2	0.0679727	0	1115.2	0.0112365	0
1115.4	1.65803	0	1115.4	1.25276	0	1115.4	2.46328	0	1115.4	1.71021	0	1115.4	0.0677133	0	1115.4	0.0110707	0
1115.6	1.65635	0	1115.6	1.25166	0	1115.6	2.46125	0	1115.6	1.70838	0	1115.6	0.0670036	0	1115.6	0.0107963	0
1115.8	1.65432	0	1115.8	1.25029	0	1115.8	2.45869	0	1115.8	1.70588	0	1115.8	0.066826	0	1115.8	0.0104881	0
1116	1.65304	0	1116	1.24938	0	1116	2.45635	0	1116	1.70383	0	1116	0.0665547	0	1116	0.00952099	0
1116.2	1.65171	0	1116.2	1.24868	0	1116.2	2.45456	0	1116.2	1.70199	0	1116.2	0.066864	0	1116.2	0.00942849	0
1116.4	1.65008	0	1116.4	1.24744	0	1116.4	2.45224	0	1116.4	1.69983	0	1116.4	0.0666047	0	1116.4	0.00876754	0
1116.6	1.64807	0	1116.6	1.24607	0	1116.6	2.45026	0	1116.6	1.69757	0	1116.6	0.0663191	0	1116.6	0.00900556	0
1116.8	1.64609	0	1116.8	1.24462	0	1116.8	2.44741	0	1116.8	1.69546	0	1116.8	0.0661174	0	1116.8	0.00856366	0
1117	1.64403	0	1117	1.24307	0	1117	2.44478	0	1117	1.6931	0	1117	0.0657537	0	1117	0.00769569	0
1117.2	1.64231	0	1117.2	1.24205	0	1117.2	2.44265	0	1117.2	1.69132	0	1117.2	0.0653691	0	1117.2	0.00723393	0
1117.4	1.64053	0	1117.4	1.24118	0	1117.4	2.44066	0	1117.4	1.68959	0	1117.4	0.065405	0	1117.4	0.00757715	0
1117.6	1.63887	0	1117.6	1.24026	0	1117.6	2.43894	0	1117.6	1.68782	0	1117.6	0.0650978	0	1117.6	0.00724146	0
1117.8	1.63763	0	1117.8	1.23927	0	1117.8	2.43705	0	1117.8	1.68621	0	1117.8	0.0654616	0	1117.8	0.00725166	0
[truncated: 1,610 more rows]
