# Supplementary material for: Targeted protein degradation in Escherichia coli using CLIPPERs
Source: EMBO Rep. 2025 Jun 25;26(16):3994–4016. doi: 10.1038/s44319-025-00510-9 (PMC12373786; doi:10.1038/s44319-025-00510-9)
Supplement: Supplementary file 12 — Figure EV5 Source Data [file 44319_2025_510_MOESM12_ESM.zip › EV5/EV5E/Octet_ternary_complex_GroTAC2.xlsx]

## Sheet: Sheet 1 - Kinetic Data_2024_12_
Kinetic Data_2024_12_20 19_28_06
Conc1	1e-06		Conc1	5e-07		Conc1	2.5e-07		Conc1	1.25e-07		Conc1	6.25e-08		Conc1	3.125e-08
Start1	600		Start1	600		Start1	600		Start1	600		Start1	600		Start1	600
Stop1	1319.8		Stop1	1319.8		Stop1	1319.8		Stop1	1319.8		Stop1	1319.8		Stop1	1319.8
KObs	0.0122096		KObs	0.00753051		KObs	0.00519097		KObs	0.00402121		KObs	0.00343632		KObs	0.00314388
Error KObs	8.5357e-05		Error KObs	4.78506e-05		Error KObs	2.90973e-05		Error KObs	1.97207e-05		Error KObs	1.50324e-05		Error KObs	1.26882e-05
KOff	0.00285144		KOff	0.00285144		KOff	0.00285144		KOff	0.00285144		KOff	0.00285144		KOff	0.00285144
Error KOff	1.03441e-05		Error KOff	1.03441e-05		Error KOff	1.03441e-05		Error KOff	1.03441e-05		Error KOff	1.03441e-05		Error KOff	1.03441e-05
t1A7	t1A7	t1A7	t1B7	t1B7	t1B7	t1C7	t1C7	t1C7	t1D7	t1D7	t1D7	t1E7	t1E7	t1E7	t1F7	t1F7	t1F7
Time1	Data1	Fit1	Time2	Data2	Fit2	Time3	Data3	Fit3	Time4	Data4	Fit4	Time5	Data5	Fit5	Time6	Data6	Fit6
600	-0.0360149	0	600	0.00477127	0	600	0.0239121	0	600	0.00885231	0	600	0.00325459	0	600	-0.00575083	0
600.2	-0.0331615	0.00647769	600.2	0.00473861	0.00218498	600.2	0.0213154	0.00060188	600.2	0.0041662	0.00017091	600.2	6.408e-05	4.975e-05	600.2	-0.00177656	1.043e-05
600.4	-0.0237318	0.0129396	600.4	0.0170236	0.00436667	600.4	0.0229903	0.00120313	600.4	0.00119216	0.00034168	600.4	-0.0005365	9.946e-05	600.4	-0.00270313	2.085e-05
600.6	-0.0241249	0.0193857	600.6	0.00960902	0.00654508	600.6	0.0270332	0.00180376	600.6	0.0038398	0.00051232	600.6	-0.00099927	0.00014913	600.6	0.00092155	3.126e-05
600.8	-0.0107499	0.0258161	600.8	0.0229605	0.00872021	600.8	0.0272449	0.00240377	600.8	0.00365526	0.00068281	600.8	0.00644583	0.00019878	600.8	0.00861579	4.167e-05
601	-0.0191592	0.0322309	601	0.00902776	0.0108921	601	0.0224026	0.00300315	601	0.00113542	0.00085317	601	-0.00484616	0.00024839	601	-0.00909156	5.207e-05
601.2	-0.00815042	0.03863	601.2	0.0168383	0.0130607	601.2	0.0263847	0.00360192	601.2	0.00473316	0.0010234	601.2	0.00642961	0.00029796	601.2	-0.00276655	6.246e-05
601.4	-0.0071586	0.0450134	601.4	0.0130921	0.015226	601.4	0.0211536	0.00420006	601.4	0.00532443	0.00119348	601.4	-0.00243336	0.0003475	601.4	-0.00415295	7.285e-05
601.6	-0.00987418	0.0513813	601.6	0.016794	0.017388	601.6	0.0240544	0.00479758	601.6	0.00542671	0.00136343	601.6	-0.0013662	0.00039701	601.6	-0.00085586	8.323e-05
601.8	-0.00441321	0.0577337	601.8	0.0200334	0.0195469	601.8	0.0206119	0.00539448	601.8	-0.0041713	0.00153325	601.8	-0.00265056	0.00044648	601.8	-0.00458688	9.361e-05
602	-0.00078042	0.0640706	602	0.0184958	0.0217024	602	0.0178941	0.00599076	602	0.00652559	0.00170292	602	0.00132674	0.00049592	602	-0.00175232	0.00010397
602.2	0.00966541	0.070392	602.2	0.026824	0.0238547	602.2	0.0242511	0.00658642	602.2	0.00427301	0.00187246	602.2	0.00449103	0.00054532	602.2	-0.00339955	0.00011434
602.4	0.0130104	0.076698	602.4	0.0229745	0.0260038	602.4	0.0280996	0.00718147	602.4	0.00893838	0.00204187	602.4	0.00670069	0.00059469	602.4	0.00125128	0.00012469
602.6	0.0129425	0.0829887	602.6	0.0217958	0.0281496	602.6	0.0280052	0.00777589	602.6	0.00940616	0.00221114	602.6	-0.00072342	0.00064403	602.6	0.00265199	0.00013504
602.8	0.0191821	0.0892639	602.8	0.0278159	0.0302923	602.8	0.0320626	0.0083697	602.8	0.00586111	0.00238027	602.8	0.0110621	0.00069333	602.8	0.00334913	0.00014538
603	0.0135118	0.0955239	603	0.0154429	0.0324316	603	0.0217291	0.0089629	603	-0.00135987	0.00254926	603	-0.00297242	0.0007426	603	-0.00915498	0.00015572
603.2	0.0213327	0.101769	603.2	0.0314837	0.0345678	603.2	0.027134	0.00955547	603.2	0.00419171	0.00271812	603.2	0.00356001	0.00079184	603.2	0.00173885	0.00016605
603.4	0.0280298	0.107998	603.4	0.0240629	0.0367008	603.4	0.0306977	0.0101474	603.4	0.00581152	0.00288685	603.4	0.00029916	0.00084104	603.4	0.00095898	0.00017637
603.6	0.0231432	0.114212	603.6	0.0231626	0.0388305	603.6	0.0234722	0.0107388	603.6	-0.00079935	0.00305544	603.6	-0.004695	0.00089021	603.6	-0.00911278	0.00018668
603.8	0.0292761	0.120412	603.8	0.0213361	0.0409571	603.8	0.0277449	0.0113295	603.8	0.00593049	0.00322389	603.8	-0.00171	0.00093934	603.8	-0.00884813	0.00019699
604	0.033946	0.126596	604	0.0285495	0.0430804	604	0.0325054	0.0119196	604	0.00670535	0.00339221	604	0.00375122	0.00098844	604	0.00256187	0.0002073
604.2	0.0449602	0.132765	604.2	0.0329745	0.0452005	604.2	0.0295781	0.0125092	604.2	0.00424702	0.00356039	604.2	0.00363082	0.00103751	604.2	-0.00067228	0.00021759
604.4	0.0330624	0.138918	604.4	0.0328555	0.0473175	604.4	0.0250822	0.013098	604.4	0.00491793	0.00372844	604.4	0.00166029	0.00108654	604.4	0.00246102	0.00022788
604.6	0.0429339	0.145057	604.6	0.0279298	0.0494313	604.6	0.0230328	0.0136863	604.6	0.00075848	0.00389635	604.6	-0.00356585	0.00113554	604.6	-0.00951952	0.00023817
604.8	0.0449053	0.151181	604.8	0.0278113	0.0515419	604.8	0.0258983	0.014274	604.8	0.00175936	0.00406413	604.8	0.00106496	0.0011845	604.8	-0.00929731	0.00024844
605	0.0497925	0.15729	605	0.0410367	0.0536493	605	0.0308033	0.0148611	605	0.00755365	0.00423177	605	-0.00041777	0.00123343	605	0.00056773	0.00025871
605.2	0.0569166	0.163384	605.2	0.0346825	0.0557535	605.2	0.0368093	0.0154475	605.2	0.00450308	0.00439927	605.2	0.00254148	0.00128233	605.2	0.00309545	0.00026898
605.4	0.0640759	0.169463	605.4	0.0426453	0.0578546	605.4	0.0364822	0.0160334	605.4	0.00520499	0.00456665	605.4	0.00273103	0.0013312	605.4	-0.00111145	0.00027924
605.6	0.0603282	0.175528	605.6	0.042475	0.0599525	605.6	0.0282725	0.0166186	605.6	0.00752194	0.00473389	605.6	0.0111458	0.00138003	605.6	0.00210792	0.00028949
605.8	0.0670094	0.181577	605.8	0.0402687	0.0620472	605.8	0.0329135	0.0172033	605.8	0.00941164	0.00490099	605.8	0.00506228	0.00142882	605.8	-0.00216264	0.00029973
606	0.0727345	0.187612	606	0.0380872	0.0641388	606	0.0318898	0.0177873	606	0.00452001	0.00506796	606	0.00534576	0.00147759	606	0.00094944	0.00030997
606.2	0.0701582	0.193632	606.2	0.0440157	0.0662273	606.2	0.03349	0.0183707	606.2	0.0139619	0.00523479	606.2	0.00212234	0.00152632	606.2	0.00070268	0.0003202
606.4	0.076796	0.199638	606.4	0.0453723	0.0683126	606.4	0.0288461	0.0189535	606.4	0.00589616	0.00540149	606.4	0.00161666	0.00157501	606.4	-0.00040287	0.00033043
606.6	0.0870034	0.205629	606.6	0.0362506	0.0703948	606.6	0.037428	0.0195357	606.6	0.0126699	0.00556806	606.6	0.00943059	0.00162368	606.6	0.00314003	0.00034065
606.8	0.0921809	0.211605	606.8	0.0506621	0.0724738	606.8	0.0437332	0.0201173	606.8	0.010978	0.0057345	606.8	0.0121431	0.00167231	606.8	0.00707036	0.00035086
607	0.0814799	0.217566	607	0.0379827	0.0745497	607	0.0297068	0.0206984	607	-0.00044911	0.00590079	607	0.00016686	0.0017209	607	-0.00928543	0.00036107
607.2	0.0879935	0.223513	607.2	0.0409732	0.0766225	607.2	0.0272828	0.0212787	607.2	-0.00128024	0.00606696	607.2	0.00139731	0.00176947	607.2	0.00476199	0.00037127
607.4	0.083861	0.229446	607.4	0.0391846	0.0786922	607.4	0.0314976	0.0218586	607.4	-0.00479405	0.00623299	607.4	-0.00039989	0.001818	607.4	-0.00797004	0.00038146
607.6	0.0915457	0.235364	607.6	0.0389893	0.0807587	607.6	0.0331439	0.0224377	607.6	-0.00097792	0.00639889	607.6	0.00420898	0.00186649	607.6	-0.00556606	0.00039165
607.8	0.105243	0.241268	607.8	0.0569594	0.0828221	607.8	0.0355733	0.0230164	607.8	0.0176011	0.00656466	607.8	0.0113651	0.00191496	607.8	0.00516826	0.00040183
608	0.096543	0.247157	608	0.0450006	0.0848825	608	0.0265733	0.0235943	608	-0.0018019	0.00673029	608	-0.00472194	0.00196339	608	-0.0137333	0.000412
608.2	0.107203	0.253032	608.2	0.0442498	0.0869397	608.2	0.0350622	0.0241717	608.2	-0.00117271	0.00689579	608.2	5.12e-05	0.00201178	608.2	-0.0011906	0.00042217
608.4	0.0984353	0.258892	608.4	0.0431285	0.0889939	608.4	0.0326215	0.0247485	608.4	0.00196297	0.00706115	608.4	-0.00477415	0.00206015	608.4	-0.00991219	0.00043233
608.6	0.10808	0.264739	608.6	0.0415256	0.0910449	608.6	0.0320238	0.0253247	608.6	0.00326974	0.00722638	608.6	-0.00183564	0.00210848	608.6	-0.00564259	0.00044249
608.8	0.108115	0.270571	608.8	0.0422209	0.0930929	608.8	0.0311245	0.0259003	608.8	0.0102716	0.00739148	608.8	-0.00545865	0.00215677	608.8	-0.00609368	0.00045264
609	0.116213	0.276389	609	0.0483528	0.0951377	609	0.0372616	0.0264753	609	0.00226958	0.00755645	609	0.00410551	0.00220504	609	0.00079852	0.00046278
609.2	0.117989	0.282192	609.2	0.0424312	0.0971795	609.2	0.0239175	0.0270497	609.2	0.00081236	0.00772129	609.2	0.00097889	0.00225327	609.2	-0.00412649	0.00047291
609.4	0.123135	0.287982	609.4	0.0530768	0.0992183	609.4	0.0388523	0.0276236	609.4	0.00942428	0.00788599	609.4	0.00561661	0.00230146	609.4	0.00203496	0.00048304
609.6	0.129312	0.293757	609.6	0.0584958	0.101254	609.6	0.0387591	0.0281968	609.6	0.0161389	0.00805056	609.6	0.00588864	0.00234963	609.6	0.002415	0.00049317
609.8	0.132675	0.299518	609.8	0.0491708	0.103287	609.8	0.0386208	0.0287694	609.8	0.0088361	0.008215	609.8	0.00632137	0.00239776	609.8	-0.00080317	0.00050328
610	0.133955	0.305265	610	0.0461297	0.105316	610	0.0393702	0.0293414	610	0.0160337	0.0083793	610	0.0145022	0.00244586	610	0.00357991	0.00051339
610.2	0.134513	0.310998	610.2	0.0624137	0.107343	610.2	0.041092	0.0299128	610.2	0.0131097	0.00854347	610.2	0.00182742	0.00249392	610.2	0.00401431	0.0005235
610.4	0.139965	0.316718	610.4	0.0550781	0.109366	610.4	0.0394293	0.0304837	610.4	0.0118762	0.00870751	610.4	0.00777024	0.00254195	610.4	0.00434834	0.0005336
610.6	0.136113	0.322423	610.6	0.0532377	0.111386	610.6	0.0328854	0.0310539	610.6	0.00802429	0.00887142	610.6	0.00145954	0.00258995	610.6	-0.00959915	0.00054369
610.8	0.153017	0.328114	610.8	0.0631789	0.113404	610.8	0.0469006	0.0316236	610.8	0.0143107	0.0090352	610.8	0.00530165	0.00263792	610.8	0.00560099	0.00055377
611	0.147916	0.333792	611	0.0527146	0.115418	611	0.0381845	0.0321927	611	0.00456531	0.00919885	611	0.0050928	0.00268585	611	-0.00177926	0.00056385
611.2	0.158603	0.339455	611.2	0.0624207	0.117429	611.2	0.0409545	0.0327611	611.2	0.0117486	0.00936236	611.2	0.00648969	0.00273375	611.2	0.00406319	0.00057392
611.4	0.154793	0.345105	611.4	0.0597885	0.119438	611.4	0.036918	0.033329	611.4	0.0129915	0.00952574	611.4	0.00100106	0.00278162	611.4	-0.00914639	0.00058399
611.6	0.157432	0.350741	611.6	0.0514775	0.121443	611.6	0.0383063	0.0338963	611.6	0.00686843	0.009689	611.6	0.0019235	0.00282945	611.6	-0.00268549	0.00059405
611.8	0.161081	0.356363	611.8	0.0597968	0.123445	611.8	0.0375453	0.034463	611.8	0.00588376	0.00985212	611.8	0.00063533	0.00287725	611.8	0.00093132	0.0006041
612	0.163057	0.361972	612	0.0656615	0.125444	612	0.041535	0.0350291	612	0.0120507	0.0100151	612	-0.00311857	0.00292502	612	-0.00570863	0.00061415
612.2	0.174737	0.367567	612.2	0.0663112	0.12744	612.2	0.0414809	0.0355947	612.2	0.0104068	0.010178	612.2	0.00255126	0.00297276	612.2	-0.00325817	0.00062419
612.4	0.176175	0.373148	612.4	0.0606919	0.129434	612.4	0.0390154	0.0361596	612.4	0.00148637	0.0103407	612.4	0.00021905	0.00302046	612.4	-0.00199598	0.00063423
612.6	0.190911	0.378716	612.6	0.069038	0.131424	612.6	0.0505386	0.036724	612.6	0.0156034	0.0105033	612.6	0.0156032	0.00306813	612.6	0.00411683	0.00064425
612.8	0.174733	0.38427	612.8	0.0591789	0.133411	612.8	0.0311051	0.0372877	612.8	-0.00013035	0.0106657	612.8	0.00079221	0.00311577	612.8	-0.00552505	0.00065428
613	0.178437	0.38981	613	0.0631419	0.135395	613	0.0342113	0.0378509	613	0.00388534	0.0108281	613	0.00697821	0.00316337	613	-0.00648302	0.00066429
613.2	0.192328	0.395337	613.2	0.0700043	0.137376	613.2	0.0393923	0.0384135	613.2	0.0148786	0.0109903	613.2	0.00457782	0.00321095	613.2	0.00273687	0.0006743
613.4	0.187121	0.40085	613.4	0.0711112	0.139355	613.4	0.0432879	0.0389755	613.4	0.0108593	0.0111524	613.4	0.00399369	0.00325849	613.4	-0.00304192	0.0006843
613.6	0.193892	0.406351	613.6	0.069083	0.14133	613.6	0.0386561	0.039537	613.6	0.00639779	0.0113143	613.6	-0.0020023	0.00330599	613.6	-0.0074684	0.0006943
613.8	0.197196	0.411837	613.8	0.0624915	0.143302	613.8	0.0374299	0.0400978	613.8	0.0010093	0.0114761	613.8	0.00035042	0.00335347	613.8	-0.0112841	0.00070429
614	0.200663	0.41731	614	0.0685719	0.145271	614	0.0415629	0.0406581	614	0.0111304	0.0116378	614	0.00269908	0.00340091	614	-0.00545996	0.00071427
614.2	0.202916	0.42277	614.2	0.0684066	0.147238	614.2	0.0451623	0.0412178	614.2	0.00328643	0.0117994	614.2	0.00920552	0.00344832	614.2	-0.00256532	0.00072425
614.4	0.204238	0.428217	614.4	0.0681205	0.149201	614.4	0.0361582	0.0417769	614.4	0.0109456	0.0119608	614.4	-0.00199991	0.00349569	614.4	0.00117093	0.00073422
614.6	0.21301	0.43365	614.6	0.0751834	0.151162	614.6	0.0406137	0.0423354	614.6	0.00925071	0.0121221	614.6	5.573e-05	0.00354304	614.6	-0.0001058	0.00074419
614.8	0.211329	0.43907	614.8	0.0688398	0.153119	614.8	0.0400866	0.0428934	614.8	0.0129593	0.0122832	614.8	-0.00279504	0.00359035	614.8	-0.00964707	0.00075415
615	0.216648	0.444477	615	0.0724588	0.155074	615	0.0473806	0.0434507	615	0.0124756	0.0124443	615	0.00527781	0.00363763	615	0.00226027	0.0007641
615.2	0.22324	0.449871	615.2	0.0752728	0.157025	615.2	0.0440653	0.0440075	615.2	0.00729401	0.0126052	615.2	-0.00076848	0.00368487	615.2	-0.00545663	0.00077405
615.4	0.225173	0.455251	615.4	0.0748303	0.158974	615.4	0.0428904	0.0445637	615.4	0.016074	0.012766	615.4	0.00549167	0.00373209	615.4	-0.00196666	0.00078399
615.6	0.232673	0.460619	615.6	0.0739649	0.16092	615.6	0.0438565	0.0451194	615.6	0.0109189	0.0129266	615.6	0.0011391	0.00377927	615.6	-0.00600833	0.00079392
615.8	0.228162	0.465973	615.8	0.0697036	0.162862	615.8	0.0390636	0.0456744	615.8	0.00834997	0.0130871	615.8	0.00308365	0.00382642	615.8	-0.00228232	0.00080385
616	0.235313	0.471314	616	0.0794037	0.164802	616	0.0402273	0.0462289	616	0.0092922	0.0132475	616	-0.00343353	0.00387353	616	-0.0079543	0.00081377
616.2	0.235583	0.476642	616.2	0.0773821	0.166739	616.2	0.0496431	0.0467828	616.2	0.0134912	0.0134078	616.2	0.00117224	0.00392062	616.2	-0.00410169	0.00082369
616.4	0.258455	0.481957	616.4	0.0819912	0.168673	616.4	0.0519034	0.0473362	616.4	0.0140847	0.0135679	616.4	0.00896233	0.00396767	616.4	0.00785547	0.0008336
616.6	0.246512	0.48726	616.6	0.0833309	0.170604	616.6	0.0420517	0.0478889	616.6	0.0102668	0.0137279	616.6	-0.0028432	0.00401469	616.6	-0.00512785	0.0008435
616.8	0.253989	0.492549	616.8	0.0834809	0.172533	616.8	0.0438124	0.0484411	616.8	0.0136603	0.0138878	616.8	7.671e-05	0.00406167	616.8	0.00012857	0.0008534
617	0.255211	0.497825	617	0.0857575	0.174458	617	0.0418881	0.0489927	617	0.0154293	0.0140475	617	0.00618643	0.00410863	617	0.00020009	0.00086329
617.2	0.261551	0.503089	617.2	0.0835672	0.17638	617.2	0.0457731	0.0495438	617.2	0.00552423	0.0142071	617.2	-0.00208718	0.00415555	617.2	-0.00384611	0.00087317
617.4	0.261634	0.50834	617.4	0.0806299	0.1783	617.4	0.0456563	0.0500942	617.4	0.00985534	0.0143666	617.4	0.00206321	0.00420244	617.4	-0.00339621	0.00088305
617.6	0.261082	0.513577	617.6	0.0823503	0.180217	617.6	0.0401231	0.0506441	617.6	0.00508911	0.014526	617.6	-0.003501	0.0042493	617.6	-0.00405258	0.00089292
617.8	0.27852	0.518803	617.8	0.0826767	0.18213	617.8	0.054108	0.0511935	617.8	0.0151745	0.0146852	617.8	0.00650066	0.00429613	617.8	-0.0051052	0.00090279
618	0.269107	0.524015	618	0.0858987	0.184041	618	0.0401381	0.0517422	618	0.0114449	0.0148443	618	0.00574273	0.00434292	618	-0.00694031	0.00091264
618.2	0.275379	0.529215	618.2	0.083067	0.185949	618.2	0.0440084	0.0522904	618.2	0.00794442	0.0150033	618.2	0.00372714	0.00438968	618.2	-0.00460118	0.0009225
618.4	0.280779	0.534402	618.4	0.0855673	0.187854	618.4	0.0427354	0.052838	618.4	0.00875361	0.0151621	618.4	0.00299162	0.00443641	618.4	-0.00321621	0.00093234
618.6	0.289814	0.539576	618.6	0.0932043	0.189757	618.6	0.0475257	0.0533851	618.6	0.0182365	0.0153209	618.6	0.00155538	0.00448311	618.6	0.00044638	0.00094219
618.8	0.286602	0.544738	618.8	0.0962088	0.191656	618.8	0.0440167	0.0539316	618.8	0.00618226	0.0154795	618.8	0.00124854	0.00452977	618.8	-0.00310415	0.00095202
619	0.295712	0.549887	619	0.0875929	0.193553	619	0.0424927	0.0544775	619	0.00257594	0.0156379	619	-0.00122601	0.00457641	619	-0.00150174	0.00096185
619.2	0.297193	0.555023	619.2	0.0929487	0.195446	619.2	0.0513991	0.0550228	619.2	0.0157307	0.0157963	619.2	0.0106062	0.00462301	619.2	-0.00317854	0.00097167
619.4	0.299551	0.560147	619.4	0.092515	0.197337	619.4	0.0433789	0.0555676	619.4	0.0058027	0.0159545	619.4	0.00442547	0.00466958	619.4	-0.0114867	0.00098149
619.6	0.305096	0.565259	619.6	0.0926676	0.199225	619.6	0.0483213	0.0561118	619.6	0.00722678	0.0161125	619.6	0.0028457	0.00471612	619.6	-0.00307888	0.0009913
619.8	0.309273	0.570358	619.8	0.0862747	0.20111	619.8	0.0509783	0.0566555	619.8	0.00962789	0.0162705	619.8	0.00384229	0.00476262	619.8	-0.00495332	0.0010011
620	0.312307	0.575444	620	0.0939332	0.202993	620	0.0467521	0.0571986	620	0.00297386	0.0164283	620	-0.00485545	0.00480909	620	-0.00094718	0.0010109
620.2	0.323227	0.580519	620.2	0.101978	0.204872	620.2	0.0492435	0.0577411	620.2	0.0144101	0.016586	620.2	0.00603002	0.00485553	620.2	-0.00462693	0.00102069
620.4	0.320348	0.585581	620.4	0.094462	0.206749	620.4	0.0484172	0.0582831	620.4	0.0134779	0.0167436	620.4	0.00052708	0.00490194	620.4	-0.00271028	0.00103047
620.6	0.323782	0.59063	620.6	0.0866859	0.208622	620.6	0.0492767	0.0588245	620.6	0.0094331	0.0169011	620.6	-0.00151235	0.00494832	620.6	-0.00426167	0.00104025
620.8	0.325798	0.595667	620.8	0.0950156	0.210494	620.8	0.0495487	0.0593653	620.8	0.0116854	0.0170584	620.8	0.00244826	0.00499467	620.8	0.00068146	0.00105003
621	0.326388	0.600692	621	0.0920096	0.212362	621	0.04977	0.0599056	621	0.00676782	0.0172156	621	-0.00122362	0.00504098	621	-0.00622529	0.00105979
621.2	0.333084	0.605705	621.2	0.0990522	0.214227	621.2	0.0408844	0.0604453	621.2	0.00325329	0.0173726	621.2	-0.00385696	0.00508726	621.2	-0.00538915	0.00106955
621.4	0.333151	0.610705	621.4	0.0906084	0.21609	621.4	0.0398677	0.0609845	621.4	4.084e-05	0.0175296	621.4	-0.00119382	0.00513351	621.4	-0.00233239	0.00107931
621.6	0.344358	0.615693	621.6	0.0945025	0.217949	621.6	0.0434939	0.0615231	621.6	0.00649698	0.0176864	621.6	0.00332922	0.00517973	621.6	-0.0075013	0.00108906
621.8	0.347654	0.620669	621.8	0.092613	0.219806	621.8	0.0451807	0.0620611	621.8	0.0092736	0.0178431	621.8	0.0037598	0.00522592	621.8	-0.0103232	0.0010988
622	0.350845	0.625633	622	0.0980485	0.221661	622	0.0563224	0.0625986	622	0.0172175	0.0179997	622	0.0071823	0.00527207	622	-0.0078451	0.00110854
622.2	0.363356	0.630585	622.2	0.10049	0.223512	622.2	0.0437745	0.0631355	622.2	0.0133041	0.0181561	622.2	0.00355691	0.0053182	622.2	-0.00383061	0.00111827
622.4	0.359618	0.635525	622.4	0.100515	0.225361	622.4	0.0461789	0.0636719	622.4	0.00291593	0.0183124	622.4	-0.00123531	0.00536429	622.4	-0.00931281	0.00112799
622.6	0.367708	0.640453	622.6	0.110917	0.227206	622.6	0.0540024	0.0642077	622.6	0.0170782	0.0184686	622.6	0.00656003	0.00541035	622.6	0.00064307	0.00113771
622.8	0.37371	0.645368	622.8	0.112512	0.229049	622.8	0.0539373	0.0647429	622.8	0.0119861	0.0186247	622.8	0.00854415	0.00545638	622.8	0.00312382	0.00114742
623	0.374103	0.650272	623	0.100938	0.23089	623	0.0490991	0.0652776	623	0.0112096	0.0187806	623	-0.00364214	0.00550237	623	-0.00108165	0.00115712
623.2	0.376495	0.655164	623.2	0.103664	0.232727	623.2	0.0437616	0.0658118	623.2	0.00423868	0.0189364	623.2	-0.00351006	0.00554834	623.2	-0.0082671	0.00116682
623.4	0.376223	0.660043	623.4	0.0999566	0.234562	623.4	0.0491072	0.0663453	623.4	0.00709064	0.0190921	623.4	-0.00380474	0.00559427	623.4	-0.00522655	0.00117652
623.6	0.390558	0.664911	623.6	0.110581	0.236394	623.6	0.0552734	0.0668784	623.6	0.0155862	0.0192477	623.6	0.00360268	0.00564017	623.6	-0.00101513	0.00118621
623.8	0.387868	0.669767	623.8	0.108624	0.238223	623.8	0.0529483	0.0674109	623.8	0.0143924	0.0194031	623.8	0.00692362	0.00568604	623.8	-0.00657314	0.00119589
624	0.395731	0.674612	624	0.119959	0.24005	624	0.0559088	0.0679428	624	0.0122924	0.0195584	624	0.00784248	0.00573188	624	0.00262767	0.00120556
624.2	0.395849	0.679444	624.2	0.111893	0.241873	624.2	0.0578743	0.0684742	624.2	0.010048	0.0197136	624.2	-0.00072982	0.00577769	624.2	0.00043134	0.00121523
624.4	0.40543	0.684264	624.4	0.113383	0.243694	624.4	0.0526894	0.069005	624.4	0.0165404	0.0198687	624.4	0.00759405	0.00582347	624.4	0.00016886	0.00122489
624.6	0.411916	0.689073	624.6	0.114244	0.245512	624.6	0.0529064	0.0695353	624.6	0.0183035	0.0200236	624.6	0.00920528	0.00586921	624.6	0.00429136	0.00123455
624.8	0.41511	0.69387	624.8	0.11682	0.247328	624.8	0.060989	0.070065	624.8	0.0158599	0.0201784	624.8	0.00709552	0.00591492	624.8	0.00041896	0.0012442
625	0.409197	0.698656	625	0.113591	0.249141	625	0.0544764	0.0705942	625	0.00877745	0.0203331	625	-0.00158626	0.00596061	625	-0.00931901	0.00125385
625.2	0.418171	0.703429	625.2	0.111078	0.250951	625.2	0.0548755	0.0711228	625.2	0.00876672	0.0204877	625.2	0.00747981	0.00600626	625.2	0.00079816	0.00126348
625.4	0.424038	0.708192	625.4	0.114972	0.252758	625.4	0.0558763	0.0716509	625.4	0.0232177	0.0206421	625.4	0.00347465	0.00605187	625.4	-0.00445193	0.00127312
625.6	0.419621	0.712942	625.6	0.116466	0.254563	625.6	0.0509387	0.0721784	625.6	0.00397165	0.0207964	625.6	0.00052398	0.00609746	625.6	-0.0129854	0.00128274
625.8	0.427352	0.717681	625.8	0.11699	0.256365	625.8	0.0560235	0.0727054	625.8	0.0109266	0.0209506	625.8	0.00030845	0.00614302	625.8	-0.0111479	0.00129236
626	0.435918	0.722408	626	0.125291	0.258164	626	0.0608295	0.0732318	626	0.0113505	0.0211047	626	0.0130159	0.00618854	626	-0.00177997	0.00130198
626.2	0.441895	0.727124	626.2	0.129511	0.25996	626.2	0.0626529	0.0737577	626.2	0.0136481	0.0212586	626.2	0.00919598	0.00623404	626.2	0.00209028	0.00131159
626.4	0.446707	0.731828	626.4	0.128864	0.261754	626.4	0.0573562	0.0742831	626.4	0.0165737	0.0214124	626.4	0.00821751	0.0062795	626.4	-0.00164407	0.00132119
626.6	0.444965	0.736521	626.6	0.116297	0.263545	626.6	0.049471	0.0748079	626.6	0.00390608	0.0215661	626.6	0.00130504	0.00632493	626.6	-0.00428194	0.00133079
626.8	0.445099	0.741202	626.8	0.118817	0.265333	626.8	0.056166	0.0753321	626.8	0.00907643	0.0217197	626.8	0.00089329	0.00637033	626.8	0.00041658	0.00134038
627	0.449547	0.745872	627	0.115042	0.267119	627	0.0478436	0.0758558	627	0.00856669	0.0218732	627	0.00120872	0.0064157	627	-0.00951117	0.00134996
627.2	0.462985	0.750531	627.2	0.125433	0.268902	627.2	0.0579098	0.076379	627.2	0.0152143	0.0220265	627.2	0.00669974	0.00646104	627.2	2.605e-05	0.00135954
627.4	0.466714	0.755178	627.4	0.130613	0.270682	627.4	0.0638257	0.0769016	627.4	0.0179711	0.0221797	627.4	0.00250167	0.00650634	627.4	0.00104481	0.00136911
627.6	0.466309	0.759814	627.6	0.1242	0.27246	627.6	0.0570043	0.0774237	627.6	0.0128232	0.0223327	627.6	0.00192279	0.00655162	627.6	0.00062257	0.00137868
627.8	0.474742	0.764439	627.8	0.126317	0.274235	627.8	0.0524419	0.0779452	627.8	0.00610311	0.0224857	627.8	0.00327224	0.00659686	627.8	-0.0111696	0.00138824
628	0.479734	0.769052	628	0.133551	0.276007	628	0.0597833	0.0784662	628	0.0189067	0.0226385	628	0.00362962	0.00664208	628	0.00991994	0.00139779
628.2	0.490195	0.773654	628.2	0.136888	0.277777	628.2	0.0622839	0.0789867	628.2	0.018756	0.0227912	628.2	0.00435656	0.00668726	628.2	0.00233537	0.00140734
628.4	0.483568	0.778245	628.4	0.131408	0.279544	628.4	0.058313	0.0795066	628.4	0.0158921	0.0229438	628.4	0.00149912	0.00673241	628.4	-0.00164002	0.00141688
628.6	0.492378	0.782824	628.6	0.127415	0.281308	628.6	0.0604175	0.080026	628.6	0.0132135	0.0230963	628.6	0.00213975	0.00677753	628.6	-0.00460094	0.00142642
628.8	0.499812	0.787393	628.8	0.135711	0.283069	628.8	0.0597685	0.0805448	628.8	0.0183845	0.0232486	628.8	0.00922841	0.00682262	628.8	0.00342447	0.00143595
629	0.501865	0.79195	629	0.135698	0.284828	629	0.0608657	0.0810631	629	0.0113433	0.0234009	629	0.00414866	0.00686768	629	-0.002855	0.00144547
629.2	0.498231	0.796496	629.2	0.126483	0.286585	629.2	0.056454	0.0815809	629.2	0.0110861	0.023553	629.2	-0.00315171	0.0069127	629.2	-0.00279158	0.00145499
629.4	0.506688	0.801031	629.4	0.134995	0.288338	629.4	0.0583442	0.0820981	629.4	0.01278	0.0237049	629.4	0.00518101	0.0069577	629.4	-0.00954932	0.0014645
629.6	0.514619	0.805555	629.6	0.136936	0.290089	629.6	0.0597671	0.0826148	629.6	0.0137895	0.0238568	629.6	0.00335377	0.00700266	629.6	-0.00316328	0.00147401
629.8	0.514164	0.810068	629.8	0.134001	0.291838	629.8	0.0520109	0.0831309	629.8	0.00609524	0.0240085	629.8	0.00255007	0.0070476	629.8	4.607e-05	0.00148351
630	0.523485	0.81457	630	0.135792	0.293584	630	0.0607372	0.0836466	630	0.0230373	0.0241601	630	0.00387949	0.0070925	630	-0.00167316	0.001493
630.2	0.531366	0.819061	630.2	0.138627	0.295327	630.2	0.0593935	0.0841617	630.2	0.0146986	0.0243116	630.2	-0.00041896	0.00713737	630.2	0.00266439	0.00150249
630.4	0.53268	0.823541	630.4	0.142856	0.297067	630.4	0.0630966	0.0846762	630.4	0.0155416	0.024463	630.4	0.00247139	0.00718222	630.4	-0.00757474	0.00151198
630.6	0.532738	0.82801	630.6	0.141438	0.298805	630.6	0.0640329	0.0851902	630.6	0.0125452	0.0246142	630.6	0.00065678	0.00722703	630.6	-0.0102035	0.00152145
630.8	0.532623	0.832469	630.8	0.13619	0.30054	630.8	0.0580183	0.0857037	630.8	0.00120194	0.0247653	630.8	0.00151962	0.00727181	630.8	-0.00740069	0.00153092
631	0.542677	0.836916	631	0.143869	0.302273	631	0.0648385	0.0862166	631	0.0116375	0.0249163	631	0.00222224	0.00731656	631	-0.00472707	0.00154039
631.2	0.551994	0.841352	631.2	0.141847	0.304003	631.2	0.057897	0.0867291	631.2	0.0224927	0.0250672	631.2	0.00401181	0.00736128	631.2	-0.00212902	0.00154985
631.4	0.549703	0.845778	631.4	0.141748	0.305731	631.4	0.0640522	0.0872409	631.4	0.0115786	0.025218	631.4	0.00153607	0.00740596	631.4	-0.00592846	0.0015593
631.6	0.564684	0.850193	631.6	0.154643	0.307456	631.6	0.0647496	0.0877523	631.6	0.0145398	0.0253686	631.6	0.00770038	0.00745062	631.6	0.00178343	0.00156875
631.8	0.564681	0.854597	631.8	0.148847	0.309178	631.8	0.0636617	0.0882631	631.8	0.0138911	0.0255191	631.8	0.0032391	0.00749525	631.8	0.00361568	0.00157819
632	0.567527	0.858991	632	0.148678	0.310897	632	0.0586897	0.0887734	632	0.0128217	0.0256695	632	0.00404328	0.00753984	632	-0.0002839	0.00158762
632.2	0.572749	0.863373	632.2	0.147792	0.312615	632.2	0.0614298	0.0892832	632.2	0.0060795	0.0258198	632.2	0.00025266	0.00758441	632.2	-0.00380701	0.00159705
632.4	0.576778	0.867745	632.4	0.150907	0.314329	632.4	0.0588268	0.0897924	632.4	0.011021	0.0259699	632.4	0.00371474	0.00762894	632.4	-0.00110525	0.00160647
632.6	0.584595	0.872107	632.6	0.146804	0.316041	632.6	0.0633627	0.0903011	632.6	0.0130385	0.02612	632.6	0.00401825	0.00767345	632.6	-0.00594801	0.00161589
632.8	0.594446	0.876457	632.8	0.152958	0.31775	632.8	0.0662776	0.0908093	632.8	0.0200837	0.0262699	632.8	0.00973219	0.00771792	632.8	0.00387508	0.0016253
633	0.588002	0.880797	633	0.141288	0.319457	633	0.0627476	0.0913169	633	0.0206557	0.0264197	633	0.0008201	0.00776236	633	-0.00303811	0.00163471
633.2	0.58844	0.885127	633.2	0.148427	0.321161	633.2	0.0624081	0.0918241	633.2	0.0190869	0.0265693	633.2	0.00386971	0.00780678	633.2	-0.00343555	0.00164411
633.4	0.596888	0.889446	633.4	0.147319	0.322863	633.4	0.0660947	0.0923307	633.4	0.0146402	0.0267189	633.4	0.0039286	0.00785116	633.4	-0.00168008	0.0016535
633.6	0.6033	0.893754	633.6	0.15394	0.324562	633.6	0.0578045	0.0928367	633.6	0.00983674	0.0268683	633.6	4.524e-05	0.00789551	633.6	-0.00584763	0.00166289
633.8	0.608242	0.898052	633.8	0.150636	0.326259	633.8	0.0604764	0.0933423	633.8	0.0118912	0.0270176	633.8	-0.00102264	0.00793983	633.8	-0.00723356	0.00167227
634	0.613611	0.902339	634	0.149475	0.327953	634	0.0670353	0.0938473	634	0.0173746	0.0271668	634	-0.00074393	0.00798412	634	-0.00208682	0.00168164
634.2	0.619182	0.906616	634.2	0.156197	0.329644	634.2	0.0607079	0.0943518	634.2	0.012441	0.0273159	634.2	0.00589746	0.00802838	634.2	-0.00206798	0.00169101
634.4	0.618741	0.910883	634.4	0.148608	0.331333	634.4	0.0550023	0.0948558	634.4	0.00949986	0.0274648	634.4	-0.00348359	0.00807261	634.4	-0.0116031	0.00170038
634.6	0.628668	0.915139	634.6	0.159231	0.333019	634.6	0.0664543	0.0953592	634.6	0.0157977	0.0276137	634.6	0.00111812	0.00811681	634.6	-0.00279158	0.00170974
634.8	0.624795	0.919385	634.8	0.151899	0.334703	634.8	0.0586401	0.0958621	634.8	0.0116895	0.0277624	634.8	-0.00099546	0.00816098	634.8	-0.00969666	0.00171909
635	0.635285	0.92362	635	0.16055	0.336384	635	0.0646037	0.0963645	635	0.0081032	0.027911	635	-0.00265747	0.00820512	635	-0.0079338	0.00172843
635.2	0.642049	0.927845	635.2	0.163862	0.338063	635.2	0.0700091	0.0968664	635.2	0.0163124	0.0280594	635.2	0.0127885	0.00824922	635.2	-0.0011279	0.00173777
635.4	0.65579	0.93206	635.4	0.166854	0.339739	635.4	0.0737215	0.0973678	635.4	0.0165945	0.0282078	635.4	0.0189561	0.0082933	635.4	0.00421101	0.00174711
635.6	0.650594	0.936264	635.6	0.167282	0.341413	635.6	0.0564397	0.0978686	635.6	0.0218354	0.028356	635.6	0.00761813	0.00833735	635.6	-0.00184268	0.00175644
635.8	0.652776	0.940458	635.8	0.158019	0.343084	635.8	0.0660978	0.098369	635.8	0.0141698	0.0285041	635.8	0.00253528	0.00838137	635.8	4.488e-05	0.00176576
636	0.66605	0.944642	636	0.169177	0.344753	636	0.0713354	0.0988688	636	0.0172678	0.0286521	636	0.00744408	0.00842535	636	-0.00686234	0.00177508
636.2	0.665629	0.948816	636.2	0.166985	0.346419	636.2	0.0709325	0.0993681	636.2	0.00919111	0.0288	636.2	0.00697702	0.00846931	636.2	0.00137931	0.00178439
636.4	0.677373	0.95298	636.4	0.171805	0.348082	636.4	0.0732604	0.0998668	636.4	0.0178376	0.0289478	636.4	0.0063259	0.00851324	636.4	0.00593263	0.00179369
636.6	0.681192	0.957133	636.6	0.165405	0.349744	636.6	0.0716372	0.100365	636.6	0.014	0.0290954	636.6	0.00542873	0.00855713	636.6	0.00131685	0.00180299
636.8	0.675809	0.961276	636.8	0.168813	0.351402	636.8	0.0692998	0.100863	636.8	0.0148054	0.0292429	636.8	0.00421375	0.008601	636.8	-0.00625437	0.00181229
637	0.68648	0.96541	637	0.166685	0.353058	637	0.0699731	0.10136	637	0.024371	0.0293903	637	0.00752705	0.00864484	637	0.00139195	0.00182157
637.2	0.690249	0.969533	637.2	0.170175	0.354712	637.2	0.073495	0.101857	637.2	0.021659	0.0295376	637.2	0.00306839	0.00868864	637.2	-0.00440925	0.00183086
637.4	0.699942	0.973646	637.4	0.161399	0.356363	637.4	0.0724457	0.102353	637.4	0.0135878	0.0296848	637.4	0.00216955	0.00873242	637.4	-0.00141042	0.00184013
637.6	0.693848	0.977749	637.6	0.168188	0.358012	637.6	0.0675779	0.102849	637.6	0.00922901	0.0298318	637.6	-0.00296026	0.00877616	637.6	-0.00977486	0.0018494
637.8	0.697012	0.981842	637.8	0.164701	0.359658	637.8	0.0649947	0.103344	637.8	0.0129734	0.0299787	637.8	-0.00345856	0.00881988	637.8	-0.00706786	0.00185867
638	0.703131	0.985925	638	0.164336	0.361302	638	0.0625282	0.103838	638	0.0103679	0.0301256	638	-0.0012539	0.00886357	638	-0.0124399	0.00186792
638.2	0.711288	0.989998	638.2	0.170752	0.362943	638.2	0.0661076	0.104333	638.2	0.0156906	0.0302723	638.2	0.00060695	0.00890722	638.2	-0.00471395	0.00187718
638.4	0.72266	0.994061	638.4	0.17812	0.364582	638.4	0.0738166	0.104826	638.4	0.0171762	0.0304188	638.4	0.0123772	0.00895085	638.4	-0.00350636	0.00188642
638.6	0.726865	0.998114	638.6	0.178004	0.366218	638.6	0.0756856	0.105319	638.6	0.0223206	0.0305653	638.6	0.00351852	0.00899444	638.6	-0.00479501	0.00189567
638.8	0.729232	1.00216	638.8	0.173426	0.367852	638.8	0.0744573	0.105812	638.8	0.0179837	0.0307116	638.8	0.0090639	0.00903801	638.8	0.00044042	0.0019049
639	0.731011	1.00619	639	0.177392	0.369483	639	0.06699	0.106304	639	0.0176943	0.0308578	639	-0.00117308	0.00908155	639	-0.00176781	0.00191413
639.2	0.735298	1.01021	639.2	0.172896	0.371112	639.2	0.0716988	0.106795	639.2	0.0178834	0.0310039	639.2	0.00626796	0.00912505	639.2	-0.00134104	0.00192335
639.4	0.74446	1.01423	639.4	0.181247	0.372739	639.4	0.0727242	0.107287	639.4	0.0175348	0.0311499	639.4	0.00373095	0.00916853	639.4	0.00127012	0.00193257
639.6	0.743789	1.01823	639.6	0.181706	0.374363	639.6	0.0720609	0.107777	639.6	0.0137575	0.0312958	639.6	0.00524348	0.00921197	639.6	0.00041968	0.00194178
639.8	0.750864	1.02223	639.8	0.193113	0.375984	639.8	0.0747603	0.108267	639.8	0.0220557	0.0314415	639.8	0.00842875	0.00925539	639.8	0.00786835	0.00195099
640	0.760357	1.02621	640	0.182364	0.377603	640	0.067808	0.108757	640	0.0206795	0.0315872	640	0.00300235	0.00929878	640	0.0033496	0.00196019
640.2	0.759405	1.03019	640.2	0.183164	0.37922	640.2	0.0714787	0.109246	640.2	0.0174123	0.0317327	640.2	0.00212139	0.00934213	640.2	-0.00537914	0.00196939
640.4	0.763795	1.03415	640.4	0.187409	0.380834	640.4	0.0706182	0.109734	640.4	0.0233677	0.0318781	640.4	0.0062992	0.00938546	640.4	-0.0130495	0.00197857
640.6	0.767697	1.03811	640.6	0.186249	0.382446	640.6	0.0642923	0.110222	640.6	0.0197032	0.0320234	640.6	0.00184411	0.00942876	640.6	-0.00718898	0.00198776
640.8	0.780619	1.04205	640.8	0.192175	0.384055	640.8	0.07628	0.11071	640.8	0.0182608	0.0321685	640.8	0.00847715	0.00947203	640.8	-0.00129741	0.00199693
641	0.78094	1.04599	641	0.188575	0.385662	641	0.0703379	0.111197	641	0.0154033	0.0323136	641	-6.443e-05	0.00951526	641	0.00374705	0.00200611
641.2	0.777817	1.04992	641.2	0.181465	0.387267	641.2	0.0737642	0.111683	641.2	0.0163446	0.0324585	641.2	0.00574368	0.00955847	641.2	0.001571	0.00201527
641.4	0.791323	1.05383	641.4	0.19071	0.388869	641.4	0.0741445	0.112169	641.4	0.0178955	0.0326033	641.4	0.00827092	0.00960165	641.4	0.00445563	0.00202443
641.6	0.795473	1.05774	641.6	0.192145	0.390469	641.6	0.0712718	0.112655	641.6	0.0189358	0.032748	641.6	-0.00040919	0.0096448	641.6	-0.00408095	0.00203359
641.8	0.801125	1.06164	641.8	0.195356	0.392066	641.8	0.0725194	0.11314	641.8	0.0160921	0.0328926	641.8	0.011075	0.00968792	641.8	0.00012118	0.00204274
642	0.804806	1.06553	642	0.18556	0.393661	642	0.0648941	0.113624	642	0.0175262	0.0330371	642	0.00280041	0.00973101	642	-0.00387329	0.00205188
642.2	0.817739	1.06941	642.2	0.202035	0.395254	642.2	0.0807887	0.114108	642.2	0.0203944	0.0331814	642.2	0.0114145	0.00977407	642.2	-0.00254935	0.00206102
642.4	0.804468	1.07327	642.4	0.186428	0.396844	642.4	0.0654517	0.114592	642.4	0.00174291	0.0333257	642.4	-0.0036934	0.0098171	642.4	-0.0131924	0.00207015
642.6	0.822915	1.07713	642.6	0.202077	0.398432	642.6	0.0837306	0.115075	642.6	0.0183411	0.0334698	642.6	0.0093469	0.0098601	642.6	0.00375921	0.00207927
642.8	0.82232	1.08099	642.8	0.197012	0.400017	642.8	0.0728901	0.115557	642.8	0.0148612	0.0336138	642.8	0.00219029	0.00990307	642.8	-0.00846976	0.00208839
643	0.834361	1.08483	643	0.198385	0.4016	643	0.0808388	0.116039	643	0.0219243	0.0337577	643	0.00203985	0.00994601	643	0.0021897	0.00209751
643.2	0.833525	1.08866	643.2	0.193522	0.40318	643.2	0.0770401	0.116521	643.2	0.0129102	0.0339014	643.2	0.00487703	0.00998892	643.2	-0.00493091	0.00210661
643.4	0.829663	1.09248	643.4	0.188851	0.404759	643.4	0.0657543	0.117001	643.4	0.0143166	0.0340451	643.4	-0.00525028	0.0100318	643.4	-0.0104884	0.00211572
643.6	0.848463	1.09629	643.6	0.198764	0.406335	643.6	0.0714174	0.117482	643.6	0.0130351	0.0341886	643.6	0.00344938	0.0100747	643.6	-0.00718969	0.00212481
643.8	0.851547	1.1001	643.8	0.200665	0.407908	643.8	0.0756782	0.117962	643.8	0.0207611	0.0343321	643.8	0.00690192	0.0101175	643.8	-0.00495118	0.00213391
644	0.851421	1.10389	644	0.198298	0.409479	644	0.0754057	0.118441	644	0.0171536	0.0344754	644	0.0032503	0.0101603	644	-0.00582355	0.00214299
644.2	0.859348	1.10768	644.2	0.20748	0.411048	644.2	0.0807296	0.11892	644.2	0.0201817	0.0346186	644.2	0.00819224	0.010203	644.2	-0.00650233	0.00215207
644.4	0.86108	1.11145	644.4	0.200913	0.412614	644.4	0.0712932	0.119399	644.4	0.0127648	0.0347616	644.4	0.00373191	0.0102458	644.4	-0.00431842	0.00216114
644.6	0.878349	1.11522	644.6	0.212616	0.414178	644.6	0.0911661	0.119877	644.6	0.025169	0.0349046	644.6	0.0128073	0.0102885	644.6	0.00642639	0.00217021
644.8	0.87902	1.11898	644.8	0.204632	0.41574	644.8	0.0790003	0.120354	644.8	0.021539	0.0350475	644.8	0.00190467	0.0103312	644.8	-0.00140589	0.00217928
645	0.884292	1.12273	645	0.205861	0.417299	645	0.0807405	0.120831	645	0.0173689	0.0351902	645	0.00613326	0.0103738	645	-0.00465673	0.00218833
645.2	0.887574	1.12647	645.2	0.203116	0.418856	645.2	0.0853678	0.121308	645.2	0.0144253	0.0353328	645.2	0.00685686	0.0104164	645.2	-0.00813073	0.00219738
645.4	0.88591	1.1302	645.4	0.212319	0.420411	645.4	0.0762528	0.121784	645.4	0.0248776	0.0354753	645.4	0.0055539	0.010459	645.4	0.00323492	0.00220643
645.6	0.894288	1.13392	645.6	0.209964	0.421963	645.6	0.0795787	0.122259	645.6	0.0112506	0.0356177	645.6	-0.00065833	0.0105016	645.6	-0.00062293	0.00221547
645.8	0.897193	1.13763	645.8	0.203647	0.423513	645.8	0.0759781	0.122734	645.8	0.0112725	0.03576	645.8	0.00297278	0.0105441	645.8	-0.00035042	0.0022245
646	0.914467	1.14133	646	0.216442	0.425061	646	0.09105	0.123209	646	0.0246774	0.0359021	646	0.0131217	0.0105866	646	-0.00260249	0.00223353
646.2	0.909003	1.14503	646.2	0.209541	0.426606	646.2	0.0874969	0.123683	646.2	0.0226596	0.0360442	646.2	0.00067466	0.0106291	646.2	0.00169283	0.00224256
646.4	0.915236	1.14871	646.4	0.215339	0.428149	646.4	0.0831188	0.124156	646.4	0.0192683	0.0361861	646.4	0.00913543	0.0106715	646.4	-0.00320214	0.00225157
646.6	0.914341	1.15239	646.6	0.208837	0.429689	646.6	0.0828165	0.124629	646.6	0.0170236	0.0363279	646.6	0.00286335	0.0107139	646.6	-0.00294822	0.00226058
646.8	0.92294	1.15606	646.8	0.214642	0.431228	646.8	0.0872186	0.125102	646.8	0.0171817	0.0364696	646.8	0.0096609	0.0107563	646.8	-0.00200552	0.00226959
647	0.924749	1.15971	647	0.211901	0.432764	647	0.0811518	0.125574	647	0.0146826	0.0366112	647	0.00145239	0.0107987	647	-0.00659484	0.00227859
647.2	0.933713	1.16336	647.2	0.217344	0.434297	647.2	0.0877863	0.126046	647.2	0.0248686	0.0367527	647.2	0.0065195	0.010841	647.2	-0.00234407	0.00228758
647.4	0.93826	1.167	647.4	0.219078	0.435829	647.4	0.0794927	0.126517	647.4	0.0115934	0.0368941	647.4	0.00337952	0.0108833	647.4	-0.00337476	0.00229657
647.6	0.955959	1.17064	647.6	0.228829	0.437358	647.6	0.0841073	0.126987	647.6	0.0271099	0.0370353	647.6	0.0133793	0.0109256	647.6	0.00375992	0.00230556
647.8	0.951991	1.17426	647.8	0.213748	0.438885	647.8	0.079389	0.127457	647.8	0.0178004	0.0371765	647.8	0.00172991	0.0109678	647.8	-2.497e-05	0.00231453
648	0.944783	1.17787	648	0.216467	0.440409	648	0.0773643	0.127927	648	0.0133441	0.0373175	648	0.00258964	0.01101	648	-0.00966471	0.00232351
648.2	0.960029	1.18148	648.2	0.220901	0.441931	648.2	0.0839799	0.128396	648.2	0.0239473	0.0374584	648.2	0.00560087	0.0110522	648.2	-0.00385779	0.00233247
648.4	0.968525	1.18507	648.4	0.231646	0.443451	648.4	0.0865463	0.128865	648.4	0.0322858	0.0375992	648.4	0.0070917	0.0110943	648.4	-0.00678414	0.00234143
648.6	0.974736	1.18866	648.6	0.228884	0.444969	648.6	0.0908893	0.129333	648.6	0.0206795	0.0377399	648.6	0.00816506	0.0111365	648.6	0.00043875	0.00235039
648.8	0.985268	1.19224	648.8	0.224389	0.446484	648.8	0.0935422	0.129801	648.8	0.0226682	0.0378804	648.8	0.00691074	0.0111786	648.8	0.00442964	0.00235934
649	0.972883	1.19581	649	0.222695	0.447997	649	0.0791651	0.130268	649	0.0134848	0.0380209	649	0.00072473	0.0112206	649	-0.00867957	0.00236828
649.2	0.98634	1.19937	649.2	0.22372	0.449508	649.2	0.0806564	0.130735	649.2	0.0115963	0.0381612	649.2	0.00666779	0.0112627	649.2	-0.00926799	0.00237722
649.4	0.987955	1.20292	649.4	0.227579	0.451016	649.4	0.0867661	0.131201	649.4	0.0268517	0.0383015	649.4	0.0110146	0.0113047	649.4	-0.00019616	0.00238615
649.6	0.992204	1.20647	649.6	0.23098	0.452522	649.6	0.0888346	0.131667	649.6	0.0223823	0.0384416	649.6	0.0131225	0.0113466	649.6	0.0020209	0.00239508
649.8	0.999625	1.21	649.8	0.227251	0.454026	649.8	0.082542	0.132132	649.8	0.0121668	0.0385816	649.8	0.00478572	0.0113886	649.8	-0.00918287	0.002404
650	1.01007	1.21353	650	0.233345	0.455528	650	0.0869745	0.132597	650	0.0183109	0.0387215	650	0.0116374	0.0114305	650	0.00834566	0.00241292
650.2	1.01039	1.21705	650.2	0.228675	0.457028	650.2	0.0839761	0.133061	650.2	0.0227655	0.0388613	650.2	1.401e-05	0.0114724	650.2	-0.00319618	0.00242183
650.4	1.01846	1.22056	650.4	0.237106	0.458525	650.4	0.0876707	0.133525	650.4	0.0223654	0.0390009	650.4	0.00757116	0.0115143	650.4	-0.00212663	0.00243073
650.6	1.01815	1.22406	650.6	0.232974	0.46002	650.6	0.0899957	0.133988	650.6	0.0200437	0.0391405	650.6	0.00880116	0.0115561	650.6	-0.00130147	0.00243963
650.8	1.02743	1.22755	650.8	0.237834	0.461512	650.8	0.0879737	0.134451	650.8	0.0244561	0.0392799	650.8	0.0107102	0.0115979	650.8	-0.00457162	0.00244852
651	1.03049	1.23103	651	0.232192	0.463003	651	0.0863348	0.134913	651	0.0191053	0.0394193	651	0.00506395	0.0116397	651	-0.00159091	0.00245741
651.2	1.02981	1.23451	651.2	0.234839	0.464491	651.2	0.0829493	0.135375	651.2	0.0176082	0.0395585	651.2	0.00100368	0.0116814	651.2	-0.00504941	0.00246629
651.4	1.03958	1.23797	651.4	0.240513	0.465977	651.4	0.089002	0.135837	651.4	0.0189021	0.0396976	651.4	0.00347227	0.0117232	651.4	-0.00295848	0.00247517
651.6	1.04584	1.24143	651.6	0.238572	0.467461	651.6	0.0914701	0.136297	651.6	0.00983007	0.0398366	651.6	0.00563353	0.0117649	651.6	-0.00539464	0.00248404
651.8	1.04799	1.24488	651.8	0.237397	0.468942	651.8	0.0859297	0.136758	651.8	0.0249897	0.0399755	651.8	0.00481385	0.0118065	651.8	-0.00149506	0.00249291
652	1.0512	1.24832	652	0.238477	0.470421	652	0.0829874	0.137218	652	0.0188838	0.0401142	652	0.00367826	0.0118482	652	-0.00156134	0.00250177
652.2	1.06534	1.25176	652.2	0.244919	0.471898	652.2	0.0903426	0.137677	652.2	0.0227125	0.0402529	652.2	0.012099	0.0118898	652.2	-0.00164741	0.00251062
652.4	1.06621	1.25518	652.4	0.243432	0.473373	652.4	0.0872494	0.138136	652.4	0.0265218	0.0403915	652.4	0.00941747	0.0119313	652.4	0.00167733	0.00251947
652.6	1.06926	1.2586	652.6	0.242117	0.474846	652.6	0.0890378	0.138595	652.6	0.0237375	0.0405299	652.6	0.00999326	0.0119729	652.6	-0.00108236	0.00252831
652.8	1.0765	1.26201	652.8	0.249509	0.476316	652.8	0.0885511	0.139053	652.8	0.0213192	0.0406682	652.8	0.0102724	0.0120144	652.8	-0.00221843	0.00253715
653	1.07157	1.26541	653	0.248751	0.477784	653	0.0854651	0.139511	653	0.0178099	0.0408064	653	0.00111955	0.0120559	653	-0.00207847	0.00254598
653.2	1.08492	1.2688	653.2	0.249376	0.47925	653.2	0.0915075	0.139968	653.2	0.0217698	0.0409445	653.2	0.009597	0.0120974	653.2	-0.00796789	0.00255481
653.4	1.08719	1.27218	653.4	0.249838	0.480714	653.4	0.0877036	0.140424	653.4	0.0202883	0.0410825	653.4	0.00656813	0.0121388	653.4	-0.0029394	0.00256363
653.6	1.09512	1.27556	653.6	0.251219	0.482175	653.6	0.0905703	0.14088	653.6	0.025776	0.0412204	653.6	0.00484055	0.0121802	653.6	-4.023e-05	0.00257245
653.8	1.10101	1.27892	653.8	0.251068	0.483635	653.8	0.0933214	0.141336	653.8	0.0297275	0.0413582	653.8	0.00872654	0.0122216	653.8	0.00543529	0.00258126
654	1.11346	1.28228	654	0.258631	0.485092	654	0.0910715	0.141791	654	0.0226453	0.0414959	654	0.0107095	0.0122629	654	0.00519425	0.00259006
654.2	1.10901	1.28563	654.2	0.257941	0.486547	654.2	0.0916654	0.142246	654.2	0.0240386	0.0416334	654.2	0.0109896	0.0123042	654.2	0.00211364	0.00259886
654.4	1.11744	1.28897	654.4	0.25561	0.487999	654.4	0.0966943	0.1427	654.4	0.0256794	0.0417708	654.4	0.00490826	0.0123455	654.4	0.00252587	0.00260765
654.6	1.1208	1.29231	654.6	0.25698	0.48945	654.6	0.0981468	0.143154	654.6	0.0259205	0.0419082	654.6	0.00976175	0.0123868	654.6	0.00592381	0.00261644
654.8	1.12343	1.29563	654.8	0.256036	0.490898	654.8	0.0940963	0.143608	654.8	0.0337377	0.0420454	654.8	0.0132958	0.012428	654.8	0.00061184	0.00262522
655	1.12563	1.29895	655	0.251825	0.492344	655	0.0960535	0.14406	655	0.0200425	0.0421825	655	0.00568289	0.0124692	655	-0.00777572	0.002634
655.2	1.13581	1.30226	655.2	0.260336	0.493788	655.2	0.0950261	0.144513	655.2	0.0221055	0.0423195	655.2	0.0102965	0.0125104	655.2	0.00583822	0.00264277
655.4	1.14088	1.30556	655.4	0.255943	0.49523	655.4	0.0912581	0.144965	655.4	0.0223947	0.0424564	655.4	0.00270408	0.0125516	655.4	-0.00280088	0.00265154
655.6	1.14928	1.30886	655.6	0.263679	0.49667	655.6	0.100408	0.145416	655.6	0.0253702	0.0425932	655.6	0.0075404	0.0125927	655.6	0.0004912	0.0026603
655.8	1.15155	1.31214	655.8	0.259172	0.498108	655.8	0.10055	0.145867	655.8	0.0200978	0.0427298	655.8	0.00030178	0.0126338	655.8	-0.00105304	0.00266905
656	1.14935	1.31542	656	0.260898	0.499543	656	0.0890988	0.146318	656	0.0201767	0.0428664	656	0.00590628	0.0126748	656	-0.00697583	0.0026778
656.2	1.15199	1.31869	656.2	0.262781	0.500976	656.2	0.0905694	0.146768	656.2	0.0229753	0.0430028	656.2	0.00576323	0.0127159	656.2	-0.000256	0.00268654
656.4	1.16156	1.32195	656.4	0.267632	0.502407	656.4	0.0970298	0.147217	656.4	0.0150424	0.0431392	656.4	0.00583833	0.0127569	656.4	0.00184876	0.00269528
656.6	1.1819	1.3252	656.6	0.271352	0.503836	656.6	0.0972146	0.147666	656.6	0.0245248	0.0432754	656.6	0.0134859	0.0127979	656.6	0.00214535	0.00270401
656.8	1.17949	1.32845	656.8	0.273984	0.505263	656.8	0.0991846	0.148115	656.8	0.0293947	0.0434115	656.8	0.0191264	0.0128388	656.8	0.00608522	0.00271274
657	1.18469	1.33169	657	0.272119	0.506687	657	0.101126	0.148563	657	0.0247093	0.0435475	657	0.00874156	0.0128798	657	0.00318271	0.00272146
657.2	1.17978	1.33492	657.2	0.265641	0.50811	657.2	0.097436	0.149011	657.2	0.0189808	0.0436834	657.2	0.00517362	0.0129207	657.2	-0.00029653	0.00273018
657.4	1.18994	1.33814	657.4	0.271142	0.50953	657.4	0.0985497	0.149458	657.4	0.0309833	0.0438192	657.4	0.0147988	0.0129615	657.4	0.00124675	0.00273889
657.6	1.1982	1.34135	657.6	0.263698	0.510948	657.6	0.0988265	0.149905	657.6	0.0252107	0.0439549	657.6	0.00736421	0.0130024	657.6	-0.00197595	0.00274759
657.8	1.19098	1.34456	657.8	0.263042	0.512364	657.8	0.0922276	0.150351	657.8	0.0142484	0.0440905	657.8	0.00922722	0.0130432	657.8	-0.00847071	0.00275629
658	1.20554	1.34776	658	0.26426	0.513778	658	0.0948773	0.150797	658	0.0264359	0.0442259	658	0.00772375	0.013084	658	-0.00075549	0.00276499
658.2	1.20867	1.35095	658.2	0.268044	0.51519	658.2	0.0957919	0.151243	658.2	0.0219095	0.0443613	658.2	0.00172395	0.0131247	658.2	-0.00182027	0.00277368
658.4	1.22586	1.35413	658.4	0.279234	0.516599	658.4	0.102811	0.151688	658.4	0.033083	0.0444965	658.4	0.00634211	0.0131654	658.4	-0.00013751	0.00278236
658.6	1.21369	1.3573	658.6	0.276455	0.518007	658.6	0.0961765	0.152132	658.6	0.0219618	0.0446317	658.6	0.00049514	0.0132061	658.6	-0.00057858	0.00279104
658.8	1.22072	1.36047	658.8	0.272891	0.519412	658.8	0.100147	0.152576	658.8	0.0222984	0.0447667	658.8	0.00630111	0.0132468	658.8	-0.00058788	0.00279971
659	1.23337	1.36363	659	0.276032	0.520816	659	0.10485	0.15302	659	0.0239137	0.0449016	659	0.00659508	0.0132875	659	2.199e-05	0.00280838
659.2	1.23518	1.36678	659.2	0.279201	0.522217	659.2	0.100163	0.153463	659.2	0.0206519	0.0450364	659.2	0.00979227	0.0133281	659.2	-0.00264806	0.00281704
659.4	1.23377	1.36993	659.4	0.278533	0.523616	659.4	0.0953887	0.153905	659.4	0.0231398	0.0451712	659.4	0.00334305	0.0133687	659.4	-0.00218815	0.0028257
659.6	1.24452	1.37306	659.6	0.280094	0.525013	659.6	0.107665	0.154348	659.6	0.0299459	0.0453057	659.6	0.0076248	0.0134092	659.6	0.00149971	0.00283435
659.8	1.24881	1.37619	659.8	0.281714	0.526408	659.8	0.108301	0.154789	659.8	0.0300415	0.0454402	659.8	0.0108015	0.0134498	659.8	0.00480276	0.00284299
660	1.25535	1.37931	660	0.281403	0.5278	660	0.103751	0.155231	660	0.0258365	0.0455746	660	0.0142128	0.0134903	660	-0.00414842	0.00285163
660.2	1.25316	1.38243	660.2	0.293274	0.529191	660.2	0.107679	0.155671	660.2	0.0302003	0.0457089	660.2	0.0118007	0.0135307	660.2	0.00207907	0.00286027
660.4	1.26338	1.38553	660.4	0.287585	0.53058	660.4	0.102485	0.156112	660.4	0.0253568	0.045843	660.4	0.0124957	0.0135712	660.4	-0.00311893	0.00286889
660.6	1.26194	1.38863	660.6	0.28455	0.531966	660.6	0.104863	0.156552	660.6	0.0271364	0.0459771	660.6	0.00041193	0.0136116	660.6	-0.00440186	0.00287752
660.8	1.26992	1.39172	660.8	0.290639	0.53335	660.8	0.104973	0.156991	660.8	0.0287154	0.0461111	660.8	0.00855035	0.013652	660.8	0.00253516	0.00288614
661	1.27653	1.39481	661	0.284166	0.534733	661	0.0951563	0.15743	661	0.0282863	0.0462449	661	0.00645989	0.0136924	661	-0.00050372	0.00289475
661.2	1.27867	1.39788	661.2	0.284955	0.536113	661.2	0.103851	0.157868	661.2	0.0274335	0.0463786	661.2	0.0108978	0.0137327	661.2	-0.0058338	0.00290336
661.4	1.28533	1.40095	661.4	0.279835	0.537491	661.4	0.103987	0.158307	661.4	0.0244249	0.0465122	661.4	0.00801891	0.013773	661.4	0.00235134	0.00291196
661.6	1.29142	1.40401	661.6	0.284733	0.538867	661.6	0.0956498	0.158744	661.6	0.0190793	0.0466458	661.6	0.0037145	0.0138133	661.6	-0.00144857	0.00292055
661.8	1.29223	1.40707	661.8	0.288564	0.540241	661.8	0.0985921	0.159181	661.8	0.0235325	0.0467792	661.8	0.00693434	0.0138536	661.8	-0.00392884	0.00292915
662	1.30575	1.41011	662	0.290685	0.541613	662	0.107249	0.159618	662	0.0262931	0.0469125	662	0.0113572	0.0138938	662	-0.00382704	0.00293773
662.2	1.30346	1.41315	662.2	0.299805	0.542983	662.2	0.101314	0.160054	662.2	0.0350776	0.0470457	662.2	0.0150527	0.013934	662.2	-0.00232738	0.00294631
662.4	1.30542	1.41618	662.4	0.292318	0.544351	662.4	0.098385	0.16049	662.4	0.0232335	0.0471788	662.4	0.012793	0.0139742	662.4	0.00033885	0.00295489
662.6	1.30569	1.4192	662.6	0.299599	0.545717	662.6	0.102594	0.160925	662.6	0.0173462	0.0473117	662.6	0.00378889	0.0140143	662.6	-0.00572032	0.00296346
662.8	1.30878	1.42222	662.8	0.297636	0.54708	662.8	0.102919	0.16136	662.8	0.0256696	0.0474446	662.8	0.00903028	0.0140544	662.8	-0.00622433	0.00297202
663	1.32464	1.42523	663	0.301289	0.548442	663	0.104351	0.161795	663	0.0318032	0.0475774	663	0.013868	0.0140945	663	0.00566655	0.00298058
663.2	1.33099	1.42823	663.2	0.301267	0.549801	663.2	0.101479	0.162229	663.2	0.0243223	0.04771	663.2	0.0107557	0.0141346	663.2	-0.00187105	0.00298913
663.4	1.34203	1.43123	663.4	0.302636	0.551159	663.4	0.102521	0.162662	663.4	0.0187872	0.0478426	663.4	0.00502938	0.0141746	663.4	-0.00454491	0.00299768
663.6	1.32932	1.43421	663.6	0.293047	0.552515	663.6	0.0987974	0.163095	663.6	0.0191608	0.047975	663.6	0.00313729	0.0142146	663.6	-0.0113778	0.00300622
663.8	1.33687	1.43719	663.8	0.29253	0.553868	663.8	0.0986801	0.163528	663.8	0.0202304	0.0481074	663.8	-0.00468642	0.0142546	663.8	-0.00176042	0.00301476
664	1.344	1.44017	664	0.301538	0.555219	664	0.104657	0.16396	664	0.0238617	0.0482396	664	0.00979751	0.0142945	664	-0.00467366	0.00302329
664.2	1.34592	1.44313	664.2	0.302842	0.556569	664.2	0.105323	0.164392	664.2	0.023511	0.0483717	664.2	0.0122775	0.0143345	664.2	0.00376874	0.00303182
664.4	1.35667	1.44609	664.4	0.305677	0.557916	664.4	0.108031	0.164823	664.4	0.0285986	0.0485038	664.4	0.00678247	0.0143744	664.4	-0.00336903	0.00304034
664.6	1.35796	1.44904	664.6	0.302051	0.559261	664.6	0.111021	0.165254	664.6	0.0217365	0.0486357	664.6	0.00672048	0.0144142	664.6	-0.00528425	0.00304886
664.8	1.36915	1.45198	664.8	0.309601	0.560605	664.8	0.107696	0.165685	664.8	0.032451	0.0487675	664.8	0.0116226	0.0144541	664.8	-0.00035518	0.00305737
665	1.37247	1.45492	665	0.312434	0.561946	665	0.109393	0.166114	665	0.0302745	0.0488992	665	0.0123569	0.0144939	665	-0.00052971	0.00306587
665.2	1.3644	1.45785	665.2	0.311711	0.563285	665.2	0.105267	0.166544	665.2	0.0269397	0.0490308	665.2	0.0116186	0.0145337	665.2	-0.00334734	0.00307437
665.4	1.37323	1.46077	665.4	0.305961	0.564623	665.4	0.101926	0.166973	665.4	0.0240515	0.0491623	665.4	0.00058907	0.0145734	665.4	-0.00736707	0.00308286
665.6	1.38336	1.46369	665.6	0.313024	0.565958	665.6	0.107589	0.167402	665.6	0.0249491	0.0492937	665.6	0.0113198	0.0146132	665.6	-0.00871652	0.00309135
665.8	1.39173	1.46659	665.8	0.302656	0.567291	665.8	0.108185	0.16783	665.8	0.0282698	0.049425	665.8	0.0115234	0.0146529	665.8	-0.00074548	0.00309984
666	1.39037	1.46949	666	0.30624	0.568622	666	0.110465	0.168258	666	0.0240184	0.0495561	666	0.00440639	0.0146926	666	-0.00692862	0.00310832
666.2	1.39136	1.47239	666.2	0.312746	0.569952	666.2	0.110937	0.168685	666.2	0.026099	0.0496872	666.2	0.00480956	0.0147322	666.2	0.00518876	0.00311679
666.4	1.39642	1.47527	666.4	0.311713	0.571279	666.4	0.102186	0.169112	666.4	0.0258573	0.0498182	666.4	0.00782627	0.0147718	666.4	-0.00193828	0.00312526
666.6	1.40065	1.47815	666.6	0.312809	0.572604	666.6	0.110524	0.169538	666.6	0.0332852	0.049949	666.6	0.0132071	0.0148114	666.6	-0.00389642	0.00313372
666.8	1.41306	1.48103	666.8	0.322803	0.573927	666.8	0.111438	0.169964	666.8	0.0346285	0.0500798	666.8	0.0130078	0.014851	666.8	0.00135309	0.00314218
667	1.416	1.48389	667	0.315933	0.575248	667	0.109916	0.17039	667	0.0288382	0.0502104	667	0.00773073	0.0148905	667	-0.00225976	0.00315063
667.2	1.41626	1.48675	667.2	0.31502	0.576568	667.2	0.106123	0.170815	667.2	0.0282017	0.050341	667.2	-0.00071627	0.0149301	667.2	-0.00336975	0.00315907
667.4	1.42797	1.4896	667.4	0.317917	0.577885	667.4	0.118931	0.171239	667.4	0.0260628	0.0504714	667.4	0.0135645	0.0149695	667.4	0.0020178	0.00316752
667.6	1.43594	1.49245	667.6	0.325443	0.5792	667.6	0.11396	0.171663	667.6	0.0332886	0.0506018	667.6	0.0092656	0.015009	667.6	0.00080448	0.00317595
667.8	1.42773	1.49528	667.8	0.318575	0.580514	667.8	0.111088	0.172087	667.8	0.0284594	0.050732	667.8	0.0059256	0.0150484	667.8	-0.002011	0.00318438
668	1.43941	1.49812	668	0.325634	0.581825	668	0.114073	0.172511	668	0.0268107	0.0508621	668	0.0113699	0.0150878	668	-0.00416869	0.00319281
668.2	1.44175	1.50094	668.2	0.32509	0.583134	668.2	0.113743	0.172933	668.2	0.0294493	0.0509921	668.2	0.0103936	0.0151272	668.2	-0.0012514	0.00320123
668.4	1.45025	1.50376	668.4	0.324246	0.584442	668.4	0.111885	0.173356	668.4	0.025431	0.0511221	668.4	0.00809091	0.0151666	668.4	0.00148445	0.00320964
668.6	1.44624	1.50657	668.6	0.322664	0.585747	668.6	0.108416	0.173778	668.6	0.0275849	0.0512519	668.6	0.0077576	0.0152059	668.6	-0.00488037	0.00321805
668.8	1.45189	1.50937	668.8	0.322815	0.58705	668.8	0.112265	0.174199	668.8	0.0238658	0.0513816	668.8	0.00722879	0.0152452	668.8	-0.0035972	0.00322645
669	1.45217	1.51217	669	0.325287	0.588352	669	0.110297	0.17462	669	0.0215848	0.0515112	669	0.00612324	0.0152845	669	0.00295144	0.00323485
669.2	1.46794	1.51496	669.2	0.330238	0.589651	669.2	0.109588	0.175041	669.2	0.0270308	0.0516407	669.2	0.00671333	0.0153237	669.2	-0.0025	0.00324325
669.4	1.46376	1.51774	669.4	0.333351	0.590949	669.4	0.119584	0.175461	669.4	0.0255166	0.0517701	669.4	0.0150289	0.0153629	669.4	0.00225502	0.00325164
669.6	1.47462	1.52051	669.6	0.340831	0.592245	669.6	0.115384	0.175881	669.6	0.0331364	0.0518993	669.6	0.017944	0.0154021	669.6	0.00461251	0.00326002
669.8	1.47596	1.52328	669.8	0.334055	0.593538	669.8	0.116514	0.176301	669.8	0.0305923	0.0520285	669.8	0.00775331	0.0154413	669.8	-0.00460929	0.0032684
670	1.47554	1.52605	670	0.331524	0.59483	670	0.112468	0.17672	670	0.022738	0.0521576	670	0.00511426	0.0154804	670	-6.956e-05	0.00327677
670.2	1.48035	1.5288	670.2	0.331338	0.59612	670.2	0.112216	0.177138	670.2	0.0321275	0.0522866	670.2	0.00970167	0.0155195	670.2	-0.00418442	0.00328514
670.4	1.48433	1.53155	670.4	0.337626	0.597408	670.4	0.112663	0.177556	670.4	0.028694	0.0524155	670.4	0.00775951	0.0155586	670.4	-0.00627726	0.0032935
670.6	1.49151	1.53429	670.6	0.34064	0.598694	670.6	0.116088	0.177974	670.6	0.0312584	0.0525443	670.6	0.00482386	0.0155977	670.6	0.00037056	0.00330185
670.8	1.49622	1.53703	670.8	0.332397	0.599978	670.8	0.110349	0.178391	670.8	0.0283392	0.0526729	670.8	0.00392526	0.0156367	670.8	-0.00542182	0.00331021
671	1.50502	1.53976	671	0.330496	0.60126	671	0.111801	0.178808	671	0.0301085	0.0528015	671	0.00853533	0.0156757	671	-0.0078873	0.00331855
671.2	1.50672	1.54248	671.2	0.343841	0.60254	671.2	0.122208	0.179224	671.2	0.0350624	0.0529299	671.2	0.0144116	0.0157147	671.2	0.00267607	0.00332689
671.4	1.51211	1.5452	671.4	0.3436	0.603818	671.4	0.122618	0.17964	671.4	0.0355871	0.0530583	671.4	0.0135543	0.0157536	671.4	0.00746232	0.00333523
671.6	1.51655	1.5479	671.6	0.339867	0.605094	671.6	0.110008	0.180055	671.6	0.022914	0.0531865	671.6	0.0063619	0.0157925	671.6	-0.00319546	0.00334356
671.8	1.51233	1.55061	671.8	0.336478	0.606368	671.8	0.109654	0.18047	671.8	0.0314038	0.0533147	671.8	0.00982469	0.0158315	671.8	-0.00472683	0.00335188
672	1.52316	1.5533	672	0.340001	0.607641	672	0.116329	0.180885	672	0.0263284	0.0534427	672	0.00537676	0.0158703	672	-0.00111908	0.0033602
672.2	1.52865	1.55599	672.2	0.344631	0.608911	672.2	0.116292	0.181299	672.2	0.0290442	0.0535707	672.2	0.00818795	0.0159092	672.2	-0.0126666	0.00336852
672.4	1.52649	1.55868	672.4	0.342974	0.61018	672.4	0.112565	0.181713	672.4	0.0276867	0.0536985	672.4	0.011702	0.015948	672.4	-0.00787157	0.00337683
672.6	1.53907	1.56135	672.6	0.353521	0.611447	672.6	0.117768	0.182126	672.6	0.0277735	0.0538263	672.6	0.00747603	0.0159868	672.6	-0.00223511	0.00338513
672.8	1.53222	1.56402	672.8	0.344573	0.612711	672.8	0.114449	0.182539	672.8	0.032461	0.0539539	672.8	0.00649112	0.0160255	672.8	0.00186973	0.00339343
673	1.53913	1.56668	673	0.343441	0.613974	673	0.118401	0.182952	673	0.0311247	0.0540815	673	0.00846452	0.0160643	673	0.00116855	0.00340172
673.2	1.55277	1.56934	673.2	0.351532	0.615235	673.2	0.118638	0.183364	673.2	0.0332046	0.0542089	673.2	0.0117721	0.016103	673.2	0.00245672	0.00341001
673.4	1.55507	1.57199	673.4	0.354735	0.616494	673.4	0.116436	0.183775	673.4	0.0368529	0.0543362	673.4	0.00557321	0.0161417	673.4	0.00566608	0.0034183
673.6	1.55966	1.57463	673.6	0.35619	0.617751	673.6	0.120741	0.184187	673.6	0.0252879	0.0544634	673.6	0.0122382	0.0161803	673.6	0.00152427	0.00342657
673.8	1.55477	1.57727	673.8	0.353882	0.619007	673.8	0.119063	0.184597	673.8	0.0283638	0.0545906	673.8	0.00975317	0.0162189	673.8	0.0056842	0.00343485
674	1.55731	1.5799	674	0.350904	0.62026	674	0.108328	0.185008	674	0.0215166	0.0547176	674	0.00222486	0.0162575	674	-0.0138843	0.00344312
674.2	1.5647	1.58253	674.2	0.356114	0.621512	674.2	0.118199	0.185418	674.2	0.0278619	0.0548445	674.2	0.0161054	0.0162961	674.2	0.00325614	0.00345138
674.4	1.56936	1.58515	674.4	0.36455	0.622761	674.4	0.117112	0.185827	674.4	0.0358003	0.0549713	674.4	0.0140194	0.0163347	674.4	0.00329691	0.00345964
674.6	1.5779	1.58776	674.6	0.357366	0.624009	674.6	0.11566	0.186236	674.6	0.0334006	0.0550981	674.6	0.0085718	0.0163732	674.6	-0.00210541	0.00346789
674.8	1.57966	1.59036	674.8	0.361954	0.625255	674.8	0.121681	0.186645	674.8	0.0311187	0.0552247	674.8	0.00693697	0.0164117	674.8	-0.0094642	0.00347613
675	1.57711	1.59296	675	0.351403	0.626499	675	0.118632	0.187053	675	0.0296653	0.0553512	675	0.00503105	0.0164502	675	-0.00585216	0.00348438
675.2	1.58092	1.59555	675.2	0.361698	0.627741	675.2	0.122251	0.187461	675.2	0.0326527	0.0554776	675.2	0.0108463	0.0164886	675.2	0.00042993	0.00349261
675.4	1.58837	1.59814	675.4	0.356902	0.628981	675.4	0.113935	0.187868	675.4	0.0216294	0.0556039	675.4	0.00121635	0.016527	675.4	-0.00910228	0.00350084
675.6	1.5978	1.60072	675.6	0.363894	0.63022	675.6	0.125523	0.188275	675.6	0.0359729	0.0557301	675.6	0.0135941	0.0165654	675.6	0.00268251	0.00350907
675.8	1.61069	1.60329	675.8	0.368777	0.631456	675.8	0.125436	0.188682	675.8	0.0387603	0.0558562	675.8	0.0105807	0.0166038	675.8	-0.00125235	0.00351729
676	1.6047	1.60586	676	0.368523	0.632691	676	0.124462	0.189088	676	0.0352546	0.0559822	676	0.0105187	0.0166421	676	-0.00435442	0.00352551
676.2	1.60316	1.60842	676.2	0.374387	0.633924	676.2	0.12159	0.189493	676.2	0.0318804	0.0561081	676.2	0.00643915	0.0166804	676.2	0.00443798	0.00353372
676.4	1.61389	1.61098	676.4	0.36646	0.635154	676.4	0.116303	0.189899	676.4	0.0246492	0.0562339	676.4	0.0019173	0.0167187	676.4	-0.00593418	0.00354192
676.6	1.61693	1.61353	676.6	0.370325	0.636384	676.6	0.126391	0.190303	676.6	0.028153	0.0563596	676.6	0.0159528	0.016757	676.6	0.00237185	0.00355012
676.8	1.62088	1.61607	676.8	0.372386	0.637611	676.8	0.128638	0.190708	676.8	0.0316628	0.0564852	676.8	0.00918335	0.0167952	676.8	0.0013383	0.00355832
677	1.61882	1.6186	677	0.375502	0.638836	677	0.124347	0.191112	677	0.0381637	0.0566107	677	0.00952357	0.0168334	677	-0.00139993	0.00356651
677.2	1.62291	1.62113	677.2	0.372528	0.64006	677.2	0.119318	0.191515	677.2	0.0305453	0.0567361	677.2	0.00913852	0.0168716	677.2	-0.00567335	0.0035747
677.4	1.63357	1.62366	677.4	0.368544	0.641281	677.4	0.123099	0.191918	677.4	0.0356048	0.0568614	677.4	0.00815266	0.0169097	677.4	-0.00097889	0.00358288
677.6	1.63038	1.62618	677.6	0.370653	0.642501	677.6	0.121861	0.192321	677.6	0.0328155	0.0569866	677.6	0.00377148	0.0169479	677.6	-0.00731534	0.00359105
677.8	1.64284	1.62869	677.8	0.381524	0.643719	677.8	0.125286	0.192724	677.8	0.0370155	0.0571117	677.8	0.0156628	0.016986	677.8	-0.00088233	0.00359922
678	1.64105	1.63119	678	0.379482	0.644936	678	0.127924	0.193125	678	0.031844	0.0572367	678	0.0152695	0.017024	678	0.00177008	0.00360738
678.2	1.65211	1.63369	678.2	0.379442	0.64615	678.2	0.116478	0.193527	678.2	0.0376712	0.0573616	678.2	0.0205175	0.0170621	678.2	0.00551921	0.00361554
678.4	1.64399	1.63618	678.4	0.372567	0.647362	678.4	0.119408	0.193928	678.4	0.0293179	0.0574864	678.4	2.95e-05	0.0171001	678.4	-0.00328964	0.0036237
678.6	1.65311	1.63867	678.6	0.382952	0.648573	678.6	0.13131	0.194329	678.6	0.0381742	0.0576111	678.6	0.0147809	0.0171381	678.6	0.00109965	0.00363185
678.8	1.6563	1.64115	678.8	0.387932	0.649782	678.8	0.127234	0.194729	678.8	0.0347555	0.0577357	678.8	0.0133967	0.0171761	678.8	-0.00128168	0.00363999
679	1.65918	1.64363	679	0.381535	0.650989	679	0.125503	0.195129	679	0.034743	0.0578602	679	0.00636745	0.017214	679	-0.00188505	0.00364813
679.2	1.66193	1.6461	679.2	0.384305	0.652194	679.2	0.132497	0.195528	679.2	0.0362335	0.0579846	679.2	0.0113592	0.0172519	679.2	0.00664288	0.00365626
679.4	1.66927	1.64856	679.4	0.381355	0.653398	679.4	0.126728	0.195927	679.4	0.037849	0.0581089	679.4	0.0131528	0.0172898	679.4	0.00090581	0.00366439
679.6	1.67307	1.65102	679.6	0.384975	0.6546	679.6	0.129544	0.196326	679.6	0.0345863	0.0582331	679.6	0.00879925	0.0173277	679.6	-0.00381678	0.00367252
679.8	1.67408	1.65347	679.8	0.391578	0.655799	679.8	0.120267	0.196724	679.8	0.037896	0.0583572	679.8	0.00609106	0.0173656	679.8	-0.00189108	0.00368063
680	1.6765	1.65591	680	0.38795	0.656997	680	0.126424	0.197122	680	0.0302604	0.0584812	680	0.00493735	0.0174034	680	0.00450069	0.00368875
680.2	1.69016	1.65835	680.2	0.391731	0.658194	680.2	0.136513	0.197519	680.2	0.0392643	0.0586051	680.2	0.0143835	0.0174411	680.2	0.00719839	0.00369686
680.4	1.69118	1.66079	680.4	0.387261	0.659388	680.4	0.122278	0.197916	680.4	0.0259524	0.0587289	680.4	0.00432438	0.0174789	680.4	-0.00257605	0.00370496
680.6	1.68346	1.66321	680.6	0.393263	0.660581	680.6	0.129562	0.198312	680.6	0.0277942	0.0588525	680.6	0.00196332	0.0175167	680.6	-0.00151485	0.00371306
680.8	1.6966	1.66563	680.8	0.390965	0.661771	680.8	0.12534	0.198708	680.8	0.0364447	0.0589761	680.8	0.00527829	0.0175544	680.8	-0.00040597	0.00372115
681	1.70205	1.66805	681	0.392652	0.66296	681	0.124842	0.199104	681	0.0357703	0.0590996	681	0.012727	0.0175921	681	0.00311857	0.00372924
681.2	1.6937	1.67046	681.2	0.399509	0.664148	681.2	0.127031	0.199499	681.2	0.0320676	0.059223	681.2	0.0111176	0.0176297	681.2	-0.00090712	0.00373732
681.4	1.70825	1.67286	681.4	0.402753	0.665333	681.4	0.133212	0.199894	681.4	0.0392135	0.0593463	681.4	0.0145101	0.0176673	681.4	0.00914437	0.0037454
681.6	1.70838	1.67526	681.6	0.39636	0.666517	681.6	0.125216	0.200289	681.6	0.0346988	0.0594695	681.6	0.0118179	0.017705	681.6	-0.00060028	0.00375347
681.8	1.70871	1.67765	681.8	0.39392	0.667699	681.8	0.136028	0.200683	681.8	0.0311549	0.0595926	681.8	0.00710481	0.0177425	681.8	-0.00154895	0.00376154
682	1.72019	1.68004	682	0.406141	0.668879	682	0.130671	0.201076	682	0.0362366	0.0597157	682	0.0164234	0.0177801	682	-0.00347847	0.0037696
682.2	1.71455	1.68242	682.2	0.390569	0.670057	682.2	0.125635	0.20147	682.2	0.0330778	0.0598385	682.2	0.00184387	0.0178176	682.2	-0.00612921	0.00377766
682.4	1.72623	1.68479	682.4	0.405418	0.671234	682.4	0.133802	0.201862	682.4	0.0374001	0.0599613	682.4	0.0148045	0.0178551	682.4	0.00250703	0.00378571
682.6	1.72423	1.68716	682.6	0.407241	0.672409	682.6	0.131231	0.202255	682.6	0.0349181	0.0600841	682.6	0.0107412	0.0178926	682.6	0.00332171	0.00379376
682.8	1.73543	1.68952	682.8	0.403713	0.673582	682.8	0.13361	0.202647	682.8	0.0382748	0.0602067	682.8	0.0070731	0.01793	682.8	-0.00614995	0.0038018
683	1.73079	1.69188	683	0.405669	0.674753	683	0.132757	0.203038	683	0.0389915	0.0603292	683	0.0148699	0.0179675	683	-0.00371689	0.00380984
683.2	1.74119	1.69423	683.2	0.412631	0.675922	683.2	0.140816	0.20343	683.2	0.0482722	0.0604516	683.2	0.0164797	0.0180049	683.2	0.00350672	0.00381787
683.4	1.74179	1.69658	683.4	0.413121	0.67709	683.4	0.129717	0.20382	683.4	0.0354224	0.0605739	683.4	0.0112731	0.0180422	683.4	0.00032002	0.0038259
683.6	1.74618	1.69892	683.6	0.408146	0.678256	683.6	0.131277	0.204211	683.6	0.0351041	0.0606961	683.6	0.00567907	0.0180796	683.6	-0.00229925	0.00383392
683.8	1.75466	1.70125	683.8	0.409218	0.67942	683.8	0.138249	0.204601	683.8	0.0402489	0.0608182	683.8	0.0138156	0.0181169	683.8	0.0054062	0.00384193
684	1.75498	1.70358	684	0.414612	0.680583	684	0.131568	0.20499	684	0.0334833	0.0609402	684	0.0108041	0.0181542	684	-0.00142187	0.00384995
684.2	1.7541	1.7059	684.2	0.411522	0.681743	684.2	0.132813	0.20538	684.2	0.0343819	0.0610622	684.2	0.00758761	0.0181915	684.2	-0.00115603	0.00385795
684.4	1.75192	1.70822	684.4	0.408958	0.682902	684.4	0.131663	0.205768	684.4	0.0260351	0.061184	684.4	0.0111408	0.0182287	684.4	-0.00895065	0.00386595
684.6	1.76293	1.71053	684.6	0.414811	0.68406	684.6	0.129126	0.206157	684.6	0.0311599	0.0613057	684.6	0.0131747	0.018266	684.6	-0.0006215	0.00387395
684.8	1.76277	1.71284	684.8	0.413485	0.685215	684.8	0.127253	0.206545	684.8	0.0311161	0.0614273	684.8	0.00486845	0.0183032	684.8	-0.00854009	0.00388194
685	1.76773	1.71514	685	0.415574	0.686369	685	0.132653	0.206932	685	0.0329586	0.0615489	685	0.00878519	0.0183403	685	-0.00622171	0.00388993
685.2	1.77745	1.71743	685.2	0.417807	0.687521	685.2	0.13924	0.207319	685.2	0.0357986	0.0616703	685.2	0.0121488	0.0183775	685.2	-0.00237364	0.00389791
685.4	1.77735	1.71972	685.4	0.423274	0.688671	685.4	0.136097	0.207706	685.4	0.0346862	0.0617916	685.4	0.0117955	0.0184146	685.4	-0.00042814	0.00390589
685.6	1.7817	1.722	685.6	0.419864	0.68982	685.6	0.14122	0.208092	685.6	0.0372897	0.0619128	685.6	0.00992864	0.0184517	685.6	-0.00141615	0.00391386
685.8	1.78451	1.72428	685.8	0.421318	0.690967	685.8	0.133908	0.208478	685.8	0.0431855	0.062034	685.8	0.0109455	0.0184888	685.8	-0.00356597	0.00392183
686	1.78127	1.72655	686	0.415401	0.692112	686	0.130187	0.208864	686	0.0265823	0.062155	686	0.00729245	0.0185258	686	-0.0110056	0.00392979
686.2	1.78326	1.72882	686.2	0.42482	0.693255	686.2	0.12873	0.209249	686.2	0.0406519	0.062276	686.2	0.00984849	0.0185628	686.2	-0.00211474	0.00393774
686.4	1.79415	1.73108	686.4	0.428454	0.694397	686.4	0.133104	0.209634	686.4	0.0307256	0.0623968	686.4	0.00854939	0.0185998	686.4	-0.00322908	0.0039457
686.6	1.8003	1.73334	686.6	0.42957	0.695537	686.6	0.140666	0.210018	686.6	0.0366967	0.0625176	686.6	0.0164248	0.0186368	686.6	0.00037247	0.00395364
686.8	1.80565	1.73559	686.8	0.430886	0.696675	686.8	0.141326	0.210402	686.8	0.046284	0.0626382	686.8	0.0120348	0.0186737	686.8	0.00565249	0.00396158
687	1.80432	1.73783	687	0.431563	0.697811	687	0.136462	0.210786	687	0.0388218	0.0627588	687	0.0128366	0.0187106	687	-0.00249666	0.00396952
687.2	1.80382	1.74007	687.2	0.42797	0.698946	687.2	0.139612	0.211169	687.2	0.0364517	0.0628792	687.2	0.01305	0.0187475	687.2	-0.00066394	0.00397745
687.4	1.80804	1.74231	687.4	0.433697	0.700079	687.4	0.135789	0.211552	687.4	0.0400041	0.0629996	687.4	0.0101435	0.0187844	687.4	-0.00460285	0.00398538
687.6	1.81384	1.74453	687.6	0.432499	0.701211	687.6	0.135666	0.211934	687.6	0.0349444	0.0631198	687.6	0.0153829	0.0188212	687.6	-0.00105423	0.0039933
687.8	1.81823	1.74676	687.8	0.432938	0.70234	687.8	0.135259	0.212316	687.8	0.0409561	0.06324	687.8	0.0135252	0.0188581	687.8	-0.00135368	0.00400122
688	1.81813	1.74897	688	0.437962	0.703468	688	0.143151	0.212697	688	0.038668	0.0633601	688	0.00522369	0.0188948	688	0.00175005	0.00400913
688.2	1.82258	1.75119	688.2	0.435052	0.704595	688.2	0.136347	0.213079	688.2	0.0375403	0.06348	688.2	0.0133652	0.0189316	688.2	0.00199658	0.00401704
688.4	1.82608	1.75339	688.4	0.438142	0.705719	688.4	0.1383	0.213459	688.4	0.0409446	0.0635999	688.4	0.0151729	0.0189683	688.4	0.00254804	0.00402494
688.6	1.82878	1.75559	688.6	0.441698	0.706842	688.6	0.140885	0.21384	688.6	0.0379678	0.0637197	688.6	0.0100548	0.019005	688.6	0.005081	0.00403284
688.8	1.82615	1.75779	688.8	0.430933	0.707963	688.8	0.137985	0.21422	688.8	0.0351797	0.0638394	688.8	0.00929278	0.0190417	688.8	-0.00233644	0.00404073
689	1.84024	1.75998	689	0.446121	0.709083	689	0.146377	0.214599	689	0.0350126	0.063959	689	0.010483	0.0190784	689	0.00304562	0.00404861
689.2	1.83511	1.76217	689.2	0.437295	0.710201	689.2	0.138508	0.214979	689.2	0.0271586	0.0640785	689.2	0.00913829	0.019115	689.2	-0.00268716	0.0040565
689.4	1.83813	1.76435	689.4	0.438743	0.711317	689.4	0.139866	0.215357	689.4	0.0314716	0.0641979	689.4	0.00876707	0.0191517	689.4	-0.00159115	0.00406437
689.6	1.84553	1.76652	689.6	0.440081	0.712431	689.6	0.136308	0.215736	689.6	0.037097	0.0643172	689.6	0.0103125	0.0191882	689.6	0.00308353	0.00407225
689.8	1.84693	1.76869	689.8	0.444477	0.713544	689.8	0.141087	0.216114	689.8	0.0381468	0.0644364	689.8	0.00933903	0.0192248	689.8	0.00506574	0.00408011
690	1.84813	1.77085	690	0.447271	0.714655	690	0.144699	0.216491	690	0.0372046	0.0645555	690	0.011723	0.0192613	690	0.0004223	0.00408797
690.2	1.85779	1.77301	690.2	0.45426	0.715765	690.2	0.14089	0.216869	690.2	0.0409938	0.0646745	690.2	0.0149175	0.0192978	690.2	0.00728399	0.00409583
690.4	1.85568	1.77517	690.4	0.452256	0.716872	690.4	0.141425	0.217246	690.4	0.0311518	0.0647934	690.4	0.0107674	0.0193343	690.4	0.00112277	0.00410368
690.6	1.86268	1.77731	690.6	0.458879	0.717978	690.6	0.140279	0.217622	690.6	0.0410324	0.0649122	690.6	0.0110721	0.0193708	690.6	-0.00323576	0.00411153
690.8	1.86187	1.77946	690.8	0.448408	0.719083	690.8	0.13953	0.217998	690.8	0.040474	0.065031	690.8	0.00905031	0.0194072	690.8	0.00311428	0.00411937
691	1.87123	1.78159	691	0.456874	0.720186	691	0.142182	0.218374	691	0.0440422	0.0651496	691	0.0117993	0.0194436	691	-0.00506395	0.00412721
691.2	1.87549	1.78373	691.2	0.455849	0.721287	691.2	0.141637	0.218749	691.2	0.0404416	0.0652681	691.2	0.0142812	0.01948	691.2	0.00229865	0.00413504
691.4	1.87633	1.78585	691.4	0.450461	0.722386	691.4	0.14431	0.219124	691.4	0.0429412	0.0653866	691.4	0.00427121	0.0195164	691.4	0.00225455	0.00414287
691.6	1.87712	1.78798	691.6	0.458347	0.723484	691.6	0.143957	0.219498	691.6	0.037797	0.0655049	691.6	0.00934476	0.0195527	691.6	-0.0100355	0.00415069
691.8	1.88318	1.79009	691.8	0.460928	0.72458	691.8	0.14571	0.219872	691.8	0.0424879	0.0656231	691.8	0.0126929	0.0195891	691.8	0.00022656	0.00415851
692	1.88533	1.7922	692	0.461824	0.725675	692	0.149333	0.220246	692	0.0434197	0.0657413	692	0.0156297	0.0196253	692	0.00691396	0.00416633
692.2	1.88079	1.79431	692.2	0.455317	0.726768	692.2	0.141653	0.22062	692.2	0.034133	0.0658594	692.2	0.0156433	0.0196616	692.2	-0.00282854	0.00417413
692.4	1.88986	1.79641	692.4	0.46797	0.727859	692.4	0.14553	0.220993	692.4	0.0388456	0.0659773	692.4	0.0154507	0.0196978	692.4	0.00313789	0.00418194
692.6	1.89153	1.79851	692.6	0.464768	0.728948	692.6	0.14326	0.221365	692.6	0.0350266	0.0660952	692.6	0.0105125	0.019734	692.6	0.00423318	0.00418973
692.8	1.89751	1.8006	692.8	0.462193	0.730036	692.8	0.148586	0.221737	692.8	0.0423313	0.066213	692.8	0.0141746	0.0197702	692.8	-0.00453228	0.00419753
693	1.89535	1.80269	693	0.463119	0.731123	693	0.144683	0.222109	693	0.034709	0.0663306	693	0.00898641	0.0198064	693	-0.00432509	0.00420532
693.2	1.90335	1.80477	693.2	0.468675	0.732207	693.2	0.148539	0.22248	693.2	0.0400685	0.0664482	693.2	0.0143902	0.0198425	693.2	0.00335509	0.0042131
693.4	1.89496	1.80684	693.4	0.46186	0.73329	693.4	0.127937	0.222851	693.4	0.0275214	0.0665657	693.4	0.00405139	0.0198787	693.4	-0.0183491	0.00422088
693.6	1.90334	1.80891	693.6	0.467299	0.734372	693.6	0.142852	0.223222	693.6	0.043583	0.0666831	693.6	0.00525898	0.0199147	693.6	-0.00057167	0.00422865
693.8	1.91876	1.81098	693.8	0.473933	0.735452	693.8	0.152711	0.223592	693.8	0.0452564	0.0668004	693.8	0.0186426	0.0199508	693.8	0.00459009	0.00423642
694	1.91678	1.81304	694	0.46732	0.73653	694	0.145958	0.223962	694	0.0412882	0.0669176	694	0.0116057	0.0199868	694	-0.00180906	0.00424418
694.2	1.92009	1.8151	694.2	0.480094	0.737606	694.2	0.152232	0.224332	694.2	0.0398932	0.0670347	694.2	0.0117874	0.0200228	694.2	0.00470716	0.00425194
694.4	1.92717	1.81715	694.4	0.478706	0.738681	694.4	0.157736	0.224701	694.4	0.0419374	0.0671518	694.4	0.0182695	0.0200588	694.4	0.0136834	0.0042597
694.6	1.91634	1.81919	694.6	0.472215	0.739754	694.6	0.147716	0.22507	694.6	0.0353845	0.0672687	694.6	0.00395387	0.0200948	694.6	-0.00541848	0.00426745
694.8	1.91954	1.82123	694.8	0.466578	0.740826	694.8	0.141569	0.225438	694.8	0.0349739	0.0673855	694.8	0.00608367	0.0201307	694.8	-0.00211734	0.00427519
695	1.92453	1.82327	695	0.474265	0.741896	695	0.146658	0.225806	695	0.038889	0.0675022	695	0.0129766	0.0201667	695	-0.00243729	0.00428293
695.2	1.93288	1.8253	695.2	0.483609	0.742965	695.2	0.150421	0.226173	695.2	0.0443285	0.0676189	695.2	0.0136158	0.0202025	695.2	0.00592309	0.00429067
695.4	1.93313	1.82733	695.4	0.480477	0.744031	695.4	0.149151	0.226541	695.4	0.0422431	0.0677354	695.4	0.0132961	0.0202384	695.4	-0.00189441	0.0042984
695.6	1.93394	1.82935	695.6	0.480323	0.745097	695.6	0.147023	0.226907	695.6	0.0346931	0.0678519	695.6	0.00544947	0.0202743	695.6	0.00111395	0.00430612
695.8	1.93505	1.83136	695.8	0.481834	0.74616	695.8	0.146887	0.227274	695.8	0.0379785	0.0679683	695.8	0.0103809	0.0203101	695.8	0.0002566	0.00431384
696	1.9375	1.83338	696	0.483707	0.747222	696	0.152282	0.22764	696	0.0421367	0.0680845	696	0.00861353	0.0203459	696	-0.00697798	0.00432156
696.2	1.94635	1.83538	696.2	0.489142	0.748283	696.2	0.156161	0.228006	696.2	0.047371	0.0682007	696.2	0.0138072	0.0203816	696.2	0.00065142	0.00432927
696.4	1.94961	1.83738	696.4	0.485031	0.749342	696.4	0.154052	0.228371	696.4	0.044231	0.0683168	696.4	0.00938147	0.0204174	696.4	0.00101453	0.00433697
696.6	1.94497	1.83938	696.6	0.488071	0.750399	696.6	0.154616	0.228736	696.6	0.0394862	0.0684328	696.6	0.00836867	0.0204531	696.6	-0.00572914	0.00434467
696.8	1.94821	1.84137	696.8	0.479915	0.751454	696.8	0.143252	0.2291	696.8	0.0333701	0.0685487	696.8	0.00487584	0.0204888	696.8	-0.00696391	0.00435237
697	1.9595	1.84336	697	0.49169	0.752509	697	0.152883	0.229464	697	0.0452803	0.0686645	697	0.0143029	0.0205245	697	0.00484973	0.00436006
697.2	1.9551	1.84534	697.2	0.494697	0.753561	697.2	0.149481	0.229828	697.2	0.0417381	0.0687802	697.2	0.0115406	0.0205601	697.2	-0.00663131	0.00436775
697.4	1.95487	1.84732	697.4	0.48999	0.754612	697.4	0.146411	0.230192	697.4	0.0364493	0.0688958	697.4	0.00925297	0.0205957	697.4	-0.00035566	0.00437543
697.6	1.96857	1.84929	697.6	0.49704	0.755661	697.6	0.157365	0.230555	697.6	0.0531195	0.0690113	697.6	0.0145373	0.0206313	697.6	0.00215608	0.0043831
697.8	1.97169	1.85126	697.8	0.492438	0.756709	697.8	0.148043	0.230917	697.8	0.040494	0.0691268	697.8	0.0110013	0.0206669	697.8	-0.00360554	0.00439078
698	1.97159	1.85322	698	0.499205	0.757755	698	0.154698	0.231279	698	0.0359872	0.0692421	698	0.0132124	0.0207024	698	0.00128418	0.00439844
698.2	1.9696	1.85518	698.2	0.493623	0.7588	698.2	0.155555	0.231641	698.2	0.0407582	0.0693573	698.2	0.00979155	0.020738	698.2	-0.00029558	0.0044061
698.4	1.97002	1.85713	698.4	0.494368	0.759843	698.4	0.151445	0.232003	698.4	0.0418137	0.0694725	698.4	0.0104663	0.0207735	698.4	0.00260264	0.00441376
698.6	1.97479	1.85908	698.6	0.496774	0.760884	698.6	0.151634	0.232364	698.6	0.0387648	0.0695875	698.6	0.0127079	0.0208089	698.6	0.00446516	0.00442141
698.8	1.97573	1.86102	698.8	0.496658	0.761924	698.8	0.154842	0.232725	698.8	0.0351446	0.0697025	698.8	0.00992411	0.0208444	698.8	0.00242287	0.00442906
699	1.98255	1.86296	699	0.500227	0.762962	699	0.156302	0.233085	699	0.0404559	0.0698174	699	0.0179734	0.0208798	699	0.00137383	0.0044367
699.2	1.98704	1.86489	699.2	0.506385	0.763999	699.2	0.157979	0.233445	699.2	0.042791	0.0699322	699.2	0.00525612	0.0209152	699.2	-0.00614637	0.00444434
699.4	1.99006	1.86682	699.4	0.504191	0.765034	699.4	0.152098	0.233805	699.4	0.0410691	0.0700468	699.4	0.0142376	0.0209506	699.4	-0.0007152	0.00445198
699.6	1.98855	1.86875	699.6	0.504326	0.766068	699.6	0.152804	0.234164	699.6	0.0384091	0.0701615	699.6	0.0101964	0.0209859	699.6	-0.00022429	0.0044596
699.8	1.98709	1.87067	699.8	0.50797	0.7671	699.8	0.157311	0.234523	699.8	0.0435077	0.070276	699.8	0.0133299	0.0210213	699.8	-0.00228399	0.00446723
700	1.99734	1.87258	700	0.508932	0.76813	700	0.153791	0.234882	700	0.040135	0.0703904	700	0.0138676	0.0210566	700	0.00671941	0.00447485
700.2	2.00091	1.87449	700.2	0.508618	0.769159	700.2	0.150323	0.23524	700.2	0.0424336	0.0705047	700.2	0.0132465	0.0210918	700.2	0.00294167	0.00448246
700.4	1.99463	1.8764	700.4	0.50771	0.770187	700.4	0.154179	0.235597	700.4	0.0394531	0.0706189	700.4	0.00904125	0.0211271	700.4	-0.00189203	0.00449007
700.6	2.0061	1.8783	700.6	0.508757	0.771213	700.6	0.152926	0.235955	700.6	0.0425962	0.0707331	700.6	0.0100517	0.0211623	700.6	-0.00469798	0.00449767
700.8	2.00456	1.8802	700.8	0.509096	0.772237	700.8	0.145506	0.236312	700.8	0.0431083	0.0708471	700.8	0.00501364	0.0211975	700.8	-0.0080561	0.00450527
701	2.0074	1.88209	701	0.51683	0.77326	701	0.153513	0.236669	701	0.042605	0.070961	701	0.0108625	0.0212327	701	0.0022319	0.00451287
701.2	2.01216	1.88398	701.2	0.513957	0.774281	701.2	0.160126	0.237025	701.2	0.0424781	0.0710749	701.2	0.0144541	0.0212679	701.2	0.00189644	0.00452046
701.4	2.01314	1.88586	701.4	0.505769	0.775301	701.4	0.152568	0.237381	701.4	0.0372613	0.0711887	701.4	0.0118212	0.021303	701.4	0.00062162	0.00452804
701.6	2.01394	1.88774	701.6	0.512221	0.776319	701.6	0.156574	0.237736	701.6	0.03731	0.0713024	701.6	0.00894397	0.0213381	701.6	-0.0070557	0.00453563
701.8	2.01847	1.88961	701.8	0.515926	0.777336	701.8	0.155163	0.238092	701.8	0.0386146	0.071416	701.8	0.0103089	0.0213732	701.8	-0.00282973	0.0045432
702	2.02649	1.89148	702	0.526021	0.778351	702	0.156433	0.238446	702	0.0458294	0.0715294	702	0.0120732	0.0214083	702	0.00239187	0.00455077
702.2	2.02268	1.89334	702.2	0.517382	0.779364	702.2	0.153158	0.238801	702.2	0.0406459	0.0716429	702.2	0.00949401	0.0214433	702.2	-0.00834435	0.00455834
702.4	2.02612	1.8952	702.4	0.518405	0.780376	702.4	0.150995	0.239155	702.4	0.0400022	0.0717562	702.4	0.0126056	0.0214783	702.4	-0.00083965	0.0045659
702.6	2.027	1.89706	702.6	0.525041	0.781387	702.6	0.155699	0.239509	702.6	0.0429965	0.0718694	702.6	0.0125737	0.0215133	702.6	-0.00105351	0.00457346
702.8	2.03291	1.89891	702.8	0.520891	0.782396	702.8	0.159176	0.239862	702.8	0.0469559	0.0719825	702.8	0.00762337	0.0215483	702.8	0.00120813	0.00458101
703	2.03928	1.90076	703	0.524396	0.783403	703	0.160917	0.240215	703	0.0400499	0.0720956	703	0.0152296	0.0215832	703	0.0029462	0.00458856
703.2	2.04377	1.9026	703.2	0.531628	0.784409	703.2	0.166069	0.240568	703.2	0.0477007	0.0722085	703.2	0.0194175	0.0216181	703.2	0.00262195	0.0045961
703.4	2.04009	1.90444	703.4	0.533605	0.785414	703.4	0.165821	0.24092	703.4	0.0540741	0.0723214	703.4	0.0149593	0.021653	703.4	0.00188214	0.00460364
703.6	2.04028	1.90627	703.6	0.522872	0.786417	703.6	0.159508	0.241272	703.6	0.0399609	0.0724342	703.6	0.0142495	0.0216879	703.6	-0.00756711	0.00461117
703.8	2.05109	1.9081	703.8	0.536014	0.787418	703.8	0.160081	0.241623	703.8	0.0486472	0.0725468	703.8	0.0139057	0.0217227	703.8	0.00128776	0.0046187
704	2.05458	1.90992	704	0.538529	0.788418	704	0.16933	0.241974	704	0.0475567	0.0726594	704	0.014542	0.0217576	704	0.00899369	0.00462622
704.2	2.05049	1.91174	704.2	0.533229	0.789417	704.2	0.164976	0.242325	704.2	0.0494676	0.0727719	704.2	0.0126368	0.0217923	704.2	0.00307184	0.00463374
704.4	2.04862	1.91356	704.4	0.533694	0.790414	704.4	0.158483	0.242676	704.4	0.0395623	0.0728843	704.4	0.0128726	0.0218271	704.4	-0.00358623	0.00464126
704.6	2.05486	1.91537	704.6	0.534432	0.791409	704.6	0.164753	0.243026	704.6	0.0418309	0.0729966	704.6	0.0175278	0.0218619	704.6	0.004448	0.00464876
704.8	2.05077	1.91717	704.8	0.533064	0.792403	704.8	0.157491	0.243375	704.8	0.0401493	0.0731089	704.8	0.0128049	0.0218966	704.8	-0.00292796	0.00465627
705	2.06021	1.91898	705	0.537854	0.793395	705	0.157601	0.243725	705	0.0425743	0.073221	705	0.00741218	0.0219313	705	-0.00226034	0.00466377
705.2	2.05497	1.92077	705.2	0.538556	0.794386	705.2	0.167755	0.244074	705.2	0.0433779	0.073333	705.2	0.00972527	0.021966	705.2	-0.0005607	0.00467126
705.4	2.06759	1.92257	705.4	0.547636	0.795376	705.4	0.163395	0.244422	705.4	0.0492886	0.073445	705.4	0.0178799	0.0220006	705.4	0.00288326	0.00467876
705.6	2.06205	1.92435	705.6	0.53994	0.796364	705.6	0.161596	0.244771	705.6	0.0509589	0.0735569	705.6	0.00990719	0.0220353	705.6	0.00012738	0.00468624
705.8	2.06878	1.92614	705.8	0.541729	0.79735	705.8	0.165637	0.245118	705.8	0.0472391	0.0736686	705.8	0.0134436	0.0220699	705.8	-0.00107354	0.00469372
706	2.07955	1.92792	706	0.554037	0.798335	706	0.17592	0.245466	706	0.0515962	0.0737803	706	0.0208759	0.0221045	706	0.0103512	0.0047012
706.2	2.07258	1.92969	706.2	0.542092	0.799319	706.2	0.163324	0.245813	706.2	0.0475546	0.0738919	706.2	0.0143089	0.022139	706.2	0.00606567	0.00470867
706.4	2.06847	1.93147	706.4	0.537015	0.800301	706.4	0.155819	0.24616	706.4	0.0384145	0.0740034	706.4	0.0033564	0.0221736	706.4	-0.00588554	0.00471614
706.6	2.07243	1.93323	706.6	0.552602	0.801281	706.6	0.168167	0.246506	706.6	0.0475176	0.0741148	706.6	0.0120189	0.0222081	706.6	0.00321513	0.0047236
706.8	2.08155	1.935	706.8	0.548894	0.80226	706.8	0.168375	0.246853	706.8	0.0497389	0.0742262	706.8	0.0196699	0.0222425	706.8	-0.00403684	0.00473106
707	2.09083	1.93675	707	0.552779	0.803238	707	0.167457	0.247198	707	0.0537177	0.0743374	707	0.0147983	0.022277	707	0.00097066	0.00473851
707.2	2.0765	1.93851	707.2	0.550721	0.804214	707.2	0.166155	0.247544	707.2	0.0391196	0.0744486	707.2	0.0108647	0.0223115	707.2	-0.0014233	0.00474596
707.4	2.08257	1.94026	707.4	0.555134	0.805189	707.4	0.16339	0.247889	707.4	0.0382732	0.0745596	707.4	0.0116715	0.0223459	707.4	-0.00796193	0.0047534
707.6	2.08518	1.942	707.6	0.555877	0.806162	707.6	0.167156	0.248233	707.6	0.045621	0.0746706	707.6	0.0198855	0.0223803	707.6	-0.00128335	0.00476084
707.8	2.09082	1.94374	707.8	0.554487	0.807134	707.8	0.16843	0.248578	707.8	0.0418328	0.0747815	707.8	0.0134115	0.0224146	707.8	0.00339752	0.00476828
708	2.09901	1.94548	708	0.561132	0.808104	708	0.17535	0.248922	708	0.0479174	0.0748923	708	0.0167102	0.022449	708	0.00127441	0.00477571
708.2	2.10019	1.94721	708.2	0.562186	0.809073	708.2	0.16492	0.249265	708.2	0.0488526	0.075003	708.2	0.010655	0.0224833	708.2	-0.00219973	0.00478313
708.4	2.09725	1.94894	708.4	0.55759	0.81004	708.4	0.164662	0.249608	708.4	0.0436209	0.0751136	708.4	0.00674647	0.0225176	708.4	-0.00345892	0.00479055
708.6	2.09783	1.95067	708.6	0.557203	0.811006	708.6	0.16012	0.249951	708.6	0.0407108	0.0752241	708.6	0.0144357	0.0225519	708.6	0.00383455	0.00479797
708.8	2.09985	1.95239	708.8	0.561344	0.81197	708.8	0.159996	0.250294	708.8	0.0425099	0.0753345	708.8	0.0110294	0.0225861	708.8	-0.00438231	0.00480538
709	2.10493	1.9541	709	0.563799	0.812933	709	0.169823	0.250636	709	0.0474003	0.0754449	709	0.0123703	0.0226204	709	0.00523764	0.00481278
709.2	2.10906	1.95581	709.2	0.565326	0.813895	709.2	0.169593	0.250978	709.2	0.0433963	0.0755551	709.2	0.0158762	0.0226545	709.2	-0.00106972	0.00482019
709.4	2.10623	1.95752	709.4	0.564364	0.814855	709.4	0.170534	0.251319	709.4	0.0414	0.0756653	709.4	0.00995749	0.0226887	709.4	0.00149423	0.00482758
709.6	2.11066	1.95923	709.6	0.565801	0.815814	709.6	0.165596	0.25166	709.6	0.0498639	0.0757754	709.6	0.0143723	0.0227229	709.6	0.00010592	0.00483497
709.8	2.11173	1.96093	709.8	0.571223	0.816771	709.8	0.171495	0.252001	709.8	0.0468789	0.0758854	709.8	0.0181097	0.022757	709.8	0.00858575	0.00484236
710	2.11121	1.96262	710	0.571054	0.817727	710	0.166222	0.252341	710	0.042167	0.0759953	710	0.00908417	0.0227911	710	-0.00630754	0.00484975
710.2	2.12258	1.96431	710.2	0.573844	0.818681	710.2	0.173477	0.252681	710.2	0.0532008	0.0761051	710.2	0.0140867	0.0228252	710.2	0.00430757	0.00485712
710.4	2.11701	1.966	710.4	0.5694	0.819634	710.4	0.168993	0.253021	710.4	0.0434085	0.0762148	710.4	0.0105089	0.0228593	710.4	-0.00434488	0.0048645
710.6	2.12329	1.96768	710.6	0.577046	0.820585	710.6	0.169655	0.25336	710.6	0.0509656	0.0763245	710.6	0.0185785	0.0228933	710.6	-0.00147957	0.00487187
710.8	2.12283	1.96936	710.8	0.57761	0.821535	710.8	0.168898	0.253699	710.8	0.0461512	0.076434	710.8	0.0117308	0.0229273	710.8	-0.0004124	0.00487923
711	2.12616	1.97103	711	0.571782	0.822484	711	0.166696	0.254038	711	0.0473056	0.0765435	711	0.0132837	0.0229613	711	0.00186282	0.00488659
711.2	2.12507	1.9727	711.2	0.570806	0.823431	711.2	0.166223	0.254376	711.2	0.0347439	0.0766528	711.2	0.00753397	0.0229953	711.2	-0.00777262	0.00489395
711.4	2.1256	1.97437	711.4	0.578148	0.824377	711.4	0.170514	0.254714	711.4	0.0445188	0.0767621	711.4	0.0120894	0.0230293	711.4	-0.00434464	0.0049013
711.6	2.13525	1.97603	711.6	0.573252	0.825321	711.6	0.16828	0.255052	711.6	0.047093	0.0768713	711.6	0.0154282	0.0230632	711.6	-0.00052899	0.00490864
711.8	2.14107	1.97769	711.8	0.583717	0.826264	711.8	0.173858	0.255389	711.8	0.0507606	0.0769805	711.8	0.0104575	0.0230971	711.8	0.00621206	0.00491598
712	2.13972	1.97935	712	0.589004	0.827206	712	0.174076	0.255726	712	0.0539585	0.0770895	712	0.0198528	0.023131	712	0.00422865	0.00492332
712.2	2.13772	1.981	712.2	0.584972	0.828146	712.2	0.175996	0.256062	712.2	0.0467602	0.0771984	712.2	0.0176033	0.0231648	712.2	0.0030058	0.00493065
712.4	2.13551	1.98264	712.4	0.585725	0.829084	712.4	0.167798	0.256399	712.4	0.0426167	0.0773072	712.4	0.00952715	0.0231986	712.4	-0.00042719	0.00493798
712.6	2.14483	1.98428	712.6	0.590442	0.830021	712.6	0.176667	0.256734	712.6	0.0486306	0.077416	712.6	0.0178992	0.0232325	712.6	-0.00107688	0.0049453
712.8	2.13783	1.98592	712.8	0.586605	0.830957	712.8	0.171496	0.25707	712.8	0.0399397	0.0775247	712.8	0.0116844	0.0232662	712.8	-0.0063166	0.00495262
713	2.1345	1.98756	713	0.580148	0.831892	713	0.169647	0.257405	713	0.0390566	0.0776333	713	0.0080995	0.0233	713	-0.00628346	0.00495994
713.2	2.14858	1.98919	713.2	0.590308	0.832825	713.2	0.173512	0.25774	713.2	0.0525256	0.0777418	713.2	0.0186569	0.0233337	713.2	0.0008536	0.00496725
713.4	2.14474	1.99081	713.4	0.587109	0.833756	713.4	0.173773	0.258074	713.4	0.0465215	0.0778502	713.4	0.0131988	0.0233675	713.4	0.00263745	0.00497455
713.6	2.15379	1.99243	713.6	0.592663	0.834687	713.6	0.174205	0.258408	713.6	0.0496731	0.0779585	713.6	0.0190856	0.0234011	713.6	-0.00218481	0.00498185
713.8	2.15545	1.99405	713.8	0.591079	0.835615	713.8	0.166446	0.258742	713.8	0.0443569	0.0780668	713.8	0.0135826	0.0234348	713.8	-0.00361913	0.00498914
714	2.15152	1.99567	714	0.596145	0.836543	714	0.172578	0.259075	714	0.042888	0.0781749	714	0.0164077	0.0234684	714	-0.00064105	0.00499644
714.2	2.1571	1.99728	714.2	0.590448	0.837469	714.2	0.175624	0.259408	714.2	0.0456494	0.078283	714.2	0.0129089	0.0235021	714.2	0.00231558	0.00500372
714.4	2.16381	1.99888	714.4	0.599756	0.838393	714.4	0.173846	0.259741	714.4	0.0501176	0.0783909	714.4	0.020524	0.0235357	714.4	0.00237447	0.005011
714.6	2.16591	2.00049	714.6	0.601912	0.839317	714.6	0.177571	0.260074	714.6	0.053207	0.0784988	714.6	0.0132813	0.0235692	714.6	0.00106865	0.00501828
714.8	2.15986	2.00209	714.8	0.595835	0.840238	714.8	0.177943	0.260406	714.8	0.0513311	0.0786066	714.8	0.00928611	0.0236028	714.8	-0.00527662	0.00502555
715	2.17022	2.00368	715	0.598527	0.841159	715	0.183616	0.260737	715	0.0472406	0.0787143	715	0.0165088	0.0236363	715	0.00227648	0.00503282
715.2	2.16345	2.00527	715.2	0.605256	0.842078	715.2	0.172192	0.261069	715.2	0.0421441	0.078822	715.2	0.0149204	0.0236698	715.2	-0.00099772	0.00504008
715.4	2.16403	2.00686	715.4	0.59768	0.842996	715.4	0.173297	0.2614	715.4	0.041611	0.0789295	715.4	0.0108005	0.0237033	715.4	-0.00381178	0.00504734
715.6	2.17088	2.00844	715.6	0.6067	0.843912	715.6	0.175116	0.26173	715.6	0.0507737	0.079037	715.6	0.0131971	0.0237368	715.6	-0.00435489	0.0050546
715.8	2.17482	2.01002	715.8	0.614524	0.844827	715.8	0.179963	0.26206	715.8	0.0454641	0.0791443	715.8	0.00988764	0.0237702	715.8	-0.00183529	0.00506185
716	2.18037	2.0116	716	0.606552	0.84574	716	0.182714	0.26239	716	0.0541647	0.0792516	716	0.0209984	0.0238036	716	0.00910574	0.00506909
716.2	2.17794	2.01317	716.2	0.610993	0.846653	716.2	0.177419	0.26272	716.2	0.0527161	0.0793588	716.2	0.0156199	0.023837	716.2	0.0022555	0.00507633
716.4	2.17975	2.01474	716.4	0.607364	0.847563	716.4	0.171906	0.263049	716.4	0.0426939	0.0794659	716.4	0.0127961	0.0238704	716.4	-0.00553316	0.00508357
716.6	2.18145	2.0163	716.6	0.613223	0.848473	716.6	0.177991	0.263378	716.6	0.0462013	0.079573	716.6	0.0175349	0.0239037	716.6	-0.00206989	0.0050908
716.8	2.18387	2.01786	716.8	0.614103	0.849381	716.8	0.178861	0.263707	716.8	0.0489011	0.0796799	716.8	0.0135004	0.0239371	716.8	0.0005644	0.00509803
717	2.19085	2.01942	717	0.624333	0.850287	717	0.176111	0.264035	717	0.0563648	0.0797868	717	0.02056	0.0239704	717	0.00417668	0.00510525
717.2	2.18874	2.02097	717.2	0.613674	0.851193	717.2	0.170063	0.264363	717.2	0.0454973	0.0798935	717.2	0.0146698	0.0240036	717.2	0.00450164	0.00511247
717.4	2.19168	2.02252	717.4	0.61987	0.852097	717.4	0.183655	0.26469	717.4	0.0486444	0.0800002	717.4	0.0140199	0.0240369	717.4	-0.00121659	0.00511968
717.6	2.192	2.02406	717.6	0.62071	0.852999	717.6	0.184382	0.265018	717.6	0.0495477	0.0801068	717.6	0.0186614	0.0240701	717.6	0.00191051	0.00512689
717.8	2.18686	2.0256	717.8	0.619617	0.853901	717.8	0.169673	0.265345	717.8	0.0402988	0.0802133	717.8	0.00769037	0.0241033	717.8	-0.00987405	0.00513409
718	2.188	2.02714	718	0.614112	0.8548	718	0.173504	0.265671	718	0.0435186	0.0803197	718	0.00634259	0.0241365	718	-0.009664	0.00514129
718.2	2.19869	2.02867	718.2	0.619434	0.855699	718.2	0.177462	0.265997	718.2	0.0440581	0.0804261	718.2	0.0162982	0.0241697	718.2	-0.00088853	0.00514849
718.4	2.20369	2.0302	718.4	0.619787	0.856596	718.4	0.188389	0.266323	718.4	0.0486789	0.0805323	718.4	0.0162064	0.0242028	718.4	0.00408155	0.00515568
718.6	2.20419	2.03173	718.6	0.623636	0.857492	718.6	0.183139	0.266649	718.6	0.0543211	0.0806385	718.6	0.018702	0.0242359	718.6	0.00013167	0.00516286
718.8	2.20089	2.03325	718.8	0.618509	0.858387	718.8	0.177924	0.266974	718.8	0.0488842	0.0807446	718.8	0.0171637	0.024269	718.8	7.588e-05	0.00517005
719	2.21321	2.03477	719	0.627414	0.85928	719	0.182686	0.267299	719	0.0523778	0.0808506	719	0.0146565	0.0243021	719	0.00173479	0.00517722
719.2	2.20717	2.03629	719.2	0.626223	0.860171	719.2	0.175742	0.267623	719.2	0.0515087	0.0809565	719.2	0.0116679	0.0243351	719.2	-0.0012781	0.0051844
719.4	2.20371	2.0378	719.4	0.62328	0.861062	719.4	0.17729	0.267947	719.4	0.0437687	0.0810623	719.4	0.0150792	0.0243682	719.4	-0.0125191	0.00519156
719.6	2.21543	2.0393	719.6	0.639305	0.861951	719.6	0.187443	0.268271	719.6	0.0561147	0.0811681	719.6	0.0208341	0.0244012	719.6	0.00386006	0.00519873
719.8	2.21433	2.04081	719.8	0.63273	0.862839	719.8	0.186381	0.268595	719.8	0.0505577	0.0812737	719.8	0.0207869	0.0244342	719.8	0.00743228	0.00520589
720	2.21266	2.04231	720	0.637109	0.863725	720	0.180305	0.268918	720	0.0491212	0.0813793	720	0.0152232	0.0244671	720	-0.00129837	0.00521304
720.2	2.20506	2.04381	720.2	0.62857	0.86461	720.2	0.179189	0.269241	720.2	0.0497366	0.0814848	720.2	0.0142583	0.0245001	720.2	-0.00164193	0.00522019
720.4	2.22279	2.0453	720.4	0.638633	0.865494	720.4	0.185053	0.269563	720.4	0.0448485	0.0815902	720.4	0.0189564	0.024533	720.4	0.00361115	0.00522734
720.6	2.22573	2.04679	720.6	0.636294	0.866376	720.6	0.184013	0.269885	720.6	0.04822	0.0816955	720.6	0.0172746	0.0245659	720.6	0.00175124	0.00523448
720.8	2.23196	2.04827	720.8	0.636684	0.867258	720.8	0.184841	0.270207	720.8	0.0485004	0.0818007	720.8	0.0181858	0.0245987	720.8	0.00540859	0.00524161
721	2.22918	2.04976	721	0.643944	0.868137	721	0.189079	0.270529	721	0.0564287	0.0819059	721	0.0203883	0.0246316	721	0.00181895	0.00524875
721.2	2.23042	2.05123	721.2	0.642247	0.869016	721.2	0.186846	0.27085	721.2	0.0523036	0.0820109	721.2	0.0158855	0.0246644	721.2	0.00160843	0.00525587
721.4	2.22566	2.05271	721.4	0.64339	0.869893	721.4	0.180662	0.271171	721.4	0.0509971	0.0821159	721.4	0.0246991	0.0246972	721.4	-0.00280827	0.005263
721.6	2.2293	2.05418	721.6	0.637359	0.870769	721.6	0.181953	0.271491	721.6	0.0427874	0.0822208	721.6	0.0161993	0.02473	721.6	-0.00074047	0.00527012
721.8	2.22647	2.05565	721.8	0.644276	0.871643	721.8	0.189727	0.271811	721.8	0.0537477	0.0823256	721.8	0.0107667	0.0247627	721.8	-0.00151104	0.00527723
722	2.23139	2.05711	722	0.648241	0.872516	722	0.191277	0.272131	722	0.0526567	0.0824303	722	0.0210504	0.0247955	722	0.00570112	0.00528434
722.2	2.23607	2.05857	722.2	0.652679	0.873388	722.2	0.187889	0.272451	722.2	0.0592678	0.082535	722.2	0.0186905	0.0248282	722.2	0.00509435	0.00529144
722.4	2.23419	2.06003	722.4	0.647131	0.874259	722.4	0.190093	0.27277	722.4	0.0518683	0.0826396	722.4	0.0142891	0.0248609	722.4	-0.00497574	0.00529855
722.6	2.23772	2.06148	722.6	0.651906	0.875128	722.6	0.181641	0.273089	722.6	0.0478843	0.082744	722.6	0.0120067	0.0248935	722.6	-2.426e-05	0.00530564
722.8	2.23933	2.06293	722.8	0.651517	0.875996	722.8	0.183162	0.273407	722.8	0.0545674	0.0828484	722.8	0.0126342	0.0249262	722.8	-0.00126094	0.00531273
723	2.24205	2.06438	723	0.653421	0.876863	723	0.183588	0.273725	723	0.0531774	0.0829527	723	0.0177979	0.0249588	723	-0.00187486	0.00531982
723.2	2.24135	2.06582	723.2	0.644798	0.877728	723.2	0.188469	0.274043	723.2	0.0489906	0.0830569	723.2	0.0142791	0.0249914	723.2	0.00108081	0.0053269
723.4	2.24536	2.06726	723.4	0.651893	0.878592	723.4	0.182761	0.274361	723.4	0.0516756	0.0831611	723.4	0.0154123	0.025024	723.4	-9.435e-05	0.00533398
723.6	2.24382	2.0687	723.6	0.657507	0.879455	723.6	0.188314	0.274678	723.6	0.0512868	0.0832651	723.6	0.0113277	0.0250565	723.6	-0.00144333	0.00534106
723.8	2.24909	2.07013	723.8	0.660099	0.880316	723.8	0.189175	0.274995	723.8	0.0499902	0.0833691	723.8	0.0170557	0.0250891	723.8	0.0002957	0.00534813
724	2.24397	2.07156	724	0.65162	0.881176	724	0.18889	0.275311	724	0.0516127	0.083473	724	0.016262	0.0251215	724	-0.00355452	0.00535519
724.2	2.24855	2.07298	724.2	0.659457	0.882035	724.2	0.1837	0.275628	724.2	0.0463577	0.0835768	724.2	0.00877541	0.025154	724.2	-0.00019425	0.00536225
724.4	2.25449	2.0744	724.4	0.661589	0.882893	724.4	0.184105	0.275943	724.4	0.0491932	0.0836805	724.4	0.0163748	0.0251865	724.4	-0.00022668	0.00536931
724.6	2.25142	2.07582	724.6	0.659528	0.883749	724.6	0.187996	0.276259	724.6	0.0522939	0.0837842	724.6	0.0173995	0.025219	724.6	-0.00103182	0.00537636
724.8	2.25994	2.07724	724.8	0.667836	0.884604	724.8	0.184998	0.276574	724.8	0.0522736	0.0838877	724.8	0.0148069	0.0252514	724.8	0.00316411	0.00538341
725	2.25085	2.07865	725	0.663835	0.885458	725	0.187837	0.276889	725	0.0500029	0.0839912	725	0.0150086	0.0252838	725	-0.00065655	0.00539045
725.2	2.26242	2.08006	725.2	0.663679	0.88631	725.2	0.191793	0.277204	725.2	0.0537399	0.0840946	725.2	0.0175742	0.0253161	725.2	0.00444895	0.00539749
725.4	2.25634	2.08146	725.4	0.660742	0.887161	725.4	0.18233	0.277518	725.4	0.0536435	0.0841979	725.4	0.0116977	0.0253485	725.4	-0.00934356	0.00540452
725.6	2.25542	2.08286	725.6	0.670632	0.888011	725.6	0.189388	0.277832	725.6	0.0488692	0.0843011	725.6	0.0120816	0.0253808	725.6	4.989e-05	0.00541155
725.8	2.25873	2.08426	725.8	0.668233	0.88886	725.8	0.191133	0.278145	725.8	0.0519427	0.0844042	725.8	0.0154693	0.0254131	725.8	0.00069815	0.00541858
726	2.26785	2.08566	726	0.682595	0.889707	726	0.199434	0.278459	726	0.0616699	0.0845073	726	0.0275077	0.0254454	726	0.0122221	0.0054256
726.2	2.26992	2.08705	726.2	0.673965	0.890553	726.2	0.19257	0.278772	726.2	0.0632382	0.0846102	726.2	0.0175993	0.0254777	726.2	0.00231034	0.00543262
726.4	2.26888	2.08843	726.4	0.678996	0.891397	726.4	0.194567	0.279084	726.4	0.0570079	0.0847131	726.4	0.0156903	0.0255099	726.4	0.00171858	0.00543963
726.6	2.26602	2.08982	726.6	0.675	0.892241	726.6	0.189911	0.279397	726.6	0.0450733	0.084816	726.6	0.0117406	0.0255421	726.6	-0.006823	0.00544663
726.8	2.2704	2.0912	726.8	0.675345	0.893083	726.8	0.18513	0.279708	726.8	0.0534867	0.0849187	726.8	0.0144896	0.0255743	726.8	0.0039869	0.00545364
727	2.27385	2.09258	727	0.678525	0.893924	727	0.192465	0.28002	727	0.0497645	0.0850213	727	0.0145773	0.0256065	727	-0.00289673	0.00546064
727.2	2.28138	2.09395	727.2	0.680964	0.894764	727.2	0.194972	0.280331	727.2	0.0556255	0.0851239	727.2	0.0141217	0.0256387	727.2	0.00424129	0.00546763
727.4	2.28071	2.09532	727.4	0.679984	0.895602	727.4	0.191593	0.280642	727.4	0.0492788	0.0852264	727.4	0.0159537	0.0256708	727.4	-0.00118989	0.00547462
727.6	2.27293	2.09669	727.6	0.681293	0.896439	727.6	0.190353	0.280953	727.6	0.0556746	0.0853287	727.6	0.0172698	0.0257029	727.6	0.00277692	0.00548161
727.8	2.27665	2.09805	727.8	0.676531	0.897275	727.8	0.190448	0.281263	727.8	0.0555046	0.0854311	727.8	0.0161876	0.025735	727.8	-0.00473493	0.00548859
728	2.27812	2.09941	728	0.679074	0.89811	728	0.190061	0.281573	728	0.0499411	0.0855333	728	0.0148918	0.025767	728	0.00039583	0.00549556
728.2	2.28138	2.10077	728.2	0.675509	0.898943	728.2	0.188639	0.281883	728.2	0.0466648	0.0856354	728.2	0.00801629	0.0257991	728.2	-0.00314444	0.00550254
728.4	2.28169	2.10212	728.4	0.681461	0.899775	728.4	0.193463	0.282193	728.4	0.0507005	0.0857375	728.4	0.0195569	0.0258311	728.4	-0.00134271	0.00550951
728.6	2.2838	2.10347	728.6	0.684541	0.900606	728.6	0.194497	0.282502	728.6	0.0534015	0.0858395	728.6	0.0136127	0.0258631	728.6	0.00272924	0.00551647
728.8	2.29165	2.10482	728.8	0.687403	0.901436	728.8	0.192164	0.28281	728.8	0.0537325	0.0859414	728.8	0.0180923	0.0258951	728.8	0.00262266	0.00552343
729	2.29034	2.10617	729	0.690169	0.902264	729	0.198871	0.283119	729	0.0619939	0.0860432	729	0.0138952	0.0259271	729	0.00300699	0.00553038
729.2	2.29463	2.10751	729.2	0.693385	0.903091	729.2	0.198324	0.283427	729.2	0.0585187	0.0861449	729.2	0.0178415	0.025959	729.2	0.00064164	0.00553733
729.4	2.28629	2.10884	729.4	0.693984	0.903917	729.4	0.19359	0.283735	729.4	0.0508073	0.0862466	729.4	0.0152187	0.0259909	729.4	-0.00187558	0.00554428
729.6	2.299	2.11018	729.6	0.700013	0.904741	729.6	0.201707	0.284042	729.6	0.0626712	0.0863482	729.6	0.0303971	0.0260228	729.6	0.0109869	0.00555122
729.8	2.28658	2.11151	729.8	0.692255	0.905565	729.8	0.194901	0.284349	729.8	0.0526756	0.0864497	729.8	0.0140659	0.0260546	729.8	-0.00249642	0.00555816
730	2.3056	2.11284	730	0.701738	0.906387	730	0.201092	0.284656	730	0.0609797	0.0865511	730	0.0193154	0.0260865	730	0.0048812	0.00556509
730.2	2.29105	2.11416	730.2	0.693721	0.907208	730.2	0.187152	0.284963	730.2	0.0491813	0.0866524	730.2	0.00392336	0.0261183	730.2	-0.00439352	0.00557202
730.4	2.29364	2.11548	730.4	0.691696	0.908028	730.4	0.195567	0.285269	730.4	0.0504287	0.0867537	730.4	0.0141999	0.0261501	730.4	-0.00221103	0.00557895
730.6	2.30285	2.1168	730.6	0.704247	0.908846	730.6	0.204963	0.285575	730.6	0.0564733	0.0868548	730.6	0.0216457	0.0261819	730.6	0.00062925	0.00558587
730.8	2.30224	2.11812	730.8	0.701664	0.909663	730.8	0.188105	0.28588	730.8	0.0505691	0.0869559	730.8	0.0136782	0.0262137	730.8	-0.00783724	0.00559278
731	2.30683	2.11943	731	0.704085	0.910479	731	0.199456	0.286185	731	0.055292	0.0870569	731	0.0192186	0.0262454	731	0.00747401	0.00559969
731.2	2.30912	2.12074	731.2	0.710923	0.911294	731.2	0.20104	0.28649	731.2	0.0598951	0.0871578	731.2	0.0208001	0.0262771	731.2	0.00383073	0.0056066
731.4	2.30625	2.12204	731.4	0.701512	0.912107	731.4	0.200255	0.286795	731.4	0.0525564	0.0872587	731.4	0.0148413	0.0263088	731.4	-0.00046462	0.0056135
731.6	2.30157	2.12335	731.6	0.712554	0.91292	731.6	0.192769	0.287099	731.6	0.0497971	0.0873594	731.6	0.0161564	0.0263405	731.6	0.00037771	0.0056204
731.8	2.3186	2.12464	731.8	0.709123	0.913731	731.8	0.201195	0.287403	731.8	0.0596424	0.0874601	731.8	0.0227913	0.0263721	731.8	0.00347072	0.00562729
732	2.3074	2.12594	732	0.70519	0.914541	732	0.197976	0.287707	732	0.0498892	0.0875607	732	0.00889449	0.0264037	732	-0.00915335	0.00563418
732.2	2.30918	2.12723	732.2	0.707707	0.915349	732.2	0.197967	0.28801	732.2	0.0521148	0.0876612	732.2	0.0127842	0.0264353	732.2	-0.00013202	0.00564107
732.4	2.31688	2.12852	732.4	0.712468	0.916157	732.4	0.202774	0.288313	732.4	0.0567189	0.0877617	732.4	0.0172381	0.0264669	732.4	0.00682265	0.00564795
732.6	2.32301	2.12981	732.6	0.726821	0.916963	732.6	0.209613	0.288616	732.6	0.0631672	0.087862	732.6	0.0325	0.0264985	732.6	0.00981003	0.00565483
732.8	2.31968	2.13109	732.8	0.723242	0.917768	732.8	0.206442	0.288918	732.8	0.0604168	0.0879623	732.8	0.0285258	0.02653	732.8	0.00628883	0.0056617
733	2.32022	2.13237	733	0.719891	0.918572	733	0.205599	0.28922	733	0.0616353	0.0880625	733	0.0182144	0.0265615	733	0.00751072	0.00566857
733.2	2.32405	2.13365	733.2	0.718519	0.919374	733.2	0.203273	0.289522	733.2	0.0590118	0.0881626	733.2	0.01163	0.0265931	733.2	0.00266033	0.00567543
733.4	2.32579	2.13492	733.4	0.719822	0.920175	733.4	0.207574	0.289824	733.4	0.0631321	0.0882626	733.4	0.024862	0.0266245	733.4	0.00934011	0.00568229
733.6	2.31911	2.13619	733.6	0.721834	0.920976	733.6	0.196083	0.290125	733.6	0.0564464	0.0883626	733.6	0.0158791	0.026656	733.6	0.00043613	0.00568915
733.8	2.32699	2.13746	733.8	0.72086	0.921775	733.8	0.201641	0.290426	733.8	0.0631302	0.0884625	733.8	0.022304	0.0266874	733.8	0.00530177	0.005696
734	2.32561	2.13873	734	0.721383	0.922572	734	0.20009	0.290726	734	0.0535494	0.0885623	734	0.0136361	0.0267188	734	-0.00638622	0.00570284
734.2	2.32508	2.13999	734.2	0.718019	0.923369	734.2	0.196988	0.291026	734.2	0.0552576	0.088662	734.2	0.0109248	0.0267502	734.2	-0.00662392	0.00570969
734.4	2.32666	2.14125	734.4	0.72462	0.924164	734.4	0.198502	0.291326	734.4	0.0598729	0.0887616	734.4	0.0164983	0.0267816	734.4	0.00485188	0.00571652
734.6	2.32946	2.1425	734.6	0.727554	0.924958	734.6	0.201526	0.291626	734.6	0.063341	0.0888612	734.6	0.0152716	0.0268129	734.6	0.00176221	0.00572336
734.8	2.33155	2.14375	734.8	0.723913	0.925751	734.8	0.205089	0.291925	734.8	0.0550996	0.0889606	734.8	0.0173237	0.0268442	734.8	0.00490648	0.00573019
735	2.34033	2.145	735	0.731904	0.926543	735	0.209612	0.292224	735	0.0587722	0.08906	735	0.0234658	0.0268755	735	0.00881225	0.00573701
735.2	2.32583	2.14625	735.2	0.724629	0.927334	735.2	0.204737	0.292523	735.2	0.0555471	0.0891593	735.2	0.0144302	0.0269068	735.2	-0.00077575	0.00574383
735.4	2.33088	2.14749	735.4	0.727833	0.928123	735.4	0.201903	0.292821	735.4	0.0530413	0.0892586	735.4	0.0156958	0.0269381	735.4	0.00143367	0.00575065
735.6	2.33753	2.14873	735.6	0.738911	0.928911	735.6	0.199785	0.293119	735.6	0.0614432	0.0893577	735.6	0.0184721	0.0269693	735.6	0.00153142	0.00575746
735.8	2.33467	2.14997	735.8	0.733149	0.929698	735.8	0.205873	0.293417	735.8	0.0579794	0.0894568	735.8	0.0157101	0.0270005	735.8	0.00070125	0.00576427
736	2.34052	2.1512	736	0.733752	0.930484	736	0.203445	0.293714	736	0.0609601	0.0895558	736	0.0196957	0.0270317	736	0.00803834	0.00577107
736.2	2.34341	2.15243	736.2	0.74614	0.931269	736.2	0.211656	0.294011	736.2	0.0668662	0.0896547	736.2	0.0247723	0.0270629	736.2	0.00840193	0.00577787
736.4	2.34388	2.15366	736.4	0.743288	0.932052	736.4	0.205097	0.294308	736.4	0.0576275	0.0897535	736.4	0.0152611	0.0270941	736.4	0.00179034	0.00578467
736.6	2.34464	2.15489	736.6	0.746812	0.932834	736.6	0.202468	0.294605	736.6	0.0599359	0.0898523	736.6	0.0219936	0.0271252	736.6	0.00397283	0.00579146
736.8	2.33913	2.15611	736.8	0.735814	0.933615	736.8	0.204729	0.294901	736.8	0.0571023	0.089951	736.8	0.0236692	0.0271563	736.8	0.00216061	0.00579824
737	2.34733	2.15733	737	0.74021	0.934395	737	0.207628	0.295197	737	0.0578676	0.0900496	737	0.0157825	0.0271874	737	0.00239378	0.00580503
737.2	2.34805	2.15854	737.2	0.741291	0.935174	737.2	0.209134	0.295492	737.2	0.0560017	0.0901481	737.2	0.0113413	0.0272185	737.2	-0.00698441	0.0058118
737.4	2.34297	2.15976	737.4	0.746276	0.935952	737.4	0.209173	0.295787	737.4	0.0585099	0.0902465	737.4	0.0209162	0.0272495	737.4	0.00096208	0.00581858
737.6	2.34836	2.16097	737.6	0.743175	0.936728	737.6	0.20657	0.296082	737.6	0.0632637	0.0903449	737.6	0.0192684	0.0272805	737.6	0.00122195	0.00582535
737.8	2.35293	2.16217	737.8	0.747544	0.937503	737.8	0.215673	0.296377	737.8	0.062408	0.0904432	737.8	0.0260035	0.0273115	737.8	0.00553113	0.00583211
738	2.357	2.16338	738	0.760395	0.938277	738	0.217998	0.296671	738	0.069125	0.0905414	738	0.019885	0.0273425	738	0.00533372	0.00583887
738.2	2.36045	2.16458	738.2	0.753851	0.93905	738.2	0.217777	0.296965	738.2	0.0639027	0.0906395	738.2	0.0261864	0.0273735	738.2	0.0086301	0.00584563
738.4	2.35566	2.16578	738.4	0.751707	0.939822	738.4	0.209351	0.297259	738.4	0.0591312	0.0907375	738.4	0.015614	0.0274044	738.4	-0.00018233	0.00585238
738.6	2.35386	2.16697	738.6	0.754089	0.940592	738.6	0.204828	0.297553	738.6	0.0617395	0.0908355	738.6	0.0215845	0.0274353	738.6	-0.00059146	0.00585913
738.8	2.35679	2.16817	738.8	0.752152	0.941362	738.8	0.209392	0.297846	738.8	0.0542339	0.0909334	738.8	0.0151257	0.0274662	738.8	-0.00264591	0.00586587
739	2.36276	2.16936	739	0.755292	0.94213	739	0.214226	0.298138	739	0.0593963	0.0910312	739	0.0224842	0.0274971	739	0.00466877	0.00587261
739.2	2.35921	2.17054	739.2	0.755732	0.942897	739.2	0.212617	0.298431	739.2	0.0644067	0.0911289	739.2	0.0251905	0.0275279	739.2	0.00677735	0.00587935
739.4	2.35078	2.17173	739.4	0.751572	0.943663	739.4	0.212413	0.298723	739.4	0.0507186	0.0912266	739.4	0.0180146	0.0275588	739.4	-0.00473422	0.00588608
739.6	2.36407	2.17291	739.6	0.757545	0.944428	739.6	0.212412	0.299015	739.6	0.0658532	0.0913241	739.6	0.0153264	0.0275896	739.6	-0.00350207	0.00589281
739.8	2.36512	2.17409	739.8	0.763659	0.945192	739.8	0.212977	0.299307	739.8	0.0605927	0.0914216	739.8	0.0181794	0.0276204	739.8	0.00773174	0.00589953
740	2.36872	2.17526	740	0.762503	0.945954	740	0.209421	0.299598	740	0.0599051	0.091519	740	0.01847	0.0276512	740	0.00337416	0.00590625
740.2	2.37079	2.17643	740.2	0.767093	0.946715	740.2	0.211704	0.299889	740.2	0.0524367	0.0916164	740.2	0.0146043	0.0276819	740.2	0.00302416	0.00591296
740.4	2.36708	2.1776	740.4	0.76581	0.947476	740.4	0.213544	0.30018	740.4	0.0654941	0.0917136	740.4	0.0171115	0.0277126	740.4	0.00424844	0.00591967
740.6	2.36691	2.17877	740.6	0.766477	0.948235	740.6	0.213158	0.30047	740.6	0.0600355	0.0918108	740.6	0.0216517	0.0277433	740.6	0.00349218	0.00592638
740.8	2.37636	2.17993	740.8	0.780316	0.948993	740.8	0.221985	0.30076	740.8	0.067905	0.0919079	740.8	0.0275771	0.027774	740.8	0.00602156	0.00593308
741	2.3694	2.18109	741	0.768675	0.949749	741	0.208574	0.30105	741	0.0601545	0.0920049	741	0.0125229	0.0278047	741	0.00171191	0.00593978
741.2	2.36871	2.18225	741.2	0.768636	0.950505	741.2	0.216741	0.301339	741.2	0.0635172	0.0921019	741.2	0.0161244	0.0278353	741.2	0.00178677	0.00594647
741.4	2.37106	2.18341	741.4	0.769072	0.95126	741.4	0.215037	0.301629	741.4	0.0647247	0.0921987	741.4	0.0202076	0.027866	741.4	0.00377017	0.00595316
741.6	2.37323	2.18456	741.6	0.766176	0.952013	741.6	0.211629	0.301918	741.6	0.057407	0.0922955	741.6	0.0154852	0.0278965	741.6	0.00310546	0.00595984
741.8	2.37469	2.18571	741.8	0.776624	0.952765	741.8	0.215698	0.302206	741.8	0.0660918	0.0923922	741.8	0.0257947	0.0279271	741.8	0.00047904	0.00596653
742	2.37751	2.18686	742	0.776194	0.953516	742	0.211955	0.302494	742	0.0600727	0.0924889	742	0.0238304	0.0279577	742	0.00282151	0.0059732
742.2	2.37916	2.188	742.2	0.778396	0.954266	742.2	0.215625	0.302782	742.2	0.0585876	0.0925854	742.2	0.0168561	0.0279882	742.2	0.00203305	0.00597987
742.4	2.37354	2.18914	742.4	0.772725	0.955015	742.4	0.215081	0.30307	742.4	0.0583251	0.0926819	742.4	0.0152182	0.0280187	742.4	-0.00065821	0.00598654
742.6	2.37021	2.19028	742.6	0.778112	0.955763	742.6	0.20803	0.303358	742.6	0.0585938	0.0927783	742.6	0.0160253	0.0280492	742.6	0.00156623	0.00599321
742.8	2.37763	2.19142	742.8	0.783976	0.956509	742.8	0.217782	0.303645	742.8	0.0635842	0.0928746	742.8	0.0250985	0.0280797	742.8	0.00146133	0.00599987
743	2.39117	2.19255	743	0.779357	0.957255	743	0.211562	0.303931	743	0.0568946	0.0929709	743	0.0178391	0.0281102	743	0.00393799	0.00600652
743.2	2.38697	2.19368	743.2	0.780001	0.957999	743.2	0.211875	0.304218	743.2	0.0646995	0.093067	743.2	0.0222973	0.0281406	743.2	0.00158101	0.00601317
743.4	2.3858	2.19481	743.4	0.784749	0.958742	743.4	0.217059	0.304504	743.4	0.0563219	0.0931631	743.4	0.0188307	0.028171	743.4	0.00061184	0.00601982
743.6	2.38402	2.19593	743.6	0.773135	0.959484	743.6	0.215259	0.30479	743.6	0.0588146	0.0932591	743.6	0.0180249	0.0282014	743.6	-0.00270218	0.00602646
743.8	2.38623	2.19705	743.8	0.788687	0.960225	743.8	0.21693	0.305076	743.8	0.0626703	0.0933551	743.8	0.0118722	0.0282318	743.8	-0.00220269	0.0060331
744	2.38842	2.19817	744	0.793182	0.960965	744	0.219702	0.305361	744	0.0561062	0.0934509	744	0.0218019	0.0282621	744	0.00649458	0.00603974
744.2	2.38923	2.19929	744.2	0.790995	0.961704	744.2	0.211099	0.305646	744.2	0.058596	0.0935467	744.2	0.021084	0.0282925	744.2	0.00162607	0.00604637
744.4	2.38898	2.2004	744.4	0.785481	0.962442	744.4	0.212449	0.305931	744.4	0.0598586	0.0936424	744.4	0.0190512	0.0283228	744.4	-0.0019843	0.00605299
744.6	2.39183	2.20151	744.6	0.795316	0.963178	744.6	0.217796	0.306215	744.6	0.0685709	0.0937381	744.6	0.0161008	0.0283531	744.6	0.00476319	0.00605961
744.8	2.38769	2.20262	744.8	0.791004	0.963914	744.8	0.219718	0.306499	744.8	0.0608202	0.0938336	744.8	0.0161616	0.0283833	744.8	-0.00288719	0.00606623
745	2.3969	2.20373	745	0.801281	0.964648	745	0.210099	0.306783	745	0.0648866	0.0939291	745	0.0175618	0.0284136	745	0.00418228	0.00607285
745.2	2.40084	2.20483	745.2	0.799595	0.965381	745.2	0.222722	0.307067	745.2	0.0625356	0.0940245	745.2	0.0206899	0.0284438	745.2	0.00722271	0.00607946
745.4	2.39274	2.20593	745.4	0.796881	0.966113	745.4	0.221611	0.30735	745.4	0.0617746	0.0941198	745.4	0.0141303	0.028474	745.4	0.00943404	0.00608606
745.6	2.3928	2.20703	745.6	0.801478	0.966844	745.6	0.219373	0.307633	745.6	0.060845	0.094215	745.6	0.0255153	0.0285042	745.6	0.00319177	0.00609266
745.8	2.39492	2.20812	745.8	0.800291	0.967574	745.8	0.224593	0.307916	745.8	0.0626565	0.0943102	745.8	0.0243224	0.0285343	745.8	0.00158197	0.00609926
746	2.3983	2.20922	746	0.794592	0.968303	746	0.213718	0.308198	746	0.0568703	0.0944053	746	0.0142345	0.0285645	746	-0.00760859	0.00610585
746.2	2.40291	2.21031	746.2	0.806011	0.969031	746.2	0.224542	0.30848	746.2	0.0669625	0.0945003	746.2	0.0215408	0.0285946	746.2	0.00761825	0.00611244
746.4	2.40249	2.21139	746.4	0.799555	0.969757	746.4	0.220359	0.308762	746.4	0.0595499	0.0945953	746.4	0.0154848	0.0286247	746.4	0.00259	0.00611903
746.6	2.39702	2.21248	746.6	0.803976	0.970483	746.6	0.214244	0.309043	746.6	0.0622376	0.0946901	746.6	0.0166959	0.0286548	746.6	0.00068504	0.00612561
746.8	2.40459	2.21356	746.8	0.805503	0.971207	746.8	0.222355	0.309324	746.8	0.0676969	0.0947849	746.8	0.0202762	0.0286848	746.8	-0.00232381	0.00613218
747	2.40322	2.21464	747	0.806901	0.971931	747	0.223653	0.309605	747	0.0539082	0.0948796	747	0.013653	0.0287149	747	1.15e-05	0.00613876
747.2	2.40549	2.21571	747.2	0.802236	0.972653	747.2	0.213906	0.309886	747.2	0.0604876	0.0949743	747.2	0.0192611	0.0287449	747.2	0.0021587	0.00614532
747.4	2.4035	2.21679	747.4	0.808682	0.973374	747.4	0.217815	0.310166	747.4	0.065182	0.0950688	747.4	0.0158264	0.0287749	747.4	0.00153619	0.00615189
747.6	2.41222	2.21786	747.6	0.815099	0.974094	747.6	0.225648	0.310446	747.6	0.0646532	0.0951633	747.6	0.0238299	0.0288049	747.6	0.0018881	0.00615845
747.8	2.40808	2.21893	747.8	0.806534	0.974813	747.8	0.215849	0.310726	747.8	0.0658506	0.0952577	747.8	0.0206963	0.0288348	747.8	0.00138789	0.006165
748	2.40819	2.21999	748	0.809273	0.975531	748	0.213626	0.311005	748	0.0622042	0.095352	748	0.0146245	0.0288648	748	-0.00083584	0.00617155
748.2	2.41554	2.22106	748.2	0.808566	0.976248	748.2	0.217832	0.311285	748.2	0.0644835	0.0954463	748.2	0.0149469	0.0288947	748.2	-6.551e-05	0.0061781
748.4	2.41156	2.22212	748.4	0.810707	0.976964	748.4	0.219749	0.311564	748.4	0.0631982	0.0955405	748.4	0.0200459	0.0289246	748.4	-0.00711745	0.00618465
748.6	2.40552	2.22317	748.6	0.814627	0.977678	748.6	0.217932	0.311842	748.6	0.0598129	0.0956346	748.6	0.0192234	0.0289544	748.6	-0.00237364	0.00619118
748.8	2.41478	2.22423	748.8	0.82471	0.978392	748.8	0.225463	0.31212	748.8	0.0684551	0.0957286	748.8	0.0167522	0.0289843	748.8	0.00639921	0.00619772
749	2.41187	2.22528	749	0.818943	0.979105	749	0.223631	0.312398	749	0.0586839	0.0958226	749	0.0140159	0.0290141	749	0.00110745	0.00620425
749.2	2.41674	2.22633	749.2	0.817644	0.979816	749.2	0.223787	0.312676	749.2	0.0641483	0.0959164	749.2	0.0177922	0.0290439	749.2	-0.00045604	0.00621078
749.4	2.41484	2.22738	749.4	0.822092	0.980526	749.4	0.229519	0.312954	749.4	0.0637561	0.0960102	749.4	0.0275747	0.0290737	749.4	0.00363451	0.0062173
749.6	2.42316	2.22843	749.6	0.82473	0.981236	749.6	0.226252	0.313231	749.6	0.0683707	0.0961039	749.6	0.0167085	0.0291035	749.6	0.00540406	0.00622382
749.8	2.42011	2.22947	749.8	0.81781	0.981944	749.8	0.225797	0.313508	749.8	0.067179	0.0961976	749.8	0.021728	0.0291332	749.8	0.00209743	0.00623033
750	2.41911	2.23051	750	0.833006	0.982651	750	0.224551	0.313784	750	0.0672699	0.0962912	750	0.0257725	0.029163	750	0.00364739	0.00623685
750.2	2.42873	2.23155	750.2	0.832186	0.983357	750.2	0.233965	0.31406	750.2	0.0669008	0.0963847	750.2	0.0188655	0.0291927	750.2	0.00839096	0.00624335
750.4	2.41638	2.23258	750.4	0.826484	0.984062	750.4	0.218667	0.314336	750.4	0.055054	0.0964781	750.4	0.0173954	0.0292224	750.4	-0.00548142	0.00624985
750.6	2.42087	2.23361	750.6	0.830036	0.984766	750.6	0.222534	0.314612	750.6	0.0659092	0.0965714	750.6	0.020806	0.029252	750.6	0.00495678	0.00625635
750.8	2.42862	2.23464	750.8	0.828375	0.985469	750.8	0.23078	0.314888	750.8	0.0625788	0.0966647	750.8	0.0195374	0.0292817	750.8	0.00286394	0.00626285
751	2.42866	2.23567	751	0.82942	0.986171	751	0.224814	0.315163	751	0.0650182	0.0967579	751	0.0189285	0.0293113	751	0.00657588	0.00626934
751.2	2.42146	2.2367	751.2	0.833008	0.986872	751.2	0.226721	0.315437	751.2	0.0678769	0.096851	751.2	0.022828	0.0293409	751.2	0.00060493	0.00627582
751.4	2.42539	2.23772	751.4	0.833429	0.987572	751.4	0.224352	0.315712	751.4	0.0632616	0.0969441	751.4	0.0198557	0.0293705	751.4	-0.00237364	0.0062823
751.6	2.43387	2.23874	751.6	0.841801	0.98827	751.6	0.233762	0.315986	751.6	0.067303	0.0970371	751.6	0.0297522	0.0294001	751.6	0.0141228	0.00628878
751.8	2.42292	2.23976	751.8	0.838268	0.988968	751.8	0.225556	0.31626	751.8	0.0636252	0.09713	751.8	0.0230269	0.0294296	751.8	0.00541383	0.00629526
752	2.43556	2.24077	752	0.840375	0.989665	752	0.23118	0.316534	752	0.0718401	0.0972228	752	0.0206568	0.0294591	752	0.00476676	0.00630173
752.2	2.42847	2.24179	752.2	0.841373	0.99036	752.2	0.2302	0.316807	752.2	0.0639623	0.0973155	752.2	0.0206184	0.0294887	752.2	0.0003069	0.00630819
752.4	2.42584	2.2428	752.4	0.83827	0.991055	752.4	0.232309	0.317081	752.4	0.0703915	0.0974082	752.4	0.0234927	0.0295181	752.4	0.00629979	0.00631465
752.6	2.43321	2.2438	752.6	0.845767	0.991748	752.6	0.227618	0.317353	752.6	0.0646437	0.0975008	752.6	0.01355	0.0295476	752.6	0.00420958	0.00632111
752.8	2.43825	2.24481	752.8	0.846211	0.992441	752.8	0.22961	0.317626	752.8	0.0630356	0.0975933	752.8	0.0234753	0.0295771	752.8	0.00693375	0.00632756
753	2.43508	2.24581	753	0.842634	0.993132	753	0.226237	0.317898	753	0.0567511	0.0976858	753	0.0199913	0.0296065	753	-0.00328368	0.00633401
753.2	2.43852	2.24681	753.2	0.84469	0.993822	753.2	0.229476	0.31817	753.2	0.0665498	0.0977782	753.2	0.0225317	0.0296359	753.2	0.00565201	0.00634046
753.4	2.43615	2.24781	753.4	0.845438	0.994512	753.4	0.232303	0.318442	753.4	0.0584441	0.0978705	753.4	0.0145437	0.0296653	753.4	-0.00172943	0.0063469
753.6	2.43581	2.2488	753.6	0.852579	0.9952	753.6	0.230545	0.318714	753.6	0.0620063	0.0979627	753.6	0.0184542	0.0296946	753.6	0.00403291	0.00635334
753.8	2.43138	2.2498	753.8	0.836016	0.995887	753.8	0.227465	0.318985	753.8	0.0540424	0.0980549	753.8	0.00879019	0.029724	753.8	-0.00430721	0.00635977
754	2.44422	2.25079	754	0.851427	0.996573	754	0.229588	0.319256	754	0.0659841	0.0981469	754	0.0167269	0.0297533	754	0.00178891	0.0063662
754.2	2.43838	2.25178	754.2	0.85299	0.997259	754.2	0.237083	0.319526	754.2	0.063994	0.098239	754.2	0.0236787	0.0297826	754.2	-0.00132889	0.00637263
754.4	2.44021	2.25276	754.4	0.84784	0.997943	754.4	0.232106	0.319796	754.4	0.0632835	0.0983309	754.4	0.0215532	0.0298119	754.4	0.00038224	0.00637905
754.6	2.43947	2.25375	754.6	0.85345	0.998626	754.6	0.228222	0.320067	754.6	0.0592771	0.0984227	754.6	0.0118188	0.0298412	754.6	0.00137526	0.00638546
754.8	2.44833	2.25473	754.8	0.862923	0.999308	754.8	0.241716	0.320336	754.8	0.0735131	0.0985145	754.8	0.0252773	0.0298704	754.8	0.0107756	0.00639188
755	2.44123	2.2557	755	0.855044	0.999989	755	0.233078	0.320606	755	0.0633915	0.0986062	755	0.0192589	0.0298996	755	-0.00011629	0.00639829
755.2	2.44055	2.25668	755.2	0.855798	1.00067	755.2	0.231716	0.320875	755.2	0.0613733	0.0986979	755.2	0.0204644	0.0299288	755.2	-0.00061506	0.00640469
755.4	2.44183	2.25765	755.4	0.857721	1.00135	755.4	0.226609	0.321144	755.4	0.0601955	0.0987894	755.4	0.0163214	0.029958	755.4	-0.00621575	0.00641109
755.6	2.44901	2.25863	755.6	0.857487	1.00203	755.6	0.236779	0.321413	755.6	0.0650817	0.0988809	755.6	0.021233	0.0299872	755.6	0.00632602	0.00641749
755.8	2.44961	2.2596	755.8	0.865353	1.0027	755.8	0.229317	0.321681	755.8	0.0661276	0.0989724	755.8	0.0234069	0.0300163	755.8	-0.00132173	0.00642388
756	2.45581	2.26056	756	0.868526	1.00338	756	0.245203	0.321949	756	0.0721286	0.0990637	756	0.025808	0.0300454	756	0.018432	0.00643027
756.2	2.45574	2.26153	756.2	0.864246	1.00405	756.2	0.237356	0.322217	756.2	0.0707646	0.099155	756.2	0.0247275	0.0300745	756.2	0.00151736	0.00643666
756.4	2.45234	2.26249	756.4	0.864987	1.00473	756.4	0.232093	0.322484	756.4	0.0692056	0.0992462	756.4	0.0182511	0.0301036	756.4	0.0040279	0.00644304
756.6	2.44963	2.26345	756.6	0.862796	1.0054	756.6	0.226145	0.322752	756.6	0.061663	0.0993373	756.6	0.0156502	0.0301327	756.6	0.00346237	0.00644941
756.8	2.44745	2.26441	756.8	0.858078	1.00607	756.8	0.231314	0.323019	756.8	0.0595511	0.0994283	756.8	0.0141348	0.0301617	756.8	-0.00252479	0.00645579
757	2.46257	2.26536	757	0.874069	1.00674	757	0.237763	0.323285	757	0.0686394	0.0995193	757	0.0248341	0.0301907	757	0.0051375	0.00646216
757.2	2.44662	2.26631	757.2	0.865622	1.00741	757.2	0.232503	0.323552	757.2	0.0629941	0.0996102	757.2	0.0156845	0.0302198	757.2	-0.0016579	0.00646852
757.4	2.4585	2.26726	757.4	0.867961	1.00808	757.4	0.243715	0.323818	757.4	0.0712436	0.099701	757.4	0.0308604	0.0302487	757.4	0.00771171	0.00647488
757.6	2.45249	2.26821	757.6	0.870892	1.00875	757.6	0.237421	0.324084	757.6	0.0656672	0.0997918	757.6	0.0190737	0.0302777	757.6	0.00150901	0.00648124
757.8	2.45829	2.26916	757.8	0.879247	1.00942	757.8	0.236378	0.324349	757.8	0.0747638	0.0998825	757.8	0.0194845	0.0303067	757.8	0.00077659	0.00648759
758	2.45904	2.2701	758	0.878346	1.01008	758	0.231711	0.324615	758	0.0685111	0.0999731	758	0.019319	0.0303356	758	-0.00142378	0.00649394
758.2	2.45807	2.27104	758.2	0.876562	1.01075	758.2	0.238982	0.32488	758.2	0.0693007	0.100064	758.2	0.018093	0.0303645	758.2	0.00611621	0.00650029
758.4	2.46505	2.27198	758.4	0.879827	1.01141	758.4	0.245793	0.325144	758.4	0.066357	0.100154	758.4	0.0218422	0.0303934	758.4	0.00673729	0.00650663
758.6	2.46316	2.27292	758.6	0.879127	1.01207	758.6	0.240283	0.325409	758.6	0.0726639	0.100245	758.6	0.0211064	0.0304222	758.6	-0.00073332	0.00651296
758.8	2.46362	2.27385	758.8	0.880914	1.01274	758.8	0.23943	0.325673	758.8	0.0662358	0.100335	758.8	0.017889	0.0304511	758.8	-0.0021953	0.0065193
759	2.46131	2.27478	759	0.879108	1.0134	759	0.232967	0.325937	759	0.0647128	0.100425	759	0.0203964	0.0304799	759	-0.00024384	0.00652563
759.2	2.46257	2.27571	759.2	0.880313	1.01406	759.2	0.231963	0.326201	759.2	0.070519	0.100515	759.2	0.0202662	0.0305087	759.2	0.00311667	0.00653195
759.4	2.47198	2.27664	759.4	0.890709	1.01472	759.4	0.241532	0.326464	759.4	0.0744615	0.100605	759.4	0.023612	0.0305375	759.4	0.00725991	0.00653827
759.6	2.46589	2.27756	759.6	0.886725	1.01537	759.6	0.23662	0.326727	759.6	0.06154	0.100695	759.6	0.0203053	0.0305662	759.6	0.00212604	0.00654459
759.8	2.46175	2.27849	759.8	0.890317	1.01603	759.8	0.243461	0.32699	759.8	0.0702694	0.100785	759.8	0.0212652	0.030595	759.8	0.00435978	0.0065509
760	2.46663	2.27941	760	0.884955	1.01669	760	0.241717	0.327253	760	0.0701731	0.100875	760	0.0233509	0.0306237	760	0.00597578	0.00655721
760.2	2.46645	2.28033	760.2	0.883118	1.01734	760.2	0.243626	0.327515	760.2	0.0621885	0.100965	760.2	0.0222482	0.0306524	760.2	-0.00041813	0.00656352
760.4	2.46708	2.28124	760.4	0.88981	1.01799	760.4	0.238128	0.327777	760.4	0.0672284	0.101055	760.4	0.019159	0.0306811	760.4	0.00374609	0.00656982
760.6	2.46519	2.28216	760.6	0.89186	1.01865	760.6	0.229384	0.328039	760.6	0.0626913	0.101144	760.6	0.0178558	0.0307098	760.6	0.00540358	0.00657611
760.8	2.46414	2.28307	760.8	0.885379	1.0193	760.8	0.24287	0.3283	760.8	0.0621308	0.101234	760.8	0.0148057	0.0307384	760.8	-0.00448412	0.00658241
761	2.47464	2.28398	761	0.901781	1.01995	761	0.241093	0.328561	761	0.0729235	0.101324	761	0.0254135	0.0307671	761	0.00108272	0.0065887
761.2	2.47483	2.28488	761.2	0.892752	1.0206	761.2	0.240045	0.328822	761.2	0.0665115	0.101413	761.2	0.0192832	0.0307957	761.2	0.00330883	0.00659498
761.4	2.47027	2.28579	761.4	0.894648	1.02125	761.4	0.241002	0.329083	761.4	0.0709003	0.101502	761.4	0.0170314	0.0308243	761.4	-0.0004074	0.00660126
761.6	2.46406	2.28669	761.6	0.888948	1.0219	761.6	0.235813	0.329343	761.6	0.0607761	0.101592	761.6	0.0172839	0.0308528	761.6	-0.00942916	0.00660754
761.8	2.46455	2.28759	761.8	0.887218	1.02254	761.8	0.231509	0.329604	761.8	0.0622206	0.101681	761.8	0.0163736	0.0308814	761.8	-0.00721258	0.00661381
762	2.47532	2.28849	762	0.903536	1.02319	762	0.240939	0.329863	762	0.0727719	0.10177	762	0.0169768	0.0309099	762	0.00231296	0.00662008
762.2	2.47588	2.28939	762.2	0.896869	1.02384	762.2	0.242269	0.330123	762.2	0.0700272	0.101859	762.2	0.019535	0.0309384	762.2	0.00485498	0.00662635
762.4	2.47157	2.29028	762.4	0.907064	1.02448	762.4	0.249165	0.330382	762.4	0.0706964	0.101948	762.4	0.0247599	0.0309669	762.4	0.00854427	0.00663261
762.6	2.48355	2.29117	762.6	0.903346	1.02512	762.6	0.247612	0.330641	762.6	0.0736378	0.102037	762.6	0.0193085	0.0309954	762.6	0.00414616	0.00663887
762.8	2.48163	2.29206	762.8	0.909111	1.02577	762.8	0.244688	0.3309	762.8	0.0681535	0.102126	762.8	0.0212886	0.0310238	762.8	0.00191218	0.00664512
763	2.48317	2.29295	763	0.901155	1.02641	763	0.238344	0.331159	763	0.065194	0.102215	763	0.0189711	0.0310522	763	0.00344354	0.00665137
763.2	2.47908	2.29384	763.2	0.901926	1.02705	763.2	0.241917	0.331417	763.2	0.0645571	0.102304	763.2	0.0126404	0.0310807	763.2	-1.162e-05	0.00665762
763.4	2.48376	2.29472	763.4	0.908888	1.02769	763.4	0.249689	0.331675	763.4	0.0783263	0.102392	763.4	0.0242142	0.031109	763.4	0.00739914	0.00666386
763.6	2.48632	2.2956	763.6	0.906195	1.02832	763.6	0.250262	0.331933	763.6	0.0703302	0.102481	763.6	0.0226673	0.0311374	763.6	0.00723153	0.0066701
763.8	2.473	2.29648	763.8	0.902927	1.02896	763.8	0.241747	0.33219	763.8	0.0695365	0.102569	763.8	0.0164315	0.0311658	763.8	-0.00082153	0.00667633
764	2.48572	2.29736	764	0.91388	1.0296	764	0.24286	0.332447	764	0.0726538	0.102658	764	0.0163993	0.0311941	764	0.00563222	0.00668256
764.2	2.48342	2.29823	764.2	0.908811	1.03023	764.2	0.246858	0.332704	764.2	0.069289	0.102746	764.2	0.0172104	0.0312224	764.2	0.0024603	0.00668879
764.4	2.48321	2.2991	764.4	0.915955	1.03087	764.4	0.245288	0.332961	764.4	0.0664702	0.102835	764.4	0.0218229	0.0312507	764.4	0.00202924	0.00669501
764.6	2.48943	2.29997	764.6	0.921622	1.0315	764.6	0.239127	0.333217	764.6	0.0679832	0.102923	764.6	0.0234177	0.031279	764.6	0.00895458	0.00670123
764.8	2.48251	2.30084	764.8	0.920071	1.03213	764.8	0.245091	0.333473	764.8	0.069366	0.103011	764.8	0.0209743	0.0313073	764.8	0.00126773	0.00670744
765	2.49046	2.30171	765	0.917737	1.03277	765	0.246497	0.333729	765	0.0742448	0.103099	765	0.0205504	0.0313355	765	-0.00215119	0.00671366
765.2	2.4881	2.30257	765.2	0.919642	1.0334	765.2	0.247075	0.333985	765.2	0.0701521	0.103187	765.2	0.0235733	0.0313637	765.2	0.00690037	0.00671986
765.4	2.47996	2.30343	765.4	0.914942	1.03403	765.4	0.245788	0.33424	765.4	0.0696059	0.103275	765.4	0.0162875	0.0313919	765.4	-0.00269622	0.00672606
765.6	2.48768	2.30429	765.6	0.918385	1.03466	765.6	0.25107	0.334495	765.6	0.0661412	0.103363	765.6	0.0154344	0.0314201	765.6	0.0027774	0.00673226
765.8	2.49429	2.30515	765.8	0.923743	1.03528	765.8	0.244522	0.33475	765.8	0.0753382	0.103451	765.8	0.0289821	0.0314482	765.8	0.00845128	0.00673846
766	2.49377	2.30601	766	0.928268	1.03591	766	0.257828	0.335004	766	0.0751863	0.103538	766	0.0270166	0.0314764	766	0.00721842	0.00674465
766.2	2.49493	2.30686	766.2	0.928473	1.03654	766.2	0.246368	0.335259	766.2	0.0715988	0.103626	766.2	0.0244176	0.0315045	766.2	0.00591737	0.00675084
766.4	2.49572	2.30771	766.4	0.933434	1.03716	766.4	0.244543	0.335513	766.4	0.0735694	0.103714	766.4	0.0201327	0.0315326	766.4	0.00505525	0.00675702
766.6	2.49732	2.30856	766.6	0.929133	1.03779	766.6	0.256709	0.335766	766.6	0.0789095	0.103801	766.6	0.0268876	0.0315607	766.6	0.00149065	0.0067632
766.8	2.49702	2.30941	766.8	0.932528	1.03841	766.8	0.255074	0.33602	766.8	0.0698329	0.103889	766.8	0.0222349	0.0315887	766.8	0.0063377	0.00676938
767	2.49482	2.31025	767	0.933032	1.03903	767	0.239759	0.336273	767	0.0701054	0.103976	767	0.0215539	0.0316168	767	0.0058406	0.00677555
767.2	2.49077	2.3111	767.2	0.921708	1.03965	767.2	0.243892	0.336526	767.2	0.0655392	0.104063	767.2	0.0170364	0.0316448	767.2	-0.00200695	0.00678172
767.4	2.49514	2.31194	767.4	0.929847	1.04027	767.4	0.247669	0.336779	767.4	0.0704027	0.104151	767.4	0.0282242	0.0316728	767.4	-0.00399345	0.00678788
767.6	2.5022	2.31278	767.6	0.940982	1.04089	767.6	0.245828	0.337031	767.6	0.0752989	0.104238	767.6	0.0241448	0.0317008	767.6	-0.00221151	0.00679404
767.8	2.50478	2.31361	767.8	0.935796	1.04151	767.8	0.253114	0.337283	767.8	0.0735017	0.104325	767.8	0.0220873	0.0317288	767.8	0.00324064	0.0068002
768	2.49849	2.31445	768	0.930441	1.04213	768	0.251158	0.337535	768	0.0708056	0.104412	768	0.0197441	0.0317567	768	0.00408274	0.00680635
768.2	2.49943	2.31528	768.2	0.930222	1.04274	768.2	0.244002	0.337787	768.2	0.0678883	0.104499	768.2	0.013606	0.0317846	768.2	-0.00753826	0.0068125
768.4	2.49936	2.31611	768.4	0.930389	1.04336	768.4	0.245448	0.338038	768.4	0.0703615	0.104586	768.4	0.0219781	0.0318125	768.4	0.00162107	0.00681864
768.6	2.50007	2.31694	768.6	0.941497	1.04397	768.6	0.242913	0.338289	768.6	0.0667284	0.104673	768.6	0.0238184	0.0318404	768.6	0.00025803	0.00682478
768.8	2.50408	2.31777	768.8	0.938778	1.04459	768.8	0.254094	0.33854	768.8	0.0707291	0.10476	768.8	0.0274002	0.0318683	768.8	0.00815779	0.00683092
769	2.507	2.31859	769	0.944275	1.0452	769	0.255339	0.338791	769	0.0747543	0.104846	769	0.0294973	0.0318961	769	0.0029102	0.00683705
769.2	2.50401	2.31941	769.2	0.942874	1.04581	769.2	0.252738	0.339041	769.2	0.0761688	0.104933	769.2	0.0216021	0.031924	769.2	0.0029586	0.00684318
769.4	2.50693	2.32024	769.4	0.943224	1.04642	769.4	0.260451	0.339291	769.4	0.077561	0.105019	769.4	0.0300462	0.0319518	769.4	0.014968	0.00684931
769.6	2.50831	2.32105	769.6	0.949319	1.04703	769.6	0.253905	0.339541	769.6	0.0720821	0.105106	769.6	0.0204718	0.0319796	769.6	0.00237709	0.00685543
769.8	2.49825	2.32187	769.8	0.946311	1.04764	769.8	0.25243	0.339791	769.8	0.0695334	0.105192	769.8	0.0173835	0.0320074	769.8	0.00155312	0.00686155
770	2.50566	2.32269	770	0.944655	1.04825	770	0.255797	0.34004	770	0.0688802	0.105279	770	0.0205252	0.0320351	770	0.00598961	0.00686766
770.2	2.5144	2.3235	770.2	0.963716	1.04886	770.2	0.266467	0.340289	770.2	0.084035	0.105365	770.2	0.0313823	0.0320629	770.2	0.0126193	0.00687377
770.4	2.51101	2.32431	770.4	0.947362	1.04947	770.4	0.254774	0.340538	770.4	0.0724967	0.105451	770.4	0.0220911	0.0320906	770.4	0.00041515	0.00687988
770.6	2.51192	2.32512	770.6	0.952903	1.05007	770.6	0.256782	0.340786	770.6	0.0773772	0.105537	770.6	0.024301	0.0321183	770.6	0.00581867	0.00688598
770.8	2.50048	2.32593	770.8	0.949884	1.05068	770.8	0.253226	0.341034	770.8	0.0693062	0.105623	770.8	0.0172755	0.0321459	770.8	-0.00545663	0.00689208
771	2.50854	2.32673	771	0.954755	1.05128	771	0.260714	0.341282	771	0.0698991	0.105709	771	0.0283953	0.0321736	771	0.00445372	0.00689817
771.2	2.51071	2.32753	771.2	0.950172	1.05188	771.2	0.253553	0.34153	771.2	0.0713831	0.105795	771.2	0.017549	0.0322013	771.2	0.00900632	0.00690426
771.4	2.51704	2.32833	771.4	0.961393	1.05248	771.4	0.260973	0.341778	771.4	0.0763703	0.105881	771.4	0.0203237	0.0322289	771.4	3.4e-06	0.00691035
771.6	2.50395	2.32913	771.6	0.949279	1.05309	771.6	0.258254	0.342025	771.6	0.0758272	0.105967	771.6	0.0181794	0.0322565	771.6	0.00156409	0.00691643
771.8	2.51713	2.32993	771.8	0.955315	1.05369	771.8	0.259911	0.342272	771.8	0.0735737	0.106053	771.8	0.0267007	0.0322841	771.8	0.00496036	0.00692251
772	2.52004	2.33073	772	0.965103	1.05429	772	0.263214	0.342519	772	0.0748521	0.106138	772	0.0284666	0.0323116	772	0.0119496	0.00692859
772.2	2.51057	2.33152	772.2	0.958729	1.05488	772.2	0.256593	0.342765	772.2	0.075357	0.106224	772.2	0.0230526	0.0323392	772.2	-0.00111073	0.00693466
772.4	2.51098	2.33231	772.4	0.966375	1.05548	772.4	0.25239	0.343011	772.4	0.0740677	0.106309	772.4	0.019031	0.0323667	772.4	0.0001412	0.00694073
772.6	2.51482	2.3331	772.6	0.95692	1.05608	772.6	0.258993	0.343257	772.6	0.0712114	0.106395	772.6	0.0203399	0.0323942	772.6	0.00277168	0.00694679
772.8	2.51964	2.33389	772.8	0.967384	1.05667	772.8	0.255656	0.343503	772.8	0.0744544	0.10648	772.8	0.0224454	0.0324217	772.8	0.00538999	0.00695285
773	2.51783	2.33467	773	0.969188	1.05727	773	0.253687	0.343748	773	0.0710998	0.106565	773	0.015228	0.0324492	773	0.00168663	0.00695891
773.2	2.5116	2.33546	773.2	0.960936	1.05786	773.2	0.261196	0.343993	773.2	0.0721033	0.106651	773.2	0.0168893	0.0324766	773.2	0.0033074	0.00696496
773.4	2.51627	2.33624	773.4	0.963434	1.05845	773.4	0.257641	0.344238	773.4	0.0725187	0.106736	773.4	0.0138633	0.0325041	773.4	-0.00255698	0.00697101
773.6	2.51656	2.33702	773.6	0.967077	1.05905	773.6	0.259893	0.344483	773.6	0.0714944	0.106821	773.6	0.0178952	0.0325315	773.6	0.00363547	0.00697705
773.8	2.52183	2.33779	773.8	0.975919	1.05964	773.8	0.261753	0.344728	773.8	0.0685843	0.106906	773.8	0.0224556	0.0325589	773.8	0.00261718	0.0069831
774	2.51997	2.33857	774	0.96399	1.06023	774	0.253906	0.344972	774	0.072269	0.106991	774	0.0185692	0.0325862	774	-0.00065225	0.00698913
774.2	2.51585	2.33934	774.2	0.967353	1.06082	774.2	0.251364	0.345216	774.2	0.0682855	0.107076	774.2	0.0211262	0.0326136	774.2	-0.00637898	0.00699517
774.4	2.51522	2.34012	774.4	0.969728	1.06141	774.4	0.261674	0.345459	774.4	0.0760191	0.107161	774.4	0.0213515	0.0326409	774.4	-0.00614661	0.0070012
774.6	2.51566	2.34089	774.6	0.969075	1.06199	774.6	0.254369	0.345703	774.6	0.0677376	0.107245	774.6	0.0221042	0.0326683	774.6	-0.00195259	0.00700722
774.8	2.53143	2.34166	774.8	0.972862	1.06258	774.8	0.263302	0.345946	774.8	0.0747114	0.10733	774.8	0.0209875	0.0326956	774.8	0.00296289	0.00701324
775	2.52164	2.34242	775	0.97458	1.06317	775	0.257594	0.346189	775	0.0758549	0.107415	775	0.0180315	0.0327228	775	-0.00360268	0.00701926
775.2	2.52832	2.34319	775.2	0.992202	1.06375	775.2	0.270543	0.346431	775.2	0.0863171	0.107499	775.2	0.0328814	0.0327501	775.2	0.0047453	0.00702528
775.4	2.5195	2.34395	775.4	0.97432	1.06433	775.4	0.256288	0.346674	775.4	0.0731221	0.107584	775.4	0.018824	0.0327773	775.4	-0.00461453	0.00703129
775.6	2.52584	2.34471	775.6	0.979664	1.06492	775.6	0.262143	0.346916	775.6	0.0746656	0.107668	775.6	0.0246505	0.0328046	775.6	0.00240237	0.0070373
775.8	2.52835	2.34547	775.8	0.987215	1.0655	775.8	0.261569	0.347158	775.8	0.0696648	0.107753	775.8	0.0249121	0.0328318	775.8	0.00065547	0.0070433
776	2.51407	2.34623	776	0.975856	1.06608	776	0.254967	0.3474	776	0.0717655	0.107837	776	0.0172791	0.032859	776	0.00040823	0.0070493
776.2	2.51832	2.34698	776.2	0.982035	1.06666	776.2	0.261856	0.347641	776.2	0.0703655	0.107921	776.2	0.0220675	0.0328861	776.2	0.00234753	0.00705529
776.4	2.53094	2.34774	776.4	0.979927	1.06724	776.4	0.262615	0.347882	776.4	0.0741196	0.108005	776.4	0.0206398	0.0329133	776.4	-0.00060457	0.00706129
776.6	2.53213	2.34849	776.6	0.988411	1.06782	776.6	0.263664	0.348123	776.6	0.0777884	0.108089	776.6	0.0254621	0.0329404	776.6	0.00189239	0.00706727
776.8	2.52611	2.34924	776.8	0.980726	1.0684	776.8	0.258014	0.348364	776.8	0.0698457	0.108173	776.8	0.0153253	0.0329675	776.8	-0.00383562	0.00707326
777	2.52636	2.34999	777	0.987009	1.06898	777	0.256781	0.348604	777	0.0808333	0.108257	777	0.0222423	0.0329946	777	-0.00389103	0.00707924
777.2	2.52242	2.35073	777.2	0.992972	1.06955	777.2	0.256884	0.348844	777.2	0.0701769	0.108341	777.2	0.0205747	0.0330217	777.2	0.00366884	0.00708522
777.4	2.53226	2.35148	777.4	0.989299	1.07013	777.4	0.262888	0.349084	777.4	0.0751353	0.108425	777.4	0.0242915	0.0330488	777.4	0.00686127	0.00709119
777.6	2.53068	2.35222	777.6	0.995773	1.0707	777.6	0.268335	0.349324	777.6	0.0785027	0.108509	777.6	0.0236597	0.0330758	777.6	0.00687009	0.00709716
777.8	2.5315	2.35296	777.8	0.99523	1.07128	777.8	0.262874	0.349563	777.8	0.0745748	0.108592	777.8	0.0284326	0.0331028	777.8	0.00637585	0.00710313
778	2.53322	2.3537	778	0.989993	1.07185	778	0.263808	0.349802	778	0.0777794	0.108676	778	0.0180606	0.0331298	778	-9.459e-05	0.00710909
778.2	2.5337	2.35444	778.2	1.00152	1.07242	778.2	0.257069	0.350041	778.2	0.0768121	0.10876	778.2	0.0240814	0.0331568	778.2	0.00267369	0.00711505
778.4	2.53281	2.35517	778.4	0.996789	1.07299	778.4	0.269663	0.35028	778.4	0.0725344	0.108843	778.4	0.0251538	0.0331838	778.4	0.0028649	0.007121
778.6	2.53702	2.3559	778.6	0.995964	1.07356	778.6	0.266215	0.350518	778.6	0.072629	0.108926	778.6	0.0226719	0.0332107	778.6	0.00294596	0.00712695
778.8	2.52776	2.35664	778.8	0.989533	1.07413	778.8	0.261429	0.350756	778.8	0.0751975	0.10901	778.8	0.0172896	0.0332377	778.8	-0.00399274	0.0071329
779	2.5337	2.35737	779	0.997728	1.0747	779	0.264477	0.350994	779	0.0746306	0.109093	779	0.0208179	0.0332646	779	0.00266415	0.00713884
779.2	2.54195	2.35809	779.2	1.00186	1.07527	779.2	0.268249	0.351232	779.2	0.0749269	0.109176	779.2	0.0247812	0.0332915	779.2	0.00330836	0.00714478
779.4	2.54259	2.35882	779.4	1.00992	1.07583	779.4	0.278424	0.351469	779.4	0.0834447	0.109259	779.4	0.0304374	0.0333183	779.4	0.00808054	0.00715072
779.6	2.54407	2.35955	779.6	1.0012	1.0764	779.6	0.270491	0.351707	779.6	0.0797652	0.109342	779.6	0.031089	0.0333452	779.6	0.00394374	0.00715665
779.8	2.53831	2.36027	779.8	0.998967	1.07696	779.8	0.267071	0.351943	779.8	0.075667	0.109425	779.8	0.0218405	0.033372	779.8	0.00153095	0.00716258
780	2.5428	2.36099	780	1.00502	1.07753	780	0.268428	0.35218	780	0.0740045	0.109508	780	0.0241661	0.0333989	780	0.00752622	0.0071685
780.2	2.5385	2.36171	780.2	1.00478	1.07809	780.2	0.263499	0.352417	780.2	0.0727707	0.109591	780.2	0.0231952	0.0334257	780.2	-0.00642794	0.00717442
780.4	2.54355	2.36243	780.4	1.01474	1.07865	780.4	0.26752	0.352653	780.4	0.0809701	0.109674	780.4	0.0295541	0.0334524	780.4	0.00449568	0.00718034
780.6	2.54728	2.36314	780.6	1.00614	1.07922	780.6	0.271976	0.352889	780.6	0.0744699	0.109757	780.6	0.0244445	0.0334792	780.6	0.00401407	0.00718625
780.8	2.54741	2.36386	780.8	1.01562	1.07978	780.8	0.275132	0.353124	780.8	0.0725446	0.10984	780.8	0.0241107	0.0335059	780.8	0.00369912	0.00719216
781	2.54629	2.36457	781	1.01198	1.08034	781	0.279033	0.35336	781	0.0813866	0.109922	781	0.0256621	0.0335327	781	0.00344783	0.00719807
781.2	2.54189	2.36528	781.2	1.00372	1.0809	781.2	0.270206	0.353595	781.2	0.0752559	0.110005	781.2	0.018115	0.0335594	781.2	0.00330168	0.00720397
781.4	2.54511	2.36599	781.4	1.01389	1.08145	781.4	0.265407	0.35383	781.4	0.0733865	0.110087	781.4	0.0228428	0.0335861	781.4	0.00603825	0.00720987
781.6	2.53886	2.3667	781.6	1.01128	1.08201	781.6	0.270734	0.354065	781.6	0.071421	0.11017	781.6	0.0207273	0.0336127	781.6	-0.00238794	0.00721576
781.8	2.54369	2.3674	781.8	1.01084	1.08257	781.8	0.264529	0.354299	781.8	0.0736857	0.110252	781.8	0.0207357	0.0336394	781.8	0.00254065	0.00722166
782	2.54022	2.36811	782	1.01619	1.08312	782	0.272269	0.354534	782	0.0775319	0.110334	782	0.0194928	0.033666	782	-0.00105041	0.00722754
782.2	2.54414	2.36881	782.2	1.01644	1.08368	782.2	0.265417	0.354768	782.2	0.0775095	0.110416	782.2	0.0170769	0.0336926	782.2	0.0036779	0.00723343
782.4	2.55199	2.36951	782.4	1.02617	1.08423	782.4	0.2745	0.355001	782.4	0.0834323	0.110499	782.4	0.0253598	0.0337192	782.4	0.00465971	0.00723931
782.6	2.5432	2.37021	782.6	1.01975	1.08479	782.6	0.268024	0.355235	782.6	0.0763553	0.110581	782.6	0.0256984	0.0337458	782.6	0.00453883	0.00724518
782.8	2.54327	2.3709	782.8	1.02012	1.08534	782.8	0.277945	0.355468	782.8	0.0743025	0.110663	782.8	0.023333	0.0337724	782.8	0.00363833	0.00725106
783	2.55129	2.3716	783	1.0175	1.08589	783	0.265308	0.355701	783	0.0681985	0.110745	783	0.0127918	0.0337989	783	0.00146824	0.00725693
783.2	2.55344	2.37229	783.2	1.02368	1.08644	783.2	0.279935	0.355934	783.2	0.0847171	0.110826	783.2	0.0262675	0.0338254	783.2	0.00367409	0.00726279
783.4	2.5485	2.37298	783.4	1.02312	1.08699	783.4	0.271542	0.356166	783.4	0.0774017	0.110908	783.4	0.0159647	0.0338519	783.4	0.00244838	0.00726865
783.6	2.54803	2.37367	783.6	1.02277	1.08754	783.6	0.26732	0.356399	783.6	0.0702782	0.11099	783.6	0.0184528	0.0338784	783.6	-0.00111669	0.00727451
783.8	2.55159	2.37436	783.8	1.02764	1.08809	783.8	0.26346	0.356631	783.8	0.0800045	0.111072	783.8	0.0253148	0.0339049	783.8	0.00117332	0.00728036
784	2.55747	2.37505	784	1.02362	1.08864	784	0.281334	0.356863	784	0.0748199	0.111153	784	0.0250017	0.0339313	784	0.00046998	0.00728621
784.2	2.55088	2.37573	784.2	1.03006	1.08918	784.2	0.276573	0.357094	784.2	0.0789002	0.111235	784.2	0.0213749	0.0339578	784.2	0.00291902	0.00729206
784.4	2.5547	2.37642	784.4	1.02796	1.08973	784.4	0.274382	0.357325	784.4	0.0788353	0.111316	784.4	0.0222518	0.0339842	784.4	-0.00059837	0.0072979
784.6	2.55478	2.3771	784.6	1.02967	1.09027	784.6	0.280352	0.357557	784.6	0.084756	0.111398	784.6	0.0293207	0.0340106	784.6	0.00295836	0.00730374
784.8	2.55782	2.37778	784.8	1.03157	1.09082	784.8	0.279321	0.357787	784.8	0.0806397	0.111479	784.8	0.0261523	0.034037	784.8	0.00571162	0.00730958
785	2.54695	2.37846	785	1.02571	1.09136	785	0.268961	0.358018	785	0.0793567	0.11156	785	0.01832	0.0340633	785	-0.00352019	0.00731541
785.2	2.5514	2.37913	785.2	1.02899	1.0919	785.2	0.272941	0.358248	785.2	0.0824938	0.111642	785.2	0.0228145	0.0340897	785.2	-0.00288552	0.00732124
785.4	2.55474	2.37981	785.4	1.03449	1.09244	785.4	0.274503	0.358479	785.4	0.0790239	0.111723	785.4	0.021507	0.034116	785.4	0.00312501	0.00732707
785.6	2.5527	2.38048	785.6	1.03534	1.09299	785.6	0.270569	0.358708	785.6	0.0759288	0.111804	785.6	0.0147292	0.0341423	785.6	-0.00279087	0.00733289
785.8	2.54897	2.38116	785.8	1.03173	1.09353	785.8	0.271325	0.358938	785.8	0.0724967	0.111885	785.8	0.0253748	0.0341686	785.8	-0.00396198	0.0073387
786	2.55434	2.38183	786	1.03476	1.09406	786	0.272646	0.359168	786	0.0716723	0.111966	786	0.0228924	0.0341949	786	-0.00287718	0.00734452
786.2	2.55724	2.38249	786.2	1.04573	1.0946	786.2	0.276079	0.359397	786.2	0.0844956	0.112047	786.2	0.0274848	0.0342211	786.2	0.00467378	0.00735033
786.4	2.56193	2.38316	786.4	1.03979	1.09514	786.4	0.273537	0.359626	786.4	0.0810397	0.112128	786.4	0.0261766	0.0342474	786.4	0.0004831	0.00735614
786.6	2.56044	2.38383	786.6	1.03975	1.09568	786.6	0.275463	0.359854	786.6	0.0832752	0.112208	786.6	0.0305967	0.0342736	786.6	0.0043121	0.00736194
786.8	2.55387	2.38449	786.8	1.04271	1.09621	786.8	0.279278	0.360083	786.8	0.0764101	0.112289	786.8	0.0205578	0.0342998	786.8	0.00254208	0.00736774
787	2.56498	2.38515	787	1.05073	1.09675	787	0.281845	0.360311	787	0.0859731	0.11237	787	0.0282337	0.034326	787	0.00691825	0.00737353
787.2	2.55699	2.38581	787.2	1.04126	1.09728	787.2	0.282572	0.360539	787.2	0.077822	0.11245	787.2	0.0224499	0.0343521	787.2	0.00235659	0.00737933
787.4	2.5569	2.38647	787.4	1.04585	1.09782	787.4	0.274079	0.360767	787.4	0.0740364	0.112531	787.4	0.0226817	0.0343783	787.4	-0.00037807	0.00738511
787.6	2.55324	2.38713	787.6	1.0425	1.09835	787.6	0.270403	0.360994	787.6	0.0693529	0.112611	787.6	0.0183408	0.0344044	787.6	-0.00588959	0.0073909
787.8	2.56088	2.38778	787.8	1.04761	1.09888	787.8	0.279647	0.361222	787.8	0.0807439	0.112692	787.8	0.0312855	0.0344305	787.8	0.00220782	0.00739668
788	2.56173	2.38844	788	1.04706	1.09941	788	0.275599	0.361449	788	0.0744239	0.112772	788	0.0200686	0.0344566	788	0.00027257	0.00740246
788.2	2.56079	2.38909	788.2	1.05377	1.09994	788.2	0.28236	0.361676	788.2	0.0794211	0.112852	788.2	0.0305848	0.0344827	788.2	0.00169235	0.00740823
788.4	2.56119	2.38974	788.4	1.05399	1.10047	788.4	0.280901	0.361902	788.4	0.0761777	0.112932	788.4	0.0261735	0.0345087	788.4	0.00740439	0.007414
788.6	2.5672	2.39039	788.6	1.04965	1.101	788.6	0.274983	0.362128	788.6	0.0793091	0.113012	788.6	0.0187387	0.0345348	788.6	0.00206238	0.00741977
788.8	2.56407	2.39104	788.8	1.04316	1.10153	788.8	0.280253	0.362355	788.8	0.079994	0.113093	788.8	0.027075	0.0345608	788.8	0.00292045	0.00742553
789	2.55537	2.39168	789	1.04487	1.10206	789	0.273433	0.36258	789	0.0714338	0.113173	789	0.0233724	0.0345868	789	-0.00130171	0.00743129
789.2	2.57586	2.39233	789.2	1.06004	1.10258	789.2	0.287558	0.362806	789.2	0.0883077	0.113252	789.2	0.0300729	0.0346127	789.2	0.00304538	0.00743705
789.4	2.56674	2.39297	789.4	1.05432	1.10311	789.4	0.285326	0.363032	789.4	0.0786765	0.113332	789.4	0.0267405	0.0346387	789.4	0.00327975	0.0074428
789.6	2.56714	2.39361	789.6	1.05608	1.10363	789.6	0.284208	0.363257	789.6	0.0745412	0.113412	789.6	0.0196482	0.0346647	789.6	0.0028134	0.00744855
789.8	2.56326	2.39425	789.8	1.05158	1.10416	789.8	0.278185	0.363482	789.8	0.0739284	0.113492	789.8	0.0201766	0.0346906	789.8	-0.00402063	0.00745429
790	2.56307	2.39489	790	1.05754	1.10468	790	0.280438	0.363706	790	0.0703893	0.113572	790	0.028552	0.0347165	790	-0.00195521	0.00746003
790.2	2.56884	2.39553	790.2	1.0583	1.1052	790.2	0.2866	0.363931	790.2	0.0811172	0.113651	790.2	0.0285851	0.0347424	790.2	0.00617748	0.00746577
790.4	2.56692	2.39616	790.4	1.05944	1.10573	790.4	0.28165	0.364155	790.4	0.0758522	0.113731	790.4	0.0212509	0.0347683	790.4	0.00085241	0.0074715
790.6	2.56938	2.3968	790.6	1.06281	1.10625	790.6	0.278569	0.364379	790.6	0.0833374	0.11381	790.6	0.0320832	0.0347941	790.6	0.00702912	0.00747723
790.8	2.57029	2.39743	790.8	1.0675	1.10677	790.8	0.290922	0.364603	790.8	0.0839539	0.11389	790.8	0.0244243	0.03482	790.8	0.00313908	0.00748296
791	2.56349	2.39806	791	1.0567	1.10729	791	0.27897	0.364826	791	0.0773407	0.113969	791	0.0188636	0.0348458	791	-0.00262207	0.00748868
791.2	2.56804	2.39869	791.2	1.07008	1.1078	791.2	0.280326	0.36505	791.2	0.082023	0.114048	791.2	0.024235	0.0348716	791.2	0.00062376	0.0074944
791.4	2.5664	2.39932	791.4	1.06623	1.10832	791.4	0.283039	0.365273	791.4	0.0845638	0.114127	791.4	0.02236	0.0348974	791.4	0.00592571	0.00750012
791.6	2.56822	2.39994	791.6	1.06265	1.10884	791.6	0.284753	0.365496	791.6	0.0787721	0.114207	791.6	0.0237603	0.0349232	791.6	0.00538498	0.00750583
791.8	2.57244	2.40057	791.8	1.06784	1.10936	791.8	0.285173	0.365718	791.8	0.083325	0.114286	791.8	0.0229391	0.0349489	791.8	-0.00181264	0.00751154
792	2.5694	2.40119	792	1.06928	1.10987	792	0.27907	0.365941	792	0.0763188	0.114365	792	0.0229414	0.0349747	792	0.00254156	0.00751725
792.2	2.57229	2.40181	792.2	1.06992	1.11039	792.2	0.282597	0.366163	792.2	0.0802205	0.114444	792.2	0.0309231	0.0350004	792.2	0.00068885	0.00752295
792.4	2.574	2.40243	792.4	1.0751	1.1109	792.4	0.281937	0.366385	792.4	0.0773695	0.114523	792.4	0.0236952	0.0350261	792.4	0.00591093	0.00752865
792.6	2.58167	2.40305	792.6	1.07447	1.11141	792.6	0.29382	0.366606	792.6	0.0890091	0.114601	792.6	0.0310914	0.0350517	792.6	0.0126119	0.00753434
792.8	2.58049	2.40367	792.8	1.08205	1.11192	792.8	0.291857	0.366828	792.8	0.0901883	0.11468	792.8	0.022731	0.0350774	792.8	0.0129357	0.00754003
793	2.57407	2.40428	793	1.07938	1.11244	793	0.287456	0.367049	793	0.0854622	0.114759	793	0.0299622	0.0351031	793	0.0151325	0.00754572
793.2	2.57585	2.40489	793.2	1.08461	1.11295	793.2	0.29127	0.36727	793.2	0.0823069	0.114838	793.2	0.0304951	0.0351287	793.2	0.0115758	0.0075514
793.4	2.57271	2.40551	793.4	1.08047	1.11346	793.4	0.281709	0.367491	793.4	0.0769492	0.114916	793.4	0.0248236	0.0351543	793.4	0.00225455	0.00755708
793.6	2.56891	2.40612	793.6	1.07671	1.11397	793.6	0.283942	0.367712	793.6	0.0772763	0.114995	793.6	0.0213956	0.0351799	793.6	0.00360852	0.00756276
793.8	2.58011	2.40673	793.8	1.08463	1.11447	793.8	0.298866	0.367932	793.8	0.0853787	0.115073	793.8	0.026662	0.0352055	793.8	0.007855	0.00756843
794	2.57754	2.40733	794	1.07515	1.11498	794	0.285393	0.368152	794	0.080586	0.115152	794	0.0263409	0.035231	794	-0.00185436	0.0075741
794.2	2.58092	2.40794	794.2	1.08024	1.11549	794.2	0.287329	0.368372	794.2	0.0786939	0.11523	794.2	0.0193176	0.0352566	794.2	0.00345212	0.00757977
794.4	2.58286	2.40855	794.4	1.09142	1.116	794.4	0.28971	0.368591	794.4	0.0784946	0.115308	794.4	0.0248436	0.0352821	794.4	-0.00079697	0.00758543
794.6	2.58557	2.40915	794.6	1.09025	1.1165	794.6	0.288807	0.368811	794.6	0.0900558	0.115386	794.6	0.0248742	0.0353076	794.6	0.00478464	0.00759109
794.8	2.58027	2.40975	794.8	1.08042	1.11701	794.8	0.289214	0.36903	794.8	0.0827859	0.115465	794.8	0.0284058	0.0353331	794.8	-0.00065702	0.00759674
795	2.58422	2.41035	795	1.08449	1.11751	795	0.290507	0.369249	795	0.0786653	0.115543	795	0.0213038	0.0353586	795	0.00098163	0.0076024
795.2	2.57774	2.41095	795.2	1.08522	1.11801	795.2	0.287423	0.369468	795.2	0.0755869	0.115621	795.2	0.020204	0.035384	795.2	0.00258309	0.00760804
795.4	2.5738	2.41155	795.4	1.08966	1.11852	795.4	0.287082	0.369686	795.4	0.0783385	0.115699	795.4	0.0222494	0.0354094	795.4	0.00426084	0.00761369
795.6	2.58335	2.41214	795.6	1.09034	1.11902	795.6	0.286867	0.369904	795.6	0.0849996	0.115777	795.6	0.0251014	0.0354349	795.6	0.00529557	0.00761933
795.8	2.57789	2.41274	795.8	1.08475	1.11952	795.8	0.284636	0.370122	795.8	0.0762778	0.115854	795.8	0.0161063	0.0354603	795.8	-0.00723857	0.00762497
796	2.58011	2.41333	796	1.08718	1.12002	796	0.287446	0.37034	796	0.0868693	0.115932	796	0.0249867	0.0354856	796	0.00108343	0.0076306
796.2	2.58898	2.41392	796.2	1.09311	1.12052	796.2	0.295469	0.370558	796.2	0.0824827	0.11601	796.2	0.0230791	0.035511	796.2	0.00810486	0.00763623
796.4	2.59135	2.41451	796.4	1.09387	1.12102	796.4	0.289752	0.370775	796.4	0.0936537	0.116087	796.4	0.0317339	0.0355364	796.4	0.0119138	0.00764186
796.6	2.58133	2.4151	796.6	1.09198	1.12151	796.6	0.292127	0.370992	796.6	0.078373	0.116165	796.6	0.0163781	0.0355617	796.6	0.00166589	0.00764748
796.8	2.58371	2.41569	796.8	1.0966	1.12201	796.8	0.292185	0.371209	796.8	0.0857988	0.116243	796.8	0.0226747	0.035587	796.8	-0.00028771	0.0076531
797	2.59537	2.41628	797	1.10141	1.12251	797	0.300877	0.371426	797	0.085837	0.11632	797	0.0315825	0.0356123	797	0.0106202	0.00765872
797.2	2.59046	2.41686	797.2	1.09705	1.123	797.2	0.293477	0.371642	797.2	0.0816775	0.116397	797.2	0.025412	0.0356376	797.2	0.00489169	0.00766433
797.4	2.5893	2.41744	797.4	1.1016	1.1235	797.4	0.290277	0.371859	797.4	0.0897997	0.116475	797.4	0.0277209	0.0356628	797.4	0.00774175	0.00766994
797.6	2.58527	2.41803	797.6	1.09407	1.12399	797.6	0.290211	0.372075	797.6	0.082543	0.116552	797.6	0.0232424	0.0356881	797.6	0.0018416	0.00767555
797.8	2.58271	2.41861	797.8	1.08911	1.12449	797.8	0.286604	0.372291	797.8	0.0781353	0.116629	797.8	0.0211932	0.0357133	797.8	-0.00391167	0.00768115
798	2.59204	2.41918	798	1.0993	1.12498	798	0.29988	0.372506	798	0.0864743	0.116706	798	0.0327417	0.0357385	798	0.00092059	0.00768675
798.2	2.59039	2.41976	798.2	1.10346	1.12547	798.2	0.297051	0.372721	798.2	0.0850688	0.116783	798.2	0.0313861	0.0357637	798.2	0.00594336	0.00769234
798.4	2.5857	2.42034	798.4	1.10185	1.12596	798.4	0.29306	0.372937	798.4	0.0814303	0.116861	798.4	0.0254511	0.0357889	798.4	0.00046569	0.00769793
798.6	2.59072	2.42091	798.6	1.1073	1.12645	798.6	0.299324	0.373151	798.6	0.0769187	0.116937	798.6	0.033704	0.035814	798.6	0.00233823	0.00770352
798.8	2.591	2.42149	798.8	1.10635	1.12694	798.8	0.295387	0.373366	798.8	0.0849231	0.117014	798.8	0.0223908	0.0358392	798.8	0.00389153	0.00770911
799	2.59366	2.42206	799	1.1023	1.12743	799	0.29867	0.373581	799	0.0784574	0.117091	799	0.0241496	0.0358643	799	0.00308448	0.00771469
799.2	2.5942	2.42263	799.2	1.10512	1.12792	799.2	0.297169	0.373795	799.2	0.0907512	0.117168	799.2	0.0354957	0.0358894	799.2	0.00399476	0.00772026
799.4	2.59917	2.4232	799.4	1.11088	1.12841	799.4	0.297793	0.374009	799.4	0.0959809	0.117245	799.4	0.031656	0.0359145	799.4	0.0113292	0.00772584
799.6	2.59737	2.42376	799.6	1.11065	1.12889	799.6	0.298573	0.374223	799.6	0.0892673	0.117321	799.6	0.0283353	0.0359396	799.6	0.00669366	0.00773141
799.8	2.58948	2.42433	799.8	1.10897	1.12938	799.8	0.297796	0.374436	799.8	0.0788356	0.117398	799.8	0.0222063	0.0359646	799.8	0.0023616	0.00773698
800	2.5886	2.4249	800	1.10714	1.12986	800	0.291963	0.37465	800	0.0796359	0.117474	800	0.021151	0.0359897	800	-0.00395316	0.00774254
800.2	2.59528	2.42546	800.2	1.11841	1.13035	800.2	0.305905	0.374863	800.2	0.0885382	0.117551	800.2	0.0305807	0.0360147	800.2	0.0149306	0.0077481
800.4	2.58846	2.42602	800.4	1.10859	1.13083	800.4	0.2875	0.375076	800.4	0.0820177	0.117627	800.4	0.0199148	0.0360397	800.4	-0.00056738	0.00775366
800.6	2.59677	2.42658	800.6	1.10869	1.13132	800.6	0.298014	0.375288	800.6	0.0771206	0.117704	800.6	0.0259311	0.0360647	800.6	0.0069676	0.00775921
800.8	2.59299	2.42714	800.8	1.11611	1.1318	800.8	0.297449	0.375501	800.8	0.0870512	0.11778	800.8	0.027307	0.0360896	800.8	0.00238973	0.00776476
801	2.59346	2.4277	801	1.11284	1.13228	801	0.299123	0.375713	801	0.081806	0.117856	801	0.0209326	0.0361146	801	-0.00188226	0.00777031
801.2	2.59166	2.42826	801.2	1.1133	1.13276	801.2	0.29155	0.375925	801.2	0.0810333	0.117932	801.2	0.0243072	0.0361395	801.2	0.00188547	0.00777585
801.4	2.59909	2.42881	801.4	1.12635	1.13324	801.4	0.301143	0.376137	801.4	0.078534	0.118008	801.4	0.0405964	0.0361644	801.4	0.00309879	0.00778139
801.6	2.59767	2.42937	801.6	1.11295	1.13372	801.6	0.295172	0.376348	801.6	0.0834366	0.118085	801.6	0.0279352	0.0361893	801.6	-0.00152844	0.00778692
801.8	2.59723	2.42992	801.8	1.11382	1.1342	801.8	0.297222	0.37656	801.8	0.0804878	0.118161	801.8	0.0253593	0.0362142	801.8	0.00736099	0.00779245
802	2.59985	2.43047	802	1.12205	1.13468	802	0.30556	0.376771	802	0.0883668	0.118236	802	0.0268428	0.0362391	802	0.00983053	0.00779798
802.2	2.60557	2.43102	802.2	1.12267	1.13515	802.2	0.302187	0.376982	802.2	0.0910331	0.118312	802.2	0.0332772	0.0362639	802.2	0.0160604	0.00780351
802.4	2.60757	2.43157	802.4	1.12664	1.13563	802.4	0.301981	0.377192	802.4	0.0932229	0.118388	802.4	0.0324237	0.0362888	802.4	0.0120407	0.00780903
802.6	2.59693	2.43212	802.6	1.12891	1.13611	802.6	0.294615	0.377403	802.6	0.086232	0.118464	802.6	0.027626	0.0363136	802.6	0.00432712	0.00781455
802.8	2.60302	2.43266	802.8	1.12199	1.13658	802.8	0.298551	0.377613	802.8	0.0873404	0.118539	802.8	0.0229942	0.0363384	802.8	0.00829607	0.00782006
803	2.59912	2.43321	803	1.12155	1.13706	803	0.297986	0.377823	803	0.0824505	0.118615	803	0.0207104	0.0363631	803	0.00315911	0.00782557
803.2	2.60009	2.43375	803.2	1.11818	1.13753	803.2	0.298958	0.378033	803.2	0.0823828	0.118691	803.2	0.0276129	0.0363879	803.2	2.009e-05	0.00783108
803.4	2.6123	2.43429	803.4	1.12859	1.138	803.4	0.30605	0.378243	803.4	0.0906139	0.118766	803.4	0.0327579	0.0364127	803.4	0.011426	0.00783659
803.6	2.59615	2.43483	803.6	1.11912	1.13848	803.6	0.291697	0.378452	803.6	0.084852	0.118842	803.6	0.0217456	0.0364374	803.6	-0.00013465	0.00784209
803.8	2.60371	2.43537	803.8	1.12774	1.13895	803.8	0.297561	0.378661	803.8	0.0873936	0.118917	803.8	0.0308945	0.0364621	803.8	0.00308901	0.00784759
804	2.60325	2.43591	804	1.13101	1.13942	804	0.297843	0.37887	804	0.0884057	0.118992	804	0.0299458	0.0364868	804	0.00014287	0.00785308
804.2	2.59734	2.43645	804.2	1.12368	1.13989	804.2	0.295734	0.379079	804.2	0.083139	0.119068	804.2	0.0292425	0.0365115	804.2	-0.00228113	0.00785857
804.4	2.60581	2.43698	804.4	1.12363	1.14036	804.4	0.29956	0.379287	804.4	0.0787373	0.119143	804.4	0.0181419	0.0365361	804.4	-0.00187963	0.00786406
804.6	2.60245	2.43752	804.6	1.13962	1.14083	804.6	0.305991	0.379496	804.6	0.0900331	0.119218	804.6	0.0254442	0.0365608	804.6	0.00720459	0.00786954
804.8	2.60527	2.43805	804.8	1.13647	1.14129	804.8	0.305493	0.379704	804.8	0.0922876	0.119293	804.8	0.0296153	0.0365854	804.8	0.00402504	0.00787502
805	2.60469	2.43858	805	1.13391	1.14176	805	0.306909	0.379912	805	0.0859895	0.119368	805	0.026951	0.03661	805	0.00065523	0.0078805
805.2	2.61811	2.43911	805.2	1.14105	1.14223	805.2	0.309263	0.380119	805.2	0.091373	0.119443	805.2	0.0333862	0.0366346	805.2	0.0126184	0.00788597
805.4	2.61396	2.43964	805.4	1.14288	1.14269	805.4	0.310933	0.380327	805.4	0.0947309	0.119518	805.4	0.0362717	0.0366592	805.4	0.00709611	0.00789144
805.6	2.60856	2.44017	805.6	1.14147	1.14316	805.6	0.307868	0.380534	805.6	0.0885342	0.119593	805.6	0.0324511	0.0366837	805.6	0.00705343	0.00789691
805.8	2.61223	2.44069	805.8	1.14777	1.14362	805.8	0.309772	0.380741	805.8	0.0910486	0.119667	805.8	0.0307972	0.0367083	805.8	0.0168937	0.00790237
806	2.60526	2.44122	806	1.14646	1.14409	806	0.305973	0.380948	806	0.0862335	0.119742	806	0.0237727	0.0367328	806	0.010428	0.00790783
806.2	2.60248	2.44174	806.2	1.13335	1.14455	806.2	0.295957	0.381154	806.2	0.0861691	0.119817	806.2	0.0295128	0.0367573	806.2	0.00209218	0.00791329
806.4	2.60595	2.44226	806.4	1.13635	1.14501	806.4	0.306965	0.381361	806.4	0.0846756	0.119891	806.4	0.0240437	0.0367818	806.4	0.0008412	0.00791874
806.6	2.60683	2.44278	806.6	1.1427	1.14548	806.6	0.304476	0.381567	806.6	0.0891071	0.119966	806.6	0.0216948	0.0368063	806.6	0.00256282	0.00792419
806.8	2.60078	2.4433	806.8	1.1443	1.14594	806.8	0.298923	0.381773	806.8	0.0895119	0.12004	806.8	0.0264961	0.0368308	806.8	-0.00388759	0.00792963
807	2.60042	2.44382	807	1.13973	1.1464	807	0.308023	0.381979	807	0.0835131	0.120115	807	0.0273849	0.0368552	807	0.00143868	0.00793508
807.2	2.6088	2.44434	807.2	1.14386	1.14686	807.2	0.308482	0.382184	807.2	0.093499	0.120189	807.2	0.0301282	0.0368796	807.2	0.00775462	0.00794052
807.4	2.61194	2.44486	807.4	1.15347	1.14732	807.4	0.305955	0.382389	807.4	0.0874775	0.120263	807.4	0.0312089	0.036904	807.4	0.00685459	0.00794595
807.6	2.60659	2.44537	807.6	1.14574	1.14777	807.6	0.302802	0.382595	807.6	0.083773	0.120338	807.6	0.0267775	0.0369284	807.6	-0.00027221	0.00795138
807.8	2.60623	2.44588	807.8	1.13653	1.14823	807.8	0.297074	0.382799	807.8	0.074971	0.120412	807.8	0.0188815	0.0369528	807.8	-0.00500792	0.00795681
808	2.61184	2.4464	808	1.14372	1.14869	808	0.311643	0.383004	808	0.0937067	0.120486	808	0.0258336	0.0369771	808	-0.00055546	0.00796224
808.2	2.60395	2.44691	808.2	1.14331	1.14914	808.2	0.30598	0.383209	808.2	0.0805538	0.12056	808.2	0.02214	0.0370015	808.2	-0.0088746	0.00796766
808.4	2.61962	2.44742	808.4	1.15942	1.1496	808.4	0.313694	0.383413	808.4	0.0961664	0.120634	808.4	0.028429	0.0370258	808.4	0.0102606	0.00797308
808.6	2.61493	2.44793	808.6	1.15337	1.15006	808.6	0.308747	0.383617	808.6	0.0877388	0.120708	808.6	0.0296225	0.0370501	808.6	0.00970179	0.00797849
808.8	2.61572	2.44843	808.8	1.14026	1.15051	808.8	0.306622	0.383821	808.8	0.0865365	0.120782	808.8	0.0234434	0.0370744	808.8	-0.0012998	0.00798391
809	2.61219	2.44894	809	1.15335	1.15096	809	0.30526	0.384024	809	0.088296	0.120855	809	0.0216224	0.0370987	809	0.00323111	0.00798931
809.2	2.6107	2.44945	809.2	1.14588	1.15142	809.2	0.306756	0.384228	809.2	0.0873836	0.120929	809.2	0.0235376	0.0371229	809.2	-0.00092858	0.00799472
809.4	2.60544	2.44995	809.4	1.15436	1.15187	809.4	0.309003	0.384431	809.4	0.0880266	0.121003	809.4	0.0291917	0.0371472	809.4	0.00142628	0.00800012
809.6	2.60882	2.45045	809.6	1.15308	1.15232	809.6	0.299499	0.384634	809.6	0.0788689	0.121077	809.6	0.0211121	0.0371714	809.6	0.00514108	0.00800552
809.8	2.61307	2.45095	809.8	1.16029	1.15277	809.8	0.314241	0.384837	809.8	0.0868827	0.12115	809.8	0.0249566	0.0371956	809.8	0.00424773	0.00801091
810	2.61634	2.45145	810	1.1627	1.15322	810	0.312476	0.385039	810	0.0852161	0.121224	810	0.0236394	0.0372198	810	0.0103307	0.0080163
810.2	2.61627	2.45195	810.2	1.16003	1.15367	810.2	0.316638	0.385241	810.2	0.0892347	0.121297	810.2	0.0336494	0.037244	810.2	0.0017305	0.00802169
810.4	2.61696	2.45245	810.4	1.15823	1.15412	810.4	0.312604	0.385444	810.4	0.0940099	0.12137	810.4	0.027101	0.0372681	810.4	0.00906688	0.00802708
810.6	2.61779	2.45294	810.6	1.16269	1.15457	810.6	0.314854	0.385646	810.6	0.0856343	0.121444	810.6	0.0275518	0.0372923	810.6	0.00127846	0.00803246
810.8	2.62452	2.45344	810.8	1.16965	1.15501	810.8	0.312324	0.385847	810.8	0.090885	0.121517	810.8	0.0327494	0.0373164	810.8	0.0050934	0.00803784
811	2.61584	2.45393	811	1.16057	1.15546	811	0.310186	0.386049	811	0.0863858	0.12159	811	0.0303704	0.0373405	811	0.00392944	0.00804321
811.2	2.61699	2.45443	811.2	1.16652	1.15591	811.2	0.313899	0.38625	811.2	0.0831762	0.121663	811.2	0.0220866	0.0373646	811.2	-0.00196069	0.00804858
811.4	2.61526	2.45492	811.4	1.16717	1.15635	811.4	0.308366	0.386451	811.4	0.0884813	0.121737	811.4	0.029977	0.0373887	811.4	0.00670701	0.00805395
811.6	2.62007	2.45541	811.6	1.16959	1.1568	811.6	0.317517	0.386652	811.6	0.0868731	0.12181	811.6	0.027944	0.0374127	811.6	0.0098756	0.00805931
811.8	2.61484	2.4559	811.8	1.16611	1.15724	811.8	0.311877	0.386853	811.8	0.0867909	0.121883	811.8	0.0274805	0.0374368	811.8	0.0116037	0.00806467
812	2.61672	2.45639	812	1.15833	1.15768	812	0.30895	0.387053	812	0.0770245	0.121956	812	0.0186714	0.0374608	812	-0.00175589	0.00807003
812.2	2.61618	2.45687	812.2	1.17256	1.15813	812.2	0.321445	0.387253	812.2	0.0916322	0.122028	812.2	0.0309381	0.0374848	812.2	0.00712687	0.00807539
812.4	2.61938	2.45736	812.4	1.1716	1.15857	812.4	0.323445	0.387453	812.4	0.0938788	0.122101	812.4	0.0268893	0.0375088	812.4	0.00461441	0.00808074
812.6	2.61638	2.45784	812.6	1.16627	1.15901	812.6	0.308944	0.387653	812.6	0.0860685	0.122174	812.6	0.0240642	0.0375328	812.6	0.00157291	0.00808608
812.8	2.6201	2.45833	812.8	1.16821	1.15945	812.8	0.310746	0.387853	812.8	0.0892668	0.122247	812.8	0.0255322	0.0375567	812.8	0.00401455	0.00809143
813	2.61906	2.45881	813	1.16548	1.15989	813	0.31565	0.388052	813	0.087504	0.122319	813	0.0198223	0.0375807	813	-0.00098413	0.00809677
813.2	2.62466	2.45929	813.2	1.17252	1.16033	813.2	0.317951	0.388251	813.2	0.0838784	0.122392	813.2	0.0265219	0.0376046	813.2	0.00498015	0.00810211
813.4	2.61741	2.45977	813.4	1.16558	1.16077	813.4	0.313317	0.38845	813.4	0.082414	0.122464	813.4	0.0263464	0.0376285	813.4	0.00312001	0.00810744
813.6	2.61513	2.46025	813.6	1.17107	1.16121	813.6	0.313449	0.388649	813.6	0.0873979	0.122537	813.6	0.0217304	0.0376524	813.6	-0.00159663	0.00811277
813.8	2.61753	2.46072	813.8	1.1727	1.16164	813.8	0.314207	0.388848	813.8	0.0811766	0.122609	813.8	0.029488	0.0376763	813.8	-0.00246471	0.0081181
814	2.61907	2.4612	814	1.17894	1.16208	814	0.314396	0.389046	814	0.0846575	0.122682	814	0.0227723	0.0377001	814	0.0030089	0.00812342
814.2	2.62153	2.46167	814.2	1.17837	1.16252	814.2	0.322898	0.389244	814.2	0.0876327	0.122754	814.2	0.0264427	0.037724	814.2	0.00072485	0.00812874
814.4	2.6346	2.46215	814.4	1.18394	1.16295	814.4	0.328496	0.389442	814.4	0.100078	0.122826	814.4	0.0356063	0.0377478	814.4	0.0135952	0.00813406
814.6	2.62131	2.46262	814.6	1.18004	1.16339	814.6	0.317726	0.38964	814.6	0.0881754	0.122898	814.6	0.0190617	0.0377716	814.6	-0.00056428	0.00813937
814.8	2.62666	2.46309	814.8	1.17345	1.16382	814.8	0.323182	0.389838	814.8	0.0979696	0.12297	814.8	0.0363967	0.0377954	814.8	0.00037247	0.00814469
815	2.62937	2.46356	815	1.17794	1.16426	815	0.323838	0.390035	815	0.101101	0.123042	815	0.0320217	0.0378192	815	0.0076552	0.00814999
815.2	2.6206	2.46403	815.2	1.18086	1.16469	815.2	0.316669	0.390232	815.2	0.0954335	0.123114	815.2	0.0243141	0.037843	815.2	0.00256568	0.0081553
815.4	2.63078	2.4645	815.4	1.18651	1.16512	815.4	0.324852	0.390429	815.4	0.0989984	0.123186	815.4	0.0293145	0.0378667	815.4	0.00580531	0.0081606
815.6	2.62946	2.46497	815.6	1.1848	1.16555	815.6	0.321878	0.390626	815.6	0.0880993	0.123258	815.6	0.0308513	0.0378904	815.6	0.00742275	0.00816589
815.8	2.62238	2.46543	815.8	1.18128	1.16598	815.8	0.3276	0.390823	815.8	0.0913199	0.12333	815.8	0.0296628	0.0379142	815.8	0.00803024	0.00817119
816	2.62844	2.4659	816	1.1857	1.16641	816	0.318894	0.391019	816	0.0841451	0.123402	816	0.0264465	0.0379379	816	0.00738198	0.00817648
816.2	2.61305	2.46636	816.2	1.1758	1.16684	816.2	0.306227	0.391215	816.2	0.0863016	0.123473	816.2	0.0200073	0.0379615	816.2	-0.00528306	0.00818177
816.4	2.63746	2.46682	816.4	1.19737	1.16727	816.4	0.323524	0.391411	816.4	0.0902024	0.123545	816.4	0.0383772	0.0379852	816.4	0.00621611	0.00818705
816.6	2.62589	2.46728	816.6	1.1863	1.1677	816.6	0.321091	0.391607	816.6	0.0834423	0.123617	816.6	0.0277902	0.0380088	816.6	0.00308043	0.00819233
816.8	2.6207	2.46774	816.8	1.19349	1.16813	816.8	0.32365	0.391802	816.8	0.0879772	0.123688	816.8	0.0255646	0.0380325	816.8	-0.00395149	0.00819761
817	2.62691	2.4682	817	1.18555	1.16855	817	0.322901	0.391998	817	0.0895639	0.12376	817	0.0267667	0.0380561	817	0.00335819	0.00820288
817.2	2.62185	2.46866	817.2	1.18911	1.16898	817.2	0.317227	0.392193	817.2	0.0882219	0.123831	817.2	0.0208182	0.0380797	817.2	0.00227481	0.00820815
817.4	2.6266	2.46912	817.4	1.18936	1.16941	817.4	0.309645	0.392388	817.4	0.0907696	0.123903	817.4	0.0261761	0.0381033	817.4	0.00212437	0.00821342
817.6	2.62884	2.46957	817.6	1.19215	1.16983	817.6	0.319605	0.392582	817.6	0.0916861	0.123974	817.6	0.028794	0.0381268	817.6	0.00319368	0.00821868
817.8	2.63457	2.47003	817.8	1.19647	1.17026	817.8	0.329543	0.392777	817.8	0.0952047	0.124045	817.8	0.02794	0.0381504	817.8	0.00649816	0.00822395
818	2.6273	2.47048	818	1.19242	1.17068	818	0.326444	0.392971	818	0.0935307	0.124116	818	0.0317351	0.0381739	818	0.00309187	0.0082292
818.2	2.63287	2.47093	818.2	1.19888	1.1711	818.2	0.328163	0.393165	818.2	0.0957676	0.124187	818.2	0.0403654	0.0381975	818.2	0.0102182	0.00823446
818.4	2.63353	2.47139	818.4	1.20053	1.17153	818.4	0.327444	0.393359	818.4	0.0829395	0.124258	818.4	0.024379	0.0382209	818.4	0.00864154	0.00823971
818.6	2.63492	2.47184	818.6	1.20146	1.17195	818.6	0.331628	0.393553	818.6	0.0917204	0.124329	818.6	0.0306281	0.0382444	818.6	0.00604564	0.00824496
818.8	2.62776	2.47228	818.8	1.18771	1.17237	818.8	0.319449	0.393746	818.8	0.0805326	0.1244	818.8	0.024115	0.0382679	818.8	0.00012189	0.0082502
819	2.63759	2.47273	819	1.20161	1.17279	819	0.32732	0.39394	819	0.0943392	0.124471	819	0.0320157	0.0382914	819	0.00917107	0.00825544
819.2	2.63702	2.47318	819.2	1.19491	1.17321	819.2	0.321831	0.394133	819.2	0.0878924	0.124542	819.2	0.0273463	0.0383148	819.2	0.0035947	0.00826068
819.4	2.62942	2.47363	819.4	1.19772	1.17363	819.4	0.323957	0.394326	819.4	0.0902916	0.124613	819.4	0.0265781	0.0383382	819.4	0.00182968	0.00826591
819.6	2.63476	2.47407	819.6	1.20015	1.17405	819.6	0.331076	0.394518	819.6	0.0948702	0.124684	819.6	0.0277836	0.0383616	819.6	0.00978643	0.00827114
819.8	2.63884	2.47451	819.8	1.20625	1.17446	819.8	0.330828	0.394711	819.8	0.093308	0.124754	819.8	0.0302009	0.038385	819.8	0.00581151	0.00827637
820	2.63242	2.47496	820	1.20194	1.17488	820	0.326861	0.394903	820	0.0842353	0.124825	820	0.0299484	0.0384084	820	0.00251013	0.0082816
820.2	2.63928	2.4754	820.2	1.21167	1.1753	820.2	0.327546	0.395095	820.2	0.0983547	0.124896	820.2	0.0288114	0.0384318	820.2	0.0088318	0.00828682
820.4	2.63211	2.47584	820.4	1.19754	1.17572	820.4	0.320652	0.395287	820.4	0.0896786	0.124966	820.4	0.0251858	0.0384551	820.4	-4.548e-05	0.00829203
820.6	2.63474	2.47628	820.6	1.21245	1.17613	820.6	0.328904	0.395479	820.6	0.0985821	0.125036	820.6	0.0341205	0.0384784	820.6	0.00194818	0.00829725
820.8	2.63508	2.47672	820.8	1.2118	1.17655	820.8	0.334077	0.39567	820.8	0.0983439	0.125107	820.8	0.0361523	0.0385017	820.8	0.00751024	0.00830246
821	2.64033	2.47715	821	1.20574	1.17696	821	0.327631	0.395862	821	0.0938357	0.125177	821	0.0320081	0.038525	821	0.00719553	0.00830767
821.2	2.63411	2.47759	821.2	1.2063	1.17737	821.2	0.327455	0.396053	821.2	0.0857459	0.125247	821.2	0.024996	0.0385483	821.2	0.00499779	0.00831287
821.4	2.64062	2.47802	821.4	1.21174	1.17779	821.4	0.330084	0.396244	821.4	0.0990322	0.125318	821.4	0.0322491	0.0385716	821.4	0.00319678	0.00831808
821.6	2.64222	2.47846	821.6	1.21138	1.1782	821.6	0.334365	0.396434	821.6	0.0926438	0.125388	821.6	0.0271522	0.0385948	821.6	0.0149484	0.00832327
821.8	2.63619	2.47889	821.8	1.20878	1.17861	821.8	0.329961	0.396625	821.8	0.0970181	0.125458	821.8	0.0318944	0.038618	821.8	0.00568539	0.00832847
822	2.64282	2.47932	822	1.21423	1.17902	822	0.329885	0.396815	822	0.0861586	0.125528	822	0.0274197	0.0386413	822	0.00772697	0.00833366
822.2	2.63423	2.47975	822.2	1.20772	1.17943	822.2	0.326997	0.397005	822.2	0.0903505	0.125598	822.2	0.0257267	0.0386645	822.2	-0.00019377	0.00833885
822.4	2.63641	2.48018	822.4	1.21503	1.17984	822.4	0.331133	0.397195	822.4	0.0924068	0.125668	822.4	0.0302553	0.0386876	822.4	0.00778157	0.00834403
822.6	2.64263	2.48061	822.6	1.21625	1.18025	822.6	0.336152	0.397385	822.6	0.0988932	0.125738	822.6	0.0343456	0.0387108	822.6	0.0095852	0.00834922
822.8	2.64708	2.48104	822.8	1.22538	1.18066	822.8	0.334468	0.397575	822.8	0.0997916	0.125808	822.8	0.0338573	0.0387339	822.8	0.0129002	0.00835439
823	2.63694	2.48147	823	1.21357	1.18107	823	0.329598	0.397764	823	0.090428	0.125877	823	0.0307943	0.0387571	823	0.00610548	0.00835957
823.2	2.64452	2.48189	823.2	1.21624	1.18148	823.2	0.33543	0.397953	823.2	0.0929661	0.125947	823.2	0.0313413	0.0387802	823.2	0.0065158	0.00836474
823.4	2.64583	2.48232	823.4	1.22194	1.18188	823.4	0.329493	0.398142	823.4	0.0933111	0.126017	823.4	0.0346934	0.0388033	823.4	0.0073939	0.00836991
823.6	2.64087	2.48274	823.6	1.21744	1.18229	823.6	0.331455	0.398331	823.6	0.0919138	0.126086	823.6	0.026427	0.0388264	823.6	0.00479227	0.00837508
823.8	2.63988	2.48316	823.8	1.21697	1.1827	823.8	0.328268	0.398519	823.8	0.0879999	0.126156	823.8	0.0258836	0.0388495	823.8	-0.0010764	0.00838024
824	2.64086	2.48358	824	1.22182	1.1831	824	0.335601	0.398708	824	0.101049	0.126225	824	0.0303394	0.0388725	824	0.00894839	0.0083854
824.2	2.64364	2.484	824.2	1.21924	1.1835	824.2	0.327717	0.398896	824.2	0.0900937	0.126295	824.2	0.026339	0.0388956	824.2	0.00416857	0.00839055
824.4	2.63579	2.48442	824.4	1.22016	1.18391	824.4	0.328531	0.399084	824.4	0.0922709	0.126364	824.4	0.0252859	0.0389186	824.4	-0.00170201	0.00839571
824.6	2.64449	2.48484	824.6	1.22249	1.18431	824.6	0.327397	0.399272	824.6	0.0887922	0.126434	824.6	0.0258097	0.0389416	824.6	0.00261766	0.00840086
824.8	2.642	2.48526	824.8	1.22291	1.18471	824.8	0.331449	0.399459	824.8	0.0938609	0.126503	824.8	0.0293235	0.0389646	824.8	0.00199443	0.008406
825	2.63451	2.48567	825	1.2211	1.18512	825	0.325716	0.399646	825	0.090889	0.126572	825	0.0228442	0.0389876	825	0.00407797	0.00841115
825.2	2.64193	2.48609	825.2	1.22592	1.18552	825.2	0.339169	0.399834	825.2	0.0926605	0.126641	825.2	0.0321063	0.0390105	825.2	0.00430137	0.00841629
825.4	2.63876	2.4865	825.4	1.22534	1.18592	825.4	0.332197	0.400021	825.4	0.0946816	0.12671	825.4	0.0235035	0.0390334	825.4	0.00303251	0.00842142
825.6	2.6521	2.48692	825.6	1.23416	1.18632	825.6	0.3337	0.400207	825.6	0.100725	0.126779	825.6	0.0243983	0.0390564	825.6	-0.00093788	0.00842656
825.8	2.64839	2.48733	825.8	1.22584	1.18672	825.8	0.331861	0.400394	825.8	0.0990907	0.126848	825.8	0.0301284	0.0390793	825.8	0.00577909	0.00843169
826	2.63986	2.48774	826	1.22718	1.18712	826	0.331881	0.40058	826	0.0902599	0.126917	826	0.0254211	0.0391022	826	-0.00260895	0.00843681
826.2	2.64601	2.48815	826.2	1.22961	1.18752	826.2	0.330624	0.400767	826.2	0.0958424	0.126986	826.2	0.0268351	0.0391251	826.2	0.00596672	0.00844194
826.4	2.64317	2.48856	826.4	1.22906	1.18791	826.4	0.332666	0.400953	826.4	0.0929211	0.127055	826.4	0.0305271	0.0391479	826.4	0.00273257	0.00844706
826.6	2.64422	2.48897	826.6	1.22999	1.18831	826.6	0.331833	0.401138	826.6	0.0933512	0.127124	826.6	0.0201721	0.0391708	826.6	0.00579315	0.00845217
826.8	2.64721	2.48938	826.8	1.22848	1.18871	826.8	0.338134	0.401324	826.8	0.0957874	0.127192	826.8	0.0276658	0.0391936	826.8	0.00553948	0.00845729
827	2.64085	2.48978	827	1.22031	1.1891	827	0.327305	0.40151	827	0.0898238	0.127261	827	0.0153093	0.0392164	827	-0.00053471	0.0084624
827.2	2.64539	2.49019	827.2	1.23214	1.1895	827.2	0.335237	0.401695	827.2	0.0904516	0.12733	827.2	0.0213403	0.0392392	827.2	-0.00265521	0.00846751
827.4	2.64893	2.49059	827.4	1.24323	1.18989	827.4	0.341559	0.40188	827.4	0.0992361	0.127398	827.4	0.0266234	0.039262	827.4	0.0113555	0.00847261
827.6	2.64624	2.491	827.6	1.23388	1.19029	827.6	0.336829	0.402065	827.6	0.0904208	0.127467	827.6	0.0243082	0.0392848	827.6	0.00196439	0.00847771
827.8	2.64413	2.4914	827.8	1.23049	1.19068	827.8	0.334612	0.402249	827.8	0.0958999	0.127535	827.8	0.0247166	0.0393075	827.8	-0.00365347	0.00848281
828	2.65846	2.4918	828	1.23206	1.19107	828	0.350444	0.402434	828	0.0964688	0.127604	828	0.0309753	0.0393303	828	0.00651199	0.0084879
828.2	2.64834	2.4922	828.2	1.23731	1.19147	828.2	0.337813	0.402618	828.2	0.0927792	0.127672	828.2	0.0261375	0.039353	828.2	0.00093704	0.008493
828.4	2.65265	2.4926	828.4	1.24537	1.19186	828.4	0.33478	0.402802	828.4	0.0942138	0.12774	828.4	0.0296747	0.0393757	828.4	0.00588542	0.00849808
828.6	2.6456	2.493	828.6	1.2366	1.19225	828.6	0.339404	0.402986	828.6	0.0919116	0.127808	828.6	0.0278844	0.0393984	828.6	0.0119365	0.00850317
828.8	2.65015	2.49339	828.8	1.23827	1.19264	828.8	0.337463	0.40317	828.8	0.0970193	0.127877	828.8	0.0282106	0.0394211	828.8	0.00528628	0.00850825
829	2.64917	2.49379	829	1.22808	1.19303	829	0.334073	0.403353	829	0.0892173	0.127945	829	0.027471	0.0394438	829	-0.00139183	0.00851333
829.2	2.65513	2.49419	829.2	1.24519	1.19342	829.2	0.345963	0.403537	829.2	0.104092	0.128013	829.2	0.0383119	0.0394664	829.2	0.0175417	0.00851841
829.4	2.64875	2.49458	829.4	1.24469	1.19381	829.4	0.339934	0.40372	829.4	0.0976322	0.128081	829.4	0.0343646	0.039489	829.4	0.00310403	0.00852348
829.6	2.64722	2.49497	829.6	1.24292	1.1942	829.6	0.337308	0.403903	829.6	0.0971158	0.128149	829.6	0.0246324	0.0395117	829.6	0.00494963	0.00852855
829.8	2.65393	2.49537	829.8	1.23979	1.19459	829.8	0.34281	0.404086	829.8	0.0944925	0.128217	829.8	0.0325414	0.0395342	829.8	0.00949556	0.00853361
830	2.64884	2.49576	830	1.24319	1.19497	830	0.33333	0.404268	830	0.087509	0.128284	830	0.0249648	0.0395568	830	-0.00026435	0.00853868
830.2	2.6466	2.49615	830.2	1.24472	1.19536	830.2	0.340755	0.404451	830.2	0.0966984	0.128352	830.2	0.0261886	0.0395794	830.2	0.00104958	0.00854374
830.4	2.64922	2.49654	830.4	1.24679	1.19575	830.4	0.347474	0.404633	830.4	0.100773	0.12842	830.4	0.0278801	0.0396019	830.4	0.0121816	0.00854879
830.6	2.65869	2.49693	830.6	1.25145	1.19613	830.6	0.342436	0.404815	830.6	0.099505	0.128488	830.6	0.0333809	0.0396245	830.6	0.00989062	0.00855385
830.8	2.65692	2.49732	830.8	1.25049	1.19652	830.8	0.350659	0.404997	830.8	0.103333	0.128555	830.8	0.0347094	0.039647	830.8	0.006589	0.0085589
831	2.66241	2.4977	831	1.25389	1.1969	831	0.356845	0.405178	831	0.109234	0.128623	831	0.0410358	0.0396695	831	0.0155006	0.00856394
831.2	2.6588	2.49809	831.2	1.25494	1.19728	831.2	0.337615	0.40536	831.2	0.0945295	0.12869	831.2	0.03461	0.039692	831.2	0.00903851	0.00856899
831.4	2.65481	2.49847	831.4	1.25222	1.19767	831.4	0.344326	0.405541	831.4	0.104179	0.128758	831.4	0.0327789	0.0397145	831.4	0.00773817	0.00857403
831.6	2.65088	2.49886	831.6	1.25052	1.19805	831.6	0.343131	0.405722	831.6	0.0942493	0.128825	831.6	0.0267286	0.039737	831.6	0.00153667	0.00857906
831.8	2.65715	2.49924	831.8	1.24965	1.19843	831.8	0.348094	0.405903	831.8	0.096367	0.128892	831.8	0.0269992	0.0397594	831.8	0.0102685	0.0085841
832	2.65861	2.49962	832	1.25335	1.19881	832	0.339705	0.406084	832	0.0933715	0.12896	832	0.0293719	0.0397818	832	0.00014573	0.00858913
832.2	2.65725	2.5	832.2	1.25686	1.19919	832.2	0.354285	0.406264	832.2	0.0956395	0.129027	832.2	0.0315585	0.0398042	832.2	0.00450593	0.00859416
832.4	2.65526	2.50038	832.4	1.26027	1.19957	832.4	0.352483	0.406444	832.4	0.0985249	0.129094	832.4	0.0335628	0.0398266	832.4	0.00961477	0.00859918
832.6	2.65684	2.50076	832.6	1.25492	1.19995	832.6	0.346676	0.406625	832.6	0.0925749	0.129161	832.6	0.0268132	0.039849	832.6	0.00739294	0.0086042
832.8	2.65321	2.50114	832.8	1.25896	1.20033	832.8	0.350194	0.406804	832.8	0.0957807	0.129228	832.8	0.0341145	0.0398714	832.8	0.01294	0.00860922
833	2.6544	2.50152	833	1.25734	1.20071	833	0.345697	0.406984	833	0.101151	0.129295	833	0.029766	0.0398937	833	0.00662524	0.00861424
833.2	2.65448	2.5019	833.2	1.26531	1.20109	833.2	0.351895	0.407164	833.2	0.105197	0.129362	833.2	0.0391032	0.0399161	833.2	0.00867492	0.00861925
833.4	2.65528	2.50227	833.4	1.25414	1.20147	833.4	0.347232	0.407343	833.4	0.0891104	0.129429	833.4	0.0293405	0.0399384	833.4	-0.00449938	0.00862426
833.6	2.65281	2.50265	833.6	1.25603	1.20184	833.6	0.340598	0.407522	833.6	0.0919681	0.129496	833.6	0.0256142	0.0399607	833.6	0.0049153	0.00862926
833.8	2.65293	2.50302	833.8	1.25232	1.20222	833.8	0.338471	0.407701	833.8	0.0966066	0.129563	833.8	0.026149	0.039983	833.8	0.0019415	0.00863427
834	2.65968	2.50339	834	1.26426	1.2026	834	0.344228	0.40788	834	0.0935858	0.12963	834	0.026884	0.0400053	834	0.00880986	0.00863927
834.2	2.66541	2.50377	834.2	1.26391	1.20297	834.2	0.346512	0.408059	834.2	0.0996397	0.129696	834.2	0.0297889	0.0400275	834.2	0.00520164	0.00864426
834.4	2.65509	2.50414	834.4	1.25936	1.20334	834.4	0.342384	0.408237	834.4	0.0977109	0.129763	834.4	0.0287771	0.0400498	834.4	0.00332338	0.00864926
834.6	2.65879	2.50451	834.6	1.26897	1.20372	834.6	0.352364	0.408416	834.6	0.10203	0.12983	834.6	0.0324327	0.040072	834.6	0.00905138	0.00865425
834.8	2.66037	2.50488	834.8	1.26364	1.20409	834.8	0.347542	0.408594	834.8	0.101213	0.129896	834.8	0.0316731	0.0400942	834.8	-0.00080222	0.00865923
835	2.64997	2.50525	835	1.26172	1.20446	835	0.344161	0.408772	835	0.0955291	0.129963	835	0.0298721	0.0401164	835	-0.00379032	0.00866422
835.2	2.66735	2.50561	835.2	1.27601	1.20484	835.2	0.352832	0.408949	835.2	0.0987292	0.130029	835.2	0.0300242	0.0401386	835.2	0.0100964	0.0086692
835.4	2.66291	2.50598	835.4	1.27141	1.20521	835.4	0.348286	0.409127	835.4	0.0967274	0.130095	835.4	0.0338981	0.0401608	835.4	0.00267583	0.00867418
835.6	2.65379	2.50635	835.6	1.25952	1.20558	835.6	0.336988	0.409304	835.6	0.0857514	0.130162	835.6	0.0222184	0.0401829	835.6	0.00549608	0.00867915
835.8	2.66162	2.50671	835.8	1.27198	1.20595	835.8	0.354002	0.409481	835.8	0.09824	0.130228	835.8	0.0392432	0.0402051	835.8	0.00696141	0.00868412
836	2.65798	2.50707	836	1.27395	1.20632	836	0.34737	0.409658	836	0.0939193	0.130294	836	0.0309016	0.0402272	836	0.00530797	0.00868909
836.2	2.66308	2.50744	836.2	1.26772	1.20669	836.2	0.35173	0.409835	836.2	0.101601	0.13036	836.2	0.0365102	0.0402493	836.2	0.0096193	0.00869405
836.4	2.66985	2.5078	836.4	1.27792	1.20706	836.4	0.354644	0.410012	836.4	0.103625	0.130427	836.4	0.0368068	0.0402714	836.4	0.0105095	0.00869902
836.6	2.66242	2.50816	836.6	1.27037	1.20743	836.6	0.354486	0.410188	836.6	0.0949047	0.130493	836.6	0.0312659	0.0402935	836.6	0.00600916	0.00870398
836.8	2.67884	2.50852	836.8	1.284	1.2078	836.8	0.360133	0.410364	836.8	0.108363	0.130559	836.8	0.0382854	0.0403155	836.8	0.0068894	0.00870893
837	2.66614	2.50888	837	1.27383	1.20816	837	0.35449	0.41054	837	0.104787	0.130625	837	0.0292944	0.0403376	837	0.004484	0.00871388
837.2	2.66146	2.50924	837.2	1.26678	1.20853	837.2	0.348417	0.410716	837.2	0.0906831	0.13069	837.2	0.0320291	0.0403596	837.2	0.00592929	0.00871883
837.4	2.66451	2.5096	837.4	1.27384	1.2089	837.4	0.354921	0.410892	837.4	0.092732	0.130756	837.4	0.0241472	0.0403816	837.4	-0.00050777	0.00872378
837.6	2.66788	2.50995	837.6	1.28118	1.20926	837.6	0.349312	0.411068	837.6	0.107341	0.130822	837.6	0.0344753	0.0404036	837.6	0.0125039	0.00872872
837.8	2.6593	2.51031	837.8	1.26925	1.20963	837.8	0.355411	0.411243	837.8	0.0920122	0.130888	837.8	0.0234434	0.0404256	837.8	0.00719219	0.00873366
838	2.66867	2.51067	838	1.27744	1.20999	838	0.359752	0.411418	838	0.103575	0.130953	838	0.0337605	0.0404476	838	0.00280458	0.0087386
838.2	2.66388	2.51102	838.2	1.27599	1.21035	838.2	0.355747	0.411593	838.2	0.104163	0.131019	838.2	0.0339965	0.0404695	838.2	0.00317174	0.00874353
838.4	2.66502	2.51137	838.4	1.281	1.21072	838.4	0.347289	0.411768	838.4	0.0980244	0.131085	838.4	0.030215	0.0404915	838.4	0.00449926	0.00874846
838.6	2.66668	2.51173	838.6	1.27975	1.21108	838.6	0.355007	0.411942	838.6	0.0970095	0.13115	838.6	0.028068	0.0405134	838.6	0.00274068	0.00875339
838.8	2.67218	2.51208	838.8	1.27908	1.21144	838.8	0.356667	0.412117	838.8	0.0998805	0.131216	838.8	0.0323185	0.0405353	838.8	0.00901514	0.00875832
839	2.66471	2.51243	839	1.27975	1.21181	839	0.35851	0.412291	839	0.102949	0.131281	839	0.0319084	0.0405572	839	0.00383658	0.00876324
839.2	2.67021	2.51278	839.2	1.28619	1.21217	839.2	0.357093	0.412465	839.2	0.097755	0.131347	839.2	0.0351445	0.0405791	839.2	0.00508362	0.00876816
839.4	2.67618	2.51313	839.4	1.28459	1.21253	839.4	0.356209	0.412639	839.4	0.0958651	0.131412	839.4	0.0330068	0.040601	839.4	0.00456029	0.00877307
839.6	2.67339	2.51348	839.6	1.28432	1.21289	839.6	0.365784	0.412813	839.6	0.101701	0.131477	839.6	0.0392765	0.0406228	839.6	0.00816256	0.00877798
839.8	2.67096	2.51382	839.8	1.2916	1.21325	839.8	0.356074	0.412986	839.8	0.104136	0.131542	839.8	0.0336937	0.0406447	839.8	0.00654775	0.00878289
840	2.67343	2.51417	840	1.28639	1.21361	840	0.361355	0.41316	840	0.110496	0.131607	840	0.03619	0.0406665	840	0.0144318	0.0087878
840.2	2.67114	2.51452	840.2	1.2903	1.21396	840.2	0.358913	0.413333	840.2	0.109046	0.131673	840.2	0.0298597	0.0406883	840.2	0.00955492	0.0087927
840.4	2.67668	2.51486	840.4	1.29303	1.21432	840.4	0.36062	0.413506	840.4	0.107722	0.131738	840.4	0.0382215	0.0407101	840.4	0.0150874	0.0087976
840.6	2.67119	2.51521	840.6	1.28893	1.21468	840.6	0.360463	0.413678	840.6	0.0948938	0.131803	840.6	0.0299038	0.0407319	840.6	0.00684744	0.0088025
840.8	2.66046	2.51555	840.8	1.27612	1.21504	840.8	0.354783	0.413851	840.8	0.0977216	0.131868	840.8	0.0280113	0.0407536	840.8	0.00121766	0.00880739
841	2.6753	2.51589	841	1.29436	1.21539	841	0.363738	0.414024	841	0.0988055	0.131932	841	0.0395161	0.0407754	841	0.00891453	0.00881228
841.2	2.66748	2.51623	841.2	1.28745	1.21575	841.2	0.357421	0.414196	841.2	0.099145	0.131997	841.2	0.025284	0.0407971	841.2	0.00492579	0.00881717
841.4	2.66838	2.51657	841.4	1.29216	1.2161	841.4	0.358096	0.414368	841.4	0.0992122	0.132062	841.4	0.0301756	0.0408188	841.4	0.00397068	0.00882206
841.6	2.66252	2.51691	841.6	1.29038	1.21646	841.6	0.356023	0.41454	841.6	0.0906561	0.132127	841.6	0.0279924	0.0408405	841.6	0.00514466	0.00882694
841.8	2.67224	2.51725	841.8	1.29219	1.21681	841.8	0.356476	0.414712	841.8	0.100209	0.132192	841.8	0.0321099	0.0408622	841.8	0.00555283	0.00883182
842	2.67521	2.51759	842	1.28723	1.21717	842	0.368634	0.414883	842	0.103295	0.132256	842	0.033925	0.0408839	842	0.00923735	0.00883669
842.2	2.66937	2.51793	842.2	1.28343	1.21752	842.2	0.356924	0.415054	842.2	0.1069	0.132321	842.2	0.0323092	0.0409055	842.2	0.00738889	0.00884156
842.4	2.66447	2.51826	842.4	1.29119	1.21787	842.4	0.355494	0.415226	842.4	0.0955981	0.132385	842.4	0.0309476	0.0409272	842.4	-0.00011033	0.00884643
842.6	2.66284	2.5186	842.6	1.28483	1.21823	842.6	0.354368	0.415397	842.6	0.0960298	0.13245	842.6	0.0207533	0.0409488	842.6	0.00270993	0.0088513
842.8	2.67586	2.51894	842.8	1.29781	1.21858	842.8	0.366177	0.415567	842.8	0.101464	0.132514	842.8	0.0384039	0.0409704	842.8	0.00285631	0.00885616
843	2.67866	2.51927	843	1.29606	1.21893	843	0.37111	0.415738	843	0.103719	0.132579	843	0.0312054	0.040992	843	0.0148941	0.00886102
843.2	2.67855	2.5196	843.2	1.30007	1.21928	843.2	0.36133	0.415909	843.2	0.102242	0.132643	843.2	0.0402173	0.0410136	843.2	0.011155	0.00886588
843.4	2.67228	2.51994	843.4	1.29023	1.21963	843.4	0.359972	0.416079	843.4	0.0933331	0.132707	843.4	0.0310208	0.0410352	843.4	0.00031501	0.00887073
843.6	2.66769	2.52027	843.6	1.29116	1.21998	843.6	0.36402	0.416249	843.6	0.0979014	0.132771	843.6	0.0306405	0.0410567	843.6	-0.00010556	0.00887558
843.8	2.67418	2.5206	843.8	1.30156	1.22033	843.8	0.361633	0.416419	843.8	0.104998	0.132836	843.8	0.0342209	0.0410782	843.8	0.00425488	0.00888043
844	2.67375	2.52093	844	1.30272	1.22068	844	0.360709	0.416589	844	0.104131	0.1329	844	0.0250463	0.0410998	844	0.00327832	0.00888528
844.2	2.67669	2.52126	844.2	1.29458	1.22102	844.2	0.364172	0.416758	844.2	0.101409	0.132964	844.2	0.0295262	0.0411213	844.2	0.00669342	0.00889012
844.4	2.67572	2.52159	844.4	1.30041	1.22137	844.4	0.353833	0.416928	844.4	0.101939	0.133028	844.4	0.0354056	0.0411428	844.4	0.00367147	0.00889496
844.6	2.67278	2.52191	844.6	1.30024	1.22172	844.6	0.361615	0.417097	844.6	0.102755	0.133092	844.6	0.0256187	0.0411642	844.6	0.0117608	0.00889979
844.8	2.67478	2.52224	844.8	1.30273	1.22206	844.8	0.364256	0.417266	844.8	0.101727	0.133156	844.8	0.0294961	0.0411857	844.8	0.00154358	0.00890463
845	2.67764	2.52257	845	1.30942	1.22241	845	0.364913	0.417435	845	0.106067	0.13322	845	0.0339074	0.0412072	845	0.00561696	0.00890946
845.2	2.66954	2.52289	845.2	1.30611	1.22275	845.2	0.370058	0.417604	845.2	0.106348	0.133283	845.2	0.0351369	0.0412286	845.2	0.00608474	0.00891428
845.4	2.67528	2.52322	845.4	1.30488	1.2231	845.4	0.36639	0.417772	845.4	0.108693	0.133347	845.4	0.0355658	0.04125	845.4	0.00784737	0.00891911
845.6	2.67213	2.52354	845.6	1.30719	1.22344	845.6	0.365491	0.417941	845.6	0.105796	0.133411	845.6	0.0322282	0.0412714	845.6	0.00222284	0.00892393
845.8	2.67125	2.52386	845.8	1.30895	1.22379	845.8	0.369432	0.418109	845.8	0.099419	0.133474	845.8	0.0298216	0.0412928	845.8	0.00383192	0.00892874
846	2.67325	2.52419	846	1.31157	1.22413	846	0.366033	0.418277	846	0.103118	0.133538	846	0.029751	0.0413142	846	0.00523812	0.00893356
846.2	2.68074	2.52451	846.2	1.30974	1.22447	846.2	0.376079	0.418445	846.2	0.111301	0.133602	846.2	0.0369493	0.0413355	846.2	0.0121763	0.00893837
846.4	2.68205	2.52483	846.4	1.31887	1.22482	846.4	0.372872	0.418612	846.4	0.104006	0.133665	846.4	0.039165	0.0413569	846.4	0.0129171	0.00894318
846.6	2.67476	2.52515	846.6	1.30022	1.22516	846.6	0.357248	0.41878	846.6	0.10002	0.133729	846.6	0.0277416	0.0413782	846.6	-0.00597805	0.00894798
846.8	2.67877	2.52547	846.8	1.30897	1.2255	846.8	0.366912	0.418947	846.8	0.0950223	0.133792	846.8	0.0312607	0.0413996	846.8	0.00475961	0.00895279
847	2.67959	2.52578	847	1.30965	1.22584	847	0.361651	0.419114	847	0.099243	0.133855	847	0.0255022	0.0414209	847	0.00429827	0.00895759
847.2	2.67716	2.5261	847.2	1.31367	1.22618	847.2	0.369109	0.419281	847.2	0.106522	0.133919	847.2	0.0386218	0.0414421	847.2	0.00875598	0.00896238
847.4	2.68691	2.52642	847.4	1.31296	1.22652	847.4	0.366219	0.419448	847.4	0.110025	0.133982	847.4	0.0307695	0.0414634	847.4	0.00713998	0.00896717
847.6	2.67702	2.52673	847.6	1.31822	1.22686	847.6	0.372684	0.419615	847.6	0.108695	0.134045	847.6	0.0379457	0.0414847	847.6	0.00549084	0.00897197
847.8	2.67773	2.52705	847.8	1.31272	1.2272	847.8	0.367308	0.419781	847.8	0.0985768	0.134108	847.8	0.032284	0.0415059	847.8	0.00188571	0.00897675
848	2.67912	2.52736	848	1.31691	1.22753	848	0.367848	0.419948	848	0.103288	0.134171	848	0.0299966	0.0415271	848	0.00903898	0.00898154
848.2	2.67696	2.52768	848.2	1.32	1.22787	848.2	0.367479	0.420114	848.2	0.0970255	0.134234	848.2	0.0295875	0.0415484	848.2	0.00643402	0.00898632
848.4	2.68061	2.52799	848.4	1.31203	1.22821	848.4	0.377777	0.42028	848.4	0.107092	0.134297	848.4	0.0375809	0.0415696	848.4	0.00984317	0.0089911
848.6	2.68104	2.5283	848.6	1.31436	1.22855	848.6	0.367105	0.420445	848.6	0.104271	0.13436	848.6	0.0286133	0.0415908	848.6	0.00636464	0.00899587
848.8	2.68527	2.52861	848.8	1.31865	1.22888	848.8	0.370514	0.420611	848.8	0.106936	0.134423	848.8	0.034682	0.0416119	848.8	0.0089789	0.00900064
849	2.68479	2.52892	849	1.31829	1.22922	849	0.372727	0.420777	849	0.103444	0.134486	849	0.0337278	0.0416331	849	0.00921565	0.00900541
849.2	2.68002	2.52923	849.2	1.31661	1.22955	849.2	0.372461	0.420942	849.2	0.105076	0.134549	849.2	0.0301458	0.0416542	849.2	0.00791055	0.00901018
849.4	2.67694	2.52954	849.4	1.32039	1.22989	849.4	0.363321	0.421107	849.4	0.100846	0.134612	849.4	0.0206456	0.0416753	849.4	0.0015071	0.00901494
849.6	2.6805	2.52985	849.6	1.32469	1.23022	849.6	0.371554	0.421272	849.6	0.0972322	0.134674	849.6	0.0332224	0.0416965	849.6	0.00313574	0.0090197
849.8	2.67859	2.53016	849.8	1.31895	1.23055	849.8	0.364848	0.421437	849.8	0.101348	0.134737	849.8	0.0339667	0.0417176	849.8	0.00283509	0.00902446
850	2.68971	2.53047	850	1.32477	1.23089	850	0.37382	0.421601	850	0.109517	0.1348	850	0.0388107	0.0417386	850	0.0148357	0.00902921
850.2	2.67927	2.53077	850.2	1.32506	1.23122	850.2	0.372991	0.421765	850.2	0.104078	0.134862	850.2	0.0308377	0.0417597	850.2	0.00654131	0.00903397
850.4	2.68877	2.53108	850.4	1.32221	1.23155	850.4	0.371454	0.42193	850.4	0.101425	0.134925	850.4	0.0433261	0.0417808	850.4	0.00407225	0.00903871
850.6	2.68774	2.53138	850.6	1.31898	1.23188	850.6	0.376021	0.422094	850.6	0.0996252	0.134987	850.6	0.0356013	0.0418018	850.6	0.0087989	0.00904346
850.8	2.68789	2.53169	850.8	1.32163	1.23221	850.8	0.378918	0.422258	850.8	0.103771	0.135049	850.8	0.0300028	0.0418228	850.8	0.00643045	0.0090482
851	2.68159	2.53199	851	1.31894	1.23255	851	0.367982	0.422421	851	0.103554	0.135112	851	0.0190801	0.0418439	851	-0.00061005	0.00905294
851.2	2.69029	2.53229	851.2	1.33046	1.23288	851.2	0.376803	0.422585	851.2	0.103068	0.135174	851.2	0.034996	0.0418648	851.2	0.0112362	0.00905768
851.4	2.68763	2.53259	851.4	1.32462	1.23321	851.4	0.375485	0.422748	851.4	0.112072	0.135236	851.4	0.0414953	0.0418858	851.4	0.00633603	0.00906241
851.6	2.68608	2.53289	851.6	1.32677	1.23353	851.6	0.387588	0.422912	851.6	0.109591	0.135298	851.6	0.0372011	0.0419068	851.6	0.00813752	0.00906714
851.8	2.68958	2.53319	851.8	1.33226	1.23386	851.8	0.375071	0.423075	851.8	0.105794	0.135361	851.8	0.0312318	0.0419277	851.8	0.00808603	0.00907187
852	2.68305	2.53349	852	1.33184	1.23419	852	0.38125	0.423237	852	0.107159	0.135423	852	0.0382482	0.0419487	852	0.00360233	0.00907659
852.2	2.68259	2.53379	852.2	1.33244	1.23452	852.2	0.369916	0.4234	852.2	0.105422	0.135485	852.2	0.0309686	0.0419696	852.2	0.00717241	0.00908131
852.4	2.68686	2.53409	852.4	1.32784	1.23485	852.4	0.370863	0.423563	852.4	0.100982	0.135547	852.4	0.0329129	0.0419905	852.4	0.00393492	0.00908603
852.6	2.68233	2.53439	852.6	1.3299	1.23517	852.6	0.37409	0.423725	852.6	0.107023	0.135609	852.6	0.0357665	0.0420114	852.6	0.00322038	0.00909075
852.8	2.68018	2.53468	852.8	1.33006	1.2355	852.8	0.374016	0.423887	852.8	0.101691	0.135671	852.8	0.0302586	0.0420323	852.8	0.00243121	0.00909546
853	2.68047	2.53498	853	1.32511	1.23582	853	0.371581	0.424049	853	0.099233	0.135732	853	0.0283963	0.0420532	853	0.00018579	0.00910017
853.2	2.68964	2.53527	853.2	1.3349	1.23615	853.2	0.375258	0.424211	853.2	0.10976	0.135794	853.2	0.0376841	0.042074	853.2	0.00586063	0.00910488
853.4	2.69068	2.53557	853.4	1.33956	1.23647	853.4	0.379955	0.424373	853.4	0.108877	0.135856	853.4	0.0311457	0.0420949	853.4	0.00688797	0.00910958
853.6	2.69212	2.53586	853.6	1.33636	1.2368	853.6	0.381318	0.424534	853.6	0.0991782	0.135918	853.6	0.0374522	0.0421157	853.6	0.0046373	0.00911428
853.8	2.68926	2.53615	853.8	1.33443	1.23712	853.8	0.380941	0.424696	853.8	0.108573	0.135979	853.8	0.0382778	0.0421365	853.8	0.00526673	0.00911898
854	2.68872	2.53645	854	1.33645	1.23744	854	0.374046	0.424857	854	0.108367	0.136041	854	0.0274729	0.0421573	854	0.0117305	0.00912367
854.2	2.68245	2.53674	854.2	1.32472	1.23777	854.2	0.376072	0.425018	854.2	0.105727	0.136102	854.2	0.0279314	0.0421781	854.2	0.00493413	0.00912837
854.4	2.68442	2.53703	854.4	1.33577	1.23809	854.4	0.376725	0.425179	854.4	0.105343	0.136164	854.4	0.0320913	0.0421989	854.4	0.00015765	0.00913306
854.6	2.69357	2.53732	854.6	1.3306	1.23841	854.6	0.374945	0.425339	854.6	0.100806	0.136225	854.6	0.0291232	0.0422196	854.6	0.00239426	0.00913774
854.8	2.69347	2.53761	854.8	1.34594	1.23873	854.8	0.388418	0.4255	854.8	0.116099	0.136287	854.8	0.0421159	0.0422403	854.8	0.0166994	0.00914242
855	2.68625	2.5379	855	1.33851	1.23905	855	0.376216	0.42566	855	0.107997	0.136348	855	0.0282978	0.0422611	855	0.00148922	0.0091471
855.2	2.68781	2.53818	855.2	1.33026	1.23937	855.2	0.376875	0.425821	855.2	0.103368	0.136409	855.2	0.0288083	0.0422818	855.2	0.00473267	0.00915178
855.4	2.6828	2.53847	855.4	1.3411	1.23969	855.4	0.371021	0.425981	855.4	0.10191	0.136471	855.4	0.0326316	0.0423025	855.4	-0.00068063	0.00915646
855.6	2.69622	2.53876	855.6	1.34029	1.24001	855.6	0.375806	0.42614	855.6	0.104439	0.136532	855.6	0.0260057	0.0423231	855.6	0.00044352	0.00916113
855.8	2.68697	2.53904	855.8	1.33884	1.24033	855.8	0.377804	0.4263	855.8	0.104818	0.136593	855.8	0.0321783	0.0423438	855.8	0.00610548	0.0091658
856	2.68798	2.53933	856	1.34776	1.24065	856	0.38496	0.42646	856	0.10711	0.136654	856	0.0394899	0.0423645	856	0.0128291	0.00917046
856.2	2.69291	2.53961	856.2	1.34726	1.24097	856.2	0.386072	0.426619	856.2	0.110169	0.136715	856.2	0.035825	0.0423851	856.2	0.0137847	0.00917512
856.4	2.68975	2.5399	856.4	1.34315	1.24128	856.4	0.380967	0.426778	856.4	0.104252	0.136776	856.4	0.030312	0.0424057	856.4	0.00360829	0.00917978
856.6	2.69165	2.54018	856.6	1.34112	1.2416	856.6	0.38049	0.426937	856.6	0.101484	0.136837	856.6	0.0335507	0.0424264	856.6	0.00604206	0.00918444
856.8	2.69652	2.54046	856.8	1.34165	1.24192	856.8	0.387634	0.427096	856.8	0.102485	0.136898	856.8	0.028445	0.0424469	856.8	0.00497943	0.00918909
857	2.69248	2.54074	857	1.35138	1.24223	857	0.389501	0.427255	857	0.104624	0.136959	857	0.0348808	0.0424675	857	0.00892764	0.00919374
857.2	2.69253	2.54103	857.2	1.347	1.24255	857.2	0.384936	0.427413	857.2	0.115719	0.13702	857.2	0.0387589	0.0424881	857.2	0.00158817	0.00919839
857.4	2.69921	2.54131	857.4	1.3487	1.24286	857.4	0.389429	0.427572	857.4	0.1088	0.13708	857.4	0.0426001	0.0425087	857.4	0.0145436	0.00920304
857.6	2.68536	2.54159	857.6	1.34066	1.24318	857.6	0.373478	0.42773	857.6	0.0953453	0.137141	857.6	0.0325033	0.0425292	857.6	0.00300175	0.00920768
857.8	2.69353	2.54186	857.8	1.34884	1.24349	857.8	0.383309	0.427888	857.8	0.108038	0.137202	857.8	0.0374863	0.0425497	857.8	0.00123745	0.00921232
858	2.68926	2.54214	858	1.34651	1.24381	858	0.385046	0.428046	858	0.102867	0.137262	858	0.0335159	0.0425702	858	0.00302869	0.00921695
858.2	2.6888	2.54242	858.2	1.34847	1.24412	858.2	0.384881	0.428204	858.2	0.106448	0.137323	858.2	0.0318613	0.0425907	858.2	0.010172	0.00922159
858.4	2.69481	2.5427	858.4	1.35378	1.24443	858.4	0.380262	0.428361	858.4	0.104131	0.137383	858.4	0.0335607	0.0426112	858.4	0.00689441	0.00922622
858.6	2.69341	2.54297	858.6	1.3492	1.24474	858.6	0.378797	0.428518	858.6	0.103926	0.137444	858.6	0.0331041	0.0426317	858.6	0.00170571	0.00923085
858.8	2.69765	2.54325	858.8	1.35462	1.24506	858.8	0.386455	0.428676	858.8	0.102843	0.137504	858.8	0.0373241	0.0426521	858.8	0.00794584	0.00923547
859	2.70345	2.54352	859	1.35118	1.24537	859	0.383038	0.428833	859	0.107358	0.137565	859	0.0323066	0.0426726	859	0.0074721	0.00924009
859.2	2.69179	2.5438	859.2	1.35171	1.24568	859.2	0.385059	0.42899	859.2	0.10872	0.137625	859.2	0.0319447	0.042693	859.2	0.00626785	0.00924471
859.4	2.70228	2.54407	859.4	1.35882	1.24599	859.4	0.389789	0.429146	859.4	0.113899	0.137685	859.4	0.0457856	0.0427134	859.4	0.0129848	0.00924933
859.6	2.69587	2.54434	859.6	1.35202	1.2463	859.6	0.388694	0.429303	859.6	0.105178	0.137746	859.6	0.0343062	0.0427338	859.6	0.00861198	0.00925394
859.8	2.70074	2.54462	859.8	1.35574	1.24661	859.8	0.386522	0.429459	859.8	0.112024	0.137806	859.8	0.0316722	0.0427542	859.8	0.00854784	0.00925855
860	2.68659	2.54489	860	1.35641	1.24692	860	0.380286	0.429616	860	0.101298	0.137866	860	0.0401546	0.0427746	860	-0.00376457	0.00926316
860.2	2.69324	2.54516	860.2	1.35129	1.24722	860.2	0.381819	0.429772	860.2	0.109504	0.137926	860.2	0.0299429	0.0427949	860.2	0.00676185	0.00926776
860.4	2.69937	2.54543	860.4	1.35409	1.24753	860.4	0.384101	0.429928	860.4	0.10978	0.137986	860.4	0.0337169	0.0428153	860.4	0.0101739	0.00927236
860.6	2.7021	2.5457	860.6	1.36241	1.24784	860.6	0.390912	0.430083	860.6	0.111525	0.138046	860.6	0.042675	0.0428356	860.6	0.0168453	0.00927696
860.8	2.69003	2.54597	860.8	1.35096	1.24815	860.8	0.382357	0.430239	860.8	0.100773	0.138106	860.8	0.0288286	0.0428559	860.8	0.00322896	0.00928156
861	2.70868	2.54624	861	1.36474	1.24845	861	0.395054	0.430394	861	0.112164	0.138166	861	0.0381476	0.0428762	861	0.0125292	0.00928615
861.2	2.69839	2.5465	861.2	1.36346	1.24876	861.2	0.389602	0.43055	861.2	0.108363	0.138226	861.2	0.0371234	0.0428965	861.2	0.00879723	0.00929074
861.4	2.69353	2.54677	861.4	1.35717	1.24906	861.4	0.388688	0.430705	861.4	0.105813	0.138285	861.4	0.0321881	0.0429168	861.4	0.0035153	0.00929532
861.6	2.69807	2.54704	861.6	1.36079	1.24937	861.6	0.391466	0.43086	861.6	0.113236	0.138345	861.6	0.0334346	0.0429371	861.6	0.00625974	0.00929991
861.8	2.69753	2.5473	861.8	1.36352	1.24967	861.8	0.396345	0.431015	861.8	0.118268	0.138405	861.8	0.036894	0.0429573	861.8	0.00842029	0.00930449
862	2.69582	2.54757	862	1.3644	1.24998	862	0.390333	0.431169	862	0.107803	0.138464	862	0.0401813	0.0429775	862	0.00866848	0.00930907
862.2	2.69936	2.54783	862.2	1.36435	1.25028	862.2	0.390409	0.431324	862.2	0.113149	0.138524	862.2	0.0319538	0.0429978	862.2	0.0085097	0.00931364
862.4	2.69717	2.5481	862.4	1.3521	1.25059	862.4	0.392826	0.431478	862.4	0.104782	0.138584	862.4	0.0311045	0.043018	862.4	0.00536019	0.00931822
862.6	2.69878	2.54836	862.6	1.36213	1.25089	862.6	0.388883	0.431632	862.6	0.10661	0.138643	862.6	0.0393147	0.0430381	862.6	-7.09e-06	0.00932279
862.8	2.70006	2.54862	862.8	1.36667	1.25119	862.8	0.392346	0.431786	862.8	0.109433	0.138703	862.8	0.0324387	0.0430583	862.8	0.00510079	0.00932735
863	2.69886	2.54888	863	1.36151	1.25149	863	0.393142	0.43194	863	0.10627	0.138762	863	0.0378587	0.0430785	863	0.00636512	0.00933192
863.2	2.69475	2.54914	863.2	1.36296	1.2518	863.2	0.388251	0.432094	863.2	0.107315	0.138821	863.2	0.0325112	0.0430986	863.2	0.0106569	0.00933648
863.4	2.70282	2.5494	863.4	1.36156	1.2521	863.4	0.389317	0.432247	863.4	0.111006	0.138881	863.4	0.0332918	0.0431188	863.4	0.00573164	0.00934104
863.6	2.70023	2.54966	863.6	1.36545	1.2524	863.6	0.393186	0.432401	863.6	0.103402	0.13894	863.6	0.0402211	0.0431389	863.6	0.00585109	0.00934559
863.8	2.70825	2.54992	863.8	1.37442	1.2527	863.8	0.396523	0.432554	863.8	0.112011	0.138999	863.8	0.04341	0.043159	863.8	0.016394	0.00935014
864	2.70134	2.55018	864	1.37247	1.253	864	0.39968	0.432707	864	0.113605	0.139058	864	0.0377929	0.0431791	864	0.00516921	0.00935469
864.2	2.70693	2.55044	864.2	1.37636	1.2533	864.2	0.397908	0.43286	864.2	0.115618	0.139117	864.2	0.0437421	0.0431992	864.2	0.0113497	0.00935924
864.4	2.70053	2.5507	864.4	1.37448	1.25359	864.4	0.398396	0.433012	864.4	0.118954	0.139176	864.4	0.0383999	0.0432193	864.4	0.00668865	0.00936378
864.6	2.70186	2.55095	864.6	1.36531	1.25389	864.6	0.396817	0.433165	864.6	0.11749	0.139235	864.6	0.0360169	0.0432393	864.6	0.00968868	0.00936832
864.8	2.70296	2.55121	864.8	1.37309	1.25419	864.8	0.395466	0.433317	864.8	0.106376	0.139294	864.8	0.0376346	0.0432593	864.8	0.0109232	0.00937286
865	2.70037	2.55147	865	1.36981	1.25449	865	0.399606	0.43347	865	0.109829	0.139353	865	0.0368521	0.0432794	865	0.00988609	0.0093774
865.2	2.70568	2.55172	865.2	1.37008	1.25479	865.2	0.390234	0.433622	865.2	0.112974	0.139412	865.2	0.0345897	0.0432994	865.2	0.00843698	0.00938193
865.4	2.70419	2.55197	865.4	1.37131	1.25508	865.4	0.3949	0.433774	865.4	0.115455	0.139471	865.4	0.0432946	0.0433194	865.4	0.00828987	0.00938646
865.6	2.69097	2.55223	865.6	1.36228	1.25538	865.6	0.391791	0.433925	865.6	0.105355	0.13953	865.6	0.0286507	0.0433394	865.6	0.00361806	0.00939099
865.8	2.69821	2.55248	865.8	1.3736	1.25567	865.8	0.39571	0.434077	865.8	0.11149	0.139589	865.8	0.0329167	0.0433593	865.8	0.00394517	0.00939551
866	2.70361	2.55273	866	1.37441	1.25597	866	0.394011	0.434228	866	0.105482	0.139647	866	0.0400252	0.0433793	866	0.00458723	0.00940003
866.2	2.70161	2.55298	866.2	1.36842	1.25626	866.2	0.388841	0.43438	866.2	0.106221	0.139706	866.2	0.0284683	0.0433992	866.2	0.00857097	0.00940455
866.4	2.70322	2.55324	866.4	1.36958	1.25656	866.4	0.400383	0.434531	866.4	0.104316	0.139765	866.4	0.0356509	0.0434191	866.4	0.0109325	0.00940906
866.6	2.70759	2.55349	866.6	1.37941	1.25685	866.6	0.391356	0.434682	866.6	0.112168	0.139823	866.6	0.0363762	0.0434391	866.6	0.00852305	0.00941358
866.8	2.7046	2.55374	866.8	1.3781	1.25715	866.8	0.402377	0.434833	866.8	0.111207	0.139882	866.8	0.0342926	0.043459	866.8	0.00664049	0.00941809
867	2.70877	2.55399	867	1.3785	1.25744	867	0.396894	0.434983	867	0.110331	0.13994	867	0.0369195	0.0434789	867	0.00751811	0.00942259
867.2	2.70846	2.55423	867.2	1.3837	1.25773	867.2	0.401497	0.435134	867.2	0.117533	0.139998	867.2	0.0459117	0.0434987	867.2	0.0139366	0.0094271
867.4	2.70179	2.55448	867.4	1.36775	1.25802	867.4	0.395714	0.435284	867.4	0.107852	0.140057	867.4	0.0235891	0.0435186	867.4	-0.00497788	0.0094316
867.6	2.70873	2.55473	867.6	1.37715	1.25831	867.6	0.399933	0.435434	867.6	0.110658	0.140115	867.6	0.0388212	0.0435384	867.6	0.011143	0.0094361
867.8	2.70339	2.55498	867.8	1.37702	1.25861	867.8	0.399595	0.435584	867.8	0.109371	0.140173	867.8	0.0322837	0.0435583	867.8	0.00457388	0.00944059
868	2.70694	2.55522	868	1.3765	1.2589	868	0.402934	0.435734	868	0.110961	0.140232	868	0.0334042	0.0435781	868	0.00798244	0.00944509
868.2	2.69689	2.55547	868.2	1.37266	1.25919	868.2	0.400844	0.435884	868.2	0.106509	0.14029	868.2	0.0324811	0.0435979	868.2	0.00185186	0.00944958
868.4	2.70719	2.55571	868.4	1.38141	1.25948	868.4	0.406665	0.436034	868.4	0.108557	0.140348	868.4	0.0395414	0.0436177	868.4	0.0120748	0.00945406
868.6	2.70322	2.55596	868.6	1.37823	1.25977	868.6	0.40081	0.436183	868.6	0.107631	0.140406	868.6	0.0320439	0.0436375	868.6	0.00096089	0.00945855
868.8	2.71029	2.5562	868.8	1.38615	1.26006	868.8	0.405169	0.436332	868.8	0.114055	0.140464	868.8	0.0351891	0.0436572	868.8	0.0112246	0.00946303
869	2.70999	2.55645	869	1.38247	1.26034	869	0.407108	0.436481	869	0.113922	0.140522	869	0.0345234	0.043677	869	0.00476366	0.00946751
869.2	2.70937	2.55669	869.2	1.38716	1.26063	869.2	0.405512	0.43663	869.2	0.115852	0.14058	869.2	0.0383717	0.0436967	869.2	0.0143314	0.00947198
869.4	2.71383	2.55693	869.4	1.3858	1.26092	869.4	0.401198	0.436779	869.4	0.112661	0.140638	869.4	0.034069	0.0437164	869.4	0.00303394	0.00947646
869.6	2.70734	2.55717	869.6	1.38038	1.26121	869.6	0.398779	0.436928	869.6	0.108525	0.140696	869.6	0.0321998	0.0437362	869.6	0.00219423	0.00948093
869.8	2.7067	2.55741	869.8	1.38312	1.26149	869.8	0.399598	0.437076	869.8	0.101045	0.140753	869.8	0.0334386	0.0437559	869.8	0.0020743	0.00948539
870	2.71833	2.55765	870	1.39439	1.26178	870	0.411279	0.437225	870	0.124297	0.140811	870	0.0404853	0.0437755	870	0.0199798	0.00948986
870.2	2.71456	2.55789	870.2	1.38433	1.26207	870.2	0.411683	0.437373	870.2	0.116152	0.140869	870.2	0.0442044	0.0437952	870.2	0.0130616	0.00949432
870.4	2.71351	2.55813	870.4	1.3863	1.26235	870.4	0.40644	0.437521	870.4	0.110923	0.140927	870.4	0.0338806	0.0438149	870.4	0.00690037	0.00949878
870.6	2.71051	2.55837	870.6	1.39058	1.26264	870.6	0.407729	0.437669	870.6	0.118712	0.140984	870.6	0.0397722	0.0438345	870.6	0.0159534	0.00950323
870.8	2.71263	2.55861	870.8	1.39126	1.26292	870.8	0.402222	0.437817	870.8	0.118628	0.141042	870.8	0.0343053	0.0438541	870.8	0.00705796	0.00950769
871	2.71325	2.55885	871	1.38597	1.26321	871	0.410217	0.437964	871	0.113967	0.141099	871	0.033066	0.0438738	871	0.00945812	0.00951214
871.2	2.70988	2.55908	871.2	1.39094	1.26349	871.2	0.40903	0.438112	871.2	0.111344	0.141157	871.2	0.0338842	0.0438934	871.2	0.0103901	0.00951659
871.4	2.71143	2.55932	871.4	1.38985	1.26377	871.4	0.401305	0.438259	871.4	0.11501	0.141214	871.4	0.0397572	0.0439129	871.4	0.00934082	0.00952103
871.6	2.71157	2.55955	871.6	1.39608	1.26406	871.6	0.415348	0.438406	871.6	0.116432	0.141272	871.6	0.03638	0.0439325	871.6	0.0122049	0.00952547
871.8	2.70392	2.55979	871.8	1.38806	1.26434	871.8	0.402094	0.438553	871.8	0.10432	0.141329	871.8	0.0369787	0.0439521	871.8	-1.901e-05	0.00952991
872	2.70743	2.56002	872	1.38824	1.26462	872	0.40318	0.4387	872	0.114552	0.141386	872	0.03514	0.0439716	872	0.0045777	0.00953435
872.2	2.71221	2.56026	872.2	1.39354	1.2649	872.2	0.402427	0.438846	872.2	0.107187	0.141443	872.2	0.0306539	0.0439912	872.2	0.00586945	0.00953878
872.4	2.71527	2.56049	872.4	1.38953	1.26519	872.4	0.409134	0.438993	872.4	0.113106	0.141501	872.4	0.0377852	0.0440107	872.4	0.010042	0.00954321
872.6	2.7114	2.56072	872.6	1.39222	1.26547	872.6	0.405895	0.439139	872.6	0.116583	0.141558	872.6	0.0360381	0.0440302	872.6	0.004309	0.00954764
872.8	2.71397	2.56096	872.8	1.39532	1.26575	872.8	0.410126	0.439285	872.8	0.111834	0.141615	872.8	0.0423397	0.0440497	872.8	0.0115316	0.00955207
873	2.71475	2.56119	873	1.39251	1.26603	873	0.404112	0.439431	873	0.110447	0.141672	873	0.0256209	0.0440692	873	0.00682169	0.00955649
873.2	2.70187	2.56142	873.2	1.38858	1.26631	873.2	0.404359	0.439577	873.2	0.107048	0.141729	873.2	0.0294451	0.0440887	873.2	-0.00097007	0.00956091
873.4	2.7186	2.56165	873.4	1.39694	1.26659	873.4	0.411885	0.439723	873.4	0.117216	0.141786	873.4	0.0434834	0.0441081	873.4	0.00605351	0.00956533
873.6	2.70601	2.56188	873.6	1.39149	1.26686	873.6	0.407002	0.439869	873.6	0.109843	0.141843	873.6	0.0316889	0.0441276	873.6	0.00081831	0.00956974
873.8	2.7119	2.56211	873.8	1.3882	1.26714	873.8	0.401154	0.440014	873.8	0.1111	0.1419	873.8	0.0340831	0.044147	873.8	0.00848991	0.00957415
874	2.70235	2.56234	874	1.39255	1.26742	874	0.40266	0.440159	874	0.113142	0.141957	874	0.0269839	0.0441664	874	0.00890452	0.00957856
874.2	2.71181	2.56257	874.2	1.39717	1.2677	874.2	0.406944	0.440305	874.2	0.115426	0.142013	874.2	0.0345542	0.0441858	874.2	0.0110772	0.00958297
874.4	2.71231	2.56279	874.4	1.39013	1.26798	874.4	0.403944	0.44045	874.4	0.109508	0.14207	874.4	0.0297489	0.0442052	874.4	0.00503737	0.00958737
874.6	2.71217	2.56302	874.6	1.4007	1.26825	874.6	0.410956	0.440594	874.6	0.112032	0.142127	874.6	0.0421323	0.0442246	874.6	0.00734049	0.00959177
874.8	2.70859	2.56325	874.8	1.40086	1.26853	874.8	0.402735	0.440739	874.8	0.117069	0.142184	874.8	0.0288958	0.0442439	874.8	0.00601393	0.00959617
875	2.71423	2.56347	875	1.39896	1.2688	875	0.411539	0.440884	875	0.114755	0.14224	875	0.0321493	0.0442633	875	0.00682431	0.00960056
875.2	2.71024	2.5637	875.2	1.39352	1.26908	875.2	0.405166	0.441028	875.2	0.116071	0.142297	875.2	0.0334865	0.0442826	875.2	0.00431567	0.00960496
875.4	2.71062	2.56392	875.4	1.39253	1.26935	875.4	0.405681	0.441172	875.4	0.112938	0.142353	875.4	0.0317783	0.0443019	875.4	0.00652438	0.00960935
875.6	2.7178	2.56415	875.6	1.40681	1.26963	875.6	0.408407	0.441316	875.6	0.115182	0.14241	875.6	0.0346503	0.0443212	875.6	0.00538069	0.00961373
875.8	2.71725	2.56437	875.8	1.40497	1.2699	875.8	0.420838	0.44146	875.8	0.118315	0.142466	875.8	0.0447928	0.0443405	875.8	0.0114415	0.00961812
876	2.71596	2.5646	876	1.40411	1.27018	876	0.409004	0.441604	876	0.110147	0.142522	876	0.0354421	0.0443598	876	0.00934368	0.0096225
876.2	2.71318	2.56482	876.2	1.40826	1.27045	876.2	0.418673	0.441748	876.2	0.112596	0.142579	876.2	0.0408582	0.0443791	876.2	0.00592738	0.00962688
876.4	2.71216	2.56504	876.4	1.40207	1.27072	876.4	0.410935	0.441891	876.4	0.113355	0.142635	876.4	0.03374	0.0443983	876.4	-0.00229019	0.00963125
876.6	2.70858	2.56526	876.6	1.40351	1.271	876.6	0.404024	0.442035	876.6	0.104081	0.142691	876.6	0.0307197	0.0444176	876.6	0.00303632	0.00963562
876.8	2.71214	2.56548	876.8	1.40755	1.27127	876.8	0.414456	0.442178	876.8	0.107352	0.142748	876.8	0.0343279	0.0444368	876.8	0.00170356	0.00963999
877	2.72428	2.5657	877	1.40638	1.27154	877	0.418571	0.442321	877	0.11421	0.142804	877	0.036736	0.044456	877	0.0122483	0.00964436
877.2	2.71556	2.56592	877.2	1.40459	1.27181	877.2	0.422672	0.442464	877.2	0.11764	0.14286	877.2	0.040601	0.0444752	877.2	0.00658303	0.00964873
877.4	2.71466	2.56614	877.4	1.40312	1.27208	877.4	0.405829	0.442607	877.4	0.111779	0.142916	877.4	0.0298728	0.0444944	877.4	0.00422961	0.00965309
877.6	2.71802	2.56636	877.6	1.40767	1.27235	877.6	0.408178	0.442749	877.6	0.116497	0.142972	877.6	0.034296	0.0445136	877.6	0.00729162	0.00965745
877.8	2.72048	2.56658	877.8	1.40836	1.27262	877.8	0.412476	0.442892	877.8	0.11551	0.143028	877.8	0.0338175	0.0445328	877.8	0.0080021	0.0096618
878	2.71446	2.5668	878	1.40212	1.27289	878	0.413645	0.443034	878	0.111278	0.143084	878	0.0317284	0.0445519	878	0.00547677	0.00966616
878.2	2.72086	2.56702	878.2	1.40819	1.27316	878.2	0.417568	0.443176	878.2	0.125288	0.14314	878.2	0.0373198	0.044571	878.2	0.00976592	0.00967051
878.4	2.71552	2.56723	878.4	1.40557	1.27343	878.4	0.408688	0.443318	878.4	0.11695	0.143195	878.4	0.0300116	0.0445902	878.4	0.00915819	0.00967486
878.6	2.71285	2.56745	878.6	1.4093	1.2737	878.6	0.413011	0.44346	878.6	0.11073	0.143251	878.6	0.024826	0.0446093	878.6	0.00677663	0.0096792
878.8	2.72358	2.56767	878.8	1.4117	1.27397	878.8	0.420289	0.443602	878.8	0.117518	0.143307	878.8	0.0345766	0.0446284	878.8	0.0105172	0.00968354
879	2.72773	2.56788	879	1.41299	1.27424	879	0.425711	0.443743	879	0.120397	0.143363	879	0.0411291	0.0446475	879	0.0146278	0.00968788
879.2	2.71336	2.5681	879.2	1.40768	1.2745	879.2	0.417974	0.443885	879.2	0.111819	0.143418	879.2	0.0349495	0.0446665	879.2	0.00136596	0.00969222
879.4	2.71995	2.56831	879.4	1.40696	1.27477	879.4	0.419061	0.444026	879.4	0.117767	0.143474	879.4	0.0333878	0.0446856	879.4	0.00647837	0.00969656
879.6	2.72051	2.56852	879.6	1.41671	1.27504	879.6	0.417122	0.444167	879.6	0.116226	0.14353	879.6	0.0446834	0.0447046	879.6	0.00689036	0.00970089
879.8	2.7164	2.56874	879.8	1.41425	1.2753	879.8	0.421076	0.444308	879.8	0.111054	0.143585	879.8	0.0346841	0.0447237	879.8	0.00516468	0.00970522
880	2.72191	2.56895	880	1.42056	1.27557	880	0.419011	0.444449	880	0.114893	0.143641	880	0.0405657	0.0447427	880	0.00907022	0.00970954
880.2	2.723	2.56916	880.2	1.40845	1.27583	880.2	0.424758	0.44459	880.2	0.122845	0.143696	880.2	0.0387205	0.0447617	880.2	0.0125287	0.00971387
880.4	2.72216	2.56937	880.4	1.41358	1.2761	880.4	0.414639	0.44473	880.4	0.116679	0.143751	880.4	0.0326962	0.0447807	880.4	0.0130616	0.00971819
880.6	2.72724	2.56959	880.6	1.41637	1.27636	880.6	0.42156	0.444871	880.6	0.120354	0.143807	880.6	0.0365919	0.0447997	880.6	0.0096541	0.00972251
880.8	2.71747	2.5698	880.8	1.4136	1.27663	880.8	0.412203	0.445011	880.8	0.115364	0.143862	880.8	0.0361261	0.0448186	880.8	4.297e-05	0.00972682
881	2.71397	2.57001	881	1.4127	1.27689	881	0.41463	0.445151	881	0.117501	0.143917	881	0.0334482	0.0448376	881	-0.00402826	0.00973113
881.2	2.71359	2.57022	881.2	1.4173	1.27715	881.2	0.417717	0.445291	881.2	0.112397	0.143973	881.2	0.0329146	0.0448565	881.2	0.00778705	0.00973544
881.4	2.72431	2.57042	881.4	1.41396	1.27742	881.4	0.41384	0.445431	881.4	0.11189	0.144028	881.4	0.0374884	0.0448754	881.4	0.00719577	0.00973975
881.6	2.714	2.57063	881.6	1.41681	1.27768	881.6	0.417818	0.44557	881.6	0.112896	0.144083	881.6	0.0304515	0.0448944	881.6	0.00400072	0.00974406
881.8	2.7222	2.57084	881.8	1.43069	1.27794	881.8	0.430047	0.44571	881.8	0.117257	0.144138	881.8	0.048968	0.0449133	881.8	0.00716907	0.00974836
882	2.73447	2.57105	882	1.42718	1.2782	882	0.429989	0.445849	882	0.123964	0.144193	882	0.0485167	0.0449321	882	0.0154529	0.00975266
882.2	2.71642	2.57126	882.2	1.41718	1.27846	882.2	0.417368	0.445989	882.2	0.114549	0.144248	882.2	0.0274362	0.044951	882.2	0.00088555	0.00975695
882.4	2.7196	2.57146	882.4	1.416	1.27873	882.4	0.414091	0.446128	882.4	0.109354	0.144303	882.4	0.0323431	0.0449699	882.4	0.00147063	0.00976125
882.6	2.72447	2.57167	882.6	1.42351	1.27899	882.6	0.4219	0.446267	882.6	0.116552	0.144358	882.6	0.0369896	0.0449887	882.6	0.00550896	0.00976554
882.8	2.72812	2.57187	882.8	1.42325	1.27925	882.8	0.432042	0.446405	882.8	0.119608	0.144413	882.8	0.0436851	0.0450076	882.8	0.00787121	0.00976983
883	2.71919	2.57208	883	1.42153	1.27951	883	0.423066	0.446544	883	0.11695	0.144467	883	0.0425507	0.0450264	883	0.00525767	0.00977411
883.2	2.71859	2.57228	883.2	1.415	1.27977	883.2	0.420267	0.446683	883.2	0.113048	0.144522	883.2	0.0344464	0.0450452	883.2	0.0123261	0.0097784
883.4	2.72403	2.57249	883.4	1.41919	1.28002	883.4	0.426659	0.446821	883.4	0.120111	0.144577	883.4	0.0368759	0.045064	883.4	0.00687796	0.00978268
883.6	2.72251	2.57269	883.6	1.41902	1.28028	883.6	0.417315	0.446959	883.6	0.116699	0.144632	883.6	0.0411004	0.0450828	883.6	0.00787455	0.00978695
883.8	2.73128	2.57289	883.8	1.42612	1.28054	883.8	0.433494	0.447097	883.8	0.126025	0.144686	883.8	0.0448419	0.0451016	883.8	0.0166305	0.00979123
884	2.72492	2.5731	884	1.42972	1.2808	884	0.425323	0.447235	884	0.122838	0.144741	884	0.0445186	0.0451203	884	0.00792414	0.0097955
884.2	2.71808	2.5733	884.2	1.41925	1.28106	884.2	0.427878	0.447373	884.2	0.112963	0.144795	884.2	0.0366656	0.0451391	884.2	0.00477177	0.00979977
884.4	2.72042	2.5735	884.4	1.42505	1.28131	884.4	0.419868	0.447511	884.4	0.115861	0.14485	884.4	0.0379111	0.0451578	884.4	0.00181109	0.00980404
884.6	2.72784	2.5737	884.6	1.42631	1.28157	884.6	0.431134	0.447648	884.6	0.116707	0.144904	884.6	0.0424346	0.0451765	884.6	0.00786263	0.0098083
884.8	2.72461	2.5739	884.8	1.42847	1.28183	884.8	0.421321	0.447786	884.8	0.124341	0.144959	884.8	0.0409436	0.0451952	884.8	0.0134123	0.00981256
885	2.72294	2.5741	885	1.42421	1.28208	885	0.420796	0.447923	885	0.118112	0.145013	885	0.03712	0.0452139	885	0.00847155	0.00981682
885.2	2.72551	2.5743	885.2	1.42925	1.28234	885.2	0.424536	0.44806	885.2	0.123373	0.145067	885.2	0.0426578	0.0452326	885.2	0.0116935	0.00982108
885.4	2.72464	2.5745	885.4	1.42337	1.28259	885.4	0.42462	0.448197	885.4	0.117756	0.145122	885.4	0.0372791	0.0452513	885.4	0.00445229	0.00982533
885.6	2.72637	2.5747	885.6	1.4286	1.28285	885.6	0.424869	0.448334	885.6	0.106854	0.145176	885.6	0.038485	0.0452699	885.6	0.0028525	0.00982958
885.8	2.73127	2.5749	885.8	1.42947	1.2831	885.8	0.432951	0.44847	885.8	0.118459	0.14523	885.8	0.0382616	0.0452886	885.8	0.0123399	0.00983383
886	2.72724	2.5751	886	1.43436	1.28336	886	0.427056	0.448607	886	0.117923	0.145284	886	0.0352644	0.0453072	886	0.00881916	0.00983808
886.2	2.72683	2.57529	886.2	1.43236	1.28361	886.2	0.425059	0.448743	886.2	0.125212	0.145338	886.2	0.0372159	0.0453258	886.2	0.0130556	0.00984232
886.4	2.72198	2.57549	886.4	1.42436	1.28386	886.4	0.421588	0.448879	886.4	0.116864	0.145393	886.4	0.0354056	0.0453444	886.4	0.00632268	0.00984656
886.6	2.72317	2.57569	886.6	1.43313	1.28412	886.6	0.424212	0.449016	886.6	0.109296	0.145447	886.6	0.0276615	0.045363	886.6	-0.00023717	0.0098508
886.8	2.72574	2.57588	886.8	1.42894	1.28437	886.8	0.431116	0.449151	886.8	0.112722	0.145501	886.8	0.0326492	0.0453816	886.8	0.00304633	0.00985503
887	2.72357	2.57608	887	1.44017	1.28462	887	0.442824	0.449287	887	0.11947	0.145554	887	0.0446522	0.0454002	887	0.0133014	0.00985926
887.2	2.72126	2.57627	887.2	1.42912	1.28487	887.2	0.42984	0.449423	887.2	0.121579	0.145608	887.2	0.0400361	0.0454187	887.2	0.00559813	0.00986349
887.4	2.72232	2.57647	887.4	1.42821	1.28512	887.4	0.427912	0.449559	887.4	0.114698	0.145662	887.4	0.0331175	0.0454373	887.4	0.00187498	0.00986772
887.6	2.72233	2.57666	887.6	1.4329	1.28537	887.6	0.431106	0.449694	887.6	0.117869	0.145716	887.6	0.0337576	0.0454558	887.6	0.00655967	0.00987194
887.8	2.72424	2.57685	887.8	1.43252	1.28562	887.8	0.428788	0.449829	887.8	0.116996	0.14577	887.8	0.0321698	0.0454743	887.8	0.0077284	0.00987617
888	2.72987	2.57705	888	1.44026	1.28587	888	0.426298	0.449964	888	0.118732	0.145824	888	0.0360987	0.0454928	888	0.00055939	0.00988039
888.2	2.73385	2.57724	888.2	1.44099	1.28612	888.2	0.438607	0.450099	888.2	0.124296	0.145877	888.2	0.0478699	0.0455113	888.2	0.0162919	0.0098846
888.4	2.73411	2.57743	888.4	1.43457	1.28637	888.4	0.435932	0.450234	888.4	0.11792	0.145931	888.4	0.0470127	0.0455298	888.4	0.0136941	0.00988882
888.6	2.731	2.57762	888.6	1.44154	1.28662	888.6	0.430829	0.450369	888.6	0.124181	0.145984	888.6	0.0457696	0.0455482	888.6	0.00923187	0.00989303
888.8	2.72562	2.57781	888.8	1.43985	1.28687	888.8	0.43036	0.450503	888.8	0.123389	0.146038	888.8	0.0359621	0.0455667	888.8	0.0112255	0.00989723
889	2.73278	2.578	889	1.44693	1.28712	889	0.439027	0.450638	889	0.130982	0.146091	889	0.0441117	0.0455851	889	0.00908595	0.00990144
889.2	2.72741	2.57819	889.2	1.4371	1.28737	889.2	0.437887	0.450772	889.2	0.123942	0.146145	889.2	0.0385966	0.0456036	889.2	0.00669891	0.00990564
889.4	2.72419	2.57838	889.4	1.43157	1.28761	889.4	0.42807	0.450906	889.4	0.118985	0.146198	889.4	0.0374133	0.045622	889.4	0.00900942	0.00990984
889.6	2.72956	2.57857	889.6	1.43612	1.28786	889.6	0.436067	0.45104	889.6	0.127167	0.146252	889.6	0.0450208	0.0456404	889.6	0.0142456	0.00991404
889.8	2.73055	2.57876	889.8	1.44272	1.28811	889.8	0.437968	0.451174	889.8	0.11809	0.146305	889.8	0.0359504	0.0456588	889.8	0.00804311	0.00991824
890	2.72939	2.57895	890	1.44321	1.28836	890	0.431735	0.451308	890	0.119919	0.146358	890	0.0373549	0.0456771	890	0.00689369	0.00992243
890.2	2.73436	2.57914	890.2	1.44087	1.2886	890.2	0.43039	0.451441	890.2	0.121642	0.146412	890.2	0.04164	0.0456955	890.2	0.00913197	0.00992662
890.4	2.72937	2.57932	890.4	1.43891	1.28885	890.4	0.434757	0.451575	890.4	0.118204	0.146465	890.4	0.041393	0.0457139	890.4	0.00034839	0.00993081
890.6	2.73099	2.57951	890.6	1.43956	1.28909	890.6	0.437398	0.451708	890.6	0.12499	0.146518	890.6	0.0399522	0.0457322	890.6	0.00883752	0.00993499
890.8	2.7289	2.5797	890.8	1.44787	1.28934	890.8	0.440308	0.451841	890.8	0.119731	0.146571	890.8	0.0352256	0.0457505	890.8	0.0107463	0.00993917
891	2.73536	2.57988	891	1.44825	1.28958	891	0.440042	0.451974	891	0.12349	0.146624	891	0.037928	0.0457688	891	0.00518256	0.00994335
891.2	2.72844	2.58007	891.2	1.44117	1.28983	891.2	0.428246	0.452107	891.2	0.122409	0.146677	891.2	0.0361275	0.0457871	891.2	0.00815779	0.00994753
891.4	2.73973	2.58025	891.4	1.452	1.29007	891.4	0.44367	0.45224	891.4	0.128796	0.14673	891.4	0.041896	0.0458054	891.4	0.010963	0.0099517
891.6	2.72637	2.58044	891.6	1.44331	1.29031	891.6	0.429787	0.452372	891.6	0.111551	0.146783	891.6	0.0420896	0.0458237	891.6	0.00811964	0.00995587
891.8	2.72508	2.58062	891.8	1.44525	1.29056	891.8	0.428945	0.452505	891.8	0.115501	0.146836	891.8	0.0321225	0.045842	891.8	0.00564176	0.00996004
892	2.72982	2.58081	892	1.4477	1.2908	892	0.440763	0.452637	892	0.125972	0.146889	892	0.0408678	0.0458602	892	0.0128406	0.00996421
892.2	2.73854	2.58099	892.2	1.44781	1.29104	892.2	0.439775	0.452769	892.2	0.126978	0.146942	892.2	0.042499	0.0458785	892.2	0.0113917	0.00996837
892.4	2.72447	2.58117	892.4	1.43625	1.29128	892.4	0.430045	0.452901	892.4	0.107956	0.146995	892.4	0.0307991	0.0458967	892.4	-0.00465959	0.00997253
892.6	2.73745	2.58136	892.6	1.45017	1.29152	892.6	0.434546	0.453033	892.6	0.119489	0.147047	892.6	0.0448698	0.0459149	892.6	0.0138355	0.00997669
892.8	2.73364	2.58154	892.8	1.45034	1.29177	892.8	0.443074	0.453165	892.8	0.124967	0.1471	892.8	0.0413014	0.0459331	892.8	0.0134621	0.00998085
893	2.73588	2.58172	893	1.44707	1.29201	893	0.440229	0.453297	893	0.118978	0.147153	893	0.0386681	0.0459513	893	0.00434715	0.009985
893.2	2.72869	2.5819	893.2	1.44993	1.29225	893.2	0.440609	0.453428	893.2	0.111479	0.147205	893.2	0.0383081	0.0459695	893.2	0.00935847	0.00998915
893.4	2.7372	2.58208	893.4	1.4427	1.29249	893.4	0.436268	0.45356	893.4	0.114816	0.147258	893.4	0.0386774	0.0459876	893.4	0.00646335	0.0099933
893.6	2.7373	2.58226	893.6	1.44803	1.29273	893.6	0.440744	0.453691	893.6	0.118772	0.14731	893.6	0.0418505	0.0460058	893.6	0.00887448	0.00999744
893.8	2.7406	2.58244	893.8	1.46188	1.29297	893.8	0.44441	0.453822	893.8	0.13	0.147363	893.8	0.0510134	0.0460239	893.8	0.0138207	0.0100016
894	2.73219	2.58262	894	1.44956	1.29321	894	0.436498	0.453953	894	0.119032	0.147415	894	0.0366148	0.046042	894	0.00639683	0.0100057
894.2	2.73693	2.5828	894.2	1.45741	1.29344	894.2	0.448559	0.454084	894.2	0.126053	0.147468	894.2	0.0390437	0.0460602	894.2	0.0109029	0.0100099
894.4	2.73164	2.58298	894.4	1.44975	1.29368	894.4	0.441903	0.454215	894.4	0.112702	0.14752	894.4	0.0384635	0.0460783	894.4	0.0008648	0.010014
894.6	2.7315	2.58315	894.6	1.45446	1.29392	894.6	0.438097	0.454345	894.6	0.12222	0.147572	894.6	0.0352313	0.0460963	894.6	0.00229174	0.0100181
894.8	2.73418	2.58333	894.8	1.44872	1.29416	894.8	0.440338	0.454476	894.8	0.122783	0.147625	894.8	0.0395345	0.0461144	894.8	0.00580913	0.0100223
895	2.73733	2.58351	895	1.45595	1.2944	895	0.438592	0.454606	895	0.11715	0.147677	895	0.0420291	0.0461325	895	0.0123928	0.0100264
895.2	2.73482	2.58369	895.2	1.4596	1.29463	895.2	0.450773	0.454736	895.2	0.123216	0.147729	895.2	0.0467023	0.0461505	895.2	0.0209587	0.0100305
895.4	2.73544	2.58386	895.4	1.45045	1.29487	895.4	0.433755	0.454866	895.4	0.123805	0.147781	895.4	0.0423667	0.0461686	895.4	0.0119177	0.0100346
895.6	2.73502	2.58404	895.6	1.45159	1.29511	895.6	0.443028	0.454996	895.6	0.121753	0.147833	895.6	0.0421566	0.0461866	895.6	0.00582629	0.0100388
895.8	2.74037	2.58421	895.8	1.45441	1.29534	895.8	0.445033	0.455126	895.8	0.118744	0.147885	895.8	0.0376229	0.0462046	895.8	0.00755912	0.0100429
896	2.73904	2.58439	896	1.4558	1.29558	896	0.449455	0.455255	896	0.126485	0.147937	896	0.0406927	0.0462226	896	0.00602061	0.010047
896.2	2.73389	2.58456	896.2	1.45475	1.29581	896.2	0.448891	0.455385	896.2	0.117144	0.147989	896.2	0.0405919	0.0462406	896.2	0.00545174	0.0100511
896.4	2.73513	2.58474	896.4	1.4617	1.29605	896.4	0.445316	0.455514	896.4	0.123603	0.148041	896.4	0.0455331	0.0462586	896.4	0.0132733	0.0100552
896.6	2.72828	2.58491	896.6	1.45469	1.29628	896.6	0.438484	0.455643	896.6	0.122241	0.148093	896.6	0.0335934	0.0462765	896.6	-0.00067681	0.0100593
896.8	2.74011	2.58508	896.8	1.45497	1.29652	896.8	0.448018	0.455772	896.8	0.123266	0.148145	896.8	0.0419218	0.0462945	896.8	0.0138996	0.0100634
897	2.73658	2.58526	897	1.45875	1.29675	897	0.44298	0.455901	897	0.127791	0.148197	897	0.0413544	0.0463124	897	0.00487524	0.0100675
897.2	2.73835	2.58543	897.2	1.45787	1.29698	897.2	0.446935	0.45603	897.2	0.128714	0.148249	897.2	0.0421996	0.0463304	897.2	0.00763279	0.0100716
897.4	2.72932	2.5856	897.4	1.45461	1.29722	897.4	0.43726	0.456159	897.4	0.119972	0.1483	897.4	0.0359442	0.0463483	897.4	0.00852376	0.0100757
897.6	2.74069	2.58577	897.6	1.46273	1.29745	897.6	0.445852	0.456287	897.6	0.120263	0.148352	897.6	0.0411624	0.0463662	897.6	0.00515944	0.0100798
897.8	2.73032	2.58594	897.8	1.45987	1.29768	897.8	0.4452	0.456416	897.8	0.11853	0.148404	897.8	0.0338618	0.0463841	897.8	0.0120514	0.0100839
898	2.7413	2.58611	898	1.46196	1.29791	898	0.446186	0.456544	898	0.127182	0.148455	898	0.0459253	0.0464019	898	0.009085	0.010088
898.2	2.73443	2.58629	898.2	1.45423	1.29815	898.2	0.440178	0.456672	898.2	0.127221	0.148507	898.2	0.0396506	0.0464198	898.2	0.0119396	0.0100921
898.4	2.73954	2.58645	898.4	1.46041	1.29838	898.4	0.445102	0.4568	898.4	0.121111	0.148558	898.4	0.036555	0.0464377	898.4	0.00502807	0.0100961
898.6	2.73636	2.58662	898.6	1.46388	1.29861	898.6	0.447451	0.456928	898.6	0.120993	0.14861	898.6	0.0391621	0.0464555	898.6	-0.00218219	0.0101002
898.8	2.73681	2.58679	898.8	1.46364	1.29884	898.8	0.449026	0.457056	898.8	0.121711	0.148661	898.8	0.0392939	0.0464733	898.8	0.00987393	0.0101043
899	2.7377	2.58696	899	1.46036	1.29907	899	0.453359	0.457183	899	0.124456	0.148713	899	0.0353112	0.0464912	899	0.0148957	0.0101084
899.2	2.7321	2.58713	899.2	1.46338	1.2993	899.2	0.447243	0.457311	899.2	0.12588	0.148764	899.2	0.0470075	0.046509	899.2	0.0105031	0.0101125
899.4	2.73461	2.5873	899.4	1.45579	1.29953	899.4	0.443547	0.457438	899.4	0.117954	0.148815	899.4	0.0319597	0.0465267	899.4	-0.00074476	0.0101165
899.6	2.73861	2.58747	899.6	1.46097	1.29976	899.6	0.449131	0.457565	899.6	0.125074	0.148867	899.6	0.0415541	0.0465445	899.6	0.00751382	0.0101206
899.8	2.7431	2.58763	899.8	1.4632	1.29999	899.8	0.447193	0.457693	899.8	0.122663	0.148918	899.8	0.0441799	0.0465623	899.8	0.0124086	0.0101247
900	2.73749	2.5878	900	1.45917	1.30021	900	0.449574	0.457819	900	0.121178	0.148969	900	0.0402829	0.0465801	900	0.00179225	0.0101287
900.2	2.73852	2.58797	900.2	1.46363	1.30044	900.2	0.451417	0.457946	900.2	0.122347	0.14902	900.2	0.0375249	0.0465978	900.2	0.0084973	0.0101328
900.4	2.73593	2.58813	900.4	1.46538	1.30067	900.4	0.447652	0.458073	900.4	0.125823	0.149071	900.4	0.0412251	0.0466155	900.4	0.0087927	0.0101368
900.6	2.73917	2.5883	900.6	1.45933	1.3009	900.6	0.449503	0.4582	900.6	0.122611	0.149122	900.6	0.0379049	0.0466333	900.6	0.0105222	0.0101409
900.8	2.74312	2.58846	900.8	1.46944	1.30113	900.8	0.451801	0.458326	900.8	0.129019	0.149173	900.8	0.0445747	0.046651	900.8	0.0124171	0.0101449
901	2.74376	2.58863	901	1.47346	1.30135	901	0.456191	0.458452	901	0.131831	0.149224	901	0.0425929	0.0466686	901	0.00731641	0.010149
901.2	2.74026	2.58879	901.2	1.46633	1.30158	901.2	0.450403	0.458578	901.2	0.118856	0.149275	901.2	0.040713	0.0466863	901.2	0.00346142	0.0101531
901.4	2.74494	2.58895	901.4	1.46668	1.3018	901.4	0.457902	0.458704	901.4	0.127401	0.149326	901.4	0.0468332	0.046704	901.4	0.00913984	0.0101571
901.6	2.74292	2.58912	901.6	1.46823	1.30203	901.6	0.455792	0.45883	901.6	0.131897	0.149377	901.6	0.0417609	0.0467217	901.6	0.00784475	0.0101611
901.8	2.73425	2.58928	901.8	1.45279	1.30226	901.8	0.44895	0.458956	901.8	0.118919	0.149428	901.8	0.0369229	0.0467393	901.8	-0.00096101	0.0101652
902	2.73772	2.58944	902	1.46237	1.30248	902	0.446273	0.459082	902	0.118405	0.149479	902	0.036103	0.0467569	902	0.00365621	0.0101692
902.2	2.74365	2.58961	902.2	1.46116	1.30271	902.2	0.454596	0.459207	902.2	0.123703	0.149529	902.2	0.0357324	0.0467746	902.2	0.00300771	0.0101733
902.4	2.74074	2.58977	902.4	1.4715	1.30293	902.4	0.452936	0.459333	902.4	0.123486	0.14958	902.4	0.0370211	0.0467922	902.4	0.00915843	0.0101773
902.6	2.73394	2.58993	902.6	1.46664	1.30315	902.6	0.441203	0.459458	902.6	0.12075	0.149631	902.6	0.031229	0.0468098	902.6	0.00563723	0.0101813
902.8	2.73809	2.59009	902.8	1.46999	1.30338	902.8	0.456276	0.459583	902.8	0.124034	0.149681	902.8	0.0347235	0.0468274	902.8	0.00882894	0.0101853
903	2.74375	2.59025	903	1.47458	1.3036	903	0.453754	0.459708	903	0.123364	0.149732	903	0.0386526	0.0468449	903	0.0129338	0.0101894
903.2	2.74647	2.59041	903.2	1.47019	1.30382	903.2	0.45141	0.459833	903.2	0.12345	0.149783	903.2	0.0386743	0.0468625	903.2	0.0140906	0.0101934
903.4	2.75128	2.59057	903.4	1.47338	1.30405	903.4	0.459246	0.459958	903.4	0.127654	0.149833	903.4	0.0431876	0.04688	903.4	0.0176719	0.0101974
903.6	2.74226	2.59073	903.6	1.47209	1.30427	903.6	0.45516	0.460082	903.6	0.122978	0.149884	903.6	0.0452127	0.0468976	903.6	0.00850517	0.0102014
903.8	2.7363	2.59089	903.8	1.46705	1.30449	903.8	0.448572	0.460207	903.8	0.122927	0.149934	903.8	0.0391616	0.0469151	903.8	0.00448567	0.0102054
904	2.73755	2.59105	904	1.47069	1.30471	904	0.450396	0.460331	904	0.120512	0.149984	904	0.0372991	0.0469326	904	0.00990444	0.0102095
904.2	2.73737	2.59121	904.2	1.47143	1.30494	904.2	0.451219	0.460455	904.2	0.117337	0.150035	904.2	0.0348241	0.0469501	904.2	0.00462538	0.0102135
904.4	2.7459	2.59136	904.4	1.47687	1.30516	904.4	0.456133	0.460579	904.4	0.127208	0.150085	904.4	0.0377776	0.0469676	904.4	0.00504905	0.0102175
904.6	2.74264	2.59152	904.6	1.47779	1.30538	904.6	0.45606	0.460703	904.6	0.135548	0.150135	904.6	0.0446259	0.0469851	904.6	0.0161451	0.0102215
904.8	2.74376	2.59168	904.8	1.48058	1.3056	904.8	0.457553	0.460827	904.8	0.12856	0.150185	904.8	0.0453767	0.0470025	904.8	0.00911814	0.0102255
905	2.74028	2.59184	905	1.47621	1.30582	905	0.456236	0.460951	905	0.122969	0.150236	905	0.0440432	0.04702	905	0.00773269	0.0102295
905.2	2.74883	2.59199	905.2	1.47155	1.30604	905.2	0.454671	0.461074	905.2	0.124754	0.150286	905.2	0.0371992	0.0470375	905.2	0.0103973	0.0102335
905.4	2.74696	2.59215	905.4	1.47386	1.30626	905.4	0.461477	0.461198	905.4	0.125235	0.150336	905.4	0.0389187	0.0470549	905.4	0.00432163	0.0102375
905.6	2.73855	2.5923	905.6	1.46756	1.30648	905.6	0.449156	0.461321	905.6	0.118616	0.150386	905.6	0.0299231	0.0470723	905.6	-0.0001964	0.0102414
905.8	2.74798	2.59246	905.8	1.48154	1.30669	905.8	0.460437	0.461444	905.8	0.125897	0.150436	905.8	0.0459184	0.0470897	905.8	0.0100296	0.0102454
906	2.75255	2.59261	906	1.47221	1.30691	906	0.456625	0.461567	906	0.13008	0.150486	906	0.0443525	0.0471071	906	0.0043574	0.0102494
906.2	2.74309	2.59277	906.2	1.48108	1.30713	906.2	0.458899	0.46169	906.2	0.124505	0.150536	906.2	0.0389602	0.0471245	906.2	0.00303727	0.0102534
906.4	2.7578	2.59292	906.4	1.48209	1.30735	906.4	0.461566	0.461813	906.4	0.130225	0.150586	906.4	0.0428655	0.0471418	906.4	0.0133224	0.0102574
906.6	2.73798	2.59308	906.6	1.4825	1.30757	906.6	0.462458	0.461936	906.6	0.120683	0.150635	906.6	0.0401129	0.0471592	906.6	0.00830895	0.0102614
906.8	2.74815	2.59323	906.8	1.47545	1.30778	906.8	0.460994	0.462058	906.8	0.126542	0.150685	906.8	0.0417439	0.0471765	906.8	0.00708395	0.0102653
907	2.74286	2.59338	907	1.47557	1.308	907	0.452129	0.462181	907	0.124232	0.150735	907	0.0319447	0.0471939	907	-0.00106114	0.0102693
907.2	2.74737	2.59353	907.2	1.47579	1.30822	907.2	0.454319	0.462303	907.2	0.117147	0.150785	907.2	0.0354375	0.0472112	907.2	0.00697714	0.0102733
907.4	2.74882	2.59369	907.4	1.4819	1.30843	907.4	0.457943	0.462425	907.4	0.121402	0.150835	907.4	0.0377313	0.0472285	907.4	0.00748044	0.0102773
907.6	2.7465	2.59384	907.6	1.47979	1.30865	907.6	0.462688	0.462547	907.6	0.118228	0.150884	907.6	0.0365207	0.0472458	907.6	0.00908214	0.0102812
907.8	2.74373	2.59399	907.8	1.4849	1.30886	907.8	0.462792	0.462669	907.8	0.122762	0.150934	907.8	0.0398855	0.0472631	907.8	0.0038715	0.0102852
908	2.74661	2.59414	908	1.48314	1.30908	908	0.455925	0.462791	908	0.126208	0.150983	908	0.0406546	0.0472804	908	0.00461799	0.0102892
908.2	2.73966	2.59429	908.2	1.47345	1.30929	908.2	0.462261	0.462913	908.2	0.122904	0.151033	908.2	0.0409698	0.0472976	908.2	0.00372511	0.0102931
908.4	2.75426	2.59444	908.4	1.48171	1.30951	908.4	0.460741	0.463034	908.4	0.1267	0.151082	908.4	0.0462305	0.0473149	908.4	0.00703698	0.0102971
908.6	2.75341	2.59459	908.6	1.49148	1.30972	908.6	0.466577	0.463156	908.6	0.134667	0.151132	908.6	0.0450432	0.0473321	908.6	0.0182996	0.010301
908.8	2.74518	2.59474	908.8	1.4824	1.30994	908.8	0.460036	0.463277	908.8	0.124608	0.151181	908.8	0.0424904	0.0473493	908.8	0.0111902	0.010305
909	2.74721	2.59489	909	1.48239	1.31015	909	0.469534	0.463398	909	0.126923	0.151231	909	0.0444834	0.0473666	909	0.00845963	0.0103089
909.2	2.74903	2.59504	909.2	1.49142	1.31036	909.2	0.465656	0.463519	909.2	0.125282	0.15128	909.2	0.040961	0.0473838	909.2	0.0161808	0.0103129
909.4	2.75324	2.59519	909.4	1.49168	1.31058	909.4	0.465935	0.46364	909.4	0.125803	0.151329	909.4	0.0415673	0.047401	909.4	0.0152486	0.0103168
909.6	2.74969	2.59534	909.6	1.48402	1.31079	909.6	0.463793	0.463761	909.6	0.123078	0.151378	909.6	0.0450453	0.0474181	909.6	0.0172763	0.0103208
909.8	2.75377	2.59548	909.8	1.4866	1.311	909.8	0.46071	0.463881	909.8	0.12938	0.151428	909.8	0.0412742	0.0474353	909.8	0.00582916	0.0103247
910	2.7488	2.59563	910	1.48621	1.31121	910	0.457776	0.464002	910	0.127865	0.151477	910	0.0426652	0.0474525	910	0.00960833	0.0103286
910.2	2.7539	2.59578	910.2	1.49113	1.31143	910.2	0.470489	0.464122	910.2	0.135417	0.151526	910.2	0.0392739	0.0474696	910.2	0.015086	0.0103326
910.4	2.7538	2.59593	910.4	1.4869	1.31164	910.4	0.464183	0.464243	910.4	0.1292	0.151575	910.4	0.045458	0.0474867	910.4	0.00958687	0.0103365
910.6	2.74601	2.59607	910.6	1.48581	1.31185	910.6	0.464209	0.464363	910.6	0.12397	0.151624	910.6	0.037147	0.0475039	910.6	0.00674778	0.0103404
910.8	2.75314	2.59622	910.8	1.48975	1.31206	910.8	0.471902	0.464483	910.8	0.130901	0.151673	910.8	0.0417609	0.047521	910.8	0.0152856	0.0103444
911	2.74503	2.59636	911	1.49413	1.31227	911	0.468937	0.464603	911	0.132681	0.151722	911	0.0430414	0.0475381	911	0.0182713	0.0103483
911.2	2.75256	2.59651	911.2	1.48882	1.31248	911.2	0.46397	0.464722	911.2	0.127	0.151771	911.2	0.0443601	0.0475551	911.2	0.0106807	0.0103522
911.4	2.74833	2.59665	911.4	1.48733	1.31269	911.4	0.459846	0.464842	911.4	0.125994	0.15182	911.4	0.03495	0.0475722	911.4	0.00408083	0.0103561
911.6	2.75386	2.5968	911.6	1.4915	1.3129	911.6	0.46075	0.464962	911.6	0.130717	0.151869	911.6	0.0485627	0.0475893	911.6	0.0146371	0.0103601
911.8	2.74523	2.59694	911.8	1.4886	1.31311	911.8	0.467854	0.465081	911.8	0.131262	0.151918	911.8	0.0446727	0.0476063	911.8	0.0100327	0.010364
912	2.75002	2.59709	912	1.49286	1.31332	912	0.460181	0.4652	912	0.128386	0.151966	912	0.0433637	0.0476234	912	0.00836307	0.0103679
912.2	2.7508	2.59723	912.2	1.48814	1.31352	912.2	0.467886	0.465319	912.2	0.126897	0.152015	912.2	0.0372884	0.0476404	912.2	0.00472552	0.0103718
912.4	2.75007	2.59737	912.4	1.48795	1.31373	912.4	0.464774	0.465439	912.4	0.122721	0.152064	912.4	0.0409219	0.0476574	912.4	0.0044325	0.0103757
912.6	2.74798	2.59752	912.6	1.49081	1.31394	912.6	0.463602	0.465557	912.6	0.1261	0.152113	912.6	0.0360369	0.0476744	912.6	0.00982982	0.0103796
912.8	2.75176	2.59766	912.8	1.49645	1.31415	912.8	0.467166	0.465676	912.8	0.124399	0.152161	912.8	0.0386116	0.0476914	912.8	0.00638944	0.0103835
913	2.75764	2.5978	913	1.492	1.31435	913	0.469	0.465795	913	0.132135	0.15221	913	0.0415117	0.0477084	913	0.00673944	0.0103874
913.2	2.75626	2.59794	913.2	1.49867	1.31456	913.2	0.469479	0.465913	913.2	0.133537	0.152258	913.2	0.0472514	0.0477254	913.2	0.00664574	0.0103913
913.4	2.74841	2.59808	913.4	1.4865	1.31477	913.4	0.460235	0.466032	913.4	0.128371	0.152307	913.4	0.029076	0.0477423	913.4	0.00701243	0.0103952
913.6	2.76023	2.59823	913.6	1.49504	1.31497	913.6	0.474697	0.46615	913.6	0.13484	0.152355	913.6	0.0475284	0.0477593	913.6	0.0133241	0.0103991
913.8	2.76298	2.59837	913.8	1.49476	1.31518	913.8	0.475813	0.466268	913.8	0.133946	0.152404	913.8	0.0380759	0.0477762	913.8	0.0133217	0.010403
914	2.74622	2.59851	914	1.49122	1.31539	914	0.465895	0.466386	914	0.121978	0.152452	914	0.0372767	0.0477931	914	0.00396878	0.0104069
914.2	2.75114	2.59865	914.2	1.49734	1.31559	914.2	0.468516	0.466504	914.2	0.126334	0.1525	914.2	0.0381939	0.04781	914.2	0.00617725	0.0104107
914.4	2.75066	2.59879	914.4	1.50078	1.3158	914.4	0.466262	0.466622	914.4	0.12851	0.152549	914.4	0.0452346	0.0478269	914.4	0.0186632	0.0104146
914.6	2.74523	2.59893	914.6	1.49024	1.316	914.6	0.466639	0.46674	914.6	0.12617	0.152597	914.6	0.0342299	0.0478438	914.6	-0.00193876	0.0104185
914.8	2.74666	2.59907	914.8	1.49378	1.31621	914.8	0.463785	0.466857	914.8	0.124703	0.152645	914.8	0.0394978	0.0478607	914.8	0.00700456	0.0104224
915	2.75463	2.5992	915	1.4922	1.31641	915	0.467455	0.466975	915	0.130734	0.152693	915	0.0460746	0.0478775	915	0.00864059	0.0104263
915.2	2.75677	2.59934	915.2	1.49643	1.31661	915.2	0.466335	0.467092	915.2	0.127544	0.152742	915.2	0.0454795	0.0478944	915.2	0.0088957	0.0104301
915.4	2.7632	2.59948	915.4	1.49944	1.31682	915.4	0.474254	0.467209	915.4	0.129404	0.15279	915.4	0.0390918	0.0479112	915.4	0.0108388	0.010434
915.6	2.75119	2.59962	915.6	1.50154	1.31702	915.6	0.47438	0.467326	915.6	0.125623	0.152838	915.6	0.0392909	0.0479281	915.6	0.0150676	0.0104379
915.8	2.75849	2.59976	915.8	1.50165	1.31722	915.8	0.46764	0.467443	915.8	0.134881	0.152886	915.8	0.0388421	0.0479449	915.8	0.00438029	0.0104417
916	2.75533	2.59989	916	1.49595	1.31743	916	0.467458	0.46756	916	0.126556	0.152934	916	0.0367627	0.0479617	916	0.00824767	0.0104456
916.2	2.75425	2.60003	916.2	1.49248	1.31763	916.2	0.472361	0.467677	916.2	0.130143	0.152982	916.2	0.0394475	0.0479785	916.2	0.0118559	0.0104495
916.4	2.7642	2.60017	916.4	1.4995	1.31783	916.4	0.477285	0.467793	916.4	0.138021	0.15303	916.4	0.0469002	0.0479953	916.4	0.0118511	0.0104533
916.6	2.74922	2.6003	916.6	1.49964	1.31803	916.6	0.472169	0.46791	916.6	0.12687	0.153078	916.6	0.04203	0.0480121	916.6	0.00686318	0.0104572
916.8	2.75488	2.60044	916.8	1.4936	1.31823	916.8	0.476237	0.468026	916.8	0.123856	0.153125	916.8	0.0377676	0.0480288	916.8	0.013136	0.010461
917	2.75308	2.60057	917	1.49103	1.31843	917	0.464943	0.468143	917	0.118553	0.153173	917	0.037903	0.0480455	917	0.00266057	0.0104649
917.2	2.75738	2.60071	917.2	1.50177	1.31864	917.2	0.468731	0.468259	917.2	0.12573	0.153221	917.2	0.0419704	0.0480623	917.2	0.00666267	0.0104687
917.4	2.74887	2.60084	917.4	1.49725	1.31884	917.4	0.472183	0.468375	917.4	0.136042	0.153269	917.4	0.0396876	0.048079	917.4	0.00812083	0.0104726
917.6	2.75979	2.60098	917.6	1.49586	1.31904	917.6	0.475795	0.46849	917.6	0.131478	0.153316	917.6	0.0399801	0.0480957	917.6	0.00835234	0.0104764
917.8	2.75792	2.60111	917.8	1.50437	1.31924	917.8	0.474024	0.468606	917.8	0.134287	0.153364	917.8	0.0449826	0.0481124	917.8	0.00901943	0.0104803
918	2.75223	2.60124	918	1.49163	1.31944	918	0.469478	0.468722	918	0.122616	0.153412	918	0.0372803	0.0481291	918	0.00925165	0.0104841
918.2	2.76276	2.60138	918.2	1.5056	1.31963	918.2	0.479174	0.468837	918.2	0.137088	0.153459	918.2	0.0434913	0.0481458	918.2	0.0129593	0.0104879
918.4	2.76037	2.60151	918.4	1.51379	1.31983	918.4	0.482366	0.468953	918.4	0.141282	0.153507	918.4	0.0472578	0.0481625	918.4	0.0102647	0.0104918
918.6	2.75873	2.60164	918.6	1.5097	1.32003	918.6	0.472227	0.469068	918.6	0.128479	0.153554	918.6	0.045036	0.0481791	918.6	0.0158606	0.0104956
918.8	2.76302	2.60178	918.8	1.51221	1.32023	918.8	0.484721	0.469183	918.8	0.136314	0.153602	918.8	0.0435335	0.0481958	918.8	0.0136202	0.0104994
919	2.76015	2.60191	919	1.50285	1.32043	919	0.475409	0.469298	919	0.125463	0.153649	919	0.0356547	0.0482124	919	0.00287133	0.0105033
919.2	2.76883	2.60204	919.2	1.50484	1.32063	919.2	0.479226	0.469413	919.2	0.133978	0.153697	919.2	0.0391058	0.048229	919.2	0.0154965	0.0105071
919.4	2.76652	2.60217	919.4	1.51404	1.32082	919.4	0.483592	0.469528	919.4	0.137092	0.153744	919.4	0.0495157	0.0482456	919.4	0.0152467	0.0105109
919.6	2.75668	2.6023	919.6	1.50793	1.32102	919.6	0.477273	0.469643	919.6	0.133989	0.153791	919.6	0.0462491	0.0482622	919.6	0.0117169	0.0105147
919.8	2.75128	2.60243	919.8	1.49618	1.32122	919.8	0.471783	0.469757	919.8	0.119912	0.153839	919.8	0.0378639	0.0482788	919.8	-0.00072473	0.0105185
920	2.75581	2.60256	920	1.50797	1.32141	920	0.470847	0.469872	920	0.123839	0.153886	920	0.0347552	0.0482954	920	0.00580698	0.0105224
920.2	2.76009	2.60269	920.2	1.51082	1.32161	920.2	0.480459	0.469986	920.2	0.129934	0.153933	920.2	0.0474483	0.048312	920.2	0.0111428	0.0105262
920.4	2.75333	2.60282	920.4	1.50867	1.32181	920.4	0.480057	0.4701	920.4	0.130142	0.15398	920.4	0.0440084	0.0483285	920.4	0.00418025	0.01053
920.6	2.7616	2.60295	920.6	1.51482	1.322	920.6	0.482445	0.470214	920.6	0.136291	0.154027	920.6	0.0497646	0.0483451	920.6	0.0129552	0.0105338
920.8	2.75788	2.60308	920.8	1.50702	1.3222	920.8	0.475791	0.470328	920.8	0.126153	0.154074	920.8	0.0446028	0.0483616	920.8	0.00656563	0.0105376
921	2.75828	2.60321	921	1.51425	1.32239	921	0.49017	0.470442	921	0.134307	0.154121	921	0.0435998	0.0483781	921	0.0144365	0.0105414
921.2	2.75361	2.60334	921.2	1.50336	1.32259	921.2	0.476565	0.470556	921.2	0.129524	0.154168	921.2	0.0410599	0.0483946	921.2	0.00907499	0.0105452
921.4	2.7603	2.60347	921.4	1.51057	1.32278	921.4	0.482168	0.470669	921.4	0.130857	0.154215	921.4	0.0455474	0.0484111	921.4	0.00605923	0.010549
921.6	2.75769	2.6036	921.6	1.50868	1.32298	921.6	0.480201	0.470783	921.6	0.13875	0.154262	921.6	0.0341	0.0484276	921.6	0.0104314	0.0105528
921.8	2.76351	2.60372	921.8	1.5186	1.32317	921.8	0.492065	0.470896	921.8	0.140647	0.154309	921.8	0.0499379	0.0484441	921.8	0.0146077	0.0105566
922	2.76413	2.60385	922	1.50581	1.32336	922	0.483209	0.471009	922	0.124082	0.154356	922	0.042237	0.0484605	922	0.00431639	0.0105604
922.2	2.75229	2.60398	922.2	1.50417	1.32356	922.2	0.476088	0.471123	922.2	0.132913	0.154403	922.2	0.0394282	0.048477	922.2	0.00210243	0.0105642
922.4	2.76876	2.60411	922.4	1.51444	1.32375	922.4	0.490692	0.471236	922.4	0.133562	0.15445	922.4	0.0471997	0.0484934	922.4	0.0188656	0.010568
922.6	2.76398	2.60423	922.6	1.51263	1.32394	922.6	0.481305	0.471348	922.6	0.132765	0.154496	922.6	0.0388116	0.0485099	922.6	0.00526506	0.0105717
922.8	2.7611	2.60436	922.8	1.50698	1.32414	922.8	0.483163	0.471461	922.8	0.134304	0.154543	922.8	0.0372714	0.0485263	922.8	0.0086599	0.0105755
923	2.76663	2.60448	923	1.51917	1.32433	923	0.485018	0.471574	923	0.136467	0.15459	923	0.0497081	0.0485427	923	0.0194317	0.0105793
923.2	2.7616	2.60461	923.2	1.51405	1.32452	923.2	0.480506	0.471686	923.2	0.132413	0.154636	923.2	0.0397133	0.0485591	923.2	0.0114227	0.0105831
923.4	2.76124	2.60474	923.4	1.51658	1.32471	923.4	0.487986	0.471799	923.4	0.139638	0.154683	923.4	0.0426242	0.0485755	923.4	0.0113884	0.0105869
923.6	2.75411	2.60486	923.6	1.51849	1.3249	923.6	0.4879	0.471911	923.6	0.130887	0.15473	923.6	0.0468628	0.0485918	923.6	0.0118702	0.0105906
923.8	2.76063	2.60498	923.8	1.51165	1.32509	923.8	0.478387	0.472023	923.8	0.12863	0.154776	923.8	0.0390138	0.0486082	923.8	0.00822908	0.0105944
924	2.75831	2.60511	924	1.51479	1.32528	924	0.489762	0.472135	924	0.12668	0.154823	924	0.0449306	0.0486246	924	0.00770026	0.0105982
924.2	2.76118	2.60523	924.2	1.51891	1.32548	924.2	0.483342	0.472247	924.2	0.134829	0.154869	924.2	0.0383491	0.0486409	924.2	0.00616032	0.0106019
924.4	2.76434	2.60536	924.4	1.52004	1.32567	924.4	0.49068	0.472359	924.4	0.136103	0.154915	924.4	0.0471718	0.0486572	924.4	0.00982958	0.0106057
924.6	2.76146	2.60548	924.6	1.51792	1.32586	924.6	0.483964	0.472471	924.6	0.129419	0.154962	924.6	0.0444841	0.0486735	924.6	0.0050891	0.0106094
924.8	2.76572	2.6056	924.8	1.518	1.32605	924.8	0.488885	0.472583	924.8	0.130989	0.155008	924.8	0.0436694	0.0486898	924.8	0.00952059	0.0106132
925	2.76693	2.60573	925	1.51123	1.32623	925	0.482987	0.472694	925	0.125369	0.155054	925	0.0369534	0.0487061	925	0.00890332	0.010617
925.2	2.76667	2.60585	925.2	1.51635	1.32642	925.2	0.488968	0.472805	925.2	0.133736	0.155101	925.2	0.0422584	0.0487224	925.2	0.00807911	0.0106207
925.4	2.76094	2.60597	925.4	1.52233	1.32661	925.4	0.490214	0.472917	925.4	0.131364	0.155147	925.4	0.0430466	0.0487387	925.4	0.0107589	0.0106245
925.6	2.76158	2.60609	925.6	1.51583	1.3268	925.6	0.488743	0.473028	925.6	0.134786	0.155193	925.6	0.0449709	0.0487549	925.6	0.0112861	0.0106282
925.8	2.76403	2.60621	925.8	1.52107	1.32699	925.8	0.487513	0.473139	925.8	0.137515	0.155239	925.8	0.0498897	0.0487712	925.8	0.0136917	0.010632
926	2.77051	2.60634	926	1.52149	1.32718	926	0.491522	0.47325	926	0.138093	0.155285	926	0.0466089	0.0487874	926	0.0151311	0.0106357
926.2	2.75685	2.60646	926.2	1.51488	1.32736	926.2	0.48113	0.473361	926.2	0.130773	0.155331	926.2	0.0449037	0.0488037	926.2	0.0065282	0.0106394
926.4	2.76644	2.60658	926.4	1.51951	1.32755	926.4	0.491757	0.473471	926.4	0.130674	0.155377	926.4	0.0381014	0.0488199	926.4	0.0102742	0.0106432
926.6	2.76768	2.6067	926.6	1.52603	1.32774	926.6	0.49581	0.473582	926.6	0.13197	0.155423	926.6	0.048433	0.0488361	926.6	0.0173853	0.0106469
926.8	2.77191	2.60682	926.8	1.52581	1.32793	926.8	0.486961	0.473692	926.8	0.131597	0.155469	926.8	0.0414326	0.0488523	926.8	0.00580412	0.0106507
927	2.76509	2.60694	927	1.51829	1.32811	927	0.493765	0.473803	927	0.132617	0.155515	927	0.0400595	0.0488685	927	0.0144048	0.0106544
927.2	2.76566	2.60706	927.2	1.5292	1.3283	927.2	0.491421	0.473913	927.2	0.131761	0.155561	927.2	0.0421068	0.0488846	927.2	0.0112455	0.0106581
927.4	2.76659	2.60718	927.4	1.52335	1.32848	927.4	0.491076	0.474023	927.4	0.135321	0.155607	927.4	0.0469593	0.0489008	927.4	0.0162347	0.0106619
927.6	2.76407	2.6073	927.6	1.52211	1.32867	927.6	0.487745	0.474133	927.6	0.13531	0.155653	927.6	0.0411739	0.0489169	927.6	0.00809366	0.0106656
927.8	2.7575	2.60741	927.8	1.51532	1.32886	927.8	0.485722	0.474243	927.8	0.130682	0.155699	927.8	0.0374245	0.0489331	927.8	0.00695807	0.0106693
928	2.77055	2.60753	928	1.52955	1.32904	928	0.503942	0.474353	928	0.14411	0.155744	928	0.0573723	0.0489492	928	0.01839	0.010673
928.2	2.76888	2.60765	928.2	1.51604	1.32923	928.2	0.492728	0.474462	928.2	0.130756	0.15579	928.2	0.0386767	0.0489653	928.2	0.00651461	0.0106767
928.4	2.76831	2.60777	928.4	1.5233	1.32941	928.4	0.490244	0.474572	928.4	0.133222	0.155836	928.4	0.040214	0.0489814	928.4	0.011225	0.0106804
928.6	2.7685	2.60789	928.6	1.52894	1.32959	928.6	0.498515	0.474681	928.6	0.141747	0.155881	928.6	0.0508758	0.0489975	928.6	0.0161777	0.0106842
928.8	2.7596	2.608	928.8	1.52139	1.32978	928.8	0.492042	0.474791	928.8	0.131764	0.155927	928.8	0.0459675	0.0490136	928.8	0.0120509	0.0106879
929	2.76876	2.60812	929	1.52643	1.32996	929	0.493834	0.4749	929	0.1332	0.155973	929	0.0459449	0.0490297	929	0.014622	0.0106916
929.2	2.7652	2.60824	929.2	1.52652	1.33014	929.2	0.493193	0.475009	929.2	0.141749	0.156018	929.2	0.0504834	0.0490457	929.2	0.0135987	0.0106953
929.4	2.76191	2.60835	929.4	1.51939	1.33033	929.4	0.485814	0.475118	929.4	0.135195	0.156064	929.4	0.0452432	0.0490618	929.4	0.0043152	0.010699
929.6	2.76283	2.60847	929.6	1.51395	1.33051	929.6	0.489538	0.475227	929.6	0.125758	0.156109	929.6	0.0325028	0.0490778	929.6	0.00227505	0.0107027
929.8	2.76494	2.60858	929.8	1.52744	1.33069	929.8	0.49361	0.475336	929.8	0.13053	0.156154	929.8	0.0438749	0.0490938	929.8	0.00338131	0.0107064
930	2.7769	2.6087	930	1.52972	1.33088	930	0.493111	0.475444	930	0.13455	0.1562	930	0.0442972	0.0491099	930	0.0113743	0.0107101
930.2	2.76297	2.60882	930.2	1.52277	1.33106	930.2	0.493539	0.475553	930.2	0.12848	0.156245	930.2	0.040708	0.0491259	930.2	0.00909263	0.0107138
930.4	2.76058	2.60893	930.4	1.52698	1.33124	930.4	0.492525	0.475661	930.4	0.130151	0.15629	930.4	0.0464234	0.0491419	930.4	0.0053404	0.0107175
930.6	2.76815	2.60904	930.6	1.52484	1.33142	930.6	0.491949	0.47577	930.6	0.145434	0.156336	930.6	0.0441544	0.0491578	930.6	0.00990897	0.0107212
930.8	2.76478	2.60916	930.8	1.52702	1.3316	930.8	0.498019	0.475878	930.8	0.132525	0.156381	930.8	0.041918	0.0491738	930.8	0.00898439	0.0107249
931	2.77189	2.60927	931	1.52739	1.33178	931	0.49988	0.475986	931	0.142558	0.156426	931	0.0439226	0.0491898	931	0.0175889	0.0107285
931.2	2.7687	2.60939	931.2	1.52793	1.33196	931.2	0.497346	0.476094	931.2	0.134771	0.156471	931.2	0.0437552	0.0492057	931.2	0.00784522	0.0107322
931.4	2.76575	2.6095	931.4	1.52956	1.33214	931.4	0.498047	0.476202	931.4	0.129344	0.156516	931.4	0.0439157	0.0492217	931.4	0.00379711	0.0107359
931.6	2.77525	2.60961	931.6	1.53843	1.33232	931.6	0.498431	0.476309	931.6	0.141076	0.156561	931.6	0.0505106	0.0492376	931.6	0.0133875	0.0107396
931.8	2.76708	2.60973	931.8	1.53029	1.3325	931.8	0.493526	0.476417	931.8	0.132784	0.156607	931.8	0.0406229	0.0492535	931.8	0.0117729	0.0107433
932	2.76867	2.60984	932	1.53047	1.33268	932	0.490508	0.476525	932	0.139372	0.156652	932	0.0462515	0.0492694	932	0.0105763	0.0107469
932.2	2.77387	2.60995	932.2	1.53038	1.33286	932.2	0.501981	0.476632	932.2	0.131904	0.156697	932.2	0.0423898	0.0492853	932.2	0.0104922	0.0107506
932.4	2.76659	2.61006	932.4	1.53276	1.33304	932.4	0.501527	0.476739	932.4	0.14564	0.156741	932.4	0.0418794	0.0493012	932.4	0.0161529	0.0107543
932.6	2.77321	2.61018	932.6	1.53692	1.33322	932.6	0.502419	0.476846	932.6	0.139308	0.156786	932.6	0.0453729	0.0493171	932.6	0.0120009	0.0107579
932.8	2.76556	2.61029	932.8	1.52686	1.3334	932.8	0.490938	0.476954	932.8	0.136064	0.156831	932.8	0.0414962	0.0493329	932.8	0.010141	0.0107616
933	2.76704	2.6104	933	1.53284	1.33358	933	0.496621	0.47706	933	0.133382	0.156876	933	0.0487995	0.0493488	933	0.00691634	0.0107653
933.2	2.77023	2.61051	933.2	1.53427	1.33376	933.2	0.497656	0.477167	933.2	0.137656	0.156921	933.2	0.045643	0.0493646	933.2	0.00782639	0.0107689
933.4	2.76929	2.61062	933.4	1.53403	1.33393	933.4	0.50151	0.477274	933.4	0.138215	0.156966	933.4	0.0482499	0.0493805	933.4	0.0120102	0.0107726
933.6	2.76259	2.61073	933.6	1.53182	1.33411	933.6	0.494685	0.477381	933.6	0.128896	0.15701	933.6	0.0415635	0.0493963	933.6	0.00454813	0.0107762
933.8	2.77447	2.61084	933.8	1.53085	1.33429	933.8	0.503152	0.477487	933.8	0.132994	0.157055	933.8	0.0463252	0.0494121	933.8	0.0126803	0.0107799
934	2.77243	2.61095	934	1.52831	1.33447	934	0.496438	0.477594	934	0.137555	0.1571	934	0.0444347	0.0494279	934	0.0180972	0.0107835
934.2	2.76429	2.61106	934.2	1.52649	1.33464	934.2	0.494266	0.4777	934.2	0.132674	0.157144	934.2	0.037317	0.0494437	934.2	0.011398	0.0107872
934.4	2.76386	2.61117	934.4	1.5301	1.33482	934.4	0.500742	0.477806	934.4	0.131973	0.157189	934.4	0.0387632	0.0494595	934.4	0.0084253	0.0107908
934.6	2.77044	2.61128	934.6	1.53311	1.33499	934.6	0.504238	0.477912	934.6	0.138719	0.157233	934.6	0.0495245	0.0494752	934.6	0.0153998	0.0107945
934.8	2.77202	2.61139	934.8	1.53861	1.33517	934.8	0.503439	0.478018	934.8	0.142855	0.157278	934.8	0.0429139	0.049491	934.8	0.00788409	0.0107981
935	2.78083	2.6115	935	1.54105	1.33535	935	0.511946	0.478124	935	0.14793	0.157322	935	0.0520982	0.0495067	935	0.019506	0.0108018
935.2	2.77206	2.61161	935.2	1.52923	1.33552	935.2	0.503122	0.47823	935.2	0.133893	0.157367	935.2	0.0422208	0.0495225	935.2	0.00822669	0.0108054
935.4	2.76891	2.61171	935.4	1.53387	1.3357	935.4	0.496092	0.478335	935.4	0.133263	0.157411	935.4	0.0423276	0.0495382	935.4	0.00772268	0.010809
935.6	2.76962	2.61182	935.6	1.53412	1.33587	935.6	0.504217	0.478441	935.6	0.129746	0.157456	935.6	0.0427763	0.0495539	935.6	0.0061639	0.0108127
935.8	2.76617	2.61193	935.8	1.52894	1.33605	935.8	0.496851	0.478546	935.8	0.135635	0.1575	935.8	0.0458524	0.0495696	935.8	0.0118056	0.0108163
936	2.77117	2.61204	936	1.54098	1.33622	936	0.496054	0.478652	936	0.13695	0.157544	936	0.0452561	0.0495853	936	0.0169988	0.0108199
936.2	2.77252	2.61214	936.2	1.53977	1.33639	936.2	0.50548	0.478757	936.2	0.13941	0.157588	936.2	0.044511	0.0496009	936.2	0.0155469	0.0108236
936.4	2.77144	2.61225	936.4	1.52966	1.33657	936.4	0.495867	0.478862	936.4	0.131201	0.157633	936.4	0.0402939	0.0496166	936.4	0.0115977	0.0108272
936.6	2.78016	2.61236	936.6	1.54443	1.33674	936.6	0.510118	0.478967	936.6	0.142628	0.157677	936.6	0.053421	0.0496323	936.6	0.0198548	0.0108308
936.8	2.76995	2.61246	936.8	1.53536	1.33691	936.8	0.5029	0.479072	936.8	0.133069	0.157721	936.8	0.0408711	0.0496479	936.8	0.00873262	0.0108344
937	2.77107	2.61257	937	1.52834	1.33709	937	0.504072	0.479177	937	0.133041	0.157765	937	0.0375251	0.0496636	937	0.0054546	0.010838
937.2	2.76839	2.61268	937.2	1.54131	1.33726	937.2	0.506797	0.479281	937.2	0.137847	0.157809	937.2	0.044481	0.0496792	937.2	0.0120793	0.0108416
937.4	2.76993	2.61278	937.4	1.53045	1.33743	937.4	0.502006	0.479386	937.4	0.134114	0.157853	937.4	0.037961	0.0496948	937.4	0.00568753	0.0108453
937.6	2.78036	2.61289	937.6	1.54645	1.3376	937.6	0.510297	0.47949	937.6	0.140861	0.157897	937.6	0.0531556	0.0497104	937.6	0.00928956	0.0108489
937.8	2.77495	2.61299	937.8	1.53549	1.33778	937.8	0.505229	0.479595	937.8	0.139404	0.157941	937.8	0.0402619	0.049726	937.8	-0.00025982	0.0108525
938	2.77463	2.6131	938	1.54041	1.33795	938	0.513296	0.479699	938	0.137443	0.157985	938	0.0440289	0.0497416	938	0.0082832	0.0108561
938.2	2.77369	2.6132	938.2	1.54238	1.33812	938.2	0.510345	0.479803	938.2	0.131953	0.158029	938.2	0.0401513	0.0497571	938.2	0.0166021	0.0108597
938.4	2.77433	2.61331	938.4	1.53984	1.33829	938.4	0.506897	0.479907	938.4	0.144954	0.158073	938.4	0.0436634	0.0497727	938.4	0.0131312	0.0108633
938.6	2.77699	2.61341	938.6	1.53915	1.33846	938.6	0.507697	0.480011	938.6	0.135394	0.158117	938.6	0.0448944	0.0497883	938.6	0.0029276	0.0108669
938.8	2.78283	2.61351	938.8	1.54856	1.33863	938.8	0.513089	0.480115	938.8	0.145039	0.158161	938.8	0.0510172	0.0498038	938.8	0.0155452	0.0108705
939	2.77223	2.61362	939	1.53946	1.3388	939	0.502465	0.480218	939	0.135211	0.158204	939	0.0414194	0.0498193	939	0.00359541	0.0108741
939.2	2.76637	2.61372	939.2	1.53593	1.33897	939.2	0.499081	0.480322	939.2	0.126262	0.158248	939.2	0.0323052	0.0498348	939.2	-0.00166863	0.0108777
939.4	2.77915	2.61382	939.4	1.54916	1.33914	939.4	0.515538	0.480425	939.4	0.139257	0.158292	939.4	0.0526568	0.0498504	939.4	0.0154398	0.0108813
939.6	2.77847	2.61393	939.6	1.5435	1.33931	939.6	0.516963	0.480529	939.6	0.140627	0.158335	939.6	0.052545	0.0498659	939.6	0.0142689	0.0108848
939.8	2.77008	2.61403	939.8	1.53955	1.33948	939.8	0.501861	0.480632	939.8	0.136217	0.158379	939.8	0.0430026	0.0498813	939.8	0.0178393	0.0108884
940	2.76915	2.61413	940	1.53929	1.33965	940	0.504504	0.480735	940	0.138608	0.158423	940	0.0381555	0.0498968	940	0.00332147	0.010892
940.2	2.77531	2.61423	940.2	1.54204	1.33982	940.2	0.511189	0.480838	940.2	0.136467	0.158466	940.2	0.0502273	0.0499123	940.2	0.00675756	0.0108956
940.4	2.77414	2.61433	940.4	1.54168	1.33999	940.4	0.499131	0.480941	940.4	0.129613	0.15851	940.4	0.0325546	0.0499277	940.4	0.00603133	0.0108992
940.6	2.77534	2.61444	940.6	1.55135	1.34016	940.6	0.514901	0.481044	940.6	0.141149	0.158553	940.6	0.0526568	0.0499432	940.6	0.015936	0.0109027
940.8	2.77483	2.61454	940.8	1.54032	1.34032	940.8	0.503978	0.481147	940.8	0.138618	0.158597	940.8	0.0439271	0.0499586	940.8	0.0133315	0.0109063
941	2.77539	2.61464	941	1.54085	1.34049	941	0.50216	0.481249	941	0.131347	0.15864	941	0.0460488	0.049974	941	0.00903016	0.0109099
941.2	2.77156	2.61474	941.2	1.5472	1.34066	941.2	0.504262	0.481352	941.2	0.134982	0.158683	941.2	0.0503303	0.0499894	941.2	0.00537664	0.0109135
941.4	2.77699	2.61484	941.4	1.5445	1.34083	941.4	0.511257	0.481454	941.4	0.132065	0.158727	941.4	0.047537	0.0500048	941.4	0.00760299	0.010917
941.6	2.77936	2.61494	941.6	1.54622	1.34099	941.6	0.512727	0.481556	941.6	0.139847	0.15877	941.6	0.0420126	0.0500202	941.6	0.0124996	0.0109206
941.8	2.77542	2.61504	941.8	1.54871	1.34116	941.8	0.516205	0.481659	941.8	0.13783	0.158813	941.8	0.0377941	0.0500356	941.8	0.01188	0.0109242
942	2.78056	2.61514	942	1.55179	1.34133	942	0.514813	0.481761	942	0.144171	0.158857	942	0.0442159	0.050051	942	0.0149098	0.0109277
942.2	2.77796	2.61524	942.2	1.54722	1.34149	942.2	0.512562	0.481863	942.2	0.134092	0.1589	942.2	0.0454883	0.0500663	942.2	0.0106578	0.0109313
942.4	2.77177	2.61534	942.4	1.54312	1.34166	942.4	0.51212	0.481965	942.4	0.13545	0.158943	942.4	0.0368652	0.0500817	942.4	0.00279623	0.0109348
942.6	2.77839	2.61544	942.6	1.55249	1.34183	942.6	0.517748	0.482066	942.6	0.147573	0.158986	942.6	0.050244	0.050097	942.6	0.0168179	0.0109384
942.8	2.77656	2.61554	942.8	1.55182	1.34199	942.8	0.511211	0.482168	942.8	0.142182	0.159029	942.8	0.0448279	0.0501123	942.8	5.752e-05	0.0109419
943	2.77147	2.61563	943	1.55164	1.34216	943	0.510521	0.48227	943	0.143264	0.159072	943	0.0448157	0.0501277	943	0.00908238	0.0109455
943.2	2.78221	2.61573	943.2	1.55064	1.34232	943.2	0.523419	0.482371	943.2	0.147696	0.159115	943.2	0.0535673	0.050143	943.2	0.014355	0.010949
943.4	2.78222	2.61583	943.4	1.55433	1.34249	943.4	0.511587	0.482472	943.4	0.146627	0.159158	943.4	0.0501389	0.0501583	943.4	0.0192693	0.0109526
943.6	2.77962	2.61593	943.6	1.55251	1.34265	943.6	0.515108	0.482574	943.6	0.143529	0.159201	943.6	0.0455183	0.0501736	943.6	0.00693136	0.0109561
943.8	2.7755	2.61603	943.8	1.54925	1.34282	943.8	0.514386	0.482675	943.8	0.139683	0.159244	943.8	0.0448093	0.0501888	943.8	0.00788885	0.0109597
944	2.77404	2.61612	944	1.54788	1.34298	944	0.512404	0.482776	944	0.141081	0.159287	944	0.0441818	0.0502041	944	0.00849611	0.0109632
944.2	2.77873	2.61622	944.2	1.55153	1.34314	944.2	0.512534	0.482877	944.2	0.145912	0.15933	944.2	0.0434224	0.0502194	944.2	0.0121208	0.0109667
944.4	2.77888	2.61632	944.4	1.55147	1.34331	944.4	0.518144	0.482978	944.4	0.139135	0.159373	944.4	0.0380914	0.0502346	944.4	0.00785309	0.0109703
944.6	2.7828	2.61641	944.6	1.55313	1.34347	944.6	0.520154	0.483078	944.6	0.14955	0.159415	944.6	0.0507872	0.0502498	944.6	0.0149403	0.0109738
944.8	2.77153	2.61651	944.8	1.54234	1.34363	944.8	0.500861	0.483179	944.8	0.135481	0.159458	944.8	0.0389893	0.050265	944.8	0.00561482	0.0109773
945	2.77746	2.61661	945	1.55042	1.3438	945	0.506637	0.483279	945	0.132778	0.159501	945	0.0444285	0.0502803	945	0.00822335	0.0109809
945.2	2.77957	2.6167	945.2	1.54964	1.34396	945.2	0.514202	0.48338	945.2	0.145182	0.159544	945.2	0.0410382	0.0502955	945.2	0.00586587	0.0109844
945.4	2.7758	2.6168	945.4	1.54784	1.34412	945.4	0.512285	0.48348	945.4	0.13428	0.159586	945.4	0.0459425	0.0503106	945.4	0.00546008	0.0109879
945.6	2.77772	2.61689	945.6	1.54869	1.34428	945.6	0.513814	0.48358	945.6	0.140593	0.159629	945.6	0.0435183	0.0503258	945.6	0.00802737	0.0109914
945.8	2.7815	2.61699	945.8	1.54963	1.34445	945.8	0.517903	0.48368	945.8	0.136765	0.159671	945.8	0.0428254	0.050341	945.8	0.0148626	0.0109949
946	2.78382	2.61708	946	1.54959	1.34461	946	0.519667	0.48378	946	0.14056	0.159714	946	0.0520029	0.0503562	946	0.0108295	0.0109984
946.2	2.77663	2.61718	946.2	1.54611	1.34477	946.2	0.510824	0.48388	946.2	0.137306	0.159757	946.2	0.0467357	0.0503713	946.2	0.0105634	0.011002
946.4	2.7771	2.61727	946.4	1.55254	1.34493	946.4	0.514751	0.48398	946.4	0.137732	0.159799	946.4	0.0370218	0.0503864	946.4	0.0135463	0.0110055
946.6	2.77872	2.61737	946.6	1.55828	1.34509	946.6	0.525206	0.48408	946.6	0.140589	0.159841	946.6	0.0443425	0.0504016	946.6	0.0128367	0.011009
946.8	2.78047	2.61746	946.8	1.55048	1.34525	946.8	0.518655	0.484179	946.8	0.136559	0.159884	946.8	0.0434803	0.0504167	946.8	0.0048638	0.0110125
947	2.77911	2.61756	947	1.56161	1.34541	947	0.517037	0.484279	947	0.143542	0.159926	947	0.0427698	0.0504318	947	0.0158051	0.011016
947.2	2.77742	2.61765	947.2	1.55303	1.34557	947.2	0.516674	0.484378	947.2	0.139944	0.159969	947.2	0.0388846	0.0504469	947.2	0.0083726	0.0110195
947.4	2.78144	2.61774	947.4	1.55528	1.34573	947.4	0.519716	0.484477	947.4	0.148968	0.160011	947.4	0.0424854	0.050462	947.4	0.013799	0.011023
947.6	2.78631	2.61784	947.6	1.56021	1.34589	947.6	0.514027	0.484576	947.6	0.149427	0.160053	947.6	0.0489432	0.0504771	947.6	0.0102447	0.0110265
947.8	2.78199	2.61793	947.8	1.55244	1.34605	947.8	0.520059	0.484676	947.8	0.139676	0.160095	947.8	0.0418424	0.0504921	947.8	0.0109437	0.01103
948	2.78434	2.61802	948	1.55159	1.34621	948	0.52198	0.484774	948	0.143177	0.160138	948	0.0437905	0.0505072	948	0.0101965	0.0110335
948.2	2.77764	2.61811	948.2	1.55101	1.34637	948.2	0.521729	0.484873	948.2	0.143398	0.16018	948.2	0.0405368	0.0505222	948.2	0.0106583	0.011037
948.4	2.7811	2.61821	948.4	1.55476	1.34653	948.4	0.519108	0.484972	948.4	0.132496	0.160222	948.4	0.0409309	0.0505373	948.4	0.0101672	0.0110405
948.6	2.78256	2.6183	948.6	1.55875	1.34669	948.6	0.525694	0.485071	948.6	0.138637	0.160264	948.6	0.048362	0.0505523	948.6	0.0152553	0.011044
948.8	2.78244	2.61839	948.8	1.56183	1.34684	948.8	0.521692	0.485169	948.8	0.146514	0.160306	948.8	0.0425064	0.0505673	948.8	0.0116544	0.0110474
949	2.77365	2.61848	949	1.55996	1.347	949	0.51241	0.485268	949	0.137837	0.160348	949	0.0398835	0.0505823	949	0.0139709	0.0110509
949.2	2.78635	2.61857	949.2	1.55591	1.34716	949.2	0.521775	0.485366	949.2	0.143482	0.16039	949.2	0.045346	0.0505973	949.2	0.0166169	0.0110544
949.4	2.78469	2.61866	949.4	1.55352	1.34732	949.4	0.52028	0.485464	949.4	0.140995	0.160432	949.4	0.0471367	0.0506123	949.4	0.0138651	0.0110579
949.6	2.78741	2.61876	949.6	1.55604	1.34748	949.6	0.524751	0.485562	949.6	0.145717	0.160474	949.6	0.0416023	0.0506273	949.6	0.0116251	0.0110614
949.8	2.78777	2.61885	949.8	1.56922	1.34763	949.8	0.527394	0.48566	949.8	0.145501	0.160516	949.8	0.0424721	0.0506422	949.8	0.0144029	0.0110648
950	2.77759	2.61894	950	1.55528	1.34779	950	0.524694	0.485758	950	0.14215	0.160558	950	0.0440831	0.0506572	950	0.0145255	0.0110683
950.2	2.78412	2.61903	950.2	1.55568	1.34795	950.2	0.519127	0.485856	950.2	0.135347	0.1606	950.2	0.0385687	0.0506721	950.2	0.00489503	0.0110718
950.4	2.78657	2.61912	950.4	1.55876	1.3481	950.4	0.525693	0.485954	950.4	0.142797	0.160641	950.4	0.0446889	0.050687	950.4	0.0104123	0.0110752
950.6	2.78618	2.61921	950.6	1.56062	1.34826	950.6	0.525374	0.486052	950.6	0.145999	0.160683	950.6	0.0496182	0.050702	950.6	0.0157404	0.0110787
950.8	2.77622	2.6193	950.8	1.56294	1.34841	950.8	0.519075	0.486149	950.8	0.144819	0.160725	950.8	0.040302	0.0507169	950.8	0.00737625	0.0110822
951	2.78125	2.61939	951	1.55533	1.34857	951	0.521642	0.486246	951	0.136409	0.160767	951	0.0430602	0.0507318	951	0.00236493	0.0110856
951.2	2.78625	2.61948	951.2	1.564	1.34873	951.2	0.527222	0.486344	951.2	0.146333	0.160808	951.2	0.0460495	0.0507467	951.2	0.0152081	0.0110891
951.4	2.77322	2.61956	951.4	1.55097	1.34888	951.4	0.531187	0.486441	951.4	0.142146	0.16085	951.4	0.0484449	0.0507616	951.4	0.0083192	0.0110925
951.6	2.78532	2.61965	951.6	1.56661	1.34904	951.6	0.528601	0.486538	951.6	0.144126	0.160892	951.6	0.0523724	0.0507764	951.6	0.0143154	0.011096
951.8	2.79629	2.61974	951.8	1.57075	1.34919	951.8	0.535022	0.486635	951.8	0.150101	0.160933	951.8	0.0560648	0.0507913	951.8	0.0172358	0.0110995
952	2.78115	2.61983	952	1.56735	1.34934	952	0.527486	0.486732	952	0.143209	0.160975	952	0.0441496	0.0508061	952	0.0040279	0.0111029
952.2	2.78084	2.61992	952.2	1.55928	1.3495	952.2	0.521337	0.486829	952.2	0.145036	0.161016	952.2	0.0435013	0.050821	952.2	0.00776678	0.0111063
952.4	2.77355	2.62001	952.4	1.55475	1.34965	952.4	0.521984	0.486926	952.4	0.135702	0.161058	952.4	0.035125	0.0508358	952.4	0.00795561	0.0111098
952.6	2.78225	2.62009	952.6	1.5654	1.34981	952.6	0.526484	0.487022	952.6	0.143437	0.161099	952.6	0.0466329	0.0508506	952.6	0.0141712	0.0111132
952.8	2.778	2.62018	952.8	1.55597	1.34996	952.8	0.522202	0.487119	952.8	0.140126	0.16114	952.8	0.0401234	0.0508654	952.8	0.00407487	0.0111167
953	2.79006	2.62027	953	1.56642	1.35011	953	0.534033	0.487215	953	0.143107	0.161182	953	0.0513269	0.0508802	953	0.0160132	0.0111201
953.2	2.78716	2.62035	953.2	1.56559	1.35027	953.2	0.528499	0.487311	953.2	0.142951	0.161223	953.2	0.0458412	0.050895	953.2	0.00712353	0.0111235
953.4	2.782	2.62044	953.4	1.57116	1.35042	953.4	0.539205	0.487408	953.4	0.147861	0.161264	953.4	0.0511202	0.0509098	953.4	0.0164347	0.011127
953.6	2.78884	2.62053	953.6	1.56715	1.35057	953.6	0.52561	0.487504	953.6	0.149154	0.161306	953.6	0.048633	0.0509246	953.6	0.0102418	0.0111304
953.8	2.78623	2.62061	953.8	1.56644	1.35072	953.8	0.53179	0.4876	953.8	0.141931	0.161347	953.8	0.0525152	0.0509393	953.8	0.0105894	0.0111339
954	2.79272	2.6207	954	1.56342	1.35088	954	0.530084	0.487696	954	0.147151	0.161388	954	0.0439717	0.0509541	954	0.0103272	0.0111373
954.2	2.78532	2.62079	954.2	1.55566	1.35103	954.2	0.528393	0.487792	954.2	0.13469	0.161429	954.2	0.0420849	0.0509688	954.2	0.00621445	0.0111407
954.4	2.78498	2.62087	954.4	1.56748	1.35118	954.4	0.527316	0.487887	954.4	0.148777	0.16147	954.4	0.0453879	0.0509836	954.4	0.0134883	0.0111441
954.6	2.79112	2.62096	954.6	1.56735	1.35133	954.6	0.535587	0.487983	954.6	0.150957	0.161512	954.6	0.0527627	0.0509983	954.6	0.0195447	0.0111476
954.8	2.78823	2.62104	954.8	1.56266	1.35148	954.8	0.530387	0.488078	954.8	0.148483	0.161553	954.8	0.0446021	0.051013	954.8	0.0109139	0.011151
955	2.78527	2.62113	955	1.57104	1.35163	955	0.529698	0.488174	955	0.142641	0.161594	955	0.0497622	0.0510277	955	0.016661	0.0111544
955.2	2.78716	2.62121	955.2	1.56497	1.35179	955.2	0.534174	0.488269	955.2	0.139474	0.161635	955.2	0.0493483	0.0510424	955.2	0.00900131	0.0111578
955.4	2.78156	2.6213	955.4	1.56766	1.35194	955.4	0.531891	0.488364	955.4	0.143065	0.161676	955.4	0.0423834	0.051057	955.4	0.00803381	0.0111612
955.6	2.78192	2.62138	955.6	1.56352	1.35209	955.6	0.528409	0.48846	955.6	0.137041	0.161717	955.6	0.0430347	0.0510717	955.6	0.00633317	0.0111646
955.8	2.78325	2.62147	955.8	1.57522	1.35224	955.8	0.536433	0.488555	955.8	0.149738	0.161757	955.8	0.0564584	0.0510864	955.8	0.0115324	0.011168
956	2.78024	2.62155	956	1.56707	1.35239	956	0.532857	0.488649	956	0.141442	0.161798	956	0.045782	0.051101	956	0.0108369	0.0111714
956.2	2.78361	2.62163	956.2	1.56644	1.35254	956.2	0.531406	0.488744	956.2	0.139607	0.161839	956.2	0.0455798	0.0511156	956.2	0.00600129	0.0111749
956.4	2.78749	2.62172	956.4	1.56996	1.35269	956.4	0.53245	0.488839	956.4	0.144376	0.16188	956.4	0.0456893	0.0511303	956.4	0.0103601	0.0111783
956.6	2.78986	2.6218	956.6	1.57341	1.35283	956.6	0.535665	0.488934	956.6	0.14316	0.161921	956.6	0.0488598	0.0511449	956.6	0.0133668	0.0111816
956.8	2.79367	2.62189	956.8	1.56552	1.35298	956.8	0.537843	0.489028	956.8	0.147076	0.161961	956.8	0.053735	0.0511595	956.8	0.015184	0.0111851
957	2.79311	2.62197	957	1.57463	1.35313	957	0.538709	0.489123	957	0.14892	0.162002	957	0.0605721	0.0511741	957	0.0223499	0.0111885
957.2	2.7885	2.62205	957.2	1.57127	1.35328	957.2	0.530011	0.489217	957.2	0.152284	0.162043	957.2	0.0469026	0.0511887	957.2	0.0167611	0.0111918
957.4	2.78555	2.62213	957.4	1.56059	1.35343	957.4	0.530458	0.489311	957.4	0.140437	0.162083	957.4	0.0475101	0.0512033	957.4	0.0108655	0.0111952
957.6	2.784	2.62222	957.6	1.57208	1.35358	957.6	0.529116	0.489405	957.6	0.144628	0.162124	957.6	0.0547885	0.0512178	957.6	0.0093866	0.0111986
957.8	2.79233	2.6223	957.8	1.57311	1.35373	957.8	0.53818	0.489499	957.8	0.141919	0.162165	957.8	0.045185	0.0512324	957.8	0.0127986	0.011202
958	2.78947	2.62238	958	1.57601	1.35387	958	0.540109	0.489593	958	0.145248	0.162205	958	0.0486576	0.0512469	958	0.0188895	0.0112054
958.2	2.79053	2.62246	958.2	1.56761	1.35402	958.2	0.537755	0.489687	958.2	0.146269	0.162246	958.2	0.0490648	0.0512615	958.2	0.0076142	0.0112088
958.4	2.77953	2.62254	958.4	1.57324	1.35417	958.4	0.530107	0.489781	958.4	0.14201	0.162286	958.4	0.0487179	0.051276	958.4	0.013109	0.0112122
958.6	2.79403	2.62263	958.6	1.57595	1.35431	958.6	0.546359	0.489875	958.6	0.144789	0.162327	958.6	0.0508246	0.0512905	958.6	0.0127788	0.0112155
958.8	2.79213	2.62271	958.8	1.58155	1.35446	958.8	0.54193	0.489968	958.8	0.152697	0.162367	958.8	0.0538318	0.051305	958.8	0.0184756	0.0112189
959	2.79116	2.62279	959	1.57217	1.35461	959	0.536363	0.490062	959	0.140106	0.162407	959	0.0466413	0.0513195	959	0.0110913	0.0112223
959.2	2.79063	2.62287	959.2	1.57237	1.35475	959.2	0.539798	0.490155	959.2	0.142264	0.162448	959.2	0.051095	0.051334	959.2	0.0105134	0.0112257
959.4	2.78807	2.62295	959.4	1.57642	1.3549	959.4	0.535969	0.490248	959.4	0.143785	0.162488	959.4	0.048777	0.0513485	959.4	0.0110551	0.011229
959.6	2.78665	2.62303	959.6	1.57178	1.35505	959.6	0.539352	0.490341	959.6	0.143217	0.162528	959.6	0.042766	0.051363	959.6	0.00953299	0.0112324
959.8	2.78617	2.62311	959.8	1.57444	1.35519	959.8	0.537477	0.490434	959.8	0.1449	0.162569	959.8	0.0447816	0.0513774	959.8	0.0145658	0.0112358
960	2.78617	2.6217	960	1.57444	1.35457	960	0.537477	0.490248	960	0.1449	0.162516	960	0.0447816	0.0513921	960	0.0145658	0.0112392
960.2	2.78696	2.6202	960.2	1.57738	1.35379	960.2	0.537516	0.489969	960.2	0.149013	0.162424	960.2	0.048927	0.0513628	960.2	0.0199724	0.0112328
960.4	2.7703	2.61871	960.4	1.56014	1.35302	960.4	0.526629	0.489689	960.4	0.140533	0.162331	960.4	0.0380577	0.0513335	960.4	0.0141562	0.0112264
960.6	2.75359	2.61721	960.6	1.54969	1.35225	960.6	0.514307	0.48941	960.6	0.13879	0.162239	960.6	0.0383879	0.0513042	960.6	0.0068422	0.01122
960.8	2.74762	2.61572	960.8	1.54006	1.35148	960.8	0.51395	0.489131	960.8	0.140599	0.162146	960.8	0.0420355	0.051275	960.8	0.0146137	0.0112136
961	2.74082	2.61423	961	1.5351	1.35071	961	0.514069	0.488852	961	0.141034	0.162054	961	0.0514969	0.0512457	961	0.0153647	0.0112072
961.2	2.73481	2.61274	961.2	1.52204	1.34994	961.2	0.508459	0.488574	961.2	0.140057	0.161961	961.2	0.0458967	0.0512165	961.2	0.0159655	0.0112008
961.4	2.71663	2.61125	961.4	1.51131	1.34917	961.4	0.502231	0.488295	961.4	0.143451	0.161869	961.4	0.0493729	0.0511873	961.4	0.0206392	0.0111944
961.6	2.70534	2.60976	961.6	1.49475	1.3484	961.6	0.49518	0.488017	961.6	0.136607	0.161777	961.6	0.0444877	0.0511581	961.6	0.0123048	0.011188
961.8	2.6922	2.60827	961.8	1.49372	1.34763	961.8	0.493718	0.487738	961.8	0.132934	0.161684	961.8	0.0331029	0.051129	961.8	0.0047968	0.0111816
962	2.68646	2.60679	962	1.48688	1.34686	962	0.494101	0.48746	962	0.137695	0.161592	962	0.05076	0.0510998	962	0.0170332	0.0111753
962.2	2.67377	2.6053	962.2	1.47176	1.34609	962.2	0.482021	0.487182	962.2	0.134524	0.1615	962.2	0.0359549	0.0510707	962.2	0.0107248	0.0111689
962.4	2.66957	2.60382	962.4	1.4658	1.34533	962.4	0.493038	0.486905	962.4	0.134412	0.161408	962.4	0.0395445	0.0510416	962.4	0.0128549	0.0111625
962.6	2.65629	2.60233	962.6	1.46429	1.34456	962.6	0.485752	0.486627	962.6	0.135855	0.161316	962.6	0.0402042	0.0510125	962.6	0.0118774	0.0111562
962.8	2.64831	2.60085	962.8	1.44877	1.34379	962.8	0.474446	0.48635	962.8	0.128783	0.161224	962.8	0.0432617	0.0509834	962.8	0.0196655	0.0111498
963	2.64241	2.59936	963	1.44735	1.34303	963	0.479886	0.486072	963	0.136824	0.161132	963	0.0428044	0.0509543	963	0.0103157	0.0111434
963.2	2.63027	2.59788	963.2	1.44308	1.34226	963.2	0.482761	0.485795	963.2	0.135587	0.16104	963.2	0.0421175	0.0509253	963.2	0.00929934	0.0111371
963.4	2.62558	2.5964	963.4	1.43251	1.3415	963.4	0.478045	0.485518	963.4	0.139393	0.160948	963.4	0.0416524	0.0508962	963.4	0.0148442	0.0111308
963.6	2.61587	2.59492	963.6	1.42464	1.34073	963.6	0.46714	0.485242	963.6	0.130215	0.160857	963.6	0.0455005	0.0508672	963.6	0.0170258	0.0111244
963.8	2.61177	2.59344	963.8	1.42573	1.33997	963.8	0.471845	0.484965	963.8	0.134769	0.160765	963.8	0.0375211	0.0508382	963.8	0.0117896	0.0111181
964	2.60644	2.59196	964	1.42135	1.3392	964	0.47169	0.484688	964	0.142833	0.160673	964	0.038516	0.0508092	964	0.0127502	0.0111117
964.2	2.59803	2.59049	964.2	1.41643	1.33844	964.2	0.469955	0.484412	964.2	0.136785	0.160582	964.2	0.0380902	0.0507803	964.2	0.0145808	0.0111054
964.4	2.59396	2.58901	964.4	1.41654	1.33768	964.4	0.473991	0.484136	964.4	0.142693	0.16049	964.4	0.052921	0.0507513	964.4	0.017052	0.011099
964.6	2.57902	2.58753	964.6	1.40201	1.33691	964.6	0.463571	0.48386	964.6	0.133338	0.160399	964.6	0.0495521	0.0507224	964.6	0.012415	0.0110927
964.8	2.57912	2.58606	964.8	1.39724	1.33615	964.8	0.456468	0.483584	964.8	0.133016	0.160307	964.8	0.0400225	0.0506935	964.8	0.0144551	0.0110864
965	2.56106	2.58458	965	1.39296	1.33539	965	0.462357	0.483308	965	0.132232	0.160216	965	0.0457105	0.0506646	965	0.00814253	0.0110801
965.2	2.55532	2.58311	965.2	1.38107	1.33463	965.2	0.461438	0.483033	965.2	0.132473	0.160124	965.2	0.0398275	0.0506357	965.2	0.0143486	0.0110738
965.4	2.55267	2.58164	965.4	1.38668	1.33387	965.4	0.462476	0.482757	965.4	0.130324	0.160033	965.4	0.0385746	0.0506068	965.4	0.00918537	0.0110674
965.6	2.54605	2.58016	965.6	1.38006	1.33311	965.6	0.457422	0.482482	965.6	0.136199	0.159942	965.6	0.0450091	0.050578	965.6	0.016212	0.0110611
965.8	2.53853	2.57869	965.8	1.37714	1.33235	965.8	0.453503	0.482207	965.8	0.128012	0.159851	965.8	0.0370285	0.0505491	965.8	0.00658375	0.0110548
966	2.53701	2.57722	966	1.37165	1.33159	966	0.454292	0.481932	966	0.136638	0.15976	966	0.0439429	0.0505203	966	0.0135229	0.0110485
966.2	2.5295	2.57575	966.2	1.36382	1.33083	966.2	0.454999	0.481657	966.2	0.137125	0.159668	966.2	0.0399539	0.0504915	966.2	0.00698572	0.0110422
966.4	2.52772	2.57429	966.4	1.37307	1.33007	966.4	0.456545	0.481383	966.4	0.139082	0.159577	966.4	0.0484154	0.0504627	966.4	0.0275899	0.0110359
966.6	2.51178	2.57282	966.6	1.35576	1.32931	966.6	0.456375	0.481108	966.6	0.130593	0.159486	966.6	0.0368993	0.0504339	966.6	0.00848943	0.0110296
966.8	2.50819	2.57135	966.8	1.34618	1.32855	966.8	0.446479	0.480834	966.8	0.129299	0.159396	966.8	0.0394409	0.0504052	966.8	0.00678741	0.0110234
967	2.5092	2.56989	967	1.35215	1.3278	967	0.453604	0.48056	967	0.137238	0.159305	967	0.051299	0.0503765	967	0.0154048	0.0110171
967.2	2.49745	2.56842	967.2	1.34288	1.32704	967.2	0.45168	0.480286	967.2	0.133373	0.159214	967.2	0.0347988	0.0503477	967.2	0.0127476	0.0110108
967.4	2.49111	2.56696	967.4	1.33873	1.32628	967.4	0.449594	0.480012	967.4	0.1321	0.159123	967.4	0.0417838	0.050319	967.4	0.0177641	0.0110045
967.6	2.49279	2.56549	967.6	1.33845	1.32553	967.6	0.450345	0.479738	967.6	0.136593	0.159032	967.6	0.0440545	0.0502903	967.6	0.0142153	0.0109982
967.8	2.48165	2.56403	967.8	1.33395	1.32477	967.8	0.442014	0.479465	967.8	0.13696	0.158942	967.8	0.0467598	0.0502617	967.8	0.016974	0.010992
968	2.47297	2.56257	968	1.33482	1.32402	968	0.445547	0.479192	968	0.132548	0.158851	968	0.0432317	0.050233	968	0.0106407	0.0109857
968.2	2.47412	2.56111	968.2	1.33416	1.32326	968.2	0.436939	0.478918	968.2	0.134494	0.15876	968.2	0.0421993	0.0502044	968.2	0.0175756	0.0109794
968.4	2.46526	2.55965	968.4	1.32808	1.32251	968.4	0.442039	0.478645	968.4	0.133527	0.15867	968.4	0.0464687	0.0501757	968.4	0.0124763	0.0109732
968.6	2.45929	2.55819	968.6	1.32603	1.32175	968.6	0.450687	0.478372	968.6	0.142382	0.158579	968.6	0.0511596	0.0501472	968.6	0.0178221	0.0109669
968.8	2.45402	2.55673	968.8	1.31403	1.321	968.8	0.440976	0.4781	968.8	0.136186	0.158489	968.8	0.0453875	0.0501186	968.8	0.0118576	0.0109607
969	2.44468	2.55527	969	1.3128	1.32025	969	0.440606	0.477827	969	0.130967	0.158399	969	0.0365233	0.05009	969	0.0109475	0.0109544
969.2	2.43713	2.55381	969.2	1.30769	1.31949	969.2	0.443281	0.477555	969.2	0.13529	0.158308	969.2	0.042576	0.0500614	969.2	0.0140918	0.0109482
969.4	2.42787	2.55236	969.4	1.30088	1.31874	969.4	0.429448	0.477282	969.4	0.131949	0.158218	969.4	0.0467209	0.0500329	969.4	0.00693852	0.0109419
969.6	2.4252	2.5509	969.6	1.30209	1.31799	969.6	0.438952	0.47701	969.6	0.130664	0.158128	969.6	0.0402951	0.0500044	969.6	0.0125554	0.0109357
969.8	2.4203	2.54945	969.8	1.30258	1.31724	969.8	0.439005	0.476738	969.8	0.125525	0.158038	969.8	0.0442023	0.0499759	969.8	0.0127516	0.0109295
970	2.42756	2.548	970	1.29799	1.31649	970	0.437279	0.476467	970	0.136942	0.157948	970	0.0412766	0.0499474	970	0.0158573	0.0109232
970.2	2.41682	2.54654	970.2	1.29961	1.31574	970.2	0.438894	0.476195	970.2	0.136818	0.157858	970.2	0.0435862	0.0499189	970.2	0.015858	0.010917
970.4	2.41016	2.54509	970.4	1.29878	1.31499	970.4	0.441256	0.475923	970.4	0.133337	0.157768	970.4	0.0369369	0.0498904	970.4	0.0165756	0.0109108
970.6	2.40227	2.54364	970.6	1.28363	1.31424	970.6	0.428425	0.475652	970.6	0.129932	0.157678	970.6	0.0383951	0.049862	970.6	0.00928837	0.0109046
970.8	2.39539	2.54219	970.8	1.28762	1.31349	970.8	0.436753	0.475381	970.8	0.133211	0.157588	970.8	0.0429608	0.0498335	970.8	0.0140937	0.0108983
971	2.39758	2.54074	971	1.2781	1.31274	971	0.432852	0.47511	971	0.134374	0.157498	971	0.0379335	0.0498051	971	0.0108114	0.0108921
971.2	2.37974	2.53929	971.2	1.27474	1.31199	971.2	0.423673	0.474839	971.2	0.126589	0.157408	971.2	0.0370569	0.0497767	971.2	0.0055092	0.0108859
971.4	2.38774	2.53784	971.4	1.27556	1.31124	971.4	0.43178	0.474568	971.4	0.135084	0.157318	971.4	0.0406594	0.0497484	971.4	0.00884515	0.0108797
971.6	2.3877	2.5364	971.6	1.28262	1.31049	971.6	0.432096	0.474298	971.6	0.131812	0.157229	971.6	0.0516135	0.04972	971.6	0.0223916	0.0108735
971.8	2.37481	2.53495	971.8	1.26683	1.30975	971.8	0.42314	0.474027	971.8	0.132335	0.157139	971.8	0.0341224	0.0496916	971.8	0.00839454	0.0108673
972	2.37382	2.53351	972	1.27079	1.309	972	0.429923	0.473757	972	0.130351	0.15705	972	0.0317795	0.0496633	972	0.0100399	0.0108611
972.2	2.36168	2.53206	972.2	1.26206	1.30825	972.2	0.424096	0.473487	972.2	0.124724	0.15696	972.2	0.0405254	0.049635	972.2	0.0085693	0.0108549
972.4	2.37217	2.53062	972.4	1.27737	1.30751	972.4	0.437923	0.473217	972.4	0.135917	0.15687	972.4	0.0499396	0.0496067	972.4	0.0151837	0.0108487
972.6	2.36049	2.52917	972.6	1.25479	1.30676	972.6	0.42737	0.472947	972.6	0.125609	0.156781	972.6	0.0311543	0.0495784	972.6	0.00956613	0.0108425
972.8	2.35429	2.52773	972.8	1.26144	1.30602	972.8	0.430531	0.472678	972.8	0.135731	0.156692	972.8	0.044171	0.0495502	972.8	0.0149475	0.0108364
973	2.34964	2.52629	973	1.25032	1.30527	973	0.419482	0.472408	973	0.123714	0.156602	973	0.0265743	0.0495219	973	0.00460249	0.0108302
973.2	2.35366	2.52485	973.2	1.26051	1.30453	973.2	0.431811	0.472139	973.2	0.136041	0.156513	973.2	0.049251	0.0494937	973.2	0.0189355	0.010824
973.4	2.33586	2.52341	973.4	1.24429	1.30378	973.4	0.420365	0.47187	973.4	0.127385	0.156424	973.4	0.0358743	0.0494655	973.4	0.00767571	0.0108178
973.6	2.33984	2.52197	973.6	1.2551	1.30304	973.6	0.430957	0.471601	973.6	0.144194	0.156335	973.6	0.0469458	0.0494373	973.6	0.0203653	0.0108117
973.8	2.33929	2.52054	973.8	1.25201	1.3023	973.8	0.428458	0.471332	973.8	0.134195	0.156246	973.8	0.044317	0.0494091	973.8	0.0156401	0.0108055
974	2.32283	2.5191	974	1.24369	1.30156	974	0.422684	0.471063	974	0.126784	0.156156	974	0.0419652	0.0493809	974	0.0078271	0.0107993
974.2	2.32971	2.51766	974.2	1.24452	1.30081	974.2	0.425736	0.470794	974.2	0.140337	0.156067	974.2	0.0427119	0.0493528	974.2	0.0178314	0.0107932
974.4	2.33502	2.51623	974.4	1.25335	1.30007	974.4	0.435679	0.470526	974.4	0.139878	0.155978	974.4	0.0461416	0.0493246	974.4	0.0174165	0.010787
974.6	2.31888	2.51479	974.6	1.23997	1.29933	974.6	0.422594	0.470258	974.6	0.132844	0.155889	974.6	0.0369162	0.0492965	974.6	0.0124031	0.0107809
974.8	2.31674	2.51336	974.8	1.23161	1.29859	974.8	0.425524	0.46999	974.8	0.131229	0.155801	974.8	0.040219	0.0492684	974.8	0.00922304	0.0107747
975	2.30835	2.51193	975	1.22716	1.29785	975	0.422078	0.469722	975	0.132385	0.155712	975	0.034939	0.0492403	975	0.0104571	0.0107686
975.2	2.30728	2.51049	975.2	1.23817	1.29711	975.2	0.43282	0.469454	975.2	0.135049	0.155623	975.2	0.042967	0.0492122	975.2	0.0136183	0.0107625
975.4	2.30286	2.50906	975.4	1.23017	1.29637	975.4	0.426627	0.469186	975.4	0.134658	0.155534	975.4	0.0384769	0.0491842	975.4	0.0142346	0.0107563
975.6	2.29956	2.50763	975.6	1.22847	1.29563	975.6	0.423873	0.468919	975.6	0.126993	0.155446	975.6	0.0389749	0.0491561	975.6	0.0125187	0.0107502
975.8	2.2985	2.5062	975.8	1.22968	1.29489	975.8	0.422448	0.468651	975.8	0.135701	0.155357	975.8	0.0479717	0.0491281	975.8	0.00949794	0.0107441
976	2.29473	2.50477	976	1.2302	1.29415	976	0.417293	0.468384	976	0.133461	0.155268	976	0.0492775	0.0491001	976	0.0111204	0.0107379
976.2	2.28728	2.50335	976.2	1.22077	1.29342	976.2	0.417232	0.468117	976.2	0.129554	0.15518	976.2	0.0398511	0.0490721	976.2	0.00905544	0.0107318
976.4	2.29174	2.50192	976.4	1.22606	1.29268	976.4	0.419154	0.46785	976.4	0.135894	0.155091	976.4	0.0411717	0.0490441	976.4	0.0175753	0.0107257
976.6	2.27446	2.50049	976.6	1.21401	1.29194	976.6	0.413598	0.467584	976.6	0.131769	0.155003	976.6	0.0356786	0.0490162	976.6	0.0100608	0.0107196
976.8	2.2811	2.49907	976.8	1.21109	1.29121	976.8	0.421213	0.467317	976.8	0.129162	0.154915	976.8	0.0407867	0.0489882	976.8	0.00784594	0.0107135
977	2.2638	2.49764	977	1.21711	1.29047	977	0.421497	0.467051	977	0.125547	0.154826	977	0.0441796	0.0489603	977	0.00912243	0.0107074
977.2	2.27946	2.49622	977.2	1.21812	1.28973	977.2	0.419888	0.466784	977.2	0.135631	0.154738	977.2	0.045346	0.0489324	977.2	0.0144084	0.0107013
977.4	2.27024	2.49479	977.4	1.21238	1.289	977.4	0.4217	0.466518	977.4	0.131553	0.15465	977.4	0.0382649	0.0489045	977.4	0.0116716	0.0106952
977.6	2.26033	2.49337	977.6	1.20765	1.28826	977.6	0.416969	0.466252	977.6	0.133658	0.154562	977.6	0.0351245	0.0488766	977.6	0.0110772	0.0106891
977.8	2.26257	2.49195	977.8	1.21206	1.28753	977.8	0.4209	0.465986	977.8	0.136017	0.154474	977.8	0.039566	0.0488487	977.8	0.0124798	0.010683
978	2.25787	2.49053	978	1.21155	1.2868	978	0.419718	0.465721	978	0.130762	0.154385	978	0.0398363	0.0488209	978	0.0153525	0.0106769
978.2	2.25814	2.48911	978.2	1.20614	1.28606	978.2	0.420576	0.465455	978.2	0.134121	0.154297	978.2	0.0442976	0.048793	978.2	0.00781208	0.0106708
978.4	2.25528	2.48769	978.4	1.19978	1.28533	978.4	0.4195	0.46519	978.4	0.140478	0.154209	978.4	0.0423614	0.0487652	978.4	0.0121346	0.0106647
978.6	2.25325	2.48627	978.6	1.2018	1.2846	978.6	0.425123	0.464925	978.6	0.135608	0.154122	978.6	0.0460262	0.0487374	978.6	0.0183488	0.0106586
978.8	2.24318	2.48485	978.8	1.20587	1.28386	978.8	0.416477	0.46466	978.8	0.12909	0.154034	978.8	0.042767	0.0487096	978.8	0.011391	0.0106526
979	2.24251	2.48344	979	1.20106	1.28313	979	0.416873	0.464395	979	0.135246	0.153946	979	0.0428202	0.0486819	979	0.010314	0.0106465
979.2	2.23464	2.48202	979.2	1.19547	1.2824	979.2	0.412267	0.46413	979.2	0.130514	0.153858	979.2	0.0432202	0.0486541	979.2	0.0100611	0.0106404
979.4	2.23031	2.48061	979.4	1.18812	1.28167	979.4	0.415205	0.463865	979.4	0.137362	0.15377	979.4	0.0442647	0.0486264	979.4	0.0105489	0.0106343
979.6	2.23065	2.47919	979.6	1.19431	1.28094	979.6	0.414781	0.463601	979.6	0.130549	0.153683	979.6	0.0377399	0.0485987	979.6	0.0142401	0.0106283
979.8	2.22857	2.47778	979.8	1.19121	1.28021	979.8	0.41529	0.463336	979.8	0.131157	0.153595	979.8	0.0406343	0.048571	979.8	0.0191613	0.0106222
980	2.22872	2.47637	980	1.18445	1.27948	980	0.411038	0.463072	980	0.135535	0.153508	980	0.0406298	0.0485433	980	0.0158203	0.0106162
980.2	2.22969	2.47495	980.2	1.19482	1.27875	980.2	0.421581	0.462808	980.2	0.13784	0.15342	980.2	0.048211	0.0485156	980.2	0.0145751	0.0106101
980.4	2.22139	2.47354	980.4	1.18637	1.27802	980.4	0.412499	0.462544	980.4	0.130223	0.153333	980.4	0.0475616	0.0484879	980.4	0.0102997	0.0106041
980.6	2.21728	2.47213	980.6	1.18348	1.27729	980.6	0.414985	0.462281	980.6	0.131245	0.153245	980.6	0.0425043	0.0484603	980.6	0.0124686	0.010598
980.8	2.21961	2.47072	980.8	1.18354	1.27656	980.8	0.419035	0.462017	980.8	0.132384	0.153158	980.8	0.0472535	0.0484327	980.8	0.00816518	0.010592
981	2.20963	2.46932	981	1.17488	1.27583	981	0.418385	0.461754	981	0.128023	0.15307	981	0.0355162	0.048405	981	0.00911742	0.0105859
981.2	2.21367	2.46791	981.2	1.18287	1.27511	981.2	0.417827	0.46149	981.2	0.131536	0.152983	981.2	0.0428278	0.0483774	981.2	0.0174518	0.0105799
981.4	2.21463	2.4665	981.4	1.18031	1.27438	981.4	0.417817	0.461227	981.4	0.136139	0.152896	981.4	0.0484225	0.0483498	981.4	0.0201259	0.0105739
981.6	2.19855	2.46509	981.6	1.17911	1.27365	981.6	0.413795	0.460964	981.6	0.133804	0.152809	981.6	0.0393171	0.0483223	981.6	0.00934798	0.0105678
981.8	2.19532	2.46369	981.8	1.17194	1.27293	981.8	0.408097	0.460702	981.8	0.129868	0.152722	981.8	0.0390584	0.0482947	981.8	0.0121379	0.0105618
982	2.19853	2.46228	982	1.1735	1.2722	982	0.415012	0.460439	982	0.135594	0.152635	982	0.0442473	0.0482672	982	0.0118504	0.0105558
982.2	2.192	2.46088	982.2	1.16993	1.27148	982.2	0.406751	0.460176	982.2	0.135788	0.152548	982.2	0.0401701	0.0482397	982.2	0.0081411	0.0105498
982.4	2.19251	2.45948	982.4	1.16864	1.27075	982.4	0.412546	0.459914	982.4	0.135232	0.152461	982.4	0.0462758	0.0482122	982.4	0.00949556	0.0105438
982.6	2.18937	2.45808	982.6	1.16561	1.27003	982.6	0.412717	0.459652	982.6	0.129445	0.152374	982.6	0.0397565	0.0481847	982.6	0.00840145	0.0105378
982.8	2.17895	2.45667	982.8	1.16798	1.2693	982.8	0.41104	0.45939	982.8	0.132374	0.152287	982.8	0.0409231	0.0481572	982.8	0.00886565	0.0105317
983	2.18608	2.45527	983	1.16451	1.26858	983	0.410223	0.459128	983	0.131462	0.1522	983	0.0384468	0.0481298	983	0.00295216	0.0105257
983.2	2.17411	2.45387	983.2	1.16506	1.26786	983.2	0.410299	0.458866	983.2	0.1325	0.152113	983.2	0.0377764	0.0481023	983.2	0.00901085	0.0105197
983.4	2.17418	2.45247	983.4	1.16488	1.26713	983.4	0.40832	0.458605	983.4	0.136087	0.152026	983.4	0.0436921	0.0480749	983.4	0.00984818	0.0105137
983.6	2.17465	2.45108	983.6	1.16405	1.26641	983.6	0.409281	0.458343	983.6	0.134148	0.15194	983.6	0.0432138	0.0480475	983.6	0.0150798	0.0105077
983.8	2.1694	2.44968	983.8	1.16091	1.26569	983.8	0.405819	0.458082	983.8	0.131726	0.151853	983.8	0.0417878	0.0480201	983.8	0.0101188	0.0105018
984	2.17662	2.44828	984	1.16134	1.26497	984	0.410615	0.457821	984	0.133941	0.151767	984	0.0439114	0.0479927	984	0.0136665	0.0104958
984.2	2.16731	2.44689	984.2	1.15894	1.26425	984.2	0.411523	0.45756	984.2	0.139008	0.15168	984.2	0.0376474	0.0479654	984.2	0.0108751	0.0104898
984.4	2.15937	2.44549	984.4	1.15226	1.26353	984.4	0.411109	0.457299	984.4	0.134998	0.151594	984.4	0.0381593	0.047938	984.4	0.0101026	0.0104838
984.6	2.15574	2.4441	984.6	1.15345	1.2628	984.6	0.406482	0.457038	984.6	0.130509	0.151507	984.6	0.0390655	0.0479107	984.6	0.00869018	0.0104778
984.8	2.15932	2.4427	984.8	1.15612	1.26208	984.8	0.412747	0.456777	984.8	0.135341	0.151421	984.8	0.0445125	0.0478834	984.8	0.016583	0.0104718
985	2.15662	2.44131	985	1.15622	1.26137	985	0.40847	0.456517	985	0.132474	0.151334	985	0.0453512	0.0478561	985	0.0139468	0.0104659
985.2	2.15425	2.43992	985.2	1.14686	1.26065	985.2	0.409969	0.456257	985.2	0.131579	0.151248	985.2	0.0474233	0.0478288	985.2	0.0136033	0.0104599
985.4	2.14583	2.43853	985.4	1.14965	1.25993	985.4	0.400369	0.455997	985.4	0.129468	0.151162	985.4	0.0350091	0.0478015	985.4	0.00330001	0.010454
985.6	2.14827	2.43714	985.6	1.14503	1.25921	985.6	0.412587	0.455737	985.6	0.138728	0.151076	985.6	0.0469541	0.0477743	985.6	0.0160113	0.010448
985.8	2.14328	2.43575	985.8	1.15213	1.25849	985.8	0.40809	0.455477	985.8	0.131491	0.15099	985.8	0.0361683	0.047747	985.8	0.0144578	0.010442
986	2.13845	2.43436	986	1.1409	1.25777	986	0.40454	0.455217	986	0.134913	0.150904	986	0.0427622	0.0477198	986	0.0107575	0.0104361
986.2	2.14143	2.43297	986.2	1.14529	1.25706	986.2	0.409946	0.454958	986.2	0.142956	0.150818	986.2	0.045478	0.0476926	986.2	0.0190569	0.0104301
986.4	2.12962	2.43158	986.4	1.13665	1.25634	986.4	0.401535	0.454698	986.4	0.126161	0.150732	986.4	0.0409278	0.0476654	986.4	0.00755721	0.0104242
986.6	2.14486	2.4302	986.6	1.15146	1.25562	986.6	0.415555	0.454439	986.6	0.142894	0.150646	986.6	0.0471572	0.0476382	986.6	0.0216959	0.0104182
986.8	2.13674	2.42881	986.8	1.14481	1.25491	986.8	0.407114	0.45418	986.8	0.13631	0.15056	986.8	0.0419852	0.0476111	986.8	0.0142315	0.0104123
987	2.13119	2.42743	987	1.14201	1.25419	987	0.409994	0.453921	987	0.139353	0.150474	987	0.0478138	0.0475839	987	0.0154512	0.0104064
987.2	2.1263	2.42604	987.2	1.14081	1.25348	987.2	0.407906	0.453662	987.2	0.13266	0.150388	987.2	0.0461101	0.0475568	987.2	0.0087195	0.0104004
987.4	2.12239	2.42466	987.4	1.13599	1.25276	987.4	0.402752	0.453404	987.4	0.130826	0.150302	987.4	0.0422375	0.0475297	987.4	0.00878936	0.0103945
987.6	2.11637	2.42328	987.6	1.14036	1.25205	987.6	0.405149	0.453145	987.6	0.127374	0.150217	987.6	0.0441498	0.0475026	987.6	0.0130542	0.0103886
987.8	2.11408	2.4219	987.8	1.1317	1.25133	987.8	0.40359	0.452887	987.8	0.130634	0.150131	987.8	0.0413861	0.0474755	987.8	0.00778989	0.0103827
988	2.11993	2.42052	988	1.13821	1.25062	988	0.403775	0.452628	988	0.134168	0.150045	988	0.0419259	0.0474484	988	0.00871211	0.0103767
988.2	2.11641	2.41914	988.2	1.13326	1.24991	988.2	0.41444	0.45237	988.2	0.136129	0.14996	988.2	0.0443944	0.0474214	988.2	0.0139034	0.0103708
988.4	2.10492	2.41776	988.4	1.12403	1.2492	988.4	0.403021	0.452113	988.4	0.123527	0.149874	988.4	0.037228	0.0473944	988.4	0.00907618	0.0103649
988.6	2.10434	2.41638	988.6	1.12533	1.24848	988.6	0.403359	0.451855	988.6	0.125464	0.149789	988.6	0.0402552	0.0473673	988.6	0.00857288	0.010359
988.8	2.10781	2.415	988.8	1.12795	1.24777	988.8	0.407843	0.451597	988.8	0.135835	0.149704	988.8	0.036477	0.0473403	988.8	0.00719339	0.0103531
989	2.10676	2.41362	989	1.13769	1.24706	989	0.418144	0.45134	989	0.137483	0.149618	989	0.0470223	0.0473133	989	0.022461	0.0103472
989.2	2.10589	2.41225	989.2	1.12832	1.24635	989.2	0.399498	0.451082	989.2	0.135786	0.149533	989.2	0.040332	0.0472864	989.2	0.00815398	0.0103413
989.4	2.10465	2.41087	989.4	1.12907	1.24564	989.4	0.402886	0.450825	989.4	0.130494	0.149448	989.4	0.0440294	0.0472594	989.4	0.010299	0.0103354
989.6	2.10192	2.4095	989.6	1.12715	1.24493	989.6	0.405419	0.450568	989.6	0.133662	0.149362	989.6	0.0478575	0.0472325	989.6	0.0125282	0.0103295
989.8	2.09255	2.40812	989.8	1.12468	1.24422	989.8	0.395939	0.450311	989.8	0.134018	0.149277	989.8	0.0405523	0.0472055	989.8	0.00530416	0.0103236
990	2.09384	2.40675	990	1.12111	1.24351	990	0.408942	0.450055	990	0.134441	0.149192	990	0.0419304	0.0471786	990	0.0137826	0.0103177
990.2	2.0933	2.40538	990.2	1.12761	1.2428	990.2	0.400745	0.449798	990.2	0.138154	0.149107	990.2	0.0499591	0.0471517	990.2	0.0146101	0.0103118
990.4	2.08632	2.40401	990.4	1.11594	1.24209	990.4	0.399923	0.449542	990.4	0.127948	0.149022	990.4	0.0374185	0.0471248	990.4	0.00795752	0.010306
990.6	2.0872	2.40264	990.6	1.11825	1.24138	990.6	0.398125	0.449285	990.6	0.12866	0.148937	990.6	0.0404176	0.047098	990.6	0.0105897	0.0103001
990.8	2.08069	2.40127	990.8	1.11253	1.24068	990.8	0.403015	0.449029	990.8	0.134936	0.148852	990.8	0.0389828	0.0470711	990.8	0.0102089	0.0102942
991	2.08221	2.3999	991	1.11641	1.23997	991	0.40184	0.448773	991	0.13247	0.148767	991	0.0454895	0.0470443	991	0.012631	0.0102883
991.2	2.08083	2.39853	991.2	1.11719	1.23926	991.2	0.402452	0.448517	991.2	0.134433	0.148683	991.2	0.0377783	0.0470175	991.2	0.00927669	0.0102825
991.4	2.07406	2.39716	991.4	1.1117	1.23856	991.4	0.400115	0.448262	991.4	0.132359	0.148598	991.4	0.0416979	0.0469907	991.4	0.00833875	0.0102766
991.6	2.06971	2.3958	991.6	1.112	1.23785	991.6	0.394595	0.448006	991.6	0.13339	0.148513	991.6	0.0346641	0.0469639	991.6	0.00749308	0.0102708
991.8	2.07464	2.39443	991.8	1.11889	1.23714	991.8	0.405172	0.447751	991.8	0.133196	0.148428	991.8	0.0400061	0.0469371	991.8	0.0133596	0.0102649
992	2.07241	2.39307	992	1.1091	1.23644	992	0.398277	0.447495	992	0.129194	0.148344	992	0.0334086	0.0469103	992	0.0135365	0.0102591
992.2	2.07038	2.3917	992.2	1.10897	1.23573	992.2	0.40374	0.44724	992.2	0.136402	0.148259	992.2	0.0440268	0.0468836	992.2	0.0126248	0.0102532
992.4	2.06399	2.39034	992.4	1.10711	1.23503	992.4	0.393209	0.446985	992.4	0.129897	0.148175	992.4	0.0380031	0.0468569	992.4	0.00908047	0.0102474
992.6	2.06516	2.38897	992.6	1.10228	1.23432	992.6	0.399587	0.44673	992.6	0.130704	0.14809	992.6	0.0317075	0.0468302	992.6	0.00528222	0.0102415
992.8	2.0717	2.38761	992.8	1.10941	1.23362	992.8	0.405006	0.446476	992.8	0.138393	0.148006	992.8	0.0477826	0.0468035	992.8	0.0158182	0.0102357
993	2.06058	2.38625	993	1.10491	1.23292	993	0.400272	0.446221	993	0.129792	0.147921	993	0.0444776	0.0467768	993	0.00985938	0.0102298
993.2	2.06021	2.38489	993.2	1.10133	1.23221	993.2	0.404402	0.445967	993.2	0.136097	0.147837	993.2	0.0463688	0.0467501	993.2	0.015585	0.010224
993.4	2.0609	2.38353	993.4	1.10104	1.23151	993.4	0.403495	0.445712	993.4	0.131165	0.147753	993.4	0.0437438	0.0467234	993.4	0.00677949	0.0102182
993.6	2.05184	2.38217	993.6	1.10471	1.23081	993.6	0.401513	0.445458	993.6	0.135521	0.147669	993.6	0.0355842	0.0466968	993.6	0.01084	0.0102124
993.8	2.04781	2.38081	993.8	1.1056	1.23011	993.8	0.396155	0.445204	993.8	0.128345	0.147584	993.8	0.0354096	0.0466702	993.8	0.0125337	0.0102065
994	2.05295	2.37946	994	1.10197	1.22941	994	0.402445	0.444951	994	0.141211	0.1475	994	0.0458991	0.0466436	994	0.0141416	0.0102007
994.2	2.04417	2.3781	994.2	1.09903	1.22871	994.2	0.399932	0.444697	994.2	0.125808	0.147416	994.2	0.0410873	0.046617	994.2	0.0102764	0.0101949
994.4	2.04898	2.37674	994.4	1.10111	1.22801	994.4	0.407954	0.444443	994.4	0.135139	0.147332	994.4	0.0485568	0.0465904	994.4	0.0196453	0.0101891
994.6	2.0488	2.37539	994.6	1.09937	1.22731	994.6	0.401365	0.44419	994.6	0.134593	0.147248	994.6	0.0491301	0.0465638	994.6	0.0103055	0.0101833
994.8	2.05083	2.37404	994.8	1.09612	1.22661	994.8	0.399155	0.443937	994.8	0.127417	0.147164	994.8	0.0374863	0.0465373	994.8	0.0122054	0.0101775
995	2.04055	2.37268	995	1.09286	1.22591	995	0.401598	0.443684	995	0.138484	0.14708	995	0.0425693	0.0465108	995	0.0110629	0.0101717
995.2	2.03726	2.37133	995.2	1.09026	1.22521	995.2	0.39764	0.443431	995.2	0.131397	0.146996	995.2	0.0396094	0.0464842	995.2	0.0127733	0.0101659
995.4	2.03063	2.36998	995.4	1.09064	1.22451	995.4	0.393595	0.443178	995.4	0.129454	0.146913	995.4	0.032715	0.0464577	995.4	0.00997883	0.0101601
995.6	2.03761	2.36863	995.6	1.09488	1.22381	995.6	0.403005	0.442925	995.6	0.137824	0.146829	995.6	0.0421707	0.0464313	995.6	0.0111063	0.0101543
995.8	2.03676	2.36728	995.8	1.10059	1.22311	995.8	0.396903	0.442673	995.8	0.133183	0.146745	995.8	0.0449485	0.0464048	995.8	0.016125	0.0101485
996	2.02834	2.36593	996	1.08852	1.22242	996	0.396942	0.44242	996	0.133079	0.146661	996	0.0373473	0.0463783	996	0.00762421	0.0101427
996.2	2.03973	2.36458	996.2	1.09432	1.22172	996.2	0.40148	0.442168	996.2	0.133269	0.146578	996.2	0.0355169	0.0463519	996.2	0.0166879	0.0101369
996.4	2.02322	2.36323	996.4	1.09242	1.22102	996.4	0.401779	0.441916	996.4	0.125736	0.146494	996.4	0.0405599	0.0463255	996.4	0.00669175	0.0101311
996.6	2.02187	2.36188	996.6	1.08542	1.22033	996.6	0.393963	0.441664	996.6	0.133204	0.146411	996.6	0.0381357	0.0462991	996.6	0.00866991	0.0101254
996.8	2.02182	2.36054	996.8	1.08743	1.21963	996.8	0.397768	0.441412	996.8	0.134375	0.146327	996.8	0.042452	0.0462726	996.8	0.0123497	0.0101196
997	2.01971	2.35919	997	1.08765	1.21893	997	0.399839	0.44116	997	0.135451	0.146244	997	0.0461084	0.0462463	997	0.0128539	0.0101138
997.2	2.01182	2.35784	997.2	1.08401	1.21824	997.2	0.395177	0.440909	997.2	0.128422	0.14616	997.2	0.0398688	0.0462199	997.2	0.0110341	0.0101081
997.4	2.01996	2.3565	997.4	1.08254	1.21755	997.4	0.395677	0.440658	997.4	0.137625	0.146077	997.4	0.0418012	0.0461935	997.4	0.0061031	0.0101023
997.6	2.01558	2.35516	997.6	1.08395	1.21685	997.6	0.395445	0.440406	997.6	0.13358	0.145994	997.6	0.0373139	0.0461672	997.6	0.00694758	0.0100965
997.8	2.01218	2.35381	997.8	1.08637	1.21616	997.8	0.399229	0.440155	997.8	0.133588	0.145911	997.8	0.043529	0.0461409	997.8	0.015929	0.0100908
[truncated: 1,610 more rows]
