# Supplementary material for: Targeted protein degradation in Escherichia coli using CLIPPERs
Source: EMBO Rep. 2025 Jun 25;26(16):3994–4016. doi: 10.1038/s44319-025-00510-9 (PMC12373786; doi:10.1038/s44319-025-00510-9)
Supplement: Supplementary file 13 — Appendix Figure S1 Source Data [file 44319_2025_510_MOESM13_ESM.zip › Appendix_FigS1/Appendix_FigS1.xlsx]

## Sheet: DnaK_peptides
Mean OD 1	-Ara											+Ara										Replicate SD 1	-Ara											+Ara
Time s	Temp	LB	myc	NRL	XB-NRL	XB-GGSGG-NRL	pyrr	XB-pyrr	XB-GGSGGSGG-pyrr		Time s	Temp	LB	myc	NRL	XB-NRL	XB-GGSGG-NRL	pyrr	XB-pyrr	XB-GGSGGSGG-pyrr		Time s	Temp	LB	myc	NRL	XB-NRL	XB-GGSGG-NRL	pyrr	XB-pyrr	XB-GGSGGSGG-pyrr		Time s	Temp	LB	myc	NRL	XB-NRL	XB-GGSGG-NRL	pyrr	XB-pyrr	XB-GGSGGSGG-pyrr
0s	29.9 °C	0.1259	0.1414	0.12623	0.12073	0.11173	0.11433	0.10537	0.10557		0s	29.9 °C	0.1133	0.12587	0.11867	0.12323	0.12267	0.1209	0.10723	0.10277		0s	29.9 °C	0.0094932	0.0099081	0.0068537	0.019151	0.0087203	0.011758	0.0038889	0.010417		0s	29.9 °C	0.0053113	0.0091134	0.010361	0.0044993	0.01155	0.0083433	0.0026102	0.0031005
1832s	30.0 °C	0.1266	0.14347	0.12397	0.12377	0.1121	0.1162	0.10687	0.10557		1832s	30.0 °C	0.1179	0.13343	0.12647	0.13787	0.12747	0.123	0.11307	0.10863		1832s	30.0 °C	0.0095252	0.0099806	0.0056871	0.022815	0.0091	0.011294	0.004609	0.0082282		1832s	30.0 °C	0.0031796	0.0063264	0.0071766	0.011642	0.013891	0.0058284	0.0066161	0.0076487
3663s	29.8 °C	0.12557	0.1431	0.12433	0.12417	0.11253	0.11663	0.10703	0.10583		3663s	29.8 °C	0.1184	0.1322	0.12967	0.13037	0.12773	0.12317	0.111	0.1092		3663s	29.8 °C	0.0083512	0.0093547	0.0056163	0.022685	0.009223	0.011787	0.0046522	0.0083919		3663s	29.8 °C	0.0058966	0.0078479	0.0075857	0.0056012	0.015077	0.0082246	0.0047149	0.0066776
5495s	29.9 °C	0.1278	0.1455	0.12593	0.1244	0.11287	0.11757	0.10743	0.10617		5495s	29.9 °C	0.1178	0.13237	0.129	0.13233	0.1284	0.1245	0.11427	0.11163		5495s	29.9 °C	0.011362	0.010922	0.0060078	0.022581	0.0095443	0.012266	0.0048521	0.0080872		5495s	29.9 °C	0.0050388	0.0074795	0.010037	0.0053594	0.01562	0.0079542	0.0076002	0.007845
7326s	30.0 °C	0.12807	0.1464	0.1257	0.1223	0.1123	0.11777	0.1062	0.108		7326s	30.0 °C	0.1174	0.13123	0.13147	0.13213	0.12883	0.12517	0.11493	0.11107		7326s	30.0 °C	0.011243	0.01053	0.0055866	0.019652	0.01052	0.014839	0.003751	0.0074478		7326s	30.0 °C	0.0051884	0.0062852	0.0069349	0.0073078	0.014702	0.0095553	0.0072224	0.0065248
9158s	30.1 °C	0.1273	0.1457	0.12673	0.1228	0.11307	0.1187	0.10707	0.10813		9158s	30.1 °C	0.11627	0.13147	0.13243	0.1342	0.12917	0.12633	0.11493	0.111		9158s	30.1 °C	0.010509	0.009613	0.005058	0.019755	0.010262	0.014728	0.0033005	0.0074413		9158s	30.1 °C	0.0049166	0.0068719	0.0090512	0.010407	0.014	0.010062	0.0071842	0.0061992
10989s	30.0 °C	0.12743	0.14773	0.1278	0.12367	0.1132	0.11937	0.1067	0.10947		10989s	30.0 °C	0.11647	0.1324	0.13403	0.13567	0.1303	0.12493	0.1143	0.1106		10989s	30.0 °C	0.011151	0.010755	0.0068608	0.019901	0.010739	0.014692	0.0040951	0.0077436		10989s	30.0 °C	0.0054903	0.0073912	0.0068879	0.0096127	0.014326	0.0095296	0.0067224	0.0057715
12821s	29.9 °C	0.1274	0.14837	0.12867	0.12493	0.11453	0.12063	0.1075	0.11077		12821s	29.9 °C	0.1153	0.13277	0.1333	0.13723	0.13207	0.12623	0.11383	0.11203		12821s	29.9 °C	0.010933	0.010563	0.0064501	0.019702	0.010415	0.014797	0.004015	0.0076396		12821s	29.9 °C	0.0052678	0.0068632	0.0085082	0.0098114	0.013549	0.0088444	0.0055591	0.0054427
14652s	29.8 °C	0.12757	0.1515	0.1304	0.12757	0.1171	0.1231	0.10943	0.11307		14652s	29.8 °C	0.11493	0.13547	0.1351	0.1388	0.1365	0.1309	0.11637	0.11433		14652s	29.8 °C	0.011402	0.011414	0.0052849	0.018915	0.010019	0.014118	0.0038371	0.0078577		14652s	29.8 °C	0.0044993	0.006834	0.0096141	0.0093536	0.014481	0.0081462	0.0063909	0.0049166
16484s	30.0 °C	0.1274	0.15667	0.13567	0.132	0.12177	0.12753	0.11253	0.11783		16484s	30.0 °C	0.1157	0.1402	0.13853	0.1431	0.14083	0.13547	0.11943	0.12007		16484s	30.0 °C	0.011293	0.01169	0.0046694	0.018396	0.009109	0.013497	0.0044613	0.0087214		16484s	30.0 °C	0.0037041	0.0066121	0.010001	0.0094462	0.013939	0.0096692	0.0069472	0.0045545
18315s	30.0 °C	0.12733	0.16583	0.14407	0.14043	0.12997	0.1364	0.11927	0.12603		18315s	30.0 °C	0.1154	0.14827	0.148	0.15373	0.1503	0.1451	0.12527	0.12933		18315s	30.0 °C	0.011218	0.011981	0.003296	0.016743	0.008004	0.01219	0.004941	0.010489		18315s	30.0 °C	0.0041725	0.0063721	0.0096141	0.010433	0.012209	0.010607	0.0049054	0.004609
20147s	30.3 °C	0.1273	0.17957	0.15997	0.1546	0.14533	0.15303	0.1321	0.14093		20147s	30.3 °C	0.1145	0.16113	0.16317	0.1677	0.16507	0.16133	0.13673	0.14263		20147s	30.3 °C	0.011011	0.013884	0.002635	0.015231	0.0075268	0.0105	0.0055435	0.01312		20147s	30.3 °C	0.0050478	0.0070231	0.011332	0.012287	0.0093045	0.013733	0.0042099	0.0044792
21978s	30.3 °C	0.127	0.20567	0.18807	0.1823	0.1736	0.18377	0.1555	0.16843		21978s	30.3 °C	0.11437	0.18663	0.1914	0.1986	0.19253	0.19167	0.1571	0.1695		21978s	30.3 °C	0.010776	0.016854	0.0025968	0.011523	0.010644	0.010018	0.007484	0.018037		21978s	30.3 °C	0.0047878	0.0053929	0.013975	0.014552	0.0071515	0.016933	0.0033645	0.0045924
23810s	30.3 °C	0.12677	0.2551	0.2397	0.23137	0.22397	0.2353	0.1939	0.2177		23810s	30.3 °C	0.11527	0.23347	0.2418	0.24937	0.2425	0.2433	0.19267	0.2161		23810s	30.3 °C	0.010401	0.024206	0.0086261	0.0058535	0.016555	0.0132	0.010701	0.027157		23810s	30.3 °C	0.0043844	0.0073112	0.016714	0.016768	0.0092677	0.020202	0.0061232	0.0042332
25641s	30.2 °C	0.1267	0.33213	0.31653	0.30757	0.30087	0.3119	0.2573	0.29367		25641s	30.2 °C	0.11437	0.30453	0.31307	0.3226	0.3136	0.31103	0.24903	0.28173		25641s	30.2 °C	0.010294	0.027922	0.011946	0.0059878	0.020416	0.015975	0.016364	0.032851		25641s	30.2 °C	0.0053163	0.0084719	0.018735	0.019784	0.0083738	0.022185	0.0071066	0.0027755
27473s	30.4 °C	0.1258	0.4276	0.414	0.4082	0.39757	0.41013	0.33943	0.39497		27473s	30.4 °C	0.1139	0.39077	0.38567	0.39653	0.39207	0.37277	0.28487	0.33247		27473s	30.4 °C	0.0090835	0.030279	0.013654	0.0088097	0.024991	0.015518	0.018941	0.03969		27473s	30.4 °C	0.0054809	0.014303	0.014814	0.01733	0.0075448	0.018596	0.0078009	0.003362
29305s	30.3 °C	0.12657	0.50323	0.4784	0.4754	0.46613	0.47057	0.4327	0.4672		29305s	30.3 °C	0.1141	0.46047	0.42563	0.43613	0.4355	0.38033	0.30207	0.35167		29305s	30.3 °C	0.010119	0.02714	0.0093616	0.0043209	0.010531	0.013631	0.015335	0.037372		29305s	30.3 °C	0.0052163	0.0090279	0.015182	0.016512	0.0045044	0.016352	0.00794	0.0099309
31136s	30.4 °C	0.12567	0.57673	0.5348	0.5427	0.53233	0.52787	0.49497	0.53857		31136s	30.4 °C	0.11413	0.5196	0.4567	0.4697	0.47337	0.38193	0.31387	0.36497		31136s	30.4 °C	0.0089187	0.032299	0.010147	0.0044238	0.0093045	0.012643	0.015723	0.041204		31136s	30.4 °C	0.0051598	0.010256	0.011895	0.011501	0.0035233	0.014784	0.0079607	0.012495
32968s	30.1 °C	0.12593	0.65187	0.59003	0.61693	0.60487	0.5839	0.55737	0.6103		32968s	30.1 °C	0.11447	0.5801	0.48593	0.50523	0.51307	0.38577	0.3222	0.37583		32968s	30.1 °C	0.0092781	0.032197	0.0077694	0.0064663	0.0069371	0.011557	0.015303	0.040406		32968s	30.1 °C	0.0049803	0.0085065	0.010489	0.0082924	0.0035233	0.013435	0.0070406	0.011808
34799s	30.0 °C	0.12593	0.72277	0.63937	0.68487	0.67263	0.63467	0.6138	0.6703		34799s	30.0 °C	0.11373	0.63743	0.51087	0.53337	0.54757	0.38763	0.3267	0.385		34799s	30.0 °C	0.0094214	0.034791	0.0077681	0.0023007	0.0074393	0.012622	0.0151	0.039916		34799s	30.0 °C	0.0059534	0.011181	0.010858	0.0075507	0.0063217	0.014165	0.0061879	0.013423
36631s	29.9 °C	0.1254	0.79233	0.69397	0.75363	0.73747	0.68673	0.6639	0.7318		36631s	29.9 °C	0.1139	0.68873	0.5345	0.56017	0.57863	0.38747	0.32857	0.3898		36631s	29.9 °C	0.0086017	0.032393	0.0068193	0.0032716	0.0065118	0.011772	0.016152	0.040022		36631s	29.9 °C	0.006149	0.0090782	0.0079568	0.0026633	0.010646	0.014932	0.0066033	0.01367
38462s	29.9 °C	0.1254	0.8471	0.7409	0.8149	0.7966	0.7332	0.71587	0.78443		38462s	29.9 °C	0.1143	0.73473	0.56027	0.59573	0.61797	0.3916	0.33207	0.3956		38462s	29.9 °C	0.0086017	0.03093	0.0075505	0.0041388	0.006393	0.0091241	0.012402	0.038923		38462s	29.9 °C	0.0062554	0.0107	0.011312	0.0058586	0.01071	0.014159	0.006604	0.014127
40294s	29.9 °C	0.12523	0.9023	0.78353	0.87183	0.8545	0.77927	0.76253	0.83573		40294s	29.9 °C	0.1138	0.77933	0.58757	0.6296	0.65627	0.39367	0.33377	0.40083		40294s	29.9 °C	0.0083002	0.030315	0.0060699	0.0047721	0.0070406	0.011128	0.011608	0.040879		40294s	29.9 °C	0.0057263	0.0059911	0.01348	0.010785	0.0069859	0.016744	0.0070868	0.013606
42125s	30.1 °C	0.12517	0.95057	0.82977	0.9301	0.91153	0.82377	0.80573	0.88723		42125s	30.1 °C	0.1141	0.82997	0.60783	0.67027	0.7009	0.39837	0.33777	0.40603		42125s	30.1 °C	0.00835	0.024854	0.005896	0.005174	0.0039068	0.0072176	0.012094	0.042959		42125s	30.1 °C	0.0059808	0.0086858	0.011365	0.014348	0.010013	0.014953	0.0053314	0.012126
43957s	30.1 °C	0.12513	0.98933	0.86293	0.97167	0.95293	0.856	0.8469	0.9257		43957s	30.1 °C	0.11367	0.8733	0.62147	0.68653	0.7211	0.40237	0.3395	0.40863		43957s	30.1 °C	0.0082513	0.021345	0.0045358	0.0090633	0.0017388	0.0052735	0.0068739	0.03871		43957s	30.1 °C	0.0060666	0.0070619	0.010149	0.015564	0.010579	0.014195	0.0065207	0.013035
45788s	30.2 °C	0.1252	1.0228	0.89087	1.005	0.98883	0.88317	0.87657	0.95817		45788s	30.2 °C	0.11353	0.9045	0.58363	0.69427	0.7416	0.40517	0.34183	0.41307		45788s	30.2 °C	0.0084	0.02012	0.0035501	0.012179	0.0026727	0.0055411	0.0063011	0.040102		45788s	30.2 °C	0.0061044	0.0081854	0.044394	0.025012	0.011715	0.016367	0.0063501	0.011943
47620s	30.0 °C	0.1252	1.0498	0.91557	1.0361	1.018	0.90617	0.90103	0.9865		47620s	30.0 °C	0.11347	0.92503	0.60317	0.70613	0.7517	0.407	0.34353	0.41643		47620s	30.0 °C	0.0083504	0.018049	0.0035921	0.010257	0.0026502	0.0054857	0.0057117	0.040532		47620s	30.0 °C	0.005783	0.0079324	0.033473	0.031173	0.017678	0.014353	0.0064049	0.011837
49451s	29.8 °C	0.1254	1.0791	0.93563	1.0608	1.0461	0.92923	0.92513	1.0147		49451s	29.8 °C	0.11367	0.94493	0.61173	0.70607	0.76257	0.413	0.3465	0.41893		49451s	29.8 °C	0.0086504	0.019432	0.0014048	0.012379	0.0076922	0.0055609	0.0046069	0.040386		49451s	29.8 °C	0.0061825	0.01083	0.032078	0.03348	0.018136	0.017168	0.0050478	0.012093
51283s	30.0 °C	0.12523	1.0987	0.95767	1.0871	1.0728	0.95073	0.94577	1.0388		51283s	30.0 °C	0.11393	0.9608	0.6145	0.72167	0.776	0.41667	0.3514	0.42463		51283s	30.0 °C	0.0083002	0.019615	0.003691	0.011477	0.0072803	0.0048274	0.0047226	0.044142		51283s	30.0 °C	0.0054455	0.012786	0.030729	0.02612	0.021001	0.014195	0.0062	0.01178
53114s	29.9 °C	0.12567	1.1164	0.97733	1.111	1.0997	0.9726	0.96707	1.0635		53114s	29.9 °C	0.11357	0.97717	0.61527	0.73503	0.78263	0.42047	0.3543	0.43127		53114s	29.9 °C	0.0090512	0.019794	0.0057204	0.0099378	0.0073078	0.0054945	0.0054519	0.046695		53114s	29.9 °C	0.0060302	0.013007	0.029152	0.028	0.021655	0.017079	0.0051118	0.011579
54946s	29.8 °C	0.12523	1.1334	0.99417	1.1293	1.1224	0.98853	0.98433	1.0831		54946s	29.8 °C	0.11343	0.99137	0.58257	0.7431	0.78997	0.42473	0.35903	0.43737		54946s	29.8 °C	0.0083512	0.021701	0.0033501	0.01055	0.010242	0.0049662	0.0034704	0.047928		54946s	29.8 °C	0.0060871	0.012566	0.026822	0.023906	0.018651	0.015437	0.0046544	0.010027
56778s	30.1 °C	0.1252	1.1452	1.0095	1.1463	1.1387	1.0053	0.9999	1.098		56778s	30.1 °C	0.11333	1.0045	0.5854	0.7579	0.80703	0.43	0.36577	0.44487		56778s	30.1 °C	0.0086504	0.021286	0.0016743	0.011776	0.0083189	0.0048877	0.0039395	0.049207		56778s	30.1 °C	0.0060871	0.011603	0.023634	0.03025	0.022115	0.019177	0.0071529	0.010121
58609s	29.9 °C	0.12523	1.1592	1.0251	1.1584	1.1508	1.0205	1.0147	1.1075		58609s	29.9 °C	0.11343	1.0174	0.57443	0.75353	0.80933	0.4361	0.373	0.45393		58609s	29.9 °C	0.0086512	0.022863	0.0026058	0.01315	0.005054	0.0047983	0.0044677	0.051125		58609s	29.9 °C	0.0062931	0.013432	0.027471	0.03391	0.026755	0.01888	0.0051029	0.009398
Mean OD 2	-Ara											+Ara										Replicate SD 2	-Ara											+Ara
Time s	Temp	LB	myc	NRL	XB-NRL	XB-GGSGG-NRL	pyrr	XB-pyrr	XB-GGSGGSGG-pyrr		Time s	Temp	LB	myc	NRL	XB-NRL	XB-GGSGG-NRL	pyrr	XB-pyrr	XB-GGSGGSGG-pyrr		Time s	Temp	LB	myc	NRL	XB-NRL	XB-GGSGG-NRL	pyrr	XB-pyrr	XB-GGSGGSGG-pyrr		Time s	Temp	LB	myc	NRL	XB-NRL	XB-GGSGG-NRL	pyrr	XB-pyrr	XB-GGSGGSGG-pyrr
0s	29.9 °C	0.11697	0.11083	0.11187	0.11663	0.1192	0.1158	0.1115	0.1097		0s	29.9 °C	0.10853	0.10843	0.11293	0.10967	0.10643	0.101	0.097	0.097467		0s	29.9 °C	0.011368	0.0013577	0.0025325	0.0055012	0.0011136	0.0050239	0.0023259	0.0061539		0s	29.9 °C	0.0093575	0.0057239	0.0045446	0.0096526	0.0058347	0.0047085	0.001179	0.0027683
1832s	30.0 °C	0.1198	0.11263	0.1153	0.11877	0.1217	0.1179	0.11307	0.1109		1832s	30.0 °C	0.11283	0.1131	0.1259	0.11637	0.11263	0.10887	0.1027	0.099367		1832s	30.0 °C	0.015833	0.0015308	0.0040951	0.0059534	0.0034699	0.0051157	0.002928	0.0018193		1832s	30.0 °C	0.011159	0.010006	0.0085159	0.010308	0.0045004	0.0091528	0.0036428	0.0023288
3663s	29.8 °C	0.12123	0.1134	0.1185	0.12143	0.1234	0.11907	0.11367	0.11283		3663s	29.8 °C	0.11133	0.10897	0.12257	0.11803	0.1126	0.1077	0.10217	0.099867		3663s	29.8 °C	0.0165	0.0020809	0.0067104	0.0078399	0.0055462	0.0045622	0.0033501	0.0024542		3663s	29.8 °C	0.0095007	0.0096775	0.0037314	0.011858	0.0046573	0.0052602	0.0024826	0.001861
5495s	29.9 °C	0.12133	0.1137	0.12057	0.12263	0.12527	0.12067	0.11517	0.1133		5495s	29.9 °C	0.10993	0.10763	0.12353	0.11787	0.11223	0.11047	0.10253	0.099533		5495s	29.9 °C	0.016817	0.0010583	0.0085541	0.0084908	0.0068734	0.003362	0.0044658	0.0026058		5495s	29.9 °C	0.0091877	0.008107	0.0053144	0.010693	0.0050461	0.0090782	0.003037	0.0021939
7326s	30.0 °C	0.12237	0.11483	0.1203	0.12417	0.1256	0.12017	0.1163	0.1142		7326s	30.0 °C	0.10937	0.1078	0.12117	0.11893	0.1115	0.11027	0.103	0.0998		7326s	30.0 °C	0.016354	0.0026558	0.0077698	0.0098434	0.0064467	0.0044814	0.0051176	0.003995		7326s	30.0 °C	0.010347	0.0088386	0.0038889	0.011705	0.0050468	0.0077655	0.0037041	0.0021
9158s	30.1 °C	0.12203	0.11503	0.12073	0.1238	0.12553	0.12067	0.1155	0.11423		9158s	30.1 °C	0.10937	0.10797	0.12547	0.11983	0.1121	0.11013	0.10223	0.099967		9158s	30.1 °C	0.016842	0.0025736	0.0077151	0.0093579	0.0072459	0.0045709	0.0049508	0.0035921		9158s	30.1 °C	0.0099862	0.0082597	0.0091675	0.011851	0.0063836	0.0097762	0.0035572	0.0021939
10989s	30.0 °C	0.12243	0.11593	0.1209	0.12447	0.1271	0.1218	0.11663	0.11513		10989s	30.0 °C	0.10833	0.10873	0.1255	0.12227	0.1134	0.11057	0.10227	0.10033		10989s	30.0 °C	0.017277	0.0025736	0.00799	0.0093927	0.009718	0.0030348	0.0056536	0.003107		10989s	30.0 °C	0.0090235	0.0087295	0.0077324	0.012894	0.0063269	0.0092056	0.002318	0.0022234
12821s	29.9 °C	0.12207	0.11693	0.1228	0.12727	0.12913	0.1229	0.11853	0.11643		12821s	29.9 °C	0.1081	0.1093	0.1219	0.11983	0.1138	0.11033	0.103	0.1012		12821s	29.9 °C	0.01735	0.0020648	0.0088476	0.011301	0.0094129	0.0037269	0.0057839	0.0042771		12821s	29.9 °C	0.0090703	0.0087618	0.0032741	0.0096002	0.0054083	0.0065287	0.0027785	0.0020809
14652s	29.8 °C	0.12243	0.1205	0.12457	0.12927	0.13087	0.12597	0.1196	0.11937		14652s	29.8 °C	0.10823	0.1122	0.12317	0.12157	0.11483	0.11203	0.10423	0.10323		14652s	29.8 °C	0.017743	0.0031432	0.0071143	0.0090897	0.0061011	0.0056226	0.0048754	0.0035133		14652s	29.8 °C	0.0091882	0.0091411	0.0026407	0.008424	0.0036937	0.007346	0.0029006	0.001893
16484s	30.0 °C	0.12233	0.1277	0.13133	0.1358	0.1368	0.1319	0.12503	0.12583		16484s	30.0 °C	0.1081	0.11757	0.12977	0.1288	0.12197	0.11773	0.1075	0.10783		16484s	30.0 °C	0.017322	0.005009	0.0088235	0.0093038	0.0066836	0.0041219	0.0059003	0.0036896		16484s	30.0 °C	0.0090703	0.0091002	0.0035501	0.010991	0.0050342	0.0090886	0.0018358	0.0015044
18315s	30.0 °C	0.1223	0.1387	0.1423	0.14467	0.1457	0.14253	0.13193	0.1363		18315s	30.0 °C	0.10807	0.12667	0.1409	0.14007	0.13177	0.12763	0.1168	0.11623		18315s	30.0 °C	0.017436	0.0056241	0.0080728	0.0074218	0.0049122	0.0056501	0.0042724	0.0025159		18315s	30.0 °C	0.009277	0.010464	0.0046893	0.012952	0.0039678	0.010166	0.0026907	0.0014154
20147s	30.3 °C	0.12177	0.15943	0.165	0.1652	0.16727	0.17003	0.14937	0.15287		20147s	30.3 °C	0.10803	0.1418	0.1565	0.15343	0.14793	0.14747	0.13083	0.12913		20147s	30.3 °C	0.017945	0.0096671	0.0058275	0.0058404	0.0060476	0.0050639	0.0033501	0.00085049		20147s	30.3 °C	0.009223	0.012088	0.0029052	0.0069788	0.0038889	0.012343	0.001193	0.0017098
21978s	30.3 °C	0.12153	0.20067	0.2113	0.20483	0.20693	0.2166	0.17953	0.18537		21978s	30.3 °C	0.10807	0.1743	0.19567	0.1923	0.1818	0.19023	0.15677	0.1546		21978s	30.3 °C	0.018035	0.017058	0.0069549	0.0048542	0.0078399	0.008723	0.0017616	0.0047857		21978s	30.3 °C	0.0092138	0.014636	0.0056003	0.012046	0.0034655	0.017867	0.0026274	0.004293
23810s	30.3 °C	0.12153	0.26937	0.28013	0.27377	0.27483	0.2865	0.23223	0.24543		23810s	30.3 °C	0.10803	0.23363	0.2587	0.25467	0.2461	0.2557	0.20163	0.20367		23810s	30.3 °C	0.018035	0.024134	0.003302	0.0036828	0.011301	0.010068	0.0050163	0.0077009		23810s	30.3 °C	0.0092587	0.020649	0.0057166	0.013361	0.0047149	0.018516	0.0045358	0.0101
25641s	30.2 °C	0.12157	0.36237	0.37597	0.36877	0.37123	0.3826	0.3067	0.32877		25641s	30.2 °C	0.10793	0.30943	0.3277	0.32717	0.3162	0.3187	0.2521	0.26813		25641s	30.2 °C	0.018175	0.032786	0.0032868	0.0083799	0.019344	0.013596	0.0078886	0.012123		25641s	30.2 °C	0.0092587	0.023988	0.0085458	0.02162	0.0055561	0.020929	0.0037643	0.010003
27473s	30.4 °C	0.12163	0.44713	0.43657	0.45017	0.4529	0.44717	0.39923	0.41927		27473s	30.4 °C	0.1086	0.3919	0.36943	0.37677	0.37413	0.33387	0.2739	0.31213		27473s	30.4 °C	0.018208	0.030345	0.0075514	0.0035346	0.0082891	0.0082002	0.0066786	0.01125		27473s	30.4 °C	0.010278	0.021372	0.0060699	0.015502	0.0075434	0.0094299	0.0047624	0.00083865
29305s	30.3 °C	0.12167	0.52383	0.4953	0.52133	0.52067	0.50513	0.4574	0.47717		29305s	30.3 °C	0.1091	0.44963	0.40147	0.41013	0.40903	0.33493	0.28947	0.32417		29305s	30.3 °C	0.018438	0.039441	0.011166	0.0069515	0.010624	0.0095039	0.0070739	0.018057		29305s	30.3 °C	0.011166	0.021831	0.0063705	0.015115	0.0053267	0.0074097	0.0065577	0.0048881
31136s	30.4 °C	0.1217	0.59763	0.54407	0.59093	0.58707	0.55407	0.51687	0.5391		31136s	30.4 °C	0.10873	0.5105	0.42923	0.44143	0.44273	0.3395	0.2961	0.33313		31136s	30.4 °C	0.018323	0.044921	0.01425	0.01015	0.0055501	0.0068245	0.0015503	0.014823		31136s	30.4 °C	0.010496	0.018824	0.0071452	0.01515	0.0043501	0.0069936	0.0080579	0.0075507
32968s	30.1 °C	0.12157	0.6642	0.5946	0.651	0.64727	0.60447	0.5651	0.58993		32968s	30.1 °C	0.1087	0.56763	0.45797	0.47093	0.4749	0.34157	0.29947	0.3384		32968s	30.1 °C	0.018183	0.04984	0.014129	0.0088017	0.00985	0.0078233	0.0028054	0.024542		32968s	30.1 °C	0.010442	0.019175	0.0046199	0.020529	0.0084071	0.0090589	0.0074326	0.010641
34799s	30.0 °C	0.12167	0.72117	0.6412	0.70587	0.70413	0.65463	0.61723	0.64683		34799s	30.0 °C	0.10863	0.6133	0.47857	0.49317	0.5044	0.34357	0.3016	0.34103		34799s	30.0 °C	0.018438	0.049891	0.015999	0.010727	0.0079977	0.0049903	0.0022502	0.021471		34799s	30.0 °C	0.010431	0.012309	0.0077623	0.018597	0.0086017	0.0080227	0.0087539	0.012711
36631s	29.9 °C	0.1216	0.7785	0.6911	0.76407	0.75863	0.70157	0.66817	0.697		36631s	29.9 °C	0.10867	0.66213	0.51133	0.52023	0.53417	0.34713	0.30357	0.34613		36631s	29.9 °C	0.018233	0.050701	0.015543	0.0095793	0.013602	0.0054372	0.0015631	0.029108		36631s	29.9 °C	0.010485	0.011764	0.0060575	0.0225	0.011243	0.0078818	0.0083644	0.015531
38462s	29.9 °C	0.12167	0.8259	0.72763	0.80727	0.8044	0.73703	0.71077	0.74177		38462s	29.9 °C	0.10857	0.70133	0.5356	0.54897	0.56693	0.34987	0.3053	0.34797		38462s	29.9 °C	0.018258	0.051484	0.016048	0.0078117	0.010259	0.0086194	0.0042063	0.025306		38462s	29.9 °C	0.010322	0.0094627	0.013214	0.025789	0.018826	0.0048993	0.008561	0.016378
40294s	29.9 °C	0.12173	0.8681	0.76563	0.8463	0.84397	0.77727	0.74777	0.77553		40294s	29.9 °C	0.10877	0.7539	0.55243	0.5834	0.59957	0.35307	0.30707	0.3505		40294s	29.9 °C	0.018373	0.049325	0.014174	0.011858	0.013355	0.0072666	0.0046544	0.025802		40294s	29.9 °C	0.010845	0.0066731	0.015019	0.028377	0.025631	0.0052253	0.008959	0.01703
42125s	30.1 °C	0.1217	0.90057	0.7969	0.88357	0.8807	0.8068	0.7849	0.81347		42125s	30.1 °C	0.10883	0.7884	0.55557	0.601	0.62737	0.35617	0.30973	0.3523		42125s	30.1 °C	0.018316	0.047084	0.016359	0.011956	0.014206	0.0072339	0.0060531	0.026213		42125s	30.1 °C	0.010856	0.0049031	0.0095824	0.032799	0.023665	0.0067899	0.0095553	0.017535
43957s	30.1 °C	0.12167	0.9314	0.82347	0.91323	0.9122	0.8334	0.81393	0.84257		43957s	30.1 °C	0.1091	0.80997	0.56467	0.6057	0.63763	0.3603	0.31167	0.3554		43957s	30.1 °C	0.018252	0.049487	0.015509	0.013432	0.012415	0.0073082	0.0067263	0.025363		43957s	30.1 °C	0.011393	0.00075719	0.010752	0.032138	0.018235	0.0061539	0.0086587	0.018616
45788s	30.2 °C	0.12173	0.95877	0.84773	0.93857	0.93827	0.8568	0.83953	0.86483		45788s	30.2 °C	0.1089	0.82563	0.5474	0.61533	0.63643	0.3628	0.31387	0.35977		45788s	30.2 °C	0.018284	0.048763	0.017173	0.018302	0.012309	0.0060655	0.010032	0.022814		45788s	30.2 °C	0.011096	0.0044377	0.02501	0.030008	0.01032	0.0051118	0.0085424	0.02036
47620s	30.0 °C	0.1217	0.98107	0.87123	0.9603	0.9601	0.87973	0.86357	0.88193		47620s	30.0 °C	0.10847	0.8296	0.55077	0.61953	0.6442	0.36773	0.31733	0.3597		47620s	30.0 °C	0.018136	0.052454	0.016323	0.018797	0.017596	0.0067826	0.0078691	0.02811		47620s	30.0 °C	0.01042	0.0057088	0.024807	0.029781	0.026555	0.0072528	0.0089204	0.021067
49451s	29.8 °C	0.12177	0.9983	0.89073	0.98113	0.97697	0.89867	0.88413	0.89627		49451s	29.8 °C	0.1088	0.84817	0.55233	0.63107	0.66287	0.3747	0.32387	0.3641		49451s	29.8 °C	0.018252	0.049381	0.017028	0.022245	0.022958	0.0070288	0.0092376	0.026815		49451s	29.8 °C	0.010933	0.0058106	0.025641	0.035007	0.022069	0.0051029	0.0084477	0.019888
51283s	30.0 °C	0.12177	1.0129	0.90703	1.0015	0.98977	0.9142	0.9022	0.90673		51283s	30.0 °C	0.1088	0.8707	0.5512	0.638	0.6756	0.3773	0.3284	0.3674		51283s	30.0 °C	0.018252	0.050181	0.016965	0.024376	0.026066	0.0063411	0.0089515	0.029897		51283s	30.0 °C	0.010933	0.0041725	0.023345	0.0369	0.02752	0.0055973	0.0080181	0.02181
53114s	29.9 °C	0.12177	1.0284	0.92447	1.0212	1.0055	0.93277	0.9201	0.91807		53114s	29.9 °C	0.1086	0.88473	0.55123	0.64477	0.69097	0.3844	0.33793	0.37373		53114s	29.9 °C	0.018079	0.051631	0.01866	0.024517	0.026609	0.0043317	0.010025	0.028471		53114s	29.9 °C	0.010543	0.0020033	0.026317	0.039871	0.035181	0.0070767	0.0083429	0.021058
54946s	29.8 °C	0.12177	1.0398	0.9431	1.0378	1.0192	0.9491	0.93623	0.92863		54946s	29.8 °C	0.10843	0.8966	0.54997	0.6505	0.69653	0.39063	0.34803	0.3802		54946s	29.8 °C	0.018085	0.055617	0.018557	0.025013	0.028015	0.005866	0.010121	0.031617		54946s	29.8 °C	0.010435	0.0013077	0.025772	0.035612	0.031227	0.0058381	0.0081329	0.020084
56778s	30.1 °C	0.12177	1.0504	0.95817	1.0491	1.0289	0.96277	0.94993	0.93383		56778s	30.1 °C	0.10853	0.90737	0.54947	0.6589	0.70097	0.39737	0.3583	0.38807		56778s	30.1 °C	0.018079	0.04938	0.018282	0.024599	0.028304	0.003782	0.011815	0.03167		56778s	30.1 °C	0.010534	0.001701	0.026548	0.034085	0.041207	0.008009	0.0083899	0.020275
58609s	29.9 °C	0.12163	1.0656	0.96953	1.0688	1.046	0.97997	0.96623	0.94617		58609s	29.9 °C	0.10847	0.92887	0.54813	0.67303	0.7053	0.40817	0.3748	0.39773		58609s	29.9 °C	0.017848	0.039751	0.015292	0.022064	0.030202	0.0061695	0.0098307	0.038696		58609s	29.9 °C	0.010525	0.00294	0.026872	0.028366	0.027439	0.0082791	0.0094504	0.018971
Mean OD 3	-Ara											+Ara										Replicate SD 3	-Ara											+Ara
Time s	Temp	LB	myc	NRL	XB-NRL	XB-GGSGG-NRL	pyrr	XB-pyrr	XB-GGSGGSGG-pyrr		Time s	Temp	LB	myc	NRL	XB-NRL	XB-GGSGG-NRL	pyrr	XB-pyrr	XB-GGSGGSGG-pyrr		Time s	Temp	LB	myc	NRL	XB-NRL	XB-GGSGG-NRL	pyrr	XB-pyrr	XB-GGSGGSGG-pyrr		Time s	Temp	LB	myc	NRL	XB-NRL	XB-GGSGG-NRL	pyrr	XB-pyrr	XB-GGSGGSGG-pyrr
0s	29.9 °C	0.098267	0.0935	0.094667	0.0938	0.093567	0.093267	0.099133	0.094133		0s	29.9 °C	0.092833	0.094667	0.1037	0.10083	0.0981	0.095367	0.095033	0.098533		0s	29.9 °C	0.0071473	0.0023259	0.00046188	0.0014	0.0026502	0.001159	0.0063011	0.00061101		0s	29.9 °C	0.0020599	0.0032716	0.0035511	0.003213	0.0033422	0.0014295	0.0015695	0.0052975
1832s	29.9 °C	0.10027	0.098567	0.0946	0.095367	0.094367	0.095033	0.10117	0.095767		1832s	29.9 °C	0.097967	0.10057	0.11023	0.10487	0.10203	0.0958	0.096033	0.10417		1832s	29.9 °C	0.0066063	0.0029939	0.0014933	0.00097125	0.0030665	0.00057735	0.0070868	0.00066583		1832s	29.9 °C	0.0063256	0.0043501	0.0043684	0.0024685	0.00063509	0.001249	0.0022502	0.0065912
3663s	29.8 °C	0.10043	0.0962	0.094667	0.0951	0.094467	0.0948	0.1014	0.0961		3663s	29.8 °C	0.097767	0.099467	0.1092	0.10453	0.10127	0.095833	0.0962	0.10303		3663s	29.8 °C	0.0075395	0.0012767	0.0014012	0.0012767	0.0029771	0.0010149	0.006729	0.00065574		3663s	29.8 °C	0.0059878	0.0043363	0.0036056	0.0019553	0.0022234	0.001159	0.0022113	0.0051733
5495s	29.8 °C	0.10133	0.0972	0.0947	0.0953	0.094633	0.094933	0.10167	0.096567		5495s	29.8 °C	0.097767	0.098733	0.10983	0.1046	0.1017	0.0962	0.0973	0.10337		5495s	29.8 °C	0.0080158	0.002623	0.0013077	0.0010149	0.0030089	0.001124	0.0065987	0.00077675		5495s	29.8 °C	0.0058859	0.0037647	0.0035218	0.001044	0.0016703	0.0010817	0.0020298	0.006137
7326s	30.0 °C	0.10077	0.095067	0.095033	0.0954	0.0947	0.095033	0.10187	0.096833		7326s	30.0 °C	0.097567	0.10083	0.11333	0.10577	0.10243	0.097833	0.097767	0.10283		7326s	30.0 °C	0.0076553	0.0026026	0.0015822	0.0011533	0.0029462	0.0012014	0.0063571	0.00090738		7326s	30.0 °C	0.0057239	0.0017214	0.0034034	0.0015535	0.0024664	0.0021962	0.0040501	0.0054602
9158s	29.9 °C	0.1016	0.097867	0.095167	0.095467	0.095033	0.0952	0.10207	0.0973		9158s	29.9 °C	0.097567	0.0994	0.11247	0.1094	0.1036	0.099367	0.099267	0.10373		9158s	29.9 °C	0.0082286	0.0046501	0.001097	0.0011372	0.002916	0.0012	0.0063571	0.00098489		9158s	29.9 °C	0.0056871	0.0047655	0.0018448	0.0014	0.0020809	0.0032808	0.0048748	0.0041525
10990s	29.9 °C	0.10143	0.0995	0.095667	0.096	0.0957	0.095733	0.1025	0.098433		10990s	29.9 °C	0.0967	0.10033	0.1145	0.1118	0.105	0.099033	0.1014	0.10547		10990s	29.9 °C	0.0080326	0.003651	0.0013796	0.0010149	0.0029445	0.0013013	0.00601	0.0012055		10990s	29.9 °C	0.0048539	0.0021127	0.0038626	0.0047697	0.0006245	0.0025027	0.004668	0.0055896
12821s	30.0 °C	0.1014	0.099333	0.097433	0.096667	0.096733	0.096533	0.10327	0.0996		12821s	30.0 °C	0.096167	0.099533	0.11363	0.1094	0.1048	0.099767	0.099933	0.10473		12821s	30.0 °C	0.0080728	0.0046004	0.00072342	0.0013051	0.0028572	0.0014048	0.0061436	0.00072111		12821s	30.0 °C	0.0044276	0.0043593	0.00060277	0.00081854	0.00096437	0.0024786	0.0057726	0.0038018
14653s	30.0 °C	0.1012	0.101	0.098133	0.0983	0.0993	0.0981	0.1045	0.10243		14653s	30.0 °C	0.0962	0.10113	0.11513	0.11157	0.10797	0.10273	0.10307	0.10767		14653s	30.0 °C	0.0078619	0.004979	0.0024583	0.0019	0.0029206	0.0017059	0.0062	0.00097125		14653s	30.0 °C	0.0043863	0.0044837	0.0042595	0.0037608	0.0026312	0.0045742	0.0050332	0.0037005
16484s	29.9 °C	0.10117	0.10633	0.1	0.1015	0.10337	0.10133	0.10687	0.10743		16484s	29.9 °C	0.0951	0.1036	0.1174	0.11473	0.1121	0.1057	0.10263	0.11193		16484s	29.9 °C	0.0079185	0.0070159	0.0011269	0.0022605	0.0032532	0.0021733	0.0057934	0.0012662		16484s	29.9 °C	0.0033956	0.0038432	0.0025239	0.0024007	0.0013454	0.0030414	0.0045081	0.0060069
18316s	30.1 °C	0.10097	0.1117	0.10483	0.1079	0.11143	0.10783	0.11173	0.11643		18316s	30.1 °C	0.0949	0.10847	0.121	0.11897	0.119	0.11123	0.10747	0.12087		18316s	30.1 °C	0.0078143	0.0066461	0.001159	0.0027875	0.0035076	0.0032808	0.0054418	0.0015044		18316s	30.1 °C	0.0032696	0.0031817	0.00098489	0.0018583	0.0020518	0.0023798	0.0032332	0.0071002
20147s	29.8 °C	0.10103	0.12297	0.1153	0.12	0.12707	0.121	0.12187	0.13273		20147s	29.8 °C	0.094433	0.119	0.1296	0.12983	0.1328	0.125	0.11367	0.133		20147s	29.8 °C	0.0078258	0.0079223	0.0017349	0.0022271	0.002616	0.0051507	0.005577	0.0016258		20147s	29.8 °C	0.0028746	0.0049508	0.0017776	0.0032021	0.004015	0.0039887	0.0051228	0.0062378
21979s	30.0 °C	0.10103	0.14417	0.13193	0.1407	0.15197	0.14357	0.13833	0.1604		21979s	30.0 °C	0.094567	0.13483	0.14353	0.14867	0.15343	0.14703	0.1279	0.15697		21979s	30.0 °C	0.0076788	0.0093778	0.0016563	0.0021932	0.00051316	0.008177	0.0046694	0.0029547		21979s	30.0 °C	0.003213	0.0072196	0.0044467	0.0065164	0.0088325	0.0049085	0.005469	0.0089813
23811s	29.9 °C	0.10083	0.17997	0.16183	0.1778	0.1981	0.18433	0.16783	0.20823		23811s	29.9 °C	0.095433	0.1654	0.1682	0.1788	0.1913	0.184	0.15087	0.19477		23811s	29.9 °C	0.0077268	0.011321	0.0039804	0.0038743	0.0037242	0.0099385	0.0047721	0.0028042		23811s	29.9 °C	0.0037072	0.01173	0.0058103	0.010908	0.013621	0.0055651	0.0050767	0.010745
25642s	29.9 °C	0.10067	0.24207	0.21517	0.24133	0.2724	0.25047	0.2139	0.28367		25642s	29.9 °C	0.094533	0.21567	0.21003	0.2309	0.25017	0.23977	0.18743	0.2565		25642s	29.9 °C	0.0074608	0.016639	0.0097767	0.0066425	0.0024556	0.01105	0.0040037	0.0042158		25642s	29.9 °C	0.0028006	0.016232	0.01006	0.015301	0.019993	0.0089946	0.008903	0.010949
27474s	29.9 °C	0.10053	0.3229	0.29223	0.32357	0.35613	0.33203	0.28297	0.3729		27474s	29.9 °C	0.095	0.28477	0.27423	0.2998	0.32237	0.3054	0.24197	0.31457		27474s	29.9 °C	0.0075395	0.019698	0.012407	0.0079607	0.0089634	0.011552	0.0037859	0.0084552		27474s	29.9 °C	0.0039737	0.017554	0.0093029	0.016471	0.021037	0.0061147	0.010761	0.01294
29305s	30.0 °C	0.1003	0.4013	0.37283	0.3989	0.42757	0.40567	0.36553	0.45257		29305s	30.0 °C	0.093233	0.372	0.33953	0.37103	0.38967	0.35043	0.27517	0.34033		29305s	30.0 °C	0.0073655	0.015198	0.011716	0.0058924	0.011585	0.019262	0.0055194	0.0094796		29305s	30.0 °C	0.001701	0.014418	0.014254	0.012536	0.012687	0.0042099	0.0070031	0.015941
31137s	30.0 °C	0.1003	0.47457	0.43603	0.46947	0.49463	0.46167	0.44007	0.52233		31137s	30.0 °C	0.093333	0.4387	0.38653	0.41073	0.4253	0.35257	0.29133	0.3515		31137s	30.0 °C	0.0073369	0.013636	0.0062931	0.0025697	0.014954	0.0217	0.01432	0.0081095		31137s	30.0 °C	0.0018175	0.0082274	0.0066583	0.002797	0.0064467	0.0047078	0.0056889	0.019019
32968s	29.9 °C	0.099867	0.54453	0.4904	0.53607	0.56103	0.5149	0.49803	0.58853		32968s	29.9 °C	0.0934	0.50273	0.41377	0.43853	0.45383	0.3543	0.30073	0.35973		32968s	29.9 °C	0.0072148	0.0090666	0.0049427	0.00090738	0.015859	0.023564	0.016064	0.01004		32968s	29.9 °C	0.0019313	0.01067	0.007878	0.0047983	0.0098333	0.004857	0.0071143	0.022173
34800s	29.8 °C	0.10003	0.61953	0.54703	0.6086	0.63087	0.57023	0.5532	0.65273		34800s	29.8 °C	0.092833	0.5685	0.4419	0.4686	0.48673	0.3582	0.3096	0.36607		34800s	29.8 °C	0.007239	0.0055474	0.003722	0.0027713	0.012677	0.023979	0.019304	0.014117		34800s	29.8 °C	0.0012423	0.0093054	0.0053563	0.010139	0.017259	0.003651	0.0076961	0.023779
36632s	30.0 °C	0.099867	0.69353	0.60197	0.6793	0.6947	0.62117	0.61037	0.71793		36632s	30.0 °C	0.092933	0.62883	0.4691	0.49833	0.51767	0.35983	0.31257	0.3729		36632s	30.0 °C	0.0071598	0.0056439	0.0071626	0.0030512	0.016722	0.025893	0.02576	0.015509		36632s	30.0 °C	0.0013317	0.0089114	0.0036592	0.013758	0.020676	0.0022279	0.00506	0.024399
38463s	29.9 °C	0.10003	0.76067	0.65523	0.74357	0.7553	0.67	0.66417	0.7755		38463s	29.9 °C	0.093033	0.68567	0.4957	0.5274	0.5487	0.36087	0.31527	0.37883		38463s	29.9 °C	0.0072666	0.0049166	0.0072002	0.0023965	0.016675	0.023899	0.025949	0.016845		38463s	29.9 °C	0.0014844	0.010096	0.0052431	0.012825	0.01842	0.0034196	0.0071234	0.025463
40295s	29.8 °C	0.10013	0.8186	0.70187	0.79723	0.8141	0.71603	0.71377	0.8349		40295s	29.8 °C	0.092767	0.7355	0.5224	0.56043	0.58727	0.3654	0.319	0.38347		40295s	29.8 °C	0.0071988	0.0047624	0.0070465	0.0025775	0.016573	0.024471	0.027201	0.024131		40295s	29.8 °C	0.0013317	0.012955	0.0047823	0.0091571	0.017411	0.003995	0.0066506	0.024352
42126s	30.0 °C	0.0996	0.8777	0.7507	0.8665	0.88393	0.76817	0.7606	0.89643		42126s	30.0 °C	0.092967	0.78737	0.55297	0.60333	0.63763	0.36853	0.3214	0.38793		42126s	30.0 °C	0.0071505	0.0049518	0.0045902	0.0070887	0.012877	0.020832	0.024058	0.025252		42126s	30.0 °C	0.0014572	0.014578	0.0081574	0.002928	0.012397	0.0049238	0.0053563	0.023653
43958s	30.0 °C	0.10003	0.9314	0.7974	0.9166	0.92983	0.80613	0.8055	0.93957		43958s	30.0 °C	0.092833	0.8404	0.57733	0.65087	0.6755	0.37143	0.32357	0.39127		43958s	30.0 °C	0.0072231	0.0025632	0.0037027	0.0023643	0.012456	0.02095	0.01978	0.029051		43958s	30.0 °C	0.001159	0.0088386	0.0048014	0.011206	0.020246	0.0040501	0.0062132	0.024484
45789s	29.9 °C	0.1001	0.96943	0.8329	0.9574	0.97017	0.83863	0.84497	0.97753		45789s	29.9 °C	0.092867	0.87757	0.5939	0.6795	0.71113	0.3754	0.3268	0.39507		45789s	29.9 °C	0.0072187	0.0035501	0.0047655	0.00098489	0.012723	0.020808	0.021747	0.033206		45789s	29.9 °C	0.001097	0.0093831	0.0057297	0.017727	0.019856	0.0063789	0.0073512	0.024795
47621s	29.9 °C	0.10063	1.0031	0.8638	0.99943	1.0107	0.8677	0.87657	1.0139		47621s	29.9 °C	0.0932	0.90917	0.60217	0.69917	0.73367	0.3759	0.3274	0.3989		47621s	29.9 °C	0.007382	0.0040278	0.0040447	0.0032517	0.0089772	0.019228	0.019912	0.037439		47621s	29.9 °C	0.0010817	0.013399	0.0041429	0.01975	0.017239	0.0047032	0.0067772	0.022919
49453s	30.1 °C	0.1008	1.0334	0.8898	1.0327	1.0482	0.89387	0.90363	1.0494		49453s	30.1 °C	0.0937	0.94057	0.60853	0.7202	0.76033	0.3811	0.32953	0.4038		49453s	30.1 °C	0.0073736	0.0055293	0.0041388	0.0050013	0.011151	0.0199	0.019852	0.040079		49453s	30.1 °C	0.001253	0.015	0.0072858	0.015549	0.023495	0.0044227	0.0071459	0.023322
51284s	29.8 °C	0.10043	1.0581	0.9138	1.0678	1.0838	0.91723	0.9283	1.0801		51284s	29.8 °C	0.094567	0.96547	0.57123	0.7397	0.78113	0.38467	0.3317	0.40827		51284s	29.8 °C	0.0074144	0.0029838	0.003297	0.0053201	0.011233	0.017988	0.018693	0.044914		51284s	29.8 °C	0.0015144	0.017629	0.047988	0.025315	0.024446	0.0070216	0.0069087	0.023304
53116s	30.0 °C	0.10123	1.0834	0.93537	1.1018	1.1227	0.93823	0.95053	1.1073		53116s	30.0 °C	0.096467	0.9851	0.58057	0.7556	0.79947	0.38887	0.33507	0.4151		53116s	30.0 °C	0.0077022	0.0046501	0.0031214	0.0069778	0.0082585	0.01757	0.016573	0.047706		53116s	30.0 °C	0.0024007	0.017369	0.045109	0.023069	0.022935	0.0046522	0.0081451	0.022433
54947s	29.9 °C	0.1031	1.1095	0.9564	1.1388	1.1649	0.95843	0.97203	1.138		54947s	29.9 °C	0.0991	1.0056	0.5587	0.76937	0.8129	0.39423	0.33703	0.42077		54947s	29.9 °C	0.0080876	0.0048031	0.0034771	0.0098534	0.0086261	0.01751	0.016684	0.045783		54947s	29.9 °C	0.0048125	0.017598	0.0047571	0.025018	0.028673	0.0044993	0.008177	0.023066
56779s	30.0 °C	0.1066	1.1278	0.97293	1.1645	1.1849	0.9739	0.9898	1.1579		56779s	30.0 °C	0.10403	1.0159	0.55633	0.77793	0.82453	0.40017	0.3416	0.42883		56779s	30.0 °C	0.0090703	0.0056889	0.0041356	0.010427	0.0089495	0.01813	0.016035	0.042451		56779s	30.0 °C	0.0084032	0.019181	0.0014572	0.029472	0.025346	0.0039627	0.0088017	0.023906
58611s	30.0 °C	0.1128	1.1417	0.9873	1.1791	1.2004	0.9863	1.0039	1.1716		58611s	30.0 °C	0.11233	1.0208	0.5562	0.77293	0.8224	0.40267	0.34383	0.4325		58611s	30.0 °C	0.010753	0.0055749	0.0045902	0.011853	0.012553	0.017676	0.014384	0.042478		58611s	30.0 °C	0.014043	0.018899	0.0033808	0.034217	0.030638	0.0042477	0.0071842	0.024534
MEAN	-Ara								MEAN	+Ara
Time s	myc	NRL	XB-NRL	XB-GGSGG-NRL	pyrr	XB-pyrr	XB-GGSGGSGG-pyrr		Time s	myc	NRL	XB-NRL	XB-GGSGG-NRL	pyrr	XB-pyrr	XB-GGSGGSGG-pyrr
0s	0.001531	-0.00279	-0.00332567	-0.00554667	-0.00591333	-0.008378	-0.010578		0s	0.004768	0.006879	0.00635567	0.004179	0.000868	-0.00513333	-0.00529767
1832s	0.00266567	-0.00426667	-0.002921	-0.00616767	-0.00584567	-0.00852	-0.0114777		1832s	0.00613433	0.011301	0.0101377	0.00447767	-0.000342333	-0.00563133	-0.00551
3663s	0.00182333	-0.00324433	-0.00217667	-0.005611	-0.00557667	-0.00837667	-0.0108233		3663s	0.00438	0.0113143	0.00847767	0.004701	-0.000264667	-0.00604233	-0.00513333
5495s	0.00198	-0.00308667	-0.00271	-0.00589567	-0.00576233	-0.00873	-0.0114743		5495s	0.004412	0.0122877	0.00976767	0.005611	0.001891	-0.003799	-0.00365467
7326s	0.00169567	-0.00339233	-0.00311333	-0.00620333	-0.006079	-0.00894667	-0.0107257		7326s	0.00517433	0.0138777	0.010831	0.006141	0.00297867	-0.00288	-0.00354567
9158s	0.00255567	-0.00276767	-0.00295433	-0.00576567	-0.00545333	-0.00876333	-0.0104233		9158s	0.005211	0.015721	0.0134077	0.007221	0.00420667	-0.00226	-0.00283667
10989s	0.00395667	-0.00230767	-0.00238333	-0.00509667	-0.00479567	-0.00848667	-0.009419		10989s	0.00665333	0.01751	0.01608	0.00906667	0.00434433	-0.00117667	-0.0017
12821s	0.00458767	-0.000655667	-0.000667667	-0.00349233	-0.00360233	-0.00719	-0.00802333		12821s	0.00734533	0.016421	0.015631	0.0103677	0.00558667	-0.000934667	-0.000535667
14652s	0.00726667	0.000634333	0.00131333	-0.00131	-0.00134333	-0.00589	-0.00544333		14652s	0.00981333	0.0180133	0.0175267	0.0133133	0.00876667	0.00143667	0.00195667
16484s	0.0132667	0.00536667	0.00613333	0.00368	0.00328667	-0.00215667	6.33333e-05		16484s	0.0141567	0.0222667	0.0225767	0.0186667	0.0133333	0.00355333	0.00697667
18315s	0.0218767	0.0135333	0.0141333	0.0121667	0.0120533	0.00411	0.00938667		18315s	0.02168	0.03051	0.0314667	0.0275667	0.0218633	0.01039	0.01602
20147s	0.03729	0.0300567	0.0299	0.0298567	0.03132	0.0177467	0.0254767		20147s	0.034989	0.0441023	0.0446657	0.0429457	0.0389457	0.0214223	0.0292657
21978s	0.0669833	0.06058	0.0594233	0.06098	0.0647933	0.0412667	0.05488		21978s	0.0595843	0.0711977	0.0741877	0.070251	0.070641	0.0415877	0.0546877
23810s	0.118437	0.110843	0.11127	0.115923	0.119	0.08161	0.10741		23810s	0.104589	0.116656	0.121369	0.120389	0.121422	0.075479	0.0986023
25641s	0.195877	0.186243	0.189577	0.19852	0.198677	0.142987	0.185723		25641s	0.170932	0.177989	0.187946	0.187712	0.184222	0.123909	0.163176
27473s	0.283223	0.264947	0.277993	0.286213	0.280457	0.224557	0.279727		27473s	0.24998	0.237277	0.251867	0.257023	0.231513	0.16108	0.21389
29305s	0.35994	0.332663	0.34903	0.355277	0.344277	0.302363	0.349467		29305s	0.321889	0.283399	0.300286	0.305922	0.249752	0.183426	0.233246
31136s	0.433753	0.389077	0.418477	0.42212	0.398647	0.36808	0.417443		31136s	0.384202	0.318756	0.335222	0.341736	0.252602	0.195036	0.244469
32968s	0.504411	0.442554	0.485544	0.488601	0.451968	0.424378	0.480464		32968s	0.44463	0.347033	0.36604	0.375077	0.255023	0.201943	0.252463
34799s	0.571947	0.493323	0.55057	0.553333	0.503967	0.478867	0.540743		34799s	0.501346	0.372049	0.393316	0.407836	0.258069	0.207569	0.258969
36631s	0.639164	0.546724	0.616711	0.614644	0.554201	0.531858	0.599954		36631s	0.554729	0.399809	0.421076	0.438322	0.259642	0.209736	0.264442
38462s	0.695523	0.59222	0.67288	0.669733	0.59771	0.581237	0.651533		38462s	0.601942	0.425222	0.452066	0.472566	0.262146	0.212246	0.268832
40294s	0.747303	0.634647	0.722757	0.721827	0.641827	0.62566	0.69969		40294s	0.651131	0.449021	0.486031	0.509258	0.265601	0.214834	0.273154
42125s	0.794123	0.676967	0.7779	0.776563	0.68409	0.668253	0.75022		42125s	0.696614	0.466824	0.519568	0.550001	0.269058	0.217668	0.276788
43957s	0.8351	0.712323	0.818223	0.816043	0.716233	0.7065	0.787003		43957s	0.736022	0.482622	0.542499	0.572876	0.272832	0.219712	0.279899
45788s	0.86799	0.74149	0.851313	0.85008	0.743857	0.738013	0.817833		45788s	0.764134	0.469878	0.557934	0.591288	0.276024	0.222401	0.284204
47620s	0.89548	0.76769	0.882767	0.880423	0.76869	0.764547	0.844933		47620s	0.782887	0.480323	0.569897	0.60481	0.278497	0.224373	0.28663
49451s	0.920943	0.789397	0.908887	0.907767	0.791267	0.788307	0.8708		49451s	0.805833	0.485473	0.58039	0.6232	0.28421	0.22791	0.29022
51283s	0.940757	0.810357	0.936323	0.93298	0.811577	0.809613	0.892733		51283s	0.826558	0.473211	0.594024	0.638478	0.287114	0.231401	0.294334
53114s	0.959843	0.8295	0.961777	0.959743	0.831643	0.829677	0.9134		53114s	0.842788	0.476144	0.605588	0.651478	0.291701	0.236221	0.300488
54946s	0.977533	0.847857	0.985267	0.985467	0.848653	0.847497	0.93321		54946s	0.857537	0.45676	0.614003	0.65948	0.29621	0.241043	0.305793
56778s	0.989943	0.862343	1.00211	0.999643	0.8628	0.86202	0.945387		56778s	0.867293	0.455103	0.622947	0.66888	0.30055	0.246593	0.31196
58609s	1.00228	0.87409	1.01555	1.01251	0.875703	0.875057	0.955203		58609s	0.877613	0.448177	0.621753	0.6676	0.304237	0.252467	0.316643
SEM	-Ara
Time s	myc	NRL	XB-NRL	XB-GGSGG-NRL	pyrr	XB-pyrr	XB-GGSGGSGG-pyrr		Time s	myc	NRL	XB-NRL	XB-GGSGG-NRL	pyrr	XB-pyrr	XB-GGSGGSGG-pyrr
0s	0.00699574	0.00161898	0.00150656	0.00475316	0.00303675	0.00634533	0.00495933		0s	0.00394075	0.00201357	0.00266686	0.00335549	0.00444638	0.00399108	0.00550099
1832s	0.0072754	0.000885293	0.00111896	0.00473612	0.00247254	0.00602224	0.00494195		1832s	0.00474586	0.00138523	0.00501111	0.00282797	0.00276996	0.00239967	0.00598028
3663s	0.0079218	0.00133076	0.00164293	0.00439427	0.0019574	0.00564683	0.00461055		3663s	0.00485363	5.9962e-05	0.00174626	0.00240259	0.0025645	0.00229462	0.00523906
5495s	0.00792467	0.00180041	0.00214393	0.00546202	0.00278079	0.006115	0.00516467		5495s	0.00516577	0.000701868	0.00240251	0.00253865	0.00248024	0.0020059	0.00478697
7326s	0.00833406	0.00117553	0.00245938	0.00548523	0.00234451	0.00678507	0.00482932		7326s	0.00454716	0.00114805	0.00198847	0.00275968	0.00240265	0.00190764	0.00450255
9158s	0.00797811	0.00184474	0.00240875	0.00513387	0.00214294	0.00607902	0.00448853		9158s	0.00508095	0.000409367	0.00229564	0.00299531	0.00294203	0.00259302	0.00465532
10989s	0.00827747	0.00181264	0.0022636	0.00546514	0.00219169	0.0064349	0.00444749		10989s	0.00473113	0.000183576	0.00159554	0.00255768	0.00205801	0.0031456	0.00527099
12821s	0.00823906	0.00166299	0.00300568	0.0057832	0.00228324	0.00654408	0.00444381		12821s	0.0051008	0.00131964	0.00317925	0.00331124	0.00270078	0.00257335	0.00466846
14652s	0.00834662	0.00186135	0.00288736	0.00546681	0.00247349	0.0063755	0.00469462		14652s	0.00537049	0.00157781	0.00322535	0.00438982	0.00368688	0.0031379	0.00492333
16484s	0.0080019	0.00327512	0.00386989	0.00584937	0.00314168	0.00641539	0.00488212		16484s	0.00517924	0.000335278	0.00243137	0.0033556	0.00323049	0.00234859	0.0051055
18315s	0.0084713	0.00492737	0.00448699	0.00605334	0.00413781	0.00609374	0.00535993		18315s	0.00578035	0.002206	0.00412514	0.00366848	0.00402775	0.0011386	0.00524643
20147s	0.00875747	0.00846153	0.00717967	0.00815629	0.00863167	0.00676108	0.00592587		20147s	0.00639814	0.00446804	0.00515238	0.00383777	0.00470123	0.00110499	0.00507416
21978s	0.0119224	0.0169961	0.0127625	0.0122741	0.0156858	0.00874382	0.00684768		21978s	0.00981624	0.0115285	0.0100423	0.00583584	0.00919664	0.00447269	0.00458747
23810s	0.0204396	0.028194	0.021983	0.0186883	0.024094	0.014545	0.00951762		23810s	0.0174423	0.0230242	0.0193428	0.012654	0.0173785	0.0110585	0.0015426
25641s	0.0290892	0.0404254	0.031062	0.0255797	0.0328088	0.0216601	0.011693		25641s	0.025112	0.0318325	0.0259844	0.0162486	0.0199137	0.0157471	0.00215345
27473s	0.0311864	0.037428	0.0305348	0.0230068	0.027216	0.0280083	0.00900418		27473s	0.0301622	0.0291946	0.0239007	0.0152691	0.0143361	0.00724238	0.00518804
29305s	0.0303755	0.0307182	0.0291737	0.0221477	0.0225431	0.0204386	0.00451565		29305s	0.0216268	0.019358	0.0127744	0.00780425	0.0122421	0.00231676	0.00949486
31136s	0.0305959	0.0269458	0.0288939	0.021916	0.0205728	0.0160042	0.00263569		31136s	0.019447	0.0142794	0.0110915	0.00877182	0.0111925	0.00386572	0.010255
32968s	0.03026	0.0261381	0.0270502	0.0192463	0.0198201	0.013564	0.00617775		32968s	0.0177557	0.0147908	0.0133093	0.011879	0.0114763	0.00558786	0.0114717
34799s	0.0262346	0.0232283	0.02223	0.0152661	0.0182738	0.0130387	0.00815429		34799s	0.0139652	0.0139175	0.0134036	0.0130134	0.0118239	0.00738134	0.0132966
36631s	0.0229342	0.0223123	0.0190869	0.012249	0.0173068	0.0109285	0.0127304		36631s	0.0112569	0.0129057	0.0127222	0.0132057	0.0107649	0.00755514	0.0135422
38462s	0.0181561	0.0187137	0.0147131	0.00796087	0.0140406	0.00855748	0.0164176		38462s	0.0092439	0.0125331	0.0147851	0.0155716	0.0107749	0.00786427	0.0147733
40294s	0.0169228	0.0169703	0.0143182	0.00442156	0.0129706	0.0068327	0.0239908		40294s	0.00723268	0.0130202	0.0150198	0.0166405	0.0108535	0.00846255	0.0157479
42125s	0.0156399	0.0154694	0.0135928	0.0088012	0.00868361	0.00618602	0.0309006		42125s	0.0105371	0.0139871	0.0190398	0.0198849	0.0111459	0.00849583	0.0166818
43957s	0.0158343	0.0128024	0.0158929	0.0127697	0.00749663	0.00853436	0.0349137		43957s	0.0179178	0.0151066	0.023345	0.0232967	0.0112025	0.00868743	0.0168295
45788s	0.017495	0.0122483	0.0184198	0.0168727	0.007127	0.0102794	0.0395094		45788s	0.0237711	0.0180521	0.0258083	0.0320043	0.0113703	0.0088659	0.0166849
47620s	0.0191519	0.0120042	0.0223579	0.021595	0.00667156	0.0113384	0.0449304		47620s	0.0309046	0.0198088	0.0296682	0.0345461	0.0101137	0.0078482	0.0177177
49451s	0.0230269	0.0119153	0.0247839	0.0273902	0.00782614	0.0130042	0.0511025		49451s	0.0335358	0.0215232	0.030682	0.0349419	0.00978133	0.00647815	0.0175158
51283s	0.025229	0.0137028	0.0283412	0.034094	0.00989728	0.0147443	0.0571653		51283s	0.0330649	0.0168807	0.0341624	0.0365296	0.00999656	0.0059013	0.0178882
53114s	0.0267212	0.0143227	0.0314822	0.0403987	0.0107123	0.0158384	0.0617751		53114s	0.0341033	0.0175102	0.0363727	0.0359163	0.00898466	0.00349978	0.0176809
54946s	0.0297561	0.0140107	0.0358022	0.047809	0.0109071	0.0167603	0.0669742		54946s	0.0356498	0.00809298	0.0378281	0.0372756	0.00841778	0.00232878	0.0170243
56778s	0.0306586	0.0139705	0.0388699	0.0498959	0.0115093	0.0171069	0.0704097		56778s	0.0347444	0.00909511	0.037263	0.0389952	0.00833093	0.00457703	0.0163264
58609s	0.0291917	0.0150038	0.0355008	0.0475705	0.0107175	0.0152356	0.0689659		58609s	0.0286361	0.00652583	0.0292026	0.0356206	0.00960457	0.0106634	0.0148964
