# Supplementary material for: Targeted protein degradation in Escherichia coli using CLIPPERs
Source: EMBO Rep. 2025 Jun 25;26(16):3994–4016. doi: 10.1038/s44319-025-00510-9 (PMC12373786; doi:10.1038/s44319-025-00510-9)
Supplement: Supplementary file 14 — Appendix Figure S2 Source Data [file 44319_2025_510_MOESM14_ESM.zip]

Archive with 2 entries (1 files):
- Appendix_FigS2/
- Appendix_FigS2/Appendix_FigS2.xlsx
